# Supplementary material for: Single cell transcriptomic analysis of murine lung development on hyperoxia-induced damage
Source: Nat Commun. 2021 Mar 10;12:1565. doi: 10.1038/s41467-021-21865-2 (PMC7946947; doi:10.1038/s41467-021-21865-2)
Supplement: Supplementary file 4 — Supplementary Data 1 [file 41467_2021_21865_MOESM4_ESM.xlsx]

## Sheet: Supplementary table 2
Supplementary Data 1. Cell cluster markers.
Cluster name		p_val	avg_logFC	pct.1	pct.2	p_val_adj	Gene
Col13a1+ fibroblast	Mfap4	0	3.28731	0.987	0.337	0	Mfap4
Col13a1+ fibroblast	Fn1	0	2.29927	0.965	0.371	0	Fn1
Col13a1+ fibroblast	Macf1	0	2.29705	0.963	0.633	0	Macf1
Col13a1+ fibroblast	Limch1	0	2.20267	0.952	0.248	0	Limch1
Col13a1+ fibroblast	Tcf21	0	2.19127	0.902	0.108	0	Tcf21
Col13a1+ fibroblast	Fhl1	0	2.13492	0.959	0.302	0	Fhl1
Col13a1+ fibroblast	Npnt	0	2.03939	0.904	0.224	0	Npnt
Col13a1+ fibroblast	Gyg	0	2.01474	0.893	0.262	0	Gyg
Col13a1+ fibroblast	Rbp1	0	1.9979	0.91	0.208	0	Rbp1
Col13a1+ fibroblast	Cdh11	0	1.94122	0.917	0.163	0	Cdh11
Col13a1+ fibroblast	Slit2	0	1.888	0.818	0.09	0	Slit2
Col13a1+ fibroblast	Inmt	0	1.85913	0.263	0.026	0	Inmt
Col13a1+ fibroblast	Adh1	0	1.79841	0.802	0.071	0	Adh1
Col13a1+ fibroblast	Dpt	0	1.77425	0.844	0.116	0	Dpt
Col13a1+ fibroblast	Enpep	0	1.69873	0.765	0.097	0	Enpep
Col13a1+ fibroblast	Col13a1	0	1.65928	0.789	0.04	0	Col13a1
Col13a1+ fibroblast	Plxdc2	0	1.64076	0.86	0.181	0	Plxdc2
Col13a1+ fibroblast	Lbh	0	1.62682	0.885	0.229	0	Lbh
Col13a1+ fibroblast	Meox2	0	1.59165	0.752	0.053	0	Meox2
Col13a1+ fibroblast	Ptprd	0	1.59082	0.812	0.127	0	Ptprd
Col13a1+ fibroblast	Gsn	0	1.54	0.926	0.42	0	Gsn
Col13a1+ fibroblast	Ppp1r14a	0	1.53364	0.849	0.162	0	Ppp1r14a
Col13a1+ fibroblast	Clec3b	0	1.505	0.779	0.077	0	Clec3b
Col13a1+ fibroblast	Nebl	0	1.50396	0.766	0.098	0	Nebl
Col13a1+ fibroblast	6030408B16Rik	0	1.48813	0.727	0.05	0	6030408B16Rik
Col13a1+ fibroblast	Csrp1	0	1.48622	0.917	0.454	0	Csrp1
Col13a1+ fibroblast	Fmo2	0	1.47412	0.798	0.175	0	Fmo2
Col13a1+ fibroblast	Cp	0	1.46968	0.669	0.083	0	Cp
Col13a1+ fibroblast	Colec12	0	1.44362	0.787	0.132	0	Colec12
Col13a1+ fibroblast	Olfml3	0	1.43579	0.764	0.113	0	Olfml3
Col13a1+ fibroblast	Mgp	0	1.43158	0.966	0.448	0	Mgp
Col13a1+ fibroblast	Cpm	0	1.43119	0.74	0.159	0	Cpm
Col13a1+ fibroblast	Pcolce2	0	1.42031	0.723	0.087	0	Pcolce2
Col13a1+ fibroblast	Maf	0	1.40259	0.751	0.107	0	Maf
Col13a1+ fibroblast	Mdk	0	1.40237	0.845	0.217	0	Mdk
Col13a1+ fibroblast	Vegfd	0	1.40221	0.702	0.062	0	Vegfd
Col13a1+ fibroblast	Slc38a5	0	1.38216	0.678	0.027	0	Slc38a5
Col13a1+ fibroblast	Palld	0	1.37365	0.83	0.203	0	Palld
Col13a1+ fibroblast	Tmem176a	0	1.37082	0.874	0.439	0	Tmem176a
Col13a1+ fibroblast	Wnt2	0	1.36517	0.623	0.019	0	Wnt2
Col13a1+ fibroblast	Rap2a	0	1.36312	0.821	0.277	0	Rap2a
Col13a1+ fibroblast	Mmp2	0	1.35654	0.777	0.172	0	Mmp2
Col13a1+ fibroblast	Frem1	0	1.35644	0.65	0.043	0	Frem1
Col13a1+ fibroblast	Hsd11b1	0	1.34064	0.621	0.09	0	Hsd11b1
Col13a1+ fibroblast	Spon1	0	1.33568	0.683	0.048	0	Spon1
Col13a1+ fibroblast	Nexn	0	1.29752	0.757	0.148	0	Nexn
Col13a1+ fibroblast	Tns1	0	1.29302	0.836	0.365	0	Tns1
Col13a1+ fibroblast	Vcam1	0	1.28573	0.665	0.074	0	Vcam1
Col13a1+ fibroblast	Cacna1d	0	1.2711	0.65	0.044	0	Cacna1d
Col13a1+ fibroblast	Mxra8	0	1.26163	0.791	0.202	0	Mxra8
Col13a1+ fibroblast	Serpine2	0	1.26068	0.87	0.271	0	Serpine2
Col13a1+ fibroblast	2020-09-04	0	1.24814	0.849	0.237	0	2020-09-04
Col13a1+ fibroblast	Serping1	0	1.23484	0.803	0.157	0	Serping1
Col13a1+ fibroblast	Specc1l	0	1.22172	0.683	0.184	0	Specc1l
Col13a1+ fibroblast	Ogn	0	1.21613	0.674	0.107	0	Ogn
Col13a1+ fibroblast	Bgn	0	1.20876	0.913	0.302	0	Bgn
Col13a1+ fibroblast	Tns3	0	1.2034	0.772	0.225	0	Tns3
Col13a1+ fibroblast	Vcan	0	1.195	0.656	0.136	0	Vcan
Col13a1+ fibroblast	Slc27a6	0	1.1889	0.543	0.013	0	Slc27a6
Col13a1+ fibroblast	Gpc3	0	1.17627	0.834	0.186	0	Gpc3
Col13a1+ fibroblast	Sh3bgrl	0	1.17623	0.878	0.489	0	Sh3bgrl
Col13a1+ fibroblast	Adarb1	0	1.15624	0.659	0.109	0	Adarb1
Col13a1+ fibroblast	Dock4	0	1.14158	0.714	0.209	0	Dock4
Col13a1+ fibroblast	Gpm6b	0	1.12485	0.735	0.188	0	Gpm6b
Col13a1+ fibroblast	Col6a3	0	1.11918	0.817	0.206	0	Col6a3
Col13a1+ fibroblast	Mylk	0	1.11241	0.845	0.269	0	Mylk
Col13a1+ fibroblast	Scube2	0	1.09592	0.461	0.016	0	Scube2
Col13a1+ fibroblast	Ednra	0	1.08972	0.662	0.108	0	Ednra
Col13a1+ fibroblast	Itga8	0	1.08136	0.581	0.056	0	Itga8
Col13a1+ fibroblast	Prex2	0	1.07764	0.793	0.217	0	Prex2
Col13a1+ fibroblast	Cyr61	0	1.06959	0.708	0.35	0	Cyr61
Col13a1+ fibroblast	Stbd1	0	1.06639	0.607	0.16	0	Stbd1
Col13a1+ fibroblast	Myh10	0	1.06421	0.749	0.211	0	Myh10
Col13a1+ fibroblast	Col6a1	0	1.05693	0.837	0.298	0	Col6a1
Col13a1+ fibroblast	Atp1a2	0	1.05331	0.578	0.082	0	Atp1a2
Col13a1+ fibroblast	Unc5c	0	1.01424	0.512	0.032	0	Unc5c
Col13a1+ fibroblast	Hivep3	0	1.01349	0.608	0.113	0	Hivep3
Col13a1+ fibroblast	Robo2	0	1.01237	0.61	0.106	0	Robo2
Col13a1+ fibroblast	Vldlr	0	1.00827	0.614	0.136	0	Vldlr
Col13a1+ fibroblast	Sh3bgrl3	0	-1.00154	0.491	0.717	0	Sh3bgrl3
Col13a1+ fibroblast	Ly6a	0	-1.00572	0.026	0.194	0	Ly6a
Col13a1+ fibroblast	Pcdh17	0	-1.01947	0.049	0.195	0	Pcdh17
Col13a1+ fibroblast	Ucp2	0	-1.01986	0.034	0.418	0	Ucp2
Col13a1+ fibroblast	Slc7a11	0	-1.02758	0.011	0.141	0	Slc7a11
Col13a1+ fibroblast	Cd14	0	-1.04777	0.04	0.225	0	Cd14
Col13a1+ fibroblast	Lyve1	0	-1.05416	0.033	0.173	0	Lyve1
Col13a1+ fibroblast	Sema3c	0	-1.06077	0.042	0.283	0	Sema3c
Col13a1+ fibroblast	Tspan13	0	-1.06531	0.029	0.286	0	Tspan13
Col13a1+ fibroblast	Lsp1	0	-1.06572	0.134	0.391	0	Lsp1
Col13a1+ fibroblast	Ehd4	0	-1.09563	0.06	0.37	0	Ehd4
Col13a1+ fibroblast	Kdr	0	-1.09672	0.027	0.196	0	Kdr
Col13a1+ fibroblast	H2-Aa	0	-1.09731	0.029	0.167	0	H2-Aa
Col13a1+ fibroblast	Stk17b	0	-1.09906	0.103	0.349	0	Stk17b
Col13a1+ fibroblast	Rac2	0	-1.10209	0.018	0.281	0	Rac2
Col13a1+ fibroblast	Foxp1	0	-1.10222	0.226	0.606	0	Foxp1
Col13a1+ fibroblast	Cybb	0	-1.10384	0.029	0.193	0	Cybb
Col13a1+ fibroblast	Iqgap1	0	-1.10679	0.386	0.727	0	Iqgap1
Col13a1+ fibroblast	Pecam1	0	-1.14001	0.053	0.275	0	Pecam1
Col13a1+ fibroblast	Tm4sf1	0	-1.14268	0.085	0.291	0	Tm4sf1
Col13a1+ fibroblast	Cd93	0	-1.14763	0.035	0.21	0	Cd93
Col13a1+ fibroblast	Anxa3	0	-1.1487	0.106	0.472	0	Anxa3
Col13a1+ fibroblast	Gmfg	0	-1.15501	0.022	0.37	0	Gmfg
Col13a1+ fibroblast	Chil1	0	-1.16216	0.062	0.205	0	Chil1
Col13a1+ fibroblast	Adgrf5	0	-1.16449	0.037	0.317	0	Adgrf5
Col13a1+ fibroblast	Cldn18	0	-1.17874	0.052	0.213	0	Cldn18
Col13a1+ fibroblast	Slpi	0	-1.19928	0.014	0.156	0	Slpi
Col13a1+ fibroblast	Cd36	0	-1.2156	0.059	0.395	0	Cd36
Col13a1+ fibroblast	Ptprb	0	-1.22773	0.03	0.177	0	Ptprb
Col13a1+ fibroblast	Calcrl	0	-1.24369	0.063	0.225	0	Calcrl
Col13a1+ fibroblast	Arhgdib	0	-1.25646	0.037	0.355	0	Arhgdib
Col13a1+ fibroblast	Lcp1	0	-1.27593	0.042	0.418	0	Lcp1
Col13a1+ fibroblast	Ctsh	0	-1.28795	0.107	0.406	0	Ctsh
Col13a1+ fibroblast	Alox5ap	0	-1.29205	0.024	0.232	0	Alox5ap
Col13a1+ fibroblast	Laptm5	0	-1.29875	0.037	0.299	0	Laptm5
Col13a1+ fibroblast	Ptprc	0	-1.32163	0.029	0.324	0	Ptprc
Col13a1+ fibroblast	Crip1	0	-1.37228	0.341	0.669	0	Crip1
Col13a1+ fibroblast	H2-K1	0	-1.37901	0.165	0.62	0	H2-K1
Col13a1+ fibroblast	Epas1	0	-1.39559	0.106	0.363	0	Epas1
Col13a1+ fibroblast	Ly6e	0	-1.39634	0.085	0.52	0	Ly6e
Col13a1+ fibroblast	Hpgd	0	-1.40067	0.063	0.252	0	Hpgd
Col13a1+ fibroblast	Fabp5	0	-1.4101	0.184	0.367	0	Fabp5
Col13a1+ fibroblast	Ctss	0	-1.41339	0.07	0.247	0	Ctss
Col13a1+ fibroblast	Cdh5	0	-1.41423	0.053	0.241	0	Cdh5
Col13a1+ fibroblast	Fxyd5	0	-1.50478	0.037	0.405	0	Fxyd5
Col13a1+ fibroblast	Tgfbi	0	-1.50616	0.083	0.336	0	Tgfbi
Col13a1+ fibroblast	Napsa	0	-1.51452	0.06	0.309	0	Napsa
Col13a1+ fibroblast	Egfl7	0	-1.53596	0.101	0.286	0	Egfl7
Col13a1+ fibroblast	Ager	0	-1.5398	0.105	0.258	0	Ager
Col13a1+ fibroblast	Ctla2a	0	-1.55039	0.065	0.25	0	Ctla2a
Col13a1+ fibroblast	Coro1a	0	-1.60398	0.042	0.346	0	Coro1a
Col13a1+ fibroblast	H2-D1	0	-1.60706	0.257	0.731	0	H2-D1
Col13a1+ fibroblast	Lgals3	0	-1.68315	0.109	0.36	0	Lgals3
Col13a1+ fibroblast	Cd52	0	-1.8581	0.038	0.334	0	Cd52
Col13a1+ fibroblast	Cldn5	0	-1.87296	0.064	0.253	0	Cldn5
Col13a1+ fibroblast	Fcer1g	0	-1.87497	0.074	0.289	0	Fcer1g
Col13a1+ fibroblast	Cd9	0	-1.89015	0.164	0.642	0	Cd9
Col13a1+ fibroblast	Cd74	0	-1.91692	0.067	0.266	0	Cd74
Col13a1+ fibroblast	Ccl6	0	-1.93446	0.143	0.295	0	Ccl6
Col13a1+ fibroblast	Il1b	0	-2.00767	0.051	0.193	0	Il1b
Col13a1+ fibroblast	Tyrobp	0	-2.21356	0.084	0.307	0	Tyrobp
Col13a1+ fibroblast	Srgn	0	-2.22966	0.095	0.494	0	Srgn
Col13a1+ fibroblast	Lyz2	0	-2.56515	0.444	0.572	0	Lyz2
Col13a1+ fibroblast	Npc2	2.29e-273	-1.0199	0.684	0.697	5.05e-269	Npc2
Col13a1+ fibroblast	Ramp2	5.32e-270	-1.3114	0.158	0.292	1.17e-265	Ramp2
Col13a1+ fibroblast	Saa3	9.66e-258	1.98338	0.115	0.039	2.14e-253	Saa3
Col13a1+ fibroblast	Msrb1	8.84e-238	-1.04053	0.258	0.39	1.95e-233	Msrb1
Col13a1+ fibroblast	Sftpd	2.13e-232	-1.48766	0.087	0.207	4.7e-228	Sftpd
Col13a1+ fibroblast	S100g	2.07e-227	-1.05497	0.053	0.164	4.58e-223	S100g
Col13a1+ fibroblast	Wfdc2	1.27e-224	-1.67565	0.2	0.318	2.81e-220	Wfdc2
Col13a1+ fibroblast	Ctsd	4.35e-221	-1.10145	0.549	0.631	9.61e-217	Ctsd
Col13a1+ fibroblast	Ighm	7.68e-201	-1.39835	0.023	0.115	1.7e-196	Ighm
Col13a1+ fibroblast	Cbr2	7.71e-198	-1.31055	0.137	0.251	1.7e-193	Cbr2
Col13a1+ fibroblast	Cxcl2	5.2e-195	-2.38916	0.106	0.218	1.15e-190	Cxcl2
Col13a1+ fibroblast	Igfbp5	3.07e-190	-1.04241	0.06	0.164	6.77e-186	Igfbp5
Col13a1+ fibroblast	Ccl3	2.03e-181	-1.16692	0.024	0.108	4.48e-177	Ccl3
Col13a1+ fibroblast	Slc34a2	1.57e-178	-1.56063	0.109	0.212	3.47e-174	Slc34a2
Col13a1+ fibroblast	Sftpb	9e-176	-1.84148	0.148	0.253	1.99e-171	Sftpb
Col13a1+ fibroblast	S100a8	2.07e-169	-3.20828	0.106	0.212	4.58e-165	S100a8
Col13a1+ fibroblast	Cxcl15	2.09e-146	-1.70152	0.165	0.259	4.61e-142	Cxcl15
Col13a1+ fibroblast	Stfa1	2.21e-111	-2.33693	0.037	0.102	4.89e-107	Stfa1
Col13a1+ fibroblast	Sftpa1	1.98e-89	-2.33768	0.268	0.334	4.37e-85	Sftpa1
Col13a1+ fibroblast	Chil3	2.35e-59	-1.20014	0.055	0.102	5.2e-55	Chil3
Col13a1+ fibroblast	Lyz1	2.51e-52	-1.34201	0.085	0.135	5.55e-48	Lyz1
Col13a1+ fibroblast	Scgb1a1	1.69e-48	-1.55637	0.947	0.938	3.73e-44	Scgb1a1
Col13a1+ fibroblast	S100a9	8.9e-36	-3.51723	0.158	0.204	1.97e-31	S100a9
Col13a1+ fibroblast	Scgb3a2	2.85e-12	-1.28659	0.393	0.36	6.29e-08	Scgb3a2
Col13a1+ fibroblast	Sftpc	4.43e-09	-3.03794	0.96	0.944	9.8e-05	Sftpc
Col13a1+ fibroblast	Plac8	0.90461	-1.02845	0.22	0.202	1	Plac8
Mesothelial	Msln	0	3.88269	0.991	0.059	0	Msln
Mesothelial	C3	0	3.70123	0.996	0.14	0	C3
Mesothelial	Igfbp51	0	3.15798	0.977	0.134	0	Igfbp5
Mesothelial	Igfbp6	0	2.85315	0.974	0.075	0	Igfbp6
Mesothelial	Upk3b	0	2.83509	0.974	0.007	0	Upk3b
Mesothelial	Sfrp2	0	2.82933	0.972	0.026	0	Sfrp2
Mesothelial	Rarres2	0	2.61031	0.983	0.327	0	Rarres2
Mesothelial	Slurp1	0	2.49659	0.608	0.005	0	Slurp1
Mesothelial	Gpc31	0	2.33516	0.993	0.298	0	Gpc3
Mesothelial	Clu	0	2.31169	0.974	0.103	0	Clu
Mesothelial	Gpm6a	0	2.23177	0.961	0.011	0	Gpm6a
Mesothelial	Aebp1	0	2.19337	0.977	0.179	0	Aebp1
Mesothelial	C4b	0	2.15469	0.853	0.036	0	C4b
Mesothelial	Fxyd3	0	2.08064	0.851	0.045	0	Fxyd3
Mesothelial	Crip11	0	2.06115	0.993	0.603	0	Crip1
Mesothelial	Upk1b	0	2.05011	0.962	0.069	0	Upk1b
Mesothelial	C2	0	2.02798	0.939	0.028	0	C2
Mesothelial	Rspo1	0	2.0173	0.943	0.013	0	Rspo1
Mesothelial	Timp2	0	1.97083	0.991	0.478	0	Timp2
Mesothelial	Sbsn	0	1.96257	0.914	0.042	0	Sbsn
Mesothelial	Podn	0	1.90935	0.929	0.04	0	Podn
Mesothelial	Sulf1	0	1.85498	0.931	0.08	0	Sulf1
Mesothelial	Efemp1	0	1.84672	0.918	0.055	0	Efemp1
Mesothelial	Gas6	0	1.82401	0.972	0.35	0	Gas6
Mesothelial	Hspb1	0	1.81809	0.969	0.313	0	Hspb1
Mesothelial	Aldh1a2	0	1.80106	0.902	0.018	0	Aldh1a2
Mesothelial	Dcn	0	1.75786	0.968	0.093	0	Dcn
Mesothelial	Lbp	0	1.69795	0.864	0.097	0	Lbp
Mesothelial	Gm20186	0	1.65301	0.83	0.06	0	Gm20186
Mesothelial	Cpe	0	1.64714	0.9	0.041	0	Cpe
Mesothelial	Syne2	0	1.63835	0.926	0.242	0	Syne2
Mesothelial	Rnase4	0	1.60731	0.968	0.317	0	Rnase4
Mesothelial	Bcam	0	1.60182	0.941	0.223	0	Bcam
Mesothelial	Serping11	0	1.56896	0.976	0.269	0	Serping1
Mesothelial	Lrrn4	0	1.56406	0.857	0.001	0	Lrrn4
Mesothelial	Aqp1	0	1.55032	0.968	0.184	0	Aqp1
Mesothelial	Nkain4	0	1.54272	0.894	0.126	0	Nkain4
Mesothelial	Sparc	0	1.53883	1	0.742	0	Sparc
Mesothelial	Bsg	0	1.51971	0.991	0.658	0	Bsg
Mesothelial	Ccdc80	0	1.51332	0.906	0.171	0	Ccdc80
Mesothelial	Krt19	0	1.51123	0.876	0.134	0	Krt19
Mesothelial	Fras1	0	1.50395	0.878	0.049	0	Fras1
Mesothelial	Bicc1	0	1.49625	0.929	0.214	0	Bicc1
Mesothelial	Slc9a3r1	0	1.48561	0.904	0.142	0	Slc9a3r1
Mesothelial	Col14a1	0	1.47406	0.921	0.116	0	Col14a1
Mesothelial	Dctn6	0	1.4593	0.914	0.245	0	Dctn6
Mesothelial	Muc16	0	1.45329	0.813	0.001	0	Muc16
Mesothelial	Mpp6	0	1.45319	0.9	0.197	0	Mpp6
Mesothelial	Cldn15	0	1.42906	0.848	0.009	0	Cldn15
Mesothelial	Dmkn	0	1.39162	0.513	0.023	0	Dmkn
Mesothelial	Mfap2	0	1.39006	0.946	0.382	0	Mfap2
Mesothelial	Ltbp1	0	1.36719	0.861	0.114	0	Ltbp1
Mesothelial	Timp1	0	1.36623	0.851	0.106	0	Timp1
Mesothelial	Ezr	0	1.35719	0.962	0.388	0	Ezr
Mesothelial	Rbm28	0	1.35418	0.89	0.224	0	Rbm28
Mesothelial	Gas1	0	1.34215	0.857	0.133	0	Gas1
Mesothelial	Smim1	0	1.32472	0.865	0.14	0	Smim1
Mesothelial	Ptgis	0	1.3207	0.865	0.105	0	Ptgis
Mesothelial	Pcolce	0	1.31342	0.896	0.228	0	Pcolce
Mesothelial	Wt1	0	1.31054	0.808	0.002	0	Wt1
Mesothelial	Selenom	0	1.30978	0.91	0.251	0	Selenom
Mesothelial	Pkhd1l1	0	1.30904	0.802	0.003	0	Pkhd1l1
Mesothelial	Cxadr	0	1.30557	0.864	0.1	0	Cxadr
Mesothelial	C1s1	0	1.30078	0.876	0.085	0	C1s1
Mesothelial	Cav1	0	1.29271	0.952	0.308	0	Cav1
Mesothelial	Krt7	0	1.27408	0.871	0.117	0	Krt7
Mesothelial	Meg3	0	1.27031	0.914	0.299	0	Meg3
Mesothelial	AU021092	0	1.25504	0.657	0.088	0	AU021092
Mesothelial	Ndn	0	1.25214	0.888	0.197	0	Ndn
Mesothelial	Col4a4	0	1.24758	0.892	0.079	0	Col4a4
Mesothelial	Abi3bp	0	1.23898	0.848	0.178	0	Abi3bp
Mesothelial	H19	0	1.21777	0.427	0.04	0	H19
Mesothelial	Slc39a8	0	1.21724	0.763	0.112	0	Slc39a8
Mesothelial	Col3a1	0	1.21059	0.992	0.517	0	Col3a1
Mesothelial	Ptn	0	1.20627	0.797	0.048	0	Ptn
Mesothelial	Angptl7	0	1.20539	0.335	0.002	0	Angptl7
Mesothelial	Tmem151a	0	1.19443	0.799	0.015	0	Tmem151a
Mesothelial	Aprt	0	1.18758	0.96	0.498	0	Aprt
Mesothelial	Gsta3	0	1.17258	0.676	0.055	0	Gsta3
Mesothelial	Rcn3	0	1.16958	0.921	0.272	0	Rcn3
Mesothelial	Spint2	0	1.12744	0.908	0.208	0	Spint2
Mesothelial	Ppfibp2	0	1.11209	0.793	0.109	0	Ppfibp2
Mesothelial	Plce1	0	1.1093	0.789	0.035	0	Plce1
Mesothelial	P3h4	0	1.10672	0.84	0.144	0	P3h4
Mesothelial	Tmem108	0	1.10344	0.732	0.028	0	Tmem108
Mesothelial	Ahnak2	0	1.10117	0.746	0.07	0	Ahnak2
Mesothelial	Cd2ap	0	1.09724	0.927	0.386	0	Cd2ap
Mesothelial	Chrm2	0	1.09678	0.712	0.019	0	Chrm2
Mesothelial	Lgals2	0	1.0861	0.63	0.001	0	Lgals2
Mesothelial	Cfh	0	1.07823	0.794	0.153	0	Cfh
Mesothelial	Ildr2	0	1.06793	0.75	0.009	0	Ildr2
Mesothelial	C1ra	0	1.06731	0.777	0.068	0	C1ra
Mesothelial	Cavin3	0	1.06062	0.898	0.293	0	Cavin3
Mesothelial	Net1	0	1.0444	0.867	0.245	0	Net1
Mesothelial	Tm4sf11	0	1.04294	0.926	0.244	0	Tm4sf1
Mesothelial	Nbl1	0	1.03272	0.838	0.162	0	Nbl1
Mesothelial	Crim1	0	1.03031	0.828	0.179	0	Crim1
Mesothelial	Lrpap1	0	1.0004	0.904	0.393	0	Lrpap1
Mesothelial	S100a6	1.07e-215	1.11131	0.957	0.542	2.36e-211	S100a6
Mesothelial	Zeb2	1.1e-93	-1.41248	0.245	0.542	2.43e-89	Zeb2
Mesothelial	Nrp1	1.32e-92	-1.15392	0.083	0.451	2.91e-88	Nrp1
Mesothelial	Btg1	5.8e-92	-1.48682	0.499	0.673	1.28e-87	Btg1
Mesothelial	Marcks	2.6e-79	-1.26923	0.353	0.572	5.74e-75	Marcks
Mesothelial	Msn	5.48e-72	-1.03167	0.44	0.602	1.21e-67	Msn
Mesothelial	Phlda1	3.63e-66	-1.07164	0.219	0.477	8.01e-62	Phlda1
Mesothelial	Serpine21	3.27e-62	-1.2914	0.109	0.386	7.22e-58	Serpine2
Mesothelial	1941-09-01	2.89e-60	-1.16952	0.082	0.354	6.38e-56	2020-09-04
Mesothelial	Prex21	7.23e-60	-1.0403	0.052	0.328	1.6e-55	Prex2
Mesothelial	Lcp11	1.44e-59	-1.15301	0.078	0.352	3.19e-55	Lcp1
Mesothelial	Gmfg1	4.84e-59	-1.05127	0.036	0.308	1.07e-54	Gmfg
Mesothelial	Sh3bgrl31	4.73e-56	-1.03125	0.645	0.675	1.04e-51	Sh3bgrl3
Mesothelial	Sftpc1	1.64e-55	-2.73278	0.969	0.947	3.62e-51	Sftpc
Mesothelial	Rgs2	3.21e-55	-1.19623	0.11	0.363	7.09e-51	Rgs2
Mesothelial	Srgn1	1.08e-54	-2.05569	0.197	0.422	2.38e-50	Srgn
Mesothelial	Tcf4	1.61e-49	-1.11245	0.433	0.545	3.56e-45	Tcf4
Mesothelial	Fn11	3.39e-48	-1.89817	0.322	0.484	7.49e-44	Fn1
Mesothelial	Cotl1	7.64e-45	-1.00302	0.1	0.321	1.69e-40	Cotl1
Mesothelial	Fxyd51	4.55e-43	-1.31439	0.132	0.339	1.01e-38	Fxyd5
Mesothelial	G0s2	3.64e-42	-1.62731	0.116	0.329	8.04e-38	G0s2
Mesothelial	Cd521	1.51e-41	-1.68994	0.071	0.281	3.33e-37	Cd52
Mesothelial	Cd44	4.88e-40	-1.10634	0.276	0.439	1.08e-35	Cd44
Mesothelial	Coro1a1	4.9e-38	-1.45996	0.098	0.292	1.08e-33	Coro1a
Mesothelial	Ptprc1	8.41e-38	-1.16448	0.075	0.271	1.86e-33	Ptprc
Mesothelial	Laptm51	7.98e-37	-1.17479	0.061	0.252	1.76e-32	Laptm5
Mesothelial	Ppp1r14a1	4.04e-36	-1.03406	0.102	0.293	8.93e-32	Ppp1r14a
Mesothelial	Dpt1	3.25e-32	-1.10484	0.079	0.254	7.18e-28	Dpt
Mesothelial	Napsa1	1.12e-29	-1.34371	0.098	0.265	2.48e-25	Napsa
Mesothelial	Scn7a	1.06e-28	-1.52453	0.114	0.274	2.34e-24	Scn7a
Mesothelial	Macf11	3.13e-28	-1.39242	0.767	0.694	6.93e-24	Macf1
Mesothelial	Scgb1a11	3.17e-28	-1.83831	0.966	0.939	7.01e-24	Scgb1a1
Mesothelial	Tcf211	3.07e-27	-1.17503	0.104	0.258	6.79e-23	Tcf21
Mesothelial	Alox5ap1	3.87e-26	-1.16522	0.048	0.195	8.56e-22	Alox5ap
Mesothelial	Ets1	3.31e-25	-1.02541	0.207	0.333	7.32e-21	Ets1
Mesothelial	Stk17b1	8.15e-25	-1.0383	0.167	0.304	1.8e-20	Stk17b
Mesothelial	Cd931	8.19e-24	-1.05765	0.043	0.179	1.81e-19	Cd93
Mesothelial	Acta2	2.87e-23	-1.8767	0.24	0.351	6.33e-19	Acta2
Mesothelial	Tmem100	5.49e-23	-1.05107	0.075	0.211	1.21e-18	Tmem100
Mesothelial	Calcrl1	6.25e-23	-1.18051	0.062	0.197	1.38e-18	Calcrl
Mesothelial	Cdh51	1.36e-22	-1.32199	0.074	0.208	3.01e-18	Cdh5
Mesothelial	Ctsh1	5.55e-22	-1.1215	0.252	0.352	1.23e-17	Ctsh
Mesothelial	Mfap41	3.89e-21	-2.38226	0.419	0.459	8.6e-17	Mfap4
Mesothelial	Cldn51	5.48e-21	-1.78474	0.093	0.219	1.21e-16	Cldn5
Mesothelial	Pecam11	1.03e-20	-1.05061	0.112	0.235	2.28e-16	Pecam1
Mesothelial	Cebpd	1.16e-20	-1.0085	0.529	0.544	2.57e-16	Cebpd
Mesothelial	Lyz21	2.16e-20	-2.54067	0.583	0.548	4.76e-16	Lyz2
Mesothelial	Tyrobp1	7.49e-20	-2.05329	0.151	0.267	1.66e-15	Tyrobp
Mesothelial	Fcer1g1	1.48e-19	-1.74397	0.135	0.25	3.27e-15	Fcer1g
Mesothelial	Ramp21	8.19e-19	-1.37502	0.159	0.268	1.81e-14	Ramp2
Mesothelial	Cldn181	1.79e-18	-1.09636	0.069	0.184	3.96e-14	Cldn18
Mesothelial	Tagln	1.68e-17	-1.70016	0.21	0.305	3.72e-13	Tagln
Mesothelial	Ctla2a1	6.16e-17	-1.44802	0.109	0.216	1.36e-12	Ctla2a
Mesothelial	Ptprb1	1.54e-15	-1.12596	0.052	0.151	3.4e-11	Ptprb
Mesothelial	Aspn	1.54e-14	-1.29624	0.075	0.173	3.39e-10	Aspn
Mesothelial	Ctss1	2.3e-14	-1.30843	0.121	0.215	5.08e-10	Ctss
Mesothelial	Hp	1.62e-13	-1.27399	0.164	0.251	3.59e-09	Hp
Mesothelial	Gsn1	8.01e-13	-1.38063	0.583	0.513	1.77e-08	Gsn
Mesothelial	Epas11	9.96e-13	-1.2396	0.249	0.315	2.2e-08	Epas1
Mesothelial	Gyg1	1.07e-12	-1.00961	0.347	0.38	2.36e-08	Gyg
Mesothelial	Il1b1	2.6e-10	-1.844	0.093	0.167	5.74e-06	Il1b
Mesothelial	Ager1	1.27e-09	-1.46765	0.164	0.23	2.82e-05	Ager
Mesothelial	Cd741	1.89e-09	-1.67683	0.166	0.23	4.17e-05	Cd74
Mesothelial	Sftpd1	1.47e-08	-1.3669	0.121	0.185	0.000323886	Sftpd
Mesothelial	Tgfbi1	1.9e-07	-1.27034	0.257	0.289	0.00419227	Tgfbi
Mesothelial	Egfl71	5.15e-07	-1.4156	0.217	0.252	0.0113725	Egfl7
Mesothelial	Ccl61	1.94e-06	-1.87284	0.238	0.267	0.0428739	Ccl6
Mesothelial	Cbr21	0.00014192	-1.27517	0.209	0.23	1	Cbr2
Mesothelial	Sftpb1	0.000357379	-1.68501	0.215	0.234	1	Sftpb
Mesothelial	Thbs1	0.00056174	-1.14976	0.493	0.43	1	Thbs1
Mesothelial	Cxcl21	0.00119494	-2.26678	0.176	0.197	1	Cxcl2
Mesothelial	Lcn2	0.00437208	-1.15144	0.16	0.18	1	Lcn2
Mesothelial	S100a81	0.00512626	-3.05003	0.179	0.192	1	S100a8
Mesothelial	Slc34a21	0.0124049	-1.41134	0.183	0.193	1	Slc34a2
Mesothelial	Cxcl151	0.0194414	-1.61747	0.25	0.241	1	Cxcl15
Mesothelial	Scgb3a21	0.0204581	-1.45499	0.497	0.364	1	Scgb3a2
Mesothelial	Fhl11	0.023178	-1.06883	0.549	0.422	1	Fhl1
Mesothelial	S100a91	0.026264	-3.24996	0.261	0.194	1	S100a9
Mesothelial	Sftpa11	0.0274803	-2.22102	0.367	0.321	1	Sftpa1
Mesothelial	Limch11	0.350413	-1.10774	0.489	0.377	1	Limch1
Mesothelial	Lyz11	0.903205	-1.27413	0.139	0.126	1	Lyz1
Neut 1	S100a92	0	4.40865	0.953	0.157	0	S100a9
Neut 1	S100a82	0	4.1321	0.968	0.153	0	S100a8
Neut 1	Stfa11	0	4.06633	0.907	0.049	0	Stfa1
Neut 1	Gm5483	0	3.87795	0.92	0.04	0	Gm5483
Neut 1	Stfa2l1	0	3.61373	0.88	0.02	0	Stfa2l1
Neut 1	Cxcl22	0	3.58041	0.883	0.163	0	Cxcl2
Neut 1	Stfa2	0	3.56178	0.79	0.02	0	Stfa2
Neut 1	Retnlg	0	3.40356	0.581	0.025	0	Retnlg
Neut 1	BC100530	0	3.39351	0.799	0.029	0	BC100530
Neut 1	Il1b2	0	3.357	0.946	0.127	0	Il1b
Neut 1	2010005H15Rik	0	3.29768	0.814	0.029	0	2010005H15Rik
Neut 1	Gm5416	0	3.14011	0.78	0.009	0	Gm5416
Neut 1	Slpi1	0	3.13832	0.797	0.096	0	Slpi
Neut 1	Asprv1	0	3.1315	0.759	0.013	0	Asprv1
Neut 1	Slc7a111	0	2.85048	0.83	0.081	0	Slc7a11
Neut 1	Srgn2	0	2.83158	0.986	0.391	0	Srgn
Neut 1	G0s21	0	2.75006	0.819	0.301	0	G0s2
Neut 1	Ccrl2	0	2.60933	0.588	0.138	0	Ccrl2
Neut 1	Clec4d	0	2.5605	0.774	0.058	0	Clec4d
Neut 1	Wfdc21	0	2.51936	0.638	0.042	0	Wfdc21
Neut 1	Csf3r	0	2.48041	0.711	0.025	0	Csf3r
Neut 1	Msrb11	0	2.41134	0.93	0.337	0	Msrb1
Neut 1	Mmp9	0	2.37717	0.628	0.007	0	Mmp9
Neut 1	Tyrobp2	0	2.35601	0.99	0.229	0	Tyrobp
Neut 1	Hdc	0	2.31787	0.669	0.056	0	Hdc
Neut 1	Mxd1	0	2.28928	0.688	0.125	0	Mxd1
Neut 1	Wfdc17	0	2.27114	0.408	0.092	0	Wfdc17
Neut 1	Pglyrp1	0	2.25787	0.651	0.074	0	Pglyrp1
Neut 1	Pim1	0	2.24172	0.887	0.379	0	Pim1
Neut 1	Cd141	0	2.23312	0.631	0.168	0	Cd14
Neut 1	Fxyd52	0	2.21019	0.915	0.308	0	Fxyd5
Neut 1	Gsr	0	2.17265	0.832	0.268	0	Gsr
Neut 1	Ccl31	0	2.10795	0.336	0.08	0	Ccl3
Neut 1	Ccr1	0	2.1037	0.641	0.075	0	Ccr1
Neut 1	Il1r2	0	2.10152	0.537	0.019	0	Il1r2
Neut 1	Trem1	0	2.10024	0.6	0.047	0	Trem1
Neut 1	Stfa3	0	2.07368	0.484	0.026	0	Stfa3
Neut 1	Nlrp3	0	2.05758	0.55	0.075	0	Nlrp3
Neut 1	Lmnb1	0	2.04819	0.683	0.187	0	Lmnb1
Neut 1	Rnf149	0	2.02659	0.762	0.327	0	Rnf149
Neut 1	Nfkbia	0	2.01427	0.762	0.587	0	Nfkbia
Neut 1	Mcl1	0	2.0128	0.959	0.721	0	Mcl1
Neut 1	Lst1	0	1.9977	0.69	0.112	0	Lst1
Neut 1	Grina	0	1.99752	0.723	0.252	0	Grina
Neut 1	Dennd4a	0	1.99604	0.744	0.281	0	Dennd4a
Neut 1	Tpd52	0	1.98218	0.783	0.292	0	Tpd52
Neut 1	Ptgs2	0	1.9698	0.422	0.062	0	Ptgs2
Neut 1	Ifitm1	0	1.96698	0.54	0.217	0	Ifitm1
Neut 1	Lrg1	0	1.91389	0.425	0.054	0	Lrg1
Neut 1	S100a11	0	1.91173	0.932	0.736	0	S100a11
Neut 1	Plek	0	1.87797	0.623	0.147	0	Plek
Neut 1	Hp1	0	1.86709	0.77	0.224	0	Hp
Neut 1	Btg11	0	1.8555	0.94	0.658	0	Btg1
Neut 1	C5ar1	0	1.84124	0.552	0.079	0	C5ar1
Neut 1	Tnfaip2	0	1.83179	0.56	0.133	0	Tnfaip2
Neut 1	Hcar2	0	1.82509	0.375	0.038	0	Hcar2
Neut 1	Cd522	0	1.82249	0.875	0.249	0	Cd52
Neut 1	Gda	0	1.81883	0.52	0.099	0	Gda
Neut 1	Thbs11	0	1.81452	0.797	0.413	0	Thbs1
Neut 1	Acod1	0	1.80382	0.346	0.009	0	Acod1
Neut 1	H2-Q10	0	1.80194	0.411	0.016	0	H2-Q10
Neut 1	Alox5ap2	0	1.7948	0.803	0.163	0	Alox5ap
Neut 1	Cxcr2	0	1.78763	0.441	0.008	0	Cxcr2
Neut 1	Cebpb	0	1.78519	0.98	0.632	0	Cebpb
Neut 1	Clec4e	0	1.77186	0.413	0.058	0	Clec4e
Neut 1	Cd33	0	1.77071	0.512	0.072	0	Cd33
Neut 1	Pla2g7	0	1.72345	0.524	0.067	0	Pla2g7
Neut 1	Osm	0	1.70678	0.424	0.068	0	Osm
Neut 1	Olfm4	0	1.70529	0.256	0.007	0	Olfm4
Neut 1	Ets2	0	1.6947	0.704	0.369	0	Ets2
Neut 1	Lcp12	0	1.69327	0.786	0.326	0	Lcp1
Neut 1	Slc16a3	0	1.68875	0.45	0.064	0	Slc16a3
Neut 1	S100a61	0	1.66079	0.899	0.53	0	S100a6
Neut 1	Lilr4b	0	1.6445	0.483	0.087	0	Lilr4b
Neut 1	Il1rn	0	1.62183	0.331	0.061	0	Il1rn
Neut 1	2810474O19Rik	0	1.61725	0.598	0.384	0	2810474O19Rik
Neut 1	Arg2	0	1.61671	0.404	0.041	0	Arg2
Neut 1	F630028O10Rik	0	1.61504	0.325	0.012	0	F630028O10Rik
Neut 1	Rac21	0	1.61333	0.703	0.209	0	Rac2
Neut 1	Ptprc2	0	1.60724	0.759	0.244	0	Ptprc
Neut 1	Ncf2	0	1.59963	0.564	0.143	0	Ncf2
Neut 1	Trib1	0	1.59935	0.55	0.237	0	Trib1
Neut 1	Cd300ld	0	1.59335	0.411	0.026	0	Cd300ld
Neut 1	Spi1	0	1.58996	0.613	0.15	0	Spi1
Neut 1	Fcer1g2	0	1.58038	0.915	0.216	0	Fcer1g
Neut 1	Gmfg2	0	1.57104	0.7	0.285	0	Gmfg
Neut 1	Snx20	0	1.5697	0.497	0.123	0	Snx20
Neut 1	Cd441	0	1.56485	0.78	0.42	0	Cd44
Neut 1	Slfn2	0	1.55463	0.547	0.176	0	Slfn2
Neut 1	Nfkbiz	0	1.5537	0.63	0.421	0	Nfkbiz
Neut 1	Litaf	0	1.52832	0.624	0.342	0	Litaf
Neut 1	Fgl2	0	1.51963	0.381	0.06	0	Fgl2
Neut 1	Dusp1	0	1.50428	0.865	0.605	0	Dusp1
Neut 1	Pygl	0	1.5	0.492	0.171	0	Pygl
Neut 1	Samsn1	0	1.49204	0.421	0.101	0	Samsn1
Neut 1	Mcemp1	0	1.49186	0.504	0.113	0	Mcemp1
Neut 1	Trem3	0	1.48092	0.384	0.027	0	Trem3
Neut 1	Ptafr	0	1.47888	0.359	0.045	0	Ptafr
Neut 1	Cyp4f18	0	1.4718	0.406	0.065	0	Cyp4f18
Neut 1	Plaur	0	1.4691	0.562	0.237	0	Plaur
Neut 1	Gadd45a	0	1.45663	0.401	0.149	0	Gadd45a
Neut 1	Cd300lf	0	1.44679	0.409	0.079	0	Cd300lf
Neut 1	Gpcpd1	0	1.43831	0.542	0.277	0	Gpcpd1
Neut 1	Stk17b2	0	1.42963	0.662	0.285	0	Stk17b
Neut 1	Selplg	0	1.42459	0.456	0.136	0	Selplg
Neut 1	Taldo1	0	1.42397	0.765	0.573	0	Taldo1
Neut 1	Pilra	0	1.41961	0.385	0.063	0	Pilra
Neut 1	Ninj1	0	1.4119	0.387	0.155	0	Ninj1
Neut 1	Sorl1	0	1.40017	0.471	0.203	0	Sorl1
Neut 1	Anxa1	0	1.39951	0.566	0.341	0	Anxa1
Neut 1	Lyst	0	1.3994	0.437	0.183	0	Lyst
Neut 1	Kctd12	0	1.38377	0.491	0.245	0	Kctd12
Neut 1	Ncf1	0	1.37779	0.396	0.105	0	Ncf1
Neut 1	Ankrd33b	0	1.36062	0.376	0.093	0	Ankrd33b
Neut 1	Tlr2	0	1.35211	0.411	0.117	0	Tlr2
Neut 1	Prok2	0	1.34298	0.149	0.002	0	Prok2
Neut 1	Neat1	0	1.3361	0.785	0.487	0	Neat1
Neut 1	Adam8	0	1.32804	0.322	0.041	0	Adam8
Neut 1	Coro1a2	0	1.32583	0.786	0.265	0	Coro1a
Neut 1	Fth1	0	1.31721	0.994	0.97	0	Fth1
Neut 1	Nfam1	0	1.31132	0.372	0.093	0	Nfam1
Neut 1	Ncf4	0	1.30384	0.431	0.109	0	Ncf4
Neut 1	Sell	0	1.29474	0.335	0.049	0	Sell
Neut 1	Rab11fip1	0	1.29266	0.379	0.134	0	Rab11fip1
Neut 1	Ifitm2	0	1.28752	0.841	0.679	0	Ifitm2
Neut 1	Cxcr4	0	1.27778	0.365	0.122	0	Cxcr4
Neut 1	Jaml	0	1.27109	0.272	0.021	0	Jaml
Neut 1	Stx11	0	1.26963	0.29	0.039	0	Stx11
Neut 1	Trim30b	0	1.26301	0.28	0.011	0	Trim30b
Neut 1	Adgre5	0	1.26013	0.597	0.331	0	Adgre5
Neut 1	Slc2a3	0	1.2585	0.275	0.019	0	Slc2a3
Neut 1	Itgam	0	1.25155	0.354	0.063	0	Itgam
Neut 1	Pde4b	0	1.24901	0.494	0.273	0	Pde4b
Neut 1	Igsf6	0	1.2415	0.327	0.071	0	Igsf6
Neut 1	Lsp11	0	1.234	0.638	0.329	0	Lsp1
Neut 1	Slc15a3	0	1.23329	0.366	0.1	0	Slc15a3
Neut 1	Cd24a	0	1.22866	0.416	0.177	0	Cd24a
Neut 1	Mirt1	0	1.2235	0.283	0.026	0	Mirt1
Neut 1	Ostf1	0	1.22334	0.681	0.519	0	Ostf1
Neut 1	2310001H17Rik	0	1.2214	0.302	0.05	0	2310001H17Rik
Neut 1	Samhd1	0	1.22074	0.539	0.311	0	Samhd1
Neut 1	Cd84	0	1.21847	0.349	0.106	0	Cd84
Neut 1	Emilin2	0	1.21597	0.345	0.075	0	Emilin2
Neut 1	Slfn1	0	1.20328	0.281	0.027	0	Slfn1
Neut 1	AC110211.1	0	1.18925	0.252	0.004	0	AC110211.1
Neut 1	Mmp8	0	1.17976	0.24	0.016	0	Mmp8
Neut 1	Fgr	0	1.16504	0.316	0.075	0	Fgr
Neut 1	Themis2	0	1.15663	0.29	0.049	0	Themis2
Neut 1	Arpc1b	0	1.13592	0.806	0.654	0	Arpc1b
Neut 1	Nfkbid	0	1.13003	0.276	0.073	0	Nfkbid
Neut 1	Pirb	0	1.12794	0.285	0.075	0	Pirb
Neut 1	Ccl62	0	1.11589	0.775	0.241	0	Ccl6
Neut 1	Cd53	0	1.10592	0.485	0.207	0	Cd53
Neut 1	Junb	0	1.10053	0.941	0.805	0	Junb
Neut 1	Sgms2	0	1.09881	0.258	0.056	0	Sgms2
Neut 1	H2-D11	0	1.09091	0.841	0.633	0	H2-D1
Neut 1	Cd300a	0	1.08931	0.323	0.092	0	Cd300a
Neut 1	AB124611	0	1.089	0.301	0.076	0	AB124611
Neut 1	Arhgdib1	0	1.06504	0.602	0.281	0	Arhgdib
Neut 1	Prdx5	0	1.06461	0.74	0.648	0	Prdx5
Neut 1	Lpcat2	0	1.06095	0.269	0.062	0	Lpcat2
Neut 1	Pnrc1	0	1.04676	0.75	0.688	0	Pnrc1
Neut 1	Hcst	0	1.04671	0.333	0.114	0	Hcst
Neut 1	Fcgr3	0	1.03343	0.344	0.12	0	Fcgr3
Neut 1	Lilrb4a	0	1.02989	0.249	0.046	0	Lilrb4a
Neut 1	Bst1	0	1.02749	0.284	0.085	0	Bst1
Neut 1	Iqgap11	0	1.02694	0.764	0.659	0	Iqgap1
Neut 1	Hmgb2	0	1.02623	0.702	0.558	0	Hmgb2
Neut 1	Txn1	0	1.02517	0.802	0.785	0	Txn1
Neut 1	Ripor2	0	1.01749	0.285	0.08	0	Ripor2
Neut 1	Itgb2	0	1.00594	0.383	0.147	0	Itgb2
Neut 1	Rpl30	0	-1.0007	0.623	0.963	0	Rpl30
Neut 1	Naca	0	-1.00086	0.342	0.901	0	Naca
Neut 1	Rps21	0	-1.0067	0.421	0.92	0	Rps21
Neut 1	Rps3	0	-1.00767	0.583	0.939	0	Rps3
Neut 1	Rpl18a	0	-1.01168	0.608	0.949	0	Rpl18a
Neut 1	Rpl37a	0	-1.01238	0.589	0.961	0	Rpl37a
Neut 1	Clic4	0	-1.01527	0.054	0.571	0	Clic4
Neut 1	Atp5g2	0	-1.01943	0.118	0.755	0	Atp5g2
Neut 1	Kcnq1ot1	0	-1.02029	0.035	0.489	0	Kcnq1ot1
Neut 1	Rpl35a	0	-1.02041	0.597	0.958	0	Rpl35a
Neut 1	Ndufc2	0	-1.02674	0.066	0.679	0	Ndufc2
Neut 1	Rpl11	0	-1.02898	0.302	0.887	0	Rpl11
Neut 1	Aplp2	0	-1.02939	0.081	0.671	0	Aplp2
Neut 1	Selenof	0	-1.03814	0.148	0.778	0	Selenof
Neut 1	Jun	0	-1.03902	0.249	0.738	0	Jun
Neut 1	mt-Nd4l	0	-1.04047	0.095	0.727	0	mt-Nd4l
Neut 1	Rps28	0	-1.04418	0.319	0.888	0	Rps28
Neut 1	Eif3e	0	-1.04883	0.059	0.698	0	Eif3e
Neut 1	Gnas	0	-1.04909	0.345	0.9	0	Gnas
Neut 1	Ndufa4	0	-1.05072	0.172	0.8	0	Ndufa4
Neut 1	Rps16	0	-1.05251	0.698	0.969	0	Rps16
Neut 1	Ybx1	0	-1.05623	0.295	0.859	0	Ybx1
Neut 1	Tuba1a	0	-1.0574	0.123	0.585	0	Tuba1a
Neut 1	Prdx1	0	-1.05773	0.144	0.792	0	Prdx1
Neut 1	Rpl36a	0	-1.05893	0.063	0.683	0	Rpl36a
Neut 1	Rps6	0	-1.06515	0.337	0.896	0	Rps6
Neut 1	Eef1g	0	-1.07169	0.071	0.696	0	Eef1g
Neut 1	Gng11	0	-1.07187	0.034	0.406	0	Gng11
Neut 1	Col6a11	0	-1.07217	0.031	0.417	0	Col6a1
Neut 1	Tns11	0	-1.07935	0.038	0.473	0	Tns1
Neut 1	Rps11	0	-1.08127	0.586	0.956	0	Rps11
Neut 1	Rpl22l1	0	-1.08194	0.164	0.775	0	Rpl22l1
Neut 1	Rps14	0	-1.08501	0.644	0.961	0	Rps14
Neut 1	Mfap21	0	-1.09001	0.023	0.407	0	Mfap2
Neut 1	Sh3bgrl1	0	-1.09358	0.055	0.587	0	Sh3bgrl
Neut 1	Itgb1	0	-1.09778	0.144	0.744	0	Itgb1
Neut 1	Pmepa1	0	-1.10119	0.019	0.465	0	Pmepa1
Neut 1	mt-Nd5	0	-1.10687	0.166	0.835	0	mt-Nd5
Neut 1	Rpl36	0	-1.10789	0.367	0.922	0	Rpl36
Neut 1	Rpl31	0	-1.10895	0.195	0.841	0	Rpl31
Neut 1	Eef2	0	-1.11939	0.221	0.858	0	Eef2
Neut 1	Tsc22d1	0	-1.11955	0.039	0.567	0	Tsc22d1
Neut 1	Dbi	0	-1.12417	0.056	0.66	0	Dbi
Neut 1	Nenf	0	-1.12648	0.031	0.584	0	Nenf
Neut 1	Rpl29	0	-1.12774	0.176	0.821	0	Rpl29
Neut 1	Rps3a1	0	-1.12934	0.662	0.968	0	Rps3a1
Neut 1	Nrp11	0	-1.13944	0.02	0.468	0	Nrp1
Neut 1	Igfbp4	0	-1.14899	0.035	0.4	0	Igfbp4
Neut 1	Rpl24	0	-1.15523	0.46	0.947	0	Rpl24
Neut 1	Rpl23a	0	-1.16142	0.318	0.896	0	Rpl23a
Neut 1	Pmp22	0	-1.16163	0.036	0.465	0	Pmp22
Neut 1	Npm1	0	-1.16346	0.163	0.82	0	Npm1
Neut 1	Hint1	0	-1.16652	0.139	0.808	0	Hint1
Neut 1	Rpl8	0	-1.16952	0.521	0.95	0	Rpl8
Neut 1	Rpl27a	0	-1.17184	0.626	0.971	0	Rpl27a
Neut 1	Rplp0	0	-1.17312	0.615	0.952	0	Rplp0
Neut 1	Anxa5	0	-1.1733	0.088	0.689	0	Anxa5
Neut 1	Rps2	0	-1.17627	0.243	0.858	0	Rps2
Neut 1	Rpl23	0	-1.17993	0.699	0.977	0	Rpl23
Neut 1	Rpl21	0	-1.1881	0.272	0.889	0	Rpl21
Neut 1	Rps15	0	-1.19053	0.393	0.934	0	Rps15
Neut 1	Prdx2	0	-1.20151	0.052	0.693	0	Prdx2
Neut 1	Sox4	0	-1.20706	0.029	0.52	0	Sox4
Neut 1	Selenow	0	-1.21468	0.041	0.68	0	Selenow
Neut 1	Rpl22	0	-1.22029	0.291	0.916	0	Rpl22
Neut 1	Rpl4	0	-1.23701	0.148	0.833	0	Rpl4
Neut 1	mt-Co1	0	-1.23975	0.908	0.991	0	mt-Co1
Neut 1	Rps26	0	-1.24378	0.365	0.921	0	Rps26
Neut 1	Ppia	0	-1.2484	0.387	0.947	0	Ppia
Neut 1	Rpl26	0	-1.25043	0.484	0.956	0	Rpl26
Neut 1	Rpl19	0	-1.25195	0.598	0.968	0	Rpl19
Neut 1	Rpl7	0	-1.25275	0.453	0.946	0	Rpl7
Neut 1	Rpl5	0	-1.25331	0.329	0.908	0	Rpl5
Neut 1	mt-Nd4	0	-1.2588	0.62	0.977	0	mt-Nd4
Neut 1	Rps23	0	-1.26027	0.521	0.959	0	Rps23
Neut 1	Hmgn1	0	-1.26089	0.045	0.668	0	Hmgn1
Neut 1	Rps17	0	-1.26281	0.239	0.894	0	Rps17
Neut 1	Col4a2	0	-1.26985	0.051	0.555	0	Col4a2
Neut 1	Cavin2	0	-1.27038	0.031	0.456	0	Cavin2
Neut 1	Fkbp1a	0	-1.27404	0.058	0.649	0	Fkbp1a
Neut 1	Npc21	0	-1.28233	0.21	0.719	0	Npc2
Neut 1	Crip2	0	-1.28433	0.049	0.542	0	Crip2
Neut 1	Slc25a4	0	-1.28889	0.049	0.691	0	Slc25a4
Neut 1	Rpl39	0	-1.28977	0.464	0.946	0	Rpl39
Neut 1	Ppic	0	-1.30177	0.055	0.618	0	Ppic
Neut 1	Rpl14	0	-1.30376	0.252	0.897	0	Rpl14
Neut 1	Rpl6	0	-1.30441	0.335	0.927	0	Rpl6
Neut 1	Fermt2	0	-1.30713	0.033	0.567	0	Fermt2
Neut 1	Zbtb20	0	-1.30856	0.027	0.572	0	Zbtb20
Neut 1	Tubb5	0	-1.31456	0.079	0.696	0	Tubb5
Neut 1	Rplp1	0	-1.31566	0.298	0.908	0	Rplp1
Neut 1	Emp2	0	-1.31572	0.044	0.483	0	Emp2
Neut 1	Fhl12	0	-1.31585	0.069	0.442	0	Fhl1
Neut 1	Timp3	0	-1.32809	0.043	0.491	0	Timp3
Neut 1	Rps7	0	-1.32935	0.305	0.9	0	Rps7
Neut 1	Tcf41	0	-1.34447	0.037	0.569	0	Tcf4
Neut 1	Serpinh1	0	-1.34746	0.048	0.556	0	Serpinh1
Neut 1	S100a10	0	-1.35128	0.06	0.664	0	S100a10
Neut 1	Eef1a1	0	-1.35563	0.592	0.974	0	Eef1a1
Neut 1	Tmem176b	0	-1.35709	0.046	0.601	0	Tmem176b
Neut 1	Tmem176a1	0	-1.3657	0.039	0.544	0	Tmem176a
Neut 1	Rps8	0	-1.36689	0.506	0.968	0	Rps8
Neut 1	Csrp11	0	-1.37751	0.047	0.565	0	Csrp1
Neut 1	Rpl28	0	-1.37975	0.448	0.951	0	Rpl28
Neut 1	Cd81	0	-1.40716	0.101	0.711	0	Cd81
Neut 1	Tpm1	0	-1.41414	0.072	0.608	0	Tpm1
Neut 1	mt-Co2	0	-1.43139	0.831	0.99	0	mt-Co2
Neut 1	Nedd4	0	-1.4411	0.074	0.681	0	Nedd4
Neut 1	mt-Nd2	0	-1.44348	0.464	0.97	0	mt-Nd2
Neut 1	Rpl15	0	-1.4473	0.334	0.934	0	Rpl15
Neut 1	Rps18	0	-1.45578	0.179	0.872	0	Rps18
Neut 1	Cald1	0	-1.45678	0.045	0.526	0	Cald1
Neut 1	mt-Cytb	0	-1.45927	0.676	0.984	0	mt-Cytb
Neut 1	mt-Atp6	0	-1.46838	0.898	0.994	0	mt-Atp6
Neut 1	Rack1	0	-1.47258	0.253	0.902	0	Rack1
Neut 1	Rps15a	0	-1.47844	0.472	0.954	0	Rps15a
Neut 1	mt-Co3	0	-1.48015	0.874	0.993	0	mt-Co3
Neut 1	Fstl1	0	-1.48759	0.041	0.488	0	Fstl1
Neut 1	Hsp90ab1	0	-1.49437	0.269	0.934	0	Hsp90ab1
Neut 1	Id3	0	-1.49562	0.085	0.603	0	Id3
Neut 1	Rps24	0	-1.50341	0.627	0.978	0	Rps24
Neut 1	Rps5	0	-1.52145	0.381	0.945	0	Rps5
Neut 1	Ptma	0	-1.52252	0.4	0.967	0	Ptma
Neut 1	Bgn1	0	-1.52739	0.053	0.434	0	Bgn
Neut 1	Rpl13	0	-1.53993	0.604	0.982	0	Rpl13
Neut 1	Crip12	0	-1.55822	0.08	0.634	0	Crip1
Neut 1	Rpl32	0	-1.58913	0.454	0.961	0	Rpl32
Neut 1	Nfib	0	-1.58932	0.047	0.614	0	Nfib
Neut 1	Rpsa	0	-1.61265	0.359	0.94	0	Rpsa
Neut 1	Rpl12	0	-1.62336	0.265	0.918	0	Rpl12
Neut 1	Macf12	0	-1.64318	0.168	0.721	0	Macf1
Neut 1	Sptbn1	0	-1.65452	0.092	0.769	0	Sptbn1
Neut 1	mt-Nd1	0	-1.67699	0.385	0.971	0	mt-Nd1
Neut 1	Rpl10a	0	-1.69312	0.204	0.908	0	Rpl10a
Neut 1	Fn12	0	-1.73148	0.102	0.501	0	Fn1
Neut 1	Col4a1	0	-1.74306	0.067	0.654	0	Col4a1
Neut 1	Igfbp7	0	-1.78259	0.113	0.625	0	Igfbp7
Neut 1	Rps19	0	-1.79426	0.408	0.971	0	Rps19
Neut 1	Rpl3	0	-1.80768	0.202	0.919	0	Rpl3
Neut 1	Rps20	0	-1.82482	0.398	0.975	0	Rps20
Neut 1	Lgals1	0	-1.84669	0.085	0.582	0	Lgals1
Neut 1	Rps4x	0	-1.85266	0.389	0.96	0	Rps4x
Neut 1	Col3a11	0	-1.95625	0.18	0.54	0	Col3a1
Neut 1	Col1a2	0	-1.95946	0.114	0.468	0	Col1a2
Neut 1	Tmsb10	0	-2.00796	0.152	0.881	0	Tmsb10
Neut 1	Eln	0	-2.19611	0.208	0.588	0	Eln
Neut 1	Sparc1	0	-2.2309	0.211	0.771	0	Sparc
Neut 1	Adamts1	6.71e-308	-1.04923	0.031	0.391	1.48e-303	Adamts1
Neut 1	Mylk1	2.8e-305	-1.02483	0.035	0.393	6.18e-301	Mylk
Neut 1	Col1a1	7.85e-305	-1.97207	0.112	0.463	1.74e-300	Col1a1
Neut 1	Csf1	9.2e-305	1.36751	0.258	0.078	2.03e-300	Csf1
Neut 1	Csrnp1	1.88e-301	1.29741	0.487	0.282	4.15e-297	Csrnp1
Neut 1	Ndel1	1.53e-300	1.35847	0.529	0.35	3.38e-296	Ndel1
Neut 1	Limch12	4.54e-299	-1.46167	0.046	0.395	1e-294	Limch1
Neut 1	Serpine22	1.03e-297	-1.13799	0.045	0.4	2.27e-293	Serpine2
Neut 1	Itgal	1.85e-297	1.06928	0.339	0.129	4.08e-293	Itgal
Neut 1	1942-09-01	1.42e-295	-1.12084	0.025	0.367	3.14e-291	2020-09-04
Neut 1	Cyr611	1.01e-294	-1.25598	0.073	0.434	2.24e-290	Cyr61
Neut 1	Sparcl1	2.1e-294	-1.09846	0.031	0.378	4.64e-290	Sparcl1
Neut 1	Hmcn1	8.96e-294	-1.05534	0.021	0.362	1.98e-289	Hmcn1
Neut 1	Bcl2a1b	3.02e-293	1.41318	0.364	0.149	6.67e-289	Bcl2a1b
Neut 1	Neurl3	5.86e-288	1.11037	0.304	0.107	1.29e-283	Neurl3
Neut 1	Fbn1	1.89e-287	-1.01501	0.022	0.357	4.18e-283	Fbn1
Neut 1	Gpsm3	1.83e-285	1.1417	0.426	0.216	4.05e-281	Gpsm3
Neut 1	Entpd1	4.93e-283	1.2001	0.334	0.136	1.09e-278	Entpd1
Neut 1	Mgp1	1.65e-280	-2.16872	0.213	0.561	3.65e-276	Mgp
Neut 1	Peg3	3.89e-276	-1.06074	0.019	0.345	8.6e-272	Peg3
Neut 1	Rbp11	5.48e-265	-1.25157	0.034	0.354	1.21e-260	Rbp1
Neut 1	Npnt1	6.73e-262	-1.25975	0.044	0.366	1.49e-257	Npnt
Neut 1	Cd361	1.38e-258	-1.03937	0.031	0.347	3.05e-254	Cd36
Neut 1	Mdk1	1.39e-257	-1.13274	0.035	0.349	3.07e-253	Mdk
Neut 1	Rarres21	3.47e-257	-1.1093	0.035	0.35	7.68e-253	Rarres2
Neut 1	Col6a31	5.05e-253	-1.03314	0.026	0.334	1.12e-248	Col6a3
Neut 1	Xist	4.81e-246	-1.29611	0.092	0.404	1.06e-241	Xist
Neut 1	Cdk2ap2	2.97e-244	1.52343	0.496	0.336	6.55e-240	Cdk2ap2
Neut 1	Cd34	3.06e-244	-1.03268	0.029	0.331	6.75e-240	Cd34
Neut 1	Retreg1	1.4e-240	1.1157	0.36	0.171	3.09e-236	Retreg1
Neut 1	Fosl2	6.56e-238	1.21722	0.5	0.339	1.45e-233	Fosl2
Neut 1	Epas12	6.38e-233	-1.30091	0.035	0.329	1.41e-228	Epas1
Neut 1	Meg31	1.07e-230	-1.30368	0.032	0.321	2.37e-226	Meg3
Neut 1	Ier5	1.59e-230	1.10256	0.591	0.495	3.51e-226	Ier5
Neut 1	Gpc32	1.72e-230	-1.03066	0.03	0.32	3.81e-226	Gpc3
Neut 1	Cdh111	2.32e-228	-1.13017	0.031	0.317	5.13e-224	Cdh11
Neut 1	Ppp1r14a2	6.42e-226	-1.01894	0.022	0.304	1.42e-221	Ppp1r14a
Neut 1	Dusp2	1.97e-224	1.09303	0.269	0.099	4.36e-220	Dusp2
Neut 1	Kitl	1.07e-218	-1.00893	0.02	0.296	2.37e-214	Kitl
Neut 1	Zyx	8.79e-213	1.11178	0.551	0.438	1.94e-208	Zyx
Neut 1	Tnfaip3	1.02e-210	1.14544	0.391	0.207	2.26e-206	Tnfaip3
Neut 1	Fmo21	1.65e-209	-1.23995	0.033	0.304	3.66e-205	Fmo2
Neut 1	Tagln1	1.23e-206	-1.73895	0.046	0.317	2.73e-202	Tagln
Neut 1	Tpm2	5.14e-206	-1.04785	0.032	0.301	1.14e-201	Tpm2
Neut 1	Mfap42	3.59e-205	-2.06507	0.176	0.473	7.94e-201	Mfap4
Neut 1	Kdm6b	1.22e-198	1.20966	0.51	0.395	2.7e-194	Kdm6b
Neut 1	Ramp22	4.63e-190	-1.32779	0.03	0.279	1.02e-185	Ramp2
Neut 1	Vasp	5.38e-190	1.13447	0.523	0.43	1.19e-185	Vasp
Neut 1	Acta21	6.47e-188	-1.65281	0.093	0.363	1.43e-183	Acta2
Neut 1	Apoe	3.69e-187	-1.03529	0.186	0.505	8.15e-183	Apoe
Neut 1	Tcf212	2.13e-183	-1.15112	0.026	0.268	4.7e-179	Tcf21
Neut 1	Scn7a1	2.3e-183	-1.43683	0.037	0.284	5.07e-179	Scn7a
Neut 1	Tm4sf12	7.49e-179	-1.05851	0.025	0.264	1.65e-174	Tm4sf1
Neut 1	Dpt2	3.21e-174	-1.01136	0.029	0.263	7.1e-170	Dpt
Neut 1	Cdkn2d	5.67e-168	1.05664	0.327	0.175	1.25e-163	Cdkn2d
Neut 1	Ccl4	2.43e-167	1.12369	0.169	0.052	5.37e-163	Ccl4
Neut 1	Egfl72	3.66e-167	-1.39187	0.036	0.262	8.08e-163	Egfl7
Neut 1	N4bp1	6.17e-165	1.18183	0.374	0.229	1.36e-160	N4bp1
Neut 1	Nudt4	4.29e-155	1.1228	0.437	0.321	9.48e-151	Nudt4
Neut 1	Hpgd1	4.85e-151	-1.30375	0.021	0.226	1.07e-146	Hpgd
Neut 1	Snx18	8.76e-151	1.09352	0.393	0.261	1.94e-146	Snx18
Neut 1	Prr13	1.39e-145	1.10654	0.424	0.307	3.07e-141	Prr13
Neut 1	Snap23	1.89e-139	1.07506	0.38	0.259	4.18e-135	Snap23
Neut 1	Fbxl5	5.32e-138	1.24455	0.381	0.26	1.18e-133	Fbxl5
Neut 1	Plk3	1.5e-131	1.01936	0.256	0.128	3.32e-127	Plk3
Neut 1	Cldn52	9.27e-130	-1.62514	0.04	0.227	2.05e-125	Cldn5
Neut 1	Cdh52	6.68e-128	-1.19958	0.032	0.215	1.48e-123	Cdh5
Neut 1	Ctla2a2	1.19e-124	-1.29888	0.04	0.224	2.64e-120	Ctla2a
Neut 1	Sftpc2	9.64e-123	-2.43296	0.892	0.95	2.13e-118	Sftpc
Neut 1	Marcksl1	2.48e-122	1.27595	0.412	0.314	5.49e-118	Marcksl1
Neut 1	Calcrl2	5.33e-122	-1.09603	0.027	0.203	1.18e-117	Calcrl
Neut 1	Tgm2	1.56e-121	1.09546	0.336	0.213	3.45e-117	Tgm2
Neut 1	Wfdc22	8.91e-117	-1.37834	0.104	0.306	1.97e-112	Wfdc2
Neut 1	Cd742	9.79e-113	-1.54782	0.058	0.238	2.16e-108	Cd74
Neut 1	Card19	1.14e-112	1.05918	0.357	0.249	2.51e-108	Card19
Neut 1	Rilpl2	2.32e-112	1.03312	0.341	0.222	5.14e-108	Rilpl2
Neut 1	Adipor1	5.52e-101	1.02467	0.409	0.337	1.22e-96	Adipor1
Neut 1	Aspn1	1.77e-97	-1.25375	0.028	0.179	3.9e-93	Aspn
Neut 1	Ager2	3.12e-96	-1.20437	0.068	0.238	6.89e-92	Ager
Neut 1	Ptprb2	1.89e-90	-1.03654	0.02	0.156	4.17e-86	Ptprb
Neut 1	Sftpb2	4.16e-90	-1.53815	0.079	0.241	9.2e-86	Sftpb
Neut 1	Sftpd2	4.05e-88	-1.26316	0.046	0.191	8.96e-84	Sftpd
Neut 1	Cxcl152	6.86e-87	-1.42981	0.087	0.249	1.52e-82	Cxcl15
Neut 1	Cbr22	1.31e-86	-1.03723	0.077	0.238	2.89e-82	Cbr2
Neut 1	Dhrs7	1.19e-85	1.01353	0.374	0.303	2.64e-81	Dhrs7
Neut 1	Ptpn1	1.19e-78	1.0049	0.437	0.409	2.63e-74	Ptpn1
Neut 1	Slc34a22	1.62e-78	-1.30872	0.06	0.2	3.59e-74	Slc34a2
Neut 1	Gadd45b	2.63e-75	1.28657	0.454	0.414	5.8e-71	Gadd45b
Neut 1	Sftpa12	2.04e-67	-1.93144	0.162	0.33	4.51e-63	Sftpa1
Neut 1	Ighm1	6.18e-54	-1.22494	0.015	0.102	1.37e-49	Ighm
Neut 1	Lyz12	5.21e-42	-1.17219	0.042	0.13	1.15e-37	Lyz1
Neut 1	Basp1	0.962954	1.00554	0.217	0.265	1	Basp1
AT2	Sftpc3	0	3.35194	1	0.942	0	Sftpc
AT2	Sftpa13	0	3.11716	0.996	0.267	0	Sftpa1
AT2	Sftpb3	0	2.91449	0.999	0.171	0	Sftpb
AT2	Slc34a23	0	2.82061	0.998	0.127	0	Slc34a2
AT2	Cxcl153	0	2.76482	0.998	0.18	0	Cxcl15
AT2	Sftpd3	0	2.69658	0.995	0.118	0	Sftpd
AT2	S100g1	0	2.43527	0.978	0.075	0	S100g
AT2	Napsa2	0	2.32429	0.996	0.203	0	Napsa
AT2	Bex2	0	2.20104	0.941	0.075	0	Bex2
AT2	Chil11	0	2.17493	0.947	0.116	0	Chil1
AT2	Wfdc23	0	2.14889	0.997	0.239	0	Wfdc2
AT2	Npc22	0	2.04883	0.998	0.67	0	Npc2
AT2	Lpcat1	0	2.04805	0.985	0.162	0	Lpcat1
AT2	Hc	0	2.036	0.961	0.06	0	Hc
AT2	Dram1	0	1.98158	0.988	0.147	0	Dram1
AT2	Bex4	0	1.93461	0.964	0.101	0	Bex4
AT2	Scd1	0	1.87541	0.92	0.104	0	Scd1
AT2	Ppp1r14c	0	1.87315	0.971	0.083	0	Ppp1r14c
AT2	Lcn21	0	1.84347	0.886	0.122	0	Lcn2
AT2	Lamp3	0	1.80933	0.955	0.053	0	Lamp3
AT2	Sfta2	0	1.75334	0.951	0.072	0	Sfta2
AT2	Ctsh2	0	1.72617	0.986	0.299	0	Ctsh
AT2	Cbr23	0	1.70645	0.946	0.171	0	Cbr2
AT2	Atp1b1	0	1.70063	0.981	0.168	0	Atp1b1
AT2	Cldn3	0	1.63434	0.968	0.09	0	Cldn3
AT2	Lyz22	0	1.63409	0.907	0.519	0	Lyz2
AT2	Abca3	0	1.59714	0.959	0.151	0	Abca3
AT2	Muc1	0	1.56419	0.931	0.06	0	Muc1
AT2	Egfl6	0	1.49946	0.894	0.046	0	Egfl6
AT2	Lgi3	0	1.49543	0.917	0.053	0	Lgi3
AT2	Fabp51	0	1.4814	0.956	0.282	0	Fabp5
AT2	Pi4k2b	0	1.47891	0.942	0.159	0	Pi4k2b
AT2	Pla2g1b	0	1.45398	0.896	0.047	0	Pla2g1b
AT2	Spink5	0	1.39501	0.678	0.042	0	Spink5
AT2	Ptprf	0	1.38907	0.95	0.171	0	Ptprf
AT2	Chchd10	0	1.3585	0.947	0.193	0	Chchd10
AT2	Ank3	0	1.32158	0.888	0.066	0	Ank3
AT2	Cldn182	0	1.30472	0.973	0.118	0	Cldn18
AT2	Tmem243	0	1.29428	0.945	0.233	0	Tmem243
AT2	Errfi1	0	1.24965	0.864	0.193	0	Errfi1
AT2	Irx1	0	1.22708	0.826	0.058	0	Irx1
AT2	Sdc1	0	1.21714	0.911	0.138	0	Sdc1
AT2	Alcam	0	1.20132	0.964	0.251	0	Alcam
AT2	Fasn	0	1.19111	0.831	0.128	0	Fasn
AT2	Car8	0	1.18163	0.828	0.068	0	Car8
AT2	Acot1	0	1.13162	0.878	0.177	0	Acot1
AT2	Epcam	0	1.1264	0.884	0.091	0	Epcam
AT2	Rnase41	0	1.11923	0.893	0.278	0	Rnase4
AT2	Nkx2-1	0	1.11402	0.874	0.081	0	Nkx2-1
AT2	Gclc	0	1.10665	0.813	0.191	0	Gclc
AT2	Dcxr	0	1.10654	0.866	0.173	0	Dcxr
AT2	Nupr1	0	1.09921	0.864	0.349	0	Nupr1
AT2	Gde1	0	1.07522	0.929	0.317	0	Gde1
AT2	Mid1ip1	0	1.0649	0.811	0.229	0	Mid1ip1
AT2	Atp8a1	0	1.04153	0.924	0.204	0	Atp8a1
AT2	Fgfr2	0	1.02658	0.807	0.108	0	Fgfr2
AT2	Etv5	0	1.00293	0.748	0.057	0	Etv5
AT2	Dennd4a1	0	-1.00513	0.06	0.323	0	Dennd4a
AT2	Mmp21	0	-1.00769	0.046	0.304	0	Mmp2
AT2	Sh3bgrl32	0	-1.00947	0.654	0.677	0	Sh3bgrl3
AT2	Foxf1	0	-1.03867	0.028	0.297	0	Foxf1
AT2	Plpp3	0	-1.04591	0.041	0.373	0	Plpp3
AT2	Tbx2	0	-1.04639	0.036	0.357	0	Tbx2
AT2	Ckb	0	-1.04809	0.058	0.363	0	Ckb
AT2	Lhfp	0	-1.05573	0.038	0.383	0	Lhfp
AT2	Nid1	0	-1.06011	0.031	0.403	0	Nid1
AT2	Gmfg3	0	-1.06874	0.062	0.325	0	Gmfg
AT2	Serping12	0	-1.07768	0.028	0.298	0	Serping1
AT2	Sptbn11	0	-1.08583	0.765	0.735	0	Sptbn1
AT2	Adgre51	0	-1.09396	0.057	0.367	0	Adgre5
AT2	Palld1	0	-1.09444	0.03	0.343	0	Palld
AT2	Akap12	0	-1.09946	0.032	0.328	0	Akap12
AT2	Plxdc21	0	-1.10106	0.032	0.33	0	Plxdc2
AT2	Col5a2	0	-1.10384	0.046	0.377	0	Col5a2
AT2	Prex22	0	-1.11409	0.029	0.349	0	Prex2
AT2	Cav11	0	-1.11547	0.06	0.337	0	Cav1
AT2	S100a101	0	-1.12856	0.504	0.646	0	S100a10
AT2	Fbn11	0	-1.13838	0.036	0.366	0	Fbn1
AT2	Kitl1	0	-1.1399	0.039	0.303	0	Kitl
AT2	Ppp1r14a3	0	-1.17121	0.037	0.311	0	Ppp1r14a
AT2	Lbh1	0	-1.17575	0.045	0.377	0	Lbh
AT2	Hmcn11	0	-1.18835	0.028	0.372	0	Hmcn1
AT2	Col6a32	0	-1.19148	0.046	0.342	0	Col6a3
AT2	Mylk2	0	-1.19423	0.076	0.401	0	Mylk
AT2	Ets11	0	-1.20149	0.038	0.355	0	Ets1
AT2	Cd341	0	-1.20331	0.039	0.34	0	Cd34
AT2	Gnai2	0	-1.20813	0.65	0.789	0	Gnai2
AT2	Tcf42	0	-1.21257	0.332	0.561	0	Tcf4
AT2	Arhgdib2	0	-1.22007	0.031	0.318	0	Arhgdib
AT2	Pmp221	0	-1.2249	0.16	0.468	0	Pmp22
AT2	Tpm21	0	-1.23095	0.053	0.308	0	Tpm2
AT2	Mfap22	0	-1.2323	0.04	0.417	0	Mfap2
AT2	Lsp12	0	-1.23365	0.033	0.369	0	Lsp1
AT2	1943-09-01	0	-1.24191	0.053	0.375	0	2020-09-04
AT2	Ptprc3	0	-1.26015	0.033	0.288	0	Ptprc
AT2	B2m	0	-1.26768	0.53	0.728	0	B2m
AT2	Gng111	0	-1.27141	0.044	0.416	0	Gng11
AT2	Sparcl11	0	-1.27345	0.051	0.387	0	Sparcl1
AT2	Rgs21	0	-1.28415	0.046	0.386	0	Rgs2
AT2	Cdh112	0	-1.29654	0.052	0.324	0	Cdh11
AT2	Rarres22	0	-1.31657	0.039	0.359	0	Rarres2
AT2	Mdk2	0	-1.31724	0.057	0.356	0	Mdk
AT2	Cald11	0	-1.33351	0.309	0.519	0	Cald1
AT2	Igfbp41	0	-1.35795	0.047	0.41	0	Igfbp4
AT2	Emp3	0	-1.37398	0.042	0.565	0	Emp3
AT2	Cavin21	0	-1.39938	0.087	0.465	0	Cavin2
AT2	Rbp12	0	-1.41336	0.098	0.358	0	Rbp1
AT2	Ifitm21	0	-1.41778	0.587	0.695	0	Ifitm2
AT2	Fxyd53	0	-1.45372	0.033	0.362	0	Fxyd5
AT2	Coro1a3	0	-1.55723	0.044	0.31	0	Coro1a
AT2	Marcks1	0	-1.57193	0.134	0.605	0	Marcks
AT2	Tuba1a1	0	-1.60412	0.162	0.596	0	Tuba1a
AT2	Fstl11	0	-1.61263	0.124	0.495	0	Fstl1
AT2	Fhl13	0	-1.64196	0.134	0.448	0	Fhl1
AT2	Klf2	0	-1.651	0.203	0.563	0	Klf2
AT2	Zeb21	0	-1.65469	0.043	0.578	0	Zeb2
AT2	Psap	0	-1.68929	0.442	0.659	0	Psap
AT2	Cebpb1	0	-1.69809	0.638	0.649	0	Cebpb
AT2	Bgn2	0	-1.77563	0.089	0.442	0	Bgn
AT2	Cd523	0	-1.805	0.035	0.298	0	Cd52
AT2	Macf13	0	-1.84782	0.547	0.707	0	Macf1
AT2	Tmsb101	0	-1.86937	0.68	0.86	0	Tmsb10
AT2	S100a62	0	-1.91912	0.28	0.569	0	S100a6
AT2	Scgb1a12	0	-1.94976	0.962	0.938	0	Scgb1a1
AT2	Ifitm3	0	-1.9763	0.265	0.636	0	Ifitm3
AT2	Tagln3	0	-1.98853	0.073	0.323	0	Tagln
AT2	Acta22	0	-2.11502	0.123	0.368	0	Acta2
AT2	Fn13	0	-2.17183	0.165	0.508	0	Fn1
AT2	Srgn3	0	-2.23807	0.092	0.446	0	Srgn
AT2	Lgals11	0	-2.28387	0.134	0.593	0	Lgals1
AT2	Col1a21	0	-2.41392	0.171	0.474	0	Col1a2
AT2	Col1a11	0	-2.43592	0.168	0.469	0	Col1a1
AT2	Col3a12	0	-2.55439	0.287	0.543	0	Col3a1
AT2	Vim	0	-2.77979	0.267	0.836	0	Vim
AT2	Mgp2	0	-2.93112	0.339	0.561	0	Mgp
AT2	Eln1	0	-3.03014	0.312	0.591	0	Eln
AT2	Mfap43	4.63e-304	-2.72238	0.27	0.474	1.02e-299	Mfap4
AT2	Laptm52	2.82e-297	-1.26046	0.029	0.268	6.24e-293	Laptm5
AT2	Dpt3	8.3e-293	-1.20968	0.033	0.27	1.83e-288	Dpt
AT2	Sparc2	3.59e-290	-1.63932	0.881	0.734	7.94e-286	Sparc
AT2	Ramp23	2.88e-287	-1.50237	0.048	0.285	6.36e-283	Ramp2
AT2	Rac22	3.93e-283	-1.04157	0.02	0.25	8.68e-279	Rac2
AT2	Scn7a2	3.13e-279	-1.6373	0.057	0.29	6.91e-275	Scn7a
AT2	Tcf213	3.42e-278	-1.30636	0.043	0.273	7.56e-274	Tcf21
AT2	Myl9	9.71e-277	-1.02333	0.031	0.258	2.15e-272	Myl9
AT2	Tm4sf13	1.81e-270	-1.21156	0.044	0.27	4.01e-266	Tm4sf1
AT2	Serpinh11	6.98e-265	-1.11992	0.458	0.538	1.54e-260	Serpinh1
AT2	Pim11	6.21e-262	-1.35122	0.213	0.419	1.37e-257	Pim1
AT2	Ifitm11	2.03e-259	-1.34506	0.031	0.249	4.48e-255	Ifitm1
AT2	Id31	5.14e-254	-1.13222	0.485	0.586	1.14e-249	Id3
AT2	Cst3	1.65e-250	-1.01656	0.917	0.786	3.65e-246	Cst3
AT2	Fmo22	2.36e-240	-1.36669	0.097	0.307	5.22e-236	Fmo2
AT2	Tyrobp3	4.33e-230	-2.20838	0.079	0.28	9.56e-226	Tyrobp
AT2	Peg31	3.2e-227	-1.02142	0.145	0.344	7.07e-223	Peg3
AT2	Tmem1001	1.75e-222	-1.11774	0.03	0.224	3.86e-218	Tmem100
AT2	Hpgd2	2.6e-219	-1.4276	0.038	0.231	5.75e-215	Hpgd
AT2	Gyg2	2.75e-219	-1.16477	0.213	0.394	6.08e-215	Gyg
AT2	Pecam12	4.81e-219	-1.11732	0.054	0.249	1.06e-214	Pecam1
AT2	Fcer1g3	9.86e-211	-1.84536	0.074	0.263	2.18e-206	Fcer1g
AT2	Crip13	1.3e-209	-1.27822	0.614	0.607	2.87e-205	Crip1
AT2	Gsn2	8.07e-209	-1.60394	0.435	0.52	1.78e-204	Gsn
AT2	Calcrl3	1.79e-206	-1.27001	0.027	0.209	3.96e-202	Calcrl
AT2	Plac81	2.38e-199	-1.53228	0.039	0.219	5.27e-195	Plac8
AT2	Alox5ap3	3.68e-199	-1.22984	0.03	0.207	8.14e-195	Alox5ap
AT2	Pcdh171	2.06e-187	-1.02928	0.016	0.181	4.56e-183	Pcdh17
AT2	Cd932	3.91e-186	-1.11649	0.024	0.19	8.64e-182	Cd93
AT2	Ctla2a3	1.85e-185	-1.5459	0.056	0.228	4.08e-181	Ctla2a
AT2	Cdh53	1.15e-184	-1.39374	0.048	0.219	2.54e-180	Cdh5
AT2	Cldn53	1.93e-179	-1.85844	0.062	0.23	4.26e-175	Cldn5
AT2	Nfkbia1	3.1e-176	-1.10621	0.539	0.6	6.85e-172	Nfkbia
AT2	Ctss2	2.72e-169	-1.41378	0.064	0.226	6.01e-165	Ctss
AT2	Tgfbi2	5.78e-165	-1.48794	0.142	0.301	1.28e-160	Tgfbi
AT2	Kdr1	5.99e-163	-1.05174	0.025	0.176	1.32e-158	Kdr
AT2	Stk17b3	1.35e-161	-1.05019	0.157	0.315	2.99e-157	Stk17b
AT2	Cybb1	3.47e-156	-1.0534	0.028	0.174	7.67e-152	Cybb
AT2	Cd442	8.8e-150	-1.01522	0.343	0.444	1.94e-145	Cd44
AT2	Lyve11	8.55e-144	-1.02518	0.022	0.157	1.89e-139	Lyve1
AT2	G0s22	4.27e-139	-1.57544	0.202	0.336	9.43e-135	G0s2
AT2	Ptprb3	7.8e-137	-1.18623	0.028	0.159	1.72e-132	Ptprb
AT2	Aspn2	9.33e-135	-1.41825	0.046	0.182	2.06e-130	Aspn
AT2	Ccl63	5.62e-130	-1.99096	0.14	0.277	1.24e-125	Ccl6
AT2	Il1b3	6.34e-112	-1.94976	0.055	0.176	1.4e-107	Il1b
AT2	Egfl73	6.87e-97	-1.50768	0.152	0.26	1.52e-92	Egfl7
AT2	S100a83	1.68e-91	-3.22762	0.09	0.2	3.71e-87	S100a8
AT2	Postn	2.6e-88	-1.01713	0.04	0.138	5.74e-84	Postn
AT2	Ier3	1.4e-83	-1.00842	0.48	0.492	3.08e-79	Ier3
AT2	Cxcl23	3.1e-80	-2.34619	0.103	0.205	6.84e-76	Cxcl2
AT2	Ctsd1	1.9e-79	-1.1715	0.688	0.61	4.21e-75	Ctsd
AT2	Ighm2	1.74e-69	-1.33854	0.026	0.104	3.85e-65	Ighm
AT2	Msrb12	8.25e-65	-1.09688	0.318	0.369	1.82e-60	Msrb1
AT2	Serpine23	6.78e-62	-1.00629	0.363	0.384	1.5e-57	Serpine2
AT2	Dcn1	2.05e-60	-1.06129	0.036	0.109	4.53e-56	Dcn
AT2	Igfbp71	4.32e-57	-1.14985	0.725	0.591	9.54e-53	Igfbp7
AT2	Igfbp52	6.89e-49	-1.08553	0.08	0.15	1.52e-44	Igfbp5
AT2	Thbs12	3.79e-46	-1.16516	0.424	0.431	8.37e-42	Thbs1
AT2	Limch13	2.28e-28	-1.2899	0.407	0.376	5.05e-24	Limch1
AT2	S100a93	8.49e-23	-3.55976	0.155	0.198	1.88e-18	S100a9
AT2	Scgb3a22	5.19e-05	-1.52347	0.401	0.363	1	Scgb3a2
AT2	Lgals31	0.00524883	-1.17356	0.406	0.305	1	Lgals3
AT2	Hbb-bs	0.0372208	-1.05652	0.175	0.173	1	Hbb-bs
B cell	Igkc	0	4.05872	0.934	0.026	0	Igkc
B cell	Ighm3	0	3.80866	0.995	0.062	0	Ighm
B cell	Ly6d	0	3.38039	0.936	0.016	0	Ly6d
B cell	Cd79a	0	3.07651	0.97	0.012	0	Cd79a
B cell	Cd79b	0	3.07618	0.965	0.057	0	Cd79b
B cell	Iglc1	0	2.93142	0.747	0.007	0	Iglc1
B cell	Ms4a1	0	2.77911	0.882	0.006	0	Ms4a1
B cell	Cd743	0	2.73036	0.986	0.199	0	Cd74
B cell	Iglc2	0	2.67297	0.631	0.011	0	Iglc2
B cell	Ebf1	0	2.45063	0.921	0.087	0	Ebf1
B cell	Iglc3	0	2.1754	0.706	0.005	0	Iglc3
B cell	Cd37	0	2.08218	0.837	0.09	0	Cd37
B cell	H2-Aa1	0	2.06118	0.731	0.118	0	H2-Aa
B cell	H2-Eb1	0	2.00006	0.702	0.104	0	H2-Eb1
B cell	H2-Ab1	0	1.97577	0.737	0.106	0	H2-Ab1
B cell	Vpreb3	0	1.94027	0.475	0.018	0	Vpreb3
B cell	Ighd	0	1.8549	0.548	0.005	0	Ighd
B cell	Mzb1	0	1.83185	0.636	0.007	0	Mzb1
B cell	Ccr7	0	1.8172	0.711	0.043	0	Ccr7
B cell	Pax5	0	1.75696	0.637	0.004	0	Pax5
B cell	Stk17b4	0	1.71859	0.898	0.279	0	Stk17b
B cell	Fcmr	0	1.71022	0.542	0.003	0	Fcmr
B cell	Ptprcap	0	1.66104	0.699	0.052	0	Ptprcap
B cell	Fcrla	0	1.63295	0.584	0.005	0	Fcrla
B cell	Ltb	0	1.62806	0.665	0.075	0	Ltb
B cell	Spib	0	1.5973	0.516	0.005	0	Spib
B cell	Mef2c	0	1.59396	0.775	0.289	0	Mef2c
B cell	Pou2f2	0	1.56558	0.627	0.058	0	Pou2f2
B cell	Apobec3	0	1.50786	0.669	0.151	0	Apobec3
B cell	Ralgps2	0	1.50111	0.65	0.152	0	Ralgps2
B cell	Siglecg	0	1.49637	0.528	0.009	0	Siglecg
B cell	Bank1	0	1.41584	0.503	0.01	0	Bank1
B cell	Dusp21	0	1.41137	0.548	0.089	0	Dusp2
B cell	Gm8369	0	1.36892	0.419	0.029	0	Gm8369
B cell	Pou2af1	0	1.36218	0.459	0.004	0	Pou2af1
B cell	Cd19	0	1.33745	0.486	0.005	0	Cd19
B cell	Tnfrsf13c	0	1.33643	0.428	0.004	0	Tnfrsf13c
B cell	Serp1	0	1.33358	0.839	0.479	0	Serp1
B cell	Plac82	0	1.32706	0.739	0.184	0	Plac8
B cell	Syk	0	1.30732	0.58	0.122	0	Syk
B cell	Coro1a4	0	1.29161	0.915	0.265	0	Coro1a
B cell	Cd55	0	1.28582	0.527	0.141	0	Cd55
B cell	H2-Ob	0	1.26383	0.435	0.007	0	H2-Ob
B cell	Cd524	0	1.22711	0.902	0.254	0	Cd52
B cell	Ly6e1	0	1.2204	0.895	0.421	0	Ly6e
B cell	Rel	0	1.20772	0.607	0.206	0	Rel
B cell	Cd2	0	1.1826	0.452	0.057	0	Cd2
B cell	Ets12	0	1.17721	0.812	0.312	0	Ets1
B cell	Blk	0	1.17608	0.42	0.005	0	Blk
B cell	Rhoh	0	1.17097	0.44	0.051	0	Rhoh
B cell	Chst3	0	1.15934	0.379	0.039	0	Chst3
B cell	Foxp11	0	1.14643	0.873	0.522	0	Foxp1
B cell	Prkcb	0	1.14302	0.473	0.047	0	Prkcb
B cell	Btg12	0	1.13876	0.947	0.66	0	Btg1
B cell	Rac23	0	1.13752	0.731	0.212	0	Rac2
B cell	Unc93b1	0	1.12159	0.577	0.177	0	Unc93b1
B cell	Arhgap30	0	1.11639	0.574	0.15	0	Arhgap30
B cell	Sp100	0	1.11588	0.507	0.113	0	Sp100
B cell	Bcl11a	0	1.11395	0.374	0.03	0	Bcl11a
B cell	Snx5	0	1.10936	0.565	0.267	0	Snx5
B cell	Rilpl21	0	1.10411	0.526	0.216	0	Rilpl2
B cell	Arhgap17	0	1.10344	0.584	0.257	0	Arhgap17
B cell	Blnk	0	1.0939	0.376	0.011	0	Blnk
B cell	Ptpn6	0	1.09092	0.517	0.14	0	Ptpn6
B cell	Fam107b	0	1.08298	0.543	0.169	0	Fam107b
B cell	Ripor21	0	1.08258	0.478	0.074	0	Ripor2
B cell	Dgkd	0	1.07458	0.492	0.162	0	Dgkd
B cell	Cd72	0	1.0628	0.309	0.01	0	Cd72
B cell	Map3k1	0	1.05922	0.532	0.21	0	Map3k1
B cell	Arpc5l	0	1.05374	0.615	0.37	0	Arpc5l
B cell	Gm30211	0	1.05365	0.25	0.002	0	Gm30211
B cell	Arl5c	0	1.03682	0.393	0.067	0	Arl5c
B cell	Btla	0	1.02429	0.34	0.01	0	Btla
B cell	Slc38a1	0	1.00526	0.468	0.143	0	Slc38a1
B cell	H2-DMa	0	1.00252	0.463	0.121	0	H2-DMa
B cell	Itm2b	0	-1.01914	0.633	0.922	0	Itm2b
B cell	Fkbp1a1	0	-1.02068	0.211	0.637	0	Fkbp1a
B cell	Aplp21	0	-1.03143	0.152	0.662	0	Aplp2
B cell	Nenf1	0	-1.04181	0.107	0.576	0	Nenf
B cell	Txn11	0	-1.04791	0.352	0.803	0	Txn1
B cell	Pbx1	0	-1.06418	0.027	0.485	0	Pbx1
B cell	Tsc22d11	0	-1.07239	0.08	0.56	0	Tsc22d1
B cell	Timp21	0	-1.12811	0.047	0.502	0	Timp2
B cell	Nedd41	0	-1.1293	0.225	0.669	0	Nedd4
B cell	Bmpr2	0	-1.13046	0.035	0.449	0	Bmpr2
B cell	Phlda11	0	-1.14475	0.062	0.49	0	Phlda1
B cell	Nrp12	0	-1.19145	0.017	0.464	0	Nrp1
B cell	Dstn	0	-1.20258	0.13	0.672	0	Dstn
B cell	Tns12	0	-1.21416	0.033	0.469	0	Tns1
B cell	Dusp11	0	-1.23161	0.175	0.635	0	Dusp1
B cell	Pmp222	0	-1.27651	0.029	0.461	0	Pmp22
B cell	Anxa51	0	-1.30111	0.128	0.681	0	Anxa5
B cell	Cavin22	0	-1.33445	0.033	0.452	0	Cavin2
B cell	Tpm11	0	-1.34489	0.135	0.6	0	Tpm1
B cell	Egr1	0	-1.3487	0.18	0.606	0	Egr1
B cell	Ptms	0	-1.3495	0.085	0.675	0	Ptms
B cell	Fermt21	0	-1.3697	0.031	0.562	0	Fermt2
B cell	Crip21	0	-1.37912	0.065	0.537	0	Crip2
B cell	Anxa2	0	-1.39057	0.1	0.673	0	Anxa2
B cell	Id32	0	-1.40888	0.183	0.594	0	Id3
B cell	Ctsl	0	-1.41571	0.088	0.677	0	Ctsl
B cell	Timp31	0	-1.41798	0.048	0.486	0	Timp3
B cell	Col4a21	0	-1.42276	0.048	0.55	0	Col4a2
B cell	Csrp12	0	-1.42371	0.087	0.558	0	Csrp1
B cell	Tmem176a2	0	-1.42811	0.046	0.539	0	Tmem176a
B cell	Itgb11	0	-1.4363	0.152	0.737	0	Itgb1
B cell	Emp21	0	-1.44135	0.04	0.478	0	Emp2
B cell	Tmem176b1	0	-1.44389	0.053	0.595	0	Tmem176b
B cell	Ppic1	0	-1.4516	0.06	0.612	0	Ppic
B cell	Serpinh12	0	-1.49242	0.04	0.551	0	Serpinh1
B cell	Fstl12	0	-1.52226	0.065	0.483	0	Fstl1
B cell	Cald12	0	-1.55206	0.05	0.521	0	Cald1
B cell	Ier31	0	-1.55912	0.041	0.509	0	Ier3
B cell	Cd63	0	-1.56228	0.059	0.618	0	Cd63
B cell	2020-06-01	0	-1.59432	0.281	0.732	0	Jun
B cell	App	0	-1.60104	0.056	0.714	0	App
B cell	Cebpb2	0	-1.61332	0.283	0.663	0	Cebpb
B cell	Cebpd1	0	-1.70683	0.045	0.563	0	Cebpd
B cell	Nfib1	0	-1.72339	0.045	0.609	0	Nfib
B cell	Gsn3	0	-1.72355	0.107	0.53	0	Gsn
B cell	Fos	0	-1.80235	0.28	0.748	0	Fos
B cell	Col4a11	0	-1.83695	0.081	0.648	0	Col4a1
B cell	Ifitm22	0	-1.84594	0.081	0.711	0	Ifitm2
B cell	Ifitm31	0	-1.91169	0.096	0.628	0	Ifitm3
B cell	Igfbp72	0	-2.00911	0.116	0.62	0	Igfbp7
B cell	Sparc3	0	-2.55309	0.233	0.765	0	Sparc
B cell	S100a111	5.87e-308	-1.11	0.407	0.759	1.3e-303	S100a11
B cell	Nrep	8.73e-308	-1.10812	0.049	0.457	1.93e-303	Nrep
B cell	Vim1	1.11e-303	-1.03172	0.626	0.8	2.45e-299	Vim
B cell	Ctsd2	2.55e-302	-1.40761	0.195	0.632	5.63e-298	Ctsd
B cell	Fn14	3.57e-292	-1.91973	0.107	0.497	7.9e-288	Fn1
B cell	Cd91	1.07e-286	-1.57145	0.191	0.568	2.37e-282	Cd9
B cell	Tuba1a2	3.79e-284	-1.1299	0.209	0.577	8.38e-280	Tuba1a
B cell	Id2	8.6e-281	-1.00667	0.058	0.448	1.9e-276	Id2
B cell	Bgn3	1.02e-280	-1.62854	0.056	0.43	2.25e-276	Bgn
B cell	Col6a12	1.17e-280	-1.15086	0.033	0.413	2.58e-276	Col6a1
B cell	Mfap23	3.54e-280	-1.1554	0.025	0.403	7.82e-276	Mfap2
B cell	Thbs13	5.8e-278	-1.73875	0.065	0.445	1.28e-273	Thbs1
B cell	Cdkn1a	1.56e-275	-1.19041	0.045	0.426	3.46e-271	Cdkn1a
B cell	Anxa31	2.88e-273	-1.09879	0.038	0.418	6.36e-269	Anxa3
B cell	Col3a13	9.92e-269	-2.22067	0.185	0.537	2.19e-264	Col3a1
B cell	Gng112	1.45e-267	-1.17264	0.034	0.402	3.21e-263	Gng11
B cell	Id1	6.92e-267	-1.11178	0.032	0.401	1.53e-262	Id1
B cell	Lgals12	3.21e-266	-1.55525	0.237	0.571	7.09e-262	Lgals1
B cell	Col1a22	1.57e-264	-2.18031	0.113	0.465	3.46e-260	Col1a2
B cell	Cyr612	3.75e-264	-1.46859	0.061	0.431	8.28e-260	Cyr61
B cell	Plin2	1.01e-260	-1.08019	0.065	0.439	2.24e-256	Plin2
B cell	Mylk3	1.62e-260	-1.13641	0.028	0.39	3.57e-256	Mylk
B cell	Igfbp42	1.96e-259	-1.24859	0.035	0.396	4.32e-255	Igfbp4
B cell	Cst31	2.44e-259	-1.08759	0.517	0.807	5.39e-255	Cst3
B cell	Col1a12	3.14e-259	-2.23267	0.111	0.459	6.94e-255	Col1a1
B cell	Fhl14	8.49e-257	-1.46299	0.075	0.438	1.88e-252	Fhl1
B cell	AY036118	9.73e-253	-1.01284	0.285	0.643	2.15e-248	AY036118
B cell	Adamts11	7.77e-252	-1.14725	0.032	0.387	1.72e-247	Adamts1
B cell	Socs3	2.65e-250	-1.0073	0.064	0.427	5.85e-246	Socs3
B cell	Eln2	2.76e-250	-2.52437	0.244	0.583	6.1e-246	Eln
B cell	Nupr11	9.15e-248	-1.09314	0.045	0.401	2.02e-243	Nupr1
B cell	Tsc22d3	3.26e-246	1.00155	0.584	0.362	7.2e-242	Tsc22d3
B cell	Serpine24	2.79e-244	-1.27274	0.048	0.396	6.16e-240	Serpine2
B cell	Limch14	5.22e-243	-1.57944	0.046	0.392	1.15e-238	Limch1
B cell	1944-09-01	3.66e-242	-1.18266	0.023	0.364	8.09e-238	2020-09-04
B cell	Hmcn12	2.71e-240	-1.12713	0.021	0.359	5.99e-236	Hmcn1
B cell	Sparcl12	1.83e-233	-1.14844	0.037	0.374	4.04e-229	Sparcl1
B cell	Fbn12	1.12e-231	-1.06553	0.023	0.354	2.47e-227	Fbn1
B cell	Col5a21	9.76e-230	-1.00601	0.031	0.365	2.16e-225	Col5a2
B cell	S100a63	2.17e-224	-1.30891	0.215	0.56	4.8e-220	S100a6
B cell	Npnt2	2.5e-219	-1.38198	0.041	0.363	5.53e-215	Npnt
B cell	Peg32	3.58e-216	-1.08128	0.025	0.341	7.91e-212	Peg3
B cell	Rarres23	1.08e-213	-1.19919	0.033	0.347	2.39e-209	Rarres2
B cell	Mdk3	1.14e-213	-1.2391	0.034	0.346	2.53e-209	Mdk
B cell	Rbp13	1.46e-211	-1.33809	0.038	0.35	3.23e-207	Rbp1
B cell	Prex23	3.76e-211	-1.01248	0.024	0.336	8.32e-207	Prex2
B cell	Mgp3	7.2e-211	-2.43818	0.256	0.556	1.59e-206	Mgp
B cell	G0s23	1e-207	-1.69915	0.029	0.338	2.21e-203	G0s2
B cell	Mfap44	2.54e-203	-2.4622	0.157	0.47	5.6e-199	Mfap4
B cell	Col6a33	8.14e-203	-1.09691	0.029	0.331	1.8e-198	Col6a3
B cell	Gpc33	6.73e-199	-1.15101	0.022	0.318	1.49e-194	Gpc3
B cell	Plxdc22	5.31e-198	-1.0112	0.022	0.318	1.17e-193	Plxdc2
B cell	Cav12	3.85e-195	-1.03911	0.031	0.327	8.51e-191	Cav1
B cell	Meg32	3.3e-191	-1.3704	0.029	0.318	7.29e-187	Meg3
B cell	Fbln5	8.23e-189	-1.05759	0.022	0.307	1.82e-184	Fbln5
B cell	Cd342	6.9e-188	-1.0684	0.037	0.328	1.52e-183	Cd34
B cell	Ppp1r14a4	5.08e-184	-1.10041	0.022	0.301	1.12e-179	Ppp1r14a
B cell	Kitl2	3.28e-180	-1.0818	0.018	0.293	7.25e-176	Kitl
B cell	Gyg3	1.65e-179	-1.0448	0.096	0.391	3.64e-175	Gyg
B cell	Cdh113	4.29e-177	-1.19435	0.039	0.314	9.47e-173	Cdh11
B cell	Epas13	3.09e-176	-1.34107	0.045	0.325	6.83e-172	Epas1
B cell	Npc23	7.57e-174	-1.10419	0.425	0.705	1.67e-169	Npc2
B cell	Tpm22	8.75e-173	-1.14975	0.029	0.299	1.93e-168	Tpm2
B cell	Tagln4	2.94e-172	-1.86031	0.044	0.315	6.49e-168	Tagln
B cell	Serping13	3.71e-172	-1.00042	0.022	0.288	8.2e-168	Serping1
B cell	Fmo23	2.86e-168	-1.30493	0.034	0.302	6.32e-164	Fmo2
B cell	Acta23	4.13e-167	-1.90573	0.088	0.36	9.13e-163	Acta2
B cell	Tgfbi3	2.18e-155	-1.46121	0.044	0.298	4.82e-151	Tgfbi
B cell	Adgrf51	5.29e-155	-1.02464	0.025	0.274	1.17e-150	Adgrf5
B cell	Apoe1	6.27e-154	-1.21618	0.206	0.501	1.39e-149	Apoe
B cell	Ramp24	7.28e-152	-1.39531	0.031	0.276	1.61e-147	Ramp2
B cell	Tcf214	1.5e-150	-1.19885	0.024	0.265	3.32e-146	Tcf21
B cell	Mt1	4.16e-150	-1.19665	0.096	0.355	9.19e-146	Mt1
B cell	Lyz23	6.18e-148	-2.38956	0.294	0.558	1.37e-143	Lyz2
B cell	Fabp52	1.16e-146	-1.41231	0.089	0.342	2.57e-142	Fabp5
B cell	Scn7a3	6.58e-145	-1.49892	0.04	0.282	1.45e-140	Scn7a
B cell	Dpt4	2.44e-136	-1.08013	0.035	0.261	5.39e-132	Dpt
B cell	Tm4sf14	2.83e-135	-1.09887	0.034	0.261	6.26e-131	Tm4sf1
B cell	Ifitm12	3.34e-132	-1.26078	0.022	0.241	7.38e-128	Ifitm1
B cell	Fxyd54	5.72e-128	-1.11386	0.118	0.345	1.26e-123	Fxyd5
B cell	Fcer1g4	2.42e-117	-1.70126	0.053	0.257	5.34e-113	Fcer1g
B cell	Egfl74	1.18e-115	-1.43658	0.055	0.259	2.61e-111	Egfl7
B cell	Tmem1002	1.06e-110	-1.02576	0.025	0.216	2.34e-106	Tmem100
B cell	Hpgd3	4.5e-109	-1.297	0.032	0.224	9.94e-105	Hpgd
B cell	Hp2	4.53e-106	-1.23386	0.058	0.258	1e-101	Hp
B cell	Lgals32	2.23e-104	-1.34716	0.113	0.321	4.93e-100	Lgals3
B cell	Cldn54	5.83e-104	-1.71555	0.04	0.225	1.29e-99	Cldn5
B cell	Alox5ap4	8.56e-104	-1.15184	0.022	0.2	1.89e-99	Alox5ap
B cell	Cdh54	1.27e-96	-1.26468	0.039	0.213	2.81e-92	Cdh5
B cell	Ccl64	3.84e-95	-1.81886	0.085	0.274	8.49e-91	Ccl6
B cell	Cldn183	3.9e-94	-1.10335	0.022	0.189	8.62e-90	Cldn18
B cell	Ager3	1.54e-91	-1.47451	0.057	0.237	3.4e-87	Ager
B cell	Ctla2a4	2.7e-90	-1.34556	0.051	0.222	5.97e-86	Ctla2a
B cell	Calcrl4	4.19e-89	-1.12739	0.037	0.201	9.25e-85	Calcrl
B cell	Wfdc24	4.31e-89	-1.54846	0.117	0.304	9.53e-85	Wfdc2
B cell	Cbr24	1.93e-80	-1.2377	0.07	0.236	4.27e-76	Cbr2
B cell	Lcn22	1.46e-78	-1.23759	0.034	0.185	3.23e-74	Lcn2
B cell	Sftpd4	3.6e-78	-1.4167	0.04	0.19	7.95e-74	Sftpd
B cell	Chil12	1.98e-77	-1.05022	0.036	0.184	4.38e-73	Chil1
B cell	Il1b4	2.56e-76	-1.86511	0.028	0.172	5.65e-72	Il1b
B cell	Cxcl24	1.93e-73	-2.29531	0.053	0.203	4.26e-69	Cxcl2
B cell	Cxcl154	4.47e-71	-1.63771	0.09	0.248	9.87e-67	Cxcl15
B cell	Sftpb4	5.25e-71	-1.7151	0.084	0.24	1.16e-66	Sftpb
B cell	Aspn3	1.64e-70	-1.29059	0.037	0.177	3.63e-66	Aspn
B cell	Ptprb4	4.88e-70	-1.07994	0.023	0.154	1.08e-65	Ptprb
B cell	Sftpa14	1.89e-68	-2.22043	0.154	0.329	4.17e-64	Sftpa1
B cell	Igfbp53	1.18e-66	-1.0593	0.022	0.149	2.6e-62	Igfbp5
B cell	Slpi2	4.49e-65	-1.0588	0.014	0.134	9.92e-61	Slpi
B cell	Slc34a24	2.6e-64	-1.41705	0.06	0.198	5.75e-60	Slc34a2
B cell	S100a84	1.11e-56	-3.03947	0.066	0.197	2.46e-52	S100a8
B cell	Dcn2	1.04e-43	-1.00536	0.018	0.107	2.31e-39	Dcn
B cell	S100a94	2.37e-34	-3.33454	0.095	0.199	5.23e-30	S100a9
B cell	Lyz13	1.48e-33	-1.2688	0.044	0.129	3.26e-29	Lyz1
B cell	Tyrobp4	6.38e-31	-1.64536	0.191	0.268	1.41e-26	Tyrobp
B cell	Scgb3a23	1.18e-25	-1.24941	0.23	0.371	2.61e-21	Scgb3a2
B cell	Sftpc4	9.05e-15	-2.98939	0.889	0.949	2e-10	Sftpc
B cell	Scgb1a13	3.12e-10	-1.38476	0.905	0.941	6.91e-06	Scgb1a1
AT1	Ager4	0	3.6555	0.984	0.198	0	Ager
AT1	Akap5	0	3.08084	0.919	0.054	0	Akap5
AT1	Col4a41	0	2.77113	0.873	0.055	0	Col4a4
AT1	Hopx	0	2.72612	0.898	0.21	0	Hopx
AT1	Cldn184	0	2.67958	0.9	0.152	0	Cldn18
AT1	Col4a3	0	2.65865	0.836	0.036	0	Col4a3
AT1	Ndnf	0	2.57243	0.803	0.077	0	Ndnf
AT1	Vegfa	0	2.49804	0.913	0.274	0	Vegfa
AT1	Krt71	0	2.45504	0.828	0.096	0	Krt7
AT1	Lmo7	0	2.3957	0.848	0.136	0	Lmo7
AT1	Rtkn2	0	2.36434	0.77	0.02	0	Rtkn2
AT1	Aqp5	0	2.30949	0.766	0.095	0	Aqp5
AT1	Clic3	0	2.14966	0.774	0.109	0	Clic3
AT1	Emp22	0	2.14541	0.943	0.441	0	Emp2
AT1	Pdgfa	0	2.13033	0.82	0.196	0	Pdgfa
AT1	Myh14	0	2.07209	0.756	0.092	0	Myh14
AT1	Gprc5a	0	1.88489	0.683	0.097	0	Gprc5a
AT1	Clic5	0	1.86667	0.74	0.131	0	Clic5
AT1	Tspan8	0	1.81395	0.691	0.158	0	Tspan8
AT1	S100a64	0	1.80305	0.948	0.53	0	S100a6
AT1	Sema3e	0	1.78862	0.626	0.041	0	Sema3e
AT1	Anxa32	0	1.76246	0.898	0.383	0	Anxa3
AT1	Sec14l3	0	1.70194	0.676	0.068	0	Sec14l3
AT1	Igfbp2	0	1.68969	0.44	0.036	0	Igfbp2
AT1	Spock2	0	1.67795	0.596	0.027	0	Spock2
AT1	Dag1	0	1.67782	0.713	0.307	0	Dag1
AT1	Bcam1	0	1.65517	0.711	0.211	0	Bcam
AT1	Crlf1	0	1.63212	0.595	0.082	0	Crlf1
AT1	Hs2st1	0	1.61988	0.756	0.281	0	Hs2st1
AT1	Cystm1	0	1.60861	0.643	0.139	0	Cystm1
AT1	Scnn1g	0	1.6058	0.55	0.02	0	Scnn1g
AT1	Agrn	0	1.56875	0.662	0.156	0	Agrn
AT1	Sema3a	0	1.56663	0.569	0.038	0	Sema3a
AT1	Lama3	0	1.55759	0.537	0.026	0	Lama3
AT1	Itgb6	0	1.53159	0.53	0.016	0	Itgb6
AT1	Cdkn2b	0	1.52824	0.537	0.04	0	Cdkn2b
AT1	Fam189a2	0	1.4712	0.585	0.121	0	Fam189a2
AT1	Ahnak	0	1.47058	0.881	0.603	0	Ahnak
AT1	F3	0	1.45496	0.464	0.072	0	F3
AT1	Mal2	0	1.44166	0.559	0.084	0	Mal2
AT1	Ptprf1	0	1.44064	0.707	0.209	0	Ptprf
AT1	Pdpn	0	1.43151	0.542	0.062	0	Pdpn
AT1	2200002D01Rik	0	1.41472	0.526	0.051	0	2200002D01Rik
AT1	Cryab	0	1.41421	0.691	0.292	0	Cryab
AT1	Ano1	0	1.40536	0.534	0.058	0	Ano1
AT1	Gramd2	0	1.38234	0.511	0.045	0	Gramd2
AT1	Prdx6	0	1.36397	0.795	0.608	0	Prdx6
AT1	Alcam1	0	1.36023	0.719	0.287	0	Alcam
AT1	Krt8	0	1.34752	0.574	0.123	0	Krt8
AT1	Scd2	0	1.34683	0.666	0.33	0	Scd2
AT1	Tmem37	0	1.34124	0.493	0.075	0	Tmem37
AT1	Flrt3	0	1.33707	0.477	0.036	0	Flrt3
AT1	Lamc2	0	1.33123	0.481	0.046	0	Lamc2
AT1	Igfbp73	0	1.32282	0.929	0.587	0	Igfbp7
AT1	Scnn1a	0	1.31719	0.509	0.07	0	Scnn1a
AT1	Slc39a81	0	1.314	0.529	0.102	0	Slc39a8
AT1	Tspan15	0	1.30668	0.546	0.1	0	Tspan15
AT1	S100a14	0	1.30058	0.403	0.022	0	S100a14
AT1	Cadm1	0	1.29771	0.599	0.156	0	Cadm1
AT1	Gipc2	0	1.29687	0.485	0.039	0	Gipc2
AT1	Krt18	0	1.29222	0.562	0.135	0	Krt18
AT1	Arhgef26	0	1.29206	0.531	0.095	0	Arhgef26
AT1	Fam174b	0	1.29201	0.511	0.078	0	Fam174b
AT1	Serpinb6b	0	1.28728	0.558	0.157	0	Serpinb6b
AT1	Krt191	0	1.28287	0.548	0.126	0	Krt19
AT1	Bend7	0	1.28129	0.538	0.1	0	Bend7
AT1	Mthfd1	0	1.27791	0.5	0.126	0	Mthfd1
AT1	Fbln51	0	1.27791	0.709	0.279	0	Fbln5
AT1	Wwp1	0	1.25928	0.583	0.218	0	Wwp1
AT1	Wwc1	0	1.25802	0.512	0.096	0	Wwc1
AT1	Nkx2-11	0	1.2558	0.575	0.122	0	Nkx2-1
AT1	Col4a5	0	1.24118	0.515	0.127	0	Col4a5
AT1	Ctsh3	0	1.23684	0.736	0.334	0	Ctsh
AT1	Wwc2	0	1.23359	0.668	0.328	0	Wwc2
AT1	Scnn1b	0	1.21128	0.448	0.025	0	Scnn1b
AT1	Rab11fip11	0	1.20605	0.552	0.128	0	Rab11fip1
AT1	Nckap5	0	1.19835	0.603	0.227	0	Nckap5
AT1	Icam1	0	1.1959	0.714	0.345	0	Icam1
AT1	Tinagl1	0	1.19052	0.522	0.129	0	Tinagl1
AT1	Lamb3	0	1.18985	0.473	0.076	0	Lamb3
AT1	Tead1	0	1.17974	0.619	0.28	0	Tead1
AT1	Ndst1	0	1.1652	0.505	0.159	0	Ndst1
AT1	Epcam1	0	1.16402	0.541	0.135	0	Epcam
AT1	Nav2	0	1.1494	0.587	0.214	0	Nav2
AT1	Dennd3	0	1.13847	0.475	0.079	0	Dennd3
AT1	Magi3	0	1.13578	0.496	0.137	0	Magi3
AT1	Qk	0	1.1233	0.809	0.594	0	Qk
AT1	Rgcc	0	1.12005	0.65	0.288	0	Rgcc
AT1	Lrpap11	0	1.11978	0.626	0.39	0	Lrpap1
AT1	Trp53bp2	0	1.11667	0.46	0.128	0	Trp53bp2
AT1	Cxadr1	0	1.10112	0.473	0.094	0	Cxadr
AT1	Thbs3	0	1.09882	0.464	0.13	0	Thbs3
AT1	Fads3	0	1.09762	0.479	0.14	0	Fads3
AT1	Tmem63b	0	1.09761	0.516	0.193	0	Tmem63b
AT1	Bsg1	0	1.09331	0.798	0.656	0	Bsg
AT1	Msln1	0	1.08653	0.505	0.052	0	Msln
AT1	Ppp3ca	0	1.08254	0.701	0.477	0	Ppp3ca
AT1	Matn4	0	1.07435	0.466	0.092	0	Matn4
AT1	Spint21	0	1.06991	0.579	0.201	0	Spint2
AT1	Timp32	0	1.06316	0.784	0.456	0	Timp3
AT1	Atp8a11	0	1.05449	0.619	0.243	0	Atp8a1
AT1	Pard6b	0	1.05166	0.419	0.044	0	Pard6b
AT1	Ptgs1	0	1.05056	0.499	0.186	0	Ptgs1
AT1	Tacstd2	0	1.03424	0.37	0.046	0	Tacstd2
AT1	Hspg2	0	1.02564	0.51	0.197	0	Hspg2
AT1	Slc1a5	0	1.02421	0.486	0.194	0	Slc1a5
AT1	Ctgf	0	1.01275	0.517	0.173	0	Ctgf
AT1	Malat1	0	1.01012	0.992	0.993	0	Malat1
AT1	Nbeal1	0	1.00427	0.62	0.378	0	Nbeal1
AT1	Il18r1	0	1.00382	0.43	0.076	0	Il18r1
AT1	Marcks2	0	-1.1261	0.175	0.586	0	Marcks
AT1	Tcf43	0	-1.16229	0.138	0.561	0	Tcf4
AT1	Emp31	0	-1.21435	0.049	0.546	0	Emp3
AT1	Junb1	0	-1.2381	0.511	0.825	0	Junb
AT1	Zfp36	0	-1.26638	0.24	0.658	0	Zfp36
AT1	Btg13	0	-1.33938	0.265	0.688	0	Btg1
AT1	Ifitm23	0	-1.4083	0.249	0.705	0	Ifitm2
AT1	Zeb22	0	-1.47895	0.048	0.559	0	Zeb2
AT1	Lgals13	0	-1.7766	0.193	0.573	0	Lgals1
AT1	Ifitm32	0	-1.80946	0.133	0.628	0	Ifitm3
AT1	Vim2	0	-2.097	0.28	0.815	0	Vim
AT1	Cd443	1.06e-291	-1.15725	0.072	0.452	2.34e-287	Cd44
AT1	Mfap24	1.45e-290	-1.13226	0.031	0.404	3.2e-286	Mfap2
AT1	Cebpd2	4.87e-280	-1.29173	0.195	0.558	1.08e-275	Cebpd
AT1	Klf21	2.53e-279	-1.24222	0.186	0.551	5.58e-275	Klf2
AT1	Bgn4	3.27e-272	-1.53904	0.079	0.43	7.23e-268	Bgn
AT1	Apoe2	1.54e-270	-1.82174	0.146	0.504	3.41e-266	Apoe
AT1	Ly6e2	6.01e-266	-1.11988	0.096	0.454	1.33e-261	Ly6e
AT1	Gng113	2.02e-264	-1.10046	0.049	0.402	4.47e-260	Gng11
AT1	Igfbp43	9.82e-262	-1.19353	0.046	0.396	2.17e-257	Igfbp4
AT1	Srgn4	1.13e-261	-1.9834	0.087	0.434	2.51e-257	Srgn
AT1	Mylk4	3.27e-257	-1.06569	0.044	0.39	7.22e-253	Mylk
AT1	Cebpb3	5.89e-257	-1.48332	0.375	0.66	1.3e-252	Cebpb
AT1	Fn15	1.15e-253	-1.74629	0.16	0.495	2.53e-249	Fn1
AT1	Eln3	9.99e-253	-2.41977	0.267	0.583	2.21e-248	Eln
AT1	Col6a13	3.25e-250	-1.02967	0.072	0.412	7.18e-246	Col6a1
AT1	Sparcl13	8.83e-239	-1.12538	0.047	0.375	1.95e-234	Sparcl1
AT1	Lsp13	2.03e-238	-1.13846	0.033	0.357	4.49e-234	Lsp1
AT1	Pim12	2.09e-238	-1.34222	0.085	0.416	4.62e-234	Pim1
AT1	Col1a13	1.93e-237	-2.08203	0.147	0.459	4.27e-233	Col1a1
AT1	Rgs22	9.38e-237	-1.12946	0.045	0.373	2.07e-232	Rgs2
AT1	Col3a14	2.28e-234	-2.04896	0.238	0.535	5.03e-230	Col3a1
AT1	1945-09-01	5.35e-231	-1.10588	0.046	0.364	1.18e-226	2020-09-04
AT1	Fxyd55	9.35e-230	-1.31078	0.033	0.35	2.07e-225	Fxyd5
AT1	Col1a23	1.72e-227	-1.98833	0.165	0.463	3.8e-223	Col1a2
AT1	Fbn13	1.26e-225	-1.00983	0.041	0.354	2.79e-221	Fbn1
AT1	Adamts13	7.45e-224	-1.04122	0.069	0.387	1.65e-219	Adamts1
AT1	Rarres24	2.03e-222	-1.1792	0.038	0.348	4.49e-218	Rarres2
AT1	Hmcn13	4.87e-217	-1.01202	0.05	0.359	1.08e-212	Hmcn1
AT1	Mdk4	1.03e-213	-1.19282	0.045	0.346	2.29e-209	Mdk
AT1	Col6a34	6.43e-213	-1.0806	0.032	0.332	1.42e-208	Col6a3
AT1	Plxdc23	3.1e-209	-1.0122	0.025	0.319	6.86e-205	Plxdc2
AT1	Cotl11	8.81e-208	-1.02629	0.037	0.331	1.95e-203	Cotl1
AT1	Serpine25	2.09e-207	-1.12178	0.092	0.395	4.62e-203	Serpine2
AT1	Cd343	6.27e-202	-1.07365	0.038	0.329	1.39e-197	Cd34
AT1	G0s24	1.84e-201	-1.65395	0.047	0.338	4.07e-197	G0s2
AT1	Gyg4	2.87e-198	-1.07085	0.096	0.392	6.35e-194	Gyg
AT1	Gmfg4	8.22e-195	-1.00586	0.037	0.316	1.82e-190	Gmfg
AT1	Mgp4	6.48e-194	-2.25261	0.298	0.555	1.43e-189	Mgp
AT1	Rbp14	7.67e-194	-1.22003	0.065	0.35	1.69e-189	Rbp1
AT1	Coro1a5	4.57e-188	-1.45243	0.03	0.301	1.01e-183	Coro1a
AT1	Arhgdib3	1.89e-184	-1.1085	0.038	0.307	4.18e-180	Arhgdib
AT1	Serping14	3.17e-182	-1.00395	0.024	0.288	7.01e-178	Serping1
AT1	Cdh114	2.2e-179	-1.13748	0.047	0.314	4.85e-175	Cdh11
AT1	Ptprc4	3.09e-176	-1.18691	0.022	0.279	6.84e-172	Ptprc
AT1	Ppp1r14a5	4.34e-174	-1.00619	0.039	0.301	9.59e-170	Ppp1r14a
AT1	Cd525	2.82e-170	-1.63585	0.036	0.289	6.22e-166	Cd52
AT1	Fmo24	2.68e-166	-1.28373	0.048	0.302	5.93e-162	Fmo2
AT1	Epas14	2.85e-161	-1.29787	0.073	0.325	6.31e-157	Epas1
AT1	Acta24	5.36e-155	-1.80279	0.111	0.36	1.19e-150	Acta2
AT1	Tagln5	5.38e-151	-1.76331	0.074	0.314	1.19e-146	Tagln
AT1	Psap1	4.62e-148	-1.07747	0.392	0.653	1.02e-143	Psap
AT1	Lars2	1.48e-147	1.06999	0.666	0.553	3.26e-143	Lars2
AT1	Ramp25	1.93e-143	-1.33178	0.049	0.276	4.27e-139	Ramp2
AT1	Laptm53	2.08e-143	-1.11175	0.035	0.259	4.61e-139	Laptm5
AT1	Msrb13	2.62e-142	-1.08395	0.135	0.375	5.78e-138	Msrb1
AT1	Tcf215	2.53e-137	-1.12911	0.045	0.265	5.6e-133	Tcf21
AT1	Dpt5	2.3e-135	-1.04047	0.044	0.261	5.09e-131	Dpt
AT1	Tgfbi4	5.23e-134	-1.34136	0.073	0.298	1.16e-129	Tgfbi
AT1	Scn7a4	2.39e-133	-1.41523	0.061	0.281	5.27e-129	Scn7a
AT1	Mfap45	7.66e-129	-2.09847	0.247	0.467	1.69e-124	Mfap4
AT1	Tyrobp5	9.73e-128	-1.99272	0.065	0.274	2.15e-123	Tyrobp
AT1	Ifitm13	2.97e-125	-1.21082	0.036	0.241	6.57e-121	Ifitm1
AT1	Hpgd4	3.19e-118	-1.30832	0.031	0.224	7.05e-114	Hpgd
AT1	Fcer1g5	3.49e-115	-1.6796	0.064	0.257	7.71e-111	Fcer1g
AT1	Egfl75	1.56e-108	-1.38761	0.071	0.259	3.45e-104	Egfl7
AT1	Alox5ap5	2.8e-106	-1.12869	0.026	0.201	6.19e-102	Alox5ap
AT1	Calcrl5	3.78e-102	-1.13534	0.03	0.202	8.35e-98	Calcrl
AT1	Plac83	6.75e-98	-1.36729	0.04	0.212	1.49e-93	Plac8
AT1	Cldn55	3.24e-96	-1.64849	0.055	0.225	7.16e-92	Cldn5
AT1	Cd933	2.57e-94	-1.01543	0.025	0.184	5.67e-90	Cd93
AT1	Cdh55	2.67e-94	-1.22856	0.047	0.213	5.9e-90	Cdh5
AT1	Fabp53	4.94e-94	-1.04448	0.145	0.341	1.09e-89	Fabp5
AT1	Ctla2a5	3.82e-92	-1.33886	0.056	0.222	8.44e-88	Ctla2a
AT1	Ctss3	8.2e-88	-1.23249	0.059	0.221	1.81e-83	Ctss
AT1	Thbs14	6.49e-79	-1.1293	0.278	0.437	1.43e-74	Thbs1
AT1	Aspn4	2.33e-77	-1.28448	0.035	0.177	5.15e-73	Aspn
AT1	Ptprb5	3.38e-75	-1.09835	0.023	0.155	7.46e-71	Ptprb
AT1	Hp3	9.82e-74	-1.03299	0.099	0.256	2.17e-69	Hp
AT1	Il1b5	3.23e-73	-1.78151	0.036	0.172	7.14e-69	Il1b
AT1	Ccl65	8.53e-66	-1.641	0.128	0.272	1.88e-61	Ccl6
AT1	Cxcl25	1.59e-63	-2.15408	0.069	0.202	3.51e-59	Cxcl2
AT1	Lyz24	3.12e-55	-1.55545	0.416	0.554	6.9e-51	Lyz2
AT1	Igfbp54	8.08e-53	-1.00171	0.041	0.149	1.79e-48	Igfbp5
AT1	S100a85	4.62e-43	-2.92171	0.087	0.197	1.02e-38	S100a8
AT1	Ighm4	1.5e-37	-1.19941	0.024	0.101	3.32e-33	Ighm
AT1	Gm26917	4.61e-32	1.21465	0.361	0.3	1.02e-27	Gm26917
AT1	S100a95	1.56e-13	-3.19822	0.138	0.198	3.44e-09	S100a9
AT2-Lyz1+	Lyz14	0	4.2587	0.997	0.104	0	Lyz1
AT2-Lyz1+	Sftpc5	0	2.52409	1	0.946	0	Sftpc
AT2-Lyz1+	Sftpa15	0	2.48277	0.999	0.305	0	Sftpa1
AT2-Lyz1+	Cxcl155	0	2.42606	0.999	0.223	0	Cxcl15
AT2-Lyz1+	Sftpb5	0	2.31135	1	0.215	0	Sftpb
AT2-Lyz1+	Slc34a25	0	2.23349	0.999	0.173	0	Slc34a2
AT2-Lyz1+	Chil13	0	2.03234	0.985	0.159	0	Chil1
AT2-Lyz1+	Sftpd5	0	2.02748	0.995	0.164	0	Sftpd
AT2-Lyz1+	S100g2	0	1.99644	0.991	0.123	0	S100g
AT2-Lyz1+	Bex21	0	1.98265	0.972	0.12	0	Bex2
AT2-Lyz1+	Napsa3	0	1.94437	0.998	0.245	0	Napsa
AT2-Lyz1+	Wfdc25	0	1.87452	1	0.279	0	Wfdc2
AT2-Lyz1+	Npc24	0	1.78966	1	0.687	0	Npc2
AT2-Lyz1+	Lpcat11	0	1.73608	0.99	0.205	0	Lpcat1
AT2-Lyz1+	Dram11	0	1.73123	0.993	0.191	0	Dram1
AT2-Lyz1+	Scd11	0	1.72865	0.934	0.147	0	Scd1
AT2-Lyz1+	Bex41	0	1.72835	0.974	0.146	0	Bex4
AT2-Lyz1+	Hc1	0	1.7214	0.966	0.107	0	Hc
AT2-Lyz1+	Lcn23	0	1.70616	0.944	0.161	0	Lcn2
AT2-Lyz1+	Fabp54	0	1.64341	0.992	0.317	0	Fabp5
AT2-Lyz1+	Ppp1r14c1	0	1.64005	0.973	0.13	0	Ppp1r14c
AT2-Lyz1+	Lamp31	0	1.6253	0.976	0.1	0	Lamp3
AT2-Lyz1+	Sfta21	0	1.59303	0.973	0.118	0	Sfta2
AT2-Lyz1+	Cbr25	0	1.47485	0.966	0.212	0	Cbr2
AT2-Lyz1+	Atp1b11	0	1.47265	0.988	0.21	0	Atp1b1
AT2-Lyz1+	Spink51	0	1.45475	0.752	0.074	0	Spink5
AT2-Lyz1+	Abca31	0	1.41382	0.97	0.193	0	Abca3
AT2-Lyz1+	Pi4k2b1	0	1.35919	0.961	0.2	0	Pi4k2b
AT2-Lyz1+	Muc11	0	1.35668	0.935	0.106	0	Muc1
AT2-Lyz1+	Cldn31	0	1.34415	0.971	0.136	0	Cldn3
AT2-Lyz1+	Pla2g1b1	0	1.34377	0.914	0.091	0	Pla2g1b
AT2-Lyz1+	Lgi31	0	1.32111	0.928	0.099	0	Lgi3
AT2-Lyz1+	Ctsh4	0	1.31418	0.992	0.335	0	Ctsh
AT2-Lyz1+	Egfl61	0	1.29766	0.908	0.09	0	Egfl6
AT2-Lyz1+	Tmem2431	0	1.22633	0.949	0.27	0	Tmem243
AT2-Lyz1+	Ptprf2	0	1.16725	0.955	0.212	0	Ptprf
AT2-Lyz1+	Lyz25	0	1.16612	0.917	0.539	0	Lyz2
AT2-Lyz1+	Chchd101	0	1.16556	0.96	0.233	0	Chchd10
AT2-Lyz1+	Car81	0	1.15946	0.873	0.107	0	Car8
AT2-Lyz1+	Rnase42	0	1.13327	0.942	0.31	0	Rnase4
AT2-Lyz1+	Ank31	0	1.1226	0.889	0.109	0	Ank3
AT2-Lyz1+	Nupr12	0	1.12089	0.924	0.374	0	Nupr1
AT2-Lyz1+	Fasn1	0	1.10406	0.848	0.164	0	Fasn
AT2-Lyz1+	Alcam2	0	1.09103	0.974	0.288	0	Alcam
AT2-Lyz1+	Mid1ip11	0	1.08616	0.864	0.258	0	Mid1ip1
AT2-Lyz1+	Cldn185	0	1.06765	0.972	0.163	0	Cldn18
AT2-Lyz1+	Sdc11	0	1.0618	0.921	0.178	0	Sdc1
AT2-Lyz1+	Acot11	0	1.03624	0.892	0.214	0	Acot1
AT2-Lyz1+	Epcam2	0	1.02022	0.895	0.133	0	Epcam
AT2-Lyz1+	Tmsb102	0	-1.79002	0.719	0.849	0	Tmsb10
AT2-Lyz1+	Vim3	0	-2.71979	0.279	0.806	0	Vim
AT2-Lyz1+	Zeb23	1.72e-285	-1.60227	0.06	0.55	3.8e-281	Zeb2
AT2-Lyz1+	Marcks3	1.61e-276	-1.5493	0.128	0.58	3.56e-272	Marcks
AT2-Lyz1+	Emp32	1.1e-273	-1.31753	0.058	0.537	2.42e-269	Emp3
AT2-Lyz1+	Gnai21	1.35e-264	-1.1447	0.68	0.781	2.98e-260	Gnai2
AT2-Lyz1+	Lgals14	3.63e-259	-2.21486	0.142	0.568	8.01e-255	Lgals1
AT2-Lyz1+	Ifitm33	4.3e-256	-1.98059	0.252	0.616	9.51e-252	Ifitm3
AT2-Lyz1+	Tuba1a3	6.27e-252	-1.58632	0.164	0.573	1.39e-247	Tuba1a
AT2-Lyz1+	B2m1	1.24e-234	-1.32583	0.497	0.718	2.75e-230	B2m
AT2-Lyz1+	Klf22	3.27e-193	-1.61806	0.205	0.544	7.22e-189	Klf2
AT2-Lyz1+	Psap2	3.58e-190	-1.67844	0.438	0.647	7.91e-186	Psap
AT2-Lyz1+	Fstl13	2.36e-187	-1.59889	0.114	0.475	5.21e-183	Fstl1
AT2-Lyz1+	Eln4	7.89e-182	-3.02434	0.301	0.576	1.74e-177	Eln
AT2-Lyz1+	Ifitm24	1.55e-179	-1.38316	0.59	0.689	3.43e-175	Ifitm2
AT2-Lyz1+	Macf14	9.7e-178	-1.82984	0.558	0.698	2.14e-173	Macf1
AT2-Lyz1+	Cavin23	4.46e-177	-1.36538	0.086	0.445	9.85e-173	Cavin2
AT2-Lyz1+	Fn16	3.6e-172	-2.15078	0.163	0.49	7.96e-168	Fn1
AT2-Lyz1+	Nid11	1.81e-170	-1.0334	0.024	0.384	3.99e-166	Nid1
AT2-Lyz1+	Srgn5	6.66e-165	-2.19831	0.088	0.428	1.47e-160	Srgn
AT2-Lyz1+	Gng114	2.04e-161	-1.22707	0.053	0.396	4.52e-157	Gng11
AT2-Lyz1+	Mfap25	4.65e-160	-1.1765	0.057	0.397	1.03e-155	Mfap2
AT2-Lyz1+	S100a65	2.5e-159	-1.94112	0.277	0.554	5.52e-155	S100a6
AT2-Lyz1+	Igfbp44	7.51e-158	-1.30663	0.052	0.39	1.66e-153	Igfbp4
AT2-Lyz1+	Pmp223	2.12e-156	-1.22186	0.132	0.452	4.68e-152	Pmp22
AT2-Lyz1+	Hmcn14	3.82e-153	-1.16281	0.021	0.354	8.44e-149	Hmcn1
AT2-Lyz1+	Col1a24	1.07e-152	-2.39722	0.157	0.458	2.36e-148	Col1a2
AT2-Lyz1+	Bgn5	1.98e-152	-1.72505	0.107	0.423	4.38e-148	Bgn
AT2-Lyz1+	Col3a15	9.59e-152	-2.54556	0.272	0.529	2.12e-147	Col3a1
AT2-Lyz1+	Scgb1a14	5.49e-151	-2.07948	0.967	0.939	1.21e-146	Scgb1a1
AT2-Lyz1+	Lhfp1	2.36e-148	-1.01957	0.039	0.364	5.21e-144	Lhfp
AT2-Lyz1+	Col1a14	5.31e-148	-2.42009	0.157	0.453	1.17e-143	Col1a1
AT2-Lyz1+	Rgs23	3.25e-145	-1.25311	0.047	0.368	7.19e-141	Rgs2
AT2-Lyz1+	Sparcl14	1.66e-144	-1.247	0.052	0.369	3.67e-140	Sparcl1
AT2-Lyz1+	Col5a22	1.36e-141	-1.08224	0.047	0.36	3e-137	Col5a2
AT2-Lyz1+	1946-09-01	1.59e-141	-1.2179	0.045	0.358	3.51e-137	2020-09-04
AT2-Lyz1+	Fxyd56	1.38e-140	-1.41431	0.031	0.344	3.06e-136	Fxyd5
AT2-Lyz1+	Plpp31	4.27e-139	-1.0141	0.045	0.355	9.43e-135	Plpp3
AT2-Lyz1+	Fbn14	5e-139	-1.10438	0.039	0.349	1.11e-134	Fbn1
AT2-Lyz1+	Fhl15	1.12e-138	-1.59486	0.137	0.431	2.47e-134	Fhl1
AT2-Lyz1+	Ahnak1	2.12e-137	-1.00399	0.438	0.618	4.69e-133	Ahnak
AT2-Lyz1+	Lsp14	3.98e-137	-1.19432	0.044	0.351	8.79e-133	Lsp1
AT2-Lyz1+	Mgp5	1.42e-136	-2.90203	0.334	0.55	3.14e-132	Mgp
AT2-Lyz1+	Mylk5	2.25e-136	-1.16162	0.083	0.384	4.97e-132	Mylk
AT2-Lyz1+	Lbh2	6.07e-136	-1.13044	0.053	0.359	1.34e-131	Lbh
AT2-Lyz1+	Ets13	7.23e-136	-1.16956	0.032	0.339	1.6e-131	Ets1
AT2-Lyz1+	Sptbn12	2.72e-132	-1.13802	0.759	0.736	6.02e-128	Sptbn1
AT2-Lyz1+	Prex24	3.25e-132	-1.07152	0.031	0.332	7.18e-128	Prex2
AT2-Lyz1+	Palld2	7.27e-132	-1.06588	0.027	0.327	1.61e-127	Palld
AT2-Lyz1+	Ckb1	2.2e-130	-1.03575	0.051	0.347	4.85e-126	Ckb
AT2-Lyz1+	Tbx21	1.69e-128	-1.0121	0.047	0.34	3.74e-124	Tbx2
AT2-Lyz1+	Cd344	3.9e-128	-1.18037	0.031	0.324	8.62e-124	Cd34
AT2-Lyz1+	Rarres25	1.13e-127	-1.26849	0.051	0.342	2.51e-123	Rarres2
AT2-Lyz1+	S100a102	1.05e-126	-1.05828	0.547	0.637	2.33e-122	S100a10
AT2-Lyz1+	Adgre52	1.54e-124	-1.05345	0.063	0.35	3.4e-120	Adgre5
AT2-Lyz1+	Tcf44	2.63e-124	-1.1675	0.36	0.548	5.8e-120	Tcf4
AT2-Lyz1+	Col6a35	4.52e-123	-1.15605	0.042	0.326	9.98e-119	Col6a3
AT2-Lyz1+	Mdk5	2.8e-120	-1.27992	0.062	0.341	6.19e-116	Mdk
AT2-Lyz1+	Akap121	7.16e-120	-1.05781	0.032	0.312	1.58e-115	Akap12
AT2-Lyz1+	Plxdc24	1.15e-114	-1.05614	0.043	0.314	2.54e-110	Plxdc2
AT2-Lyz1+	Arhgdib4	4.2e-114	-1.17644	0.033	0.303	9.27e-110	Arhgdib
AT2-Lyz1+	Ppp1r14a6	7.73e-110	-1.13748	0.034	0.297	1.71e-105	Ppp1r14a
AT2-Lyz1+	Cdh115	7.93e-109	-1.27744	0.049	0.309	1.75e-104	Cdh11
AT2-Lyz1+	Serping15	8.74e-109	-1.0501	0.024	0.284	1.93e-104	Serping1
AT2-Lyz1+	Foxf11	5.95e-108	-1.01312	0.024	0.282	1.32e-103	Foxf1
AT2-Lyz1+	Coro1a6	1.35e-106	-1.51888	0.04	0.296	2.98e-102	Coro1a
AT2-Lyz1+	Cebpb4	1.3e-105	-1.71771	0.646	0.648	2.88e-101	Cebpb
AT2-Lyz1+	Sparc4	2.17e-105	-1.71711	0.866	0.742	4.8e-101	Sparc
AT2-Lyz1+	Cav13	5.08e-104	-1.07486	0.068	0.322	1.12e-99	Cav1
AT2-Lyz1+	Gmfg5	1.43e-103	-1.03557	0.059	0.311	3.15e-99	Gmfg
AT2-Lyz1+	Ptprc5	4.48e-103	-1.23083	0.026	0.275	9.91e-99	Ptprc
AT2-Lyz1+	Cd526	6.02e-101	-1.75897	0.038	0.284	1.33e-96	Cd52
AT2-Lyz1+	Tagln6	2.31e-98	-1.94969	0.067	0.31	5.12e-94	Tagln
AT2-Lyz1+	Kitl3	7.44e-97	-1.09187	0.047	0.289	1.65e-92	Kitl
AT2-Lyz1+	Tpm23	1.27e-96	-1.18743	0.054	0.294	2.81e-92	Tpm2
AT2-Lyz1+	Rbp15	2.14e-96	-1.36164	0.109	0.344	4.73e-92	Rbp1
AT2-Lyz1+	Acta25	5.22e-92	-2.0761	0.13	0.355	1.15e-87	Acta2
AT2-Lyz1+	Ramp26	7.12e-90	-1.46085	0.045	0.272	1.57e-85	Ramp2
AT2-Lyz1+	Rac24	3.09e-88	-1.01098	0.018	0.237	6.82e-84	Rac2
AT2-Lyz1+	Scn7a5	4.08e-88	-1.60717	0.053	0.278	9.02e-84	Scn7a
AT2-Lyz1+	Mfap46	1.69e-84	-2.67139	0.292	0.462	3.73e-80	Mfap4
AT2-Lyz1+	Dpt6	8.43e-83	-1.15971	0.044	0.257	1.86e-78	Dpt
AT2-Lyz1+	Laptm54	9.35e-83	-1.20607	0.043	0.255	2.07e-78	Laptm5
AT2-Lyz1+	Gsn4	2.65e-82	-1.65252	0.399	0.517	5.86e-78	Gsn
AT2-Lyz1+	Cst32	4.72e-81	-1.00204	0.924	0.793	1.04e-76	Cst3
AT2-Lyz1+	Tcf216	2.47e-80	-1.25947	0.051	0.261	5.46e-76	Tcf21
AT2-Lyz1+	Ifitm14	3.92e-80	-1.3124	0.03	0.238	8.65e-76	Ifitm1
AT2-Lyz1+	Gyg5	3.45e-79	-1.15822	0.187	0.385	7.62e-75	Gyg
AT2-Lyz1+	Fmo25	5.7e-79	-1.35559	0.088	0.296	1.26e-74	Fmo2
AT2-Lyz1+	Serpinh13	4.63e-78	-1.10287	0.476	0.533	1.02e-73	Serpinh1
AT2-Lyz1+	Tm4sf15	4.08e-76	-1.16473	0.055	0.257	9.03e-72	Tm4sf1
AT2-Lyz1+	Pim13	5.78e-76	-1.30826	0.224	0.407	1.28e-71	Pim1
AT2-Lyz1+	Cald13	8.96e-75	-1.18001	0.401	0.505	1.98e-70	Cald1
AT2-Lyz1+	Id33	1.09e-74	-1.15475	0.514	0.58	2.41e-70	Id3
AT2-Lyz1+	Tmem1003	2.98e-71	-1.09233	0.026	0.214	6.59e-67	Tmem100
AT2-Lyz1+	Tyrobp6	1.29e-70	-2.17076	0.079	0.27	2.84e-66	Tyrobp
AT2-Lyz1+	Hpgd5	2.53e-67	-1.38187	0.038	0.221	5.59e-63	Hpgd
AT2-Lyz1+	Pecam13	1.09e-66	-1.08553	0.055	0.238	2.41e-62	Pecam1
AT2-Lyz1+	Calcrl6	6.37e-64	-1.23434	0.026	0.199	1.41e-59	Calcrl
AT2-Lyz1+	Fcer1g6	7.32e-64	-1.81011	0.076	0.253	1.62e-59	Fcer1g
AT2-Lyz1+	Alox5ap6	2.47e-62	-1.19911	0.028	0.198	5.46e-58	Alox5ap
AT2-Lyz1+	Crip14	1.57e-59	-1.2407	0.638	0.607	3.46e-55	Crip1
AT2-Lyz1+	Cdh56	1.44e-58	-1.3654	0.045	0.21	3.18e-54	Cdh5
AT2-Lyz1+	Plac84	2.79e-58	-1.4908	0.045	0.209	6.17e-54	Plac8
AT2-Lyz1+	Ctla2a6	6.66e-57	-1.5055	0.056	0.219	1.47e-52	Ctla2a
AT2-Lyz1+	Ctss4	2.76e-56	-1.38672	0.056	0.218	6.1e-52	Ctss
AT2-Lyz1+	Kdr2	9.1e-56	-1.02274	0.016	0.168	2.01e-51	Kdr
AT2-Lyz1+	Cldn56	3.08e-54	-1.80824	0.063	0.221	6.81e-50	Cldn5
AT2-Lyz1+	Cd934	3.2e-53	-1.07418	0.03	0.181	7.08e-49	Cd93
AT2-Lyz1+	Igfbp74	8.99e-52	-1.44843	0.648	0.6	1.99e-47	Igfbp7
AT2-Lyz1+	Stk17b5	4.24e-51	-1.04005	0.157	0.306	9.37e-47	Stk17b
AT2-Lyz1+	Nfib2	1.82e-50	-1.00228	0.669	0.585	4.01e-46	Nfib
AT2-Lyz1+	Nfkbia2	7.16e-50	-1.08472	0.557	0.596	1.58e-45	Nfkbia
AT2-Lyz1+	Cyr613	4.37e-49	-1.14486	0.296	0.42	9.65e-45	Cyr61
AT2-Lyz1+	Aspn5	5.46e-49	-1.40217	0.033	0.175	1.21e-44	Aspn
AT2-Lyz1+	Cybb2	1.58e-47	-1.01554	0.029	0.166	3.49e-43	Cybb
AT2-Lyz1+	Ptprb6	6.27e-46	-1.15955	0.022	0.153	1.38e-41	Ptprb
AT2-Lyz1+	Tgfbi5	1.12e-43	-1.43912	0.16	0.292	2.48e-39	Tgfbi
AT2-Lyz1+	G0s25	5.3e-40	-1.53085	0.211	0.329	1.17e-35	G0s2
AT2-Lyz1+	Ccl66	1.35e-38	-1.96082	0.145	0.27	2.98e-34	Ccl6
AT2-Lyz1+	Il1b6	7.71e-37	-1.90818	0.051	0.169	1.7e-32	Il1b
AT2-Lyz1+	Ier32	1.91e-32	-1.04663	0.473	0.492	4.21e-28	Ier3
AT2-Lyz1+	Ctsd3	1.66e-27	-1.15962	0.701	0.613	3.68e-23	Ctsd
AT2-Lyz1+	Egfl76	2.89e-23	-1.45048	0.173	0.254	6.4e-19	Egfl7
AT2-Lyz1+	Thbs15	7.02e-22	-1.24132	0.405	0.432	1.55e-17	Thbs1
AT2-Lyz1+	Dcn3	3.37e-21	-1.02826	0.032	0.105	7.44e-17	Dcn
AT2-Lyz1+	S100a86	5.77e-21	-3.16655	0.111	0.194	1.27e-16	S100a8
AT2-Lyz1+	Cxcl26	2.63e-20	-2.30273	0.119	0.199	5.82e-16	Cxcl2
AT2-Lyz1+	Msrb14	6e-20	-1.06378	0.324	0.366	1.33e-15	Msrb1
AT2-Lyz1+	Igfbp55	1.59e-16	-1.05745	0.078	0.146	3.51e-12	Igfbp5
AT2-Lyz1+	Limch15	1.44e-10	-1.284	0.404	0.378	3.19e-06	Limch1
AT2-Lyz1+	S100a96	8.04e-06	-3.51573	0.167	0.196	0.177716	S100a9
AT2-Lyz1+	Scgb3a24	0.129379	-1.53065	0.416	0.365	1	Scgb3a2
AT2-Lyz1+	Hbb-bs1	0.438874	-1.16197	0.181	0.173	1	Hbb-bs
AT2-Lyz1+	Lgals33	0.679933	-1.29534	0.388	0.311	1	Lgals3
NK cell	Gzma	0	4.0357	0.743	0.009	0	Gzma
NK cell	Ccl5	0	3.89921	0.827	0.019	0	Ccl5
NK cell	AW112010	0	2.94177	0.957	0.102	0	AW112010
NK cell	Nkg7	0	2.68564	0.902	0.015	0	Nkg7
NK cell	Xcl1	0	2.41139	0.525	0.002	0	Xcl1
NK cell	Il2rb	0	2.37355	0.932	0.02	0	Il2rb
NK cell	Klrd1	0	2.33971	0.816	0.015	0	Klrd1
NK cell	Rgs1	0	1.9783	0.741	0.073	0	Rgs1
NK cell	Ms4a4b	0	1.96575	0.848	0.054	0	Ms4a4b
NK cell	Vps37b	0	1.94894	0.955	0.222	0	Vps37b
NK cell	Klrk1	0	1.81722	0.775	0.007	0	Klrk1
NK cell	Ctsw	0	1.80055	0.811	0.018	0	Ctsw
NK cell	Ifng	0	1.69705	0.47	0.004	0	Ifng
NK cell	H2-Q7	0	1.6933	0.75	0.062	0	H2-Q7
NK cell	Serpinb9	0	1.65345	0.75	0.111	0	Serpinb9
NK cell	Klre1	0	1.55418	0.561	0.002	0	Klre1
NK cell	Neurl31	0	1.5213	0.814	0.111	0	Neurl3
NK cell	Klrb1b	0	1.52082	0.668	0.005	0	Klrb1b
NK cell	Txk	0	1.48191	0.773	0.039	0	Txk
NK cell	Ptprcap1	0	1.45965	0.839	0.072	0	Ptprcap
NK cell	Sh2d2a	0	1.45827	0.67	0.023	0	Sh2d2a
NK cell	Klrb1c	0	1.45518	0.63	0.002	0	Klrb1c
NK cell	Spry2	0	1.44055	0.72	0.144	0	Spry2
NK cell	Hcst1	0	1.40362	0.802	0.12	0	Hcst
NK cell	Ncr1	0	1.39452	0.609	0.001	0	Ncr1
NK cell	Gzmb	0	1.37388	0.359	0.004	0	Gzmb
NK cell	Epsti1	0	1.36523	0.675	0.087	0	Epsti1
NK cell	Rac25	0	1.36384	0.927	0.227	0	Rac2
NK cell	Il18rap	0	1.3374	0.67	0.027	0	Il18rap
NK cell	Cd7	0	1.32485	0.545	0.013	0	Cd7
NK cell	Gimap4	0	1.27525	0.764	0.135	0	Gimap4
NK cell	Trbc1	0	1.27456	0.734	0.043	0	Trbc1
NK cell	Ptpn22	0	1.25634	0.652	0.041	0	Ptpn22
NK cell	Ccr2	0	1.23798	0.593	0.054	0	Ccr2
NK cell	Sytl3	0	1.22728	0.575	0.008	0	Sytl3
NK cell	Gimap5	0	1.20627	0.723	0.108	0	Gimap5
NK cell	H2-Q6	0	1.19769	0.525	0.021	0	H2-Q6
NK cell	Il18r11	0	1.18344	0.609	0.087	0	Il18r1
NK cell	Gimap3	0	1.17944	0.573	0.039	0	Gimap3
NK cell	Gramd3	0	1.17	0.58	0.085	0	Gramd3
NK cell	Trbc2	0	1.14897	0.63	0.063	0	Trbc2
NK cell	Runx3	0	1.1334	0.584	0.038	0	Runx3
NK cell	Ccr5	0	1.12471	0.491	0.021	0	Ccr5
NK cell	Prf1	0	1.12063	0.393	0.002	0	Prf1
NK cell	2020-09-01	0	1.10847	0.645	0.073	0	2020-09-01
NK cell	Cd21	0	1.10517	0.582	0.069	0	Cd2
NK cell	Stat4	0	1.10497	0.559	0.02	0	Stat4
NK cell	Cd3g	0	1.07894	0.516	0.053	0	Cd3g
NK cell	Gzmc	0	1.05695	0.102	0.001	0	Gzmc
NK cell	Klrc1	0	1.04705	0.43	0.001	0	Klrc1
NK cell	Skap1	0	1.02187	0.58	0.045	0	Skap1
NK cell	Klrc2	0	1.01333	0.42	0.001	0	Klrc2
NK cell	Nrgn	0	1.00589	0.295	0.013	0	Nrgn
NK cell	Selplg1	1.4e-293	1.17975	0.743	0.147	3.09e-289	Selplg
NK cell	Serpinb6b1	3.35e-292	1.59416	0.755	0.169	7.41e-288	Serpinb6b
NK cell	Cd527	5.32e-291	1.50227	0.975	0.274	1.18e-286	Cd52
NK cell	Ugcg	6.28e-289	1.56551	0.839	0.228	1.39e-284	Ugcg
NK cell	Dusp5	1.15e-274	1.27068	0.795	0.188	2.55e-270	Dusp5
NK cell	Ikzf2	2.99e-268	1.00231	0.427	0.053	6.61e-264	Ikzf2
NK cell	Ptprc6	2.97e-263	1.31701	0.939	0.264	6.55e-259	Ptprc
NK cell	H2-K11	1.23e-256	1.72588	0.991	0.532	2.72e-252	H2-K1
NK cell	Tnfaip31	3.36e-256	1.35004	0.814	0.211	7.42e-252	Tnfaip3
NK cell	Ptpn18	2.62e-237	1.23156	0.873	0.264	5.79e-233	Ptpn18
NK cell	Dennd4a2	5.7e-223	1.23827	0.886	0.299	1.26e-218	Dennd4a
NK cell	Emb	2.31e-220	1.5777	0.818	0.26	5.1e-216	Emb
NK cell	Traf1	3.83e-218	1.08479	0.466	0.076	8.46e-214	Traf1
NK cell	Nabp1	2.25e-215	1.12246	0.62	0.136	4.98e-211	Nabp1
NK cell	Irf8	1.22e-213	1.54396	0.668	0.17	2.69e-209	Irf8
NK cell	Zfp36l2	1.74e-213	1.5874	0.948	0.438	3.84e-209	Zfp36l2
NK cell	Arhgdib5	4.33e-213	1.09329	0.92	0.292	9.56e-209	Arhgdib
NK cell	Ifngr1	9.25e-198	1.38839	0.902	0.415	2.05e-193	Ifngr1
NK cell	H2-D12	8.93e-190	1.196	0.995	0.64	1.97e-185	H2-D1
NK cell	Bhlhe40	1.33e-156	1.20155	0.693	0.234	2.93e-152	Bhlhe40
NK cell	Ccl41	4.09e-152	1.1011	0.345	0.056	9.04e-148	Ccl4
NK cell	Shisa5	1.74e-144	1.05552	0.85	0.407	3.84e-140	Shisa5
NK cell	Sparc5	4.18e-120	-2.71105	0.257	0.748	9.23e-116	Sparc
NK cell	App1	2.11e-116	-1.50369	0.116	0.693	4.66e-112	App
NK cell	Ctsl1	9.52e-106	-1.46233	0.114	0.659	2.1e-101	Ctsl
NK cell	Col4a12	5.17e-105	-1.94561	0.08	0.63	1.14e-100	Col4a1
NK cell	Ppic2	8.44e-98	-1.51185	0.061	0.595	1.87e-93	Ppic
NK cell	Nfib3	2.98e-96	-1.71234	0.061	0.591	6.58e-92	Nfib
NK cell	Cd631	5.77e-94	-1.56593	0.095	0.601	1.28e-89	Cd63
NK cell	Cst33	9.77e-93	-1.53844	0.502	0.798	2.16e-88	Cst3
NK cell	Cd811	8.81e-90	-1.35286	0.216	0.685	1.95e-85	Cd81
NK cell	Aldh2	4.25e-88	-1.19581	0.095	0.594	9.4e-84	Aldh2
NK cell	Id34	4.59e-85	-1.75663	0.098	0.582	1.01e-80	Id3
NK cell	Ftl1	5.83e-84	-1.2229	0.87	0.926	1.29e-79	Ftl1
NK cell	Marcks4	7.94e-84	-1.45806	0.089	0.572	1.75e-79	Marcks
NK cell	Fermt22	1.24e-83	-1.35999	0.055	0.545	2.74e-79	Fermt2
NK cell	Dstn1	3.93e-83	-1.15778	0.207	0.654	8.69e-79	Dstn
NK cell	Laptm4a	1.76e-80	-1.02045	0.282	0.694	3.89e-76	Laptm4a
NK cell	Serpinh14	5.39e-80	-1.48377	0.061	0.535	1.19e-75	Serpinh1
NK cell	Igfbp75	1.08e-79	-1.96559	0.15	0.604	2.38e-75	Igfbp7
NK cell	Crip22	2.02e-78	-1.47685	0.05	0.522	4.45e-74	Crip2
NK cell	Col4a22	5.51e-77	-1.42207	0.061	0.534	1.22e-72	Col4a2
NK cell	Nenf2	2.4e-75	-1.10728	0.109	0.561	5.31e-71	Nenf
NK cell	Fos1	1.76e-70	-1.56476	0.45	0.732	3.89e-66	Fos
NK cell	Cald14	1.71e-69	-1.54711	0.073	0.506	3.78e-65	Cald1
NK cell	Tsc22d12	1.94e-68	-1.1006	0.114	0.545	4.29e-64	Tsc22d1
NK cell	Pbx11	2.42e-67	-1.06021	0.032	0.47	5.36e-63	Pbx1
NK cell	Timp33	4.65e-67	-1.49407	0.041	0.472	1.03e-62	Timp3
NK cell	Cebpd3	6.14e-67	-1.54239	0.12	0.547	1.36e-62	Cebpd
NK cell	Hmgb21	7.29e-65	1.08268	0.78	0.563	1.61e-60	Hmgb2
NK cell	Emp23	2.43e-64	-1.48194	0.041	0.465	5.38e-60	Emp2
NK cell	Sox41	4.06e-63	-1.12267	0.084	0.5	8.97e-59	Sox4
NK cell	Ier33	4.23e-63	-1.52181	0.086	0.494	9.35e-59	Ier3
NK cell	Tns13	1.96e-62	-1.22239	0.041	0.456	4.34e-58	Tns1
NK cell	Gsn5	5.16e-62	-1.83844	0.118	0.517	1.14e-57	Gsn
NK cell	Fstl14	6.94e-62	-1.5706	0.07	0.47	1.53e-57	Fstl1
NK cell	Ifitm34	1.45e-61	-1.36023	0.218	0.61	3.21e-57	Ifitm3
NK cell	Clic41	1.67e-61	-1.04465	0.152	0.549	3.69e-57	Clic4
NK cell	2020-06-02	3.83e-61	-1.29973	0.441	0.717	8.47e-57	Jun
NK cell	Pmp224	5.41e-61	-1.26017	0.041	0.447	1.2e-56	Pmp22
NK cell	Cavin24	3.61e-59	-1.36642	0.045	0.439	7.97e-55	Cavin2
NK cell	Fn17	8.6e-59	-2.07703	0.1	0.485	1.9e-54	Fn1
NK cell	Zeb24	3.59e-58	-1.18506	0.164	0.541	7.93e-54	Zeb2
NK cell	Rora	7.69e-58	1.04592	0.509	0.245	1.7e-53	Rora
NK cell	Nrep1	7.91e-58	-1.13	0.055	0.445	1.75e-53	Nrep
NK cell	Mgst1	2.36e-56	-1.17079	0.061	0.444	5.21e-52	Mgst1
NK cell	Tpm12	1.98e-54	-1.25371	0.25	0.585	4.37e-50	Tpm1
NK cell	Nrp13	2.28e-54	-1.06957	0.066	0.449	5.04e-50	Nrp1
NK cell	Tcf45	2.66e-54	-1.13574	0.186	0.546	5.89e-50	Tcf4
NK cell	Thbs16	1.62e-53	-1.79718	0.066	0.433	3.57e-49	Thbs1
NK cell	Apoe3	2.01e-53	-2.05686	0.139	0.492	4.45e-49	Apoe
NK cell	Col6a14	2.12e-52	-1.14297	0.034	0.401	4.7e-48	Col6a1
NK cell	Mfap26	7.08e-51	-1.14659	0.036	0.391	1.57e-46	Mfap2
NK cell	Mylk6	7.12e-51	-1.19074	0.025	0.379	1.57e-46	Mylk
NK cell	Fth11	1.55e-50	-1.15839	0.986	0.971	3.43e-46	Fth1
NK cell	Gng115	2.33e-50	-1.18855	0.036	0.39	5.14e-46	Gng11
NK cell	Egr11	3.51e-50	-1.50869	0.318	0.592	7.75e-46	Egr1
NK cell	Bgn6	8.64e-50	-1.642	0.075	0.418	1.91e-45	Bgn
NK cell	Col1a25	1.17e-49	-2.28255	0.12	0.454	2.59e-45	Col1a2
NK cell	Id11	1.83e-49	-1.08891	0.034	0.39	4.04e-45	Id1
NK cell	Cyr614	5.22e-49	-1.54262	0.075	0.419	1.15e-44	Cyr61
NK cell	Fhl16	2.53e-48	-1.52566	0.082	0.426	5.59e-44	Fhl1
NK cell	Adamts14	3.3e-48	-1.1782	0.032	0.376	7.29e-44	Adamts1
NK cell	Eln5	8.19e-48	-2.6213	0.275	0.572	1.81e-43	Eln
NK cell	Col3a16	8.11e-47	-2.33919	0.227	0.525	1.79e-42	Col3a1
NK cell	AY0361181	5.63e-46	-1.12439	0.352	0.631	1.24e-41	AY036118
NK cell	Hmcn15	7.87e-46	-1.12197	0.018	0.348	1.74e-41	Hmcn1
NK cell	Col5a23	1.71e-45	-1.05076	0.025	0.355	3.77e-41	Col5a2
NK cell	Col1a15	7.11e-45	-2.27133	0.141	0.448	1.57e-40	Col1a1
NK cell	Anxa33	1.89e-44	-1.05748	0.077	0.406	4.19e-40	Anxa3
NK cell	Limch16	1.64e-43	-1.59869	0.059	0.381	3.63e-39	Limch1
NK cell	Nupr13	2.71e-43	-1.08048	0.064	0.39	5.99e-39	Nupr1
NK cell	Mgp6	3.79e-43	-2.56744	0.259	0.547	8.38e-39	Mgp
NK cell	Sparcl15	6.09e-43	-1.17656	0.048	0.363	1.35e-38	Sparcl1
NK cell	Igfbp45	1.38e-42	-1.19144	0.068	0.384	3.04e-38	Igfbp4
NK cell	Rbp16	5.84e-42	-1.37228	0.03	0.341	1.29e-37	Rbp1
NK cell	1947-09-01	2.19e-41	-1.16034	0.048	0.353	4.83e-37	2020-09-04
NK cell	Bmpr21	2.91e-41	-1.00706	0.111	0.436	6.42e-37	Bmpr2
NK cell	Npnt3	1.08e-40	-1.40191	0.048	0.353	2.38e-36	Npnt
NK cell	Fbn15	5.51e-40	-1.02296	0.043	0.344	1.22e-35	Fbn1
NK cell	Peg33	6.27e-40	-1.05511	0.027	0.332	1.38e-35	Peg3
NK cell	Col6a36	9.97e-40	-1.13186	0.025	0.322	2.2e-35	Col6a3
NK cell	Rarres26	3.55e-39	-1.21472	0.043	0.337	7.84e-35	Rarres2
NK cell	Ctsh5	4.01e-39	-1.23608	0.055	0.353	8.86e-35	Ctsh
NK cell	Serpine26	2.34e-38	-1.15517	0.084	0.385	5.17e-34	Serpine2
NK cell	Gpc34	3.86e-38	-1.16374	0.02	0.309	8.54e-34	Gpc3
NK cell	Hspb11	7.33e-38	-1.02513	0.034	0.323	1.62e-33	Hspb1
NK cell	Prex25	1.09e-37	-1.01246	0.039	0.326	2.4e-33	Prex2
NK cell	Csrp13	9.83e-37	-1.12571	0.293	0.542	2.17e-32	Csrp1
NK cell	Cdh116	1.28e-36	-1.264	0.027	0.305	2.84e-32	Cdh11
NK cell	Cd362	2.05e-36	-1.11112	0.052	0.334	4.54e-32	Cd36
NK cell	Cav14	2.7e-36	-1.04854	0.036	0.318	5.96e-32	Cav1
NK cell	Mdk6	4.6e-36	-1.17423	0.057	0.336	1.02e-31	Mdk
NK cell	Cd345	4.71e-36	-1.09953	0.039	0.319	1.04e-31	Cd34
NK cell	Ppp1r14a7	5.35e-35	-1.11014	0.023	0.292	1.18e-30	Ppp1r14a
NK cell	Epas15	4.46e-34	-1.40255	0.045	0.317	9.85e-30	Epas1
NK cell	Serping16	4.89e-34	-1.01253	0.016	0.279	1.08e-29	Serping1
NK cell	Fmo26	1.46e-33	-1.35491	0.03	0.293	3.24e-29	Fmo2
NK cell	G0s26	1.55e-32	-1.66183	0.066	0.328	3.42e-28	G0s2
NK cell	Mt11	1.01e-31	-1.2757	0.086	0.347	2.24e-27	Mt1
NK cell	Adgrf52	4.64e-31	-1.06848	0.02	0.266	1.02e-26	Adgrf5
NK cell	Meg33	4.89e-31	-1.31966	0.057	0.309	1.08e-26	Meg3
NK cell	Tgfbi6	2.29e-30	-1.49586	0.043	0.29	5.06e-26	Tgfbi
NK cell	Tagln7	4.14e-30	-1.74475	0.057	0.306	9.14e-26	Tagln
NK cell	Tpm24	5.34e-30	-1.13355	0.045	0.29	1.18e-25	Tpm2
NK cell	Mfap47	7.23e-30	-2.47811	0.22	0.46	1.6e-25	Mfap4
NK cell	Kitl4	8.08e-30	-1.01926	0.039	0.285	1.79e-25	Kitl
NK cell	Tcf217	4.59e-29	-1.25605	0.025	0.258	1.01e-24	Tcf21
NK cell	Acta26	2.6e-28	-1.85701	0.114	0.352	5.76e-24	Acta2
NK cell	Ramp27	6.64e-28	-1.40069	0.039	0.269	1.47e-23	Ramp2
NK cell	Scn7a6	3.23e-27	-1.56454	0.048	0.274	7.14e-23	Scn7a
NK cell	Sema3c1	3.42e-27	-1.00053	0.018	0.239	7.56e-23	Sema3c
NK cell	Dpt7	1.84e-26	-1.13085	0.036	0.253	4.06e-22	Dpt
NK cell	Tm4sf16	1.98e-25	-1.10705	0.039	0.254	4.39e-21	Tm4sf1
NK cell	Psap3	9.45e-25	-1.1965	0.47	0.644	2.09e-20	Psap
NK cell	Tmem1004	1.27e-22	-1.05093	0.02	0.21	2.82e-18	Tmem100
NK cell	Lyz26	2.08e-22	-2.49248	0.375	0.549	4.59e-18	Lyz2
NK cell	Hpgd6	1.74e-21	-1.33314	0.032	0.218	3.84e-17	Hpgd
NK cell	Cdh57	5.8e-21	-1.29073	0.027	0.207	1.28e-16	Cdh5
NK cell	Egfl77	7.96e-21	-1.47454	0.066	0.253	1.76e-16	Egfl7
NK cell	Msrb15	1.92e-19	-1.04812	0.17	0.366	4.24e-15	Msrb1
NK cell	Hp4	1.35e-18	-1.27237	0.075	0.251	2.99e-14	Hp
NK cell	Cldn57	4.45e-18	-1.73619	0.055	0.219	9.84e-14	Cldn5
NK cell	Alox5ap7	8.96e-18	-1.12739	0.036	0.195	1.98e-13	Alox5ap
NK cell	Cldn186	1.53e-16	-1.09669	0.034	0.184	3.37e-12	Cldn18
NK cell	Ccl67	8.59e-15	-1.78909	0.114	0.268	1.9e-10	Ccl6
NK cell	Ager5	9.61e-15	-1.45181	0.08	0.231	2.12e-10	Ager
NK cell	Wfdc26	1.25e-14	-1.5907	0.143	0.297	2.77e-10	Wfdc2
NK cell	Ptprb7	1.29e-14	-1.12119	0.02	0.15	2.85e-10	Ptprb
NK cell	Lcn24	2.11e-14	-1.27518	0.043	0.18	4.66e-10	Lcn2
NK cell	Calcrl7	4.21e-14	-1.12723	0.059	0.196	9.31e-10	Calcrl
NK cell	S100g3	8.24e-14	-1.01222	0.02	0.144	1.82e-09	S100g
NK cell	Slpi3	3.69e-13	-1.0675	0.014	0.13	8.16e-09	Slpi
NK cell	Fabp55	8.27e-13	-1.25679	0.198	0.334	1.83e-08	Fabp5
NK cell	Sftpd6	8.88e-13	-1.44407	0.059	0.185	1.96e-08	Sftpd
NK cell	Il1b7	3.66e-12	-1.85439	0.048	0.167	8.09e-08	Il1b
NK cell	Aspn6	4.41e-12	-1.26693	0.05	0.173	9.74e-08	Aspn
NK cell	Chil14	9.15e-12	-1.02166	0.059	0.179	2.02e-07	Chil1
NK cell	Igfbp56	2.6e-11	-1.02881	0.034	0.145	5.75e-07	Igfbp5
NK cell	Macf15	3.39e-11	-1.14449	0.634	0.695	7.5e-07	Macf1
NK cell	Cd744	5.49e-10	-1.30172	0.114	0.23	1.21e-05	Cd74
NK cell	Sftpc6	6.8e-10	-3.07455	0.932	0.947	1.5e-05	Sftpc
NK cell	Cbr26	9.34e-10	-1.22755	0.118	0.231	2.06e-05	Cbr2
NK cell	Slc34a26	1.52e-09	-1.43048	0.086	0.194	3.36e-05	Slc34a2
NK cell	Sftpa16	2.22e-09	-2.2864	0.202	0.323	4.91e-05	Sftpa1
NK cell	Cxcl27	4.07e-09	-2.22347	0.093	0.198	8.99e-05	Cxcl2
NK cell	Cxcl156	4.09e-09	-1.63713	0.134	0.242	9.03e-05	Cxcl15
NK cell	Dcn4	7.48e-09	-1.00816	0.02	0.104	0.000165366	Dcn
NK cell	Sftpb6	9.09e-09	-1.65841	0.13	0.234	0.000200783	Sftpb
NK cell	Ctss5	4.16e-08	-1.17282	0.123	0.215	0.000919343	Ctss
NK cell	S100a87	3.5e-07	-3.04149	0.102	0.193	0.00773697	S100a8
NK cell	S100a97	4.69e-07	-3.4645	0.105	0.196	0.0103555	S100a9
NK cell	Lyz15	1.24e-06	-1.30624	0.05	0.126	0.0275065	Lyz1
NK cell	Scgb1a15	1.03e-05	-1.68069	0.923	0.94	0.227728	Scgb1a1
NK cell	Scgb3a25	0.0400037	-1.31356	0.307	0.366	1	Scgb3a2
aCap	Kdr3	0	2.53549	0.916	0.121	0	Kdr
aCap	Cldn58	0	2.44596	0.965	0.175	0	Cldn5
aCap	Ly6a1	0	2.25456	0.865	0.122	0	Ly6a
aCap	Kitl5	0	2.25273	0.904	0.247	0	Kitl
aCap	Scn7a7	0	2.22864	0.936	0.234	0	Scn7a
aCap	Car4	0	2.16752	0.817	0.079	0	Car4
aCap	Clec1a	0	1.99257	0.871	0.108	0	Clec1a
aCap	Cyp4b1	0	1.99082	0.789	0.08	0	Cyp4b1
aCap	Egfl78	0	1.98448	0.951	0.211	0	Egfl7
aCap	Ctla2a7	0	1.9793	0.897	0.176	0	Ctla2a
aCap	Ednrb	0	1.95976	0.726	0.1	0	Ednrb
aCap	Ecscr	0	1.95649	0.853	0.141	0	Ecscr
aCap	Icam2	0	1.95055	0.837	0.122	0	Icam2
aCap	Cdh58	0	1.9416	0.919	0.165	0	Cdh5
aCap	Tspan131	0	1.87427	0.86	0.202	0	Tspan13
aCap	Ramp28	0	1.86878	0.916	0.23	0	Ramp2
aCap	Cd346	0	1.82533	0.868	0.285	0	Cd34
aCap	Apln	0	1.74698	0.62	0.032	0	Apln
aCap	Pcdh1	0	1.73965	0.758	0.086	0	Pcdh1
aCap	Emp24	0	1.73954	0.875	0.438	0	Emp2
aCap	Adgrl2	0	1.73482	0.816	0.271	0	Adgrl2
aCap	Stmn2	0	1.73052	0.744	0.09	0	Stmn2
aCap	Prx	0	1.68509	0.714	0.071	0	Prx
aCap	Myct1	0	1.67783	0.743	0.095	0	Myct1
aCap	Acvrl1	0	1.66224	0.797	0.188	0	Acvrl1
aCap	Nrp14	0	1.61321	0.866	0.422	0	Nrp1
aCap	Adgrf53	0	1.60287	0.833	0.232	0	Adgrf5
aCap	Ly6c1	0	1.59094	0.656	0.116	0	Ly6c1
aCap	Pmp225	0	1.58607	0.866	0.42	0	Pmp22
aCap	Tbx3	0	1.58548	0.737	0.146	0	Tbx3
aCap	Fkbp1a2	0	1.55066	0.89	0.605	0	Fkbp1a
aCap	Foxf12	0	1.53825	0.821	0.245	0	Foxf1
aCap	Pecam14	0	1.52088	0.841	0.199	0	Pecam1
aCap	Timp34	0	1.51574	0.827	0.449	0	Timp3
aCap	Igfbp76	0	1.50745	0.95	0.581	0	Igfbp7
aCap	Emcn	0	1.50401	0.713	0.096	0	Emcn
aCap	Tmem1005	0	1.49419	0.801	0.175	0	Tmem100
aCap	Flt1	0	1.47712	0.732	0.122	0	Flt1
aCap	Pcdh172	0	1.45747	0.748	0.135	0	Pcdh17
aCap	S1pr1	0	1.4342	0.747	0.174	0	S1pr1
aCap	Inhba	0	1.40522	0.256	0.049	0	Inhba
aCap	Sema6a	0	1.40196	0.618	0.126	0	Sema6a
aCap	Slc9a3r2	0	1.39313	0.758	0.262	0	Slc9a3r2
aCap	Piezo2	0	1.39269	0.652	0.093	0	Piezo2
aCap	Ehd41	0	1.3909	0.769	0.286	0	Ehd4
aCap	Plpp1	0	1.37641	0.732	0.254	0	Plpp1
aCap	Esam	0	1.3753	0.741	0.182	0	Esam
aCap	Tspan7	0	1.37285	0.744	0.156	0	Tspan7
aCap	Ybx11	0	1.35211	0.95	0.825	0	Ybx1
aCap	Epas16	0	1.3494	0.868	0.283	0	Epas1
aCap	Col4a23	0	1.34617	0.851	0.512	0	Col4a2
aCap	Col4a13	0	1.32809	0.916	0.609	0	Col4a1
aCap	Ahr	0	1.31339	0.682	0.158	0	Ahr
aCap	Bmpr22	0	1.31132	0.813	0.412	0	Bmpr2
aCap	Ccnd1	0	1.30763	0.648	0.218	0	Ccnd1
aCap	Calcrl8	0	1.29162	0.743	0.163	0	Calcrl
aCap	Pdgfb	0	1.2861	0.614	0.101	0	Pdgfb
aCap	Hpgd7	0	1.26364	0.725	0.187	0	Hpgd
aCap	Enho	0	1.25688	0.554	0.082	0	Enho
aCap	Podxl	0	1.25569	0.629	0.099	0	Podxl
aCap	Lmo2	0	1.24602	0.619	0.128	0	Lmo2
aCap	Edil3	0	1.24525	0.526	0.036	0	Edil3
aCap	Emp1	0	1.21852	0.693	0.284	0	Emp1
aCap	Jcad	0	1.20996	0.643	0.177	0	Jcad
aCap	Mest	0	1.20516	0.542	0.143	0	Mest
aCap	Eng	0	1.20238	0.664	0.191	0	Eng
aCap	Fmo1	0	1.19483	0.594	0.132	0	Fmo1
aCap	Afap1l1	0	1.18899	0.639	0.151	0	Afap1l1
aCap	Nectin3	0	1.17713	0.621	0.197	0	Nectin3
aCap	Jup	0	1.17679	0.672	0.242	0	Jup
aCap	Ptpn4	0	1.17417	0.517	0.096	0	Ptpn4
aCap	Nostrin	0	1.1697	0.62	0.116	0	Nostrin
aCap	Nes	0	1.16874	0.599	0.164	0	Nes
aCap	Rgs12	0	1.16538	0.581	0.126	0	Rgs12
aCap	Tbx22	0	1.16301	0.752	0.308	0	Tbx2
aCap	Slfn5	0	1.15805	0.59	0.118	0	Slfn5
aCap	Arhgef12	0	1.15679	0.76	0.402	0	Arhgef12
aCap	Ptp4a3	0	1.15577	0.62	0.196	0	Ptp4a3
aCap	Id12	0	1.15146	0.744	0.367	0	Id1
aCap	Dusp3	0	1.14763	0.651	0.264	0	Dusp3
aCap	Lyve12	0	1.13725	0.56	0.123	0	Lyve1
aCap	Rapgef5	0	1.1372	0.697	0.251	0	Rapgef5
aCap	Myzap	0	1.13634	0.613	0.099	0	Myzap
aCap	Chst1	0	1.13313	0.464	0.018	0	Chst1
aCap	Arap2	0	1.12756	0.591	0.143	0	Arap2
aCap	Sema7a	0	1.11796	0.454	0.03	0	Sema7a
aCap	Cyth3	0	1.11034	0.67	0.286	0	Cyth3
aCap	Smagp	0	1.10451	0.553	0.12	0	Smagp
aCap	Clic42	0	1.10412	0.785	0.533	0	Clic4
aCap	Anxa34	0	1.09156	0.787	0.382	0	Anxa3
aCap	Rhoc	0	1.08628	0.713	0.393	0	Rhoc
aCap	Nhlrc2	0	1.07811	0.499	0.126	0	Nhlrc2
aCap	Scn3b	0	1.07761	0.504	0.076	0	Scn3b
aCap	Sema3f	0	1.07242	0.517	0.087	0	Sema3f
aCap	Klf7	0	1.07067	0.714	0.355	0	Klf7
aCap	Acbd5	0	1.06855	0.561	0.231	0	Acbd5
aCap	Gimap41	0	1.06631	0.587	0.113	0	Gimap4
aCap	Tmod2	0	1.06562	0.462	0.058	0	Tmod2
aCap	Slco2a1	0	1.06439	0.624	0.193	0	Slco2a1
aCap	Arhgap29	0	1.06269	0.661	0.27	0	Arhgap29
aCap	Sptbn13	0	1.06013	0.926	0.726	0	Sptbn1
aCap	Bst2	0	1.05921	0.653	0.288	0	Bst2
aCap	Cavin25	0	1.05729	0.81	0.414	0	Cavin2
aCap	Cd363	0	1.05379	0.73	0.309	0	Cd36
aCap	Rasip1	0	1.05122	0.62	0.109	0	Rasip1
aCap	Nkd1	0	1.05084	0.591	0.223	0	Nkd1
aCap	Rtn1	0	1.04788	0.397	0.033	0	Rtn1
aCap	App2	0	1.04706	0.887	0.677	0	App
aCap	Dcbld1	0	1.04382	0.471	0.061	0	Dcbld1
aCap	4931406P16Rik	0	1.04263	0.682	0.295	0	4931406P16Rik
aCap	Agfg1	0	1.03846	0.616	0.27	0	Agfg1
aCap	1948-09-01	0	1.03691	0.772	0.327	0	2020-09-04
aCap	Ly6e3	0	1.03253	0.799	0.418	0	Ly6e
aCap	Crip23	0	1.03186	0.843	0.5	0	Crip2
aCap	Nav1	0	1.0293	0.571	0.165	0	Nav1
aCap	Cav2	0	1.02195	0.618	0.227	0	Cav2
aCap	Tmem204	0	1.01583	0.561	0.173	0	Tmem204
aCap	Plk2	0	1.01502	0.668	0.331	0	Plk2
aCap	Thbd	0	1.01242	0.639	0.244	0	Thbd
aCap	Sema3c2	0	1.01193	0.656	0.214	0	Sema3c
aCap	Tspan12	0	1.0113	0.519	0.134	0	Tspan12
aCap	Qk1	0	1.00996	0.821	0.59	0	Qk
aCap	Impdh1	0	1.00658	0.516	0.115	0	Impdh1
aCap	Btg2	0	-1.03819	0.492	0.774	0	Btg2
aCap	Nupr14	0	-1.04412	0.059	0.407	0	Nupr1
aCap	Mgst11	0	-1.06989	0.084	0.462	0	Mgst1
aCap	Celf2	0	-1.10249	0.036	0.529	0	Celf2
aCap	Zeb25	0	-1.11926	0.219	0.556	0	Zeb2
aCap	Lsp15	0	-1.12477	0.041	0.361	0	Lsp1
aCap	S100a112	0	-1.13788	0.442	0.763	0	S100a11
aCap	Fth12	0	-1.18173	0.929	0.974	0	Fth1
aCap	Cd444	0	-1.22438	0.069	0.458	0	Cd44
aCap	Cd632	0	-1.27924	0.189	0.62	0	Cd63
aCap	Prdx51	0	-1.29123	0.209	0.678	0	Prdx5
aCap	Btg14	0	-1.31146	0.317	0.692	0	Btg1
aCap	Thbs17	0	-1.6735	0.098	0.45	0	Thbs1
aCap	Gsn6	0	-1.80809	0.104	0.538	0	Gsn
aCap	Fn18	0	-1.82165	0.177	0.499	0	Fn1
aCap	Lgals15	0	-1.8368	0.191	0.579	0	Lgals1
aCap	Cebpb5	0	-1.88554	0.233	0.672	0	Cebpb
aCap	Apoe4	0	-1.9468	0.135	0.51	0	Apoe
aCap	Col1a26	0	-2.08424	0.168	0.468	0	Col1a2
aCap	Col1a16	0	-2.13391	0.158	0.463	0	Col1a1
aCap	Fbn16	1.78e-291	-1.00986	0.053	0.358	3.94e-287	Fbn1
aCap	Rarres27	3.08e-290	-1.17286	0.047	0.352	6.81e-286	Rarres2
aCap	Col6a37	9.56e-282	-1.09729	0.039	0.336	2.11e-277	Col6a3
aCap	Npnt4	4.01e-279	-1.32632	0.066	0.368	8.86e-275	Npnt
aCap	Col3a17	3.09e-278	-2.07431	0.28	0.537	6.83e-274	Col3a1
aCap	G0s27	2.13e-272	-1.65316	0.047	0.342	4.7e-268	G0s2
aCap	Ctsh6	6.36e-263	-1.17493	0.077	0.366	1.4e-258	Ctsh
aCap	Rgs24	7.57e-261	-1.12107	0.091	0.376	1.67e-256	Rgs2
aCap	Fhl17	2.48e-255	-1.3128	0.161	0.439	5.48e-251	Fhl1
aCap	Mgp7	2.23e-252	-2.3415	0.315	0.558	4.92e-248	Mgp
aCap	Gpc35	3.54e-251	-1.10009	0.045	0.322	7.81e-247	Gpc3
aCap	Coro1a7	8.41e-247	-1.46848	0.037	0.304	1.86e-242	Coro1a
aCap	Limch17	1.28e-246	-1.45058	0.12	0.394	2.83e-242	Limch1
aCap	Ppp1r14a8	1.33e-242	-1.0776	0.038	0.305	2.94e-238	Ppp1r14a
aCap	Cdh117	6.05e-242	-1.16299	0.05	0.318	1.34e-237	Cdh11
aCap	Mdk7	6.6e-238	-1.09378	0.08	0.349	1.46e-233	Mdk
aCap	Cd528	1.36e-233	-1.69824	0.036	0.293	3.01e-229	Cd52
aCap	Stk17b6	7.08e-232	-1.07326	0.055	0.317	1.56e-227	Stk17b
aCap	Serpine27	1.56e-231	-1.09421	0.131	0.397	3.45e-227	Serpine2
aCap	Ptprc7	1.64e-229	-1.19566	0.03	0.282	3.63e-225	Ptprc
aCap	Tpm25	1.05e-225	-1.09002	0.045	0.303	2.33e-221	Tpm2
aCap	Bgn7	6.09e-222	-1.32618	0.195	0.428	1.35e-217	Bgn
aCap	Arhgdib6	1.65e-215	-1.09105	0.065	0.309	3.64e-211	Arhgdib
aCap	Rac26	1.29e-210	-1.00723	0.012	0.245	2.85e-206	Rac2
aCap	Acta27	1.34e-208	-1.85766	0.116	0.363	2.97e-204	Acta2
aCap	Mt12	3.99e-201	-1.16477	0.112	0.359	8.82e-197	Mt1
aCap	Lgals34	7.33e-201	-1.53926	0.084	0.326	1.62e-196	Lgals3
aCap	Eln6	1.45e-199	-2.27798	0.39	0.58	3.2e-195	Eln
aCap	Fabp56	6.21e-199	-1.39221	0.103	0.346	1.37e-194	Fabp5
aCap	Laptm55	5.71e-197	-1.16009	0.036	0.262	1.26e-192	Laptm5
aCap	Tagln8	1.05e-194	-1.78724	0.084	0.317	2.33e-190	Tagln
aCap	Fmo27	9.03e-194	-1.26938	0.071	0.304	2e-189	Fmo2
aCap	Rbp17	1.66e-192	-1.11	0.115	0.351	3.68e-188	Rbp1
aCap	Pim14	2.71e-192	-1.18297	0.18	0.416	5.98e-188	Pim1
aCap	Napsa4	6.84e-179	-1.35217	0.057	0.275	1.51e-174	Napsa
[truncated: 5,387 more rows]
