# Supplementary material for: Single cell transcriptomic analysis of murine lung development on hyperoxia-induced damage
Source: Nat Commun. 2021 Mar 10;12:1565. doi: 10.1038/s41467-021-21865-2 (PMC7946947; doi:10.1038/s41467-021-21865-2)
Supplement: Supplementary file 5 — Supplementary Data 2 [file 41467_2021_21865_MOESM5_ESM.xlsx]

## Sheet: All clusters
Supplementary Data 2. Percentual clusters contribution.
P3_Absolute number of cells															P3_Percentage from all cells
Cluster	P3 NOX1	P3 NOX2	P3 NOX3	P3 NOX4	P3 NOX5	P3 NOX6	P3 HYX1	P3 HYX2	P3 HYX3	P3 HYX4	P3 HYX5	P3 HYX6			Cluster	P3 NOX1	P3 NOX2	P3 NOX3	P3 NOX4	P3 NOX5	P3 NOX6	P3 HYX1	P3 HYX2	P3 HYX3	P3 HYX4	P3 HYX5	P3 HYX6	av. NOX	av. HYX
0	25	75	82	306	267	270	127	65	77	140	123	226			0	2.9656	7.35294	7.16157	11.5038	11.2421	11.7289	6.22854	5.61313	6.25	7.80379	6.53907	10.8445	8.65915	7.21318
1	13	30	32	182	192	169	62	36	39	98	78	136			1	1.54211	2.94118	2.79476	6.84211	8.08421	7.34144	3.04071	3.10881	3.16558	5.46265	4.14673	6.52591	4.9243	4.24173
2	8	15	8	31	25	30	12	9	11	15	19	26			2	0.948992	1.47059	0.69869	1.16541	1.05263	1.30321	0.588524	0.777202	0.892857	0.83612	1.0101	1.2476	1.10659	0.892068
3	4	5	11	30	27	21	15	10	8	17	14	16			3	0.474496	0.490196	0.960699	1.12782	1.13684	0.91225	0.735655	0.863558	0.649351	0.947603	0.744285	0.767754	0.850384	0.784701
4	3	6	4	7	11	16	15	7	6	3	7	6			4	0.355872	0.588235	0.349345	0.263158	0.463158	0.695048	0.735655	0.604491	0.487013	0.167224	0.372142	0.287908	0.452469	0.442405
5	142	102	149	172	147	133	149	96	102	104	145	105			5	16.8446	10	13.0131	6.46617	6.18947	5.77758	7.3075	8.29016	8.27922	5.7971	7.70867	5.03839	9.71515	7.07017
6	33	61	52	102	74	71	139	79	69	111	174	98			6	3.91459	5.98039	4.54148	3.83459	3.11579	3.08427	6.81707	6.82211	5.60065	6.18729	9.2504	4.7025	4.07852	6.56333
7	32	46	62	102	103	74	82	43	43	81	70	44			7	3.79597	4.5098	5.41485	3.83459	4.33684	3.2146	4.02158	3.7133	3.49026	4.51505	3.72142	2.11132	4.18444	3.59549
8	24	55	36	73	84	72	85	43	45	92	71	67			8	2.84698	5.39216	3.1441	2.74436	3.53684	3.12772	4.16871	3.7133	3.6526	5.12821	3.77459	3.21497	3.46536	3.94206
9	4	3	7	9	7	4	27	4	11	3	7	4			9	0.474496	0.294118	0.611354	0.338346	0.294737	0.173762	1.32418	0.345423	0.892857	0.167224	0.372142	0.191939	0.364469	0.548961
10	2	2	4	7	6	7	9	4	4	4	4	1			10	0.237248	0.196078	0.349345	0.263158	0.252632	0.304083	0.441393	0.345423	0.324675	0.222965	0.212653	0.0479846	0.267091	0.265849
11	1	1	0	3	3	6	0	4	2	1	2	3			11	0.118624	0.0980392	0	0.112782	0.126316	0.260643	0	0.345423	0.162338	0.0557414	0.106326	0.143954	0.119401	0.13563
12	0	0	0	0	2	0	1	0	0	1	3	1			12	0	0	0	0	0.0842105	0	0.0490436	0	0	0.0557414	0.15949	0.0479846	0.0140351	0.0520432
13	12	28	11	49	49	39	27	37	28	11	46	9			13	1.42349	2.7451	0.960699	1.84211	2.06316	1.69418	1.32418	3.19516	2.27273	0.613155	2.44551	0.431862	1.78812	1.71377
14	18	16	17	12	19	14	32	15	13	7	26	6			14	2.13523	1.56863	1.48472	0.451128	0.8	0.608167	1.5694	1.29534	1.05519	0.39019	1.38224	0.287908	1.17464	0.996712
15	1	3	9	8	9	6	7	3	4	2	9	0			15	0.118624	0.294118	0.786026	0.300752	0.378947	0.260643	0.343306	0.259067	0.324675	0.111483	0.478469	0	0.356518	0.252833
16	8	1	14	5	12	9	21	13	17	8	4	3			16	0.948992	0.0980392	1.22271	0.18797	0.505263	0.390964	1.02992	1.12263	1.37987	0.445931	0.212653	0.143954	0.558989	0.722492
17	3	0	1	1	3	3	8	0	2	2	2	0			17	0.355872	0	0.0873362	0.037594	0.126316	0.130321	0.392349	0	0.162338	0.111483	0.106326	0	0.122907	0.128749
18	2	1	2	4	2	3	2	2	1	3	3	0			18	0.237248	0.0980392	0.174672	0.150376	0.0842105	0.130321	0.0980873	0.172712	0.0811688	0.167224	0.15949	0	0.145811	0.113114
19	3	1	5	6	0	2	11	2	2	1	3	2			19	0.355872	0.0980392	0.436681	0.225564	0	0.086881	0.53948	0.172712	0.162338	0.0557414	0.15949	0.0959693	0.200506	0.197622
20	3	1	1	0	2	3	4	1	1	1	4	1			20	0.355872	0.0980392	0.0873362	0	0.0842105	0.130321	0.196175	0.0863558	0.0811688	0.0557414	0.212653	0.0479846	0.125963	0.113346
21	0	3	0	3	0	1	0	0	2	3	0	0			21	0	0.294118	0	0.112782	0	0.0434405	0	0	0.162338	0.167224	0	0	0.0750567	0.054927
22	70	74	89	178	142	164	213	95	103	140	159	200			22	8.30368	7.2549	7.77293	6.69173	5.97895	7.12424	10.4463	8.2038	8.36039	7.80379	8.45295	9.59693	7.18774	8.81069
23	31	64	74	145	97	128	82	44	52	96	77	121			23	3.67734	6.27451	6.46288	5.45113	4.08421	5.56038	4.02158	3.79965	4.22078	5.35117	4.09357	5.80614	5.25174	4.54882
24	33	11	38	83	58	84	49	42	23	45	69	53			24	3.91459	1.07843	3.31878	3.1203	2.44211	3.649	2.40314	3.62694	1.86688	2.50836	3.66826	2.54319	2.92053	2.76946
25	52	16	35	22	29	39	64	35	36	10	37	12			25	6.16845	1.56863	3.05677	0.827068	1.22105	1.69418	3.13879	3.02245	2.92208	0.557414	1.96704	0.575816	2.42269	2.0306
26	15	9	6	19	17	17	39	10	10	8	22	18			26	1.77936	0.882353	0.524017	0.714286	0.715789	0.738488	1.9127	0.863558	0.811688	0.445931	1.16959	0.863724	0.892382	1.0112
27	212	241	281	639	543	530	431	301	309	485	376	636			27	25.1483	23.6275	24.5415	24.0226	22.8632	23.0235	21.1378	25.9931	25.0812	27.0346	19.9894	30.5182	23.8711	24.959
28	27	37	31	189	161	169	100	59	62	100	112	119			28	3.20285	3.62745	2.70742	7.10526	6.77895	7.34144	4.90436	5.09499	5.03247	5.57414	5.95428	5.71017	5.12723	5.3784
29	32	66	44	107	136	106	111	49	82	97	110	83			29	3.79597	6.47059	3.84279	4.02256	5.72632	4.60469	5.44385	4.23143	6.65584	5.40691	5.84795	3.98273	4.74382	5.26145
30	11	18	15	64	51	28	45	24	34	33	33	27			30	1.30486	1.76471	1.31004	2.40602	2.14737	1.21633	2.20696	2.07254	2.75974	1.83946	1.75439	1.29559	1.69156	1.98811
31	1	6	4	73	64	54	17	8	12	21	23	34			31	0.118624	0.588235	0.349345	2.74436	2.69474	2.34579	0.833742	0.690846	0.974026	1.17057	1.22275	1.63148	1.47351	1.08724
32	4	7	2	12	18	17	20	3	6	13	14	5			32	0.474496	0.686275	0.174672	0.451128	0.757895	0.738488	0.980873	0.259067	0.487013	0.724638	0.744285	0.239923	0.547159	0.572633
33	14	16	19	17	15	13	33	15	16	38	35	22			33	1.66074	1.56863	1.65939	0.639098	0.631579	0.564726	1.61844	1.29534	1.2987	2.11817	1.86071	1.05566	1.12069	1.54117
Sum	843	1020	1145	2660	2375	2302	2039	1158	1232	1794	1881	2084			Sum	100	100	100	100	100	100	100	100	100	100	100	100	100	100
P7_Absolute number of cells															P7_Percentage from all cells
Cluster	P7 NOX1	P7 NOX2	P7 NOX3	P7 NOX4	P7 NOX5	P7 NOX6	P7 HYX1	P7 HYX2	P7 HYX3	P7 HYX4	P7 HYX5	P7 HYX6			Cluster	P7 NOX1	P7 NOX2	P7 NOX3	P7 NOX4	P7 NOX5	P7 NOX6	P7 HYX1	P7 HYX2	P7 HYX3	P7 HYX4	P7 HYX5	P7 HYX6	av. NOX	av. HYX
0	231	101	119	194	102	309	97	5	85	116	91	125			0	10.9479	10.2538	9.58132	11.1751	7.87037	12.5355	5.0233	4	5.28607	6.43016	5.12099	7.55744	10.394	5.56966
1	110	53	69	70	54	116	126	9	104	86	68	77			1	5.21327	5.38071	5.55556	4.03226	4.16667	4.70588	6.52512	7.2	6.46766	4.76718	3.82667	4.65538	4.84239	5.57367
2	17	6	14	23	12	31	22	0	7	18	12	17			2	0.805687	0.609137	1.12721	1.32488	0.925926	1.25761	1.13931	0	0.435323	0.997783	0.675295	1.02781	1.00841	0.712586
3	26	5	10	24	16	28	15	0	16	15	17	13			3	1.23223	0.507614	0.805153	1.38249	1.23457	1.1359	0.7768	0	0.995025	0.831486	0.956669	0.785973	1.04966	0.724325
4	10	2	7	7	12	12	14	0	16	5	10	7			4	0.473934	0.203046	0.563607	0.403226	0.925926	0.486815	0.725013	0	0.995025	0.277162	0.562746	0.423216	0.509426	0.497194
5	97	49	68	93	139	133	82	10	93	108	92	77			5	4.59716	4.97462	5.47504	5.35714	10.7253	5.39554	4.2465	8	5.78358	5.9867	5.17727	4.65538	6.08747	5.64157
6	111	53	30	25	42	59	117	7	105	48	99	121			6	5.26066	5.38071	2.41546	1.44009	3.24074	2.39351	6.05904	5.6	6.52985	2.66075	5.57119	7.3156	3.3552	5.62274
7	135	55	77	93	88	121	116	6	87	111	31	67			7	6.3981	5.58376	6.19968	5.35714	6.79012	4.90872	6.00725	4.8	5.41045	6.15299	1.74451	4.05079	5.87292	4.69433
8	55	30	33	33	22	69	80	6	29	39	47	64			8	2.60664	3.04569	2.657	1.90092	1.69753	2.79919	4.14293	4.8	1.80348	2.16186	2.64491	3.86941	2.45116	3.2371
9	21	8	7	4	7	10	10	0	14	8	8	8			9	0.995261	0.812183	0.563607	0.230415	0.540123	0.40568	0.517866	0	0.870647	0.443459	0.450197	0.483676	0.591211	0.460974
10	17	12	5	10	1	11	15	0	6	11	4	1			10	0.805687	1.21827	0.402576	0.576037	0.0771605	0.446247	0.7768	0	0.373134	0.609756	0.225098	0.0604595	0.587664	0.340875
11	10	3	1	3	3	4	8	0	3	4	6	2			11	0.473934	0.304569	0.0805153	0.172811	0.231481	0.162272	0.414293	0	0.186567	0.221729	0.337648	0.120919	0.237597	0.213526
12	8	5	4	1	1	0	2	0	5	3	1	1			12	0.379147	0.507614	0.322061	0.0576037	0.0771605	0	0.103573	0	0.310945	0.166297	0.0562746	0.0604595	0.223931	0.116258
13	163	64	75	29	12	65	100	11	162	40	26	14			13	7.72512	6.49746	6.03865	1.67051	0.925926	2.63692	5.17866	8.8	10.0746	2.21729	1.46314	0.846433	4.2491	4.76336
14	122	38	61	23	11	28	72	10	89	48	72	27			14	5.78199	3.85787	4.91143	1.32488	0.848765	1.1359	3.72864	8	5.53483	2.66075	4.05177	1.63241	2.97681	4.26807
15	61	13	21	9	8	16	33	5	41	19	17	10			15	2.891	1.3198	1.69082	0.518433	0.617284	0.649087	1.70896	4	2.54975	1.05322	0.956669	0.604595	1.28107	1.8122
16	32	9	9	6	9	9	35	5	22	10	17	8			16	1.51659	0.913706	0.724638	0.345622	0.694444	0.365112	1.81253	4	1.36816	0.554324	0.956669	0.483676	0.760018	1.52923
17	22	8	5	13	6	22	24	2	17	19	7	5			17	1.04265	0.812183	0.402576	0.748848	0.462963	0.892495	1.24288	1.6	1.05721	1.05322	0.393922	0.302297	0.726953	0.941588
18	17	9	2	7	1	6	19	1	8	5	8	1			18	0.805687	0.913706	0.161031	0.403226	0.0771605	0.243408	0.983946	0.8	0.497512	0.277162	0.450197	0.0604595	0.434036	0.511546
19	4	2	1	3	3	4	8	4	12	11	6	2			19	0.189573	0.203046	0.0805153	0.172811	0.231481	0.162272	0.414293	3.2	0.746269	0.609756	0.337648	0.120919	0.173283	0.904814
20	11	3	4	0	0	2	3	0	10	1	2	0			20	0.521327	0.304569	0.322061	0	0	0.0811359	0.15536	0	0.621891	0.0554324	0.112549	0	0.204849	0.157539
21	1	1	1	4	0	0	30	0	12	0	3	0			21	0.0473934	0.101523	0.0805153	0.230415	0	0	1.5536	0	0.746269	0	0.168824	0	0.076641	0.411449
22	105	43	80	112	90	119	192	11	142	118	218	170			22	4.9763	4.36548	6.44122	6.45161	6.94444	4.82759	9.94303	8.8	8.83085	6.54102	12.2679	10.2781	5.66778	9.44348
23	46	24	28	80	65	121	36	2	56	107	79	89			23	2.18009	2.43655	2.25443	4.60829	5.01543	4.90872	1.86432	1.6	3.48259	5.93126	4.44569	5.38089	3.56725	3.78413
24	46	22	27	39	37	62	45	6	37	58	63	46			24	2.18009	2.2335	2.17391	2.24654	2.85494	2.51521	2.3304	4.8	2.301	3.21508	3.5453	2.78114	2.36737	3.16215
25	15	9	14	24	31	24	21	2	21	26	26	21			25	0.7109	0.913706	1.12721	1.38249	2.39198	0.973631	1.08752	1.6	1.30597	1.44124	1.46314	1.26965	1.24999	1.36125
26	13	4	7	6	14	22	23	0	15	28	12	11			26	0.616114	0.406091	0.563607	0.345622	1.08025	0.892495	1.19109	0	0.932836	1.55211	0.675295	0.665054	0.650696	0.836064
27	147	99	160	370	268	522	203	12	173	395	396	402			27	6.96682	10.0508	12.8824	21.3134	20.679	21.1765	10.5127	9.6	10.7587	21.8958	22.2847	24.3047	15.5115	16.5594
28	313	159	171	208	90	209	142	2	92	158	130	125			28	14.8341	16.1421	13.7681	11.9816	6.94444	8.4787	7.3537	1.6	5.72139	8.75831	7.3157	7.55744	12.0248	6.38442
29	43	35	50	67	68	160	102	4	47	88	95	76			29	2.03791	3.5533	4.02576	3.85945	5.24691	6.49087	5.28224	3.2	2.92289	4.87805	5.34609	4.59492	4.20237	4.3707
30	45	32	37	66	31	77	50	1	23	44	44	28			30	2.1327	3.24873	2.97907	3.80184	2.39198	3.12373	2.58933	0.8	1.43035	2.43902	2.47608	1.69287	2.94634	1.90461
31	33	17	26	73	20	60	26	0	8	23	25	16			31	1.56398	1.72589	2.0934	4.20507	1.54321	2.43408	1.34645	0	0.497512	1.27494	1.40687	0.967352	2.26094	0.915521
32	14	5	11	13	6	15	5	0	10	21	11	5			32	0.663507	0.507614	0.885668	0.748848	0.462963	0.608519	0.258933	0	0.621891	1.16408	0.619021	0.302297	0.646187	0.49437
33	9	7	8	4	27	19	58	4	41	13	34	18			33	0.42654	0.71066	0.644122	0.230415	2.08333	0.770791	3.00363	3.2	2.54975	0.720621	1.91334	1.08827	0.810977	2.07927
Sum	2110	985	1242	1736	1296	2465	1931	125	1608	1804	1777	1654				100	100	100	100	100	100	100	100	100	100	100	100	100	100
P14_Absolute number of cells															P14_Percentage from all cells
Cluster	P14 NOX1	P14 NOX2	P14 NOX3	P14 NOX4	P14 NOX5	P14 NOX6	P14 HYX1	P14 HYX2	P14 HYX3	P14 HYX4	P14 HYX5	P14 HYX6			Cluster	P14 NOX1	P14 NOX2	P14 NOX3	P14 NOX4	P14 NOX5	P14 NOX6	P14 HYX1	P14 HYX2	P14 HYX3	P14 HYX4	P14 HYX5	P14 HYX6	av. NOX	av. HYX
0	615	380	508	199	213	346	108	62	86	81	76	64			0	20.5205	18.4377	16.7325	13.3826	11.9529	17.1372	7.23376	5.99613	5.68407	4.78158	3.91955	4.21607	16.3606	5.30519
1	171	100	167	70	88	101	110	90	108	134	141	87			1	5.70571	4.85201	5.50066	4.70746	4.93827	5.00248	7.36772	8.70406	7.13814	7.91027	7.27179	5.73123	5.11777	7.35387
2	30	31	29	10	17	28	11	9	10	14	20	7			2	1.001	1.50412	0.955204	0.672495	0.953984	1.38683	0.736772	0.870406	0.660939	0.826446	1.03146	0.461133	1.07894	0.764526
3	41	26	20	10	18	34	6	2	10	12	17	12			3	1.36803	1.26152	0.658762	0.672495	1.0101	1.684	0.401875	0.193424	0.660939	0.708383	0.876741	0.790514	1.10915	0.605312
4	24	19	23	6	6	10	6	4	4	10	7	10			4	0.800801	0.921883	0.757576	0.403497	0.3367	0.495295	0.401875	0.386847	0.264375	0.590319	0.361011	0.658762	0.619292	0.443865
5	179	147	171	79	96	165	72	64	105	97	54	51			5	5.97264	7.13246	5.63241	5.31271	5.38721	8.17236	4.82251	6.18956	6.93985	5.72609	2.78494	3.35968	6.2683	4.97044
6	59	54	82	39	89	42	166	63	127	80	187	76			6	1.96864	2.62009	2.70092	2.62273	4.99439	2.08024	11.1186	6.09284	8.39392	4.72255	9.64415	5.00659	2.83117	7.49643
7	70	26	56	61	53	43	70	31	52	58	111	54			7	2.33567	1.26152	1.84453	4.10222	2.97419	2.12977	4.68855	2.99807	3.43688	3.42385	5.7246	3.55731	2.44132	3.97154
8	54	37	30	25	20	42	58	31	95	51	115	62			8	1.8018	1.79525	0.988142	1.68124	1.12233	2.08024	3.8848	2.99807	6.27892	3.01063	5.93089	4.08432	1.57817	4.3646
9	4	7	6	4	3	1	9	7	2	3	1	1			9	0.133467	0.339641	0.197628	0.268998	0.16835	0.0495295	0.602813	0.676983	0.132188	0.177096	0.051573	0.0658762	0.192936	0.284421
10	3	2	9	5	2	3	5	1	0	0	7	1			10	0.1001	0.0970403	0.296443	0.336247	0.112233	0.148588	0.334896	0.0967118	0	0	0.361011	0.0658762	0.181775	0.143082
11	7	5	15	3	8	10	6	4	13	11	16	13			11	0.233567	0.242601	0.494071	0.201748	0.448934	0.495295	0.401875	0.386847	0.85922	0.649351	0.825168	0.85639	0.352703	0.663142
12	1	0	3	0	3	3	2	2	5	2	4	3			12	0.0333667	0	0.0988142	0	0.16835	0.148588	0.133958	0.193424	0.330469	0.118064	0.206292	0.197628	0.0748533	0.196639
13	158	135	261	130	165	96	49	31	35	48	70	71			13	5.27194	6.55022	8.59684	8.74243	9.25926	4.75483	3.28198	2.99807	2.31328	2.83353	3.61011	4.67721	7.19592	3.2857
14	153	136	202	91	105	71	26	61	19	43	40	43			14	5.10511	6.59874	6.65349	6.1197	5.89226	3.51659	1.74146	5.89942	1.25578	2.53837	2.06292	2.83267	5.64765	2.72177
15	51	34	80	31	49	35	19	22	15	25	27	17			15	1.7017	1.64968	2.63505	2.08473	2.74972	1.73353	1.27261	2.12766	0.991408	1.4758	1.39247	1.11989	2.0924	1.39664
16	11	7	15	6	8	6	24	21	24	6	10	16			16	0.367034	0.339641	0.494071	0.403497	0.448934	0.297177	1.6075	2.03095	1.58625	0.354191	0.51573	1.05402	0.391726	1.19144
17	13	24	19	24	19	13	12	20	26	8	12	6			17	0.433767	1.16448	0.625823	1.61399	1.06622	0.643883	0.803751	1.93424	1.71844	0.472255	0.618876	0.395257	0.924694	0.990469
18	11	12	9	9	5	7	14	5	14	11	9	7			18	0.367034	0.582242	0.296443	0.605245	0.280584	0.346706	0.937709	0.483559	0.925314	0.649351	0.464157	0.461133	0.413042	0.653537
19	7	3	13	1	1	6	7	11	14	7	6	8			19	0.233567	0.14556	0.428195	0.0672495	0.0561167	0.297177	0.468855	1.06383	0.925314	0.413223	0.309438	0.527009	0.204644	0.617945
20	0	13	9	2	5	4	2	1	2	0	1	2			20	0	0.630762	0.296443	0.134499	0.280584	0.198118	0.133958	0.0967118	0.132188	0	0.051573	0.131752	0.256734	0.0910305
21	12	6	1	0	0	0	1	3	2	0	0	0			21	0.4004	0.291121	0.0329381	0	0	0	0.0669792	0.290135	0.132188	0	0	0	0.120743	0.0815504
22	229	158	218	101	111	178	87	78	105	130	153	98			22	7.64097	7.66618	7.1805	6.7922	6.22896	8.81625	5.82719	7.54352	6.93985	7.67414	7.89067	6.45586	7.38751	7.05521
23	77	51	77	32	51	52	47	31	73	82	91	101			23	2.56924	2.47453	2.53623	2.15198	2.86195	2.57553	3.14802	2.99807	4.82485	4.84061	4.69314	6.65349	2.52824	4.52636
24	47	38	70	25	37	55	23	8	21	17	26	39			24	1.56823	1.84377	2.30567	1.68124	2.07632	2.72412	1.54052	0.773694	1.38797	1.00354	1.3409	2.56917	2.03322	1.43597
25	27	25	20	26	28	17	31	20	21	16	22	20			25	0.900901	1.213	0.658762	1.74849	1.57127	0.842001	2.07636	1.93424	1.38797	0.94451	1.13461	1.31752	1.15574	1.46587
26	17	10	10	8	8	12	14	9	18	16	19	16			26	0.567234	0.485201	0.329381	0.537996	0.448934	0.594354	0.937709	0.870406	1.18969	0.94451	0.979887	1.05402	0.49385	0.996037
27	346	291	305	145	165	272	264	178	266	434	370	354			27	11.5449	14.1194	10.0461	9.75118	9.25926	13.472	17.6825	17.2147	17.581	25.6198	19.082	23.3202	11.3655	20.0834
28	317	151	360	262	249	177	107	76	97	97	126	105			28	10.5772	7.32654	11.8577	17.6194	13.9731	8.76672	7.16678	7.3501	6.4111	5.72609	6.49819	6.917	11.6868	6.67821
29	86	51	73	34	51	68	72	37	61	86	57	66			29	2.86954	2.47453	2.40448	2.28648	2.86195	3.368	4.82251	3.57834	4.03173	5.07674	2.93966	4.34783	2.71083	4.1328
30	50	27	78	20	43	39	25	10	31	44	83	65			30	1.66834	1.31004	2.56917	1.34499	2.41302	1.93165	1.67448	0.967118	2.04891	2.5974	4.28056	4.28195	1.87287	2.64174
31	72	24	56	22	44	44	17	7	19	32	25	20			31	2.4024	1.16448	1.84453	1.47949	2.46914	2.1793	1.13865	0.676983	1.25578	1.88902	1.28932	1.31752	1.92322	1.26121
32	23	11	25	3	17	21	4	1	4	8	10	9			32	0.767434	0.533721	0.823452	0.201748	0.953984	1.04012	0.267917	0.0967118	0.264375	0.472255	0.51573	0.592885	0.720077	0.368312
33	32	20	16	4	5	18	19	34	29	31	26	14			33	1.06773	0.970403	0.527009	0.268998	0.280584	0.89153	1.27261	3.2882	1.91672	1.82999	1.3409	0.922266	0.66771	1.76178
Sum	2997	2061	3036	1487	1782	2019	1493	1034	1513	1694	1939	1518			Sum	100	100	100	100	100	100	100	100	100	100	100	100	100	100
Mesothelial all timepoints															Mesothelial all timepoints %
	NOX1	NOX2	NOX3	NOX4	NOX5	NOX6	HYX1	HYX2	HYX3	HYX4	HYX5	HYX6				NOX1	NOX2	NOX3	NOX4	NOX5	NOX6	HYX1	HYX2	HYX3	HYX4	HYX5	HYX6
33	55	43	43	25	47	50	110	53	86	82	95	54	743		33	0.92437	1.05755	0.792919	0.424953	0.861911	0.736811	2.01355	2.28744	1.97565	1.54951	1.69734	1.0274	1.20151
ALL cells	5950	4066	5423	5883	5453	6786	5463	2317	4353	5292	5597	5256	61839

## Sheet: Epithelial
P3_Absolute number of cells															P3_Percentage from all cells
Cluster	P3 NOX1	P3 NOX2	P3 NOX3	P3 NOX4	P3 NOX5	P3 NOX6	P3 HYX1	P3 HYX2	P3 HYX3	P3 HYX4	P3 HYX5	P3 HYX6			Cluster	P3 NOX1	P3 NOX2	P3 NOX3	P3 NOX4	P3 NOX5	P3 NOX6	P3 HYX1	P3 HYX2	P3 HYX3	P3 HYX4	P3 HYX5	P3 HYX6	av. NOX	av. HYX
0	70	74	89	178	142	164	213	95	103	140	159	200			0	34.8259	42.5287	36.7769	39.821	41.3994	37.963	47.651	42.0354	45.9821	46.8227	43.6813	49.505	38.8858	45.9463
1	31	64	74	145	97	128	82	44	52	96	77	121			1	15.4229	36.7816	30.5785	32.4385	28.2799	29.6296	18.3445	19.469	23.2143	32.107	21.1538	29.9505	28.8552	24.0399
2	33	11	38	83	58	84	49	42	23	45	69	53			2	16.4179	6.32184	15.7025	18.5682	16.9096	19.4444	10.962	18.5841	10.2679	15.0502	18.956	13.1188	15.5608	14.4898
3	52	16	35	22	29	39	64	35	36	10	37	12			3	25.8706	9.1954	14.4628	4.9217	8.45481	9.02778	14.3177	15.4867	16.0714	3.34448	10.1648	2.9703	11.9889	10.3926
4	15	9	6	19	17	17	39	10	10	8	22	18			4	7.46269	5.17241	2.47934	4.25056	4.95627	3.93519	8.72483	4.42478	4.46429	2.67559	6.04396	4.45545	4.70941	5.13148
Sum	201	174	242	447	343	432	447	226	224	299	364	404			Sum	100	100	100	100	100	100	100	100	100	100	100	100	100	100
P7_Absolute number of cells															P7_Percentage from all cells
Cluster	P7 NOX1	P7 NOX2	P7 NOX3	P7 NOX4	P7 NOX5	P7 NOX6	P7 HYX1	P7 HYX2	P7 HYX3	P7 HYX4	P7 HYX5	P7 HYX6			Cluster	P7 NOX1	P7 NOX2	P7 NOX3	P7 NOX4	P7 NOX5	P7 NOX6	P7 HYX1	P7 HYX2	P7 HYX3	P7 HYX4	P7 HYX5	P7 HYX6	av. NOX	av. HYX
0	105	43	80	112	90	119	192	11	142	118	218	170			0	46.6667	42.1569	51.2821	42.9119	37.9747	34.1954	60.5678	52.381	52.3985	35.0148	54.7739	50.4451	42.5313	50.9302
1	46	24	28	80	65	121	36	2	56	107	79	89			1	20.4444	23.5294	17.9487	30.6513	27.4262	34.7701	11.3565	9.52381	20.6642	31.7507	19.8492	26.4095	25.795	19.9257
2	46	22	27	39	37	62	45	6	37	58	63	46			2	20.4444	21.5686	17.3077	14.9425	15.6118	17.8161	14.1956	28.5714	13.6531	17.2107	15.8291	13.6499	17.9485	17.185
3	15	9	14	24	31	24	21	2	21	26	26	21			3	6.66667	8.82353	8.97436	9.1954	13.0802	6.89655	6.62461	9.52381	7.74908	7.71513	6.53266	6.23145	8.93945	7.39612
4	13	4	7	6	14	22	23	0	15	28	12	11			4	5.77778	3.92157	4.48718	2.29885	5.90717	6.32184	7.25552	0	5.53506	8.30861	3.01508	3.26409	4.78573	4.56306
Sum	225	102	156	261	237	348	317	21	271	337	398	337			Sum	100	100	100	100	100	100	100	100	100	100	100	100	100	100
P14_Absolute number of cells															P14_Percentage from all cells
Cluster	P14 NOX1	P14 NOX2	P14 NOX3	P14 NOX4	P14 NOX5	P14 NOX6	P14 HYX1	P14 HYX2	P14 HYX3	P14 HYX4	P14 HYX5	P14 HYX6			Cluster	P14 NOX1	P14 NOX2	P14 NOX3	P14 NOX4	P14 NOX5	P14 NOX6	P14 HYX1	P14 HYX2	P14 HYX3	P14 HYX4	P14 HYX5	P14 HYX6	av. NOX	av. HYX
0	229	158	218	101	111	178	87	78	105	130	153	98			0	57.6826	56.0284	55.1899	52.6042	47.234	56.6879	43.0693	53.4247	44.1176	49.8084	49.1961	35.7664	54.2378	45.8971
1	77	51	77	32	51	52	47	31	73	82	91	101			1	19.3955	18.0851	19.4937	16.6667	21.7021	16.5605	23.2673	21.2329	30.6723	31.4176	29.2605	36.8613	18.6506	28.7853
2	47	38	70	25	37	55	23	8	21	17	26	39			2	11.8388	13.4752	17.7215	13.0208	15.7447	17.5159	11.3861	5.47945	8.82353	6.51341	8.36013	14.2336	14.8862	9.13271
3	27	25	20	26	28	17	31	20	21	16	22	20			3	6.80101	8.86525	5.06329	13.5417	11.9149	5.41401	15.3465	13.6986	8.82353	6.13027	7.07395	7.29927	8.60002	9.7287
4	17	10	10	8	8	12	14	9	18	16	19	16			4	4.28212	3.5461	2.53165	4.16667	3.40426	3.82166	6.93069	6.16438	7.56303	6.13027	6.10932	5.83942	3.62541	6.45619
Sum	397	282	395	192	235	314	202	146	238	261	311	274			Sum	100	100	100	100	100	100	100	100	100	100	100	100	100	100

## Sheet: Stromal
P3_Absolute number of cells															P3_Percentage from all cells
Cluster	P3 NOX1	P3 NOX2	P3 NOX3	P3 NOX4	P3 NOX5	P3 NOX6	P3 HYX1	P3 HYX2	P3 HYX3	P3 HYX4	P3 HYX5	P3 HYX6			Cluster	P3 NOX1	P3 NOX2	P3 NOX3	P3 NOX4	P3 NOX5	P3 NOX6	P3 HYX1	P3 HYX2	P3 HYX3	P3 HYX4	P3 HYX5	P3 HYX6	av. NOX	av. HYX
0	212	241	281	639	543	530	431	301	309	485	376	636			0	73.8676	64.2667	74.5358	58.9483	55.8068	58.6283	59.5304	67.7928	61.1881	64.753	56.2874	70.354	64.3423	63.3176
1	27	37	31	189	161	169	100	59	62	100	112	119			1	9.40767	9.86667	8.22281	17.4354	16.5468	18.6947	13.8122	13.2883	12.2772	13.3511	16.7665	13.1637	13.3623	13.7765
2	32	66	44	107	136	106	111	49	82	97	110	83			2	11.1498	17.6	11.6711	9.87085	13.9774	11.7257	15.3315	11.036	16.2376	12.9506	16.4671	9.18142	12.6658	13.534
3	11	18	15	64	51	28	45	24	34	33	33	27			3	3.83275	4.8	3.97878	5.90406	5.24152	3.09735	6.21547	5.40541	6.73267	4.40587	4.94012	2.98673	4.47574	5.11438
4	1	6	4	73	64	54	17	8	12	21	23	34			4	0.348432	1.6	1.06101	6.73432	6.5776	5.97345	2.34807	1.8018	2.37624	2.80374	3.44311	3.76106	3.7158	2.75567
5	4	7	2	12	18	17	20	3	6	13	14	5			5	1.39373	1.86667	0.530504	1.10701	1.84995	1.88053	2.76243	0.675676	1.18812	1.73565	2.09581	0.553097	1.43806	1.5018
Sum	287	375	377	1084	973	904	724	444	505	749	668	904			Sum	100	100	100	100	100	100	100	100	100	100	100	100	100	100
P7_Absolute number of cells															P7_Percentage from all cells
Cluster	P7 NOX1	P7 NOX2	P7 NOX3	P7 NOX4	P7 NOX5	P7 NOX6	P7 HYX1	P7 HYX2	P7 HYX3	P7 HYX4	P7 HYX5	P7 HYX6			Cluster	P7 NOX1	P7 NOX2	P7 NOX3	P7 NOX4	P7 NOX5	P7 NOX6	P7 HYX1	P7 HYX2	P7 HYX3	P7 HYX4	P7 HYX5	P7 HYX6	av. NOX	av. HYX
0	147	99	160	370	268	522	203	12	173	395	396	402			0	24.7059	28.5303	35.1648	46.4241	55.4865	50.0479	38.447	63.1579	49.0085	54.1838	56.4907	61.6564	40.0599	53.8241
1	313	159	171	208	90	209	142	2	92	158	130	125			1	52.605	45.8213	37.5824	26.0979	18.6335	20.0384	26.8939	10.5263	26.0623	21.6735	18.5449	19.1718	33.4631	20.4788
2	43	35	50	67	68	160	102	4	47	88	95	76			2	7.22689	10.0865	10.989	8.40652	14.0787	15.3404	19.3182	21.0526	13.3144	12.0713	13.5521	11.6564	11.0213	15.1609
3	45	32	37	66	31	77	50	1	23	44	44	28			3	7.56303	9.2219	8.13187	8.28105	6.41822	7.38255	9.4697	5.26316	6.51558	6.03567	6.27675	4.29448	7.8331	6.30922
4	33	17	26	73	20	60	26	0	8	23	25	16			4	5.54622	4.89914	5.71429	9.15935	4.14079	5.75264	4.92424	0	2.26629	3.15501	3.56633	2.45399	5.86874	2.72764
5	14	5	11	13	6	15	5	0	10	21	11	5			5	2.35294	1.44092	2.41758	1.63112	1.24224	1.43816	0.94697	0	2.83286	2.88066	1.56919	0.766871	1.75383	1.49942
Sum	595	347	455	797	483	1043	528	19	353	729	701	652			Sum	100	100	100	100	100	100	100	100	100	100	100	100	100	100
P14_Absolute number of cells															P14_Percentage from all cells
Cluster	P14 NOX1	P14 NOX2	P14 NOX3	P14 NOX4	P14 NOX5	P14 NOX6	P14 HYX1	P14 HYX2	P14 HYX3	P14 HYX4	P14 HYX5	P14 HYX6			Cluster	P14 NOX1	P14 NOX2	P14 NOX3	P14 NOX4	P14 NOX5	P14 NOX6	P14 HYX1	P14 HYX2	P14 HYX3	P14 HYX4	P14 HYX5	P14 HYX6	av. NOX	av. HYX
0	346	291	305	145	165	272	264	178	266	434	370	354			0	38.7025	52.4324	34.0022	29.8354	28.9982	43.8003	53.9877	57.6052	55.6485	61.9116	55.1416	57.189	37.9618	56.9139
1	317	151	360	262	249	177	107	76	97	97	126	105			1	35.4586	27.2072	40.1338	53.9095	43.761	28.5024	21.8814	24.5955	20.2929	13.8374	18.7779	16.9628	38.1621	19.3913
2	86	51	73	34	51	68	72	37	61	86	57	66			2	9.61969	9.18919	8.13824	6.99588	8.96309	10.9501	14.7239	11.9741	12.7615	12.2682	8.49478	10.6624	8.97603	11.8141
3	50	27	78	20	43	39	25	10	31	44	83	65			3	5.59284	4.86486	8.69565	4.11523	7.55712	6.28019	5.11247	3.23625	6.48536	6.27675	12.3696	10.5008	6.18432	7.3302
4	72	24	56	22	44	44	17	7	19	32	25	20			4	8.05369	4.32432	6.24303	4.52675	7.73286	7.08535	3.47648	2.26537	3.9749	4.56491	3.72578	3.23102	6.32767	3.53974
5	23	11	25	3	17	21	4	1	4	8	10	9			5	2.57271	1.98198	2.78707	0.617284	2.9877	3.38164	0.817996	0.323625	0.83682	1.14123	1.49031	1.45396	2.38806	1.01066
Sum	894	555	897	486	569	621	489	309	478	701	671	619	7289		Sum	100	100	100	100	100	100	100	100	100	100	100	100	100	100

## Sheet: Endothelial
P3_Absolute number of cells															P3_Percentage from all cells
Cluster	P3 NOX1	P3 NOX2	P3 NOX3	P3 NOX4	P3 NOX5	P3 NOX6	P3 HYX1	P3 HYX2	P3 HYX3	P3 HYX4	P3 HYX5	P3 HYX6			Cluster	P3 NOX1	P3 NOX2	P3 NOX3	P3 NOX4	P3 NOX5	P3 NOX6	P3 HYX1	P3 HYX2	P3 HYX3	P3 HYX4	P3 HYX5	P3 HYX6	av. NOX	av. HYX
0	25	75	82	306	267	270	127	65	77	140	123	226			0	47.1698	57.2519	59.854	55.036	51.1494	53.3597	54.9784	51.1811	54.6099	51.2821	51.0373	55.122	53.9701	53.0351
1	13	30	32	182	192	169	62	36	39	98	78	136			1	24.5283	22.9008	23.3577	32.7338	36.7816	33.3992	26.8398	28.3465	27.6596	35.8974	32.3651	33.1707	28.9502	30.7132
2	8	15	8	31	25	30	12	9	11	15	19	26			2	15.0943	11.4504	5.83942	5.57554	4.78927	5.92885	5.19481	7.08661	7.80142	5.49451	7.88382	6.34146	8.11297	6.63377
3	4	5	11	30	27	21	15	10	8	17	14	16			3	7.54717	3.81679	8.0292	5.39568	5.17241	4.1502	6.49351	7.87402	5.67376	6.22711	5.80913	3.90244	5.68524	5.99666
4	3	6	4	7	11	16	15	7	6	3	7	6			4	5.66038	4.58015	2.91971	1.25899	2.10728	3.16206	6.49351	5.51181	4.25532	1.0989	2.90456	1.46341	3.28143	3.62125
Sum	53	131	137	556	522	506	231	127	141	273	241	410			Sum	100	100	100	100	100	100	100	100	100	100	100	100	100	100
P7_Absolute number of cells															P7_Percentage from all cells
Cluster	P7 NOX1	P7 NOX2	P7 NOX3	P7 NOX4	P7 NOX5	P7 NOX6	P7 HYX1	P7 HYX2	P7 HYX3	P7 HYX4	P7 HYX5	P7 HYX6			Cluster	P7 NOX1	P7 NOX2	P7 NOX3	P7 NOX4	P7 NOX5	P7 NOX6	P7 HYX1	P7 HYX2	P7 HYX3	P7 HYX4	P7 HYX5	P7 HYX6	av. NOX	av. HYX
0	231	101	119	194	102	309	97	5	85	116	91	125			0	58.6294	60.479	54.3379	61.0063	52.0408	62.2984	35.4015	35.7143	37.2807	48.3333	45.9596	52.3013	58.132	42.4984
1	110	53	69	70	54	116	126	9	104	86	68	77			1	27.9188	31.7365	31.5068	22.0126	27.551	23.3871	45.9854	64.2857	45.614	35.8333	34.3434	32.2176	27.3521	43.0466
2	17	6	14	23	12	31	22	0	7	18	12	17			2	4.31472	3.59281	6.39269	7.2327	6.12245	6.25	8.0292	0	3.07018	7.5	6.06061	7.11297	5.6509	5.29549
3	26	5	10	24	16	28	15	0	16	15	17	13			3	6.59898	2.99401	4.56621	7.54717	8.16327	5.64516	5.47445	0	7.01754	6.25	8.58586	5.43933	5.91913	5.4612
4	10	2	7	7	12	12	14	0	16	5	10	7			4	2.53807	1.1976	3.19635	2.20126	6.12245	2.41935	5.10949	0	7.01754	2.08333	5.05051	2.92887	2.94585	3.69829
Sum	394	167	219	318	196	496	274	14	228	240	198	239			Sum	100	100	100	100	100	100	100	100	100	100	100	100	100	100
P14_Absolute number of cells															P14_Percentage from all cells
Cluster	P14 NOX1	P14 NOX2	P14 NOX3	P14 NOX4	P14 NOX5	P14 NOX6	P14 HYX1	P14 HYX2	P14 HYX3	P14 HYX4	P14 HYX5	P14 HYX6			Cluster	P14 NOX1	P14 NOX2	P14 NOX3	P14 NOX4	P14 NOX5	P14 NOX6	P14 HYX1	P14 HYX2	P14 HYX3	P14 HYX4	P14 HYX5	P14 HYX6	av. NOX	av. HYX
0	615	380	508	199	213	346	108	62	86	81	76	64			0	69.807	68.3453	68.0054	67.4576	62.2807	66.6667	44.8133	37.1257	39.4495	32.2709	29.1188	35.5556	67.0938	36.389
1	171	100	167	70	88	101	110	90	108	134	141	87			1	19.4098	17.9856	22.3561	23.7288	25.731	19.4605	45.6432	53.8922	49.5413	53.3865	54.023	48.3333	21.4453	50.8032
2	30	31	29	10	17	28	11	9	10	14	20	7			2	3.40522	5.57554	3.8822	3.38983	4.97076	5.39499	4.56432	5.38922	4.58716	5.57769	7.66284	3.88889	4.43642	5.27835
3	41	26	20	10	18	34	6	2	10	12	17	12			3	4.6538	4.67626	2.67738	3.38983	5.26316	6.55106	2.48963	1.1976	4.58716	4.78088	6.51341	6.66667	4.53525	4.37256
4	24	19	23	6	6	10	6	4	4	10	7	10			4	2.72418	3.41727	3.07898	2.0339	1.75439	1.92678	2.48963	2.39521	1.83486	3.98406	2.68199	5.55556	2.48925	3.15689
Sum	881	556	747	295	342	519	241	167	218	251	261	180			Sum	100	100	100	100	100	100	100	100	100	100	100	100	100	100

## Sheet: Myeloid
P3_Absolute number of cells															P3_Percentage from all cells
Cluster	P3 NOX1	P3 NOX2	P3 NOX3	P3 NOX4	P3 NOX5	P3 NOX6	P3 HYX1	P3 HYX2	P3 HYX3	P3 HYX4	P3 HYX5	P3 HYX6			Cluster	P3 NOX1	P3 NOX2	P3 NOX3	P3 NOX4	P3 NOX5	P3 NOX6	P3 HYX1	P3 HYX2	P3 HYX3	P3 HYX4	P3 HYX5	P3 HYX6	av. NOX	av. HYX
0	142	102	149	172	147	133	149	96	102	104	145	105			0	59.6639	37.7778	48.0645	36.7521	34.507	36.2398	30.2846	35.1648	36.9565	26.1965	30.4622	32.5077	42.1675	31.9287
1	33	61	52	102	74	71	139	79	69	111	174	98			1	13.8655	22.5926	16.7742	21.7949	17.3709	19.346	28.252	28.9377	25	27.9597	36.5546	30.3406	18.624	29.5074
2	32	46	62	102	103	74	82	43	43	81	70	44			2	13.4454	17.037	20	21.7949	24.1784	20.1635	16.6667	15.7509	15.5797	20.403	14.7059	13.6223	19.4365	16.1214
3	24	55	36	73	84	72	85	43	45	92	71	67			3	10.084	20.3704	11.6129	15.5983	19.7183	19.6185	17.2764	15.7509	16.3043	23.1738	14.916	20.743	16.1671	18.0274
4	4	3	7	9	7	4	27	4	11	3	7	4			4	1.68067	1.11111	2.25806	1.92308	1.64319	1.08992	5.4878	1.4652	3.98551	0.755668	1.47059	1.23839	1.61767	2.40053
5	2	2	4	7	6	7	9	4	4	4	4	1			5	0.840336	0.740741	1.29032	1.49573	1.40845	1.90736	1.82927	1.4652	1.44928	1.00756	0.840336	0.309598	1.28049	1.15021
6	1	1	0	3	3	6	0	4	2	1	2	3			6	0.420168	0.37037	0	0.641026	0.704225	1.63488	0	1.4652	0.724638	0.251889	0.420168	0.928793	0.628444	0.631781
7	0	0	0	0	2	0	1	0	0	1	3	1			7	0	0	0	0	0.469484	0	0.203252	0	0	0.251889	0.630252	0.309598	0.0782473	0.232498
Sum	238	270	310	468	426	367	492	273	276	397	476	323			Sum	100	100	100	100	100	100	100	100	100	100	100	100	100	100
P7_Absolute number of cells															P7_Percentage from all cells
Cluster	P7 NOX1	P7 NOX2	P7 NOX3	P7 NOX4	P7 NOX5	P7 NOX6	P7 HYX1	P7 HYX2	P7 HYX3	P7 HYX4	P7 HYX5	P7 HYX6			Cluster	P7 NOX1	P7 NOX2	P7 NOX3	P7 NOX4	P7 NOX5	P7 NOX6	P7 HYX1	P7 HYX2	P7 HYX3	P7 HYX4	P7 HYX5	P7 HYX6	av. NOX	av. HYX
0	97	49	68	93	139	133	82	10	93	108	92	77			0	21.3656	22.7907	30.2222	35.4962	45.8746	32.6781	19.0698	34.4828	27.193	32.5301	31.9444	22.5806	31.4046	27.9668
1	111	53	30	25	42	59	117	7	105	48	99	121			1	24.4493	24.6512	13.3333	9.54198	13.8614	14.4963	27.2093	24.1379	30.7018	14.4578	34.375	35.4839	16.7223	27.7276
2	135	55	77	93	88	121	116	6	87	111	31	67			2	29.7357	25.5814	34.2222	35.4962	29.0429	29.7297	26.9767	20.6897	25.4386	33.4337	10.7639	19.6481	30.6347	22.8251
3	55	30	33	33	22	69	80	6	29	39	47	64			3	12.1145	13.9535	14.6667	12.5954	7.26073	16.9533	18.6047	20.6897	8.47953	11.747	16.3194	18.7683	12.924	15.7681
4	21	8	7	4	7	10	10	0	14	8	8	8			4	4.62555	3.72093	3.11111	1.52672	2.31023	2.457	2.32558	0	4.09357	2.40964	2.77778	2.34604	2.95859	2.32543
5	17	12	5	10	1	11	15	0	6	11	4	1			5	3.74449	5.5814	2.22222	3.81679	0.330033	2.7027	3.48837	0	1.75439	3.31325	1.38889	0.293255	3.06627	1.70636
6	10	3	1	3	3	4	8	0	3	4	6	2			6	2.20264	1.39535	0.444444	1.14504	0.990099	0.982801	1.86047	0	0.877193	1.20482	2.08333	0.58651	1.1934	1.10205
7	8	5	4	1	1	0	2	0	5	3	1	1			7	1.76211	2.32558	1.77778	0.381679	0.330033	0	0.465116	0	1.46199	0.903614	0.347222	0.293255	1.0962	0.578533
Sum	454	215	225	262	303	407	430	29	342	332	288	341			Sum	100	100	100	100	100	100	100	100	100	100	100	100	100	100
P14_Absolute number of cells															P14_Percentage from all cells
Cluster	P14 NOX1	P14 NOX2	P14 NOX3	P14 NOX4	P14 NOX5	P14 NOX6	P14 HYX1	P14 HYX2	P14 HYX3	P14 HYX4	P14 HYX5	P14 HYX6			Cluster	P14 NOX1	P14 NOX2	P14 NOX3	P14 NOX4	P14 NOX5	P14 NOX6	P14 HYX1	P14 HYX2	P14 HYX3	P14 HYX4	P14 HYX5	P14 HYX6	av. NOX	av. HYX
0	179	147	171	79	96	165	72	64	105	97	54	51			0	47.4801	52.8777	45.9677	36.5741	35.0365	53.3981	18.5567	31.5271	26.3158	32.1192	10.9091	19.5402	45.2224	23.1614
1	59	54	82	39	89	42	166	63	127	80	187	76			1	15.6499	19.4245	22.043	18.0556	32.4818	13.5922	42.7835	31.0345	31.8296	26.4901	37.7778	29.1188	20.2078	33.1724
2	70	26	56	61	53	43	70	31	52	58	111	54			2	18.5676	9.35252	15.0538	28.2407	19.3431	13.9159	18.0412	15.2709	13.0326	19.2053	22.4242	20.6897	17.4123	18.1107
3	54	37	30	25	20	42	58	31	95	51	115	62			3	14.3236	13.3094	8.06452	11.5741	7.29927	13.5922	14.9485	15.2709	23.8095	16.8874	23.2323	23.7548	11.3605	19.6506
4	4	7	6	4	3	1	9	7	2	3	1	1			4	1.06101	2.51799	1.6129	1.85185	1.09489	0.323625	2.31959	3.44828	0.501253	0.993377	0.20202	0.383142	1.41038	1.30794
5	3	2	9	5	2	3	5	1	0	0	7	1			5	0.795756	0.719424	2.41935	2.31481	0.729927	0.970874	1.28866	0.492611	0	0	1.41414	0.383142	1.32503	0.596426
6	7	5	15	3	8	10	6	4	13	11	16	13			6	1.85676	1.79856	4.03226	1.38889	2.91971	3.23625	1.54639	1.97044	3.25815	3.64238	3.23232	4.98084	2.53874	3.10509
7	1	0	3	0	3	3	2	2	5	2	4	3			7	0.265252	0	0.806452	0	1.09489	0.970874	0.515464	0.985222	1.25313	0.662252	0.808081	1.14943	0.522911	0.895596
Sum	377	278	372	216	274	309	388	203	399	302	495	261			Sum	100	100	100	100	100	100	100	100	100	100	100	100	100	100

## Sheet: Lymphoid
P3_Absolute number of cells															P3_Percentage from all cells
Cluster	P3 NOX1	P3 NOX2	P3 NOX3	P3 NOX4	P3 NOX5	P3 NOX6	P3 HYX1	P3 HYX2	P3 HYX3	P3 HYX4	P3 HYX5	P3 HYX6			Cluster	P3 NOX1	P3 NOX2	P3 NOX3	P3 NOX4	P3 NOX5	P3 NOX6	P3 HYX1	P3 HYX2	P3 HYX3	P3 HYX4	P3 HYX5	P3 HYX6	av. NOX	av. HYX
0	12	28	11	49	49	39	27	37	28	11	46	9			0	24	51.8519	18.3333	55.6818	51.0417	48.75	24.1071	50.6849	40	28.9474	47.4227	42.8571	41.6098	39.0032
1	18	16	17	12	19	14	32	15	13	7	26	6			1	36	29.6296	28.3333	13.6364	19.7917	17.5	28.5714	20.5479	18.5714	18.4211	26.8041	28.5714	24.1485	23.5812
2	1	3	9	8	9	6	7	3	4	2	9	0			2	2	5.55556	15	9.09091	9.375	7.5	6.25	4.10959	5.71429	5.26316	9.27835	0	8.08691	5.10256
3	8	1	14	5	12	9	21	13	17	8	4	3			3	16	1.85185	23.3333	5.68182	12.5	11.25	18.75	17.8082	24.2857	21.0526	4.12371	14.2857	11.7695	16.7177
4	3	0	1	1	3	3	8	0	2	2	2	0			4	6	0	1.66667	1.13636	3.125	3.75	7.14286	0	2.85714	5.26316	2.06186	0	2.61301	2.8875
5	2	1	2	4	2	3	2	2	1	3	3	0			5	4	1.85185	3.33333	4.54545	2.08333	3.75	1.78571	2.73973	1.42857	7.89474	3.09278	0	3.26066	2.82359
6	3	1	5	6	0	2	11	2	2	1	3	2			6	6	1.85185	8.33333	6.81818	0	2.5	9.82143	2.73973	2.85714	2.63158	3.09278	9.52381	4.25056	5.11108
7	3	1	1	0	2	3	4	1	1	1	4	1			7	6	1.85185	1.66667	0	2.08333	3.75	3.57143	1.36986	1.42857	2.63158	4.12371	4.7619	2.55864	2.98118
8	0	3	0	3	0	1	0	0	2	3	0	0			8	0	5.55556	0	3.40909	0	1.25	0	0	2.85714	7.89474	0	0	1.70244	1.79198
Sum	50	54	60	88	96	80	112	73	70	38	97	21			Sum	100	100	100	100	100	100	100	100	100	100	100	100	100	100
P7_Absolute number of cells															P7_Percentage from all cells
Cluster	P7 NOX1	P7 NOX2	P7 NOX3	P7 NOX4	P7 NOX5	P7 NOX6	P7 HYX1	P7 HYX2	P7 HYX3	P7 HYX4	P7 HYX5	P7 HYX6			Cluster	P7 NOX1	P7 NOX2	P7 NOX3	P7 NOX4	P7 NOX5	P7 NOX6	P7 HYX1	P7 HYX2	P7 HYX3	P7 HYX4	P7 HYX5	P7 HYX6	av. NOX	av. HYX
0	163	64	75	29	12	65	100	11	162	40	26	14			0	37.6443	43.5374	41.8994	30.8511	24	42.7632	30.8642	28.9474	43.4316	26.1438	16.4557	20.8955	36.7826	27.7897
1	122	38	61	23	11	28	72	10	89	48	72	27			1	28.1755	25.8503	34.0782	24.4681	22	18.4211	22.2222	26.3158	23.8606	31.3725	45.5696	40.2985	25.4989	31.6065
2	61	13	21	9	8	16	33	5	41	19	17	10			2	14.0878	8.84354	11.7318	9.57447	16	10.5263	10.1852	13.1579	10.992	12.4183	10.7595	14.9254	11.794	12.073
3	32	9	9	6	9	9	35	5	22	10	17	8			3	7.3903	6.12245	5.02793	6.38298	18	5.92105	10.8025	13.1579	5.89812	6.53595	10.7595	11.9403	8.14079	9.84904
4	22	8	5	13	6	22	24	2	17	19	7	5			4	5.08083	5.44218	2.7933	13.8298	12	14.4737	7.40741	5.26316	4.55764	12.4183	4.43038	7.46269	8.93663	6.92326
5	17	9	2	7	1	6	19	1	8	5	8	1			5	3.9261	6.12245	1.11732	7.44681	2	3.94737	5.8642	2.63158	2.14477	3.26797	5.06329	1.49254	4.09334	3.41073
6	4	2	1	3	3	4	8	4	12	11	6	2			6	0.923788	1.36054	0.558659	3.19149	6	2.63158	2.46914	10.5263	3.21716	7.18954	3.79747	2.98507	2.44434	5.03078
7	11	3	4	0	0	2	3	0	10	1	2	0			7	2.54042	2.04082	2.23464	0	0	1.31579	0.925926	0	2.68097	0.653595	1.26582	0	1.35528	0.921051
8	1	1	1	4	0	0	30	0	12	0	3	0			8	0.230947	0.680272	0.558659	4.25532	0	0	9.25926	0	3.21716	0	1.89873	0	0.9542	2.39586
Sum	433	147	179	94	50	152	324	38	373	153	158	67			Sum	100	100	100	100	100	100	100	100	100	100	100	100	100	100
P14_Absolute number of cells															P14_Percentage from all cells
Cluster	P14 NOX1	P14 NOX2	P14 NOX3	P14 NOX4	P14 NOX5	P14 NOX6	P14 HYX1	P14 HYX2	P14 HYX3	P14 HYX4	P14 HYX5	P14 HYX6			Cluster	P14 NOX1	P14 NOX2	P14 NOX3	P14 NOX4	P14 NOX5	P14 NOX6	P14 HYX1	P14 HYX2	P14 HYX3	P14 HYX4	P14 HYX5	P14 HYX6	av. NOX	av. HYX
0	158	135	261	130	165	96	49	31	35	48	70	71			0	37.9808	36.4865	42.8571	44.2177	46.2185	40.3361	31.8182	17.7143	23.1788	32.4324	40	41.7647	41.3495	31.1514
1	153	136	202	91	105	71	26	61	19	43	40	43			1	36.7788	36.7568	33.1691	30.9524	29.4118	29.8319	16.8831	34.8571	12.5828	29.0541	22.8571	25.2941	32.8168	23.5881
2	51	34	80	31	49	35	19	22	15	25	27	17			2	12.2596	9.18919	13.1363	10.5442	13.7255	14.7059	12.3377	12.5714	9.93377	16.8919	15.4286	10	12.2601	12.8606
3	11	7	15	6	8	6	24	21	24	6	10	16			3	2.64423	1.89189	2.46305	2.04082	2.2409	2.52101	15.5844	12	15.894	4.05405	5.71429	9.41176	2.30032	10.4431
4	13	24	19	24	19	13	12	20	26	8	12	6			4	3.125	6.48649	3.11987	8.16327	5.32213	5.46218	7.79221	11.4286	17.2185	5.40541	6.85714	3.52941	5.27982	8.70521
5	11	12	9	9	5	7	14	5	14	11	9	7			5	2.64423	3.24324	1.47783	3.06122	1.40056	2.94118	9.09091	2.85714	9.27152	7.43243	5.14286	4.11765	2.46138	6.31875
6	7	3	13	1	1	6	7	11	14	7	6	8			6	1.68269	0.810811	2.13465	0.340136	0.280112	2.52101	4.54545	6.28571	9.27152	4.72973	3.42857	4.70588	1.2949	5.49448
7	0	13	9	2	5	4	2	1	2	0	1	2			7	0	3.51351	1.47783	0.680272	1.40056	1.68067	1.2987	0.571429	1.3245	0	0.571429	1.17647	1.45881	0.823755
8	12	6	1	0	0	0	1	3	2	0	0	0			8	2.88462	1.62162	0.164204	0	0	0	0.649351	1.71429	1.3245	0	0	0	0.778407	0.61469
Sum	416	370	609	294	357	238	154	175	151	148	175	170			Sum	100	100	100	100	100	100	100	100	100	100	100	100	100	100
