# Supplementary material for: Single cell transcriptomic analysis of murine lung development on hyperoxia-induced damage
Source: Nat Commun. 2021 Mar 10;12:1565. doi: 10.1038/s41467-021-21865-2 (PMC7946947; doi:10.1038/s41467-021-21865-2)
Supplement: Supplementary file 6 — Supplementary Data 3 [file 41467_2021_21865_MOESM6_ESM.xlsx]

## Sheet: epithelial_subset_markers
Supplementary Data 3. Epithelial subset markers
	p_val	avg_logFC	pct.1	pct.2	p_val_adj	cluster	gene
Lyz2	0	1.39389	0.907	0.613	0	0	Lyz2
Sftpc	0	1.15808	1	0.968	0	0	Sftpc
Slc34a2	0	1.13072	0.998	0.43	0	0	Slc34a2
S100g	0	1.07443	0.978	0.389	0	0	S100g
Sftpa1	0	1.07191	0.996	0.567	0	0	Sftpa1
Napsa	0	1.07132	0.996	0.461	0	0	Napsa
Sftpb	0	1.05449	0.999	0.541	0	0	Sftpb
Akap5	0	2.90195	0.919	0.172	0	1	Akap5
Hopx	0	2.70024	0.898	0.351	0	1	Hopx
Col4a4	0	2.63936	0.873	0.201	0	1	Col4a4
Col4a3	0	2.57551	0.836	0.116	0	1	Col4a3
Vegfa	0	2.50255	0.913	0.519	0	1	Vegfa
Igfbp7	0	2.4385	0.929	0.689	0	1	Igfbp7
Ager	0	2.403	0.984	0.868	0	1	Ager
S100a6	0	2.35053	0.948	0.391	0	1	S100a6
Ndnf	0	2.33892	0.803	0.257	0	1	Ndnf
Rtkn2	0	2.32322	0.77	0.053	0	1	Rtkn2
Sparc	0	2.292	0.946	0.84	0	1	Sparc
Ahnak	0	2.17354	0.881	0.524	0	1	Ahnak
Emp2	0	2.1187	0.943	0.838	0	1	Emp2
Clic5	0	2.06809	0.74	0.213	0	1	Clic5
Fbln5	0	2.05001	0.709	0.193	0	1	Fbln5
Krt7	0	1.99727	0.828	0.5	0	1	Krt7
Limch1	0	1.91979	0.806	0.427	0	1	Limch1
Cryab	0	1.89693	0.691	0.227	0	1	Cryab
Lmo7	0	1.86494	0.848	0.558	0	1	Lmo7
Pmp22	0	1.83754	0.646	0.189	0	1	Pmp22
Aqp1	0	1.73533	0.586	0.079	0	1	Aqp1
Pdgfa	0	1.70942	0.82	0.596	0	1	Pdgfa
Spock2	0	1.6998	0.596	0.03	0	1	Spock2
Agrn	0	1.66354	0.662	0.227	0	1	Agrn
Qk	0	1.6369	0.809	0.631	0	1	Qk
Hs2st1	0	1.62957	0.756	0.476	0	1	Hs2st1
Cavin2	0	1.62683	0.6	0.19	0	1	Cavin2
Igfbp2	0	1.62488	0.44	0.092	0	1	Igfbp2
Ctgf	0	1.61374	0.517	0.093	0	1	Ctgf
Anxa3	0	1.60204	0.898	0.767	0	1	Anxa3
Sema3e	0	1.58249	0.626	0.19	0	1	Sema3e
Sema3a	0	1.57441	0.569	0.066	0	1	Sema3a
Msn	0	1.55782	0.746	0.515	0	1	Msn
Msln	0	1.53524	0.505	0.104	0	1	Msln
Scnn1g	0	1.53232	0.55	0.114	0	1	Scnn1g
Tmsb10	0	1.51362	0.822	0.714	0	1	Tmsb10
Aqp5	0	1.50532	0.766	0.586	0	1	Aqp5
Sptbn1	0	1.49237	0.856	0.786	0	1	Sptbn1
Pdpn	0	1.47811	0.542	0.069	0	1	Pdpn
Lama3	0	1.47175	0.537	0.121	0	1	Lama3
Itgb6	0	1.46301	0.53	0.094	0	1	Itgb6
Cdkn2b	0	1.44312	0.537	0.144	0	1	Cdkn2b
Cav1	0	1.43197	0.496	0.08	0	1	Cav1
Wwc2	0	1.3935	0.668	0.462	0	1	Wwc2
Gprc5a	0	1.38422	0.683	0.534	0	1	Gprc5a
Gsn	0	1.37244	0.676	0.48	0	1	Gsn
Myh14	0	1.37171	0.756	0.624	0	1	Myh14
Fam189a2	0	1.34677	0.585	0.302	0	1	Fam189a2
Clic3	0	1.34164	0.774	0.651	0	1	Clic3
Tead1	0	1.32502	0.619	0.368	0	1	Tead1
Timp3	0	1.31498	0.784	0.646	0	1	Timp3
Col4a1	0	1.30056	0.781	0.76	0	1	Col4a1
Gm42418	0	1.29979	0.987	0.985	0	1	Gm42418
Hspg2	0	1.276	0.51	0.156	0	1	Hspg2
Cldn18	0	1.26618	0.9	0.891	0	1	Cldn18
2200002D01Rik	0	1.2632	0.526	0.224	0	1	2200002D01Rik
Npnt	0	1.26089	0.716	0.558	0	1	Npnt
Ano1	0	1.25879	0.534	0.238	0	1	Ano1
Flrt3	0	1.25845	0.477	0.118	0	1	Flrt3
Samhd1	0	1.2337	0.49	0.172	0	1	Samhd1
Cttnbp2nl	0	1.23343	0.504	0.164	0	1	Cttnbp2nl
Dennd3	0	1.18786	0.475	0.144	0	1	Dennd3
Malat1	0	1.14604	0.992	0.999	0	1	Malat1
Ptpre	0	1.14141	0.409	0.044	0	1	Ptpre
Mrc2	0	1.10467	0.409	0.072	0	1	Mrc2
Ehd2	0	1.06626	0.43	0.108	0	1	Ehd2
Tgfb2	0	1.03663	0.391	0.091	0	1	Tgfb2
Myl6	0	1.01787	0.901	0.974	0	1	Myl6
Arhgef26	4.50238e-301	1.24503	0.531	0.238	9.95025e-297	1	Arhgef26
Slco3a1	6.63428e-300	1.19335	0.486	0.185	1.46618e-295	1	Slco3a1
Tspan8	6.06951e-285	1.36453	0.691	0.601	1.34136e-280	1	Tspan8
Dag1	3.95835e-278	1.31605	0.713	0.703	8.74795e-274	1	Dag1
Bcam	8.93963e-276	1.26319	0.711	0.7	1.97566e-271	1	Bcam
Gipc2	6.34584e-272	1.0628	0.485	0.188	1.40243e-267	1	Gipc2
F3	7.01105e-272	1.3735	0.464	0.176	1.54944e-267	1	F3
Fam174b	2.0016e-268	1.15764	0.511	0.24	4.42354e-264	1	Fam174b
Scnn1b	1.36536e-263	1.05597	0.448	0.167	3.01744e-259	1	Scnn1b
Macf1	1.52818e-261	1.28738	0.689	0.584	3.37727e-257	1	Macf1
Myl12a	2.24349e-256	1.0323	0.755	0.881	4.95811e-252	1	Myl12a
S100a14	2.20181e-252	1.19889	0.403	0.135	4.866e-248	1	S100a14
Col4a2	2.03864e-249	1.22857	0.701	0.672	4.5054e-245	1	Col4a2
Wnk1	9.30328e-248	1.13674	0.714	0.732	2.05603e-243	1	Wnk1
Ndst1	1.24327e-244	1.20429	0.505	0.251	2.74763e-240	1	Ndst1
Tns1	2.70689e-244	1.24516	0.633	0.479	5.98223e-240	1	Tns1
Dpysl2	1.5359e-239	1.1156	0.485	0.228	3.39434e-235	1	Dpysl2
Lrpap1	7.97778e-230	1.27781	0.626	0.51	1.76309e-225	1	Lrpap1
Ppp3ca	7.37898e-227	1.06056	0.701	0.725	1.63075e-222	1	Ppp3ca
Tspan15	1.5373e-224	1.14247	0.546	0.328	3.39743e-220	1	Tspan15
Rab11fip1	9.93064e-219	1.14734	0.552	0.344	2.19467e-214	1	Rab11fip1
Col4a5	3.93555e-218	1.18444	0.515	0.295	8.69757e-214	1	Col4a5
Lamc2	2.10882e-217	1.14386	0.481	0.248	4.6605e-213	1	Lamc2
Galnt18	4.84632e-216	1.04487	0.46	0.211	1.07104e-211	1	Galnt18
Cyr61	1.07495e-211	1.16512	0.62	0.402	2.37564e-207	1	Cyr61
AY036118	1.30459e-207	1.11633	0.731	0.653	2.88314e-203	1	AY036118
Gramd2	5.03368e-207	1.11452	0.511	0.289	1.11244e-202	1	Gramd2
Fzd2	3.09779e-201	1.00587	0.446	0.212	6.84611e-197	1	Fzd2
Thbs3	1.66445e-195	1.08352	0.464	0.233	3.67844e-191	1	Thbs3
Anxa5	1.08761e-181	1.06688	0.67	0.689	2.40362e-177	1	Anxa5
Cavin1	3.46259e-177	1.05889	0.472	0.269	7.65232e-173	1	Cavin1
Igf1r	9.53997e-171	1.01337	0.473	0.263	2.10833e-166	1	Igf1r
Slc44a2	1.32526e-166	1.03301	0.496	0.314	2.92882e-162	1	Slc44a2
Utrn	2.77797e-164	1.1137	0.565	0.445	6.13931e-160	1	Utrn
Nav2	3.33376e-160	1.0556	0.587	0.474	7.36761e-156	1	Nav2
Timp2	7.45055e-159	1.06699	0.487	0.321	1.64657e-154	1	Timp2
Crlf1	1.97475e-148	1.07181	0.595	0.55	4.3642e-144	1	Crlf1
Trp53bp2	2.36176e-148	1.006	0.46	0.275	5.2195e-144	1	Trp53bp2
Nectin3	3.64168e-148	1.04804	0.516	0.371	8.0481e-144	1	Nectin3
Tmem37	7.35428e-148	1.06314	0.493	0.335	1.6253e-143	1	Tmem37
Wwp1	9.35456e-148	1.05083	0.583	0.51	2.06736e-143	1	Wwp1
Ier3	2.88528e-132	1.01864	0.597	0.523	6.37648e-128	1	Ier3
Nckap5	1.35215e-130	1.04465	0.603	0.551	2.98825e-126	1	Nckap5
Lars2	4.84747e-124	1.22695	0.666	0.65	1.07129e-119	1	Lars2
Myo1b	8.39603e-117	1.02256	0.525	0.433	1.85552e-112	1	Myo1b
Gm26917	1.01927e-15	1.38481	0.361	0.367	2.25259e-11	1	Gm26917
Lyz1	0	3.46948	0.997	0.242	0	2	Lyz1
Tmem212	0	2.50005	0.921	0.012	0	3	Tmem212
Dynlrb2	0	2.35898	0.945	0.057	0	3	Dynlrb2
Cdkn1c	0	2.27424	0.881	0.23	0	3	Cdkn1c
AU040972	0	2.26777	0.806	0.014	0	3	AU040972
Tppp3	0	2.183	0.955	0.22	0	3	Tppp3
Igfbp5	0	2.18137	0.937	0.083	0	3	Igfbp5
Aldh1a1	0	2.17689	0.955	0.094	0	3	Aldh1a1
1110017D15Rik	0	2.15173	0.918	0.01	0	3	1110017D15Rik
Ccdc153	0	2.14002	0.886	0.011	0	3	Ccdc153
Tm4sf1	0	2.084	0.908	0.056	0	3	Tm4sf1
Elof1	0	2.00688	0.956	0.349	0	3	Elof1
Cd24a	0	1.96451	0.938	0.136	0	3	Cd24a
3300002A11Rik	0	1.85952	0.849	0.008	0	3	3300002A11Rik
Sec14l3	0	1.83503	0.984	0.416	0	3	Sec14l3
Tubb4b	0	1.82872	0.973	0.731	0	3	Tubb4b
Fam183b	0	1.81644	0.894	0.009	0	3	Fam183b
Tuba1a	0	1.80157	0.947	0.277	0	3	Tuba1a
Cyp2s1	0	1.79759	0.918	0.021	0	3	Cyp2s1
Mlf1	0	1.78626	0.9	0.013	0	3	Mlf1
Ckb	0	1.78418	0.859	0.076	0	3	Ckb
Cfap126	0	1.74566	0.899	0.017	0	3	Cfap126
Mt1	0	1.6784	0.982	0.673	0	3	Mt1
Dnah12	0	1.67798	0.896	0.01	0	3	Dnah12
Hsp90aa1	0	1.66619	0.984	0.766	0	3	Hsp90aa1
Rsph1	0	1.66281	0.874	0.011	0	3	Rsph1
Traf3ip1	0	1.65138	0.911	0.069	0	3	Traf3ip1
Meig1	0	1.64216	0.86	0.011	0	3	Meig1
Ccdc39	0	1.6383	0.895	0.012	0	3	Ccdc39
Foxj1	0	1.63789	0.893	0.011	0	3	Foxj1
1700007K13Rik	0	1.62346	0.878	0.012	0	3	1700007K13Rik
Spag17	0	1.60523	0.898	0.007	0	3	Spag17
Hspa4l	0	1.57986	0.922	0.196	0	3	Hspa4l
Riiad1	0	1.57927	0.843	0.011	0	3	Riiad1
Ccdc113	0	1.55682	0.866	0.007	0	3	Ccdc113
Gstm1	0	1.55627	0.925	0.262	0	3	Gstm1
Aldh3b1	0	1.54952	0.869	0.054	0	3	Aldh3b1
Map1b	0	1.51923	0.879	0.057	0	3	Map1b
Csrp2	0	1.50843	0.88	0.122	0	3	Csrp2
Spef2	0	1.50638	0.875	0.007	0	3	Spef2
Calml4	0	1.50093	0.8	0.007	0	3	Calml4
Cyp2f2	0	1.48364	0.81	0.149	0	3	Cyp2f2
Arhgdig	0	1.46275	0.869	0.096	0	3	Arhgdig
Nme5	0	1.45118	0.852	0.012	0	3	Nme5
Nudc	0	1.44905	0.918	0.425	0	3	Nudc
BC051019	0	1.42343	0.856	0.005	0	3	BC051019
Hspa2	0	1.41492	0.827	0.073	0	3	Hspa2
Cfap44	0	1.41289	0.827	0.005	0	3	Cfap44
Dynll1	0	1.38881	0.977	0.794	0	3	Dynll1
Rsph9	0	1.38874	0.839	0.051	0	3	Rsph9
1110004E09Rik	0	1.383	0.876	0.227	0	3	1110004E09Rik
Ascc1	0	1.37633	0.833	0.177	0	3	Ascc1
Gm19935	0	1.36992	0.749	0.005	0	3	Gm19935
Ifitm3	0	1.35591	0.874	0.261	0	3	Ifitm3
Cfap53	0	1.35009	0.82	0.015	0	3	Cfap53
Sntn	0	1.337	0.733	0.005	0	3	Sntn
Spa17	0	1.32973	0.84	0.062	0	3	Spa17
Dmkn	0	1.32811	0.791	0.049	0	3	Dmkn
Cep83	0	1.31958	0.898	0.163	0	3	Cep83
Tspan1	0	1.31603	0.858	0.282	0	3	Tspan1
Bphl	0	1.31433	0.897	0.354	0	3	Bphl
4933434E20Rik	0	1.31194	0.832	0.285	0	3	4933434E20Rik
Gm17018	0	1.30998	0.87	0.21	0	3	Gm17018
1700016K19Rik	0	1.30708	0.822	0.008	0	3	1700016K19Rik
Cep126	0	1.29762	0.856	0.025	0	3	Cep126
Fam161a	0	1.29045	0.814	0.011	0	3	Fam161a
Lrriq1	0	1.28588	0.818	0.006	0	3	Lrriq1
Erich2	0	1.28248	0.822	0.032	0	3	Erich2
Pifo	0	1.27397	0.798	0.005	0	3	Pifo
Lrrc51	0	1.26871	0.839	0.045	0	3	Lrrc51
Fhad1	0	1.26551	0.841	0.007	0	3	Fhad1
Efcab10	0	1.26149	0.791	0.004	0	3	Efcab10
Cfap45	0	1.25996	0.809	0.022	0	3	Cfap45
Tctex1d4	0	1.25849	0.792	0.005	0	3	Tctex1d4
Smim5	0	1.25342	0.811	0.018	0	3	Smim5
2610028H24Rik	0	1.25332	0.836	0.054	0	3	2610028H24Rik
Spaca9	0	1.2503	0.799	0.009	0	3	Spaca9
Capsl	0	1.2457	0.819	0.064	0	3	Capsl
Tmem107	0	1.21549	0.811	0.101	0	3	Tmem107
Ift43	0	1.21192	0.904	0.332	0	3	Ift43
Wdr78	0	1.20822	0.821	0.024	0	3	Wdr78
Cfap43	0	1.19557	0.832	0.048	0	3	Cfap43
Ift74	0	1.19353	0.834	0.099	0	3	Ift74
1700001C02Rik	0	1.1881	0.775	0.003	0	3	1700001C02Rik
Gm1673	0	1.18643	0.798	0.036	0	3	Gm1673
Dnah5	0	1.1808	0.752	0.005	0	3	Dnah5
Mns1	0	1.17572	0.774	0.011	0	3	Mns1
Cfap206	0	1.17459	0.813	0.004	0	3	Cfap206
1700088E04Rik	0	1.17276	0.823	0.039	0	3	1700088E04Rik
Mcee	0	1.16822	0.886	0.324	0	3	Mcee
Stmnd1	0	1.1604	0.695	0.004	0	3	Stmnd1
Tekt1	0	1.16025	0.771	0.005	0	3	Tekt1
Ccnd2	0	1.15987	0.876	0.31	0	3	Ccnd2
Hdc	0	1.15419	0.817	0.132	0	3	Hdc
Nme9	0	1.15235	0.783	0.004	0	3	Nme9
Enkur	0	1.14223	0.813	0.019	0	3	Enkur
Ccdc17	0	1.13303	0.742	0.024	0	3	Ccdc17
Dpy30	0	1.12386	0.903	0.422	0	3	Dpy30
Myb	0	1.11385	0.78	0.01	0	3	Myb
Slc23a2	0	1.10939	0.764	0.231	0	3	Slc23a2
Spag6l	0	1.10901	0.818	0.004	0	3	Spag6l
1700007G11Rik	0	1.10744	0.766	0.004	0	3	1700007G11Rik
Cfap69	0	1.10676	0.798	0.027	0	3	Cfap69
1700024G13Rik	0	1.10434	0.692	0.004	0	3	1700024G13Rik
Ak7	0	1.10118	0.774	0.004	0	3	Ak7
Drc3	0	1.10094	0.796	0.008	0	3	Drc3
Net1	0	1.10089	0.856	0.236	0	3	Net1
Srsf10	0	1.10003	0.953	0.473	0	3	Srsf10
4833427G06Rik	0	1.09736	0.755	0.005	0	3	4833427G06Rik
Cdc14a	0	1.09113	0.793	0.142	0	3	Cdc14a
Dnajc15	0	1.08872	0.849	0.299	0	3	Dnajc15
Cfap36	0	1.08783	0.859	0.223	0	3	Cfap36
Ccdc114	0	1.08143	0.755	0.028	0	3	Ccdc114
Lrrc23	0	1.07495	0.717	0.005	0	3	Lrrc23
Wdr60	0	1.07273	0.793	0.087	0	3	Wdr60
Mapk15	0	1.0727	0.761	0.006	0	3	Mapk15
Cspp1	0	1.07155	0.89	0.265	0	3	Cspp1
Dync2h1	0	1.06946	0.823	0.106	0	3	Dync2h1
Dnah9	0	1.06848	0.796	0.005	0	3	Dnah9
Gm29538	0	1.05281	0.747	0.007	0	3	Gm29538
Cep290	0	1.05205	0.836	0.126	0	3	Cep290
Fam213a	0	1.0499	0.82	0.199	0	3	Fam213a
Ccpg1os	0	1.04941	0.768	0.064	0	3	Ccpg1os
Enah	0	1.03782	0.832	0.077	0	3	Enah
1700012B09Rik	0	1.03018	0.611	0.003	0	3	1700012B09Rik
Dnah6	0	1.029	0.725	0.004	0	3	Dnah6
Fam216a	0	1.02765	0.798	0.106	0	3	Fam216a
Hydin	0	1.023	0.736	0.005	0	3	Hydin
Pltp	0	1.01918	0.733	0.025	0	3	Pltp
Ttll3	0	1.01528	0.726	0.028	0	3	Ttll3
Cdhr3	0	1.01466	0.699	0.004	0	3	Cdhr3
Iqcg	0	1.01107	0.754	0.005	0	3	Iqcg
Cfap54	0	1.01034	0.74	0.007	0	3	Cfap54
Chchd6	0	1.01008	0.782	0.107	0	3	Chchd6
Ppp1r36	0	1.009	0.757	0.01	0	3	Ppp1r36
Dnah3	0	1.00756	0.659	0.004	0	3	Dnah3
Fbxo36	0	1.0036	0.747	0.06	0	3	Fbxo36
Ccdc187	0	1.00356	0.726	0.005	0	3	Ccdc187
Anxa1	1.00277e-307	1.10912	0.944	0.503	2.21612e-303	3	Anxa1
Atpif1	9.40928e-303	1.01696	0.971	0.782	2.07945e-298	3	Atpif1
Krt8	5.83424e-294	1.18468	0.954	0.674	1.28937e-289	3	Krt8
Calm1	4.36328e-293	1.05245	0.998	0.931	9.64285e-289	3	Calm1
Ezr	1.79958e-284	1.10163	0.973	0.773	3.97707e-280	3	Ezr
Cbr2	5.52937e-270	1.12362	0.984	0.738	1.22199e-265	3	Cbr2
Chchd10	9.27871e-267	1.07603	0.975	0.84	2.05059e-262	3	Chchd10
Mt2	1.24691e-255	1.08229	0.77	0.285	2.75568e-251	3	Mt2
Scgb1a1	4.52216e-230	1.45299	0.996	0.953	9.99397e-226	3	Scgb1a1
AC149090.1	1.68833e-225	1.45462	0.857	0.42	3.7312e-221	3	AC149090.1
Kcnq1ot1	3.02072e-214	1.10677	0.933	0.515	6.6758e-210	3	Kcnq1ot1
Klf2	4.85274e-203	1.0452	0.626	0.203	1.07245e-198	3	Klf2
Hp	2.69815e-191	1.20215	0.853	0.482	5.96291e-187	3	Hp
Crip1	1.42351e-183	1.08937	0.905	0.594	3.14596e-179	3	Crip1
Scgb3a2	2.9303e-164	1.20966	0.785	0.417	6.47596e-160	3	Scgb3a2
Atf3	3.07139e-80	1.07512	0.749	0.545	6.78778e-76	3	Atf3
Id1	3.50104e-77	1.0049	0.697	0.459	7.73729e-73	3	Id1
Scgb3a21	0	3.75242	0.988	0.421	0	4	Scgb3a2
Cyp2f21	0	2.67418	0.996	0.167	0	4	Cyp2f2
Lypd2	0	1.97916	0.811	0.067	0	4	Lypd2
Gsto1	0	1.67445	0.91	0.148	0	4	Gsto1
Cldn10	0	1.64216	0.94	0.139	0	4	Cldn10
Aldh1a11	0	1.55635	0.94	0.13	0	4	Aldh1a1
Gsta3	0	1.49748	0.938	0.222	0	4	Gsta3
Fmo2	0	1.3151	0.888	0.106	0	4	Fmo2
Plpp3	0	1.21213	0.863	0.069	0	4	Plpp3
Gpx2	0	1.09847	0.855	0.142	0	4	Gpx2
Cp	0	1.0396	0.645	0.055	0	4	Cp
Upk3a	0	1.00021	0.422	0.021	0	4	Upk3a
Hp1	1.05231e-303	2.56086	0.99	0.49	2.32561e-299	4	Hp
Scgb1a11	1.48151e-296	3.62548	1	0.955	3.27415e-292	4	Scgb1a1
Cxcl17	2.57094e-281	1.20116	0.669	0.117	5.68178e-277	4	Cxcl17
Bpifb1	7.24917e-274	1.41295	0.223	0.007	1.60207e-269	4	Bpifb1
Selenbp1	4.38418e-264	1.63074	0.966	0.571	9.68905e-260	4	Selenbp1
Gsta4	3.52373e-261	1.26101	0.94	0.422	7.78744e-257	4	Gsta4
Cbr21	2.87228e-258	1.48188	1	0.747	6.34774e-254	4	Cbr2
Mgst1	4.21532e-251	1.437	0.984	0.762	9.31586e-247	4	Mgst1
Tff2	1.75018e-247	1.66128	0.235	0.011	3.8679e-243	4	Tff2
8430408G22Rik	3.42735e-229	1.09117	0.809	0.226	7.57444e-225	4	8430408G22Rik
Reg3g	7.3701e-213	2.75967	0.243	0.015	1.62879e-208	4	Reg3g
Retnla	5.22618e-198	2.24233	0.731	0.205	1.15499e-193	4	Retnla
Wfdc2	2.49174e-194	1.06162	0.996	0.896	5.50675e-190	4	Wfdc2
Muc5b	6.18762e-173	1.04357	0.163	0.007	1.36746e-168	4	Muc5b
Scgb3a1	5.93083e-171	3.78749	0.42	0.068	1.31071e-166	4	Scgb3a1
Bpifa1	1.08329e-150	1.01585	0.131	0.005	2.39408e-146	4	Bpifa1
Nupr1	5.32086e-87	1.12073	0.976	0.661	1.17591e-82	4	Nupr1

## Sheet: Cluster 0
	p_val	avg_logFC	pct.1	pct.2	p_val_adj	cluster	gene
Lyz2	0	1.39389	0.907	0.613	0	0	Lyz2
Sftpc	0	1.15808	1	0.968	0	0	Sftpc
Slc34a2	0	1.13072	0.998	0.43	0	0	Slc34a2
S100g	0	1.07443	0.978	0.389	0	0	S100g
Sftpa1	0	1.07191	0.996	0.567	0	0	Sftpa1
Napsa	0	1.07132	0.996	0.461	0	0	Napsa
Sftpb	0	1.05449	0.999	0.541	0	0	Sftpb

## Sheet: Cluster 1
	p_val	avg_logFC	pct.1	pct.2	p_val_adj	cluster	gene
Akap5	0	2.90195	0.919	0.172	0	1	Akap5
Hopx	0	2.70024	0.898	0.351	0	1	Hopx
Col4a4	0	2.63936	0.873	0.201	0	1	Col4a4
Col4a3	0	2.57551	0.836	0.116	0	1	Col4a3
Vegfa	0	2.50255	0.913	0.519	0	1	Vegfa
Igfbp7	0	2.4385	0.929	0.689	0	1	Igfbp7
Ager	0	2.403	0.984	0.868	0	1	Ager
S100a6	0	2.35053	0.948	0.391	0	1	S100a6
Ndnf	0	2.33892	0.803	0.257	0	1	Ndnf
Rtkn2	0	2.32322	0.77	0.053	0	1	Rtkn2
Sparc	0	2.292	0.946	0.84	0	1	Sparc
Ahnak	0	2.17354	0.881	0.524	0	1	Ahnak
Emp2	0	2.1187	0.943	0.838	0	1	Emp2
Clic5	0	2.06809	0.74	0.213	0	1	Clic5
Fbln5	0	2.05001	0.709	0.193	0	1	Fbln5
Krt7	0	1.99727	0.828	0.5	0	1	Krt7
Limch1	0	1.91979	0.806	0.427	0	1	Limch1
Cryab	0	1.89693	0.691	0.227	0	1	Cryab
Lmo7	0	1.86494	0.848	0.558	0	1	Lmo7
Pmp22	0	1.83754	0.646	0.189	0	1	Pmp22
Aqp1	0	1.73533	0.586	0.079	0	1	Aqp1
Pdgfa	0	1.70942	0.82	0.596	0	1	Pdgfa
Spock2	0	1.6998	0.596	0.03	0	1	Spock2
Agrn	0	1.66354	0.662	0.227	0	1	Agrn
Qk	0	1.6369	0.809	0.631	0	1	Qk
Hs2st1	0	1.62957	0.756	0.476	0	1	Hs2st1
Cavin2	0	1.62683	0.6	0.19	0	1	Cavin2
Igfbp2	0	1.62488	0.44	0.092	0	1	Igfbp2
Ctgf	0	1.61374	0.517	0.093	0	1	Ctgf
Anxa3	0	1.60204	0.898	0.767	0	1	Anxa3
Sema3e	0	1.58249	0.626	0.19	0	1	Sema3e
Sema3a	0	1.57441	0.569	0.066	0	1	Sema3a
Msn	0	1.55782	0.746	0.515	0	1	Msn
Msln	0	1.53524	0.505	0.104	0	1	Msln
Scnn1g	0	1.53232	0.55	0.114	0	1	Scnn1g
Tmsb10	0	1.51362	0.822	0.714	0	1	Tmsb10
Aqp5	0	1.50532	0.766	0.586	0	1	Aqp5
Sptbn1	0	1.49237	0.856	0.786	0	1	Sptbn1
Pdpn	0	1.47811	0.542	0.069	0	1	Pdpn
Lama3	0	1.47175	0.537	0.121	0	1	Lama3
Itgb6	0	1.46301	0.53	0.094	0	1	Itgb6
Cdkn2b	0	1.44312	0.537	0.144	0	1	Cdkn2b
Cav1	0	1.43197	0.496	0.08	0	1	Cav1
Wwc2	0	1.3935	0.668	0.462	0	1	Wwc2
Gm26917	1.01927e-15	1.38481	0.361	0.367	2.25259e-11	1	Gm26917
Gprc5a	0	1.38422	0.683	0.534	0	1	Gprc5a
F3	7.01105e-272	1.3735	0.464	0.176	1.54944e-267	1	F3
Gsn	0	1.37244	0.676	0.48	0	1	Gsn
Myh14	0	1.37171	0.756	0.624	0	1	Myh14
Tspan8	6.06951e-285	1.36453	0.691	0.601	1.34136e-280	1	Tspan8
Fam189a2	0	1.34677	0.585	0.302	0	1	Fam189a2
Clic3	0	1.34164	0.774	0.651	0	1	Clic3
Tead1	0	1.32502	0.619	0.368	0	1	Tead1
Dag1	3.95835e-278	1.31605	0.713	0.703	8.74795e-274	1	Dag1
Timp3	0	1.31498	0.784	0.646	0	1	Timp3
Col4a1	0	1.30056	0.781	0.76	0	1	Col4a1
Gm42418	0	1.29979	0.987	0.985	0	1	Gm42418
Macf1	1.52818e-261	1.28738	0.689	0.584	3.37727e-257	1	Macf1
Lrpap1	7.97778e-230	1.27781	0.626	0.51	1.76309e-225	1	Lrpap1
Hspg2	0	1.276	0.51	0.156	0	1	Hspg2
Cldn18	0	1.26618	0.9	0.891	0	1	Cldn18
2200002D01Rik	0	1.2632	0.526	0.224	0	1	2200002D01Rik
Bcam	8.93963e-276	1.26319	0.711	0.7	1.97566e-271	1	Bcam
Npnt	0	1.26089	0.716	0.558	0	1	Npnt
Ano1	0	1.25879	0.534	0.238	0	1	Ano1
Flrt3	0	1.25845	0.477	0.118	0	1	Flrt3
Tns1	2.70689e-244	1.24516	0.633	0.479	5.98223e-240	1	Tns1
Arhgef26	4.50238e-301	1.24503	0.531	0.238	9.95025e-297	1	Arhgef26
Samhd1	0	1.2337	0.49	0.172	0	1	Samhd1
Cttnbp2nl	0	1.23343	0.504	0.164	0	1	Cttnbp2nl
Col4a2	2.03864e-249	1.22857	0.701	0.672	4.5054e-245	1	Col4a2
Lars2	4.84747e-124	1.22695	0.666	0.65	1.07129e-119	1	Lars2
Ndst1	1.24327e-244	1.20429	0.505	0.251	2.74763e-240	1	Ndst1
S100a14	2.20181e-252	1.19889	0.403	0.135	4.866e-248	1	S100a14
Slco3a1	6.63428e-300	1.19335	0.486	0.185	1.46618e-295	1	Slco3a1
Dennd3	0	1.18786	0.475	0.144	0	1	Dennd3
Col4a5	3.93555e-218	1.18444	0.515	0.295	8.69757e-214	1	Col4a5
Cyr61	1.07495e-211	1.16512	0.62	0.402	2.37564e-207	1	Cyr61
Fam174b	2.0016e-268	1.15764	0.511	0.24	4.42354e-264	1	Fam174b
Rab11fip1	9.93064e-219	1.14734	0.552	0.344	2.19467e-214	1	Rab11fip1
Malat1	0	1.14604	0.992	0.999	0	1	Malat1
Lamc2	2.10882e-217	1.14386	0.481	0.248	4.6605e-213	1	Lamc2
Tspan15	1.5373e-224	1.14247	0.546	0.328	3.39743e-220	1	Tspan15
Ptpre	0	1.14141	0.409	0.044	0	1	Ptpre
Wnk1	9.30328e-248	1.13674	0.714	0.732	2.05603e-243	1	Wnk1
AY036118	1.30459e-207	1.11633	0.731	0.653	2.88314e-203	1	AY036118
Dpysl2	1.5359e-239	1.1156	0.485	0.228	3.39434e-235	1	Dpysl2
Gramd2	5.03368e-207	1.11452	0.511	0.289	1.11244e-202	1	Gramd2
Utrn	2.77797e-164	1.1137	0.565	0.445	6.13931e-160	1	Utrn
Mrc2	0	1.10467	0.409	0.072	0	1	Mrc2
Thbs3	1.66445e-195	1.08352	0.464	0.233	3.67844e-191	1	Thbs3
Crlf1	1.97475e-148	1.07181	0.595	0.55	4.3642e-144	1	Crlf1
Timp2	7.45055e-159	1.06699	0.487	0.321	1.64657e-154	1	Timp2
Anxa5	1.08761e-181	1.06688	0.67	0.689	2.40362e-177	1	Anxa5
Ehd2	0	1.06626	0.43	0.108	0	1	Ehd2
Tmem37	7.35428e-148	1.06314	0.493	0.335	1.6253e-143	1	Tmem37
Gipc2	6.34584e-272	1.0628	0.485	0.188	1.40243e-267	1	Gipc2
Ppp3ca	7.37898e-227	1.06056	0.701	0.725	1.63075e-222	1	Ppp3ca
Cavin1	3.46259e-177	1.05889	0.472	0.269	7.65232e-173	1	Cavin1
Scnn1b	1.36536e-263	1.05597	0.448	0.167	3.01744e-259	1	Scnn1b
Nav2	3.33376e-160	1.0556	0.587	0.474	7.36761e-156	1	Nav2
Wwp1	9.35456e-148	1.05083	0.583	0.51	2.06736e-143	1	Wwp1
Nectin3	3.64168e-148	1.04804	0.516	0.371	8.0481e-144	1	Nectin3
Galnt18	4.84632e-216	1.04487	0.46	0.211	1.07104e-211	1	Galnt18
Nckap5	1.35215e-130	1.04465	0.603	0.551	2.98825e-126	1	Nckap5
Tgfb2	0	1.03663	0.391	0.091	0	1	Tgfb2
Slc44a2	1.32526e-166	1.03301	0.496	0.314	2.92882e-162	1	Slc44a2
Myl12a	2.24349e-256	1.0323	0.755	0.881	4.95811e-252	1	Myl12a
Myo1b	8.39603e-117	1.02256	0.525	0.433	1.85552e-112	1	Myo1b
Ier3	2.88528e-132	1.01864	0.597	0.523	6.37648e-128	1	Ier3
Myl6	0	1.01787	0.901	0.974	0	1	Myl6
Igf1r	9.53997e-171	1.01337	0.473	0.263	2.10833e-166	1	Igf1r
Trp53bp2	2.36176e-148	1.006	0.46	0.275	5.2195e-144	1	Trp53bp2
Fzd2	3.09779e-201	1.00587	0.446	0.212	6.84611e-197	1	Fzd2

## Sheet: Cluster 2
	p_val	avg_logFC	pct.1	pct.2	p_val_adj	cluster	gene
Lyz1	0	3.46948	0.997	0.242	0	2	Lyz1

## Sheet: Cluster 3
	p_val	avg_logFC	pct.1	pct.2	p_val_adj	cluster	gene
Tmem212	0	2.50005	0.921	0.012	0	3	Tmem212
Dynlrb2	0	2.35898	0.945	0.057	0	3	Dynlrb2
Cdkn1c	0	2.27424	0.881	0.23	0	3	Cdkn1c
AU040972	0	2.26777	0.806	0.014	0	3	AU040972
Tppp3	0	2.183	0.955	0.22	0	3	Tppp3
Igfbp5	0	2.18137	0.937	0.083	0	3	Igfbp5
Aldh1a1	0	2.17689	0.955	0.094	0	3	Aldh1a1
1110017D15Rik	0	2.15173	0.918	0.01	0	3	1110017D15Rik
Ccdc153	0	2.14002	0.886	0.011	0	3	Ccdc153
Tm4sf1	0	2.084	0.908	0.056	0	3	Tm4sf1
Elof1	0	2.00688	0.956	0.349	0	3	Elof1
Cd24a	0	1.96451	0.938	0.136	0	3	Cd24a
3300002A11Rik	0	1.85952	0.849	0.008	0	3	3300002A11Rik
Sec14l3	0	1.83503	0.984	0.416	0	3	Sec14l3
Tubb4b	0	1.82872	0.973	0.731	0	3	Tubb4b
Fam183b	0	1.81644	0.894	0.009	0	3	Fam183b
Tuba1a	0	1.80157	0.947	0.277	0	3	Tuba1a
Cyp2s1	0	1.79759	0.918	0.021	0	3	Cyp2s1
Mlf1	0	1.78626	0.9	0.013	0	3	Mlf1
Ckb	0	1.78418	0.859	0.076	0	3	Ckb
Cfap126	0	1.74566	0.899	0.017	0	3	Cfap126
Mt1	0	1.6784	0.982	0.673	0	3	Mt1
Dnah12	0	1.67798	0.896	0.01	0	3	Dnah12
Hsp90aa1	0	1.66619	0.984	0.766	0	3	Hsp90aa1
Rsph1	0	1.66281	0.874	0.011	0	3	Rsph1
Traf3ip1	0	1.65138	0.911	0.069	0	3	Traf3ip1
Meig1	0	1.64216	0.86	0.011	0	3	Meig1
Ccdc39	0	1.6383	0.895	0.012	0	3	Ccdc39
Foxj1	0	1.63789	0.893	0.011	0	3	Foxj1
1700007K13Rik	0	1.62346	0.878	0.012	0	3	1700007K13Rik
Spag17	0	1.60523	0.898	0.007	0	3	Spag17
Hspa4l	0	1.57986	0.922	0.196	0	3	Hspa4l
Riiad1	0	1.57927	0.843	0.011	0	3	Riiad1
Ccdc113	0	1.55682	0.866	0.007	0	3	Ccdc113
Gstm1	0	1.55627	0.925	0.262	0	3	Gstm1
Aldh3b1	0	1.54952	0.869	0.054	0	3	Aldh3b1
Map1b	0	1.51923	0.879	0.057	0	3	Map1b
Csrp2	0	1.50843	0.88	0.122	0	3	Csrp2
Spef2	0	1.50638	0.875	0.007	0	3	Spef2
Calml4	0	1.50093	0.8	0.007	0	3	Calml4
Cyp2f2	0	1.48364	0.81	0.149	0	3	Cyp2f2
Arhgdig	0	1.46275	0.869	0.096	0	3	Arhgdig
AC149090.1	1.68833e-225	1.45462	0.857	0.42	3.7312e-221	3	AC149090.1
Scgb1a1	4.52216e-230	1.45299	0.996	0.953	9.99397e-226	3	Scgb1a1
Nme5	0	1.45118	0.852	0.012	0	3	Nme5
Nudc	0	1.44905	0.918	0.425	0	3	Nudc
BC051019	0	1.42343	0.856	0.005	0	3	BC051019
Hspa2	0	1.41492	0.827	0.073	0	3	Hspa2
Cfap44	0	1.41289	0.827	0.005	0	3	Cfap44
Dynll1	0	1.38881	0.977	0.794	0	3	Dynll1
Rsph9	0	1.38874	0.839	0.051	0	3	Rsph9
1110004E09Rik	0	1.383	0.876	0.227	0	3	1110004E09Rik
Ascc1	0	1.37633	0.833	0.177	0	3	Ascc1
Gm19935	0	1.36992	0.749	0.005	0	3	Gm19935
Ifitm3	0	1.35591	0.874	0.261	0	3	Ifitm3
Cfap53	0	1.35009	0.82	0.015	0	3	Cfap53
Sntn	0	1.337	0.733	0.005	0	3	Sntn
Spa17	0	1.32973	0.84	0.062	0	3	Spa17
Dmkn	0	1.32811	0.791	0.049	0	3	Dmkn
Cep83	0	1.31958	0.898	0.163	0	3	Cep83
Tspan1	0	1.31603	0.858	0.282	0	3	Tspan1
Bphl	0	1.31433	0.897	0.354	0	3	Bphl
4933434E20Rik	0	1.31194	0.832	0.285	0	3	4933434E20Rik
Gm17018	0	1.30998	0.87	0.21	0	3	Gm17018
1700016K19Rik	0	1.30708	0.822	0.008	0	3	1700016K19Rik
Cep126	0	1.29762	0.856	0.025	0	3	Cep126
Fam161a	0	1.29045	0.814	0.011	0	3	Fam161a
Lrriq1	0	1.28588	0.818	0.006	0	3	Lrriq1
Erich2	0	1.28248	0.822	0.032	0	3	Erich2
Pifo	0	1.27397	0.798	0.005	0	3	Pifo
Lrrc51	0	1.26871	0.839	0.045	0	3	Lrrc51
Fhad1	0	1.26551	0.841	0.007	0	3	Fhad1
Efcab10	0	1.26149	0.791	0.004	0	3	Efcab10
Cfap45	0	1.25996	0.809	0.022	0	3	Cfap45
Tctex1d4	0	1.25849	0.792	0.005	0	3	Tctex1d4
Smim5	0	1.25342	0.811	0.018	0	3	Smim5
2610028H24Rik	0	1.25332	0.836	0.054	0	3	2610028H24Rik
Spaca9	0	1.2503	0.799	0.009	0	3	Spaca9
Capsl	0	1.2457	0.819	0.064	0	3	Capsl
Tmem107	0	1.21549	0.811	0.101	0	3	Tmem107
Ift43	0	1.21192	0.904	0.332	0	3	Ift43
Scgb3a2	2.9303e-164	1.20966	0.785	0.417	6.47596e-160	3	Scgb3a2
Wdr78	0	1.20822	0.821	0.024	0	3	Wdr78
Hp	2.69815e-191	1.20215	0.853	0.482	5.96291e-187	3	Hp
Cfap43	0	1.19557	0.832	0.048	0	3	Cfap43
Ift74	0	1.19353	0.834	0.099	0	3	Ift74
1700001C02Rik	0	1.1881	0.775	0.003	0	3	1700001C02Rik
Gm1673	0	1.18643	0.798	0.036	0	3	Gm1673
Krt8	5.83424e-294	1.18468	0.954	0.674	1.28937e-289	3	Krt8
Dnah5	0	1.1808	0.752	0.005	0	3	Dnah5
Mns1	0	1.17572	0.774	0.011	0	3	Mns1
Cfap206	0	1.17459	0.813	0.004	0	3	Cfap206
1700088E04Rik	0	1.17276	0.823	0.039	0	3	1700088E04Rik
Mcee	0	1.16822	0.886	0.324	0	3	Mcee
Stmnd1	0	1.1604	0.695	0.004	0	3	Stmnd1
Tekt1	0	1.16025	0.771	0.005	0	3	Tekt1
Ccnd2	0	1.15987	0.876	0.31	0	3	Ccnd2
Hdc	0	1.15419	0.817	0.132	0	3	Hdc
Nme9	0	1.15235	0.783	0.004	0	3	Nme9
Enkur	0	1.14223	0.813	0.019	0	3	Enkur
Ccdc17	0	1.13303	0.742	0.024	0	3	Ccdc17
Dpy30	0	1.12386	0.903	0.422	0	3	Dpy30
Cbr2	5.52937e-270	1.12362	0.984	0.738	1.22199e-265	3	Cbr2
Myb	0	1.11385	0.78	0.01	0	3	Myb
Slc23a2	0	1.10939	0.764	0.231	0	3	Slc23a2
Anxa1	1.00277e-307	1.10912	0.944	0.503	2.21612e-303	3	Anxa1
Spag6l	0	1.10901	0.818	0.004	0	3	Spag6l
1700007G11Rik	0	1.10744	0.766	0.004	0	3	1700007G11Rik
Kcnq1ot1	3.02072e-214	1.10677	0.933	0.515	6.6758e-210	3	Kcnq1ot1
Cfap69	0	1.10676	0.798	0.027	0	3	Cfap69
1700024G13Rik	0	1.10434	0.692	0.004	0	3	1700024G13Rik
Ezr	1.79958e-284	1.10163	0.973	0.773	3.97707e-280	3	Ezr
Ak7	0	1.10118	0.774	0.004	0	3	Ak7
Drc3	0	1.10094	0.796	0.008	0	3	Drc3
Net1	0	1.10089	0.856	0.236	0	3	Net1
Srsf10	0	1.10003	0.953	0.473	0	3	Srsf10
4833427G06Rik	0	1.09736	0.755	0.005	0	3	4833427G06Rik
Cdc14a	0	1.09113	0.793	0.142	0	3	Cdc14a
Crip1	1.42351e-183	1.08937	0.905	0.594	3.14596e-179	3	Crip1
Dnajc15	0	1.08872	0.849	0.299	0	3	Dnajc15
Cfap36	0	1.08783	0.859	0.223	0	3	Cfap36
Mt2	1.24691e-255	1.08229	0.77	0.285	2.75568e-251	3	Mt2
Ccdc114	0	1.08143	0.755	0.028	0	3	Ccdc114
Chchd10	9.27871e-267	1.07603	0.975	0.84	2.05059e-262	3	Chchd10
Atf3	3.07139e-80	1.07512	0.749	0.545	6.78778e-76	3	Atf3
Lrrc23	0	1.07495	0.717	0.005	0	3	Lrrc23
Wdr60	0	1.07273	0.793	0.087	0	3	Wdr60
Mapk15	0	1.0727	0.761	0.006	0	3	Mapk15
Cspp1	0	1.07155	0.89	0.265	0	3	Cspp1
Dync2h1	0	1.06946	0.823	0.106	0	3	Dync2h1
Dnah9	0	1.06848	0.796	0.005	0	3	Dnah9
Gm29538	0	1.05281	0.747	0.007	0	3	Gm29538
Calm1	4.36328e-293	1.05245	0.998	0.931	9.64285e-289	3	Calm1
Cep290	0	1.05205	0.836	0.126	0	3	Cep290
Fam213a	0	1.0499	0.82	0.199	0	3	Fam213a
Ccpg1os	0	1.04941	0.768	0.064	0	3	Ccpg1os
Klf2	4.85274e-203	1.0452	0.626	0.203	1.07245e-198	3	Klf2
Enah	0	1.03782	0.832	0.077	0	3	Enah
1700012B09Rik	0	1.03018	0.611	0.003	0	3	1700012B09Rik
Dnah6	0	1.029	0.725	0.004	0	3	Dnah6
Fam216a	0	1.02765	0.798	0.106	0	3	Fam216a
Hydin	0	1.023	0.736	0.005	0	3	Hydin
Pltp	0	1.01918	0.733	0.025	0	3	Pltp
Atpif1	9.40928e-303	1.01696	0.971	0.782	2.07945e-298	3	Atpif1
Ttll3	0	1.01528	0.726	0.028	0	3	Ttll3
Cdhr3	0	1.01466	0.699	0.004	0	3	Cdhr3
Iqcg	0	1.01107	0.754	0.005	0	3	Iqcg
Cfap54	0	1.01034	0.74	0.007	0	3	Cfap54
Chchd6	0	1.01008	0.782	0.107	0	3	Chchd6
Ppp1r36	0	1.009	0.757	0.01	0	3	Ppp1r36
Dnah3	0	1.00756	0.659	0.004	0	3	Dnah3
Id1	3.50104e-77	1.0049	0.697	0.459	7.73729e-73	3	Id1
Fbxo36	0	1.0036	0.747	0.06	0	3	Fbxo36
Ccdc187	0	1.00356	0.726	0.005	0	3	Ccdc187

## Sheet: Cluster 4
	p_val	avg_logFC	pct.1	pct.2	p_val_adj	cluster	gene
Scgb3a1	5.93083e-171	3.78749	0.42	0.068	1.31071e-166	4	Scgb3a1
Scgb3a21	0	3.75242	0.988	0.421	0	4	Scgb3a2
Scgb1a11	1.48151e-296	3.62548	1	0.955	3.27415e-292	4	Scgb1a1
Reg3g	7.3701e-213	2.75967	0.243	0.015	1.62879e-208	4	Reg3g
Cyp2f21	0	2.67418	0.996	0.167	0	4	Cyp2f2
Hp1	1.05231e-303	2.56086	0.99	0.49	2.32561e-299	4	Hp
Retnla	5.22618e-198	2.24233	0.731	0.205	1.15499e-193	4	Retnla
Lypd2	0	1.97916	0.811	0.067	0	4	Lypd2
Gsto1	0	1.67445	0.91	0.148	0	4	Gsto1
Tff2	1.75018e-247	1.66128	0.235	0.011	3.8679e-243	4	Tff2
Cldn10	0	1.64216	0.94	0.139	0	4	Cldn10
Selenbp1	4.38418e-264	1.63074	0.966	0.571	9.68905e-260	4	Selenbp1
Aldh1a11	0	1.55635	0.94	0.13	0	4	Aldh1a1
Gsta3	0	1.49748	0.938	0.222	0	4	Gsta3
Cbr21	2.87228e-258	1.48188	1	0.747	6.34774e-254	4	Cbr2
Mgst1	4.21532e-251	1.437	0.984	0.762	9.31586e-247	4	Mgst1
Bpifb1	7.24917e-274	1.41295	0.223	0.007	1.60207e-269	4	Bpifb1
Fmo2	0	1.3151	0.888	0.106	0	4	Fmo2
Gsta4	3.52373e-261	1.26101	0.94	0.422	7.78744e-257	4	Gsta4
Plpp3	0	1.21213	0.863	0.069	0	4	Plpp3
Cxcl17	2.57094e-281	1.20116	0.669	0.117	5.68178e-277	4	Cxcl17
Nupr1	5.32086e-87	1.12073	0.976	0.661	1.17591e-82	4	Nupr1
Gpx2	0	1.09847	0.855	0.142	0	4	Gpx2
8430408G22Rik	3.42735e-229	1.09117	0.809	0.226	7.57444e-225	4	8430408G22Rik
Wfdc2	2.49174e-194	1.06162	0.996	0.896	5.50675e-190	4	Wfdc2
Muc5b	6.18762e-173	1.04357	0.163	0.007	1.36746e-168	4	Muc5b
Cp	0	1.0396	0.645	0.055	0	4	Cp
Bpifa1	1.08329e-150	1.01585	0.131	0.005	2.39408e-146	4	Bpifa1
Upk3a	0	1.00021	0.422	0.021	0	4	Upk3a
