# Supplementary material for: Single cell transcriptomic analysis of murine lung development on hyperoxia-induced damage
Source: Nat Commun. 2021 Mar 10;12:1565. doi: 10.1038/s41467-021-21865-2 (PMC7946947; doi:10.1038/s41467-021-21865-2)
Supplement: Supplementary file 7 — Supplementary Data 4 [file 41467_2021_21865_MOESM7_ESM.xlsx]

## Sheet: dsa_epithelial
Supplementary Data 4. Hyperoxia-induced changes in lung epithelium
gene	cluster_id	logFC__Hyperoxia	logCPM__Hyperoxia	F__Hyperoxia	p_val__Hyperoxia	p_adj.loc__Hyperoxia	Normoxia.frq	Hyperoxia.frq	Frequency		0.1
Xkr4	0	-0.655	0.637	4.5	0.17	0.367	0.000442282	0	FALSE
Rp1	0	-0.501	0.872	0.781	0.407	0.609	0.00265369	0.00248756	FALSE
Sox17	0	-0.727	1.53	3.9	0.0537	0.185	0.0145953	0.0120232	FALSE
Gm37323	0	0.442	0.635	2.6	0.32	0.526	0	0.000414594	FALSE
Mrpl15	0	0.515	5.19	26.1	4.85e-06	0.000121	0.198585	0.363599	TRUE
Lypla1	0	-0.16	4.65	1.73	0.194	0.4	0.179124	0.227612	TRUE
Tcea1	0	0.124	5.63	1.54	0.221	0.44	0.283503	0.426617	TRUE
Rgs20	0	-0.215	0.656	0.266	0.754	0.868	0.000442282	0.000414594	FALSE
Atp6v1h	0	0.32	5.36	11.7	0.00123	0.0109	0.234852	0.376036	TRUE
Rb1cc1	0	-0.541	6.6	50.3	3.66e-09	2.92e-07	0.555949	0.536899	TRUE
4732440D04Rik	0	-0.0538	3.35	0.0945	0.76	0.872	0.0645732	0.0916252	FALSE
Alkal1	0	1.09	2.87	14.4	0.000388	0.00435	0.0269792	0.0717247	FALSE
Pcmtd1	0	0.131	6	2.95	0.0921	0.267	0.36046	0.502488	TRUE
Gm26901	0	-0.556	1.13	1.6	0.225	0.445	0.00574967	0.00621891	FALSE
Rrs1	0	1.13	3.91	64.9	1.09e-10	1.57e-08	0.0614772	0.18408	TRUE
Adhfe1	0	0.936	2.34	11.8	0.00119	0.0107	0.0185759	0.0493367	FALSE
Mybl1	0	0.378	1	0.51	0.481	0.684	0.00309598	0.00580431	FALSE
Vcpip1	0	-0.395	4.42	13.8	0.000506	0.00539	0.160991	0.177861	TRUE
1700034P13Rik	0	-0.984	0.694	4.67	0.144	0.362	0.00132685	0.000414594	FALSE
Sgk3	0	-0.24	2.46	1.04	0.313	0.526	0.0327289	0.0427032	FALSE
Mcmdc2	0	-0.447	1.05	0.786	0.38	0.581	0.0048651	0.00456053	FALSE
Snhg6	0	0.511	5.45	10.2	0.00243	0.0184	0.233967	0.380597	TRUE
Tcf24	0	-1.34	0.907	6.27	0.0164	0.0805	0.0048651	0.00207297	FALSE
Ppp1r42	0	-0.0337	0.711	0.00437	0.965	0.982	0.000884564	0.00124378	FALSE
Cops5	0	0.361	5.21	12.5	0.000884	0.00834	0.211411	0.354478	TRUE
Cspp1	0	-0.466	5.4	31.7	7.53e-07	2.57e-05	0.293675	0.305556	TRUE
Arfgef1	0	0.0147	6.29	0.0402	0.887	0.941	0.439628	0.538143	TRUE
Prex2	0	-0.471	2.19	3.97	0.0517	0.181	0.0296329	0.0290216	FALSE
A830018L16Rik	0	0.389	0.747	0.619	0.562	0.743	0.000884564	0.00207297	FALSE
Sulf1	0	-0.171	1.22	0.16	0.701	0.849	0.00707651	0.00912106	FALSE
Prdm14	0	-0.655	0.637	4.5	0.17	0.367	0.000442282	0	FALSE
Ncoa2	0	-0.553	4.82	25.4	6.05e-06	0.000144	0.219814	0.215174	TRUE
Gm29570	0	-0.634	0.714	1.63	0.345	0.544	0.00132685	0.000829187	FALSE
Tram1	0	-0.215	6.29	6.92	0.0112	0.0603	0.442282	0.5199	TRUE
Lactb2	0	0.222	4.78	3.87	0.0544	0.186	0.169836	0.25995	TRUE
Eya1	0	0.0478	2.98	0.0511	0.822	0.91	0.048651	0.0721393	FALSE
Msc	0	-1.1	0.657	7.47	0.0524	0.181	0.000884564	0	FALSE
Kcnb2	0	-0.536	1.27	0.987	0.325	0.533	0.00707651	0.00829187	FALSE
Terf1	0	-0.122	3.78	0.804	0.374	0.575	0.0973021	0.124378	TRUE
Sbspon	0	0.602	0.887	1.23	0.313	0.526	0.00176913	0.00414594	FALSE
4930444P10Rik	0	-0.0263	0.714	0.00298	0.965	0.982	0.000884564	0.00124378	FALSE
Rpl7	0	0.21	11.1	10.5	0.00207	0.0164	0.988501	0.996683	TRUE
Rdh10	0	-0.0235	4.4	0.041	0.84	0.912	0.145953	0.191542	TRUE
Stau2	0	-0.209	3.64	1.56	0.218	0.436	0.089341	0.112769	TRUE
Gm7568	0	0.442	0.635	2.6	0.32	0.526	0	0.000414594	FALSE
Ube2w	0	0.15	4.55	2.23	0.142	0.36	0.150376	0.232587	TRUE
Eloc	0	0.112	6.47	2.01	0.162	0.367	0.457762	0.607794	TRUE
D030040B21Rik	0	-0.681	0.714	1.66	0.345	0.544	0.00132685	0.000829187	FALSE
Tmem70	0	0.385	4.23	12.6	0.000826	0.00791	0.110128	0.19859	TRUE
Ly96	0	0.876	2.71	9.77	0.00292	0.0213	0.0265369	0.0688226	FALSE
Jph1	0	-0.2	2.59	0.74	0.394	0.597	0.0384785	0.0485075	FALSE
Gdap1	0	-0.646	0.636	4.81	0.17	0.367	0.000442282	0	FALSE
Pi15	0	-0.146	1.03	0.0716	0.79	0.89	0.00442282	0.00580431	FALSE
Crispld1	0	0.79	0.655	4.13	0.159	0.367	0	0.000829187	FALSE
Pkhd1	0	1.68	2.56	18.5	7.66e-05	0.00118	0.0145953	0.0572139	FALSE
Il17f	0	-0.205	0.657	0.237	0.754	0.868	0.000442282	0.000414594	FALSE
Mcm3	0	0.644	2.55	2.99	0.0897	0.262	0.0238832	0.0427032	FALSE
6720483E21Rik	0	-0.359	0.734	0.448	0.587	0.763	0.00132685	0.00124378	FALSE
Paqr8	0	-0.444	4.68	8.89	0.00436	0.0294	0.194162	0.196932	TRUE
Efhc1	0	-0.184	1.16	0.144	0.705	0.853	0.00619195	0.00787728	FALSE
Tram2	0	-0.194	2.32	0.516	0.476	0.678	0.0296329	0.0348259	FALSE
Tmem14a	0	0.279	3.07	1.62	0.209	0.421	0.0477665	0.0820896	FALSE
Gsta3	0	2.07	5.38	132	8.13e-16	1.15e-12	0.108801	0.425373	TRUE
Kcnq5	0	0.412	0.751	0.55	0.562	0.743	0.000884564	0.00207297	FALSE
Rims1	0	0.662	0.712	1.6	0.36	0.559	0.000442282	0.00165837	FALSE
Gm27028	0	0.442	0.635	2.6	0.32	0.526	0	0.000414594	FALSE
Gm29107	0	0.0315	2.87	0.0194	0.89	0.943	0.0442282	0.0621891	FALSE
Ogfrl1	0	0.477	5.35	13.2	0.000637	0.00649	0.1977	0.33665	TRUE
B3gat2	0	0.145	1.53	0.154	0.696	0.845	0.0101725	0.0165837	FALSE
Smap1	0	0.207	6.79	5.95	0.0182	0.0862	0.517912	0.696517	TRUE
Sdhaf4	0	0.114	5.4	1.39	0.244	0.471	0.264485	0.369403	TRUE
Fam135a	0	0.101	3.77	0.384	0.538	0.732	0.089341	0.13267	TRUE
Col9a1	0	0.822	0.729	2.58	0.233	0.455	0.000442282	0.00207297	FALSE
Lmbrd1	0	0.0688	5.13	0.548	0.463	0.665	0.226448	0.316335	TRUE
Gm9898	0	0.338	1.74	0.819	0.37	0.569	0.0119416	0.0223881	FALSE
Phf3	0	-0.297	6.58	15	0.000298	0.00352	0.530296	0.575456	TRUE
Ptp4a1	0	0.424	7.91	24.7	7.9e-06	0.00018	0.724458	0.859867	TRUE
Gm28644	0	0.794	0.655	4.03	0.159	0.367	0	0.000829187	FALSE
4931428L18Rik	0	0.452	0.636	2.44	0.32	0.526	0	0.000414594	FALSE
Gm29128	0	0.152	0.674	0.108	0.838	0.91	0.000442282	0.000829187	FALSE
Khdrbs2	0	0.439	0.635	2.63	0.32	0.526	0	0.000414594	FALSE
Gm5415	0	-0.646	0.636	4.81	0.17	0.367	0.000442282	0	FALSE
Prim2	0	-0.0152	2.48	0.00415	0.951	0.979	0.031402	0.0472637	FALSE
Rab23	0	0.14	2.63	0.347	0.558	0.743	0.034498	0.0547264	FALSE
Bag2	0	0.526	4.01	14.5	0.00038	0.00429	0.0884564	0.169983	TRUE
Zfp451	0	-0.186	4.49	2.8	0.1	0.282	0.158779	0.197347	TRUE
Bend6	0	0.803	0.656	3.84	0.159	0.367	0	0.000829187	FALSE
Dst	0	-0.499	6	13.9	0.000485	0.00523	0.413976	0.412106	TRUE
Gm37233	0	-0.297	1.59	0.681	0.413	0.614	0.0137107	0.0157546	FALSE
Ccdc115	0	0.273	4.55	7.08	0.0103	0.0569	0.14728	0.244196	TRUE
Imp4	0	0.561	4.15	19.7	4.79e-05	0.000803	0.0964175	0.19403	TRUE
Ptpn18	0	0.174	5.48	4.29	0.0433	0.164	0.265812	0.37728	TRUE
Arhgef4	0	-0.898	1.47	5.07	0.0287	0.12	0.014153	0.0107794	FALSE
Gm38336	0	-0.286	1.37	0.472	0.495	0.696	0.00884564	0.0107794	FALSE
Fam168b	0	-0.0711	5.77	0.519	0.474	0.677	0.345865	0.42869	TRUE
Plekhb2	0	-0.31	5.36	9.14	0.0039	0.0269	0.288368	0.322554	TRUE
Hs6st1	0	0.0362	4.09	0.0852	0.772	0.877	0.114109	0.16874	TRUE
Gm37335	0	-0.655	0.637	4.5	0.17	0.367	0.000442282	0	FALSE
Gm33280	0	1	0.818	3.49	0.134	0.346	0.000884564	0.00331675	FALSE
Uggt1	0	0.0553	4.53	0.252	0.619	0.789	0.152145	0.208955	TRUE
Neurl3	0	-0.174	1.32	0.18	0.755	0.868	0.00840336	0.00995025	FALSE
Arid5a	0	0.0705	3.73	0.187	0.668	0.822	0.0791685	0.116501	TRUE
4930403P22Rik	0	-0.0565	1.53	0.0199	0.888	0.942	0.0101725	0.0140962	FALSE
Kansl3	0	-0.187	4.4	2.41	0.127	0.334	0.149934	0.191542	TRUE
Lman2l	0	-0.122	4.26	1.28	0.263	0.497	0.141088	0.174959	TRUE
Cnnm4	0	0.15	1.88	0.185	0.669	0.823	0.0154799	0.0248756	FALSE
Cnnm3	0	-0.135	3.75	0.725	0.398	0.602	0.100398	0.129768	TRUE
Gm38033	0	-0.826	0.842	2.39	0.178	0.377	0.00309598	0.00207297	FALSE
Ankrd23	0	-0.656	0.858	1.37	0.281	0.52	0.00309598	0.00248756	FALSE
Gm42417	0	0.141	0.675	0.0976	0.838	0.91	0.000442282	0.000829187	FALSE
Ankrd39	0	0.195	4.01	2.49	0.121	0.322	0.103936	0.162106	TRUE
Sema4c	0	-0.884	3.5	33	4.96e-07	1.84e-05	0.0995135	0.0791874	FALSE
Fam178b	0	-1.59	4.77	111	1.88e-14	1.14e-11	0.246351	0.121891	TRUE
Cox5b	0	0.549	7.58	63.4	1.54e-10	2.09e-08	0.657674	0.844942	TRUE
Actr1b	0	0.0921	5.3	1.09	0.305	0.526	0.251216	0.354063	TRUE
4933424G06Rik	0	0.445	0.635	2.56	0.32	0.526	0	0.000414594	FALSE
Zap70	0	1.02	0.748	3.74	0.149	0.367	0.000442282	0.00248756	FALSE
Tmem131	0	-0.0372	5.07	0.0956	0.758	0.871	0.230871	0.299751	TRUE
Vwa3b	0	0.826	0.728	2.72	0.233	0.455	0.000442282	0.00165837	FALSE
Inpp4a	0	0.0663	4.54	0.332	0.567	0.748	0.153914	0.216418	TRUE
Coa5	0	-0.00986	4.47	0.00691	0.934	0.97	0.152145	0.210199	TRUE
Unc50	0	0.0222	5.95	0.0668	0.797	0.895	0.371517	0.495439	TRUE
Mgat4a	0	-0.309	2.92	2.23	0.142	0.36	0.0530739	0.0621891	FALSE
2010300C02Rik	0	-0.0721	3.69	0.23	0.633	0.803	0.0906678	0.119818	TRUE
Tsga10	0	-0.075	1.72	0.0583	0.894	0.947	0.0145953	0.0194859	FALSE
Lipt1	0	0.226	1.8	0.463	0.499	0.699	0.014153	0.0240464	FALSE
Mitd1	0	0.153	3.99	1.28	0.263	0.497	0.095533	0.156302	TRUE
Mrpl30	0	0.37	6.95	27	3.47e-06	9.23e-05	0.54268	0.745025	TRUE
Gm15457	0	-0.646	0.636	4.8	0.17	0.367	0.000442282	0	FALSE
Txndc9	0	0.325	5.74	15.5	0.000245	0.00302	0.29456	0.46932	TRUE
Eif5b	0	0.0401	6.77	0.365	0.549	0.738	0.512163	0.639303	TRUE
Rev1	0	0.419	4.44	11.6	0.00127	0.0112	0.120301	0.213516	TRUE
Aff3	0	-0.674	0.857	1.38	0.281	0.52	0.00309598	0.00248756	FALSE
Gm16152	0	0.461	0.637	2.22	0.32	0.526	0	0.000414594	FALSE
Lonrf2	0	-0.19	0.657	0.238	0.754	0.868	0.000442282	0.000414594	FALSE
Chst10	0	-0.216	0.655	0.274	0.754	0.868	0.000442282	0.000414594	FALSE
Pdcl3	0	0.0153	5.77	0.0256	0.873	0.931	0.338788	0.446932	TRUE
Npas2	0	-0.485	2.69	4.65	0.0358	0.142	0.0459973	0.0468491	FALSE
Rpl31	0	0.251	9.48	10.7	0.00192	0.0154	0.950464	0.979685	TRUE
Tbc1d8	0	-0.201	4.35	2.61	0.112	0.306	0.143742	0.177861	TRUE
Cnot11	0	-0.066	3.69	0.222	0.639	0.808	0.0875719	0.120647	TRUE
Rnf149	0	0.115	6.87	2.79	0.101	0.283	0.553295	0.684494	TRUE
Creg2	0	-0.199	0.657	0.244	0.754	0.868	0.000442282	0.000414594	FALSE
D930019O06Rik	0	-0.652	0.637	4.61	0.17	0.367	0.000442282	0	FALSE
Map4k4	0	-0.0844	5.76	1.03	0.316	0.526	0.337461	0.415837	TRUE
Il1r2	0	0.382	0.854	0.514	0.534	0.729	0.00176913	0.00373134	FALSE
Il1r1	0	-0.274	4.01	2.87	0.0961	0.274	0.114993	0.131426	TRUE
Il1rl2	0	0.124	1.69	0.105	0.748	0.868	0.0128262	0.0199005	FALSE
Il1rl1	0	1.07	0.674	5.56	0.0848	0.251	0	0.00124378	FALSE
Il18r1	0	-0.451	5.6	18.6	7.41e-05	0.00115	0.322866	0.34204	TRUE
Il18rap	0	0.141	1.58	0.0972	0.756	0.87	0.0106148	0.0140962	FALSE
Slc9a4	0	-0.648	0.636	4.76	0.17	0.367	0.000442282	0	FALSE
Slc9a2	0	0.791	0.655	4.04	0.159	0.367	0	0.000829187	FALSE
Mfsd9	0	0.308	1.49	0.434	0.513	0.712	0.00884564	0.0161692	FALSE
Pou3f3	0	0.451	0.636	2.47	0.32	0.526	0	0.000414594	FALSE
Mrps9	0	-0.318	6.48	6.21	0.0159	0.079	0.452012	0.512438	TRUE
Gpr45	0	-0.198	0.656	0.259	0.754	0.868	0.000442282	0.000414594	FALSE
Tgfbrap1	0	-0.0262	4.65	0.0524	0.82	0.91	0.170721	0.231758	TRUE
8430432A02Rik	0	0.601	0.937	1.15	0.316	0.526	0.00221141	0.00497512	FALSE
AI597479	0	-0.246	2.86	1.37	0.247	0.475	0.0499779	0.0617745	FALSE
Fhl2	0	-0.0861	1.05	0.02	0.888	0.942	0.00442282	0.00621891	FALSE
Nck2	0	-0.0261	3.8	0.0222	0.882	0.938	0.0977444	0.127695	TRUE
1500015O10Rik	0	0.931	0.947	2.36	0.131	0.34	0.00176913	0.00373134	FALSE
Gm29155	0	-1.1	0.657	7.23	0.0524	0.181	0.000884564	0	FALSE
Gm29156	0	-0.654	0.637	4.56	0.17	0.367	0.000442282	0	FALSE
Uxs1	0	0.492	3.68	6.21	0.016	0.0792	0.0698806	0.133499	TRUE
Tpp2	0	0.0187	5.59	0.0552	0.815	0.908	0.293675	0.393864	TRUE
Mettl21c	0	-0.313	0.856	0.303	0.603	0.776	0.00265369	0.00290216	FALSE
Gm8251	0	-0.478	1.9	1.7	0.197	0.404	0.0181336	0.0178275	FALSE
Tex30	0	-0.157	3.67	1	0.321	0.528	0.0888987	0.113599	TRUE
Kdelc1	0	0.476	2.5	3.69	0.0604	0.2	0.0260946	0.0514096	FALSE
Bivm	0	-0.147	2.65	0.578	0.45	0.652	0.0398054	0.0534826	FALSE
Ercc5	0	0.158	3.95	1.6	0.212	0.426	0.0990712	0.152156	TRUE
Mettl21e	0	0.409	0.856	0.546	0.534	0.729	0.00176913	0.00373134	FALSE
Gulp1	0	-0.304	1.2	0.414	0.523	0.72	0.00707651	0.00787728	FALSE
Col3a1	0	-0.315	5.24	5.78	0.0199	0.0921	0.267138	0.304726	TRUE
Col5a2	0	-0.34	2.67	1.99	0.164	0.367	0.0420168	0.0489221	FALSE
Wdr75	0	0.684	3.95	23.8	1.08e-05	0.000232	0.0796108	0.169154	TRUE
Gm5269	0	0.798	0.656	3.97	0.159	0.367	0	0.000829187	FALSE
Slc40a1	0	-0.562	1.34	1.34	0.252	0.482	0.00928793	0.00995025	FALSE
Dnah7b	0	0.579	0.94	0.987	0.325	0.533	0.00221141	0.00538972	FALSE
Dnah7c	0	0.129	0.673	0.0982	0.838	0.91	0.000442282	0.000829187	FALSE
Slc39a10	0	-0.303	4.23	4.71	0.0346	0.138	0.135338	0.151741	TRUE
Gm28151	0	-0.983	1.39	7.38	0.00896	0.0509	0.0128262	0.00870647	FALSE
Gm28826	0	0.438	0.635	2.65	0.32	0.526	0	0.000414594	FALSE
4933411E06Rik	0	-0.408	0.768	0.539	0.531	0.726	0.00176913	0.00165837	FALSE
Tmeff2	0	-0.00853	0.715	0.00106	0.974	0.986	0.000884564	0.00124378	FALSE
Gm29325	0	0.596	1.09	1.26	0.267	0.503	0.00353826	0.00829187	FALSE
Cavin2	0	-0.648	3.67	8.92	0.00431	0.0292	0.083149	0.0899668	FALSE
1700072G22Rik	0	-0.00655	1.13	8.87e-05	0.993	0.995	0.00530739	0.00746269	FALSE
Nabp1	0	-0.405	4.47	7.09	0.0103	0.0568	0.149934	0.165008	TRUE
Gm17767	0	-0.665	0.786	1.45	0.318	0.526	0.00176913	0.00165837	FALSE
Gm28055	0	0.454	0.636	2.41	0.32	0.526	0	0.000414594	FALSE
Myo1b	0	0.16	5.93	3.86	0.0549	0.187	0.334365	0.466833	TRUE
Stat4	0	-0.368	0.734	0.474	0.587	0.763	0.00132685	0.00124378	FALSE
Gm31812	0	1.47	1.13	7.97	0.00673	0.0408	0.00221141	0.0107794	FALSE
Stat1	0	0.271	3.56	2.89	0.0951	0.272	0.0703229	0.113599	TRUE
Gls	0	-0.426	5.4	13.7	0.000521	0.0055	0.27908	0.300166	TRUE
Nab1	0	0.272	5.3	6.92	0.0112	0.0603	0.231756	0.36733	TRUE
Gm553	0	-0.333	0.693	0.446	0.657	0.815	0.000884564	0.000829187	FALSE
Nemp2	0	-0.26	2.36	1.02	0.318	0.526	0.0322866	0.037728	FALSE
Mfsd6	0	0.065	4.9	0.445	0.601	0.775	0.193277	0.276119	TRUE
Inpp1	0	-0.273	3.15	3.03	0.0879	0.258	0.0605927	0.0725539	FALSE
Hibch	0	0.153	4.41	2.12	0.151	0.367	0.133569	0.211028	TRUE
1700019D03Rik	0	1.03	2.78	13.8	0.000507	0.00539	0.0252101	0.0746269	FALSE
Pms1	0	0.112	1.7	0.108	0.744	0.868	0.0128262	0.0211443	FALSE
Gm28777	0	0.446	0.636	2.54	0.32	0.526	0	0.000414594	FALSE
Ormdl1	0	0.373	4.5	8.34	0.00566	0.0359	0.129589	0.238391	TRUE
Osgepl1	0	0.253	3.14	1.87	0.178	0.377	0.0499779	0.0883085	FALSE
Gm28551	0	-0.652	0.676	2.16	0.334	0.535	0.000884564	0.000414594	FALSE
Asnsd1	0	0.614	4.32	24.1	9.47e-06	0.000208	0.105263	0.222637	TRUE
Dnah7a	0	-1.57	0.945	8.35	0.00562	0.0357	0.00574967	0.00207297	FALSE
Stk17b	0	-0.0587	4.36	0.282	0.635	0.804	0.132685	0.179934	TRUE
Hecw2	0	-0.423	1.57	1.18	0.283	0.521	0.0137107	0.0145108	FALSE
Ccdc150	0	-0.638	0.677	1.99	0.334	0.535	0.000884564	0.000414594	FALSE
Gtf3c3	0	-0.114	3.51	0.525	0.472	0.674	0.0778417	0.102819	TRUE
Pgap1	0	-0.295	3.42	2.65	0.11	0.3	0.0765148	0.0912106	FALSE
Ankrd44	0	-0.561	3.95	11.7	0.00122	0.0108	0.12207	0.119818	TRUE
4930444A19Rik	0	-0.649	0.637	4.73	0.17	0.367	0.000442282	0	FALSE
Sf3b1	0	0.183	7.39	8.07	0.00642	0.0392	0.651039	0.80597	TRUE
Coq10b	0	-0.142	5.5	2.6	0.113	0.307	0.280849	0.366501	TRUE
Hspd1	0	0.654	6.56	78.5	6.1e-12	1.49e-09	0.409111	0.647595	TRUE
Hspe1	0	0.769	8.04	111	1.81e-14	1.13e-11	0.700575	0.899668	TRUE
Mob4	0	0.0233	5.82	0.0806	0.778	0.881	0.348518	0.462687	TRUE
Rftn2	0	0.174	1.53	0.218	0.642	0.809	0.00973021	0.0169983	FALSE
Gm10561	0	1.49	0.981	6.44	0.0143	0.0726	0.00132685	0.00746269	FALSE
Mars2	0	0.51	2.44	3.9	0.0536	0.184	0.0256524	0.0501658	FALSE
Boll	0	0.439	0.635	2.63	0.32	0.526	0	0.000414594	FALSE
Plcl1	0	0.0892	0.822	0.0301	0.863	0.923	0.00176913	0.00290216	FALSE
Satb2	0	0.266	1.02	0.234	0.673	0.826	0.00353826	0.00580431	FALSE
4930558J18Rik	0	-0.203	0.656	0.267	0.754	0.868	0.000442282	0.000414594	FALSE
1700066M21Rik	0	-0.108	1.98	0.123	0.727	0.868	0.020345	0.026534	FALSE
Tyw5	0	0.254	3.36	2.51	0.119	0.319	0.0601504	0.105307	TRUE
Maip1	0	0.269	4.84	8.74	0.00469	0.031	0.17824	0.283167	TRUE
Spats2l	0	0.186	3.26	0.707	0.404	0.607	0.054843	0.0841625	FALSE
Kctd18	0	0.0505	3.03	0.0686	0.939	0.972	0.048651	0.0717247	FALSE
Sgo2a	0	1.63	2.36	22.2	1.91e-05	0.000369	0.0119416	0.0410448	FALSE
Aox1	0	1.1	3.6	42.5	3.03e-08	1.65e-06	0.0490933	0.140547	TRUE
Aox3	0	-0.422	5.45	3.08	0.0851	0.252	0.246793	0.249585	TRUE
Aox4	0	-1.38	1.27	9.24	0.00372	0.0259	0.0114993	0.00497512	FALSE
Aox2	0	-0.211	0.655	0.272	0.754	0.868	0.000442282	0.000414594	FALSE
Bzw1	0	0.115	6.69	2.57	0.115	0.311	0.499779	0.65257	TRUE
Clk1	0	-0.456	7.11	45.9	1.16e-08	7.46e-07	0.64927	0.642206	TRUE
Ppil3	0	0.23	4.14	2.94	0.0924	0.268	0.108801	0.179104	TRUE
Nif3l1	0	0.301	2.72	1.94	0.17	0.367	0.0340557	0.0617745	FALSE
Orc2	0	0.0398	3.48	0.0551	0.815	0.908	0.0725343	0.108624	TRUE
Gm15834	0	0.19	0.928	0.0911	0.764	0.876	0.00265369	0.00456053	FALSE
Fam126b	0	-0.199	6.04	1.28	0.263	0.497	0.356479	0.405887	TRUE
Ndufb3	0	0.403	7.44	25.4	6.11e-06	0.000145	0.641751	0.787313	TRUE
Cflar	0	-0.426	5.6	21.2	2.72e-05	0.000499	0.337461	0.34204	TRUE
Casp8	0	-0.0195	3.93	0.0189	0.891	0.944	0.102609	0.143864	TRUE
Trak2	0	-0.36	3.53	4.89	0.0315	0.129	0.0888987	0.0990879	FALSE
Stradb	0	-0.49	3.33	8.17	0.00613	0.0378	0.0782839	0.0820896	FALSE
Tmem237	0	0.138	4.16	0.865	0.357	0.558	0.115436	0.16874	TRUE
G730003C15Rik	0	-0.073	2.26	0.0719	0.79	0.889	0.0274215	0.0373134	FALSE
Mpp4	0	-0.317	0.856	0.344	0.603	0.776	0.00265369	0.00290216	FALSE
Als2	0	-0.443	2.59	3.06	0.0862	0.254	0.04069	0.0456053	FALSE
Fzd7	0	-0.632	4.37	25.5	5.93e-06	0.000143	0.169836	0.154229	TRUE
Gm26813	0	-1.27	0.714	7.16	0.061	0.201	0.00176913	0.000414594	FALSE
Gm973	0	0.437	0.694	0.763	0.553	0.738	0.000442282	0.00124378	FALSE
Sumo1	0	0.162	6.95	3.92	0.053	0.183	0.574525	0.725539	TRUE
Nop58	0	0.45	5.27	18.9	6.51e-05	0.00103	0.201681	0.354478	TRUE
Bmpr2	0	-0.0648	5.94	0.449	0.506	0.705	0.376824	0.459784	TRUE
Fam117b	0	0.0333	5.31	0.114	0.737	0.868	0.251216	0.327529	TRUE
Ica1l	0	0.591	1.04	1.68	0.247	0.475	0.00309598	0.00746269	FALSE
Wdr12	0	0.452	3.74	9.41	0.00344	0.0244	0.0698806	0.139718	TRUE
Carf	0	-0.428	2.91	4.98	0.0301	0.125	0.0521893	0.0597015	FALSE
Nbeal1	0	-0.139	6.72	4.26	0.044	0.166	0.533835	0.61733	TRUE
Cyp20a1	0	0.151	3.31	0.732	0.425	0.626	0.0614772	0.0936982	FALSE
Abi2	0	0.121	3.25	0.471	0.495	0.697	0.0574967	0.0903814	FALSE
Raph1	0	-0.206	6.48	5.6	0.0217	0.0985	0.484741	0.55141	TRUE
Cd28	0	-0.626	0.825	1.23	0.299	0.526	0.00265369	0.00207297	FALSE
Ctla4	0	-0.191	0.787	0.136	0.742	0.868	0.00176913	0.00207297	FALSE
Icos	0	0.787	0.655	4.21	0.159	0.367	0	0.000829187	FALSE
Pard3b	0	-0.0657	3.6	0.132	0.718	0.862	0.0844759	0.11194	TRUE
Pard3bos1	0	-0.231	0.907	0.183	0.702	0.85	0.00309598	0.00373134	FALSE
Nrp2	0	-0.747	3.97	32.1	6.56e-07	2.3e-05	0.127377	0.11194	TRUE
Gm4208	0	0.782	0.654	4.33	0.159	0.367	0	0.000829187	FALSE
Ino80d	0	-0.429	5.48	23.3	1.29e-05	0.000269	0.312251	0.337479	TRUE
Ino80dos	0	-0.272	2.33	1.03	0.314	0.526	0.0305175	0.0356551	FALSE
Gm20342	0	-0.409	4.09	9.33	0.00356	0.025	0.130473	0.135572	TRUE
Ndufs1	0	0.429	5.05	17.3	0.000122	0.00172	0.194604	0.325456	TRUE
Eef1b2	0	0.363	9.75	31.6	7.73e-07	2.63e-05	0.970367	0.982587	TRUE
Zdbf2	0	-0.297	3.38	2.38	0.129	0.338	0.0628041	0.0858209	FALSE
Adam23	0	0.127	0.673	0.0977	0.838	0.91	0.000442282	0.000829187	FALSE
Mdh1b	0	-0.633	0.676	2.03	0.334	0.535	0.000884564	0.000414594	FALSE
Fastkd2	0	0.7	2.77	10.1	0.00255	0.0191	0.0309598	0.0700663	FALSE
Klf7	0	-0.261	4.57	5.36	0.0246	0.108	0.161875	0.189469	TRUE
Gm26649	0	-0.0525	0.888	0.0106	0.94	0.972	0.00265369	0.00373134	FALSE
Gm28981	0	0.79	0.655	4.17	0.159	0.367	0	0.000829187	FALSE
Creb1	0	-0.331	4.93	13.2	0.000652	0.00661	0.212295	0.251244	TRUE
Mettl21a	0	0.0507	2.49	0.0571	0.814	0.908	0.0309598	0.0476783	FALSE
Gm28982	0	0.194	0.731	0.137	0.772	0.877	0.000884564	0.00165837	FALSE
Ccnyl1	0	-0.595	2.58	7.73	0.00758	0.0448	0.0429014	0.0427032	FALSE
Fzd5	0	-0.625	4.8	19.6	4.97e-05	0.000829	0.21318	0.196103	TRUE
Plekhm3	0	0.626	2.26	5.16	0.0273	0.116	0.0194604	0.0431177	FALSE
Akr1cl	0	0.455	0.636	2.38	0.32	0.526	0	0.000414594	FALSE
D630023F18Rik	0	-0.66	0.637	4.28	0.17	0.367	0.000442282	0	FALSE
Idh1	0	-0.00704	5.56	0.00406	0.949	0.979	0.288368	0.381012	TRUE
Pikfyve	0	-0.409	4.12	8.97	0.00422	0.0287	0.132242	0.143864	TRUE
Map2	0	-0.648	1.19	1.74	0.193	0.399	0.00707651	0.00704809	FALSE
Unc80	0	0.455	0.636	2.37	0.32	0.526	0	0.000414594	FALSE
Rpe	0	0.181	4.42	1.72	0.196	0.402	0.138877	0.208126	TRUE
Kansl1l	0	-0.0835	5.15	0.555	0.46	0.662	0.225122	0.283997	TRUE
Acadl	0	0.427	7.48	40.4	5.42e-08	2.73e-06	0.645732	0.814262	TRUE
Myl1	0	0.421	0.693	0.791	0.553	0.738	0.000442282	0.00124378	FALSE
Lancl1	0	0.323	4.32	6.57	0.0133	0.0688	0.113667	0.212272	TRUE
Erbb4	0	-1.43	0.676	10.7	0.0175	0.0838	0.00132685	0	FALSE
Ikzf2	0	0.191	2.91	0.938	0.337	0.539	0.0429014	0.0655058	FALSE
Spag16	0	2.49	0.849	12.3	0.00127	0.0112	0	0.00331675	FALSE
Bard1	0	0.56	0.935	1.1	0.316	0.526	0.00221141	0.00497512	FALSE
Atic	0	0.742	3.89	23.8	1.08e-05	0.000232	0.0756303	0.165008	TRUE
Fn1	0	-0.0828	4.38	0.247	0.621	0.792	0.144184	0.184909	TRUE
Apol7d	0	-0.305	0.694	0.378	0.657	0.815	0.000884564	0.000829187	FALSE
Mreg	0	0.143	0.676	0.0894	0.838	0.91	0.000442282	0.000829187	FALSE
D230017M19Rik	0	-0.527	1.79	2.32	0.133	0.346	0.017249	0.0186567	FALSE
Pecr	0	0.549	3.56	11	0.00164	0.0136	0.0623618	0.123964	TRUE
Tmem169	0	-0.651	0.678	1.67	0.334	0.535	0.000442282	0.000414594	FALSE
Xrcc5	0	0.332	4.45	6.46	0.0141	0.072	0.130031	0.216003	TRUE
2004-03-01	0	0.442	0.635	2.6	0.32	0.526	0	0.000414594	FALSE
Smarcal1	0	0.1	3.3	0.4	0.53	0.726	0.0628041	0.0941128	FALSE
Rpl37a	0	0.176	11.2	3.42	0.0703	0.223	0.995577	0.998342	TRUE
Igfbp2	0	-1.52	2.08	22.9	1.45e-05	0.000296	0.0260946	0.0136816	FALSE
Igfbp5	0	0.584	3.45	8.2	0.00604	0.0377	0.0535161	0.104892	TRUE
6030407O03Rik	0	0.452	0.636	2.44	0.32	0.526	0	0.000414594	FALSE
Tns1	0	-0.135	6.46	1.01	0.318	0.526	0.483414	0.558458	TRUE
Rufy4	0	-0.83	0.807	2.48	0.182	0.381	0.00265369	0.00165837	FALSE
Cxcr2	0	-0.317	0.695	0.407	0.657	0.815	0.000884564	0.000829187	FALSE
Cxcr1	0	0.452	0.636	2.44	0.32	0.526	0	0.000414594	FALSE
Arpc2	0	0.222	7.82	13.8	0.000501	0.00536	0.731977	0.853234	TRUE
Gpbar1	0	-0.64	0.636	4.98	0.17	0.367	0.000442282	0	FALSE
Aamp	0	-0.259	6.55	10.2	0.00239	0.0182	0.521893	0.59204	TRUE
Pnkd	0	0.146	5.97	2.32	0.134	0.346	0.35073	0.504561	TRUE
Tmbim1	0	-0.0302	5.23	0.0972	0.756	0.87	0.245909	0.328358	TRUE
Catip	0	-0.495	0.838	0.74	0.442	0.644	0.00265369	0.00165837	FALSE
Slc11a1	0	0.843	0.985	2.63	0.139	0.354	0.00221141	0.0066335	FALSE
Ctdsp1	0	-0.238	4.97	6.52	0.0137	0.0701	0.221583	0.271973	TRUE
Vil1	0	0.0573	0.767	0.0118	0.928	0.967	0.000884564	0.00207297	FALSE
Usp37	0	-0.103	3.78	0.573	0.452	0.655	0.0946484	0.128524	TRUE
Cnot9	0	0.142	3.12	0.765	0.395	0.598	0.0526316	0.0808458	FALSE
Plcd4	0	1.09	1.03	3.94	0.056	0.19	0.00221141	0.00704809	FALSE
Zfp142	0	-0.0118	2.66	0.0032	0.997	0.998	0.037594	0.0547264	FALSE
Bcs1l	0	0.438	2.44	2.65	0.11	0.3	0.0260946	0.0501658	FALSE
Rnf25	0	0.0974	3.03	0.205	0.652	0.815	0.0504202	0.0771144	FALSE
Stk36	0	-0.0122	1.56	0.000748	0.978	0.988	0.0110571	0.0161692	FALSE
Ttll4	0	-0.36	2.8	2.65	0.11	0.3	0.0482088	0.0522388	FALSE
Cyp27a1	0	0.3	0.89	0.309	0.647	0.812	0.00221141	0.00414594	FALSE
Prkag3	0	-1.7	0.807	11	0.00807	0.0469	0.00353826	0.000829187	FALSE
Cryba2	0	-0.657	0.637	4.43	0.17	0.367	0.000442282	0	FALSE
Cfap65	0	0.296	0.887	0.313	0.647	0.812	0.00221141	0.00373134	FALSE
Ihh	0	-1.69	0.751	12.1	0.0106	0.0577	0.00265369	0.000414594	FALSE
Nhej1	0	-0.198	2.25	0.641	0.442	0.644	0.0278638	0.0360697	FALSE
Slc23a3	0	0.51	1.67	1.76	0.19	0.395	0.0106148	0.0223881	FALSE
Cnppd1	0	-0.216	5.14	3.57	0.0643	0.208	0.246793	0.29602	TRUE
Retreg2	0	0.0651	5.41	0.637	0.428	0.63	0.264042	0.37728	TRUE
Zfand2b	0	-0.0683	4.99	0.503	0.481	0.684	0.215391	0.292289	TRUE
Abcb6	0	0.513	2.5	3.87	0.0546	0.187	0.0256524	0.050995	FALSE
Atg9a	0	-0.326	3.57	4.94	0.0306	0.126	0.0884564	0.102819	TRUE
Ankzf1	0	-0.0789	3.22	0.26	0.724	0.866	0.0597081	0.0808458	FALSE
Glb1l	0	-0.667	2.32	4.44	0.0401	0.154	0.031402	0.0306799	FALSE
Stk16	0	0.34	5.18	11.4	0.00141	0.0122	0.212295	0.341625	TRUE
Tuba4a	0	0.31	6.3	18	9.26e-05	0.00138	0.385228	0.552239	TRUE
Dnajb2	0	0.148	4.54	1.22	0.274	0.511	0.147722	0.222637	TRUE
Ptprn	0	-0.154	0.874	0.0828	0.775	0.879	0.00265369	0.00331675	FALSE
Resp18	0	0.151	0.676	0.0858	0.838	0.91	0.000442282	0.000829187	FALSE
Dnpep	0	0.256	5.52	11.3	0.00144	0.0124	0.264042	0.414594	TRUE
Des	0	-0.959	1.48	5.26	0.0259	0.112	0.014153	0.0103648	FALSE
Speg	0	-0.683	3.47	10.3	0.00233	0.0178	0.0875719	0.0783582	FALSE
Gmppa	0	-0.131	3.85	0.658	0.421	0.623	0.103052	0.132255	TRUE
Chpf	0	-0.324	3.69	4.68	0.0351	0.139	0.101283	0.111111	TRUE
Obsl1	0	-0.657	2.06	5.89	0.0188	0.0882	0.0269792	0.0240464	FALSE
Tmem198	0	-1.2	1.65	9.78	0.0029	0.0212	0.0194604	0.0120232	FALSE
Inha	0	-0.191	1.68	0.282	0.598	0.772	0.014153	0.0182421	FALSE
Stk11ip	0	0.0122	2.17	0.00223	0.962	0.982	0.0229987	0.0348259	FALSE
Slc4a3	0	-0.29	2.94	1.74	0.193	0.399	0.0544007	0.0626036	FALSE
Gm29065	0	0.242	1.19	0.306	0.583	0.763	0.00530739	0.00829187	FALSE
Epha4	0	0.523	5.98	7.47	0.00859	0.0492	0.246351	0.397181	TRUE
Gm28386	0	-0.104	0.925	0.0347	0.858	0.92	0.00309598	0.00414594	FALSE
Sgpp2	0	-0.493	5.48	13.8	0.000491	0.00528	0.324193	0.314262	TRUE
Gm28410	0	0.438	0.635	2.65	0.32	0.526	0	0.000414594	FALSE
Farsb	0	0.705	3.83	22.2	1.86e-05	0.000362	0.072092	0.165423	TRUE
BC035947	0	0.255	0.837	0.212	0.682	0.833	0.00176913	0.00331675	FALSE
Mogat1	0	-0.399	1.05	0.721	0.4	0.604	0.0048651	0.00538972	FALSE
5730419F03Rik	0	0.151	0.676	0.0957	0.838	0.91	0.000442282	0.000829187	FALSE
Acsl3	0	-0.0412	4.27	0.0827	0.775	0.879	0.130916	0.168325	TRUE
Utp14b	0	-0.318	4.16	4.36	0.0417	0.159	0.120743	0.131426	TRUE
Kcne4	0	0.539	1.08	1.08	0.307	0.526	0.00353826	0.00787728	FALSE
Scg2	0	-0.199	0.657	0.247	0.754	0.868	0.000442282	0.000414594	FALSE
Ap1s3	0	0.261	2.02	0.676	0.415	0.616	0.0176913	0.0310945	FALSE
Wdfy1	0	-0.203	6.22	5.3	0.0254	0.111	0.447147	0.531095	TRUE
Mrpl44	0	0.184	4.25	2.56	0.116	0.313	0.120743	0.196103	TRUE
Serpine2	0	-0.0344	5.83	0.128	0.722	0.864	0.328616	0.394279	TRUE
9830004L10Rik	0	0.438	0.635	2.65	0.32	0.526	0	0.000414594	FALSE
Fam124b	0	1.09	0.677	4.27	0.0848	0.251	0	0.00124378	FALSE
2310015K22Rik	0	0.455	0.636	2.37	0.32	0.526	0	0.000414594	FALSE
Cul3	0	-0.0665	6.17	0.972	0.329	0.535	0.430341	0.518242	TRUE
Dock10	0	-0.224	1.61	0.384	0.538	0.732	0.0128262	0.0169983	FALSE
Irs1	0	-0.573	4.29	12.8	0.00076	0.00742	0.14728	0.145522	TRUE
Gm9747	0	0.415	0.692	0.735	0.553	0.738	0.000442282	0.00124378	FALSE
Rhbdd1	0	0.551	3.03	7.56	0.00822	0.0476	0.0411322	0.0854063	FALSE
Gm28940	0	0.398	0.693	0.74	0.553	0.738	0.000442282	0.00124378	FALSE
Col4a4	0	-0.926	5.22	20.2	4.04e-05	0.000693	0.268908	0.197761	TRUE
Col4a3	0	-0.661	4.34	8.04	0.00653	0.0398	0.147722	0.127695	TRUE
Mff	0	0.138	5.95	2.82	0.0991	0.28	0.361345	0.499585	TRUE
Tm4sf20	0	0.445	0.635	2.56	0.32	0.526	0	0.000414594	FALSE
Agfg1	0	-0.0214	5.23	0.0489	0.826	0.91	0.247678	0.330431	TRUE
A030005L19Rik	0	0.352	1.16	0.586	0.497	0.697	0.00398054	0.00912106	FALSE
A030014E15Rik	0	0.206	0.732	0.153	0.772	0.877	0.000884564	0.00165837	FALSE
A030003K21Rik	0	-1.1	0.657	7.55	0.0524	0.181	0.000884564	0	FALSE
Slc19a3	0	-1.1	2.15	14.3	0.000408	0.00454	0.0353826	0.0215589	FALSE
Krtap28-10	0	1.3	0.694	5.36	0.0466	0.171	0	0.000829187	FALSE
Gm47969	0	-2.1	2.46	21.4	2.5e-05	0.000467	0.048651	0.0116086	FALSE
Krtap28-13	0	-1.11	0.877	3.8	0.0568	0.192	0.00398054	0.00165837	FALSE
Ccl20	0	2.58	1.41	10.7	0.00196	0.0156	0.000884564	0.00456053	FALSE
Daw1	0	0.13	0.675	0.0876	0.838	0.91	0.000442282	0.000829187	FALSE
Sphkap	0	-0.642	0.636	4.93	0.17	0.367	0.000442282	0	FALSE
Pid1	0	-0.0688	1.19	0.0227	0.908	0.956	0.00619195	0.00870647	FALSE
Dner	0	-1.11	0.658	7.05	0.0524	0.181	0.000884564	0	FALSE
Trip12	0	-0.277	6.06	12.3	0.00095	0.00883	0.423706	0.474295	TRUE
Fbxo36	0	0.258	3.09	1.56	0.217	0.435	0.0495356	0.0833333	FALSE
C130026I21Rik	0	1.66	0.729	8.3	0.0148	0.0745	0	0.00207297	FALSE
A530032D15Rik	0	-0.645	0.675	2.18	0.334	0.535	0.000884564	0.000414594	FALSE
A530040E14Rik	0	-0.649	0.637	4.73	0.17	0.367	0.000442282	0	FALSE
Gm16028	0	-0.649	0.637	4.73	0.17	0.367	0.000442282	0	FALSE
Sp110	0	0.233	1.78	0.558	0.459	0.661	0.0128262	0.024461	FALSE
Sp140	0	0.121	3.38	0.515	0.476	0.679	0.0663423	0.0995025	FALSE
Sp100	0	-0.361	1.5	0.724	0.399	0.603	0.0119416	0.0128524	FALSE
A630001G21Rik	0	-0.577	1.4	1.85	0.18	0.381	0.0114993	0.0103648	FALSE
Cab39	0	-0.106	6.3	2.19	0.145	0.364	0.450686	0.554312	TRUE
Itm2c	0	-0.087	6.89	1.16	0.286	0.525	0.568333	0.6733	TRUE
4933407L21Rik	0	0.133	0.675	0.0848	0.838	0.91	0.000442282	0.000829187	FALSE
Gpr55	0	-0.975	0.696	3.97	0.144	0.362	0.00132685	0.000414594	FALSE
2810459M11Rik	0	1.49	1.34	9.06	0.00403	0.0276	0.00353826	0.0157546	FALSE
Psmd1	0	0.329	6.01	11.9	0.00115	0.0103	0.329943	0.504146	TRUE
Htr2b	0	-0.661	0.675	2.23	0.334	0.535	0.000884564	0.000414594	FALSE
Armc9	0	0.0574	2.38	0.0411	0.84	0.912	0.0278638	0.041874	FALSE
B3gnt7	0	0.873	0.734	2.3	0.233	0.455	0.000442282	0.00207297	FALSE
Gm28626	0	0.796	0.656	3.88	0.159	0.367	0	0.000829187	FALSE
Ncl	0	-0.00514	7.97	0.00443	0.947	0.977	0.77709	0.852405	TRUE
Ptma	0	0.0139	10.8	0.0331	0.856	0.92	0.991597	0.995439	TRUE
Pde6d	0	-0.077	4.2	0.31	0.58	0.761	0.126493	0.172056	TRUE
Cops7b	0	-0.389	3.27	4.46	0.0395	0.152	0.0725343	0.0787728	FALSE
Nppc	0	0.0773	0.954	0.021	0.885	0.94	0.00265369	0.00414594	FALSE
Dis3l2	0	0.208	3.52	1.56	0.217	0.435	0.0712074	0.11194	TRUE
Gm29371	0	-1.1	0.657	7.54	0.0524	0.181	0.000884564	0	FALSE
Chrng	0	-1.11	0.657	7.16	0.0524	0.181	0.000884564	0	FALSE
Eif4e2	0	0.232	6.14	9.49	0.0033	0.0236	0.374171	0.546849	TRUE
Efhd1	0	0.397	0.749	0.589	0.562	0.743	0.000884564	0.00207297	FALSE
Gigyf2	0	-0.25	5.17	7.06	0.0104	0.0573	0.242371	0.286899	TRUE
Kcnj13	0	-0.938	6	44	2e-08	1.16e-06	0.395843	0.282338	TRUE
Ngef	0	-0.941	2.66	15.7	0.000232	0.00291	0.0521893	0.0389718	FALSE
Neu2	0	-0.261	1.62	0.521	0.488	0.689	0.0137107	0.0161692	FALSE
Inpp5d	0	0.0155	1.01	0.000696	0.994	0.996	0.00353826	0.00580431	FALSE
Atg16l1	0	-0.131	3.91	1.04	0.314	0.526	0.10659	0.141376	TRUE
Sag	0	-0.103	1.53	0.0718	0.79	0.89	0.0110571	0.0149254	FALSE
Dgkd	0	-0.562	4.9	18.2	8.6e-05	0.0013	0.235736	0.232587	TRUE
Gm19582	0	0.438	0.635	2.65	0.32	0.526	0	0.000414594	FALSE
Usp40	0	0.0614	4.52	0.276	0.709	0.856	0.153472	0.216833	TRUE
Ugt1a7c	0	-0.343	1.6	0.912	0.344	0.544	0.014153	0.0157546	FALSE
Ugt1a6b	0	0.786	0.655	4.2	0.159	0.367	0	0.000829187	FALSE
Ugt1a6a	0	0.207	2.05	0.412	0.524	0.722	0.0194604	0.0319237	FALSE
Ugt1a5	0	0.347	0.902	0.408	0.526	0.723	0.00221141	0.00456053	FALSE
Ugt1a2	0	0.413	0.695	0.682	0.553	0.738	0.000442282	0.00124378	FALSE
Dnajb3	0	-1.03	2.13	11.8	0.0012	0.0107	0.0322866	0.0223881	FALSE
Mroh2a	0	0.632	0.712	1.64	0.36	0.559	0.000442282	0.00165837	FALSE
Hjurp	0	-0.0419	3.97	0.0758	0.784	0.886	0.107475	0.133914	TRUE
Gm29538	0	0.776	0.918	1.68	0.2	0.408	0.00176913	0.00331675	FALSE
Glrp1	0	0.438	0.635	2.65	0.32	0.526	0	0.000414594	FALSE
Gm19589	0	1.3	0.693	6.87	0.0466	0.171	0	0.00165837	FALSE
Arl4c	0	0.174	5.36	1.3	0.26	0.493	0.215834	0.324627	TRUE
1700067G17Rik	0	0.14	0.675	0.0976	0.838	0.91	0.000442282	0.000829187	FALSE
Sh3bp4	0	-0.00706	3.63	0.00229	0.962	0.982	0.0827068	0.116086	TRUE
Agap1	0	0.237	4.15	3.05	0.0865	0.255	0.108359	0.176202	TRUE
Iqca	0	-0.658	0.637	4.35	0.17	0.367	0.000442282	0	FALSE
Ackr3	0	-1.08	1.28	4.89	0.0314	0.129	0.0106148	0.0066335	FALSE
Cops8	0	0.14	4.97	2.13	0.151	0.367	0.195046	0.303483	TRUE
Col6a3	0	-0.0328	2.63	0.0195	0.89	0.943	0.0380363	0.0526534	FALSE
Mlph	0	0.0366	4.65	0.0639	0.801	0.898	0.167625	0.221808	TRUE
Prlh	0	0.235	1.25	0.276	0.602	0.776	0.00619195	0.0103648	FALSE
Rab17	0	0.044	1.1	0.00925	0.924	0.967	0.0048651	0.0066335	FALSE
Lrrfip1	0	-0.112	7.14	2.1	0.153	0.367	0.620522	0.702736	TRUE
Rbm44	0	-0.859	1.88	4.82	0.0326	0.133	0.0212295	0.0157546	FALSE
Ramp1	0	0.229	7.77	8.7	0.00478	0.0315	0.712959	0.835406	TRUE
Ube2f	0	0.378	5.06	15.9	0.000212	0.00269	0.189297	0.3267	TRUE
Gm26683	0	-0.0224	0.714	0.00246	0.965	0.982	0.000884564	0.00124378	FALSE
Scly	0	0.376	3.09	3.19	0.0802	0.247	0.0455551	0.0866501	FALSE
Klhl30	0	1.31	0.694	6.58	0.0466	0.171	0	0.00165837	FALSE
Erfe	0	0.079	0.769	0.0185	0.928	0.967	0.00132685	0.00207297	FALSE
Ilkap	0	0.11	5.59	2.08	0.156	0.367	0.296771	0.407131	TRUE
Hes6	0	0.311	5.11	15.7	0.000227	0.00286	0.20345	0.327529	TRUE
Per2	0	-0.0622	4.82	0.203	0.654	0.815	0.190624	0.245439	TRUE
Traf3ip1	0	-0.00722	3.16	0.00162	0.968	0.983	0.0552853	0.081675	FALSE
Asb1	0	0.0948	3.02	0.276	0.669	0.823	0.0495356	0.0758706	FALSE
Twist2	0	0.0831	0.77	0.0172	0.928	0.967	0.00132685	0.00207297	FALSE
Hdac4	0	-0.0622	4.18	0.266	0.608	0.78	0.128262	0.169569	TRUE
Gm26720	0	0.0184	0.938	0.000858	0.989	0.993	0.00265369	0.00456053	FALSE
Ndufa10	0	0.541	6.78	77	8.37e-12	1.81e-09	0.478549	0.708126	TRUE
Cops9	0	0.247	6.74	10.1	0.00247	0.0186	0.496683	0.678275	TRUE
Otos	0	0.446	0.636	2.54	0.32	0.526	0	0.000414594	FALSE
Gpc1	0	-0.443	2.62	4.81	0.0328	0.133	0.0437859	0.0451907	FALSE
Gm29480	0	0.142	0.675	0.0972	0.838	0.91	0.000442282	0.000829187	FALSE
Ankmy1	0	0.546	0.821	0.938	0.412	0.613	0.00132685	0.00331675	FALSE
Dusp28	0	0.0846	3.67	0.293	0.591	0.766	0.0827068	0.121891	TRUE
5033417F24Rik	0	0.122	0.823	0.0493	0.855	0.919	0.00176913	0.00290216	FALSE
Rnpepl1	0	-0.112	5.57	1.92	0.172	0.368	0.317116	0.391791	TRUE
9430060I03Rik	0	-0.805	1.11	3.2	0.0796	0.246	0.00707651	0.00538972	FALSE
Capn10	0	-0.278	2.64	1.56	0.217	0.434	0.0411322	0.0485075	FALSE
Gpr35	0	-0.416	0.953	0.648	0.462	0.664	0.00353826	0.00414594	FALSE
Kif1a	0	0.168	0.873	0.0922	0.797	0.895	0.00176913	0.00373134	FALSE
2310007B03Rik	0	0.165	3.18	0.816	0.371	0.571	0.0513047	0.0808458	FALSE
Crocc2	0	1.31	0.694	6.42	0.0466	0.171	0	0.00165837	FALSE
Sned1	0	-0.202	2.73	0.867	0.356	0.558	0.0446705	0.0534826	FALSE
Mterf4	0	0.11	3.84	0.74	0.424	0.626	0.0933215	0.141791	TRUE
Gm28535	0	1.21	0.853	5.17	0.0617	0.202	0.000884564	0.00456053	FALSE
Pask	0	-0.294	1.11	0.345	0.56	0.743	0.00574967	0.0066335	FALSE
Ppp1r7	0	0.263	4.62	5.25	0.026	0.112	0.153914	0.249585	TRUE
Hdlbp	0	-0.0509	7.16	0.406	0.527	0.724	0.61433	0.715174	TRUE
2002-09-01	0	0.0664	1.87	0.053	0.83	0.91	0.0163644	0.0252902	FALSE
Farp2	0	0.116	1.92	0.15	0.7	0.848	0.017249	0.0269486	FALSE
Stk25	0	0.222	5.67	5.38	0.0244	0.107	0.292791	0.442371	TRUE
Gm28536	0	-1.1	0.657	7.71	0.0524	0.181	0.000884564	0	FALSE
Bok	0	3.07	2.1	28.5	2.1e-06	6.11e-05	0.00353826	0.037728	FALSE
Thap4	0	0.401	3.69	7.02	0.0107	0.058	0.0760725	0.139718	TRUE
Atg4b	0	0.138	4.09	0.948	0.335	0.536	0.109244	0.166667	TRUE
Dtymk	0	0.482	5.59	20.7	3.3e-05	0.000584	0.251659	0.435323	TRUE
Ing5	0	0.0113	4.39	0.00782	0.93	0.968	0.138877	0.190713	TRUE
D2hgdh	0	-0.158	2.7	0.404	0.528	0.725	0.0420168	0.0543118	FALSE
Gal3st2	0	-0.649	0.637	4.73	0.17	0.367	0.000442282	0	FALSE
Gal3st2c	0	-0.649	0.637	4.73	0.17	0.367	0.000442282	0	FALSE
Pdcd1	0	0.456	0.637	2.35	0.32	0.526	0	0.000414594	FALSE
Fam174a	0	0.0257	5.33	0.0633	0.802	0.898	0.260504	0.353234	TRUE
St8sia4	0	-0.734	1.3	3.04	0.087	0.256	0.0101725	0.00829187	FALSE
Slco4c1	0	-0.587	6.87	39.7	6.64e-08	3.22e-06	0.610792	0.572554	TRUE
Panct2	0	-0.751	3.2	12.9	0.00074	0.00725	0.0743034	0.064262	FALSE
Gm28901	0	0.451	0.636	2.47	0.32	0.526	0	0.000414594	FALSE
D1Ertd622e	0	0.291	3.12	1.87	0.177	0.377	0.0490933	0.0845771	FALSE
Ppip5k2	0	0.198	3.79	1.36	0.249	0.477	0.086245	0.136401	TRUE
Gin1	0	0.174	3.81	1.62	0.212	0.426	0.0902256	0.140547	TRUE
Pam	0	0.749	3.72	15.2	0.000286	0.00339	0.0641309	0.140133	TRUE
Gm7967	0	1.54	0.905	7.02	0.0183	0.0863	0.000884564	0.00497512	FALSE
Rnf152	0	-0.317	1.16	0.441	0.51	0.709	0.00619195	0.00746269	FALSE
Gm17634	0	-0.642	0.677	1.97	0.334	0.535	0.000884564	0.000414594	FALSE
Pign	0	-0.343	4.6	11.9	0.00113	0.0102	0.181336	0.210199	TRUE
2310035C23Rik	0	-0.261	5.26	7.53	0.00834	0.0481	0.273773	0.318823	TRUE
Tnfrsf11a	0	0.182	3.13	0.733	0.396	0.6	0.0508625	0.0829187	FALSE
Gm7160	0	-0.0816	1.44	0.0428	0.885	0.94	0.00973021	0.0136816	FALSE
Zcchc2	0	0.0672	3.53	0.144	0.706	0.853	0.0756303	0.108624	TRUE
Phlpp1	0	-0.132	3.11	0.387	0.537	0.731	0.0583812	0.0754561	FALSE
Bcl2	0	-0.214	2.5	0.633	0.43	0.631	0.0327289	0.0435323	FALSE
D630008O14Rik	0	-0.646	0.636	4.81	0.17	0.367	0.000442282	0	FALSE
Kdsr	0	-0.242	5.46	8.93	0.00429	0.0291	0.295444	0.354063	TRUE
Vps4b	0	-0.078	5.41	0.806	0.373	0.574	0.283061	0.355721	TRUE
Serpinb12	0	1.28	0.692	6.54	0.0466	0.171	0	0.00165837	FALSE
Serpinb8	0	0.478	2.86	4.74	0.034	0.136	0.0349403	0.0659204	FALSE
Dsel	0	-0.807	2	8.08	0.0064	0.0391	0.0252101	0.0215589	FALSE
Tsn	0	-0.002	7.17	0.000856	0.977	0.988	0.621849	0.741294	TRUE
Nifk	0	0.177	4.12	1.87	0.177	0.377	0.108801	0.174959	TRUE
Clasp1	0	-0.41	4.67	18.8	6.74e-05	0.00106	0.195931	0.215174	TRUE
2900060B14Rik	0	-0.105	3.56	0.2	0.657	0.815	0.0650155	0.0953566	FALSE
Tfcp2l1	0	-0.537	6.56	19.8	4.68e-05	0.000787	0.53295	0.49005	TRUE
Gli2	0	0.22	0.787	0.171	0.723	0.864	0.00132685	0.00248756	FALSE
Gm29455	0	0.138	0.676	0.0923	0.838	0.91	0.000442282	0.000829187	FALSE
Inhbb	0	0.025	3.14	0.013	0.91	0.957	0.0566121	0.0708955	FALSE
Ralb	0	0.209	4.83	3.36	0.0726	0.229	0.177797	0.273217	TRUE
Gm27184	0	0.836	0.983	2.73	0.139	0.354	0.00221141	0.00621891	FALSE
Tmem185b	0	0.478	2.79	4.95	0.0305	0.126	0.0349403	0.0704809	FALSE
3830432H09Rik	0	0.446	0.636	2.54	0.32	0.526	0	0.000414594	FALSE
Epb41l5	0	-0.409	6.06	24.8	7.62e-06	0.000175	0.419726	0.437396	TRUE
Ptpn4	0	0.0281	3.6	0.0291	0.865	0.925	0.0773994	0.11733	TRUE
Tmem177	0	0.858	1.86	6.93	0.0111	0.0599	0.0114993	0.0302653	FALSE
Sctr	0	0.147	0.674	0.104	0.838	0.91	0.000442282	0.000829187	FALSE
Tmem37	0	0.967	6.03	58.2	5.17e-10	5.76e-08	0.243697	0.495439	TRUE
Dbi	0	-0.166	8.96	3.4	0.0711	0.225	0.917736	0.949005	TRUE
3110009E18Rik	0	0.18	2.88	0.646	0.425	0.627	0.0420168	0.0659204	FALSE
Steap3	0	0.234	1.35	0.322	0.604	0.776	0.0075188	0.0128524	FALSE
C1ql2	0	-2.02	0.79	12.8	0.00179	0.0145	0.00353826	0.000414594	FALSE
Marco	0	-0.387	1.45	0.926	0.34	0.542	0.0114993	0.0128524	FALSE
Insig2	0	-0.215	5.38	4.57	0.0374	0.146	0.287483	0.345357	TRUE
Ccdc93	0	0.134	2.66	0.362	0.55	0.738	0.0340557	0.0584577	FALSE
Ddx18	0	0.388	4.68	16.2	0.000185	0.00241	0.149049	0.258706	TRUE
Actr3	0	0.071	7.18	1.01	0.321	0.528	0.602831	0.748756	TRUE
Slc35f5	0	-0.0884	4.65	0.571	0.502	0.702	0.173817	0.230514	TRUE
Gpr39	0	-0.881	1.55	4.16	0.0466	0.171	0.0145953	0.0116086	FALSE
Lypd1	0	0.0437	0.984	0.00734	0.932	0.968	0.00353826	0.00456053	FALSE
Nckap5	0	-0.598	6.86	36.6	1.63e-07	7.23e-06	0.596639	0.574212	TRUE
Mgat5	0	-0.332	3.13	2.79	0.101	0.283	0.0641309	0.0713101	FALSE
Tmem163	0	-0.29	6.19	4.2	0.0455	0.17	0.440513	0.472637	TRUE
Acmsd	0	-0.0233	0.931	0.00122	0.989	0.993	0.00309598	0.00331675	FALSE
2900009J06Rik	0	0.346	2.01	1.28	0.263	0.498	0.0154799	0.0306799	FALSE
Ccnt2	0	-0.309	6.01	14.8	0.000326	0.00378	0.413092	0.459784	TRUE
Map3k19	0	0.398	0.693	0.68	0.553	0.738	0.000442282	0.000829187	FALSE
Rab3gap1	0	-0.0916	4.89	1.1	0.3	0.526	0.194604	0.263682	TRUE
Zranb3	0	-0.502	1.43	1.68	0.201	0.409	0.0114993	0.011194	FALSE
Gm28800	0	-0.303	0.695	0.378	0.657	0.815	0.000884564	0.000829187	FALSE
R3hdm1	0	-0.221	5.54	6.68	0.0126	0.0659	0.297214	0.36733	TRUE
Ubxn4	0	-0.075	6.65	1.14	0.291	0.526	0.513932	0.615257	TRUE
Mcm6	0	0.00678	3.64	0.00143	0.97	0.984	0.0769571	0.105307	TRUE
Dars	0	0.334	4.4	9.09	0.00398	0.0273	0.12605	0.222222	TRUE
Cxcr4	0	-0.763	2	5.11	0.028	0.118	0.0252101	0.0211443	FALSE
Thsd7b	0	0.455	0.636	2.38	0.32	0.526	0	0.000414594	FALSE
Cd55b	0	-0.738	1.09	2.43	0.125	0.33	0.00663423	0.00538972	FALSE
Gm15675	0	-0.288	2.38	1.37	0.247	0.475	0.0318443	0.0368988	FALSE
Cd55	0	0.261	5.97	8.37	0.00557	0.0354	0.320655	0.473051	TRUE
Gm16083	0	0.0516	1.1	0.01	0.921	0.964	0.0048651	0.00704809	FALSE
C4bp	0	-0.768	1.33	2.71	0.106	0.292	0.0106148	0.00829187	FALSE
Gm29427	0	-0.951	1.04	3.52	0.0664	0.213	0.00619195	0.00414594	FALSE
Pfkfb2	0	-0.63	4.37	14.8	0.000336	0.00388	0.172048	0.157131	TRUE
Yod1	0	-0.408	4.92	13	0.000706	0.00701	0.216276	0.232587	TRUE
AA986860	0	-0.0551	5.31	0.113	0.739	0.868	0.262716	0.322139	TRUE
Gm28857	0	0.15	0.675	0.101	0.838	0.91	0.000442282	0.000829187	FALSE
Gm28856	0	-0.075	2.68	0.0722	0.789	0.889	0.0393631	0.0522388	FALSE
Fcamr	0	0.198	0.729	0.162	0.772	0.877	0.000884564	0.00165837	FALSE
Gm15848	0	1.48	0.71	8.16	0.0261	0.112	0	0.00207297	FALSE
Pigr	0	1.93	1.82	10.3	0.0023	0.0177	0.00530739	0.0252902	FALSE
Fcmr	0	0.648	0.713	1.61	0.36	0.559	0.000442282	0.00165837	FALSE
Mapkapk2	0	0.126	6.69	1.6	0.212	0.427	0.509067	0.665008	TRUE
Dyrk3	0	0.761	2.52	9.05	0.00405	0.0277	0.0229987	0.0543118	FALSE
Eif2d	0	0.441	4.15	11.8	0.00119	0.0106	0.102609	0.187811	TRUE
Rassf5	0	-0.0125	1.42	0.000627	0.98	0.989	0.00928793	0.0136816	FALSE
Ikbke	0	0.345	1.09	0.434	0.513	0.712	0.00398054	0.00746269	FALSE
Gm28913	0	-0.642	0.676	2.02	0.334	0.535	0.000884564	0.000414594	FALSE
Srgap2	0	-0.551	4.19	23.1	1.39e-05	0.000287	0.142415	0.144693	TRUE
Fam72a	0	-0.307	1.23	0.475	0.494	0.694	0.00707651	0.00870647	FALSE
Ctse	0	1.44	1.33	6.48	0.014	0.0714	0.00353826	0.0128524	FALSE
Rab7b	0	-0.305	0.853	0.348	0.603	0.776	0.00265369	0.00290216	FALSE
Slc26a9	0	-0.368	5.71	14.5	0.000372	0.00422	0.345865	0.381012	TRUE
Pm20d1	0	-0.851	2.48	7.7	0.00767	0.0452	0.0424591	0.0319237	FALSE
Slc41a1	0	-0.195	4.67	2.9	0.0947	0.272	0.17824	0.225539	TRUE
Rab29	0	0.407	2.16	2.1	0.153	0.367	0.0199027	0.0368988	FALSE
Nucks1	0	0.397	7	23.7	1.1e-05	0.000235	0.555064	0.727612	TRUE
Slc45a3	0	-0.0818	1	0.0243	0.877	0.934	0.00398054	0.00497512	FALSE
Elk4	0	-0.17	4.79	2.71	0.106	0.291	0.197258	0.247098	TRUE
Mfsd4a	0	0.091	2.43	0.13	0.72	0.864	0.0287483	0.0456053	FALSE
Gm26892	0	-0.656	0.715	1.58	0.345	0.544	0.00132685	0.000829187	FALSE
Cdk18	0	-0.000395	2.81	2.5e-06	0.999	0.999	0.0442282	0.0626036	FALSE
Gm29629	0	0.449	0.697	0.639	0.553	0.738	0.000442282	0.00124378	FALSE
Lemd1	0	2.2	1.54	12.8	0.000767	0.00747	0.00309598	0.0207297	FALSE
Klhdc8a	0	1.19	2.76	20.1	4.05e-05	0.000694	0.023441	0.0721393	FALSE
Nuak2	0	-0.684	3.77	16.9	0.000143	0.00195	0.107032	0.092869	TRUE
Tmcc2	0	-1.14	1.34	3.47	0.0681	0.218	0.00530739	0.00746269	FALSE
Dstyk	0	-0.468	4.63	13.5	0.000558	0.00583	0.189739	0.194859	TRUE
Rbbp5	0	0.145	3.2	0.723	0.399	0.603	0.0539584	0.0878939	FALSE
Tmem81	0	-0.101	1.73	0.106	0.789	0.889	0.0150376	0.0207297	FALSE
Nfasc	0	0.455	0.636	2.38	0.32	0.526	0	0.000414594	FALSE
Lrrn2	0	-0.201	0.657	0.242	0.754	0.868	0.000442282	0.000414594	FALSE
Mdm4	0	-0.177	5.32	3.9	0.0537	0.185	0.278195	0.329187	TRUE
Pik3c2b	0	-0.447	3.82	5.33	0.025	0.11	0.111897	0.119818	TRUE
Ppp1r15b	0	-0.134	4.97	0.979	0.327	0.535	0.226891	0.264096	TRUE
Plekha6	0	-0.206	1.9	0.336	0.564	0.746	0.0194604	0.0232172	FALSE
Golt1a	0	2.41	0.833	17.5	0.000567	0.0059	0	0.00456053	FALSE
Ren1	0	-1.1	0.657	7.57	0.0524	0.181	0.000884564	0	FALSE
Etnk2	0	1.23	1.57	6.17	0.0163	0.0803	0.00619195	0.0194859	FALSE
Sox13	0	-0.709	2.92	9.79	0.00289	0.0212	0.0610349	0.0518242	FALSE
Snrpe	0	0.112	7.51	1.9	0.174	0.372	0.707651	0.8267	TRUE
Zc3h11a	0	-0.83	2.29	11.2	0.00152	0.0128	0.0358249	0.0290216	FALSE
Gm38394	0	-0.306	1.66	0.609	0.439	0.641	0.0145953	0.0174129	FALSE
Lax1	0	0.786	0.655	4.25	0.159	0.367	0	0.000829187	FALSE
Atp2b4	0	1.12	1.49	7.01	0.0107	0.0584	0.00574967	0.0174129	FALSE
Gm28441	0	0.448	0.636	2.5	0.32	0.526	0	0.000414594	FALSE
Optc	0	-0.657	0.637	4.43	0.17	0.367	0.000442282	0	FALSE
Prelp	0	0.118	1.12	0.0649	0.8	0.896	0.0048651	0.00787728	FALSE
Gm1627	0	-0.646	0.636	4.81	0.17	0.367	0.000442282	0	FALSE
Fmod	0	-0.359	1.03	0.518	0.499	0.699	0.00442282	0.00497512	FALSE
Btg2	0	0.0534	9.11	0.363	0.55	0.738	0.883238	0.919569	TRUE
Chit1	0	0.458	0.637	2.3	0.32	0.526	0	0.000414594	FALSE
Chil1	0	0.462	10.8	11	0.00165	0.0137	0.952234	0.941542	TRUE
Mybph	0	0.117	1.77	0.116	0.735	0.868	0.0145953	0.0219735	FALSE
Adora1	0	1.54	3.26	47.3	8.17e-09	5.64e-07	0.0287483	0.114013	TRUE
Ppfia4	0	0.0986	2.08	0.114	0.737	0.868	0.0199027	0.0310945	FALSE
Tmem183a	0	0.117	4.87	1.49	0.228	0.45	0.18797	0.271559	TRUE
Cyb5r1	0	0.441	2.88	3.62	0.0626	0.204	0.0362671	0.0733831	FALSE
Adipor1	0	0.0245	6.37	0.119	0.793	0.892	0.455551	0.583748	TRUE
Platr1	0	-0.973	0.858	3.65	0.102	0.284	0.00353826	0.00207297	FALSE
Klhl12	0	-0.0344	3.85	0.0583	0.81	0.904	0.0981866	0.134743	TRUE
Rabif	0	0.107	3.7	0.556	0.459	0.662	0.0827068	0.129768	TRUE
Kdm5b	0	-0.48	5.46	29.7	1.42e-06	4.35e-05	0.308713	0.32131	TRUE
Syt2	0	1.34	1.62	8.78	0.0046	0.0306	0.00619195	0.0223881	FALSE
Ppp1r12b	0	0.0633	3.63	0.207	0.676	0.829	0.0743034	0.116915	TRUE
Ube2t	0	0.633	1.72	3	0.0893	0.261	0.0106148	0.0203151	FALSE
Lgr6	0	-0.62	0.787	1.27	0.318	0.526	0.00221141	0.00165837	FALSE
Ptpn7	0	-0.176	0.871	0.103	0.771	0.877	0.00265369	0.00331675	FALSE
Arl8a	0	0.333	4.57	7.54	0.00828	0.0478	0.145069	0.240464	TRUE
Gm15445	0	-0.64	0.825	1.36	0.299	0.526	0.00265369	0.00207297	FALSE
Gpr37l1	0	-0.215	0.656	0.258	0.754	0.868	0.000442282	0.000414594	FALSE
Elf3	0	-0.344	5.4	10.6	0.00202	0.0161	0.278195	0.31592	TRUE
Rnpep	0	-0.11	5.24	1.38	0.245	0.473	0.250774	0.317164	TRUE
Timm17a	0	0.428	6.23	29	1.78e-06	5.27e-05	0.379036	0.58209	TRUE
Lmod1	0	-0.209	1.24	0.204	0.653	0.815	0.0075188	0.00912106	FALSE
Shisa4	0	0.652	3.51	9.79	0.00288	0.0211	0.0539584	0.11733	TRUE
Ipo9	0	-0.18	3.57	1.2	0.278	0.517	0.0849182	0.106136	TRUE
Nav1	0	-0.255	3.24	2	0.163	0.367	0.0641309	0.0754561	FALSE
Gm4793	0	0.134	0.675	0.0934	0.838	0.91	0.000442282	0.000829187	FALSE
Gm38399	0	0.382	0.954	0.518	0.499	0.699	0.00265369	0.00538972	FALSE
Csrp1	0	-0.01	7.27	0.0143	0.905	0.954	0.609907	0.729685	TRUE
Phlda3	0	2.4	4.31	108	2.88e-14	1.69e-11	0.0380363	0.201078	TRUE
Tnni1	0	0.22	1.09	0.134	0.716	0.861	0.00398054	0.0066335	FALSE
Lad1	0	0.979	2.42	11.4	0.00138	0.0119	0.0190181	0.0555556	FALSE
Tnnt2	0	-0.814	1.29	4.13	0.0472	0.173	0.0101725	0.00787728	FALSE
Tmem9	0	0.032	5.06	0.116	0.735	0.868	0.21893	0.298922	TRUE
Cacna1s	0	0.431	0.695	0.722	0.553	0.738	0.000442282	0.00124378	FALSE
Kif21b	0	-0.745	2.25	7.94	0.00684	0.0413	0.0340557	0.028607	FALSE
Mroh3	0	-1.15	0.842	4.05	0.0534	0.184	0.00353826	0.00165837	FALSE
5730559C18Rik	0	-0.0866	2.6	0.138	0.712	0.858	0.0380363	0.0489221	FALSE
Gm26781	0	0.125	0.674	0.09	0.838	0.91	0.000442282	0.000829187	FALSE
Camsap2	0	-0.487	4.76	23.1	1.37e-05	0.000283	0.205219	0.21476	TRUE
Ddx59	0	-0.227	2.63	1.04	0.312	0.526	0.0393631	0.0497512	FALSE
Kif14	0	1.99	1.48	21.2	2.71e-05	0.000498	0.00309598	0.0186567	FALSE
Platr23	0	-1.43	0.676	10.5	0.0175	0.0838	0.00132685	0	FALSE
Zfp281	0	-0.179	4.7	3.61	0.0629	0.205	0.176913	0.223466	TRUE
Gm19705	0	0.383	0.907	0.429	0.517	0.715	0.00221141	0.00456053	FALSE
Platr22	0	-0.0121	2.27	0.00133	0.971	0.984	0.0252101	0.0373134	FALSE
Nr5a2	0	-0.629	0.712	1.6	0.345	0.544	0.00132685	0.000829187	FALSE
Gm26936	0	-0.652	0.637	4.61	0.17	0.367	0.000442282	0	FALSE
A430106G13Rik	0	0.309	1.23	0.387	0.537	0.731	0.00574967	0.00995025	FALSE
Ptprc	0	-0.0901	2.31	0.0999	0.753	0.868	0.0283061	0.0368988	FALSE
Atp6v1g3	0	-0.678	2.22	5.95	0.0182	0.086	0.0300752	0.0248756	FALSE
Nek7	0	-0.277	5.25	8.45	0.00537	0.0345	0.265369	0.305141	TRUE
Lhx9	0	-0.366	0.733	0.488	0.587	0.763	0.00132685	0.00124378	FALSE
2310009B15Rik	0	0.106	5.56	1.58	0.215	0.431	0.283945	0.396352	TRUE
Dennd1b	0	-0.176	5.14	3.81	0.0563	0.191	0.233083	0.295191	TRUE
Crb1	0	0.446	0.636	2.54	0.32	0.526	0	0.000414594	FALSE
Zbtb41	0	-0.154	3.85	1.11	0.297	0.526	0.0999558	0.131426	TRUE
Aspm	0	0.425	1.71	0.923	0.341	0.543	0.0101725	0.0103648	FALSE
Cfh	0	0.478	1.15	1.01	0.359	0.559	0.00442282	0.00912106	FALSE
Cdc73	0	-0.081	5.16	0.874	0.354	0.555	0.236621	0.31136	TRUE
B3galt2	0	-0.828	0.838	2.7	0.178	0.377	0.00309598	0.00207297	FALSE
Glrx2	0	0.467	5.59	35.2	2.52e-07	1.04e-05	0.258293	0.443201	TRUE
Trove2	0	-0.531	5.25	29.5	1.54e-06	4.67e-05	0.2751	0.273217	TRUE
Uchl5	0	0.299	4.14	5.06	0.0289	0.121	0.107917	0.185738	TRUE
Rgs2	0	-0.504	2.69	6.15	0.0165	0.0809	0.0451128	0.0464345	FALSE
Rgs1	0	-0.151	1.6	0.172	0.757	0.87	0.0123839	0.0165837	FALSE
Rgs18	0	-1.45	0.677	8.6	0.0175	0.0838	0.00132685	0	FALSE
Gm15584	0	-0.187	0.657	0.23	0.754	0.868	0.000442282	0.000414594	FALSE
Pla2g4a	0	0.129	3.43	0.426	0.517	0.715	0.0592658	0.103234	TRUE
Ptgs2	0	-0.0549	4.74	0.0898	0.766	0.877	0.0946484	0.123964	TRUE
Ptgs2os2	0	0.495	3.25	3.88	0.0541	0.185	0.0482088	0.0758706	FALSE
BC003331	0	-0.0624	4.83	0.458	0.502	0.702	0.187528	0.256633	TRUE
Tpr	0	-0.0557	7.21	0.523	0.473	0.676	0.607253	0.733002	TRUE
Prg4	0	1.3	0.783	5.15	0.0605	0.2	0.000442282	0.00248756	FALSE
Hmcn1	0	-1.12	2.19	19.7	4.73e-05	0.000794	0.034498	0.0223881	FALSE
Gm20631	0	-0.642	0.636	4.93	0.17	0.367	0.000442282	0	FALSE
Gm10138	0	-0.0488	3.07	0.043	0.837	0.91	0.0495356	0.0692371	FALSE
Ivns1abp	0	0.003	5.36	0.000991	0.975	0.987	0.262716	0.350746	TRUE
Swt1	0	-0.0965	8	1.03	0.315	0.526	0.807165	0.862769	TRUE
Trmt1l	0	-0.323	3.86	5.15	0.0275	0.117	0.10659	0.121891	TRUE
Rnf2	0	-0.333	4.21	7.91	0.00693	0.0417	0.140646	0.164594	TRUE
Fam129a	0	-0.304	4.66	2.98	0.0903	0.263	0.188854	0.196103	TRUE
2810414N06Rik	0	0.529	0.822	0.863	0.412	0.613	0.00132685	0.00290216	FALSE
Edem3	0	-0.391	4.31	11.3	0.00148	0.0126	0.154799	0.160448	TRUE
1700025G04Rik	0	0.0871	4.23	0.435	0.512	0.712	0.117647	0.173715	TRUE
Tsen15	0	0.286	3.99	5.18	0.027	0.115	0.0977444	0.16791	TRUE
Colgalt2	0	-0.0345	0.712	0.0035	0.965	0.982	0.000884564	0.00124378	FALSE
Rgl1	0	-0.00919	1.57	0.000307	0.986	0.993	0.0110571	0.0174129	FALSE
Arpc5	0	-0.067	6.78	1.16	0.287	0.526	0.549757	0.655473	TRUE
Ncf2	0	-0.145	1.39	0.111	0.74	0.868	0.00928793	0.0124378	FALSE
Smg7	0	-0.0855	4.16	0.431	0.515	0.713	0.122954	0.169154	TRUE
Nmnat2	0	0.156	0.677	0.0938	0.838	0.91	0.000442282	0.000829187	FALSE
Lamc2	0	-0.0688	5.08	0.311	0.58	0.76	0.210526	0.284411	TRUE
Lamc1	0	-0.134	5.39	2.06	0.157	0.367	0.26935	0.342454	TRUE
Shcbp1l	0	0.427	0.693	0.796	0.553	0.738	0.000442282	0.00124378	FALSE
Dhx9	0	-0.187	5.54	4.86	0.032	0.131	0.295887	0.362355	TRUE
Npl	0	0.097	0.819	0.0362	0.855	0.919	0.00176913	0.00290216	FALSE
Rgs16	0	0.0559	2.46	0.0333	0.856	0.92	0.0256524	0.0360697	FALSE
Rnasel	0	-0.039	1.53	0.0119	0.918	0.962	0.0106148	0.0149254	FALSE
Rgsl1	0	-0.657	0.637	4.43	0.17	0.367	0.000442282	0	FALSE
Teddm2	0	-0.462	0.984	0.732	0.426	0.627	0.00442282	0.00456053	FALSE
Teddm1b	0	-0.642	0.636	4.93	0.17	0.367	0.000442282	0	FALSE
Glul	0	-0.439	6.19	3.92	0.0531	0.183	0.419284	0.420398	TRUE
Gm9530	0	1	0.819	3.43	0.134	0.346	0.000884564	0.00373134	FALSE
Ier5	0	-0.24	5.88	3.7	0.0599	0.199	0.324193	0.365672	TRUE
Mr1	0	-0.454	1.18	1.13	0.343	0.544	0.00707651	0.00704809	FALSE
Stx6	0	0.0625	4.8	0.36	0.551	0.738	0.177797	0.267828	TRUE
BC034090	0	-0.134	0.752	0.0578	0.837	0.91	0.00132685	0.00165837	FALSE
Xpr1	0	-0.116	4.16	0.783	0.38	0.582	0.127377	0.163765	TRUE
Acbd6	0	0.452	5.51	32.6	5.65e-07	2.04e-05	0.247678	0.432421	TRUE
Qsox1	0	0.527	4.15	8.06	0.00645	0.0394	0.0964175	0.174129	TRUE
Cep350	0	-0.364	5.21	16.1	0.000197	0.00252	0.257408	0.292703	TRUE
Tor1aip1	0	-0.176	5.74	3.02	0.0881	0.258	0.352057	0.415837	TRUE
Tor1aip2	0	0.0439	5	0.196	0.66	0.817	0.203008	0.284826	TRUE
Tdrd5	0	-0.429	2.43	2.48	0.122	0.324	0.0349403	0.037728	FALSE
Nphs2	0	-0.995	0.857	3.14	0.102	0.284	0.00309598	0.00207297	FALSE
Axdnd1	0	-0.665	3.14	9.1	0.00397	0.0273	0.0632464	0.0576285	FALSE
Gm2000	0	0.381	3.68	7.28	0.00942	0.053	0.0765148	0.134743	TRUE
Soat1	0	-0.0818	8.38	1.46	0.233	0.455	0.826183	0.876866	TRUE
Gm10031	0	0.291	1.35	0.38	0.54	0.734	0.00707651	0.0128524	FALSE
Abl2	0	-0.212	4.27	3.12	0.0833	0.251	0.144184	0.170813	TRUE
Tor3a	0	-0.000717	3.52	2.38e-05	0.996	0.998	0.0765148	0.106965	TRUE
Fam20b	0	-0.0859	4.6	0.622	0.434	0.636	0.164529	0.227612	TRUE
Ralgps2	0	-0.0115	2.71	0.00233	0.962	0.982	0.0362671	0.0559701	FALSE
Angptl1	0	-0.192	0.656	0.248	0.754	0.868	0.000442282	0.000414594	FALSE
Rasal2	0	-0.194	2.78	0.757	0.388	0.591	0.0437859	0.0538972	FALSE
Cryzl2	0	0.613	3.79	14.2	0.000432	0.00477	0.0716497	0.153814	TRUE
Sec16b	0	-0.646	0.713	1.68	0.345	0.544	0.00132685	0.000829187	FALSE
Brinp2	0	-0.646	0.636	4.81	0.17	0.367	0.000442282	0	FALSE
Astn1	0	-0.658	0.637	4.35	0.17	0.367	0.000442282	0	FALSE
Pappa2	0	-0.478	0.941	0.744	0.393	0.596	0.00353826	0.00373134	FALSE
Cop1	0	0.044	5.34	0.277	0.849	0.917	0.252543	0.353234	TRUE
4930523C07Rik	0	-0.056	6.11	0.181	0.672	0.826	0.369748	0.439055	TRUE
4930562F07Rik	0	-0.121	0.838	0.0489	0.853	0.919	0.00221141	0.00290216	FALSE
Tnn	0	-1.73	0.697	12	0.00609	0.0377	0.00176913	0	FALSE
Mrps14	0	0.481	6.73	32.1	6.61e-07	2.32e-05	0.45732	0.697761	TRUE
Cacybp	0	0.254	5.93	8.06	0.00646	0.0394	0.329943	0.487562	TRUE
Rabgap1l	0	-0.102	5.64	1.3	0.26	0.493	0.296771	0.380182	TRUE
Gm36975	0	-1.35	0.857	5.89	0.0278	0.117	0.00398054	0.00165837	FALSE
Rc3h1	0	-0.233	5.13	4.08	0.0487	0.176	0.246351	0.293532	TRUE
Serpinc1	0	-0.581	1.63	2.73	0.105	0.289	0.0145953	0.0149254	FALSE
Zbtb37	0	-0.388	4.09	9.38	0.00348	0.0245	0.134896	0.144279	TRUE
Gm37362	0	0.782	0.654	4.33	0.159	0.367	0	0.000829187	FALSE
Dars2	0	0.259	1.87	0.8	0.403	0.606	0.0154799	0.026534	FALSE
Gm37634	0	-0.456	0.803	0.676	0.483	0.684	0.00221141	0.00207297	FALSE
Cenpl	0	-0.0851	1.71	0.0526	0.819	0.91	0.0145953	0.0194859	FALSE
Klhl20	0	-0.4	3.15	4.46	0.0397	0.153	0.0654578	0.0725539	FALSE
Ankrd45	0	0.438	0.635	2.65	0.32	0.526	0	0.000414594	FALSE
Prdx6	0	0.357	8.65	11.2	0.00153	0.0129	0.859797	0.942371	TRUE
Tnfsf18	0	0.45	0.636	2.47	0.32	0.526	0	0.000414594	FALSE
Fasl	0	-0.648	0.636	4.76	0.17	0.367	0.000442282	0	FALSE
Suco	0	-0.319	5.11	11	0.00171	0.0141	0.246351	0.270315	TRUE
4930558K02Rik	0	-1.43	0.676	9.37	0.0175	0.0838	0.000884564	0	FALSE
Pigc	0	-0.137	3.2	0.674	0.449	0.651	0.0628041	0.0845771	FALSE
Dnm3	0	-0.0518	1.62	0.0216	0.906	0.954	0.0119416	0.0165837	FALSE
2810442N19Rik	0	0.144	0.676	0.0941	0.838	0.91	0.000442282	0.000829187	FALSE
Dnm3os	0	-0.397	1.09	0.617	0.436	0.638	0.00574967	0.00621891	FALSE
Mettl13	0	-0.288	2.33	1.23	0.273	0.511	0.0309598	0.0368988	FALSE
Vamp4	0	0.221	4.13	3.35	0.0731	0.23	0.108359	0.177446	TRUE
Myocos	0	0.636	0.712	1.49	0.36	0.559	0.000442282	0.00165837	FALSE
Prrc2c	0	0.228	7.95	5.8	0.0196	0.0911	0.754533	0.857794	TRUE
Fmo4	0	0.116	1.56	0.0771	0.782	0.885	0.0101725	0.0178275	FALSE
Fmo1	0	-0.482	1.74	1.6	0.212	0.427	0.0176913	0.0169983	FALSE
Fmo2	0	0.293	3.91	0.681	0.413	0.614	0.0840336	0.109867	TRUE
Prrx1	0	0.228	1.02	0.207	0.673	0.826	0.00353826	0.00621891	FALSE
Gorab	0	-0.0989	3.18	0.284	0.596	0.771	0.0614772	0.079602	FALSE
Mettl11b	0	-0.249	1.08	0.251	0.618	0.789	0.00530739	0.00621891	FALSE
Kifap3	0	0.0108	4.4	0.00592	0.939	0.972	0.132685	0.201907	TRUE
Scyl3	0	-0.409	3.31	5.04	0.0291	0.122	0.075188	0.0845771	FALSE
BC055324	0	0.589	1.09	1.06	0.309	0.526	0.00353826	0.00829187	FALSE
Mettl18	0	1	2	8.94	0.00426	0.0289	0.0123839	0.0368988	FALSE
Sell	0	-0.344	0.888	0.444	0.549	0.738	0.00309598	0.00331675	FALSE
Selp	0	-0.998	0.695	4.64	0.144	0.362	0.00132685	0.000414594	FALSE
Slc19a2	0	0.444	2.19	1.53	0.222	0.441	0.0194604	0.0385572	FALSE
Ccdc181	0	0.108	2.45	0.256	0.624	0.794	0.0296329	0.0439469	FALSE
Blzf1	0	-0.263	3.6	3.58	0.0642	0.208	0.0933215	0.106551	TRUE
Nme7	0	0.0438	4.71	0.132	0.718	0.862	0.176913	0.242952	TRUE
Atp1b1	0	-0.0236	9.74	0.0473	0.829	0.91	0.970367	0.991294	TRUE
Gm26685	0	0.791	0.655	4.12	0.159	0.367	0	0.000829187	FALSE
Dpt	0	-0.678	2.33	5.98	0.0179	0.0853	0.034498	0.0310945	FALSE
Xcl1	0	0.215	0.732	0.161	0.772	0.877	0.000884564	0.00165837	FALSE
Sft2d2	0	-0.103	5.11	0.98	0.327	0.535	0.234852	0.304312	TRUE
Tiprl	0	0.0325	5.04	0.0967	0.757	0.87	0.215391	0.312189	TRUE
Gpr161	0	1.33	1.17	6.82	0.0118	0.0625	0.00265369	0.0116086	FALSE
Dcaf6	0	0.13	4.39	1.31	0.264	0.499	0.139319	0.20937	TRUE
Mpc2	0	0.355	8.12	28.9	1.88e-06	5.52e-05	0.773994	0.901741	TRUE
Adcy10	0	-0.441	0.986	0.684	0.426	0.627	0.00442282	0.00456053	FALSE
Mpzl1	0	0.0133	4.27	0.0141	0.906	0.954	0.131358	0.187396	TRUE
Rcsd1	0	-0.23	1.7	0.44	0.51	0.709	0.0154799	0.0190713	FALSE
Creg1	0	1.34	8.23	282	1.53e-22	2.89e-18	0.677576	0.93325	TRUE
Cd247	0	-0.681	0.788	1.46	0.318	0.526	0.00221141	0.00165837	FALSE
Gm37469	0	-0.198	0.656	0.257	0.754	0.868	0.000442282	0.000414594	FALSE
Pou2f1	0	-0.442	4.51	12.7	0.000797	0.00769	0.176471	0.18325	TRUE
Ildr2	0	-1.04	0.823	3.21	0.1	0.281	0.00309598	0.00165837	FALSE
Gm15853	0	0.0327	1.06	0.00402	0.951	0.979	0.00442282	0.00621891	FALSE
Tada1	0	-0.138	3.75	0.838	0.364	0.563	0.0950907	0.124378	TRUE
Pogk	0	0.207	4.31	2.51	0.12	0.32	0.122512	0.20398	TRUE
Gm16701	0	0.455	0.636	2.38	0.32	0.526	0	0.000414594	FALSE
Gm16701.1	0	1.07	0.674	5.46	0.0848	0.251	0	0.00124378	FALSE
Fam78b	0	-1.27	0.714	6.43	0.061	0.201	0.00176913	0.000414594	FALSE
Uck2	0	0.395	2.76	2.78	0.102	0.284	0.0349403	0.064262	FALSE
Tmco1	0	0.332	5.81	16.2	0.000186	0.00242	0.30429	0.476783	TRUE
Aldh9a1	0	0.17	5	2.2	0.144	0.362	0.202123	0.298922	TRUE
Mgst3	0	0.697	5.61	39	8.23e-08	3.88e-06	0.24414	0.441542	TRUE
Gm20711	0	-0.402	1.6	1.29	0.262	0.496	0.014153	0.0145108	FALSE
Pbx1	0	-0.35	6.89	22.4	1.77e-05	0.000349	0.603715	0.626036	TRUE
Nuf2	0	1.64	1.02	8.1	0.00634	0.0389	0.00132685	0.00621891	FALSE
Rgs5	0	-0.0987	1	0.0334	0.858	0.921	0.00398054	0.00538972	FALSE
Rgs4	0	3.43	1.67	23.5	1.17e-05	0.000248	0.00132685	0.0145108	FALSE
Ccdc190	0	0.193	0.731	0.142	0.772	0.877	0.000884564	0.00165837	FALSE
Hsd17b7	0	-0.0505	3.51	0.0681	0.795	0.893	0.0729766	0.10199	TRUE
3110045C21Rik	0	-0.367	1.09	0.626	0.432	0.634	0.00574967	0.00621891	FALSE
Ddr2	0	0.0683	1.36	0.0308	0.861	0.922	0.00796108	0.0116086	FALSE
Uap1	0	0.18	5.19	3.43	0.0698	0.222	0.226448	0.334992	TRUE
Gm37748	0	0.419	0.695	0.681	0.553	0.738	0.000442282	0.00124378	FALSE
Gm37502	0	-1.25	0.714	7.11	0.061	0.201	0.00176913	0.000414594	FALSE
Uhmk1	0	0.0473	4.48	0.124	0.727	0.868	0.154356	0.206468	TRUE
4930500M09Rik	0	-0.651	0.676	2.08	0.334	0.535	0.000884564	0.000414594	FALSE
Sh2d1b1	0	-0.489	1.08	0.957	0.338	0.539	0.00574967	0.00580431	FALSE
Gm7694	0	-0.707	2.46	7.04	0.0106	0.0577	0.0402477	0.0356551	FALSE
Nos1ap	0	-0.521	3.63	12.1	0.00104	0.00949	0.0973021	0.101575	TRUE
Olfml2b	0	-0.355	1.63	0.904	0.346	0.546	0.014153	0.0157546	FALSE
Atf6	0	-0.141	4.6	1.34	0.253	0.483	0.17249	0.212272	TRUE
Dusp12	0	-0.17	3.49	1.34	0.253	0.482	0.0818222	0.103234	TRUE
Gm26620	0	-0.144	1.26	0.1	0.753	0.868	0.00707651	0.00953566	FALSE
Fcrlb	0	-0.196	0.656	0.259	0.754	0.868	0.000442282	0.000414594	FALSE
Fcrla	0	-0.62	0.79	1.05	0.318	0.526	0.00221141	0.00165837	FALSE
Fcgr2b	0	0.62	0.938	1.18	0.316	0.526	0.00221141	0.00538972	FALSE
Fcgr4	0	0.644	0.891	1.24	0.313	0.526	0.00176913	0.00456053	FALSE
Fcgr3	0	-0.324	1.22	0.49	0.487	0.688	0.0075188	0.00829187	FALSE
Cfap126	0	0.763	1.68	4.68	0.0351	0.14	0.00928793	0.0199005	FALSE
Sdhc	0	0.53	6.02	43.9	2.04e-08	1.18e-06	0.328173	0.531095	TRUE
Mpz	0	-0.42	1.57	1.29	0.262	0.496	0.0132685	0.0149254	FALSE
Pcp4l1	0	1.03	0.749	4.05	0.149	0.367	0.000442282	0.00248756	FALSE
Nr1i3	0	0.14	0.675	0.0983	0.838	0.91	0.000442282	0.000829187	FALSE
Tomm40l	0	0.307	2.79	1.49	0.227	0.449	0.0362671	0.0671642	FALSE
Apoa2	0	-0.468	1.11	0.994	0.323	0.531	0.00574967	0.00621891	FALSE
Fcer1g	0	-0.0504	3.23	0.0765	0.783	0.885	0.0623618	0.0841625	FALSE
Ndufs2	0	0.218	6.89	12	0.00108	0.00981	0.55418	0.722637	TRUE
Adamts4	0	0.71	0.785	1.69	0.282	0.52	0.000884564	0.00290216	FALSE
B4galt3	0	-0.682	4.61	41.2	4.3e-08	2.24e-06	0.205219	0.188226	TRUE
Ppox	0	-0.117	3.28	0.447	0.507	0.706	0.0681115	0.0878939	FALSE
Usp21	0	-0.263	2.63	1.36	0.248	0.477	0.0420168	0.0468491	FALSE
Ufc1	0	0.231	6.9	10.3	0.00233	0.0178	0.548872	0.711857	TRUE
Gm20045	0	-0.178	2.6	0.553	0.461	0.663	0.0353826	0.0443615	FALSE
Dedd	0	-0.129	3.72	0.704	0.405	0.608	0.0919947	0.123134	TRUE
Nit1	0	0.125	5.43	1.79	0.187	0.389	0.265812	0.386401	TRUE
Pfdn2	0	0.163	6.98	4.72	0.0344	0.137	0.578505	0.733002	TRUE
Klhdc9	0	-1.52	1.07	9.07	0.00402	0.0275	0.00796108	0.00290216	FALSE
Nectin4	0	0.000361	4.36	6.27e-06	0.998	0.999	0.143742	0.192786	TRUE
Arhgap30	0	0.0399	1.48	0.00676	0.935	0.97	0.0101725	0.0149254	FALSE
Usf1	0	-0.123	3.98	0.845	0.362	0.561	0.111455	0.149254	TRUE
Tstd1	0	0.0614	1.55	0.0195	0.89	0.943	0.0101725	0.0149254	FALSE
Gm26641	0	-0.41	0.924	0.545	0.503	0.702	0.00353826	0.00373134	FALSE
F11r	0	-0.108	4.86	1.73	0.194	0.4	0.200796	0.259536	TRUE
B930036N10Rik	0	-0.0833	2.68	0.0796	0.779	0.882	0.0322866	0.041874	FALSE
Alyref2	0	0.117	3.34	0.434	0.513	0.712	0.0650155	0.0957711	FALSE
Cd244	0	0.672	0.713	1.73	0.36	0.559	0.000442282	0.00165837	FALSE
Ly9	0	-0.2	0.657	0.243	0.754	0.868	0.000442282	0.000414594	FALSE
Cd48	0	-0.0353	1.19	0.00775	0.93	0.968	0.00619195	0.00870647	FALSE
Slamf1	0	-0.361	0.73	0.552	0.587	0.763	0.00132685	0.00124378	FALSE
Cd84	0	-0.291	1.15	0.378	0.588	0.764	0.00574967	0.00704809	FALSE
Gm37065	0	-0.184	0.656	0.247	0.754	0.868	0.000442282	0.000414594	FALSE
Slamf6	0	0.051	0.769	0.00924	0.928	0.967	0.00132685	0.00207297	FALSE
Vangl2	0	-0.43	3.36	6.21	0.0159	0.0791	0.0778417	0.0854063	FALSE
Nhlh1	0	-0.648	0.636	4.76	0.17	0.367	0.000442282	0	FALSE
Ncstn	0	-0.0698	4.85	0.437	0.512	0.711	0.196816	0.260365	TRUE
Copa	0	0.0283	6.01	0.145	0.739	0.868	0.376382	0.487148	TRUE
Gm37756	0	-0.443	0.803	0.632	0.483	0.684	0.00221141	0.00207297	FALSE
Pex19	0	-0.0331	4.59	0.0851	0.772	0.877	0.165856	0.226783	TRUE
Dcaf8	0	-0.0913	6.18	1.29	0.262	0.496	0.419284	0.516584	TRUE
Pea15a	0	-0.138	3.21	0.557	0.459	0.661	0.0619195	0.0812604	FALSE
Casq1	0	-1.1	0.657	7.66	0.0524	0.181	0.000884564	0	FALSE
Gm17224	0	-0.211	0.655	0.283	0.754	0.868	0.000442282	0.000414594	FALSE
Atp1a4	0	0.439	0.635	2.63	0.32	0.526	0	0.000414594	FALSE
Igsf8	0	0.0988	3.76	0.42	0.52	0.717	0.0897833	0.131426	TRUE
Atp1a2	0	-0.158	1.43	0.152	0.698	0.846	0.00973021	0.0128524	FALSE
Kcnj10	0	-0.655	0.637	4.5	0.17	0.367	0.000442282	0	FALSE
Pigm	0	-0.243	3.19	1.61	0.21	0.423	0.0645732	0.0787728	FALSE
Slamf9	0	-0.0503	0.888	0.00871	0.94	0.972	0.00265369	0.00373134	FALSE
Igsf9	0	-0.504	0.908	0.911	0.375	0.576	0.00353826	0.00331675	FALSE
Tagln2	0	0.264	8.51	12.4	0.000899	0.00845	0.819549	0.914594	TRUE
Cfap45	0	0.159	1.88	0.245	0.623	0.793	0.0163644	0.0228027	FALSE
Vsig8	0	-1.46	1.05	9.06	0.00404	0.0277	0.0075188	0.00331675	FALSE
Dusp23	0	0.221	3.28	1.41	0.24	0.466	0.0566121	0.0920398	FALSE
Cadm3	0	0.438	0.635	2.65	0.32	0.526	0	0.000414594	FALSE
Aim2	0	-0.862	0.77	2.72	0.181	0.381	0.00221141	0.00124378	FALSE
Ifi206	0	-1.69	0.695	12.6	0.00609	0.0377	0.00176913	0	FALSE
Ifi213	0	-0.987	0.696	4.38	0.144	0.362	0.00132685	0.000414594	FALSE
Ifi209	0	-1.29	0.715	6.76	0.061	0.201	0.00176913	0.000414594	FALSE
Ifi208	0	-0.214	0.655	0.277	0.754	0.868	0.000442282	0.000414594	FALSE
Ifi207	0	-0.766	0.946	2.1	0.157	0.367	0.00442282	0.00331675	FALSE
Ifi204	0	1.17	0.766	4.48	0.0952	0.272	0.000442282	0.00290216	FALSE
Mndal	0	0.0125	1.06	0.00093	0.976	0.987	0.00442282	0.0066335	FALSE
Ifi211	0	0.147	0.675	0.0977	0.838	0.91	0.000442282	0.000829187	FALSE
Ifi203	0	1.71	0.837	9.98	0.0152	0.0764	0.000442282	0.00414594	FALSE
Spta1	0	-0.66	0.637	4.28	0.17	0.367	0.000442282	0	FALSE
Grem2	0	-1.03	1.08	4.46	0.0396	0.153	0.00619195	0.00456053	FALSE
Rgs7	0	-1.29	0.715	6.63	0.061	0.201	0.00176913	0.000414594	FALSE
Fh1	0	0.842	5.83	96.3	2.17e-13	8.88e-11	0.256966	0.503731	TRUE
Kmo	0	-0.655	0.676	2.16	0.334	0.535	0.000884564	0.000414594	FALSE
Opn3	0	0.172	1.46	0.217	0.656	0.815	0.00928793	0.0145108	FALSE
Chml	0	-0.0403	3.05	0.0583	0.96	0.982	0.0499779	0.0754561	FALSE
Exo1	0	1.91	1.18	13.5	0.000574	0.00596	0.00176913	0.0120232	FALSE
Gm38100	0	0.803	0.656	3.84	0.159	0.367	0	0.000829187	FALSE
Rbm8a2	0	-0.273	1.21	0.3	0.586	0.763	0.00707651	0.00829187	FALSE
Cep170	0	-0.685	2.81	9.54	0.00324	0.0232	0.0521893	0.0480929	FALSE
Sdccag8	0	-0.236	2.94	1.56	0.217	0.434	0.051747	0.0638474	FALSE
Akt3	0	-0.0895	1.46	0.0515	0.841	0.912	0.00973021	0.0140962	FALSE
Gm26801	0	0.134	0.675	0.0919	0.838	0.91	0.000442282	0.000829187	FALSE
Zbtb18	0	0.341	4.07	5.95	0.0182	0.086	0.101283	0.172056	TRUE
Gm37306	0	1.07	0.675	5.33	0.0848	0.251	0	0.00124378	FALSE
Adss	0	-0.0737	4.88	0.711	0.509	0.708	0.197258	0.25995	TRUE
Catspere2	0	-0.0299	2.68	0.0149	0.903	0.953	0.0398054	0.0559701	FALSE
Desi2	0	0.0524	5.42	0.367	0.572	0.753	0.271119	0.37272	TRUE
B230369F24Rik	0	-0.503	2.71	6.55	0.0135	0.0693	0.0442282	0.0493367	FALSE
Cox20	0	0.344	5.44	15	0.000307	0.00361	0.233525	0.375207	TRUE
Hnrnpu	0	-0.0509	7.61	0.497	0.484	0.684	0.710305	0.815506	TRUE
Efcab2	0	0.118	2.87	0.341	0.562	0.743	0.0411322	0.0655058	FALSE
Kif26b	0	0.416	0.695	0.715	0.553	0.738	0.000442282	0.00124378	FALSE
Smyd3	0	0.693	3.21	16.5	0.000165	0.00219	0.0429014	0.101575	TRUE
Tfb2m	0	0.226	3.64	2.07	0.157	0.367	0.0765148	0.128109	TRUE
Cnst	0	-0.596	4.3	27	3.49e-06	9.28e-05	0.162318	0.152985	TRUE
Sccpdh	0	0.234	3.92	3.54	0.0654	0.211	0.0933215	0.155058	TRUE
Kif28	0	0.445	0.635	2.56	0.32	0.526	0	0.000414594	FALSE
Ahctf1	0	-0.271	4.83	7.57	0.00816	0.0473	0.210969	0.245025	TRUE
Cdc42bpa	0	-0.557	6.17	18.1	8.9e-05	0.00134	0.471031	0.433665	TRUE
Coq8a	0	-1.21	2.8	24.6	8.16e-06	0.000185	0.0619195	0.0389718	FALSE
Gm37336	0	-0.202	0.655	0.283	0.754	0.868	0.000442282	0.000414594	FALSE
Psen2	0	0.258	3.97	3.52	0.0662	0.213	0.0981866	0.16335	TRUE
Gm31728	0	-1.11	0.657	7.17	0.0524	0.181	0.000884564	0	FALSE
Itpkb	0	-0.0199	3.72	0.0151	0.903	0.952	0.089341	0.12272	TRUE
Stum	0	-0.657	0.637	4.43	0.17	0.367	0.000442282	0	FALSE
Parp1	0	-0.0924	4.15	0.406	0.527	0.724	0.120301	0.162935	TRUE
Lin9	0	-0.236	2.51	0.982	0.326	0.535	0.0349403	0.0406302	FALSE
Acbd3	0	-0.0647	5.64	0.446	0.507	0.706	0.313136	0.389303	TRUE
Gm37768	0	-0.0786	0.802	0.016	0.951	0.979	0.00176913	0.00248756	FALSE
H3f3a	0	0.0715	9.77	0.805	0.374	0.574	0.969925	0.988806	TRUE
Gm17275	0	0.177	1.01	0.113	0.738	0.868	0.00353826	0.00621891	FALSE
H3f3aos	0	-0.238	1.24	0.29	0.593	0.768	0.00707651	0.00912106	FALSE
Sde2	0	0.15	5.36	2.29	0.136	0.35	0.254312	0.376866	TRUE
Pycr2	0	0.137	4.79	2.42	0.126	0.332	0.173375	0.263682	TRUE
Lefty1	0	0.138	0.997	0.0706	0.795	0.893	0.00353826	0.00538972	FALSE
Tmem63a	0	-0.0388	3.91	0.0761	0.784	0.886	0.103936	0.140547	TRUE
Ephx1	0	1.49	3.98	35.3	2.42e-07	1e-05	0.0561698	0.179934	TRUE
Nvl	0	-0.00511	4.05	0.00156	0.977	0.988	0.113667	0.163765	TRUE
Cnih4	0	0.203	5.68	6.06	0.0172	0.0838	0.297214	0.429934	TRUE
Wdr26	0	-0.162	6.47	5.19	0.0269	0.115	0.495356	0.567579	TRUE
A430110L20Rik	0	-0.652	1.16	1.65	0.205	0.415	0.0075188	0.0066335	FALSE
Ccdc121	0	-0.654	0.637	4.56	0.17	0.367	0.000442282	0	FALSE
Dnah14	0	0.117	0.674	0.0785	0.838	0.91	0.000442282	0.000829187	FALSE
Lbr	0	-0.379	5.12	18.2	8.55e-05	0.00129	0.259177	0.2699	TRUE
Gm5533	0	-0.0539	0.802	0.00995	0.951	0.979	0.00176913	0.00248756	FALSE
Enah	0	0.0384	2.66	0.0161	0.9	0.95	0.0340557	0.0514096	FALSE
Srp9	0	0.0363	7.44	0.199	0.657	0.815	0.693941	0.81592	TRUE
Degs1	0	0.163	7.22	2.7	0.106	0.292	0.613445	0.776119	TRUE
Fbxo28	0	-0.101	4.23	0.791	0.378	0.579	0.133127	0.1733	TRUE
Trp53bp2	0	-0.595	4.77	31.9	6.96e-07	2.41e-05	0.219814	0.208126	TRUE
Capn2	0	0.0385	4.96	0.139	0.711	0.857	0.200354	0.289801	TRUE
Gm37885	0	-0.323	1.07	0.503	0.481	0.684	0.00530739	0.00580431	FALSE
Susd4	0	-0.135	4.89	1.62	0.209	0.421	0.203892	0.249585	TRUE
Tlr5	0	0.4	1.96	1.48	0.23	0.453	0.0159222	0.0302653	FALSE
Gm38079	0	0.964	0.883	2.88	0.113	0.306	0.00132685	0.00497512	FALSE
Disp1	0	0.116	2.39	0.192	0.663	0.82	0.0274215	0.0435323	FALSE
Brox	0	-0.00585	4.5	0.00248	0.971	0.984	0.157895	0.21393	TRUE
Aida	0	-0.488	3.46	10.6	0.00202	0.0161	0.0840336	0.0878939	FALSE
Mia3	0	-0.115	5.12	1.6	0.211	0.425	0.235736	0.29602	TRUE
Taf1a	0	-0.324	2.15	1.65	0.218	0.435	0.0265369	0.0319237	FALSE
Gm37986	0	-0.631	0.824	1.38	0.299	0.526	0.00265369	0.00207297	FALSE
Hhipl2	0	-0.638	0.715	1.5	0.345	0.544	0.00132685	0.000829187	FALSE
Dusp10	0	-0.0608	2.17	0.0404	0.842	0.913	0.0225564	0.0323383	FALSE
1700056E22Rik	0	0.519	1.41	1.25	0.268	0.504	0.00663423	0.0149254	FALSE
Gm37800	0	0.446	0.636	2.54	0.32	0.526	0	0.000414594	FALSE
Hlx	0	-0.188	1.12	0.17	0.682	0.833	0.00574967	0.00704809	FALSE
Gm34342	0	0.131	0.675	0.0929	0.838	0.91	0.000442282	0.000829187	FALSE
2001-03-01	0	-0.922	0.731	3.56	0.172	0.368	0.00176913	0.000829187	FALSE
2002-03-01	0	0.089	6.67	2.15	0.149	0.367	0.529412	0.640547	TRUE
C130074G19Rik	0	-0.816	2.1	5.18	0.027	0.115	0.0309598	0.0219735	FALSE
Mark1	0	0.255	1.14	0.278	0.601	0.775	0.0048651	0.00870647	FALSE
Rab3gap2	0	-0.0437	3.84	0.107	0.86	0.922	0.0964175	0.135572	TRUE
Iars2	0	-0.0607	4.88	0.344	0.56	0.743	0.204334	0.269486	TRUE
Bpnt1	0	0.0859	4.37	0.423	0.518	0.717	0.14153	0.195274	TRUE
4930532G15Rik	0	-0.531	1.19	1.14	0.291	0.526	0.0075188	0.00704809	FALSE
Eprs	0	0.701	6.47	46.8	9.14e-09	6.19e-07	0.376824	0.597015	TRUE
Lyplal1	0	0.189	3.59	1.18	0.282	0.52	0.0725343	0.120232	TRUE
Tgfb2	0	-0.032	3.06	0.0147	0.904	0.953	0.0420168	0.0655058	FALSE
Rrp15	0	0.624	4.01	22.7	1.58e-05	0.000317	0.0858027	0.186567	TRUE
A430105J06Rik	0	-0.29	1.35	0.523	0.507	0.706	0.00928793	0.0103648	FALSE
Spata17	0	1.42	3.24	20.7	3.26e-05	0.000579	0.0296329	0.10199	TRUE
Gpatch2	0	-0.0264	4.48	0.062	0.804	0.9	0.153472	0.209784	TRUE
Gm38155	0	0.455	0.636	2.37	0.32	0.526	0	0.000414594	FALSE
Ush2a	0	0.126	0.673	0.0871	0.838	0.91	0.000442282	0.000829187	FALSE
Kctd3	0	-0.0916	4.36	0.577	0.559	0.743	0.149491	0.196103	TRUE
Kcnk2	0	1.43	5.02	33.5	4.19e-07	1.61e-05	0.0818222	0.279022	TRUE
A430027H14Rik	0	1	1.46	4.8	0.0331	0.134	0.00574967	0.0174129	FALSE
Cenpf	0	2.12	3.11	17.2	0.000127	0.00178	0.0110571	0.0186567	FALSE
Ptpn14	0	0.856	3.69	23	1.44e-05	0.000293	0.0570544	0.129353	TRUE
Gm37422	0	1	1.01	3.55	0.0763	0.238	0.00221141	0.00746269	FALSE
Smyd2	0	0.746	3.69	27.4	3.04e-06	8.31e-05	0.0650155	0.150083	TRUE
Prox1	0	-0.879	1.15	3.82	0.0562	0.19	0.0075188	0.00580431	FALSE
Gm29678	0	1.35	0.874	5.58	0.0414	0.158	0.000884564	0.00497512	FALSE
Rps6kc1	0	-0.467	3.1	5.55	0.0223	0.101	0.0645732	0.0679934	FALSE
Angel2	0	-0.184	5.22	4.01	0.0506	0.181	0.256966	0.313847	TRUE
Vash2	0	0.193	0.731	0.133	0.772	0.877	0.000884564	0.00165837	FALSE
Flvcr1	0	0.0741	4.55	0.246	0.622	0.793	0.146838	0.216003	TRUE
A230020J21Rik	0	-0.301	0.694	0.397	0.657	0.815	0.000884564	0.000829187	FALSE
Tatdn3	0	0.158	3.06	0.634	0.43	0.631	0.0495356	0.0812604	FALSE
Nsl1	0	2.23	0.803	13.1	0.00165	0.0137	0	0.00373134	FALSE
Batf3	0	-0.128	0.837	0.0557	0.853	0.919	0.00221141	0.00290216	FALSE
Fam71a	0	-0.0558	4.59	0.133	0.717	0.862	0.14153	0.165008	TRUE
Atf3	0	0.12	8.51	0.431	0.514	0.713	0.634675	0.703151	TRUE
D730003I15Rik	0	0.564	4.01	11.8	0.00116	0.0104	0.0849182	0.174129	TRUE
Gm37168	0	-0.66	0.858	1.27	0.281	0.52	0.00265369	0.00248756	FALSE
Nenf	0	0.0754	7.64	1.23	0.273	0.51	0.705882	0.839138	TRUE
Tmem206	0	-0.152	1.82	0.146	0.704	0.851	0.0168067	0.0219735	FALSE
Ppp2r5a	0	-0.296	5.99	13.1	0.000667	0.00672	0.406457	0.461443	TRUE
Gm32200	0	-1.07	1.34	5.54	0.0224	0.101	0.0110571	0.00787728	FALSE
Dtl	0	-0.273	1.82	0.48	0.491	0.692	0.017249	0.0186567	FALSE
Ints7	0	-0.0809	3.86	0.405	0.527	0.725	0.103936	0.137645	TRUE
Lpgat1	0	-0.00665	5.1	0.00471	0.946	0.976	0.226006	0.302239	TRUE
Gm38037	0	1.35	0.785	5.75	0.0605	0.2	0.000442282	0.00290216	FALSE
Nek2	0	2.21	1.29	15.5	0.000251	0.00307	0.00176913	0.00746269	FALSE
1700034H15Rik	0	0.396	0.802	0.552	0.551	0.738	0.00132685	0.00290216	FALSE
Slc30a1	0	0.508	3.32	6.35	0.0148	0.0747	0.0530739	0.0990879	FALSE
Rd3	0	-0.649	0.637	4.73	0.17	0.367	0.000442282	0	FALSE
Gm26670	0	-0.234	1.12	0.27	0.632	0.802	0.00530739	0.00704809	FALSE
Traf5	0	-0.31	1.85	1.07	0.306	0.526	0.0181336	0.0219735	FALSE
Gm26879	0	0.21	1.66	0.43	0.515	0.714	0.0119416	0.0203151	FALSE
Rcor3	0	-0.0386	4.8	0.143	0.707	0.854	0.185759	0.251244	TRUE
Gm10516	0	0.0306	1.69	0.00843	0.927	0.967	0.0132685	0.0199005	FALSE
Kcnh1	0	-0.637	0.713	1.73	0.345	0.544	0.00132685	0.000829187	FALSE
Hhat	0	-0.775	1.42	4.38	0.0426	0.162	0.0123839	0.0103648	FALSE
Sertad4	0	0.72	3.25	6.2	0.016	0.0794	0.0398054	0.0899668	FALSE
Gm15867	0	0.884	2.47	7.1	0.0103	0.0567	0.0207873	0.0526534	FALSE
Syt14	0	-0.0862	0.921	0.0269	0.87	0.929	0.00265369	0.00414594	FALSE
Diexf	0	-0.172	2.42	0.501	0.482	0.684	0.0318443	0.0406302	FALSE
Irf6	0	-0.205	3.73	1.71	0.197	0.403	0.095533	0.11733	TRUE
A130010J15Rik	0	0.171	3.15	0.591	0.445	0.647	0.0521893	0.0829187	FALSE
Traf3ip3	0	0.545	1.09	0.906	0.346	0.546	0.00353826	0.00746269	FALSE
Lamb3	0	0.292	6.68	3.93	0.0527	0.182	0.461743	0.558043	TRUE
Hsd11b1	0	0.227	2.1	0.497	0.484	0.685	0.020345	0.0315091	FALSE
G0s2	0	1.14	5.25	22.1	1.95e-05	0.000376	0.140646	0.259536	TRUE
Camk1g	0	-0.424	0.77	0.577	0.531	0.726	0.00176913	0.00165837	FALSE
4631405K08Rik	0	-0.324	0.856	0.369	0.603	0.776	0.00265369	0.00290216	FALSE
Plxna2	0	-0.487	5.06	22.7	1.58e-05	0.000316	0.246351	0.24005	TRUE
Cd34	0	-0.598	2.49	5.33	0.025	0.11	0.0398054	0.0389718	FALSE
Gm16897	0	-0.301	0.694	0.41	0.657	0.815	0.000884564	0.000829187	FALSE
Gm32250	0	1.08	0.675	5.18	0.0848	0.251	0	0.00124378	FALSE
Cd46	0	-0.389	1.64	1.24	0.271	0.508	0.0145953	0.0161692	FALSE
Cr1l	0	-0.0149	5.14	0.0288	0.897	0.948	0.220699	0.303068	TRUE
Cr2	0	0.445	0.635	2.56	0.32	0.526	0	0.000414594	FALSE
Fam171a1	0	-0.186	1.99	0.416	0.522	0.719	0.0212295	0.0269486	FALSE
Nmt2	0	0.122	4.88	1.95	0.169	0.367	0.179124	0.27073	TRUE
Rpp38	0	0.502	1.94	2.7	0.107	0.293	0.014153	0.0302653	FALSE
Acbd7	0	0.0206	1.57	0.00381	0.968	0.983	0.0114993	0.0165837	FALSE
Meig1	0	0.321	1.08	0.385	0.539	0.733	0.00398054	0.00580431	FALSE
Dclre1c	0	-0.284	2.14	0.851	0.361	0.559	0.0260946	0.0310945	FALSE
Suv39h2	0	0.317	1.2	0.434	0.513	0.712	0.00530739	0.00953566	FALSE
Hspa14	0	0.153	4.54	2.02	0.161	0.367	0.151703	0.226783	TRUE
Gm45902	0	0.416	1.68	1.41	0.24	0.466	0.0110571	0.0215589	FALSE
Cdnf	0	-0.432	0.767	0.64	0.531	0.726	0.00176913	0.00165837	FALSE
Fam107b	0	-0.45	1.92	2.26	0.139	0.354	0.0216718	0.0219735	FALSE
Frmd4a	0	-0.278	3.53	2.28	0.137	0.351	0.0871296	0.0978441	FALSE
Gm13179	0	-0.486	1.11	1.04	0.314	0.526	0.00619195	0.00621891	FALSE
Prpf18	0	-0.344	5.45	8.34	0.00567	0.0359	0.311809	0.341625	TRUE
Bend7	0	0.265	6.94	11.2	0.00156	0.0131	0.533392	0.708126	TRUE
Sephs1	0	-0.225	4.39	3.28	0.0757	0.237	0.14728	0.189884	TRUE
Phyh	0	0.587	4.72	27.9	2.61e-06	7.34e-05	0.137992	0.26534	TRUE
Mcm10	0	0.245	2.39	0.691	0.41	0.612	0.0247678	0.041874	FALSE
Optn	0	0.617	5.05	26.4	4.32e-06	0.00011	0.172932	0.344113	TRUE
4930551O13Rik	0	1.45	0.802	7.06	0.0383	0.149	0.000442282	0.00373134	FALSE
Gm26776	0	-0.655	0.637	4.49	0.17	0.367	0.000442282	0	FALSE
Ccdc3	0	-0.218	0.785	0.17	0.742	0.868	0.00176913	0.00207297	FALSE
Camk1d	0	0.458	0.637	2.3	0.32	0.526	0	0.000414594	FALSE
Cdc123	0	0.209	5.02	5.54	0.0224	0.101	0.200796	0.317579	TRUE
Nudt5	0	0.847	4.08	40.7	4.96e-08	2.53e-06	0.0800531	0.192786	TRUE
Gm13199	0	-0.461	1.22	1.1	0.3	0.526	0.00796108	0.00787728	FALSE
Sec61a2	0	-0.153	3.75	1.22	0.275	0.514	0.095533	0.119818	TRUE
Gm13267	0	0.442	0.635	2.6	0.32	0.526	0	0.000414594	FALSE
Dhtkd1	0	-0.056	1.11	0.0141	0.915	0.96	0.00530739	0.00746269	FALSE
Upf2	0	-0.483	4.86	17.8	0.0001	0.00147	0.22291	0.233002	TRUE
Proser2	0	-0.502	3.77	9.31	0.0036	0.0252	0.106148	0.10738	TRUE
Echdc3	0	-0.67	4.22	25.8	5.39e-06	0.000132	0.145069	0.144693	TRUE
Gm13383	0	-0.411	0.807	0.527	0.483	0.684	0.00221141	0.00207297	FALSE
Usp6nl	0	-0.194	4.72	3.24	0.0775	0.241	0.188412	0.231758	TRUE
Gm13391	0	0.454	0.636	2.41	0.32	0.526	0	0.000414594	FALSE
Celf2	0	-0.311	5.08	8.58	0.00504	0.0328	0.236621	0.264925	TRUE
Gm26565	0	0.451	0.636	2.47	0.32	0.526	0	0.000414594	FALSE
Gata3	0	0.0247	1.03	0.00419	0.949	0.979	0.00398054	0.00621891	FALSE
Taf3	0	-0.179	4.52	2.34	0.132	0.343	0.157895	0.207711	TRUE
Atp5c1	0	0.719	8.4	114	1.2e-14	8.69e-12	0.799204	0.923715	TRUE
Kin	0	-0.115	4.76	1.39	0.293	0.526	0.18222	0.242537	TRUE
Itih2	0	-0.922	1.03	3.05	0.0867	0.255	0.00619195	0.00414594	FALSE
Itih5	0	0.241	1.06	0.242	0.641	0.809	0.00398054	0.00704809	FALSE
Sfmbt2	0	-0.913	0.735	3	0.172	0.368	0.00176913	0.000829187	FALSE
Prkcq	0	0.399	0.802	0.518	0.551	0.738	0.00132685	0.00290216	FALSE
8030442B05Rik	0	1.29	0.693	7.14	0.0466	0.171	0	0.00165837	FALSE
Pfkfb3	0	0.708	2.1	3.12	0.0834	0.251	0.0154799	0.0348259	FALSE
Rbm17	0	0.0426	5.21	0.245	0.623	0.793	0.237506	0.337479	TRUE
Il2ra	0	0.139	0.674	0.104	0.838	0.91	0.000442282	0.000829187	FALSE
Il15ra	0	0.244	2.53	0.973	0.329	0.535	0.0296329	0.0522388	FALSE
Fbxo18	0	0.243	4.12	2.83	0.0988	0.279	0.107917	0.176202	TRUE
Ankrd16	0	-0.294	3.82	5.41	0.024	0.106	0.106148	0.122305	TRUE
Itga8	0	-0.0078	1.37	0.000276	0.987	0.993	0.00840336	0.0124378	FALSE
Mindy3	0	0.0375	4.41	0.0986	0.755	0.868	0.139319	0.206468	TRUE
Pter	0	-0.116	2.61	0.272	0.65	0.815	0.0380363	0.0505804	FALSE
C1ql3	0	0.139	0.675	0.0981	0.838	0.91	0.000442282	0.000829187	FALSE
Rsu1	0	0.101	5.44	1.28	0.263	0.498	0.25962	0.396352	TRUE
Cubn	0	0.796	0.656	4.01	0.159	0.367	0	0.000829187	FALSE
Trdmt1	0	0.334	1.99	1.25	0.268	0.504	0.017249	0.0315091	FALSE
Vim	0	-0.339	5.13	7.71	0.00764	0.0451	0.249005	0.284411	TRUE
St8sia6	0	0.615	3.21	9.08	0.00401	0.0275	0.0411322	0.077529	FALSE
Hacd1	0	0.444	5.91	12.8	0.000759	0.00741	0.300752	0.491294	TRUE
Stam	0	-0.187	4.66	2.45	0.124	0.328	0.179567	0.22927	TRUE
Tmem236	0	0.849	0.73	2.63	0.233	0.455	0.000442282	0.00207297	FALSE
Mrc1	0	-0.754	1.58	5.02	0.0294	0.122	0.0154799	0.013267	FALSE
Cacnb2	0	-0.354	1	0.437	0.541	0.735	0.00442282	0.00497512	FALSE
Gm10848	0	-0.2	0.655	0.268	0.754	0.868	0.000442282	0.000414594	FALSE
Nsun6	0	-0.415	2.58	2.93	0.0928	0.269	0.0411322	0.0443615	FALSE
Arl5b	0	-0.0667	4.34	0.413	0.523	0.721	0.136223	0.180348	TRUE
Plxdc2	0	-0.0555	2.28	0.0314	0.86	0.922	0.0265369	0.0368988	FALSE
Nebl	0	1.32	5.28	52	2.39e-09	2.11e-07	0.138877	0.376866	TRUE
A930004D18Rik	0	-0.616	1.74	2.54	0.117	0.315	0.0176913	0.0169983	FALSE
Skida1	0	0.242	1.61	0.414	0.523	0.72	0.0110571	0.0190713	FALSE
Mllt10	0	-0.174	5.74	5.62	0.0215	0.0978	0.346307	0.417081	TRUE
Dnajc1	0	-0.00574	6.04	0.00518	0.943	0.975	0.368863	0.475539	TRUE
Commd3	0	0.739	6.35	113	1.26e-14	8.79e-12	0.361787	0.618988	TRUE
Bmi1	0	0.0292	4.57	0.0557	0.814	0.908	0.157895	0.225539	TRUE
Spag6	0	-0.3	0.695	0.378	0.657	0.815	0.000884564	0.000829187	FALSE
Pip4k2a	0	0.132	1.22	0.0715	0.79	0.89	0.00619195	0.00995025	FALSE
Armc3	0	-0.656	0.676	2.15	0.334	0.535	0.000884564	0.000414594	FALSE
Msrb2	0	-0.326	4.36	8.58	0.00506	0.0328	0.152145	0.174544	TRUE
4921504E06Rik	0	-0.652	0.637	4.61	0.17	0.367	0.000442282	0	FALSE
Otud1	0	-0.261	2.86	1.13	0.292	0.526	0.048651	0.0588723	FALSE
Etl4	0	-0.0297	5.1	0.0911	0.947	0.977	0.228218	0.298093	TRUE
Gm13362	0	1.48	0.71	8.14	0.0261	0.112	0	0.00207297	FALSE
Arhgap21	0	-0.139	4.9	1.76	0.19	0.395	0.211853	0.252488	TRUE
Gm13375	0	-0.936	0.922	3.34	0.1	0.281	0.00442282	0.00290216	FALSE
Enkur	0	0.37	1.77	1.29	0.261	0.495	0.0123839	0.0228027	FALSE
Thnsl1	0	0.721	2.88	9.46	0.00335	0.0238	0.0322866	0.0754561	FALSE
Gad2	0	0.455	0.636	2.38	0.32	0.526	0	0.000414594	FALSE
Apbb1ip	0	0.326	1.33	0.636	0.429	0.63	0.00663423	0.0124378	FALSE
Pdss1	0	0.712	2.06	5.1	0.0282	0.119	0.0150376	0.0352405	FALSE
Abi1	0	-0.214	5.21	5.28	0.0257	0.111	0.253428	0.305556	TRUE
Acbd5	0	-0.132	5.07	1.45	0.234	0.456	0.236621	0.298093	TRUE
Mastl	0	1.25	1.39	6.1	0.0168	0.0823	0.00442282	0.0149254	FALSE
Yme1l1	0	0.135	5.44	2.75	0.103	0.286	0.265812	0.379768	TRUE
4931423N10Rik	0	-1.1	0.657	7.54	0.0524	0.181	0.000884564	0	FALSE
Spopl	0	-0.171	5.83	3.57	0.0643	0.208	0.358691	0.415423	TRUE
Hnmt	0	-0.431	4.09	8.84	0.00447	0.0299	0.126493	0.132255	TRUE
Il1f9	0	0.856	0.731	2.56	0.233	0.455	0.000442282	0.00165837	FALSE
Il1rn	0	1.05	1.26	4.14	0.0471	0.173	0.00398054	0.0120232	FALSE
Psd4	0	-0.176	2.48	0.569	0.454	0.656	0.0349403	0.0414594	FALSE
Pax8	0	1.06	0.674	5.78	0.0848	0.251	0	0.00124378	FALSE
Cacna1b	0	-1.58	0.893	8.48	0.00708	0.0424	0.00442282	0.00165837	FALSE
Ehmt1	0	-0.155	5.36	3.48	0.0678	0.217	0.278638	0.338723	TRUE
Arrdc1	0	0.157	6.33	4.26	0.044	0.166	0.424591	0.587479	TRUE
Zmynd19	0	0.189	3.45	1.04	0.313	0.526	0.0667846	0.111111	TRUE
Dph7	0	0.205	2.42	0.684	0.412	0.613	0.0278638	0.0472637	FALSE
Mrpl41	0	0.35	5.37	19.6	4.95e-05	0.000829	0.23839	0.393864	TRUE
Pnpla7	0	0.786	1.92	5.01	0.0295	0.123	0.0123839	0.0310945	FALSE
Nsmf	0	-0.0309	2.99	0.0256	0.879	0.935	0.0513047	0.0721393	FALSE
Entpd8	0	0.136	0.673	0.0923	0.838	0.91	0.000442282	0.000414594	FALSE
Noxa1	0	1.1	3.64	13	0.000701	0.00696	0.0380363	0.104892	TRUE
Nrarp	0	-0.0762	1.78	0.0462	0.831	0.91	0.0154799	0.0203151	FALSE
Gm38287	0	-0.64	0.751	1.55	0.334	0.535	0.00176913	0.00124378	FALSE
Tor4a	0	-0.376	2.15	1.55	0.219	0.437	0.0265369	0.0294362	FALSE
Nelfb	0	0.0493	4.78	0.274	0.603	0.776	0.180451	0.258706	TRUE
Fam166a	0	-0.192	0.656	0.246	0.754	0.868	0.000442282	0.000414594	FALSE
Tubb4b	0	0.397	8.12	13.6	0.000555	0.0058	0.719151	0.87272	TRUE
Rnf208	0	-0.0295	1.67	0.00547	0.941	0.974	0.0137107	0.0190713	FALSE
Ndor1	0	0.503	1.5	1.69	0.2	0.407	0.00796108	0.0174129	FALSE
Tmem203	0	0.303	4.62	6.53	0.0136	0.0698	0.154799	0.253731	TRUE
Tprn	0	-0.275	2.09	0.824	0.368	0.568	0.023441	0.0294362	FALSE
Ssna1	0	0.0692	5.35	0.716	0.401	0.604	0.252101	0.366915	TRUE
Anapc2	0	-0.0875	4.36	0.554	0.46	0.662	0.138877	0.189884	TRUE
Tmem210	0	-0.648	0.636	4.76	0.17	0.367	0.000442282	0	FALSE
Lrrc26	0	1.19	1.06	4.82	0.0327	0.133	0.00221141	0.0066335	FALSE
Grin1	0	0.798	0.656	3.98	0.159	0.367	0	0.000829187	FALSE
AA543186	0	0.149	0.875	0.069	0.797	0.895	0.00221141	0.00373134	FALSE
Man1b1	0	0.0598	3.83	0.16	0.691	0.841	0.092437	0.138474	TRUE
Dpp7	0	1.24	2.38	14.6	0.000364	0.00415	0.0163644	0.0543118	FALSE
Uap1l1	0	0.852	5.14	74.1	1.5e-11	2.99e-09	0.166298	0.366086	TRUE
Sapcd2	0	1.59	1.18	8.42	0.00544	0.0347	0.00221141	0.0066335	FALSE
Entpd2	0	0.501	1.24	0.994	0.323	0.531	0.00530739	0.0107794	FALSE
Npdc1	0	0.195	3.65	0.712	0.403	0.605	0.0773994	0.117745	TRUE
Fut7	0	0.461	0.637	2.23	0.32	0.526	0	0.000414594	FALSE
Abca2	0	0.071	3.62	0.259	0.613	0.784	0.0796108	0.116915	TRUE
Paxx	0	-0.125	5.42	2.42	0.126	0.332	0.287041	0.364013	TRUE
Clic3	0	-0.43	7.32	11.7	0.00124	0.0109	0.599292	0.628109	TRUE
Ptgds	0	-0.749	2.88	8.69	0.0048	0.0316	0.0544007	0.0480929	FALSE
C8g	0	-0.114	1.14	0.0882	0.768	0.877	0.00574967	0.00746269	FALSE
Fbxw5	0	0.13	4.07	1.33	0.297	0.526	0.111455	0.172056	TRUE
Traf2	0	0.109	3.53	0.547	0.551	0.738	0.0729766	0.116915	TRUE
Edf1	0	0.187	7.71	6.26	0.0155	0.0775	0.722247	0.848259	TRUE
Mamdc4	0	0.93	1.06	2.8	0.101	0.282	0.00265369	0.00829187	FALSE
Phpt1	0	0.429	4.93	13	0.000706	0.00701	0.172048	0.305556	TRUE
Gm996	0	-1.34	0.77	6.29	0.0388	0.15	0.00265369	0.000829187	FALSE
Rabl6	0	0.305	5.13	8.18	0.00611	0.0378	0.211411	0.328773	TRUE
Fcnaos	0	-0.646	0.636	4.8	0.17	0.367	0.000442282	0	FALSE
Ccdc183	0	0.637	0.711	1.61	0.36	0.559	0.000442282	0.00165837	FALSE
Tmem141	0	0.158	4.72	1.76	0.191	0.396	0.158779	0.260365	TRUE
Fcna	0	-0.64	0.636	4.98	0.17	0.367	0.000442282	0	FALSE
A230005M16Rik	0	-0.646	0.636	4.8	0.17	0.367	0.000442282	0	FALSE
Bmyc	0	0.223	4.33	2.96	0.0912	0.266	0.123839	0.207297	TRUE
Camsap1	0	-0.699	4.32	31.7	7.46e-07	2.56e-05	0.172932	0.150912	TRUE
Ubac1	0	0.0379	3.7	0.077	0.783	0.885	0.0880142	0.121891	TRUE
Nacc2	0	0.238	4.1	3.9	0.0536	0.184	0.105263	0.176617	TRUE
Tmem250-ps	0	0.441	3.9	8.03	0.00654	0.0398	0.0853605	0.165008	TRUE
1810012K08Rik	0	0.131	0.674	0.0964	0.838	0.91	0.000442282	0.000829187	FALSE
Lhx3	0	0.792	0.655	4.09	0.159	0.367	0	0.000829187	FALSE
Qsox2	0	0.332	3.34	2.71	0.106	0.292	0.0574967	0.104892	TRUE
Ccdc187	0	-0.359	0.889	0.405	0.549	0.738	0.00309598	0.00290216	FALSE
Gpsm1	0	-0.696	2.58	8.35	0.00562	0.0357	0.0433437	0.0393864	FALSE
Dnlz	0	0.343	5.19	12.3	0.000944	0.00879	0.210084	0.349088	TRUE
Card9	0	-0.627	0.752	1.46	0.334	0.535	0.00176913	0.00124378	FALSE
Snapc4	0	-0.0536	2.51	0.041	0.84	0.912	0.034498	0.0472637	FALSE
Gm13563	0	0.452	0.636	2.44	0.32	0.526	0	0.000414594	FALSE
Sdccag3	0	0.0203	4.72	0.0314	0.86	0.922	0.176028	0.245025	TRUE
Pmpca	0	-0.143	4.23	1.32	0.256	0.487	0.137107	0.174129	TRUE
Inpp5e	0	-0.251	2.97	2.14	0.149	0.367	0.054843	0.0650912	FALSE
Sec16a	0	0.00286	4.68	0.000658	0.98	0.989	0.175586	0.238391	TRUE
Notch1	0	-0.454	4.8	17.8	9.93e-05	0.00146	0.213622	0.216418	TRUE
Egfl7	0	0.277	4.26	4.76	0.0337	0.136	0.117205	0.184909	TRUE
Agpat2	0	0.232	5.47	6.85	0.0116	0.0619	0.262273	0.393035	TRUE
Fam69b	0	0.914	3.79	24.6	8.17e-06	0.000185	0.0610349	0.153814	TRUE
Snhg7os	0	1.96	0.885	12.2	0.00376	0.0261	0.000442282	0.00580431	FALSE
Surf6	0	-0.0884	2.43	0.136	0.769	0.877	0.0322866	0.0422886	FALSE
Med22	0	-0.0567	3.76	0.185	0.669	0.823	0.0959752	0.128939	TRUE
Rpl7a	0	0.365	7.08	12.9	0.000725	0.00714	0.540911	0.742123	TRUE
Surf1	0	0.0738	4.93	0.399	0.53	0.726	0.202123	0.286484	TRUE
Surf2	0	0.467	4.28	15.7	0.000232	0.0029	0.111897	0.208541	TRUE
Surf4	0	-0.0511	5.85	0.432	0.514	0.713	0.345865	0.447761	TRUE
Stkld1	0	0.455	0.636	2.37	0.32	0.526	0	0.000414594	FALSE
Rexo4	0	-0.485	3.9	14.2	0.00042	0.00466	0.119416	0.124793	TRUE
Adamts13	0	0.461	0.637	2.23	0.32	0.526	0	0.000414594	FALSE
Cacfd1	0	-0.106	4.86	1.33	0.254	0.484	0.20345	0.262852	TRUE
Slc2a6	0	-0.0468	0.711	0.00661	0.965	0.982	0.000884564	0.00124378	FALSE
Gm13398	0	0.451	0.636	2.47	0.32	0.526	0	0.000414594	FALSE
Adamtsl2	0	0.965	1.18	3.15	0.0817	0.25	0.00353826	0.0107794	FALSE
Sardh	0	0.635	2.2	5.03	0.0292	0.122	0.0185759	0.0410448	FALSE
Vav2	0	-0.686	4.7	41.7	3.72e-08	1.97e-06	0.213622	0.195688	TRUE
Brd3os	0	1.32	0.87	5.09	0.0414	0.158	0.000884564	0.00497512	FALSE
Brd3	0	-0.441	5.67	24.1	9.43e-06	0.000208	0.363998	0.358624	TRUE
Wdr5	0	-0.0623	3.48	0.13	0.72	0.864	0.0738611	0.104063	TRUE
Rxra	0	0.245	3.9	2.74	0.104	0.287	0.0937638	0.153814	TRUE
Col5a1	0	-0.151	1.99	0.246	0.622	0.793	0.0207873	0.0273632	FALSE
F730016J06Rik	0	-0.66	0.677	1.99	0.334	0.535	0.000884564	0.000414594	FALSE
Olfm1	0	0.199	0.875	0.125	0.797	0.895	0.00221141	0.00373134	FALSE
Ppp1r26	0	-0.141	2.5	0.264	0.609	0.781	0.0331712	0.0460199	FALSE
1700007K13Rik	0	0.714	1.22	2.1	0.154	0.367	0.00442282	0.00995025	FALSE
Mrps2	0	0.844	2.72	15.9	0.000211	0.00267	0.0283061	0.0708955	FALSE
Ralgds	0	-0.152	3.57	0.857	0.359	0.559	0.0835913	0.106551	TRUE
Cel	0	0.42	0.694	0.764	0.553	0.738	0.000442282	0.00124378	FALSE
Gm13381	0	1.04	0.672	6.31	0.0848	0.251	0	0.00124378	FALSE
Gtf3c5	0	-0.312	2.28	1.72	0.195	0.402	0.0291906	0.0348259	FALSE
Tsc1	0	0.0434	4.37	0.135	0.886	0.94	0.135338	0.190713	TRUE
Spaca9	0	0.348	1.18	0.501	0.482	0.684	0.0048651	0.00829187	FALSE
Ak8	0	-0.46	0.803	0.808	0.483	0.684	0.00221141	0.00207297	FALSE
Gtf3c4	0	-0.042	3.14	0.0621	0.819	0.91	0.0574967	0.0808458	FALSE
Ddx31	0	0.113	1.97	0.172	0.736	0.868	0.017249	0.028607	FALSE
Barhl1	0	1.05	0.673	5.18	0.0848	0.251	0	0.00124378	FALSE
Cfap77	0	1.59	0.919	8.11	0.0121	0.0636	0.000884564	0.00621891	FALSE
Ttf1	0	-0.291	3.73	3.75	0.0581	0.195	0.0977444	0.116086	TRUE
Setx	0	-0.236	4.48	4.57	0.0373	0.146	0.16674	0.193615	TRUE
Med27	0	0.0616	3.04	0.111	0.74	0.868	0.0499779	0.0762852	FALSE
Rapgef1	0	0.0527	3.27	0.0988	0.755	0.868	0.0619195	0.090796	FALSE
Gm13420	0	0.666	0.714	1.67	0.36	0.559	0.000442282	0.00165837	FALSE
Gm13547	0	-0.652	0.674	2.3	0.334	0.535	0.000884564	0.000414594	FALSE
Trub2	0	0.148	3.05	0.649	0.424	0.626	0.0490933	0.0791874	FALSE
Coq4	0	0.735	3.15	19.8	4.65e-05	0.000783	0.0411322	0.0986733	FALSE
Slc27a4	0	-0.188	3.13	1.13	0.292	0.526	0.0619195	0.0771144	FALSE
Urm1	0	0.387	4.32	11	0.00166	0.0137	0.118532	0.216418	TRUE
2600006K01Rik	0	0.708	1.01	1.7	0.198	0.405	0.00265369	0.00704809	FALSE
Cercam	0	0.447	1.39	1.21	0.277	0.515	0.00707651	0.0140962	FALSE
Odf2	0	-0.0095	3.85	0.00512	0.943	0.975	0.0946484	0.135987	TRUE
Gle1	0	-0.274	4.3	4.51	0.0385	0.149	0.149491	0.177032	TRUE
Sptan1	0	-0.352	5.5	16.6	0.00016	0.00215	0.308271	0.338723	TRUE
Wdr34	0	0.016	2.95	0.00722	0.961	0.982	0.0490933	0.0692371	FALSE
Set	0	0.111	7.38	2.71	0.106	0.292	0.638213	0.788143	TRUE
Pkn3	0	0.18	1.38	0.188	0.667	0.821	0.0075188	0.013267	FALSE
Zdhhc12	0	0.00871	4.06	0.00472	0.946	0.976	0.114551	0.161692	TRUE
Zer1	0	-0.237	3.25	1.87	0.177	0.377	0.0685537	0.0820896	FALSE
Tbc1d13	0	-0.0912	2.89	0.199	0.658	0.815	0.0495356	0.064262	FALSE
Endog	0	0.517	4.71	26.4	4.36e-06	0.000111	0.142415	0.266169	TRUE
Spout1	0	-0.177	2.95	0.975	0.328	0.535	0.0526316	0.0671642	FALSE
Kyat1	0	0.0507	3.25	0.0867	0.956	0.982	0.0623618	0.0878939	FALSE
1700084E18Rik	0	0.708	1.07	1.8	0.185	0.387	0.00309598	0.00829187	FALSE
Lrrc8a	0	0.156	3.73	1.39	0.244	0.471	0.0849182	0.135158	TRUE
Gm28035	0	1.07	0.674	5.47	0.0848	0.251	0	0.00124378	FALSE
Phyhd1	0	1.23	0.855	4.85	0.0617	0.202	0.000884564	0.00456053	FALSE
Dolk	0	0.333	3.46	4.33	0.0425	0.161	0.0667846	0.112355	TRUE
Nup188	0	0.0208	2.96	0.0129	0.91	0.957	0.0490933	0.0704809	FALSE
Sh3glb2	0	0.163	4.17	1.32	0.255	0.486	0.11632	0.181177	TRUE
Miga2	0	0.00965	2.65	0.00152	0.969	0.983	0.0367094	0.0534826	FALSE
Dolpp1	0	-0.216	3.74	2.42	0.126	0.333	0.0986289	0.118574	TRUE
Crat	0	0.0744	4.55	0.529	0.47	0.673	0.157895	0.228856	TRUE
Ptpa	0	0.146	5.13	2.49	0.121	0.321	0.222026	0.330017	TRUE
Ier5l	0	-0.727	4.83	30.3	1.18e-06	3.74e-05	0.209642	0.191128	TRUE
Cstad	0	1.06	0.673	5.82	0.0848	0.251	0	0.00124378	FALSE
9330198N18Rik	0	-0.198	0.656	0.263	0.754	0.868	0.000442282	0.000414594	FALSE
1700001O22Rik	0	1.56	0.995	10.1	0.00848	0.0486	0.00132685	0.00787728	FALSE
Ntmt1	0	0.159	4.13	1.63	0.207	0.419	0.113224	0.17869	TRUE
Asb6	0	-0.195	2.88	1.02	0.401	0.604	0.0495356	0.0655058	FALSE
Prrx2	0	0.425	0.694	0.744	0.553	0.738	0.000442282	0.00124378	FALSE
Ptges	0	1.01	3.39	16.8	0.000145	0.00198	0.0429014	0.101575	TRUE
Tor1b	0	0.132	4.51	1.39	0.243	0.471	0.14153	0.224295	TRUE
Tor1a	0	0.11	4.41	1.05	0.309	0.526	0.140203	0.213101	TRUE
BC005624	0	0.209	4.94	4.51	0.0385	0.149	0.190624	0.298507	TRUE
Usp20	0	0.351	3.68	5.43	0.0237	0.106	0.0734188	0.134328	TRUE
Fnbp1	0	-0.239	3.8	2.74	0.104	0.287	0.0986289	0.125622	TRUE
Gpr107	0	-0.0595	4.62	0.308	0.581	0.762	0.172932	0.230514	TRUE
Gm13405	0	-0.204	0.657	0.243	0.754	0.868	0.000442282	0.000414594	FALSE
Ncs1	0	0.267	0.887	0.243	0.647	0.812	0.00221141	0.00414594	FALSE
Hmcn2	0	1.66	0.932	9.93	0.00794	0.0464	0.000884564	0.0066335	FALSE
Ass1	0	1.21	3.75	42.2	3.23e-08	1.75e-06	0.0530739	0.139718	TRUE
Fubp3	0	0.138	5.02	2.05	0.159	0.367	0.206103	0.301824	TRUE
Exosc2	0	0.0992	2.66	0.197	0.659	0.816	0.0367094	0.055141	FALSE
Abl1	0	-0.289	4.4	4.42	0.0404	0.155	0.16276	0.185738	TRUE
Qrfp	0	0.122	0.673	0.0852	0.838	0.91	0.000442282	0.000829187	FALSE
Lamc3	0	0.456	0.637	2.35	0.32	0.526	0	0.000414594	FALSE
Aif1l	0	1.08	4.16	50.7	3.33e-09	2.72e-07	0.0747457	0.195688	TRUE
Gm13442	0	0.439	0.635	2.63	0.32	0.526	0	0.000414594	FALSE
Nup214	0	-0.0379	4.75	0.153	0.697	0.846	0.185316	0.243781	TRUE
Fam78a	0	0.215	0.733	0.139	0.772	0.877	0.000884564	0.00165837	FALSE
Plpp7	0	-1.11	0.658	7.09	0.0524	0.181	0.000884564	0	FALSE
Prrc2b	0	0.0794	6.45	0.693	0.409	0.611	0.473242	0.575871	TRUE
Gm13610	0	-0.64	0.751	1.47	0.334	0.535	0.00176913	0.00124378	FALSE
Pomt1	0	0.399	2.59	3.42	0.0703	0.223	0.0300752	0.055141	FALSE
Uck1	0	0.0402	3.69	0.0698	0.793	0.892	0.0875719	0.126036	TRUE
Swi5	0	0.185	7.35	7.71	0.00764	0.0451	0.654578	0.784411	TRUE
Golga2	0	-0.222	4.38	2.86	0.097	0.276	0.151703	0.185323	TRUE
Dnm1	0	-0.223	1.2	0.203	0.654	0.815	0.00663423	0.00870647	FALSE
Ciz1	0	0.0079	3.98	0.00394	0.999	1	0.107032	0.15257	TRUE
1110008P14Rik	0	0.491	6.76	18.5	7.7e-05	0.00118	0.460858	0.675788	TRUE
Lcn2	0	1.42	10.9	30.4	1.13e-06	3.62e-05	0.877488	0.894279	TRUE
Ptges2	0	0.554	4.23	16.7	0.000152	0.00205	0.105263	0.205224	TRUE
Slc25a25	0	0.0452	4.67	0.116	0.735	0.868	0.153472	0.233831	TRUE
Naif1	0	0.18	1.86	0.31	0.58	0.761	0.0159222	0.0257048	FALSE
Fam102a	0	0.0689	3.94	0.228	0.635	0.804	0.102609	0.149668	TRUE
Dpm2	0	0.0325	5.1	0.0672	0.796	0.894	0.223795	0.320066	TRUE
Pip5kl1	0	-0.671	0.712	1.64	0.345	0.544	0.00132685	0.000829187	FALSE
St6galnac4	0	-0.0336	5.42	0.078	0.781	0.884	0.250774	0.33665	TRUE
St6galnac6	0	-0.14	4.35	1.18	0.283	0.521	0.142857	0.186153	TRUE
Ak1	0	-0.0632	4.63	0.21	0.648	0.814	0.154356	0.213101	TRUE
Eng	0	0.109	1.64	0.0755	0.785	0.886	0.0123839	0.0178275	FALSE
Fpgs	0	0.0792	3.01	0.211	0.682	0.833	0.0495356	0.0758706	FALSE
Cdk9	0	-0.0875	5.56	1.22	0.274	0.511	0.313578	0.391791	TRUE
Sh2d3c	0	0.194	3.37	1.15	0.289	0.526	0.0632464	0.104063	TRUE
Ttc16	0	-0.12	0.92	0.0512	0.858	0.92	0.00309598	0.00414594	FALSE
Tor2a	0	0.16	5.38	2.76	0.103	0.285	0.257851	0.384328	TRUE
Ptrh1	0	1.56	1.66	15.5	0.000252	0.00308	0.00530739	0.0248756	FALSE
Cfap157	0	0.134	0.675	0.0925	0.838	0.91	0.000442282	0.000829187	FALSE
Stxbp1	0	-0.396	2.06	2.08	0.156	0.367	0.0238832	0.026534	FALSE
Gm13524	0	-0.188	0.657	0.238	0.754	0.868	0.000442282	0.000414594	FALSE
Gm13523	0	-0.664	0.787	1.41	0.318	0.526	0.00221141	0.00165837	FALSE
Fam129b	0	-0.145	6.59	3.21	0.0791	0.244	0.514816	0.604063	TRUE
Lrsam1	0	-0.465	2.05	2.1	0.153	0.367	0.0238832	0.0261194	FALSE
Rpl12	0	0.573	10.7	51.1	2.99e-09	2.55e-07	0.982309	0.991294	TRUE
Slc2a8	0	0.405	2.87	3.68	0.0608	0.201	0.0384785	0.0717247	FALSE
Garnl3	0	0.264	3.01	1.9	0.174	0.371	0.0455551	0.0787728	FALSE
Ralgps1	0	-0.359	2.9	3.47	0.068	0.218	0.0508625	0.0588723	FALSE
Gm13528	0	0.455	0.636	2.37	0.32	0.526	0	0.000414594	FALSE
Angptl2	0	1	1.57	4.71	0.0347	0.138	0.00707651	0.0203151	FALSE
Zbtb34	0	-0.269	3.55	3.58	0.064	0.208	0.0835913	0.102405	TRUE
Zbtb43	0	0.132	3.73	0.785	0.38	0.581	0.0835913	0.129353	TRUE
Mvb12b	0	-0.22	4.9	4.63	0.0361	0.143	0.214949	0.252488	TRUE
Nron	0	-0.655	0.637	4.5	0.17	0.367	0.000442282	0	FALSE
Gm13404	0	-1.46	0.678	9.27	0.0175	0.0838	0.00132685	0	FALSE
C230014O12Rik	0	-1.23	1.12	7.9	0.0073	0.0434	0.00840336	0.00456053	FALSE
Pbx3	0	-0.35	5.04	14.4	0.000384	0.00433	0.233525	0.261194	TRUE
Mapkap1	0	-0.0051	4.94	0.00131	0.971	0.984	0.199912	0.286484	TRUE
Gapvd1	0	-0.287	5.7	13.4	0.000605	0.00622	0.353383	0.385158	TRUE
Hspa5	0	-0.309	8.47	8.22	0.00599	0.0375	0.819107	0.833748	TRUE
Rabepk	0	0.386	3.46	5.47	0.0232	0.104	0.0628041	0.112355	TRUE
Fbxw2	0	0.0161	5.23	0.0266	0.871	0.929	0.24812	0.346186	TRUE
Gm34653	0	-1.27	0.716	6.6	0.061	0.201	0.00176913	0.000414594	FALSE
Psmd5	0	0.199	4.47	3.17	0.0808	0.248	0.142857	0.225539	TRUE
Cutal	0	-0.356	3.21	3.83	0.0559	0.19	0.068996	0.0771144	FALSE
Phf19	0	0.16	1.12	0.114	0.788	0.889	0.0048651	0.00787728	FALSE
Traf1	0	-1.21	5.13	68.3	5.18e-11	8.56e-09	0.308271	0.197347	TRUE
Hc	0	0.26	9.89	8.85	0.00445	0.0298	0.945599	0.975954	TRUE
Gm13449	0	0.659	2.07	3.9	0.0538	0.185	0.0159222	0.0356551	FALSE
AI182371	0	-0.105	2.8	0.203	0.654	0.815	0.0429014	0.0580431	FALSE
Cntrl	0	0.352	5.69	9.93	0.0027	0.0201	0.260062	0.390133	TRUE
Rab14	0	0.0395	7.78	0.381	0.54	0.734	0.755418	0.843284	TRUE
Gsn	0	0.0745	6.17	0.643	0.426	0.628	0.369306	0.495854	TRUE
Stom	0	0.297	2.61	1.43	0.238	0.462	0.0318443	0.0547264	FALSE
Ggta1	0	0.61	1.05	1.36	0.249	0.478	0.00309598	0.00746269	FALSE
Dab2ip	0	0.153	5.56	2.07	0.156	0.367	0.283503	0.398839	TRUE
Ttll11	0	0.0544	0.857	0.00822	0.965	0.982	0.00221141	0.00331675	FALSE
Ndufa8	0	0.395	7	33.3	4.47e-07	1.69e-05	0.547103	0.754975	TRUE
Morn5	0	-0.309	0.696	0.37	0.657	0.815	0.000884564	0.000829187	FALSE
Lhx6	0	0.148	0.674	0.107	0.838	0.91	0.000442282	0.000829187	FALSE
Rbm18	0	-0.201	4.75	2.84	0.0978	0.277	0.189297	0.237562	TRUE
Mrrf	0	0.293	3.39	2.86	0.0967	0.275	0.0601504	0.108209	TRUE
Gm13431	0	0.41	1.05	0.712	0.464	0.666	0.00353826	0.00704809	FALSE
Ptgs1	0	0.447	7.11	11.3	0.00147	0.0125	0.527643	0.641791	TRUE
Olfr344	0	0.13	0.674	0.0972	0.838	0.91	0.000442282	0.000829187	FALSE
Pdcl	0	-0.198	4.42	3.59	0.0637	0.207	0.155683	0.189055	TRUE
Rc3h2	0	-0.322	5.25	10.3	0.00232	0.0178	0.267581	0.310116	TRUE
Zbtb6	0	0.183	2.98	1.07	0.307	0.526	0.0464396	0.0762852	FALSE
Zbtb26	0	0.0615	2.18	0.0583	0.81	0.904	0.0229987	0.0339967	FALSE
Rabgap1	0	-0.25	5.08	10.1	0.00254	0.0191	0.234852	0.286484	TRUE
Strbp	0	0.0351	5.23	0.138	0.712	0.858	0.235294	0.327114	TRUE
Gpr21	0	-0.782	1.64	4.56	0.0375	0.147	0.0168067	0.0136816	FALSE
Crb2	0	0.446	0.636	2.54	0.32	0.526	0	0.000414594	FALSE
Dennd1a	0	0.00892	3.67	0.00406	0.949	0.979	0.0866873	0.121061	TRUE
Lhx2	0	-0.646	0.636	4.8	0.17	0.367	0.000442282	0	FALSE
Nek6	0	0.128	5.62	1.74	0.193	0.399	0.287926	0.417496	TRUE
Psmb7	0	0.288	6.3	11.4	0.00138	0.0119	0.407342	0.583748	TRUE
Nr6a1	0	-0.193	2.57	0.691	0.409	0.612	0.0358249	0.0451907	FALSE
Nr6a1os	0	1.06	0.752	3.1	0.149	0.367	0.000442282	0.00248756	FALSE
Olfml2a	0	-0.664	0.826	1.24	0.299	0.526	0.00265369	0.00207297	FALSE
Gm13496	0	0.45	0.636	2.47	0.32	0.526	0	0.000414594	FALSE
Wdr38	0	0.262	0.885	0.238	0.647	0.812	0.00221141	0.00414594	FALSE
Rpl35	0	0.297	7.86	9	0.00415	0.0283	0.724016	0.865257	TRUE
Arpc5l	0	0.29	6.1	16.6	0.000162	0.00217	0.368863	0.544362	TRUE
Golga1	0	-0.00545	4.07	0.00198	0.965	0.982	0.110128	0.162521	TRUE
Scai	0	-0.429	3.79	8.51	0.00523	0.0338	0.105705	0.113184	TRUE
Ppp6c	0	0.111	5.03	0.961	0.331	0.535	0.208315	0.308872	TRUE
Lrp1b	0	-0.646	0.636	4.81	0.17	0.367	0.000442282	0	FALSE
Kynu	0	0.223	0.733	0.144	0.772	0.877	0.000884564	0.00165837	FALSE
Arhgap15	0	1.4	0.883	6.69	0.0276	0.117	0.000884564	0.00538972	FALSE
Gtdc1	0	0.18	2.53	0.546	0.463	0.665	0.0309598	0.0505804	FALSE
Zeb2	0	-0.0128	2.61	0.00251	0.96	0.982	0.0353826	0.0505804	FALSE
Zeb2os	0	-0.216	0.788	0.146	0.742	0.868	0.00176913	0.00207297	FALSE
Gm13470	0	-0.935	0.734	3.22	0.172	0.368	0.00176913	0.000829187	FALSE
Acvr2a	0	-0.237	4.21	3.34	0.0734	0.231	0.136665	0.165837	TRUE
Orc4	0	-0.124	4.66	1.3	0.259	0.492	0.177797	0.223051	TRUE
Mbd5	0	-0.137	3.7	0.886	0.351	0.551	0.0915524	0.114842	TRUE
Epc2	0	-0.149	5.64	2.9	0.0947	0.272	0.328173	0.386816	TRUE
Kif5c	0	0.13	0.673	0.0984	0.838	0.91	0.000442282	0.000829187	FALSE
Lypd6b	0	0.659	2.13	3.44	0.0693	0.221	0.0159222	0.0368988	FALSE
Lypd6	0	0.0568	0.769	0.0115	0.928	0.967	0.00132685	0.00207297	FALSE
Mmadhc	0	0.351	5.01	15.6	0.000235	0.00292	0.19195	0.322554	TRUE
Gm13483	0	0.424	0.693	0.801	0.553	0.738	0.000442282	0.00124378	FALSE
Rnd3	0	-0.497	3.6	6.76	0.0121	0.0638	0.0849182	0.0883085	FALSE
Rbm43	0	-0.00592	2.82	0.000726	0.979	0.988	0.0429014	0.0634328	FALSE
Nmi	0	0.187	3.66	1.5	0.226	0.447	0.0804954	0.124378	TRUE
Tnfaip6	0	-0.579	1.21	1.39	0.244	0.471	0.00796108	0.00621891	FALSE
Rif1	0	-0.104	5.69	1.41	0.241	0.467	0.318885	0.392206	TRUE
Neb	0	-0.453	0.956	0.876	0.462	0.664	0.00398054	0.00414594	FALSE
Arl5a	0	0.119	5.37	2.07	0.156	0.367	0.251659	0.361111	TRUE
Cacnb4	0	0.23	1.02	0.158	0.693	0.842	0.00353826	0.00580431	FALSE
Stam2	0	-0.0358	4.3	0.107	0.745	0.868	0.135781	0.189469	TRUE
Fmnl2	0	-1.37	2.03	22.1	1.94e-05	0.000374	0.0309598	0.0165837	FALSE
Prpf40a	0	0.166	6.52	6.57	0.0133	0.0688	0.448916	0.605307	TRUE
Arl6ip6	0	0.0475	5.02	0.189	0.666	0.82	0.208757	0.284826	TRUE
Rprm	0	0.32	6.46	10.3	0.00228	0.0176	0.400265	0.572139	TRUE
Galnt13	0	-1.84	2.16	22.3	1.83e-05	0.000358	0.0393631	0.0136816	FALSE
Gm14033	0	-1.1	0.657	7.69	0.0524	0.181	0.000884564	0	FALSE
Nr4a2	0	-0.644	4.58	16.8	0.000144	0.00197	0.151261	0.131426	TRUE
Gpd2	0	0.33	4.02	5.21	0.0266	0.114	0.0946484	0.164179	TRUE
Galnt5	0	-1.22	0.894	5.75	0.0308	0.127	0.00398054	0.00207297	FALSE
Cytip	0	-0.449	4.93	8.08	0.00639	0.0391	0.235736	0.245854	TRUE
Gm13546	0	0.822	0.982	2.45	0.139	0.354	0.00221141	0.0066335	FALSE
Acvr1c	0	-0.415	2.21	1.47	0.23	0.454	0.0260946	0.0257048	FALSE
Acvr1	0	-0.245	3.95	3.14	0.0823	0.251	0.110571	0.143035	TRUE
Gm17409	0	0.786	0.655	4.19	0.159	0.367	0	0.000829187	FALSE
Upp2	0	0.0454	3.62	0.0888	0.771	0.877	0.0778417	0.118159	TRUE
Ccdc148	0	-0.247	1.87	0.677	0.414	0.615	0.0163644	0.0215589	FALSE
Pkp4	0	-0.0385	5.96	0.216	0.644	0.811	0.366652	0.453566	TRUE
Dapl1	0	-0.666	0.675	2.16	0.334	0.535	0.000884564	0.000414594	FALSE
Tanc1	0	-0.231	5.17	5.24	0.0262	0.112	0.251216	0.30141	TRUE
Wdsub1	0	0.313	3.27	2.27	0.138	0.353	0.0535161	0.0957711	FALSE
Baz2b	0	-0.151	6.61	2.97	0.0907	0.264	0.51349	0.584163	TRUE
Gm13572	0	-0.225	0.789	0.143	0.742	0.868	0.00176913	0.00207297	FALSE
Gm13620	0	0.0458	1.35	0.0138	0.907	0.955	0.00796108	0.0120232	FALSE
2007-03-01	0	-0.246	6.71	10.8	0.00181	0.0146	0.549314	0.614842	TRUE
Cd302	0	0.804	5.76	18.3	8.28e-05	0.00126	0.237063	0.410033	TRUE
Ly75	0	0.0076	2.28	0.000823	0.977	0.988	0.0256524	0.0368988	FALSE
Pla2r1	0	0.094	0.821	0.0323	0.858	0.92	0.00176913	0.00290216	FALSE
Itgb6	0	1.11	3.66	14	0.000457	0.00498	0.0464396	0.109453	TRUE
Rbms1	0	-0.296	7.06	16.5	0.000168	0.00222	0.625829	0.677032	TRUE
Tank	0	0.159	4.4	1.68	0.2	0.409	0.131358	0.20937	TRUE
Psmd14	0	0.387	4.93	10.4	0.00214	0.0168	0.172048	0.297678	TRUE
Tbr1	0	0.145	0.873	0.0695	0.797	0.895	0.00221141	0.00373134	FALSE
Dpp4	0	-0.221	6.86	7.27	0.00946	0.0531	0.577621	0.644693	TRUE
Fap	0	-0.484	0.803	0.789	0.483	0.684	0.00221141	0.00207297	FALSE
Ifih1	0	-0.0537	3.48	0.0968	0.757	0.87	0.0685537	0.100746	TRUE
Gca	0	-0.383	3.35	4.18	0.0461	0.171	0.0747457	0.0849917	FALSE
Kcnh7	0	-0.499	0.874	0.889	0.407	0.609	0.00309598	0.00290216	FALSE
Fign	0	-0.884	2.9	11.1	0.00157	0.0132	0.0597081	0.0456053	FALSE
Grb14	0	-0.432	6.57	26.9	3.59e-06	9.48e-05	0.50774	0.542289	TRUE
Cobll1	0	-0.207	4.94	3.11	0.0836	0.251	0.220699	0.270315	TRUE
Gm13594	0	-0.245	1.46	0.277	0.601	0.775	0.00973021	0.0116086	FALSE
Scn3a	0	-0.379	0.733	0.498	0.587	0.763	0.00132685	0.00124378	FALSE
Scn2a	0	-0.658	0.637	4.39	0.17	0.367	0.000442282	0	FALSE
Galnt3	0	0.221	4.15	2.84	0.098	0.278	0.107917	0.175788	TRUE
Ttc21b	0	-0.303	3.57	3.64	0.062	0.203	0.0844759	0.0966003	FALSE
Scn1a	0	-0.646	0.636	4.81	0.17	0.367	0.000442282	0	FALSE
Scn7a	0	-0.63	2.91	8.91	0.00432	0.0292	0.0574967	0.0563847	FALSE
B3galt1	0	0.438	0.635	2.65	0.32	0.526	0	0.000414594	FALSE
Stk39	0	0.126	4.76	1.39	0.245	0.472	0.17249	0.254561	TRUE
Cers6	0	-0.192	2.79	0.922	0.341	0.544	0.0455551	0.055141	FALSE
Nostrin	0	-0.157	1.41	0.143	0.707	0.854	0.00973021	0.0120232	FALSE
Spc25	0	0.709	1.87	3.36	0.0727	0.229	0.0123839	0.0248756	FALSE
Gm13613	0	-1	0.695	4.58	0.144	0.362	0.00132685	0.000414594	FALSE
Dhrs9	0	0.751	0.788	1.73	0.282	0.52	0.000884564	0.00290216	FALSE
Lrp2	0	-0.0868	5.76	0.359	0.552	0.738	0.295002	0.325041	TRUE
Bbs5	0	0.209	2.33	0.645	0.426	0.627	0.0260946	0.0435323	FALSE
Klhl41	0	0.675	0.714	1.61	0.36	0.559	0.000442282	0.00165837	FALSE
Fastkd1	0	0.512	2.75	6.85	0.0116	0.0619	0.0322866	0.0659204	FALSE
Ppig	0	0.0358	6.75	0.344	0.56	0.743	0.528527	0.650912	TRUE
Ccdc173	0	-0.136	2.24	0.205	0.652	0.815	0.0238832	0.0344113	FALSE
Phospho2	0	0.157	3.5	0.763	0.386	0.589	0.0685537	0.11194	TRUE
Klhl23	0	0.582	2.26	3.57	0.0644	0.208	0.020345	0.0427032	FALSE
Ssb	0	0.214	6.81	8.85	0.00445	0.0298	0.509067	0.690713	TRUE
Mettl5	0	0.287	3.97	4.73	0.0342	0.137	0.0999558	0.163765	TRUE
Mettl5os	0	0.766	0.968	2.17	0.184	0.385	0.00221141	0.00580431	FALSE
Ubr3	0	-0.143	5.41	2.85	0.0972	0.276	0.27333	0.355307	TRUE
Myo3b	0	0.186	1.13	0.125	0.725	0.866	0.00442282	0.00746269	FALSE
Sp5	0	-0.638	4.78	13.9	0.000472	0.00511	0.1977	0.189469	TRUE
Gad1os	0	-0.161	1.64	0.177	0.676	0.829	0.0123839	0.0174129	FALSE
Erich2os	0	-0.366	1.59	0.71	0.403	0.606	0.0132685	0.01534	FALSE
Erich2	0	0.111	2.41	0.163	0.688	0.838	0.0274215	0.0431177	FALSE
Gad1	0	0.782	0.654	4.31	0.159	0.367	0	0.000829187	FALSE
Gm26558	0	0.269	1.1	0.314	0.612	0.783	0.00442282	0.00746269	FALSE
Gorasp2	0	0.0312	5.61	0.149	0.92	0.964	0.311809	0.412935	TRUE
Tlk1	0	-0.0971	5.77	1.52	0.224	0.444	0.333038	0.432836	TRUE
Mettl8	0	-0.469	2.96	5.13	0.0277	0.117	0.0566121	0.0609453	FALSE
Dcaf17	0	-0.164	4.57	2.06	0.157	0.367	0.162318	0.206882	TRUE
Cybrd1	0	0.506	4.44	12.2	0.000994	0.00918	0.110128	0.221393	TRUE
Dync1i2	0	-0.145	5.59	3.95	0.0521	0.181	0.312251	0.397181	TRUE
Slc25a12	0	0.531	2.8	4.59	0.0369	0.145	0.0331712	0.068408	FALSE
Hat1	0	0.233	4.75	5.01	0.0295	0.123	0.169394	0.262438	TRUE
Metap1d	0	0.489	3.68	15.2	0.000282	0.00336	0.0712074	0.13806	TRUE
Dlx1as	0	0.438	0.635	2.65	0.32	0.526	0	0.000414594	FALSE
Dlx1	0	-0.371	0.731	0.526	0.587	0.763	0.00132685	0.00124378	FALSE
Itga6	0	0.167	5.89	3.07	0.0856	0.253	0.323751	0.441542	TRUE
Pdk1	0	-0.122	4.97	0.967	0.33	0.535	0.224237	0.276534	TRUE
Rapgef4	0	0.0812	1.79	0.0545	0.816	0.909	0.0137107	0.0215589	FALSE
Rapgef4os3	0	-0.635	0.751	1.53	0.334	0.535	0.00176913	0.00124378	FALSE
Map3k20	0	-0.133	5.39	1.21	0.276	0.514	0.26935	0.337479	TRUE
Cdca7	0	-0.239	3.14	1.68	0.201	0.409	0.0597081	0.0737977	FALSE
Sp3	0	-0.235	5.8	7	0.0108	0.0585	0.37019	0.415837	TRUE
Sp3os	0	0.511	5.11	18.4	7.96e-05	0.00122	0.181336	0.33209	TRUE
Ola1	0	0.611	5.85	54.9	1.16e-09	1.14e-07	0.2751	0.500829	TRUE
Sp9	0	-0.656	0.714	1.67	0.345	0.544	0.00132685	0.000829187	FALSE
Cir1	0	-0.32	6.1	15	0.000309	0.00363	0.433437	0.478441	TRUE
Scrn3	0	0.374	3.68	7.37	0.00899	0.0511	0.075188	0.136401	TRUE
Gpr155	0	-0.362	4.24	6.81	0.0118	0.0627	0.147722	0.153814	TRUE
Gm13703	0	0.439	0.635	2.63	0.32	0.526	0	0.000414594	FALSE
Wipf1	0	0.305	3.67	2.62	0.112	0.304	0.0747457	0.123134	TRUE
Chrna1	0	0.791	0.655	4.11	0.159	0.367	0	0.000829187	FALSE
Chrna1os	0	0.0716	2.92	0.129	0.721	0.864	0.0442282	0.0650912	FALSE
Chn1os3	0	0.614	1	1.47	0.246	0.474	0.00265369	0.0066335	FALSE
Chn1	0	-0.131	2.06	0.181	0.672	0.826	0.020345	0.0281924	FALSE
Atf2	0	-0.224	5.08	5.38	0.0243	0.107	0.241486	0.29063	TRUE
Gm10822	0	0.14	0.674	0.099	0.838	0.91	0.000442282	0.000829187	FALSE
Atp5g3	0	0.565	8.24	62.1	2.06e-10	2.67e-08	0.788589	0.925788	TRUE
Lnpk	0	0.283	4.19	4.86	0.032	0.131	0.10659	0.187396	TRUE
Hoxd9	0	-0.653	0.637	4.58	0.17	0.367	0.000442282	0	FALSE
Hoxd8	0	0.452	0.636	2.44	0.32	0.526	0	0.000414594	FALSE
Mtx2	0	0.413	5.28	17.4	0.000116	0.00165	0.221141	0.376036	TRUE
2600014E21Rik	0	0.455	0.636	2.38	0.32	0.526	0	0.000414594	FALSE
Hnrnpa3	0	-0.0922	7.86	1.49	0.228	0.45	0.771782	0.853234	TRUE
Nfe2l2	0	0.117	7.68	2.82	0.0993	0.28	0.713843	0.818408	TRUE
Agps	0	0.121	5.44	1.13	0.292	0.526	0.271119	0.364428	TRUE
Ttc30b	0	0.484	1.82	1.51	0.224	0.445	0.0128262	0.0252902	FALSE
Ttc30a2	0	-0.619	0.751	1.52	0.334	0.535	0.00176913	0.00124378	FALSE
Ttc30a1	0	-0.187	1.54	0.259	0.613	0.784	0.0119416	0.0145108	FALSE
Pde11a	0	-0.648	0.676	2.14	0.334	0.535	0.000884564	0.000414594	FALSE
Rbm45	0	0.284	2.45	1.27	0.264	0.499	0.0278638	0.0493367	FALSE
Osbpl6	0	-0.225	4.43	5.09	0.0404	0.155	0.15303	0.186153	TRUE
Prkra	0	0.133	4.59	1.21	0.276	0.515	0.149934	0.235075	TRUE
Pjvk	0	-0.214	0.655	0.277	0.754	0.868	0.000442282	0.000414594	FALSE
Fkbp7	0	-0.329	2.37	1.45	0.235	0.458	0.0331712	0.0368988	FALSE
Plekha3	0	0.0895	4.02	0.52	0.474	0.677	0.110571	0.159619	TRUE
Ttn	0	-0.953	2.09	9.03	0.00409	0.0279	0.0283061	0.0186567	FALSE
Ccdc141	0	-0.542	6.64	17.5	0.000112	0.00161	0.568775	0.53607	TRUE
Sestd1	0	-0.278	3.97	3.66	0.0614	0.201	0.118089	0.133499	TRUE
Zfp385b	0	-0.0122	5.03	0.0117	0.914	0.96	0.199469	0.266584	TRUE
Cwc22	0	0.0872	3.89	0.457	0.508	0.707	0.0946484	0.147181	TRUE
4930440I19Rik	0	-0.258	0.905	0.204	0.702	0.85	0.00309598	0.00373134	FALSE
Ube2e3	0	0.123	6.1	2.4	0.127	0.334	0.383459	0.533582	TRUE
Itga4	0	-0.742	1.52	3.63	0.0624	0.204	0.0145953	0.011194	FALSE
Cerkl	0	0.801	0.656	3.89	0.159	0.367	0	0.000829187	FALSE
Ssfa2	0	-0.162	4.99	2.14	0.15	0.367	0.221583	0.274046	TRUE
Pde1a	0	0.985	0.887	3.04	0.113	0.306	0.00132685	0.00456053	FALSE
Prdx6b	0	1.5	0.712	6.49	0.0261	0.112	0	0.00207297	FALSE
Dnajc10	0	0.482	5.03	17.1	0.00013	0.00182	0.18222	0.313018	TRUE
Frzb	0	0.801	0.656	3.86	0.159	0.367	0	0.000829187	FALSE
Nckap1	0	0.152	5.93	4.62	0.0364	0.143	0.350287	0.485489	TRUE
Dusp19	0	0.0478	2.96	0.0518	0.821	0.91	0.0473242	0.068408	FALSE
Nup35	0	0.53	2.78	7.51	0.00842	0.0485	0.0327289	0.0692371	FALSE
Zc3h15	0	0.0704	5.8	0.703	0.406	0.609	0.333038	0.446517	TRUE
Itgav	0	0.0701	5.13	0.575	0.452	0.654	0.218487	0.310945	TRUE
Fam171b	0	-0.999	0.695	3.64	0.144	0.362	0.000442282	0.000414594	FALSE
Calcrl	0	-0.461	2.12	2.58	0.114	0.309	0.0265369	0.0277778	FALSE
Tfpi	0	-0.425	1.46	1.38	0.245	0.473	0.0119416	0.0124378	FALSE
Gm13710	0	-1.94	0.715	15.7	0.00217	0.0169	0.00221141	0	FALSE
Ctnnd1	0	-0.043	5.88	0.178	0.675	0.828	0.370632	0.429104	TRUE
Btbd18	0	-0.638	0.713	1.76	0.345	0.544	0.00132685	0.000829187	FALSE
Selenoh	0	0.204	7.26	7.45	0.00867	0.0496	0.628483	0.769071	TRUE
Tmx2	0	0.447	4.64	12.9	0.000739	0.00724	0.143299	0.257048	TRUE
Med19	0	0.175	5.08	2.75	0.103	0.286	0.1977	0.31592	TRUE
Zdhhc5	0	0.32	4.61	7.21	0.00974	0.0544	0.143299	0.252488	TRUE
Clp1	0	0.135	3.38	0.641	0.427	0.628	0.0641309	0.102819	TRUE
Ypel4	0	2.89	1.27	15.7	0.000233	0.00291	0.000884564	0.0136816	FALSE
Gm19426	0	0.22	2.63	0.821	0.369	0.569	0.0336134	0.0547264	FALSE
Serping1	0	-0.452	2.17	2.06	0.157	0.367	0.0274215	0.0294362	FALSE
Ube2l6	0	0.303	1.64	0.562	0.457	0.659	0.0101725	0.0203151	FALSE
Smtnl1	0	-0.656	0.637	4.47	0.17	0.367	0.000442282	0	FALSE
Timm10	0	0.764	4.69	37.8	1.15e-07	5.23e-06	0.129589	0.293118	TRUE
Slc43a1	0	1.31	0.694	5.84	0.0466	0.171	0	0.00165837	FALSE
Slc43a3	0	0.339	3.12	2.2	0.144	0.362	0.0455551	0.0791874	FALSE
Ssrp1	0	0.348	5.53	11.1	0.00161	0.0135	0.2636	0.422471	TRUE
Tnks1bp1	0	-0.0998	4.65	0.585	0.448	0.65	0.174701	0.2301	TRUE
Aplnr	0	-0.387	1.05	0.767	0.385	0.588	0.00530739	0.00538972	FALSE
Gm13713	0	0.775	0.654	4.49	0.159	0.367	0	0.000829187	FALSE
Lrrc55	0	-0.654	0.637	4.56	0.17	0.367	0.000442282	0	FALSE
4833423E24Rik	0	0.461	0.637	2.22	0.32	0.526	0	0.000414594	FALSE
Olfr1033	0	-0.379	0.73	0.586	0.587	0.763	0.00132685	0.00124378	FALSE
Olfr1034	0	0.446	0.636	2.54	0.32	0.526	0	0.000414594	FALSE
Olfr1087	0	0.404	0.693	0.743	0.553	0.738	0.000442282	0.00124378	FALSE
Olfr1090	0	0.454	0.636	2.41	0.32	0.526	0	0.000414594	FALSE
Olfr1124	0	-0.646	0.636	4.81	0.17	0.367	0.000442282	0	FALSE
Olfr1156	0	-0.664	0.676	2.13	0.334	0.535	0.000884564	0.000414594	FALSE
Olfr73	0	0.13	0.869	0.0611	0.806	0.9	0.00221141	0.00373134	FALSE
Olfr1175-ps	0	-0.322	0.694	0.412	0.657	0.815	0.000884564	0.000829187	FALSE
Olfr1178	0	1.03	0.75	3.42	0.149	0.367	0.000442282	0.00248756	FALSE
Olfr1191-ps1	0	0.142	0.676	0.0923	0.838	0.91	0.000442282	0.000829187	FALSE
Olfr1192-ps1	0	-0.207	0.655	0.275	0.754	0.868	0.000442282	0.000414594	FALSE
Olfr1195	0	0.445	0.635	2.56	0.32	0.526	0	0.000414594	FALSE
Olfr1198	0	-0.653	0.637	4.58	0.17	0.367	0.000442282	0	FALSE
Olfr1204	0	-0.64	0.636	4.98	0.17	0.367	0.000442282	0	FALSE
Olfr1220	0	-1.1	0.657	7.35	0.0524	0.181	0.000884564	0	FALSE
Olfr1238	0	0.519	0.821	0.924	0.412	0.613	0.00132685	0.00331675	FALSE
Olfr1260	0	-0.117	0.75	0.0543	0.837	0.91	0.00132685	0.00165837	FALSE
Olfr1265	0	-0.654	0.637	4.56	0.17	0.367	0.000442282	0	FALSE
Ptprj	0	-0.0417	3.65	0.0793	0.779	0.882	0.083149	0.116915	TRUE
4933423P22Rik	0	-0.661	0.675	1.98	0.334	0.535	0.000884564	0.000414594	FALSE
Nup160	0	0.0805	2.78	0.136	0.714	0.859	0.0402477	0.0626036	FALSE
Fnbp4	0	-0.273	4.67	5.01	0.0295	0.123	0.184432	0.220564	TRUE
Agbl2	0	-1.02	1.22	5.23	0.0263	0.113	0.00973021	0.00621891	FALSE
Mtch2	0	0.205	6.6	9.87	0.00278	0.0205	0.46705	0.624793	TRUE
C1qtnf4	0	0.295	4.61	4.65	0.0357	0.141	0.144184	0.236318	TRUE
Ndufs3	0	0.476	6.78	47.9	6.9e-09	4.91e-07	0.487837	0.696103	TRUE
Kbtbd4	0	0.254	2.49	1.42	0.24	0.465	0.0291906	0.0501658	FALSE
Celf1	0	-0.045	6.09	0.435	0.513	0.712	0.391862	0.507877	TRUE
Rapsn	0	1.24	2.24	21	3e-05	0.000543	0.014153	0.0464345	FALSE
Psmc3	0	0.237	5.88	9.65	0.00307	0.0222	0.324635	0.473466	TRUE
Slc39a13	0	0.175	3.39	0.949	0.335	0.535	0.0632464	0.0995025	FALSE
Spi1	0	-0.771	1.52	4.25	0.0444	0.167	0.0145953	0.0116086	FALSE
Mybpc3	0	-0.627	0.676	2.06	0.334	0.535	0.000884564	0.000414594	FALSE
Madd	0	-0.74	3.87	21.9	2.08e-05	0.000399	0.12782	0.109453	TRUE
Nr1h3	0	0.103	3.12	0.306	0.583	0.763	0.0526316	0.0845771	FALSE
Acp2	0	-0.268	3.69	4.13	0.0474	0.173	0.0933215	0.11194	TRUE
Ddb2	0	0.126	3.35	0.483	0.49	0.691	0.0641309	0.0986733	FALSE
A330069E16Rik	0	0.19	1.51	0.22	0.641	0.809	0.00928793	0.0157546	FALSE
Gm17281	0	0.084	0.769	0.0153	0.928	0.967	0.00132685	0.00165837	FALSE
Pacsin3	0	-0.283	4.75	8.79	0.00458	0.0305	0.199469	0.230514	TRUE
Arfgap2	0	-0.0563	5.22	0.457	0.793	0.892	0.24812	0.334163	TRUE
1110051M20Rik	0	0.293	2.29	1.09	0.302	0.526	0.0221141	0.0427032	FALSE
Lrp4	0	0.142	2.91	0.469	0.497	0.697	0.0437859	0.0713101	FALSE
Ckap5	0	0.0746	4.53	0.549	0.462	0.664	0.147722	0.21393	TRUE
F2	0	-0.912	0.733	3.24	0.172	0.368	0.00176913	0.000829187	FALSE
Zfp408	0	0.0536	2.29	0.0416	0.839	0.911	0.0260946	0.0406302	FALSE
Arhgap1	0	0.0719	4.68	0.521	0.474	0.676	0.164971	0.242123	TRUE
Atg13	0	-0.202	4.26	2.05	0.158	0.367	0.137107	0.169569	TRUE
Harbi1	0	-0.176	3.17	0.791	0.378	0.579	0.0605927	0.0758706	FALSE
Ambra1	0	-0.301	3.57	4.22	0.0451	0.169	0.0897833	0.103648	TRUE
Mdk	0	-0.292	2.92	1.33	0.254	0.484	0.0513047	0.0621891	FALSE
Dgkz	0	-0.0348	4.48	0.0707	0.791	0.891	0.153472	0.204809	TRUE
Gm9821	0	0.442	0.635	2.6	0.32	0.526	0	0.000414594	FALSE
Creb3l1	0	-0.211	4.66	2.05	0.159	0.367	0.176913	0.21476	TRUE
Phf21a	0	-0.543	4.52	16.2	0.000185	0.00241	0.183547	0.181592	TRUE
Large2	0	-0.192	2.78	0.977	0.327	0.535	0.0437859	0.0576285	FALSE
Pex16	0	0.244	4.23	3.93	0.0529	0.183	0.118089	0.197761	TRUE
1700029I15Rik	0	-0.47	0.873	0.915	0.407	0.609	0.00309598	0.00290216	FALSE
Mapk8ip1	0	-0.868	3.33	23.7	1.09e-05	0.000233	0.0875719	0.0700663	FALSE
Cry2	0	-0.58	5.3	14.9	0.00032	0.00373	0.289253	0.283167	TRUE
Slc35c1	0	-0.174	2.62	0.705	0.417	0.618	0.0398054	0.0497512	FALSE
Chst1	0	0.259	0.838	0.259	0.682	0.833	0.00176913	0.00331675	FALSE
Gm13816	0	-1.11	0.657	7.32	0.0524	0.181	0.000884564	0	FALSE
Syt13	0	0.435	0.695	0.742	0.553	0.738	0.000442282	0.00124378	FALSE
Prdm11	0	-0.743	3.2	20.9	3.11e-05	0.000559	0.0765148	0.0671642	FALSE
4631405J19Rik	0	-0.665	0.856	1.54	0.281	0.52	0.00309598	0.00248756	FALSE
Trp53i11	0	-0.174	3.01	0.889	0.35	0.55	0.0544007	0.0704809	FALSE
Tspan18	0	-0.328	1.04	0.483	0.499	0.699	0.0048651	0.00538972	FALSE
Cd82	0	0.223	4.82	6.12	0.0167	0.0819	0.176913	0.279851	TRUE
Ext2	0	0.0732	4.71	0.459	0.501	0.701	0.175144	0.247098	TRUE
Accs	0	-0.244	2.05	0.743	0.393	0.597	0.0229987	0.0273632	FALSE
Gm13889	0	-0.115	1.87	0.131	0.783	0.885	0.017249	0.0236318	FALSE
Alkbh3	0	0.322	4.23	6.08	0.017	0.083	0.109686	0.191542	TRUE
Hsd17b12	0	0.593	5.45	20.2	3.97e-05	0.000684	0.220699	0.405887	TRUE
Mir670hg	0	0.461	0.637	2.23	0.32	0.526	0	0.000414594	FALSE
Ttc17	0	-0.189	3.65	1.73	0.194	0.401	0.0911101	0.114428	TRUE
Api5	0	0.118	4.88	1.35	0.25	0.479	0.188412	0.279851	TRUE
Gm10801	0	-1.31	0.859	5.81	0.0278	0.117	0.00353826	0.00165837	FALSE
Gm10800	0	-1.5	1.78	13.3	0.000624	0.00638	0.0181336	0.00870647	FALSE
B230118H07Rik	0	0.823	3.98	27.1	3.42e-06	9.12e-05	0.0760725	0.182007	TRUE
Rag1	0	0.456	0.637	2.35	0.32	0.526	0	0.000414594	FALSE
Traf6	0	0.0457	3.76	0.107	0.745	0.868	0.0919947	0.131012	TRUE
Prr5l	0	0.473	3.24	5.46	0.0234	0.105	0.0473242	0.0895522	FALSE
Commd9	0	0.146	4.98	2.41	0.127	0.333	0.199469	0.295605	TRUE
Ldlrad3	0	0.106	3.51	0.373	0.544	0.738	0.0703229	0.111526	TRUE
Gm13920	0	0.771	0.653	4.56	0.159	0.367	0	0.000829187	FALSE
Trim44	0	-0.0263	6.14	0.115	0.736	0.868	0.3954	0.512438	TRUE
Fjx1	0	-0.61	1.05	1.62	0.209	0.422	0.00530739	0.00497512	FALSE
Pamr1	0	0.673	1.57	3.25	0.0774	0.24	0.00840336	0.0194859	FALSE
Slc1a2	0	-0.947	1.38	4.43	0.0403	0.155	0.0106148	0.00829187	FALSE
Cd44	0	0.509	5.76	8.94	0.00427	0.029	0.280849	0.402156	TRUE
Pdhx	0	-0.0697	4.06	0.33	0.568	0.749	0.12207	0.161692	TRUE
Apip	0	0.306	5.45	12.4	0.000921	0.00862	0.255639	0.395522	TRUE
Gm13869	0	0.389	0.692	0.675	0.553	0.738	0.000442282	0.00124378	FALSE
Ehf	0	0.485	5.47	5.11	0.0281	0.118	0.222468	0.341211	TRUE
BC016548	0	-0.665	1.15	1.98	0.165	0.367	0.0075188	0.00580431	FALSE
Elf5	0	-0.0932	6.8	0.952	0.334	0.535	0.513932	0.612769	TRUE
Cat	0	-0.814	7.96	40.7	4.92e-08	2.51e-06	0.831933	0.782753	TRUE
Abtb2	0	-0.105	1.15	0.0451	0.855	0.92	0.00530739	0.00787728	FALSE
Nat10	0	0.176	3.48	0.98	0.327	0.535	0.0698806	0.109453	TRUE
Caprin1	0	0.157	6.13	4.58	0.037	0.145	0.379478	0.522803	TRUE
Lmo2	0	-0.414	1.41	1.41	0.24	0.466	0.0110571	0.0116086	FALSE
4931422A03Rik	0	-0.653	0.637	4.58	0.17	0.367	0.000442282	0	FALSE
Fbxo3	0	0.077	5.12	0.6	0.553	0.738	0.226448	0.309701	TRUE
Gm10912	0	-0.37	0.733	0.502	0.587	0.763	0.00132685	0.00124378	FALSE
Cd59b	0	-0.604	1.48	1.89	0.175	0.373	0.0119416	0.0124378	FALSE
Cd59a	0	-0.0908	4.12	0.354	0.554	0.739	0.115878	0.155058	TRUE
D430041D05Rik	0	-0.354	0.731	0.475	0.587	0.763	0.00132685	0.00124378	FALSE
Hipk3	0	-0.258	5.51	7.67	0.00779	0.0458	0.316232	0.360282	TRUE
Cstf3	0	0.245	4.48	4.33	0.0425	0.161	0.136665	0.219735	TRUE
Tcp11l1	0	0.0974	2	0.0997	0.753	0.868	0.0194604	0.0294362	FALSE
Pin1rt1	0	0.445	0.635	2.56	0.32	0.526	0	0.000414594	FALSE
Depdc7	0	0.937	1.7	6.42	0.0143	0.073	0.00884564	0.0236318	FALSE
Qser1	0	-0.136	4.33	1.16	0.287	0.526	0.14153	0.180348	TRUE
Prrg4	0	0.674	1.97	4.71	0.0347	0.138	0.0132685	0.0331675	FALSE
Ccdc73	0	-0.428	1.47	1.13	0.292	0.526	0.0119416	0.0124378	FALSE
Eif3m	0	0.102	7.52	1.72	0.196	0.402	0.704113	0.81136	TRUE
Wt1	0	0.44	0.696	0.711	0.553	0.738	0.000442282	0.00124378	FALSE
Rcn1	0	-0.0716	3.79	0.2	0.656	0.815	0.0915524	0.128939	TRUE
Pax6	0	-0.939	0.735	3.06	0.172	0.368	0.00176913	0.000829187	FALSE
Elp4	0	0.164	3.54	0.849	0.361	0.56	0.0725343	0.114013	TRUE
Immp1l	0	0.429	5.27	16.6	0.000159	0.00213	0.215391	0.362769	TRUE
Dnajc24	0	0.497	4.04	13.1	0.000685	0.00685	0.0915524	0.177861	TRUE
Mpped2	0	0.408	1.58	1.04	0.312	0.526	0.00884564	0.0190713	FALSE
Arl14ep	0	0.315	3.5	4.84	0.0324	0.132	0.0676692	0.117745	TRUE
Mettl15	0	0.703	1.74	3.57	0.0644	0.208	0.00973021	0.0257048	FALSE
Kif18a	0	0.861	1.49	4.46	0.0395	0.152	0.00663423	0.0174129	FALSE
Bdnf	0	0.294	1.07	0.263	0.61	0.782	0.00398054	0.00538972	FALSE
Lin7c	0	-0.0273	5.33	0.0704	0.792	0.891	0.260504	0.350332	TRUE
Lgr4	0	-0.353	1.58	0.871	0.355	0.556	0.0132685	0.0149254	FALSE
Ccdc34	0	0.388	3.47	3.76	0.058	0.195	0.0557276	0.0858209	FALSE
Fibin	0	0.391	1.45	0.845	0.362	0.561	0.00796108	0.01534	FALSE
Ano3	0	-0.128	0.752	0.0598	0.837	0.91	0.00132685	0.00165837	FALSE
Olfr1278	0	0.438	0.635	2.65	0.32	0.526	0	0.000414594	FALSE
Olfr1279	0	0.77	0.653	3.94	0.159	0.367	0	0.000829187	FALSE
Olfr1295	0	-0.646	0.636	4.8	0.17	0.367	0.000442282	0	FALSE
Olfr1307	0	0.135	0.674	0.0975	0.838	0.91	0.000442282	0.000829187	FALSE
Lpcat4	0	-0.107	1.28	0.048	0.827	0.91	0.0075188	0.0103648	FALSE
Nop10	0	0.353	7.03	25.1	6.87e-06	0.000161	0.544449	0.723466	TRUE
Slc12a6	0	-0.791	3.65	21.5	2.42e-05	0.000455	0.110128	0.0941128	TRUE
Emc4	0	0.364	6.02	27.6	2.88e-06	7.94e-05	0.342769	0.536899	TRUE
Katnbl1	0	0.0542	4.04	0.149	0.701	0.85	0.111455	0.158789	TRUE
Emc7	0	0.333	6.72	27.1	3.39e-06	9.06e-05	0.497567	0.687811	TRUE
Aven	0	-0.038	3.76	0.0705	0.977	0.988	0.0911101	0.12728	TRUE
Ryr3	0	-0.738	1.01	1.88	0.177	0.376	0.00530739	0.00414594	FALSE
Fmn1	0	-0.306	1.58	0.604	0.441	0.643	0.0123839	0.0140962	FALSE
Grem1	0	-1.1	0.657	7.78	0.0524	0.181	0.000884564	0	FALSE
Scg5	0	-0.609	0.896	1.24	0.271	0.508	0.00353826	0.00290216	FALSE
Arhgap11a	0	0.366	2.6	1.92	0.171	0.368	0.0287483	0.0497512	FALSE
Actc1	0	0.732	1.36	3.54	0.0655	0.211	0.00574967	0.0149254	FALSE
Aqr	0	0.0174	4.46	0.0235	0.96	0.982	0.152145	0.208955	TRUE
Zfp770	0	0.234	2.49	0.721	0.4	0.604	0.0287483	0.0489221	FALSE
Dph6	0	0.079	3.96	0.326	0.571	0.751	0.100398	0.147181	TRUE
Gm13977	0	-0.952	0.694	3.74	0.144	0.362	0.000884564	0.000414594	FALSE
BC052040	0	0.151	1.5	0.188	0.666	0.821	0.00973021	0.0157546	FALSE
Meis2	0	0.446	1.09	0.63	0.431	0.632	0.00398054	0.00497512	FALSE
2700033N17Rik	0	0.445	0.635	2.56	0.32	0.526	0	0.000414594	FALSE
G630016G05Rik	0	-0.658	0.637	4.39	0.17	0.367	0.000442282	0	FALSE
D330050G23Rik	0	-0.145	0.922	0.0566	0.858	0.92	0.00309598	0.00414594	FALSE
Gm29340	0	-0.134	1.63	0.1	0.753	0.868	0.0128262	0.0178275	FALSE
Spred1	0	0.0576	6.56	0.508	0.479	0.682	0.473242	0.588723	TRUE
Fam98b	0	0.388	4.41	9.49	0.00332	0.0237	0.125608	0.229685	TRUE
Rasgrp1	0	-0.162	0.751	0.0703	0.837	0.91	0.00132685	0.00124378	FALSE
Gm28183	0	-0.424	0.77	0.604	0.531	0.726	0.00176913	0.00165837	FALSE
Thbs1	0	0.478	7.06	11.8	0.00116	0.0104	0.343653	0.499171	TRUE
Fsip1	0	-1.28	1.22	6.45	0.0142	0.0723	0.00973021	0.00538972	FALSE
Gpr176	0	0.446	0.636	2.54	0.32	0.526	0	0.000414594	FALSE
Eif2ak4	0	0.104	4.53	0.826	0.368	0.567	0.147722	0.225954	TRUE
Srp14	0	0.0758	7.61	1.33	0.254	0.485	0.731535	0.842454	TRUE
Bmf	0	-0.364	5.04	8.23	0.00596	0.0374	0.240602	0.251244	TRUE
Bub1b	0	-0.275	2.34	1.09	0.301	0.526	0.0309598	0.0315091	FALSE
Pak6	0	0.0674	2	0.0643	0.805	0.9	0.0190181	0.0290216	FALSE
Plcb2	0	-0.426	0.768	0.67	0.531	0.726	0.00176913	0.00165837	FALSE
Inafm2	0	0.00341	4.04	0.000673	0.979	0.988	0.108801	0.157546	TRUE
A430105I19Rik	0	-0.576	2.1	3.09	0.0849	0.251	0.0256524	0.0252902	FALSE
Phgr1	0	-1.32	2.18	9.24	0.00371	0.0259	0.0265369	0.0186567	FALSE
Disp2	0	-1.03	0.823	3.38	0.1	0.281	0.00309598	0.00165837	FALSE
Knstrn	0	1.54	1.95	12.1	0.00103	0.00946	0.0075188	0.0136816	FALSE
Gm14091	0	-0.198	0.656	0.263	0.754	0.868	0.000442282	0.000414594	FALSE
Ivd	0	-0.239	4.89	5.4	0.0241	0.107	0.220699	0.248342	TRUE
Bahd1	0	-0.283	3.53	2.72	0.105	0.29	0.0875719	0.10199	TRUE
Chst14	0	-0.367	2.21	2.1	0.157	0.367	0.0269792	0.0327529	FALSE
Ccdc32	0	-0.193	3.62	1.94	0.203	0.413	0.0871296	0.114013	TRUE
Rpusd2	0	1.04	1.03	4.44	0.056	0.19	0.00221141	0.00787728	FALSE
Knl1	0	1.63	1.41	8.73	0.0047	0.0311	0.00353826	0.00912106	FALSE
Rad51	0	0.757	1.17	2.32	0.134	0.346	0.00353826	0.00912106	FALSE
Rmdn3	0	0.714	3.58	26.2	4.57e-06	0.000115	0.0605927	0.131012	TRUE
Gchfr	0	0.281	0.937	0.272	0.616	0.786	0.00265369	0.00456053	FALSE
Dnajc17	0	0.127	3.21	0.465	0.499	0.699	0.0566121	0.0895522	FALSE
Zfyve19	0	-0.051	3.56	0.111	0.764	0.876	0.0818222	0.110282	TRUE
Ppp1r14d	0	0.375	1.73	0.898	0.348	0.547	0.0119416	0.0219735	FALSE
Spint1	0	0.231	5.96	9.62	0.00312	0.0225	0.352941	0.511609	TRUE
Rhov	0	0.124	0.821	0.0564	0.855	0.919	0.00176913	0.00290216	FALSE
Vps18	0	0.109	3.46	0.364	0.549	0.738	0.0729766	0.106136	TRUE
Dll4	0	-0.899	1.69	6.52	0.0137	0.0702	0.0181336	0.013267	FALSE
Chac1	0	2.35	1.55	19.6	5.04e-05	0.000836	0.00265369	0.0215589	FALSE
Ino80	0	-0.144	4.34	1.56	0.217	0.435	0.138877	0.18325	TRUE
Exd1	0	-1.13	1.42	6.76	0.0121	0.0638	0.0119416	0.00829187	FALSE
Chp1	0	-0.0313	6.07	0.0769	0.783	0.885	0.407784	0.485489	TRUE
1700020I14Rik	0	-0.096	6.21	1.54	0.221	0.44	0.427245	0.50995	TRUE
Oip5	0	-0.488	1.05	0.928	0.364	0.563	0.00530739	0.00538972	FALSE
Nusap1	0	2.04	1.65	13.3	0.000619	0.00633	0.00398054	0.00870647	FALSE
Ndufaf1	0	0.543	3.14	7.92	0.0069	0.0416	0.0459973	0.0924544	FALSE
Rtf1	0	-0.151	5.94	3.72	0.0592	0.197	0.383016	0.468491	TRUE
Itpka	0	0.626	1.32	1.82	0.183	0.384	0.00574967	0.011194	FALSE
Ltk	0	0.205	1.38	0.237	0.629	0.799	0.00796108	0.0136816	FALSE
Rpap1	0	0.149	3.09	0.821	0.397	0.601	0.0521893	0.0812604	FALSE
Tyro3	0	0.568	2.32	4.83	0.0325	0.132	0.0216718	0.0456053	FALSE
Mga	0	-0.251	5.68	9.08	0.004	0.0275	0.325077	0.376036	TRUE
Mapkbp1	0	-0.353	4.36	6.64	0.0129	0.067	0.159664	0.173715	TRUE
Gm13999	0	0.428	0.695	0.696	0.553	0.738	0.000442282	0.00124378	FALSE
Jmjd7	0	-0.17	2.43	0.586	0.447	0.649	0.0336134	0.0422886	FALSE
Ehd4	0	0.0422	5.03	0.142	0.708	0.855	0.194162	0.269486	TRUE
Pla2g4f	0	-0.699	2.64	9.82	0.00285	0.0209	0.0482088	0.041874	FALSE
Vps39	0	-0.211	3.23	1.02	0.318	0.526	0.0667846	0.0800166	FALSE
Tmem87a	0	-0.0725	3.49	0.259	0.732	0.868	0.0773994	0.105721	TRUE
Ganc	0	-0.303	3.25	3.17	0.081	0.249	0.0685537	0.0791874	FALSE
Capn3	0	0.141	0.675	0.0941	0.838	0.91	0.000442282	0.000829187	FALSE
Zfp106	0	0.236	5.95	7.18	0.00989	0.055	0.340557	0.498342	TRUE
Gm26899	0	-0.163	0.988	0.112	0.74	0.868	0.00398054	0.00497512	FALSE
Snap23	0	0.389	4.77	10.2	0.00235	0.018	0.156126	0.271973	TRUE
Lrrc57	0	0.0248	2.82	0.0169	0.974	0.986	0.0442282	0.0630182	FALSE
Haus2	0	0.201	3.85	2.41	0.198	0.406	0.0902256	0.143864	TRUE
Stard9	0	0.587	1.54	2.39	0.129	0.337	0.00840336	0.0186567	FALSE
Cdan1	0	-0.375	2.41	2.44	0.124	0.329	0.0340557	0.0381426	FALSE
Ttbk2	0	-0.255	2.31	1.29	0.262	0.496	0.0305175	0.0352405	FALSE
Ubr1	0	-0.481	5.89	32.8	5.26e-07	1.92e-05	0.40115	0.404643	TRUE
Tmem62	0	-0.097	3.78	0.45	0.505	0.704	0.0977444	0.125207	TRUE
Ccndbp1	0	0.136	4.42	1.32	0.257	0.489	0.140646	0.211028	TRUE
Epb42	0	0.867	1.22	3.38	0.0719	0.227	0.00353826	0.011194	FALSE
Tgm5	0	-0.663	0.749	1.69	0.334	0.535	0.00176913	0.00124378	FALSE
Lcmt2	0	0.509	3.35	8.59	0.00502	0.0327	0.0544007	0.109038	TRUE
Adal	0	-0.0196	2.81	0.0078	0.93	0.968	0.0415745	0.0626036	FALSE
Zscan29	0	-0.0569	3.35	0.135	0.715	0.86	0.0685537	0.0966003	FALSE
Tubgcp4	0	-0.483	3.72	11.8	0.00118	0.0106	0.105263	0.106551	TRUE
Trp53bp1	0	0.136	3.58	0.862	0.434	0.636	0.0765148	0.114842	TRUE
Map1a	0	-0.344	0.894	0.35	0.557	0.742	0.00309598	0.00331675	FALSE
Ppip5k1	0	0.193	3.63	2.42	0.126	0.332	0.0738611	0.123549	TRUE
Ckmt1	0	1.91	4.65	116	8.28e-15	6.5e-12	0.0672269	0.271144	TRUE
Catsper2	0	-0.159	1.2	0.109	0.743	0.868	0.00619195	0.00829187	FALSE
Pdia3	0	-0.0466	7.61	0.221	0.64	0.809	0.679345	0.771973	TRUE
Ell3	0	-0.143	0.749	0.0758	0.837	0.91	0.00132685	0.00165837	FALSE
Serinc4	0	-0.299	0.934	0.319	0.641	0.809	0.00353826	0.00414594	FALSE
Serf2	0	0.209	9.18	5.37	0.0245	0.108	0.921716	0.980929	TRUE
Hypk	0	0.0747	4.74	0.304	0.584	0.763	0.171163	0.25	TRUE
Mfap1b	0	0.122	4.12	0.87	0.355	0.557	0.117205	0.1733	TRUE
Mfap1a	0	-0.0618	3.98	0.272	0.624	0.794	0.107475	0.147181	TRUE
Wdr76	0	-0.215	2.48	1.01	0.343	0.544	0.034498	0.0435323	FALSE
Frmd5	0	1.49	0.711	8.53	0.0261	0.112	0	0.00207297	FALSE
Gm14019	0	-1.1	0.657	7.6	0.0524	0.181	0.000884564	0	FALSE
Casc4	0	-0.0217	5.42	0.0618	0.805	0.9	0.270677	0.356551	TRUE
Mageb3	0	-0.304	0.694	0.399	0.657	0.815	0.000884564	0.000829187	FALSE
Ctdspl2	0	-0.357	5.01	14.5	0.000381	0.0043	0.238832	0.261609	TRUE
Eif3j1	0	-0.163	3.98	2.17	0.176	0.374	0.107032	0.146352	TRUE
Spg11	0	0.0848	3.47	0.27	0.621	0.792	0.0734188	0.104478	TRUE
B2m	0	0.908	6.88	24.9	7.23e-06	0.000167	0.432552	0.621476	TRUE
Trim69	0	0.195	0.731	0.146	0.772	0.877	0.000884564	0.00165837	FALSE
Sord	0	0.063	6.62	0.317	0.576	0.757	0.483414	0.587479	TRUE
Duoxa2	0	-1.09	0.656	7.9	0.0524	0.181	0.000884564	0	FALSE
Duoxa1	0	-1.09	0.656	6.99	0.0524	0.181	0.000884564	0	FALSE
Shf	0	0.382	1.69	1.19	0.281	0.52	0.0110571	0.0215589	FALSE
Slc28a2	0	1.32	0.695	5.26	0.0466	0.171	0	0.00165837	FALSE
Gatm	0	-0.891	0.77	2.69	0.181	0.381	0.00221141	0.00124378	FALSE
AA467197	0	0.292	0.839	0.214	0.682	0.833	0.00176913	0.00207297	FALSE
Slc30a4	0	0.0525	3.54	0.087	0.769	0.877	0.0747457	0.111111	TRUE
Bloc1s6os	0	-0.661	0.823	1.57	0.299	0.526	0.00265369	0.00207297	FALSE
Bloc1s6	0	0.42	3.43	7.43	0.00873	0.0498	0.0601504	0.113599	TRUE
Sqor	0	-0.0769	3.75	0.189	0.665	0.82	0.0928793	0.126866	TRUE
Sema6d	0	-0.565	1.41	1.88	0.177	0.376	0.0110571	0.0107794	FALSE
Slc24a5	0	0.0694	4.19	0.168	0.684	0.834	0.114551	0.174959	TRUE
Myef2	0	-0.297	4.88	6.12	0.0167	0.0817	0.215391	0.242537	TRUE
Slc12a1	0	-0.766	1	2.62	0.142	0.361	0.00530739	0.00414594	FALSE
Dut	0	0.201	4.97	2.78	0.101	0.283	0.18797	0.274876	TRUE
Fbn1	0	-0.551	2.41	5.07	0.0286	0.12	0.0367094	0.0360697	FALSE
Gm9913	0	0.786	0.655	4.25	0.159	0.367	0	0.000829187	FALSE
Cep152	0	0.545	1.59	2.24	0.14	0.357	0.00928793	0.0190713	FALSE
Shc4	0	0.212	0.971	0.155	0.709	0.855	0.00265369	0.00538972	FALSE
Eid1	0	-0.107	6.18	1.26	0.267	0.502	0.398496	0.49461	TRUE
Secisbp2l	0	-0.0426	7.67	0.207	0.651	0.815	0.728881	0.815091	TRUE
Cops2	0	0.108	4.9	1.17	0.284	0.522	0.189739	0.28607	TRUE
Galk2	0	0.679	4.55	29.6	1.47e-06	4.49e-05	0.124281	0.257877	TRUE
Fgf7	0	-0.741	1.06	2.53	0.127	0.335	0.00574967	0.00497512	FALSE
Dtwd1	0	0.524	2.73	6.38	0.0146	0.0741	0.0322866	0.0692371	FALSE
Atp8b4	0	-0.357	0.733	0.484	0.587	0.763	0.00132685	0.00124378	FALSE
Slc27a2	0	-1.02	0.823	3.71	0.1	0.281	0.00265369	0.00165837	FALSE
Hdc	0	-1.95	5.46	68.6	4.88e-11	8.2e-09	0.224237	0.105721	TRUE
Gabpb1	0	-0.298	4.18	5.26	0.0259	0.112	0.129589	0.152156	TRUE
Gm27003	0	-0.407	2.58	3.07	0.0857	0.253	0.0398054	0.0447761	FALSE
Usp8	0	-0.674	6.81	32.5	5.82e-07	2.09e-05	0.593543	0.564677	TRUE
Usp50	0	0.512	2.2	2.66	0.109	0.299	0.0199027	0.0410448	FALSE
Trpm7	0	0.0724	5.89	0.781	0.394	0.597	0.344096	0.475954	TRUE
Sppl2a	0	0.098	5.51	1.51	0.225	0.447	0.277311	0.384743	TRUE
Ap4e1	0	-0.375	2.96	3.15	0.0816	0.25	0.0557276	0.0621891	FALSE
Blvra	0	0.219	3.83	2.02	0.161	0.367	0.0871296	0.14262	TRUE
Ncaph	0	1.64	1.26	9.48	0.00332	0.0237	0.00265369	0.011194	FALSE
Itpripl1	0	1.09	1.43	6.13	0.0166	0.0814	0.00530739	0.0174129	FALSE
1810024B03Rik	0	-0.13	2.33	0.314	0.592	0.767	0.0291906	0.037728	FALSE
Snrnp200	0	0.0417	5.12	0.163	0.688	0.838	0.225122	0.313018	TRUE
Ciao1	0	-0.0519	4.27	0.205	0.653	0.815	0.137992	0.182421	TRUE
Tmem127	0	-0.13	4	1.07	0.306	0.526	0.115436	0.146766	TRUE
Stard7	0	0.226	4.58	4.64	0.036	0.142	0.152145	0.234245	TRUE
Dusp2	0	-1.13	2.04	14	0.000467	0.00507	0.0274215	0.0182421	FALSE
Astl	0	-0.646	0.636	4.81	0.17	0.367	0.000442282	0	FALSE
Adra2b	0	-0.655	0.637	4.5	0.17	0.367	0.000442282	0	FALSE
Gpat2	0	0.804	0.656	3.37	0.159	0.367	0	0.000414594	FALSE
Fahd2a	0	0.199	4.42	3.96	0.0519	0.181	0.135781	0.212687	TRUE
Kcnip3	0	-0.31	0.694	0.399	0.657	0.815	0.000884564	0.000829187	FALSE
Prom2	0	-0.656	0.637	4.47	0.17	0.367	0.000442282	0	FALSE
Zfp661	0	-0.684	1.08	2.27	0.179	0.378	0.00619195	0.00538972	FALSE
Mrps5	0	0.651	4.83	26.5	4.17e-06	0.000107	0.145511	0.298093	TRUE
Mal	0	-0.276	6.67	11.4	0.00141	0.0121	0.517028	0.560945	TRUE
Mall	0	0.0411	3.37	0.0396	0.843	0.914	0.0641309	0.0986733	FALSE
Nphp1	0	0.348	3.91	5.71	0.0205	0.0945	0.0871296	0.152156	TRUE
1500011K16Rik	0	0.423	6.08	19.1	6.04e-05	0.00097	0.331269	0.527363	TRUE
Bub1	0	-0.215	1.99	0.376	0.542	0.736	0.0190181	0.0194859	FALSE
Acoxl	0	-1.94	6.3	77.7	7.26e-12	1.68e-09	0.467935	0.207711	TRUE
Bcl2l11	0	-1.27	4.44	65.9	8.7e-11	1.31e-08	0.189739	0.13267	TRUE
Gm14005	0	-0.923	1.04	3.18	0.0806	0.247	0.00619195	0.00414594	FALSE
Gm39929	0	-0.685	0.821	1.64	0.299	0.526	0.00265369	0.00207297	FALSE
[truncated: 86,444 more rows]

## Sheet: Cluster 0
gene	cluster_id	logFC__Hyperoxia	logCPM__Hyperoxia	F__Hyperoxia	p_val__Hyperoxia	p_adj.loc__Hyperoxia	Normoxia.frq	Hyperoxia.frq	Frequency
Gpx2	0	2.7	4.07	121	3.76e-15	3.56e-12	0.0278638	0.195688	TRUE
Gdf15	0	2.5	5.13	61.3	2.49e-10	3.07e-08	0.0530739	0.200249	TRUE
Phgdh	0	2.45	4.75	90.1	6.57e-13	2.17e-10	0.051747	0.271559	TRUE
Ly6i	0	2.44	4.56	24.5	8.27e-06	0.000187	0.0336134	0.127695	TRUE
Phlda3	0	2.4	4.31	108	2.88e-14	1.69e-11	0.0380363	0.201078	TRUE
Slpi	0	2.28	7.34	76.6	8.95e-12	1.88e-09	0.219814	0.502902	TRUE
Asns	0	2.21	4.63	162	1.6e-17	3.35e-14	0.0583812	0.271559	TRUE
Mthfd2	0	2.17	3.52	54.4	1.32e-09	1.26e-07	0.0260946	0.12272	TRUE
Steap4	0	2.1	3.36	26	4.94e-06	0.000123	0.0194604	0.104892	TRUE
Gsta3	0	2.07	5.38	132	8.13e-16	1.15e-12	0.108801	0.425373	TRUE
Cxcl17	0	2.06	3.86	43.6	2.19e-08	1.25e-06	0.0305175	0.146766	TRUE
Cbr3	0	2.03	3.99	113	1.44e-14	9.34e-12	0.0389208	0.187396	TRUE
Atf5	0	1.96	5.54	91.8	4.87e-13	1.76e-10	0.123839	0.338723	TRUE
Mif	0	1.94	8.91	131	8.52e-16	1.15e-12	0.678903	0.912106	TRUE
Aqp3	0	1.92	4.6	45.8	1.2e-08	7.59e-07	0.0561698	0.237977	TRUE
Akr1b8	0	1.92	4.63	67.2	6.65e-11	1.05e-08	0.0676692	0.255804	TRUE
Ckmt1	0	1.91	4.65	116	8.28e-15	6.5e-12	0.0672269	0.271144	TRUE
Arhgdig	0	1.85	3.13	47.3	7.98e-09	5.54e-07	0.0181336	0.103648	TRUE
Rragd	0	1.82	5.42	255	1.33e-21	1.25e-17	0.118089	0.43325	TRUE
Fabp3	0	1.72	3.51	18.4	7.91e-05	0.00121	0.0269792	0.108209	TRUE
Vill	0	1.7	3.76	43.7	2.12e-08	1.22e-06	0.0398054	0.164179	TRUE
Lgals3	0	1.67	6.6	120	4.35e-15	3.9e-12	0.231756	0.569652	TRUE
Cox6a2	0	1.66	6.77	46.4	1.04e-08	6.87e-07	0.245024	0.410033	TRUE
Ccng1	0	1.66	5.13	90.8	5.81e-13	1.99e-10	0.114109	0.335821	TRUE
Clu	0	1.64	6.64	56.1	8.63e-10	8.83e-08	0.253428	0.531095	TRUE
Got1	0	1.61	4.07	123	2.8e-15	3.1e-12	0.0539584	0.208955	TRUE
Adora1	0	1.54	3.26	47.3	8.17e-09	5.64e-07	0.0287483	0.114013	TRUE
Fkbp11	0	1.5	4.93	86.2	1.36e-12	4.07e-10	0.10084	0.276949	TRUE
Ephx1	0	1.49	3.98	35.3	2.42e-07	1e-05	0.0561698	0.179934	TRUE
Cpne8	0	1.45	3.53	32.9	5.15e-07	1.89e-05	0.0380363	0.138889	TRUE
Kcnk2	0	1.43	5.02	33.5	4.19e-07	1.61e-05	0.0818222	0.279022	TRUE
Spata17	0	1.42	3.24	20.7	3.26e-05	0.000579	0.0296329	0.10199	TRUE
Lcn2	0	1.42	10.9	30.4	1.13e-06	3.62e-05	0.877488	0.894279	TRUE
Ntm	0	1.4	3.49	15	0.000299	0.00352	0.034498	0.107794	TRUE
Srxn1	0	1.36	3.52	49	5.11e-09	3.88e-07	0.0371517	0.125207	TRUE
Coprs	0	1.36	4.93	165	1.02e-17	2.41e-14	0.113667	0.347844	TRUE
Creg1	0	1.34	8.23	282	1.53e-22	2.89e-18	0.677576	0.93325	TRUE
Slc25a33	0	1.34	3.89	70.6	3.17e-11	5.63e-09	0.0539584	0.184909	TRUE
Cdkn1a	0	1.34	7.6	88.4	9.01e-13	2.83e-10	0.428571	0.691957	TRUE
Nebl	0	1.32	5.28	52	2.39e-09	2.11e-07	0.138877	0.376866	TRUE
Ftl1	0	1.29	11.7	192	5.14e-19	3.23e-15	0.991154	0.998342	TRUE
Spink5	0	1.27	8.7	179	2.15e-18	8.09e-15	0.546218	0.802239	TRUE
Mt1	0	1.25	9.46	102	8.1e-14	3.91e-11	0.738611	0.945274	TRUE
Lrg1	0	1.25	7.26	15.4	0.000257	0.00314	0.233083	0.354478	TRUE
Eif2s3y	0	1.24	4.75	8.02	0.00658	0.04	0.0986289	0.30597	TRUE
Pmepa1	0	1.23	7.15	72.8	1.99e-11	3.78e-09	0.40513	0.684494	TRUE
Aen	0	1.23	4.12	65.9	8.8e-11	1.32e-08	0.0694383	0.207297	TRUE
Cdo1	0	1.23	3.36	30.4	1.13e-06	3.62e-05	0.037594	0.104892	TRUE
Zmat3	0	1.22	3.77	29.6	1.5e-06	4.56e-05	0.054843	0.155058	TRUE
Ass1	0	1.21	3.75	42.2	3.23e-08	1.75e-06	0.0530739	0.139718	TRUE
Irak1bp1	0	1.21	3.56	44.6	1.68e-08	9.96e-07	0.0437859	0.139718	TRUE
Josd2	0	1.2	4.55	61.6	2.32e-10	2.93e-08	0.092437	0.271973	TRUE
Tmed6	0	1.2	3.36	29.2	1.7e-06	5.1e-05	0.034498	0.113184	TRUE
Eif4ebp1	0	1.18	5.24	83	2.55e-12	7.02e-10	0.160106	0.349502	TRUE
Gstm1	0	1.16	5.46	57.3	6.47e-10	6.92e-08	0.173817	0.429519	TRUE
Rassf10	0	1.16	3.4	23.3	1.3e-05	0.00027	0.0415745	0.118574	TRUE
Ftl1-ps1	0	1.15	5.31	87.2	1.13e-12	3.5e-10	0.163644	0.421227	TRUE
Hspa9	0	1.15	6.96	117	7.07e-15	5.79e-12	0.436533	0.719735	TRUE
G0s2	0	1.14	5.25	22.1	1.95e-05	0.000376	0.140646	0.259536	TRUE
Rrs1	0	1.13	3.91	64.9	1.09e-10	1.57e-08	0.0614772	0.18408	TRUE
Reep6	0	1.13	4.37	45.7	1.24e-08	7.79e-07	0.0888987	0.227612	TRUE
Nme1	0	1.13	6.68	67	6.83e-11	1.07e-08	0.343653	0.679519	TRUE
Pfkp	0	1.13	3.19	22	2.05e-05	0.000393	0.0349403	0.104892	TRUE
Bax	0	1.12	6.43	101	9.13e-14	4.3e-11	0.318443	0.619818	TRUE
Itgb6	0	1.11	3.66	14	0.000457	0.00498	0.0464396	0.109453	TRUE
Bst2	0	1.11	5.05	47.4	7.82e-09	5.46e-07	0.134896	0.335406	TRUE
Psmb9	0	1.11	3.34	18.7	7.11e-05	0.00111	0.0402477	0.11194	TRUE
Aox1	0	1.1	3.6	42.5	3.03e-08	1.65e-06	0.0490933	0.140547	TRUE
Noxa1	0	1.1	3.64	13	0.000701	0.00696	0.0380363	0.104892	TRUE
Trib3	0	1.1	3.92	23.3	1.26e-05	0.000263	0.0632464	0.151327	TRUE
Fam213b	0	1.1	4.08	60.4	3.11e-10	3.64e-08	0.0734188	0.208955	TRUE
Mt2	0	1.1	6.47	57.4	6.31e-10	6.79e-08	0.253428	0.514925	TRUE
Scnn1b	0	1.09	3.8	32.4	6.06e-07	2.17e-05	0.0574967	0.149254	TRUE
Btg3	0	1.09	5.11	100	1.12e-13	5.03e-11	0.148607	0.348673	TRUE
Aif1l	0	1.08	4.16	50.7	3.33e-09	2.72e-07	0.0747457	0.195688	TRUE
Renbp	0	1.06	6.33	137	3.72e-16	5.83e-13	0.31004	0.641376	TRUE
Sars	0	1.06	6.55	147	1.06e-16	1.99e-13	0.355595	0.643449	TRUE
Mrps18b	0	1.06	4.98	76.1	9.99e-12	2.05e-09	0.137107	0.334992	TRUE
Gstp1	0	1.06	3.83	32	6.76e-07	2.36e-05	0.0614772	0.172056	TRUE
Arg2	0	1.05	5.29	30	1.3e-06	4.05e-05	0.154356	0.308872	TRUE
Mgmt	0	1.03	3.99	34.6	3.02e-07	1.21e-05	0.0676692	0.186982	TRUE
Osgin1	0	1.03	4.62	29	1.8e-06	5.29e-05	0.105705	0.242123	TRUE
Rfc4	0	1.03	3.91	49.4	4.7e-09	3.61e-07	0.0659	0.167496	TRUE
Fuom	0	1.02	5.14	73.2	1.81e-11	3.52e-09	0.162318	0.366501	TRUE
Ifitm3	0	1.02	5.5	20.5	3.51e-05	0.000616	0.183105	0.342454	TRUE
Ttc9	0	1.02	5.46	67.3	6.4e-11	1.02e-08	0.182663	0.413765	TRUE
Ptges	0	1.01	3.39	16.8	0.000145	0.00198	0.0429014	0.101575	TRUE
Gnpda1	0	1.01	3.34	26.9	3.58e-06	9.48e-05	0.04069	0.11733	TRUE
Me1	0	1	7.45	91	5.56e-13	1.98e-10	0.531181	0.800995	TRUE
Enpp5	0	1	4.99	113	1.38e-14	9.28e-12	0.145069	0.355721	TRUE
Angptl4	0	0.997	3.84	29.2	1.7e-06	5.1e-05	0.0588235	0.154229	TRUE
Ipo4	0	0.995	3.53	30.3	1.17e-06	3.72e-05	0.0495356	0.137231	TRUE
Hkdc1	0	0.99	4.32	58.2	5.24e-10	5.81e-08	0.0844759	0.216003	TRUE
Cyr61	0	0.984	7.37	39.7	6.61e-08	3.22e-06	0.309155	0.450663	TRUE
Cstb	0	0.981	8.03	90.4	6.26e-13	2.11e-10	0.635559	0.890962	TRUE
Rorc	0	0.98	3.58	23.1	1.37e-05	0.000283	0.0535161	0.136816	TRUE
Aldoa	0	0.972	7.68	189	6.98e-19	3.29e-15	0.597081	0.869403	TRUE
Ndufaf4	0	0.97	4.42	49.7	4.3e-09	3.32e-07	0.0968598	0.243781	TRUE
C1qbp	0	0.968	6.25	121	3.78e-15	3.56e-12	0.306944	0.610697	TRUE
Tmem37	0	0.967	6.03	58.2	5.17e-10	5.76e-08	0.243697	0.495439	TRUE
Hist1h1c	0	0.959	4.84	27.7	2.82e-06	7.84e-05	0.107032	0.239635	TRUE
Srm	0	0.951	3.79	32.5	5.89e-07	2.11e-05	0.0605927	0.164594	TRUE
Wipf3	0	0.949	3.85	15.2	0.000282	0.00336	0.0623618	0.151327	TRUE
Gabarapl1	0	0.949	4.22	40.1	5.91e-08	2.92e-06	0.0840336	0.216833	TRUE
Sod2	0	0.945	7.81	65.1	1.05e-10	1.51e-08	0.617868	0.8466	TRUE
Ppan	0	0.944	3.62	31.7	7.62e-07	2.6e-05	0.0530739	0.146352	TRUE
Ggact	0	0.937	4.75	45.8	1.19e-08	7.59e-07	0.123839	0.29063	TRUE
Cdc34	0	0.922	4.98	78.8	5.72e-12	1.42e-09	0.148165	0.334577	TRUE
Golm1	0	0.922	5.25	50	4.01e-09	3.16e-07	0.176913	0.354892	TRUE
Mecr	0	0.919	4.02	40.6	5.19e-08	2.63e-06	0.0756303	0.190299	TRUE
Fam69b	0	0.914	3.79	24.6	8.17e-06	0.000185	0.0610349	0.153814	TRUE
Utp23	0	0.914	3.56	29.1	1.72e-06	5.14e-05	0.054843	0.13806	TRUE
B2m	0	0.908	6.88	24.9	7.23e-06	0.000167	0.432552	0.621476	TRUE
Coa7	0	0.908	3.45	23.5	1.19e-05	0.000252	0.0482088	0.125622	TRUE
Chchd10	0	0.908	9.55	176	2.89e-18	9.08e-15	0.91464	0.977197	TRUE
Gapdh	0	0.907	6.87	57.8	5.67e-10	6.18e-08	0.409996	0.702322	TRUE
mt-Co2	0	0.905	13	64.6	1.16e-10	1.63e-08	1	1	TRUE
Cmss1	0	0.895	3.4	25.5	5.97e-06	0.000143	0.0459973	0.121476	TRUE
Aass	0	0.885	3.74	12.2	0.000985	0.00911	0.0583812	0.135572	TRUE
Psmg4	0	0.885	4.94	69.8	3.73e-11	6.57e-09	0.143742	0.329187	TRUE
Bola3	0	0.883	5.54	71.2	2.78e-11	5.08e-09	0.21318	0.441957	TRUE
Tnfsf13os	0	0.883	4.61	34.3	3.33e-07	1.33e-05	0.111013	0.242123	TRUE
Eppk1	0	0.883	3.69	14.5	0.000371	0.00421	0.0566121	0.130182	TRUE
Chchd6	0	0.88	3.74	25.6	5.76e-06	0.00014	0.0592658	0.151741	TRUE
Cox8a	0	0.878	9.96	170	6.23e-18	1.68e-14	0.95931	0.990879	TRUE
Neu1	0	0.876	5.58	103	6.85e-14	3.4e-11	0.219814	0.473466	TRUE
Eno1	0	0.874	3.96	24.1	9.6e-06	0.00021	0.068996	0.181592	TRUE
Cisd1	0	0.867	5.8	66.9	7.04e-11	1.09e-08	0.249005	0.490464	TRUE
Sema3c	0	0.865	4.58	45	1.5e-08	9.23e-07	0.107475	0.239635	TRUE
Nhp2	0	0.862	5.51	61.3	2.53e-10	3.09e-08	0.209642	0.447347	TRUE
Cars	0	0.861	3.55	24.6	7.95e-06	0.000181	0.0539584	0.131841	TRUE
Ptpn14	0	0.856	3.69	23	1.44e-05	0.000293	0.0570544	0.129353	TRUE
Slc44a4	0	0.853	3.44	23.7	1.1e-05	0.000235	0.051747	0.125622	TRUE
Uap1l1	0	0.852	5.14	74.1	1.5e-11	2.99e-09	0.166298	0.366086	TRUE
Hexb	0	0.852	3.43	23.6	1.15e-05	0.000243	0.0477665	0.120647	TRUE
Mrpl11	0	0.851	5.08	49	5.17e-09	3.89e-07	0.16276	0.353648	TRUE
Nudt5	0	0.847	4.08	40.7	4.96e-08	2.53e-06	0.0800531	0.192786	TRUE
Pinx1	0	0.845	3.17	17.6	0.000108	0.00156	0.0398054	0.101161	TRUE
Fh1	0	0.842	5.83	96.3	2.17e-13	8.88e-11	0.256966	0.503731	TRUE
5033430I15Rik	0	0.84	3.36	11.8	0.0012	0.0107	0.0433437	0.116915	TRUE
Sergef	0	0.837	3.47	24.5	8.39e-06	0.000189	0.0513047	0.129353	TRUE
Ly6c1	0	0.837	6.45	18.2	8.48e-05	0.00128	0.314463	0.482587	TRUE
Slc25a5	0	0.834	8.69	146	1.23e-16	2.1e-13	0.815568	0.955638	TRUE
Zdhhc2	0	0.832	3.46	24.2	9.24e-06	0.000204	0.0504202	0.12272	TRUE
Entpd5	0	0.831	3.59	21.3	2.6e-05	0.000481	0.0557276	0.13267	TRUE
Gstm2	0	0.825	4.28	26.6	3.97e-06	0.000102	0.0919947	0.202736	TRUE
F3	0	0.825	3.86	11.4	0.00141	0.0121	0.0601504	0.116501	TRUE
B230118H07Rik	0	0.823	3.98	27.1	3.42e-06	9.12e-05	0.0760725	0.182007	TRUE
Timm50	0	0.819	4.87	60.4	3.05e-10	3.59e-08	0.143299	0.33209	TRUE
Yif1b	0	0.814	5.35	59.8	3.52e-10	4.07e-08	0.192835	0.403814	TRUE
1700021F05Rik	0	0.814	3.81	32.7	5.48e-07	1.99e-05	0.0676692	0.162935	TRUE
Mrpl39	0	0.814	4.03	34.6	2.99e-07	1.21e-05	0.0822645	0.195688	TRUE
Gfer	0	0.81	5.12	33	4.91e-07	1.83e-05	0.161433	0.360697	TRUE
Pdgfa	0	0.805	6.91	64.9	1.1e-10	1.57e-08	0.428129	0.697761	TRUE
Cd302	0	0.804	5.76	18.3	8.28e-05	0.00126	0.237063	0.410033	TRUE
Pepd	0	0.803	4.98	46.2	1.09e-08	7.08e-07	0.15303	0.337894	TRUE
Coq7	0	0.803	6.08	98.4	1.51e-13	6.34e-11	0.293233	0.570066	TRUE
Gpx1	0	0.801	9.05	57	6.91e-10	7.35e-08	0.852278	0.958955	TRUE
Cyba	0	0.799	8.09	77.7	7.23e-12	1.68e-09	0.692172	0.885158	TRUE
Cox5a	0	0.797	8.33	127	1.54e-15	1.81e-12	0.773552	0.940713	TRUE
Htatip2	0	0.795	4.41	42	3.48e-08	1.87e-06	0.108801	0.24005	TRUE
Ptp4a3	0	0.79	4.55	31.9	6.94e-07	2.41e-05	0.109686	0.245025	TRUE
Slc25a1	0	0.786	5.53	81	3.7e-12	9.68e-10	0.219372	0.434909	TRUE
Cd14	0	0.786	6.18	25.1	6.71e-06	0.000158	0.260504	0.457297	TRUE
Pla2g12a	0	0.785	4.92	45.2	1.42e-08	8.78e-07	0.152145	0.325871	TRUE
Aars	0	0.785	4.59	26	4.94e-06	0.000123	0.121628	0.25539	TRUE
Gch1	0	0.783	4.02	20.1	4.07e-05	0.000698	0.0743034	0.169569	TRUE
Pebp1	0	0.776	7.69	76.6	9.01e-12	1.88e-09	0.617868	0.860697	TRUE
Atp5b	0	0.776	8.64	127	1.5e-15	1.81e-12	0.811588	0.94942	TRUE
Cox7c	0	0.776	8.98	108	2.96e-14	1.69e-11	0.885891	0.975954	TRUE
Homer2	0	0.775	3.43	16.6	0.000161	0.00216	0.048651	0.109453	TRUE
Cox7a2	0	0.775	9.02	118	6.05e-15	5.18e-12	0.883238	0.976783	TRUE
Pgam1	0	0.774	5.81	62.8	1.78e-10	2.36e-08	0.2636	0.503317	TRUE
Anxa3	0	0.773	8.06	51	3.09e-09	2.61e-07	0.639982	0.89801	TRUE
Uqcc2	0	0.77	6.87	67	6.96e-11	1.08e-08	0.440955	0.73466	TRUE
Hspe1	0	0.769	8.04	111	1.81e-14	1.13e-11	0.700575	0.899668	TRUE
1500015A07Rik	0	0.769	3.54	26	4.98e-06	0.000124	0.051747	0.118159	TRUE
Ccdc86	0	0.767	3.61	27.2	3.31e-06	8.9e-05	0.0601504	0.137231	TRUE
Kif21a	0	0.766	4.76	29.4	1.6e-06	4.86e-05	0.134896	0.291459	TRUE
Timm10	0	0.764	4.69	37.8	1.15e-07	5.23e-06	0.129589	0.293118	TRUE
Itm2a	0	0.761	4.89	26.8	3.8e-06	9.92e-05	0.124281	0.243367	TRUE
Thyn1	0	0.761	3.97	21.2	2.72e-05	0.000499	0.0765148	0.175373	TRUE
Odc1	0	0.761	5.34	33.9	3.75e-07	1.46e-05	0.190624	0.373134	TRUE
Atp6ap2	0	0.76	6.5	98.9	1.37e-13	5.85e-11	0.393189	0.657546	TRUE
Acot13	0	0.759	6.61	106	4e-14	2.15e-11	0.417514	0.681592	TRUE
Ghitm	0	0.755	6.23	77	8.36e-12	1.81e-09	0.340557	0.579187	TRUE
Tspan4	0	0.754	4.47	26.6	3.97e-06	0.000102	0.113224	0.236318	TRUE
Ctsz	0	0.752	8.19	82	3.05e-12	8.2e-10	0.700133	0.894693	TRUE
Mrto4	0	0.752	4.77	50	3.93e-09	3.11e-07	0.13755	0.294776	TRUE
St6gal1	0	0.752	5.02	34.3	3.35e-07	1.33e-05	0.160106	0.317579	TRUE
Lrpprc	0	0.751	3.79	31.2	8.75e-07	2.91e-05	0.0698806	0.161692	TRUE
Pam	0	0.749	3.72	15.2	0.000286	0.00339	0.0641309	0.140133	TRUE
Coq6	0	0.747	3.36	15.3	0.000267	0.00324	0.0490933	0.11733	TRUE
Smyd2	0	0.746	3.69	27.4	3.04e-06	8.31e-05	0.0650155	0.150083	TRUE
2010107E04Rik	0	0.746	7.65	88.5	8.91e-13	2.83e-10	0.626272	0.871891	TRUE
Coq3	0	0.744	3.35	13.8	0.000506	0.00539	0.0459973	0.111526	TRUE
Atic	0	0.742	3.89	23.8	1.08e-05	0.000232	0.0756303	0.165008	TRUE
AI413582	0	0.741	4.16	21.3	2.6e-05	0.000481	0.0897833	0.20398	TRUE
Commd3	0	0.739	6.35	113	1.26e-14	8.79e-12	0.361787	0.618988	TRUE
Nupr1	0	0.738	9.62	40	6.04e-08	2.98e-06	0.809376	0.915837	TRUE
Akr1c19	0	0.738	5.39	31.1	9.21e-07	3.03e-05	0.200796	0.394279	TRUE
Pno1	0	0.736	3.87	23.8	1.08e-05	0.000232	0.0707651	0.164594	TRUE
Tbc1d7	0	0.734	3.29	18.2	8.58e-05	0.00129	0.0464396	0.109038	TRUE
Asna1	0	0.733	4.27	24.7	7.88e-06	0.00018	0.0950907	0.227612	TRUE
Plet1	0	0.733	3.49	14.5	0.000381	0.0043	0.0539584	0.106965	TRUE
Gclc	0	0.731	8.56	68.4	5.04e-11	8.4e-09	0.739496	0.88267	TRUE
Gcat	0	0.728	4.62	28.8	1.91e-06	5.58e-05	0.122512	0.26534	TRUE
Rnaseh2b	0	0.727	3.38	16	0.000207	0.00264	0.0495356	0.115257	TRUE
8430408G22Rik	0	0.725	5.77	11.3	0.00144	0.0124	0.203008	0.353234	TRUE
Syngr1	0	0.724	6.5	92.3	4.39e-13	1.62e-10	0.367094	0.618574	TRUE
Taldo1	0	0.723	7.13	71	2.92e-11	5.29e-09	0.499337	0.772388	TRUE
Atp5c1	0	0.719	8.4	114	1.2e-14	8.69e-12	0.799204	0.923715	TRUE
Mphosph6	0	0.719	5.23	56.2	8.45e-10	8.7e-08	0.176028	0.36733	TRUE
Nubp1	0	0.719	5.52	44.5	1.74e-08	1.03e-06	0.215834	0.432836	TRUE
Cdkn2b	0	0.717	4.14	10.9	0.00172	0.0141	0.0840336	0.175373	TRUE
Rmdn3	0	0.714	3.58	26.2	4.57e-06	0.000115	0.0605927	0.131012	TRUE
Pcbd2	0	0.714	5.51	72.9	1.95e-11	3.74e-09	0.224679	0.440713	TRUE
Ppa1	0	0.713	4.98	22.9	1.47e-05	0.000298	0.149491	0.303068	TRUE
Timm8a1	0	0.709	4.71	41	4.56e-08	2.37e-06	0.129589	0.277363	TRUE
Nt5dc2	0	0.709	3.89	13.7	0.000517	0.00547	0.0707651	0.161692	TRUE
Golim4	0	0.706	5.56	31.1	9.19e-07	3.03e-05	0.235294	0.409204	TRUE
Areg	0	0.706	7.86	10.2	0.00243	0.0185	0.353826	0.559287	TRUE
Farsb	0	0.705	3.83	22.2	1.86e-05	0.000362	0.072092	0.165423	TRUE
Sdhb	0	0.705	6.46	71.6	2.52e-11	4.7e-09	0.377709	0.650083	TRUE
Hebp1	0	0.705	5.51	61.6	2.33e-10	2.93e-08	0.217161	0.432836	TRUE
Prdx1	0	0.704	9.8	83.3	2.39e-12	6.73e-10	0.940292	0.985489	TRUE
Ndufa12	0	0.704	7.2	81.7	3.23e-12	8.58e-10	0.539584	0.784411	TRUE
Anxa1	0	0.704	6.63	21.6	2.35e-05	0.000444	0.33525	0.577529	TRUE
H2afz	0	0.702	8.85	50.4	3.57e-09	2.88e-07	0.849182	0.95937	TRUE
N6amt1	0	0.702	4.33	19.4	5.36e-05	0.00088	0.0990712	0.21393	TRUE
Eprs	0	0.701	6.47	46.8	9.14e-09	6.19e-07	0.376824	0.597015	TRUE
Cycs	0	0.7	5.6	48.3	6.18e-09	4.46e-07	0.22866	0.437396	TRUE
Spc24	0	0.7	4.11	16.4	0.00017	0.00225	0.0840336	0.154229	TRUE
Fbxo4	0	0.7	4.55	33.2	4.73e-07	1.77e-05	0.123839	0.246269	TRUE
Ndufab1	0	0.699	7.42	76.9	8.48e-12	1.82e-09	0.597081	0.817579	TRUE
Mrpl35	0	0.698	4.83	39.5	7.07e-08	3.4e-06	0.142415	0.313433	TRUE
Mgst3	0	0.697	5.61	39	8.23e-08	3.88e-06	0.24414	0.441542	TRUE
Tspan7	0	0.697	4.09	20.9	3.01e-05	0.000544	0.0880142	0.18864	TRUE
Tmem126a	0	0.697	5.26	47.2	8.25e-09	5.67e-07	0.19195	0.387645	TRUE
Uqcr11	0	0.695	8.28	82.9	2.57e-12	7.02e-10	0.771782	0.922471	TRUE
Smyd3	0	0.693	3.21	16.5	0.000165	0.00219	0.0429014	0.101575	TRUE
Cyc1	0	0.692	6.98	83.3	2.39e-12	6.73e-10	0.473684	0.72927	TRUE
Sh3bgr	0	0.691	3.25	15.7	0.000231	0.00289	0.0446705	0.101575	TRUE
Dap3	0	0.689	4.87	46.9	8.9e-09	6.05e-07	0.149934	0.309701	TRUE
Sema3e	0	0.687	3.76	13.2	0.000636	0.00648	0.0650155	0.141791	TRUE
Tyms	0	0.687	4.06	28.7	2.02e-06	5.87e-05	0.0844759	0.179519	TRUE
Rars	0	0.686	4.12	25.5	5.8e-06	0.00014	0.0906678	0.199834	TRUE
Clip4	0	0.686	6.38	24	9.99e-06	0.000217	0.359133	0.555141	TRUE
Lzic	0	0.685	3.55	16.1	0.000193	0.00249	0.0592658	0.128109	TRUE
Gm20186	0	0.685	5.05	8.3	0.00575	0.0363	0.0986289	0.196932	TRUE
Qpct	0	0.685	5.13	25	6.93e-06	0.000162	0.174701	0.33126	TRUE
Wdr75	0	0.684	3.95	23.8	1.08e-05	0.000232	0.0796108	0.169154	TRUE
Rps27l	0	0.682	8.25	58.7	4.55e-10	5.1e-08	0.77134	0.910862	TRUE
Snapc1	0	0.68	3.32	17.6	0.000108	0.00155	0.0495356	0.109453	TRUE
Galk2	0	0.679	4.55	29.6	1.47e-06	4.49e-05	0.124281	0.257877	TRUE
Pld3	0	0.679	4.57	38.7	8.79e-08	4.11e-06	0.123839	0.25995	TRUE
Tpd52l1	0	0.677	3.28	9.46	0.00336	0.0238	0.0451128	0.106551	TRUE
Syne4	0	0.672	3.69	11.5	0.00133	0.0117	0.0610349	0.145108	TRUE
Ccdc25	0	0.671	5.39	39.9	6.33e-08	3.09e-06	0.211411	0.400912	TRUE
Ndufb9	0	0.671	8.29	114	1.09e-14	8.2e-12	0.797435	0.932007	TRUE
Ctps	0	0.67	4.52	18.1	8.93e-05	0.00134	0.107475	0.225539	TRUE
Naga	0	0.668	5.43	64.4	1.22e-10	1.67e-08	0.215834	0.424129	TRUE
Ran	0	0.666	7.26	54.8	1.17e-09	1.14e-07	0.538257	0.796434	TRUE
Oxct1	0	0.666	6.29	56.7	7.37e-10	7.71e-08	0.343211	0.56592	TRUE
Ano1	0	0.665	5.09	23	1.41e-05	0.00029	0.164087	0.31675	TRUE
Ints11	0	0.664	3.8	21.4	2.58e-05	0.000479	0.0712074	0.155887	TRUE
Gclm	0	0.661	5.46	55.6	9.78e-10	9.8e-08	0.217603	0.421227	TRUE
Gmpr	0	0.661	3.69	14	0.000456	0.00497	0.0610349	0.136401	TRUE
Trim37	0	0.658	3.39	15.7	0.00023	0.00289	0.0504202	0.114428	TRUE
Hspbp1	0	0.655	3.92	19.6	5.05e-05	0.000839	0.0769571	0.167081	TRUE
Lamp1	0	0.655	9.01	121	3.72e-15	3.56e-12	0.884564	0.973466	TRUE
Hspd1	0	0.654	6.56	78.5	6.1e-12	1.49e-09	0.409111	0.647595	TRUE
Ppie	0	0.654	4.01	27.4	3.08e-06	8.4e-05	0.086245	0.184494	TRUE
Kat8	0	0.653	3.42	15.1	0.000295	0.00349	0.0530739	0.122305	TRUE
Shisa4	0	0.652	3.51	9.79	0.00288	0.0211	0.0539584	0.11733	TRUE
Mrps5	0	0.651	4.83	26.5	4.17e-06	0.000107	0.145511	0.298093	TRUE
Ndufa5	0	0.651	6.75	69.7	3.84e-11	6.71e-09	0.452012	0.720978	TRUE
Cd164l2	0	0.65	3.47	16.6	0.000157	0.00211	0.054843	0.117745	TRUE
Klhl5	0	0.65	4.91	17.8	0.000101	0.00148	0.157452	0.303068	TRUE
Gsta4	0	0.65	6.53	37.7	1.18e-07	5.39e-06	0.367536	0.616501	TRUE
Akr1b10	0	0.648	3.48	12.9	0.000728	0.00715	0.0544007	0.119403	TRUE
Hdac11	0	0.648	3.64	17.6	0.000106	0.00154	0.0632464	0.136816	TRUE
Fars2	0	0.648	4.58	32.9	5.17e-07	1.9e-05	0.129146	0.271559	TRUE
Gnai1	0	0.647	4.47	17	0.000137	0.00189	0.11234	0.22927	TRUE
Atp5g1	0	0.647	7.85	53.2	1.76e-09	1.59e-07	0.669173	0.871891	TRUE
Actg1	0	0.645	10.9	73.9	1.56e-11	3.05e-09	0.987616	0.996269	TRUE
Ldhb	0	0.644	8.05	93.8	3.36e-13	1.32e-10	0.697921	0.878524	TRUE
Hexa	0	0.644	5.88	50.7	3.33e-09	2.72e-07	0.284387	0.514925	TRUE
Hibadh	0	0.642	6.56	69.6	3.93e-11	6.8e-09	0.414418	0.661277	TRUE
Aga	0	0.639	5.29	35.5	2.34e-07	9.73e-06	0.19195	0.381426	TRUE
Apoo	0	0.638	4.04	16.8	0.000149	0.00203	0.0844759	0.181592	TRUE
2700062C07Rik	0	0.638	3.74	21.5	2.48e-05	0.000464	0.0698806	0.15257	TRUE
Selenow	0	0.637	7.67	60.6	2.93e-10	3.48e-08	0.629368	0.862355	TRUE
Tmem256	0	0.637	7.3	46.4	1.04e-08	6.87e-07	0.544449	0.80141	TRUE
H2afj	0	0.636	9.81	32.2	6.34e-07	2.25e-05	0.955772	0.991294	TRUE
Tomm40	0	0.636	5.34	33	4.92e-07	1.83e-05	0.208757	0.39801	TRUE
Slc25a3	0	0.635	9.12	105	5.07e-14	2.58e-11	0.904467	0.977197	TRUE
Samd9l	0	0.634	4.43	18.7	7.14e-05	0.00111	0.109244	0.212272	TRUE
Vps29	0	0.632	5.99	44.4	1.79e-08	1.05e-06	0.299425	0.54602	TRUE
Atp6v1d	0	0.63	5.78	77.6	7.33e-12	1.68e-09	0.270677	0.495025	TRUE
Mcrip2	0	0.629	4	24.4	8.76e-06	0.000195	0.0858027	0.172471	TRUE
Gfm1	0	0.628	3.76	13	0.000711	0.00703	0.0694383	0.150083	TRUE
Cenpv	0	0.628	5.18	49.8	4.24e-09	3.28e-07	0.191066	0.36194	TRUE
Grina	0	0.628	6	46.2	1.08e-08	7.08e-07	0.327731	0.545191	TRUE
Rpl13a-ps1	0	0.628	3.29	11.3	0.00149	0.0126	0.0508625	0.108624	TRUE
mt-Nd1	0	0.628	11.2	59.4	3.94e-10	4.5e-08	0.997346	0.999171	TRUE
Chid1	0	0.627	3.74	15.6	0.000242	0.003	0.0698806	0.14801	TRUE
Psmb8	0	0.627	5.03	13.1	0.000677	0.00679	0.168952	0.305556	TRUE
Lsm4	0	0.625	6.56	60.7	2.88e-10	3.43e-08	0.397169	0.655058	TRUE
Mrpl16	0	0.625	4.85	28	2.52e-06	7.17e-05	0.151261	0.309287	TRUE
Rrp15	0	0.624	4.01	22.7	1.58e-05	0.000317	0.0858027	0.186567	TRUE
E030030I06Rik	0	0.624	4.43	17.2	0.000125	0.00175	0.110571	0.226783	TRUE
Rabggtb	0	0.623	5.02	39	8.19e-08	3.87e-06	0.173375	0.337065	TRUE
Hp	0	0.623	7.87	8.93	0.00429	0.0291	0.559929	0.618574	TRUE
Fbxo44	0	0.622	3.47	14.3	0.000401	0.00447	0.0557276	0.123549	TRUE
Ctsl	0	0.622	7.58	65.2	1.02e-10	1.5e-08	0.619195	0.84204	TRUE
Ybx1	0	0.621	8.52	61	2.71e-10	3.27e-08	0.807607	0.947347	TRUE
Atad3a	0	0.62	4.12	18.2	8.65e-05	0.0013	0.0906678	0.196517	TRUE
Cd63	0	0.62	9.47	107	3.45e-14	1.91e-11	0.934542	0.9801	TRUE
Psmb5	0	0.62	7.53	61.1	2.59e-10	3.15e-08	0.631137	0.841625	TRUE
Snap47	0	0.62	3.87	16.2	0.000186	0.00242	0.0765148	0.162935	TRUE
Optn	0	0.617	5.05	26.4	4.32e-06	0.00011	0.172932	0.344113	TRUE
Uqcrq	0	0.616	8.02	67.9	5.7e-11	9.25e-09	0.734631	0.900912	TRUE
Ndufa4	0	0.615	9.08	57.6	6.04e-10	6.54e-08	0.889872	0.970149	TRUE
Atmin	0	0.615	3.62	18.7	7.08e-05	0.0011	0.0672269	0.137231	TRUE
Asnsd1	0	0.614	4.32	24.1	9.47e-06	0.000208	0.105263	0.222637	TRUE
Iscu	0	0.614	6.48	83.3	2.38e-12	6.73e-10	0.400708	0.664594	TRUE
Cryzl2	0	0.613	3.79	14.2	0.000432	0.00477	0.0716497	0.153814	TRUE
Fam92a	0	0.612	4.7	29.9	1.34e-06	4.15e-05	0.138434	0.278192	TRUE
Slc12a7	0	0.612	3.48	15.7	0.000229	0.00287	0.0583812	0.120232	TRUE
Ola1	0	0.611	5.85	54.9	1.16e-09	1.14e-07	0.2751	0.500829	TRUE
Tmem116	0	0.61	6.24	29.9	1.33e-06	4.13e-05	0.346307	0.593284	TRUE
Fuca2	0	0.61	6.1	52.6	2.06e-09	1.84e-07	0.323308	0.567993	TRUE
Fam89a	0	0.61	3.73	10.1	0.00251	0.0189	0.0650155	0.135158	TRUE
Chchd1	0	0.61	6.5	52.9	1.89e-09	1.69e-07	0.403804	0.63806	TRUE
C1d	0	0.61	5.27	36	1.96e-07	8.36e-06	0.200796	0.390547	TRUE
Cyp2f2	0	0.609	4.24	11.1	0.00162	0.0135	0.0964175	0.150912	TRUE
Nol12	0	0.609	3.92	14.9	0.000312	0.00365	0.0818222	0.16874	TRUE
Dstn	0	0.608	9.26	78.3	6.37e-12	1.54e-09	0.905794	0.978856	TRUE
Tinag	0	0.608	6.85	24	9.92e-06	0.000216	0.42636	0.690713	TRUE
Sfxn1	0	0.606	5.46	36.2	1.89e-07	8.12e-06	0.212295	0.400083	TRUE
Bysl	0	0.605	3.28	12.1	0.00101	0.00932	0.0464396	0.105307	TRUE
Clpp	0	0.604	5.22	51.2	2.94e-09	2.52e-07	0.193277	0.378524	TRUE
Sco2	0	0.603	3.68	15.3	0.000269	0.00325	0.0672269	0.138889	TRUE
Tst	0	0.602	7.26	59.6	3.73e-10	4.29e-08	0.529854	0.75539	TRUE
Desi1	0	0.602	4.51	17.4	0.000116	0.00165	0.121628	0.242123	TRUE
Mrps15	0	0.601	5.63	44.9	1.54e-08	9.41e-07	0.249447	0.454809	TRUE
Timm8b	0	0.601	7.01	49.1	4.98e-09	3.8e-07	0.505529	0.766998	TRUE
Slc25a4	0	0.6	7.66	60.3	3.15e-10	3.66e-08	0.632021	0.845771	TRUE
Gnl3	0	0.6	4.66	29.9	1.35e-06	4.19e-05	0.133569	0.260365	TRUE
Idh3a	0	0.6	5.18	35.7	2.15e-07	9.02e-06	0.192835	0.350332	TRUE
Colgalt1	0	0.599	5.5	35.6	2.26e-07	9.47e-06	0.23441	0.401741	TRUE
Mien1	0	0.599	6.88	34.2	3.38e-07	1.34e-05	0.470146	0.711443	TRUE
Cox17	0	0.598	5.17	22.9	1.48e-05	0.0003	0.189739	0.363184	TRUE
Paox	0	0.597	4.36	21.5	2.43e-05	0.000456	0.115878	0.222222	TRUE
Chac2	0	0.597	3.55	13	0.000688	0.00687	0.0601504	0.123549	TRUE
Ndufc1	0	0.596	7.29	43.4	2.32e-08	1.31e-06	0.550641	0.788143	TRUE
Zpr1	0	0.596	3.97	20.6	3.37e-05	0.000595	0.0818222	0.179104	TRUE
Rogdi	0	0.595	4.66	33.9	3.71e-07	1.45e-05	0.139761	0.262852	TRUE
Tmem80	0	0.594	4.15	17	0.000134	0.00186	0.0928793	0.190299	TRUE
Hsd17b12	0	0.593	5.45	20.2	3.97e-05	0.000684	0.220699	0.405887	TRUE
Pabpc4	0	0.593	4.55	35.4	2.4e-07	9.95e-06	0.126935	0.247927	TRUE
Nop9	0	0.592	3.56	12.5	0.000867	0.00821	0.0628041	0.133914	TRUE
Pitrm1	0	0.592	3.98	18.4	7.91e-05	0.00121	0.086245	0.16791	TRUE
Mrpl42	0	0.59	5.92	46	1.15e-08	7.39e-07	0.299867	0.531509	TRUE
Adssl1	0	0.589	6.65	34.1	3.58e-07	1.41e-05	0.41663	0.63267	TRUE
Cblc	0	0.588	4.68	27.6	2.87e-06	7.94e-05	0.136665	0.271559	TRUE
Phyh	0	0.587	4.72	27.9	2.61e-06	7.34e-05	0.137992	0.26534	TRUE
Ndufa1	0	0.586	7.02	43.7	2.16e-08	1.24e-06	0.509509	0.749171	TRUE
Pgk1	0	0.586	5.86	53.6	1.59e-09	1.48e-07	0.295002	0.513267	TRUE
Lpcat3	0	0.585	5.83	51.4	2.79e-09	2.43e-07	0.280407	0.488391	TRUE
Igfbp5	0	0.584	3.45	8.2	0.00604	0.0377	0.0535161	0.104892	TRUE
Ifngr2	0	0.584	4.84	26.1	4.82e-06	0.000121	0.144184	0.291874	TRUE
Gmpr2	0	0.583	3.25	10.4	0.00223	0.0172	0.0482088	0.10199	TRUE
Tmem251	0	0.583	4.25	14.1	0.000442	0.00486	0.102167	0.202736	TRUE
Ndufs7	0	0.581	7.58	101	9.55e-14	4.39e-11	0.669615	0.868574	TRUE
Slc16a7	0	0.581	6.06	29.2	1.71e-06	5.12e-05	0.313578	0.512438	TRUE
Pcgf6	0	0.581	3.46	12.2	0.00101	0.00926	0.0552853	0.121061	TRUE
Rfc5	0	0.58	3.39	9.86	0.0028	0.0206	0.0544007	0.109867	TRUE
Acyp2	0	0.578	3.82	10.1	0.00252	0.019	0.075188	0.147181	TRUE
Ndufs6	0	0.578	7.51	66.6	7.49e-11	1.14e-08	0.61831	0.84743	TRUE
Akr1a1	0	0.577	8.48	79.3	5.23e-12	1.33e-09	0.804954	0.932421	TRUE
Spg20	0	0.576	3.99	14.7	0.000346	0.00397	0.0791685	0.1733	TRUE
Mrpl21	0	0.576	5.82	49.8	4.16e-09	3.24e-07	0.283503	0.488806	TRUE
Mrpl46	0	0.575	4.89	31.3	8.62e-07	2.87e-05	0.164529	0.313433	TRUE
Mrps16	0	0.575	6.08	57	6.97e-10	7.38e-08	0.329058	0.558043	TRUE
Nars	0	0.574	5.71	35.2	2.55e-07	1.05e-05	0.259177	0.455638	TRUE
Txnl4a	0	0.574	5.08	23.2	1.33e-05	0.000277	0.173375	0.344113	TRUE
Rpl12	0	0.573	10.7	51.1	2.99e-09	2.55e-07	0.982309	0.991294	TRUE
Hmox1	0	0.573	5.18	27.9	2.6e-06	7.34e-05	0.181336	0.325871	TRUE
Ppt1	0	0.572	3.86	10.7	0.00194	0.0155	0.0769571	0.160033	TRUE
Adh5	0	0.571	6.4	77.1	8.1e-12	1.79e-09	0.393631	0.647181	TRUE
Sdad1	0	0.571	3.3	8.66	0.00487	0.032	0.0499779	0.102405	TRUE
Lcp1	0	0.571	6.61	51.3	2.83e-09	2.44e-07	0.409553	0.621476	TRUE
Twf2	0	0.571	3.94	14.1	0.000448	0.00491	0.0813799	0.163765	TRUE
Adora2b	0	0.571	6.02	36.4	1.76e-07	7.68e-06	0.290579	0.499585	TRUE
Arl2	0	0.571	5.53	45.1	1.46e-08	9.01e-07	0.241928	0.434494	TRUE
0610037L13Rik	0	0.57	4.76	24.9	7.14e-06	0.000165	0.145953	0.290216	TRUE
Slc1a5	0	0.57	6.79	53.4	1.69e-09	1.55e-07	0.479876	0.665423	TRUE
Phb	0	0.57	4.66	22	2.07e-05	0.000397	0.136665	0.264925	TRUE
Gsr	0	0.568	5.45	33.1	4.78e-07	1.79e-05	0.227775	0.424129	TRUE
Cnih1	0	0.568	5.63	41.9	3.52e-08	1.88e-06	0.248563	0.44859	TRUE
Ddx39	0	0.567	4.54	19.1	6.1e-05	0.000977	0.12207	0.242537	TRUE
Uqcrfs1	0	0.567	6.96	59.1	4.18e-10	4.72e-08	0.516586	0.760365	TRUE
Coq5	0	0.566	3.99	22.6	1.62e-05	0.000324	0.086245	0.176617	TRUE
Atp5g3	0	0.565	8.24	62.1	2.06e-10	2.67e-08	0.788589	0.925788	TRUE
Atp6v0b	0	0.565	8.2	44.4	1.76e-08	1.03e-06	0.766033	0.925788	TRUE
Wsb2	0	0.565	5.27	45.9	1.17e-08	7.48e-07	0.202123	0.396352	TRUE
D730003I15Rik	0	0.564	4.01	11.8	0.00116	0.0104	0.0849182	0.174129	TRUE
Cox6a1	0	0.564	7.96	71.5	2.6e-11	4.79e-09	0.72667	0.879768	TRUE
Nip7	0	0.564	4.34	12.8	0.000766	0.00746	0.108359	0.216418	TRUE
Uqcr10	0	0.563	7.82	61.5	2.4e-10	2.98e-08	0.686422	0.870647	TRUE
Rpl36a-ps1	0	0.562	4.7	22.5	1.68e-05	0.000334	0.144626	0.2699	TRUE
Atp5o.1	0	0.562	8.12	68.7	4.7e-11	7.98e-09	0.74613	0.904229	TRUE
2005-03-01	0	0.562	6.13	31.9	7.01e-07	2.43e-05	0.332596	0.541459	TRUE
Imp4	0	0.561	4.15	19.7	4.79e-05	0.000803	0.0964175	0.19403	TRUE
Akr1e1	0	0.561	3.65	11.5	0.00134	0.0117	0.0685537	0.134743	TRUE
Snx10	0	0.56	3.44	9.95	0.00268	0.0199	0.0588235	0.116915	TRUE
Cox18	0	0.559	3.54	11.1	0.00157	0.0132	0.0614772	0.12272	TRUE
Vdac2	0	0.559	7.41	54.3	1.34e-09	1.27e-07	0.601061	0.837894	TRUE
Mdh1	0	0.559	7.1	54.6	1.23e-09	1.19e-07	0.539584	0.760365	TRUE
Mrps7	0	0.559	5.83	47.1	8.41e-09	5.74e-07	0.28483	0.504561	TRUE
Asrgl1	0	0.559	3.62	9.84	0.00282	0.0207	0.0636886	0.135158	TRUE
Rgs10	0	0.558	5.86	15.7	0.000233	0.00291	0.25387	0.446517	TRUE
Rpf2	0	0.557	3.49	11.2	0.0015	0.0127	0.0605927	0.119818	TRUE
Plscr1	0	0.557	3.83	13.9	0.000482	0.0052	0.0778417	0.151327	TRUE
Ptges2	0	0.554	4.23	16.7	0.000152	0.00205	0.105263	0.205224	TRUE
Sdhd	0	0.554	6.44	32.6	5.65e-07	2.04e-05	0.402034	0.638889	TRUE
Mrpl12	0	0.554	6.25	35.9	2.07e-07	8.74e-06	0.36621	0.606965	TRUE
Ndufa9	0	0.553	5.75	51.9	2.46e-09	2.16e-07	0.283503	0.485904	TRUE
Dera	0	0.553	4.6	22.2	1.87e-05	0.000362	0.130031	0.267828	TRUE
Psap	0	0.553	6.06	49.1	4.98e-09	3.8e-07	0.326847	0.550166	TRUE
Psma3	0	0.552	7.68	50.1	3.88e-09	3.08e-07	0.671384	0.870647	TRUE
Lsm2	0	0.552	4.99	25.5	5.81e-06	0.00014	0.17249	0.327944	TRUE
Mdh2	0	0.551	7.32	66.7	7.36e-11	1.13e-08	0.605042	0.809287	TRUE
Smim20	0	0.55	5.42	36.5	1.68e-07	7.43e-06	0.231756	0.400083	TRUE
Cox5b	0	0.549	7.58	63.4	1.54e-10	2.09e-08	0.657674	0.844942	TRUE
Pecr	0	0.549	3.56	11	0.00164	0.0136	0.0623618	0.123964	TRUE
Fth1	0	0.549	11.7	57.9	5.54e-10	6.07e-08	0.995577	0.999171	TRUE
Gss	0	0.548	4.15	20.3	3.85e-05	0.000666	0.0990712	0.19403	TRUE
Eef1akmt2	0	0.548	3.53	8.49	0.00528	0.034	0.0601504	0.125622	TRUE
Rps2	0	0.548	9.77	53.8	1.52e-09	1.43e-07	0.947368	0.983002	TRUE
Cox6b2	0	0.547	4.15	8.15	0.00618	0.0381	0.0928793	0.148425	TRUE
Dctpp1	0	0.547	4.76	22.9	1.46e-05	0.000298	0.146838	0.281509	TRUE
Kptn	0	0.545	3.25	8.16	0.00615	0.0379	0.0495356	0.103648	TRUE
Pop7	0	0.544	4.55	18.2	8.53e-05	0.00129	0.126493	0.259536	TRUE
Nufip1	0	0.544	3.63	12.8	0.000768	0.00747	0.0636886	0.137231	TRUE
Ndufb6	0	0.543	6.94	50.8	3.23e-09	2.7e-07	0.513047	0.728027	TRUE
Ppargc1a	0	0.543	4.47	12.7	0.000788	0.00761	0.105263	0.197761	TRUE
Samm50	0	0.542	5.45	39.6	6.78e-08	3.28e-06	0.233525	0.412521	TRUE
Ndufa10	0	0.541	6.78	77	8.37e-12	1.81e-09	0.478549	0.708126	TRUE
Vps16	0	0.538	3.9	13.4	0.000598	0.00616	0.0809376	0.16335	TRUE
Fam173b	0	0.537	4.02	20.6	3.4e-05	0.000599	0.0880142	0.17869	TRUE
Il17rc	0	0.536	4.25	16.2	0.000187	0.00242	0.104821	0.203566	TRUE
Dbr1	0	0.536	3.55	10.9	0.00171	0.0141	0.0605927	0.126036	TRUE
Gm26522	0	0.535	5.24	13.2	0.000643	0.00653	0.160991	0.277778	TRUE
Cln3	0	0.535	3.7	8.94	0.00426	0.0289	0.0681115	0.135987	TRUE
Eef1e1	0	0.535	4.42	15.9	0.00021	0.00267	0.11632	0.233831	TRUE
mt-Co3	0	0.535	13.3	30.6	1.08e-06	3.47e-05	1	1	TRUE
Cks2	0	0.534	4.66	11.1	0.00162	0.0135	0.124281	0.201493	TRUE
Ptpn2	0	0.534	5.16	20.5	3.5e-05	0.000615	0.190624	0.331675	TRUE
Mrpl37	0	0.533	3.7	9.9	0.00275	0.0203	0.0716497	0.138474	TRUE
Nmnat3	0	0.533	3.33	11.1	0.00159	0.0133	0.0530739	0.110697	TRUE
Mrps18c	0	0.531	5.78	32.5	5.81e-07	2.09e-05	0.281734	0.493367	TRUE
Unc93b1	0	0.531	3.32	10.3	0.00228	0.0175	0.0521893	0.106136	TRUE
mt-Co1	0	0.531	13.2	19.1	6.14e-05	0.000981	1	1	TRUE
Sdhc	0	0.53	6.02	43.9	2.04e-08	1.18e-06	0.328173	0.531095	TRUE
Trmt6	0	0.53	3.96	16.3	0.000178	0.00234	0.0818222	0.164179	TRUE
Chchd4	0	0.53	5.21	19.6	4.95e-05	0.000829	0.200796	0.354892	TRUE
Mnat1	0	0.529	4.53	25.1	6.78e-06	0.000159	0.126493	0.249585	TRUE
Mapk13	0	0.529	5.73	36.5	1.72e-07	7.5e-06	0.267138	0.466833	TRUE
Trpv6	0	0.528	5.09	14	0.000462	0.00503	0.182663	0.309701	TRUE
Ctsb	0	0.528	7.88	56.9	7.06e-10	7.43e-08	0.708978	0.888474	TRUE
Qsox1	0	0.527	4.15	8.06	0.00645	0.0394	0.0964175	0.174129	TRUE
Hif1a	0	0.527	6.36	35.8	2.13e-07	8.97e-06	0.392304	0.595357	TRUE
Jdp2	0	0.527	3.59	7.98	0.00672	0.0407	0.0614772	0.126866	TRUE
Bag2	0	0.526	4.01	14.5	0.00038	0.00429	0.0884564	0.169983	TRUE
Sfn	0	0.526	5.22	13	0.000714	0.00706	0.174701	0.286484	TRUE
Tmem176b	0	0.526	8	40.4	5.37e-08	2.71e-06	0.723574	0.884328	TRUE
Dnajc15	0	0.526	5.5	28.3	2.28e-06	6.56e-05	0.238832	0.422471	TRUE
Nme6	0	0.526	3.49	10.3	0.00232	0.0178	0.0614772	0.123134	TRUE
Tm2d1	0	0.525	5.76	30.3	1.17e-06	3.72e-05	0.282176	0.487562	TRUE
Gng12	0	0.525	6.44	42.3	3.19e-08	1.74e-06	0.409996	0.627695	TRUE
Snhg20	0	0.525	3.7	14	0.000453	0.00495	0.0712074	0.139303	TRUE
Ttc32	0	0.525	4.83	25.9	5.09e-06	0.000126	0.156568	0.288972	TRUE
Mpc1	0	0.525	8.07	50.7	3.34e-09	2.72e-07	0.760725	0.895522	TRUE
Dnajc19	0	0.524	5.84	41	4.58e-08	2.37e-06	0.286599	0.515755	TRUE
Epha4	0	0.523	5.98	7.47	0.00859	0.0492	0.246351	0.397181	TRUE
Mrps35	0	0.52	4.94	24.3	8.82e-06	0.000196	0.169836	0.327529	TRUE
Pycard	0	0.52	5.02	10.4	0.00222	0.0172	0.165414	0.313433	TRUE
Ddx1	0	0.52	5	26.9	3.63e-06	9.59e-05	0.172932	0.334163	TRUE
Eva1a	0	0.519	4.86	17.7	0.000102	0.00149	0.149491	0.286899	TRUE
Gm16124	0	0.519	4.86	11.5	0.00135	0.0118	0.155683	0.298922	TRUE
Rpsa	0	0.519	10.7	51.5	2.73e-09	2.38e-07	0.987616	0.998342	TRUE
Rpl23	0	0.519	11.7	43.1	2.55e-08	1.43e-06	0.993808	0.999585	TRUE
Grpel1	0	0.518	6.14	42.9	2.65e-08	1.47e-06	0.348961	0.570066	TRUE
Fam69a	0	0.518	4.04	7.87	0.00707	0.0424	0.0888987	0.170813	TRUE
Aldh2	0	0.518	8.62	40.2	5.76e-08	2.87e-06	0.828837	0.938226	TRUE
Cox6b1	0	0.518	8.64	65.1	1.04e-10	1.51e-08	0.849182	0.956468	TRUE
Sdr39u1	0	0.518	3.59	11.8	0.00117	0.0105	0.0650155	0.13267	TRUE
Uqcrc1	0	0.518	6.24	54.9	1.15e-09	1.13e-07	0.369748	0.588723	TRUE
Eef1g	0	0.518	8.4	67.9	5.59e-11	9.16e-09	0.814241	0.930763	TRUE
Endog	0	0.517	4.71	26.4	4.36e-06	0.000111	0.142415	0.266169	TRUE
Txnrd1	0	0.516	6.1	40.6	5.17e-08	2.63e-06	0.331712	0.523217	TRUE
Elp2	0	0.516	3.38	11.4	0.00138	0.0119	0.0552853	0.112769	TRUE
Mrpl15	0	0.515	5.19	26.1	4.85e-06	0.000121	0.198585	0.363599	TRUE
Fam210b	0	0.515	4.07	11.5	0.00133	0.0117	0.092437	0.177032	TRUE
Cox7b	0	0.515	8.4	47.8	7.02e-09	4.97e-07	0.800531	0.932421	TRUE
Thumpd3	0	0.515	3.95	14.8	0.000325	0.00378	0.083149	0.158789	TRUE
Ecsit	0	0.515	3.6	9.14	0.00389	0.0269	0.0645732	0.132255	TRUE
Serpinb6a	0	0.515	5.76	36.1	1.94e-07	8.31e-06	0.27908	0.476783	TRUE
Rpl39	0	0.514	10.5	26.2	4.55e-06	0.000115	0.980097	0.995439	TRUE
Plin2	0	0.514	6.75	32.9	5.13e-07	1.89e-05	0.438302	0.630182	TRUE
Sqstm1	0	0.514	6.61	44.6	1.66e-08	9.95e-07	0.43609	0.638474	TRUE
Pcx	0	0.514	4.35	9.86	0.0028	0.0206	0.109686	0.198176	TRUE
Mcts2	0	0.513	3.85	12.4	0.000907	0.00852	0.0809376	0.152985	TRUE
H1f0	0	0.513	7.57	33.4	4.41e-07	1.68e-05	0.57364	0.780265	TRUE
Mrps34	0	0.513	6.26	50.8	3.24e-09	2.7e-07	0.381247	0.601575	TRUE
Chpt1	0	0.512	7.28	35.1	2.57e-07	1.05e-05	0.584255	0.746269	TRUE
Vegfb	0	0.512	6.01	29	1.81e-06	5.3e-05	0.318885	0.533997	TRUE
Snhg6	0	0.511	5.45	10.2	0.00243	0.0184	0.233967	0.380597	TRUE
Sp3os	0	0.511	5.11	18.4	7.96e-05	0.00122	0.181336	0.33209	TRUE
Exoc4	0	0.511	4.92	15.2	0.000285	0.00339	0.164087	0.283582	TRUE
Fbl	0	0.51	5.23	24.4	8.72e-06	0.000194	0.197258	0.37272	TRUE
Eif3c	0	0.51	7.43	26.6	4.01e-06	0.000103	0.618753	0.798507	TRUE
Mroh1	0	0.51	4.57	19.5	5.22e-05	0.000863	0.1318	0.250829	TRUE
Cd44	0	0.509	5.76	8.94	0.00427	0.029	0.280849	0.402156	TRUE
Lcmt2	0	0.509	3.35	8.59	0.00502	0.0327	0.0544007	0.109038	TRUE
Cyb561	0	0.509	4.89	16.4	0.000175	0.0023	0.167625	0.294362	TRUE
Fdxacb1	0	0.508	3.24	8.21	0.00601	0.0376	0.0508625	0.102405	TRUE
Ndufaf6	0	0.507	3.27	7.64	0.00791	0.0463	0.0504202	0.102405	TRUE
Clpb	0	0.507	4.65	14.9	0.000317	0.0037	0.13755	0.266169	TRUE
Cybrd1	0	0.506	4.44	12.2	0.000994	0.00918	0.110128	0.221393	TRUE
Mrpl27	0	0.506	5.56	25.8	5.37e-06	0.000132	0.252101	0.438226	TRUE
Dnaja3	0	0.505	4.32	19.4	5.32e-05	0.000875	0.114109	0.221393	TRUE
Med29	0	0.503	5.29	29.2	1.67e-06	5.05e-05	0.210526	0.378524	TRUE
Vnn3	0	0.503	4.51	10.9	0.00178	0.0145	0.126493	0.216418	TRUE
Slc48a1	0	0.501	5.56	28.2	2.38e-06	6.82e-05	0.255197	0.438226	TRUE
Coq2	0	0.5	4.43	20	4.27e-05	0.000725	0.122512	0.230514	TRUE
Tpp1	0	0.5	6.39	48.7	5.51e-09	4.12e-07	0.386555	0.608209	TRUE
Vmp1	0	0.499	7.07	45.4	1.34e-08	8.37e-07	0.526758	0.740464	TRUE
Etfrf1	0	0.498	3.98	11.4	0.00143	0.0122	0.0853605	0.167081	TRUE
Ssbp4	0	0.498	5.42	22.8	1.52e-05	0.000306	0.225564	0.398425	TRUE
Mrpl58	0	0.498	6.34	49.9	4.04e-09	3.17e-07	0.394958	0.621476	TRUE
Timm9	0	0.498	4.7	25.4	6.14e-06	0.000146	0.146395	0.2699	TRUE
Otub1	0	0.498	5.13	27.1	3.39e-06	9.06e-05	0.191508	0.342454	TRUE
Dnajc24	0	0.497	4.04	13.1	0.000685	0.00685	0.0915524	0.177861	TRUE
Alg6	0	0.497	3.82	11	0.00165	0.0137	0.0747457	0.150912	TRUE
Ly6e	0	0.495	7.31	9.28	0.00364	0.0255	0.545776	0.644279	TRUE
Atp5a1	0	0.495	8.63	64.8	1.13e-10	1.58e-08	0.843432	0.941542	TRUE
Slc39a3	0	0.494	3.38	7.51	0.0084	0.0484	0.0570544	0.11194	TRUE
Ifrd2	0	0.494	4.27	13.7	0.00052	0.00549	0.102167	0.199834	TRUE
Ski	0	0.493	6.19	15.3	0.000269	0.00325	0.351172	0.532753	TRUE
1110008P14Rik	0	0.491	6.76	18.5	7.7e-05	0.00118	0.460858	0.675788	TRUE
Wee1	0	0.491	5.06	18.4	7.98e-05	0.00122	0.176028	0.317579	TRUE
Bag5	0	0.491	4.29	18.7	6.89e-05	0.00108	0.110128	0.213516	TRUE
Hdhd2	0	0.491	4.21	17.7	0.000104	0.00151	0.105705	0.202322	TRUE
Spryd7	0	0.49	3.95	14.9	0.000314	0.00367	0.0858027	0.164179	TRUE
Msra	0	0.49	4.75	23.9	1.05e-05	0.000226	0.149049	0.281509	TRUE
Metap1d	0	0.489	3.68	15.2	0.000282	0.00336	0.0712074	0.13806	TRUE
Mrpl19	0	0.489	3.7	10.9	0.00174	0.0143	0.0712074	0.136401	TRUE
Ranbp1	0	0.489	6.14	40.8	4.86e-08	2.49e-06	0.345865	0.557214	TRUE
Dph3	0	0.487	5.6	24.1	9.75e-06	0.000213	0.259177	0.449834	TRUE
Exosc8	0	0.486	4.32	14	0.000455	0.00496	0.118089	0.216003	TRUE
Ap1s1	0	0.485	5.09	24	9.91e-06	0.000216	0.186201	0.342869	TRUE
Agk	0	0.485	4.07	12.7	0.000815	0.00782	0.0950907	0.178275	TRUE
1190007I07Rik	0	0.485	4.63	17.6	0.000106	0.00153	0.139319	0.259536	TRUE
Ppp1r14b	0	0.485	6.98	21.3	2.6e-05	0.000481	0.48651	0.719735	TRUE
Dtymk	0	0.482	5.59	20.7	3.3e-05	0.000584	0.251659	0.435323	TRUE
Dnajc10	0	0.482	5.03	17.1	0.00013	0.00182	0.18222	0.313018	TRUE
Txn2	0	0.482	5.79	26.9	3.67e-06	9.67e-05	0.28483	0.48466	TRUE
Mrps14	0	0.481	6.73	32.1	6.61e-07	2.32e-05	0.45732	0.697761	TRUE
Wdr18	0	0.481	4.55	13.2	0.000639	0.00651	0.129589	0.248756	TRUE
Ssu72	0	0.48	6.71	46.5	9.94e-09	6.68e-07	0.464839	0.696517	TRUE
Trmt10c	0	0.48	3.83	9.39	0.00347	0.0245	0.0796108	0.156716	TRUE
Trnau1ap	0	0.479	4.98	28.1	2.43e-06	6.97e-05	0.180009	0.323798	TRUE
Msrb3	0	0.479	4.38	9.43	0.0034	0.0241	0.114993	0.206053	TRUE
Thbs1	0	0.478	7.06	11.8	0.00116	0.0104	0.343653	0.499171	TRUE
Pigyl	0	0.478	6.48	36.8	1.57e-07	6.99e-06	0.438302	0.650498	TRUE
Rack1	0	0.478	10.4	56.6	7.66e-10	7.97e-08	0.983636	0.992952	TRUE
Ndufv1	0	0.478	6.34	37.5	1.27e-07	5.71e-06	0.400265	0.60199	TRUE
Ogfrl1	0	0.477	5.35	13.2	0.000637	0.00649	0.1977	0.33665	TRUE
Ctsa	0	0.477	5.27	23	1.4e-05	0.000288	0.206988	0.373964	TRUE
Ndufs3	0	0.476	6.78	47.9	6.9e-09	4.91e-07	0.487837	0.696103	TRUE
Abhd12	0	0.476	3.64	10.6	0.00203	0.0161	0.068996	0.135158	TRUE
5930430L01Rik	0	0.476	3.4	7.71	0.00765	0.0451	0.0539584	0.106965	TRUE
Bik	0	0.476	5.46	15.2	0.000285	0.00339	0.219814	0.383914	TRUE
H2-K1	0	0.476	8.47	13	0.000707	0.00701	0.82176	0.887645	TRUE
Vps35	0	0.475	6.2	53.3	1.71e-09	1.56e-07	0.369748	0.582919	TRUE
Tbl3	0	0.475	3.83	10.7	0.00193	0.0154	0.0818222	0.150912	TRUE
F8a	0	0.474	3.73	7.67	0.0078	0.0458	0.0760725	0.141376	TRUE
1810058I24Rik	0	0.473	7.15	35.1	2.62e-07	1.07e-05	0.569217	0.777363	TRUE
G6pc3	0	0.473	3.73	9.77	0.00291	0.0213	0.0712074	0.143035	TRUE
Ndufa11	0	0.473	7.44	38.6	9.1e-08	4.22e-06	0.613003	0.83209	TRUE
Rpp30	0	0.473	3.54	10.1	0.00254	0.0191	0.0636886	0.129768	TRUE
Fbxo25	0	0.472	4.05	10.7	0.00195	0.0156	0.0928793	0.177861	TRUE
Agl	0	0.471	3.34	8.51	0.00522	0.0338	0.0513047	0.104478	TRUE
Gtpbp4	0	0.471	5.11	26.8	3.8e-06	9.92e-05	0.183105	0.328773	TRUE
Cct8	0	0.471	6.24	33.5	4.29e-07	1.63e-05	0.367979	0.59743	TRUE
Ndufb5	0	0.47	8.17	50.8	3.26e-09	2.7e-07	0.785051	0.929934	TRUE
Pex11g	0	0.47	3.82	9.87	0.00278	0.0206	0.0800531	0.151327	TRUE
Dhrs7b	0	0.47	4.17	12.7	0.0008	0.0077	0.101283	0.196517	TRUE
Mettl1	0	0.469	4.29	10.7	0.00195	0.0156	0.103936	0.195274	TRUE
Afg3l2	0	0.469	4.27	16	0.000206	0.00263	0.11234	0.207711	TRUE
Atp5e	0	0.468	9.18	37.4	1.3e-07	5.82e-06	0.918178	0.973051	TRUE
Lamtor1	0	0.468	6.5	29	1.8e-06	5.29e-05	0.425475	0.664594	TRUE
Anxa11	0	0.468	4.54	11.2	0.00156	0.0131	0.132685	0.247098	TRUE
Rab15	0	0.468	5.25	16.2	0.000187	0.00242	0.211411	0.355307	TRUE
Glrx2	0	0.467	5.59	35.2	2.52e-07	1.04e-05	0.258293	0.443201	TRUE
Surf2	0	0.467	4.28	15.7	0.000232	0.0029	0.111897	0.208541	TRUE
Akr7a5	0	0.467	6.1	31.1	9.19e-07	3.03e-05	0.342769	0.538143	TRUE
Lnx2	0	0.467	3.95	9.69	0.00301	0.0219	0.0858027	0.163765	TRUE
Mrps11	0	0.467	4.74	15.2	0.00028	0.00335	0.145953	0.274876	TRUE
Acaa1a	0	0.467	6.18	25.4	5.98e-06	0.000143	0.35471	0.570481	TRUE
Gtf2f1	0	0.467	4.06	9.58	0.00317	0.0228	0.0919947	0.17869	TRUE
Lap3	0	0.466	5.99	34.2	3.37e-07	1.34e-05	0.31402	0.500415	TRUE
Spg7	0	0.466	4.15	15.6	0.000239	0.00297	0.0995135	0.193201	TRUE
Tuba1c	0	0.466	4.98	18.9	6.51e-05	0.00103	0.168952	0.291874	TRUE
Bex2	0	0.465	10.4	22.8	1.55e-05	0.000313	0.927908	0.953151	TRUE
Dlat	0	0.465	4.81	24.4	8.73e-06	0.000194	0.164087	0.28524	TRUE
Eif2s1	0	0.465	5.27	22.3	1.84e-05	0.000359	0.204777	0.376036	TRUE
Emc6	0	0.464	7.95	45.6	1.26e-08	7.92e-07	0.733304	0.907131	TRUE
Chil1	0	0.462	10.8	11	0.00165	0.0137	0.952234	0.941542	TRUE
Atpaf1	0	0.462	4.07	10.5	0.00208	0.0164	0.095533	0.182007	TRUE
Suclg2	0	0.462	4.9	25.3	6.26e-06	0.000148	0.170279	0.297264	TRUE
Zwint	0	0.462	4.93	22.9	1.47e-05	0.000298	0.175144	0.30141	TRUE
Uqcrc2	0	0.461	6.73	48.6	5.79e-09	4.21e-07	0.468819	0.699005	TRUE
Trmt1	0	0.461	4.56	17.1	0.000132	0.00184	0.1318	0.254146	TRUE
Tatdn1	0	0.461	3.95	11.8	0.00118	0.0106	0.0849182	0.16874	TRUE
Fahd1	0	0.461	4.36	18.7	7.02e-05	0.0011	0.115436	0.208955	TRUE
Eif2b3	0	0.46	3.91	10.5	0.00212	0.0167	0.0840336	0.16335	TRUE
Nfs1	0	0.459	4.67	19.5	5.12e-05	0.000848	0.146395	0.25995	TRUE
Stoml2	0	0.459	5.03	25.1	6.84e-06	0.000161	0.187528	0.333333	TRUE
Bud23	0	0.459	4.45	15.3	0.00027	0.00326	0.123397	0.231758	TRUE
Myo1d	0	0.458	5.84	27.7	2.82e-06	7.84e-05	0.31004	0.504561	TRUE
Mrpl20	0	0.457	6.63	42.6	2.88e-08	1.59e-06	0.471031	0.690713	TRUE
Tada2a	0	0.457	3.28	8.67	0.00485	0.0319	0.0521893	0.101161	TRUE
Mrps10	0	0.457	4.78	18	9.29e-05	0.00138	0.156126	0.288972	TRUE
Naa20	0	0.456	5.03	15	0.000302	0.00356	0.184874	0.315091	TRUE
Plekhn1	0	0.456	3.41	9.27	0.00367	0.0256	0.0592658	0.111111	TRUE
Tfdp1	0	0.456	3.54	7.81	0.00727	0.0433	0.0659	0.118988	TRUE
Erich1	0	0.455	3.91	13.1	0.000673	0.00676	0.0835913	0.155473	TRUE
Nfkbil1	0	0.455	4.27	13.8	0.000494	0.00529	0.111897	0.212687	TRUE
Timm10b	0	0.454	5.61	20.8	3.17e-05	0.000565	0.255197	0.435738	TRUE
Ltv1	0	0.454	4.26	8.34	0.00567	0.0359	0.110571	0.208126	TRUE
Eif2b5	0	0.454	4.58	17.3	0.000119	0.00169	0.136665	0.251658	TRUE
Stub1	0	0.454	6.78	34	3.65e-07	1.43e-05	0.490491	0.701078	TRUE
Lonp1	0	0.454	4.59	18	9.17e-05	0.00137	0.135781	0.250415	TRUE
Dohh	0	0.453	4.45	14.7	0.000345	0.00397	0.12782	0.233831	TRUE
Psmb10	0	0.453	4.54	14.2	0.000421	0.00466	0.1318	0.24005	TRUE
Cxcl16	0	0.453	5.38	12.2	0.001	0.00926	0.208757	0.360282	TRUE
Becn1	0	0.453	4.98	24.5	8.36e-06	0.000188	0.182663	0.330017	TRUE
Wdr12	0	0.452	3.74	9.41	0.00344	0.0244	0.0698806	0.139718	TRUE
Acbd6	0	0.452	5.51	32.6	5.65e-07	2.04e-05	0.247678	0.432421	TRUE
Bloc1s4	0	0.452	3.75	8.59	0.00503	0.0327	0.0760725	0.147595	TRUE
Arpc1b	0	0.452	7.33	31.7	7.43e-07	2.55e-05	0.603715	0.778607	TRUE
Cry1	0	0.452	4.33	9.75	0.00294	0.0214	0.110571	0.210199	TRUE
Lpl	0	0.452	5.55	15.5	0.000252	0.00308	0.23441	0.36733	TRUE
Las1l	0	0.451	5.19	16.6	0.000162	0.00217	0.203008	0.330431	TRUE
Mrpl51	0	0.451	6.52	50.4	3.55e-09	2.87e-07	0.431667	0.656302	TRUE
Gstt2	0	0.451	5.82	24.4	8.75e-06	0.000194	0.28881	0.47471	TRUE
Uba52	0	0.451	3.84	7.77	0.0074	0.044	0.0796108	0.153814	TRUE
Atp5l	0	0.451	9.18	51	3.05e-09	2.59e-07	0.927023	0.977612	TRUE
Tc2n	0	0.451	7.39	23.7	1.11e-05	0.000236	0.605484	0.769071	TRUE
Nop58	0	0.45	5.27	18.9	6.51e-05	0.00103	0.201681	0.354478	TRUE
Abce1	0	0.45	4.97	22.7	1.61e-05	0.000322	0.172932	0.310945	TRUE
Jagn1	0	0.449	5.17	17.8	0.000101	0.00148	0.196816	0.354063	TRUE
Smim10l1	0	0.449	6.3	41.2	4.34e-08	2.26e-06	0.374171	0.584577	TRUE
Tmem192	0	0.449	4.18	13.8	0.000492	0.00529	0.104379	0.194444	TRUE
Rplp1	0	0.449	10.1	29.1	1.73e-06	5.15e-05	0.967713	0.989635	TRUE
Ndufa2	0	0.449	8.32	39.1	7.99e-08	3.8e-06	0.817337	0.927446	TRUE
Atp6v1g1	0	0.448	9.03	34.7	2.9e-07	1.18e-05	0.913755	0.963516	TRUE
Snx8	0	0.448	3.76	8.92	0.00431	0.0292	0.0760725	0.146766	TRUE
Ybx3	0	0.448	6.23	32.9	5.14e-07	1.89e-05	0.364883	0.570066	TRUE
Gipc1	0	0.448	5.08	10.9	0.00175	0.0144	0.181336	0.340796	TRUE
Thap7	0	0.448	4.37	12.9	0.000737	0.00723	0.118089	0.22471	TRUE
mt-Atp6	0	0.448	13.2	20.3	3.85e-05	0.000666	1	1	TRUE
Ptgs1	0	0.447	7.11	11.3	0.00147	0.0125	0.527643	0.641791	TRUE
Tmx2	0	0.447	4.64	12.9	0.000739	0.00724	0.143299	0.257048	TRUE
Ctso	0	0.447	3.98	11.2	0.00153	0.0129	0.0902256	0.167081	TRUE
Gpi1	0	0.447	6.84	33.6	4.08e-07	1.57e-05	0.506413	0.71476	TRUE
Ndufa13	0	0.446	8.58	46	1.14e-08	7.35e-07	0.863335	0.958126	TRUE
Gcsh	0	0.446	4.76	14.4	0.000392	0.00438	0.153914	0.271559	TRUE
Gaa	0	0.446	5.8	35.2	2.54e-07	1.05e-05	0.293675	0.47927	TRUE
Plekhh1	0	0.446	3.4	7.49	0.0085	0.0487	0.0592658	0.111111	TRUE
Gm17018	0	0.446	4.78	17	0.000134	0.00186	0.156126	0.274876	TRUE
Mfsd1	0	0.445	4.6	18.5	7.65e-05	0.00118	0.140646	0.258292	TRUE
Atp5f1	0	0.445	8.74	41.4	4.08e-08	2.14e-06	0.876603	0.956053	TRUE
Atp6v1e1	0	0.445	6.8	47.7	7.24e-09	5.11e-07	0.498894	0.711443	TRUE
Pfdn1	0	0.445	6.7	24.3	8.94e-06	0.000198	0.444051	0.698176	TRUE
Hacd1	0	0.444	5.91	12.8	0.000759	0.00741	0.300752	0.491294	TRUE
1110008F13Rik	0	0.444	7.64	39	8.23e-08	3.88e-06	0.667846	0.856551	TRUE
S100a11	0	0.444	8.58	25.2	6.63e-06	0.000156	0.788589	0.911692	TRUE
Pdzk1ip1	0	0.444	6.14	27.4	3.04e-06	8.31e-05	0.322866	0.527363	TRUE
Tmem176a	0	0.443	7.45	19.6	4.99e-05	0.000831	0.606369	0.776534	TRUE
Sephs2	0	0.443	5.66	34.6	3.03e-07	1.22e-05	0.263158	0.449005	TRUE
Mars	0	0.443	4.54	10.1	0.00245	0.0186	0.135338	0.238806	TRUE
Gtf2f2	0	0.443	3.77	10.1	0.00251	0.0189	0.0769571	0.148425	TRUE
Bloc1s2	0	0.443	5.2	19.3	5.55e-05	0.000905	0.198585	0.354478	TRUE
Ccdc22	0	0.442	3.9	8.44	0.0054	0.0346	0.0844759	0.168325	TRUE
Tmem53	0	0.442	4.1	9.49	0.00332	0.0237	0.0973021	0.181177	TRUE
Eif2d	0	0.441	4.15	11.8	0.00119	0.0106	0.102609	0.187811	TRUE
Tmem250-ps	0	0.441	3.9	8.03	0.00654	0.0398	0.0853605	0.165008	TRUE
Atp1a1	0	0.441	8.01	22.7	1.57e-05	0.000316	0.747457	0.882255	TRUE
Eif3i	0	0.441	7.36	40.1	5.85e-08	2.9e-06	0.614772	0.806799	TRUE
Nkiras1	0	0.441	3.75	8.83	0.00449	0.03	0.0760725	0.142206	TRUE
Aasdhppt	0	0.441	4.65	19.1	5.99e-05	0.000964	0.145069	0.263682	TRUE
Mrpl28	0	0.441	6.18	29	1.78e-06	5.27e-05	0.367536	0.568408	TRUE
Idh3b	0	0.44	5.73	40	6.12e-08	3.01e-06	0.281734	0.465174	TRUE
Aurkaip1	0	0.44	6.46	30.5	1.1e-06	3.52e-05	0.430783	0.637645	TRUE
Cmip	0	0.44	5.38	13.7	0.000519	0.00549	0.227333	0.37272	TRUE
2300009A05Rik	0	0.44	5.06	15	0.000301	0.00355	0.183989	0.33126	TRUE
Coa3	0	0.44	6.79	23.9	1.03e-05	0.000222	0.465281	0.700249	TRUE
Usmg5	0	0.44	7.34	27.9	2.58e-06	7.31e-05	0.60858	0.818408	TRUE
Lamtor3	0	0.439	5.88	29.2	1.69e-06	5.07e-05	0.305175	0.506633	TRUE
Lamtor4	0	0.439	6.82	33	4.96e-07	1.84e-05	0.487837	0.710614	TRUE
Esd	0	0.439	7.44	41.5	3.99e-08	2.1e-06	0.636444	0.825456	TRUE
Uqcrb	0	0.439	8.34	26.7	3.84e-06	9.98e-05	0.808492	0.931592	TRUE
Tomm20	0	0.438	7.68	33.5	4.27e-07	1.63e-05	0.700133	0.859038	TRUE
Cgrrf1	0	0.438	4.48	14.9	0.000318	0.00371	0.128262	0.236318	TRUE
Ndufs5	0	0.437	7.33	36.9	1.51e-07	6.76e-06	0.616984	0.812604	TRUE
Fbxo6	0	0.437	4.76	11	0.00166	0.0137	0.15303	0.272388	TRUE
Rnh1	0	0.437	6.83	42.2	3.27e-08	1.76e-06	0.497567	0.708955	TRUE
Cox11	0	0.437	3.65	8.39	0.00553	0.0352	0.068996	0.136401	TRUE
Hfe	0	0.437	4.08	14.2	0.000424	0.00469	0.095533	0.181177	TRUE
Pigk	0	0.436	4.41	15.4	0.000257	0.00314	0.118532	0.22471	TRUE
Srpk2	0	0.436	5.78	31.3	8.52e-07	2.85e-05	0.286157	0.479685	TRUE
Dtnbp1	0	0.436	5.75	22.6	1.67e-05	0.000332	0.289695	0.479685	TRUE
Nsmce2	0	0.436	4.74	23.1	1.39e-05	0.000287	0.152587	0.273632	TRUE
Glo1	0	0.436	6.57	32.8	5.3e-07	1.93e-05	0.429456	0.646352	TRUE
Trp53inp2	0	0.435	5.29	11.3	0.00146	0.0125	0.220699	0.342454	TRUE
Atp5d	0	0.435	9.04	45.7	1.22e-08	7.72e-07	0.913755	0.968491	TRUE
Tom1	0	0.435	3.95	11.2	0.00155	0.013	0.0915524	0.163765	TRUE
Metrnl	0	0.435	3.96	8.46	0.00535	0.0344	0.0858027	0.14801	TRUE
Carnmt1	0	0.435	4.9	20.1	4.13e-05	0.000706	0.169836	0.29602	TRUE
Sf3b2	0	0.434	6.98	21	2.95e-05	0.000536	0.531181	0.726368	TRUE
Zfp580	0	0.433	3.62	8.87	0.00442	0.0297	0.068996	0.133914	TRUE
Gpx4	0	0.433	9.35	31	9.39e-07	3.09e-05	0.934542	0.982172	TRUE
Kcnk1	0	0.433	5.38	14.7	0.000348	0.00399	0.214949	0.370647	TRUE
Mrps24	0	0.433	7.22	41.9	3.5e-08	1.87e-06	0.58337	0.80141	TRUE
Rnf115	0	0.432	5.11	20.9	3.04e-05	0.00055	0.1977	0.345357	TRUE
Ptgr1	0	0.431	4.49	10.4	0.00223	0.0172	0.118089	0.212687	TRUE
Psmb3	0	0.431	6.98	26.6	3.99e-06	0.000103	0.530296	0.738391	TRUE
Dus1l	0	0.431	4.37	11.3	0.00144	0.0124	0.117205	0.222222	TRUE
Krt7	0	0.431	6.48	11.8	0.00118	0.0106	0.351172	0.548093	TRUE
Ndufs1	0	0.429	5.05	17.3	0.000122	0.00172	0.194604	0.325456	TRUE
Phpt1	0	0.429	4.93	13	0.000706	0.00701	0.172048	0.305556	TRUE
Immp1l	0	0.429	5.27	16.6	0.000159	0.00213	0.215391	0.362769	TRUE
Mrps25	0	0.429	4.76	13	0.000687	0.00687	0.153472	0.27529	TRUE
Timm17a	0	0.428	6.23	29	1.78e-06	5.27e-05	0.379036	0.58209	TRUE
Cmpk1	0	0.428	6.38	23.2	1.34e-05	0.000278	0.41663	0.620232	TRUE
Emg1	0	0.428	5.68	24.5	8.27e-06	0.000187	0.27333	0.452322	TRUE
Ngdn	0	0.428	4.75	13.3	0.000614	0.00629	0.154799	0.291874	TRUE
Cbr1	0	0.428	6.1	29.6	1.47e-06	4.49e-05	0.338788	0.531509	TRUE
Sssca1	0	0.428	4.88	16.3	0.000183	0.00238	0.168067	0.293947	TRUE
Acadl	0	0.427	7.48	40.4	5.42e-08	2.73e-06	0.645732	0.814262	TRUE
Ankrd13a	0	0.427	5.44	18.8	6.63e-05	0.00105	0.239275	0.399668	TRUE
Nt5m	0	0.427	3.58	7.82	0.00726	0.0433	0.0685537	0.128109	TRUE
Eif3d	0	0.427	5.61	24.4	8.49e-06	0.000191	0.256966	0.446932	TRUE
Rpl7l1	0	0.426	5.58	27.5	3.01e-06	8.24e-05	0.260504	0.44859	TRUE
Sar1b	0	0.425	6.35	23	1.4e-05	0.000288	0.396285	0.613184	TRUE
Ptp4a1	0	0.424	7.91	24.7	7.9e-06	0.00018	0.724458	0.859867	TRUE
Ptrh2	0	0.424	4.12	7.9	0.00699	0.042	0.103052	0.187811	TRUE
Fam162a	0	0.424	6.46	23.9	1.03e-05	0.000223	0.402477	0.594942	TRUE
Mrps18a	0	0.424	5.6	30.2	1.23e-06	3.86e-05	0.268908	0.44859	TRUE
1500011K16Rik	0	0.423	6.08	19.1	6.04e-05	0.00097	0.331269	0.527363	TRUE
Cog8	0	0.423	4.24	15.6	0.000238	0.00296	0.108359	0.194444	TRUE
Exosc3	0	0.422	4.91	13	0.000708	0.00702	0.180893	0.316335	TRUE
Atp5j2	0	0.422	8.38	25.7	5.55e-06	0.000135	0.805396	0.938226	TRUE
Prmt7	0	0.422	4.08	9.56	0.00321	0.023	0.0959752	0.180763	TRUE
Borcs8	0	0.421	5.31	16.1	0.000197	0.00252	0.212295	0.376866	TRUE
Mgat4b	0	0.421	5.47	20.9	3.1e-05	0.000558	0.24812	0.416252	TRUE
Shmt1	0	0.421	4.18	18.8	6.88e-05	0.00108	0.103052	0.192371	TRUE
Bloc1s6	0	0.42	3.43	7.43	0.00873	0.0498	0.0601504	0.113599	TRUE
Uxt	0	0.42	4.44	19.8	4.7e-05	0.00079	0.125166	0.232172	TRUE
Svip	0	0.42	3.63	8.5	0.00526	0.0339	0.068996	0.13267	TRUE
Ap1m2	0	0.42	4.42	15	0.000302	0.00355	0.125166	0.233831	TRUE
Hint1	0	0.42	8.5	46.3	1.06e-08	7e-07	0.854489	0.946103	TRUE
Card19	0	0.42	4.29	11.9	0.00115	0.0103	0.115878	0.206468	TRUE
Acp1	0	0.42	6.19	29.8	1.39e-06	4.28e-05	0.356479	0.569237	TRUE
Ndufa7	0	0.42	8.6	43.2	2.45e-08	1.38e-06	0.876603	0.958126	TRUE
Rev1	0	0.419	4.44	11.6	0.00127	0.0112	0.120301	0.213516	TRUE
Gar1	0	0.419	4.31	12.3	0.000956	0.00888	0.114109	0.208955	TRUE
Park7	0	0.419	7.51	26.2	4.55e-06	0.000115	0.640867	0.842869	TRUE
Apopt1	0	0.419	4.95	13.4	0.000593	0.00612	0.180893	0.308043	TRUE
Ndufs8	0	0.419	6.46	27.4	3.11e-06	8.47e-05	0.425033	0.621476	TRUE
CAAA01118383.1	0	0.419	4.96	14.8	0.000331	0.00383	0.174701	0.307629	TRUE
Impa1	0	0.417	5.09	18.5	7.69e-05	0.00118	0.194604	0.33209	TRUE
Mrpl57	0	0.417	6.73	23.1	1.36e-05	0.000281	0.481645	0.710199	TRUE
Brix1	0	0.417	5.2	18.3	8.31e-05	0.00126	0.210969	0.34743	TRUE
Yaf2	0	0.417	4.56	11.3	0.00146	0.0125	0.135781	0.248756	TRUE
Hsdl2	0	0.416	3.86	8.3	0.00576	0.0364	0.0782839	0.155058	TRUE
Psmc5	0	0.416	5.68	20.3	3.85e-05	0.000666	0.280849	0.449005	TRUE
2210016L21Rik	0	0.415	4.62	13.1	0.00066	0.00666	0.139761	0.249171	TRUE
Rpl13	0	0.415	11.8	35.4	2.37e-07	9.85e-06	0.998231	0.999585	TRUE
Drg2	0	0.415	4.01	8.45	0.00538	0.0345	0.0928793	0.172471	TRUE
Ndufb8	0	0.415	7.25	42.6	2.92e-08	1.6e-06	0.603273	0.780265	TRUE
Mrpl23	0	0.414	7.09	26.7	3.96e-06	0.000102	0.542238	0.764511	TRUE
Cox6c	0	0.414	9.55	22.4	1.75e-05	0.000346	0.954003	0.98466	TRUE
Mtx2	0	0.413	5.28	17.4	0.000116	0.00165	0.221141	0.376036	TRUE
Glrx3	0	0.413	6.25	29	1.78e-06	5.27e-05	0.363556	0.580017	TRUE
Mrps28	0	0.412	6.03	16.8	0.000149	0.00202	0.3295	0.523632	TRUE
Rps8	0	0.412	11.6	30.7	1.02e-06	3.31e-05	0.995577	0.998342	TRUE
Ado	0	0.412	3.84	9.87	0.00279	0.0206	0.0827068	0.156716	TRUE
Mrps30	0	0.412	4.31	8.99	0.00416	0.0284	0.11632	0.209784	TRUE
Litaf	0	0.412	4.56	8.03	0.00654	0.0398	0.136223	0.24005	TRUE
Rpl15	0	0.411	10.6	27.8	2.69e-06	7.54e-05	0.979213	0.992952	TRUE
Ndufs4	0	0.411	6.37	30.4	1.14e-06	3.62e-05	0.401592	0.61194	TRUE
Plbd2	0	0.41	4.62	9.75	0.00294	0.0214	0.140646	0.262438	TRUE
Pstk	0	0.41	4.04	9.27	0.00367	0.0256	0.0937638	0.171642	TRUE
Arl2bp	0	0.41	4.61	14.6	0.000355	0.00405	0.141973	0.259536	TRUE
Ccdc43	0	0.409	3.94	7.6	0.00804	0.0469	0.0858027	0.163765	TRUE
2310061I04Rik	0	0.409	4.38	14.3	0.00041	0.00456	0.119416	0.216003	TRUE
Lmnb1	0	0.409	4.29	8.58	0.00505	0.0328	0.109686	0.187811	TRUE
Timm44	0	0.408	4.58	11.8	0.00117	0.0105	0.140646	0.252902	TRUE
Uchl3	0	0.408	4.44	11.5	0.00137	0.0119	0.125608	0.230929	TRUE
1700123O20Rik	0	0.407	5.24	18	9.08e-05	0.00136	0.21893	0.374793	TRUE
Rrp1b	0	0.407	3.56	7.67	0.00779	0.0458	0.0667846	0.123964	TRUE
Mpp6	0	0.406	4.85	11.2	0.00154	0.013	0.163644	0.289386	TRUE
Cmas	0	0.406	3.96	9.61	0.00313	0.0226	0.0911101	0.164179	TRUE
Wdr83os	0	0.406	6.01	16.4	0.00017	0.00225	0.32552	0.516169	TRUE
Sec11c	0	0.406	6.88	21.3	2.6e-05	0.000481	0.489606	0.672471	TRUE
Zbtb8os	0	0.405	4.82	14.2	0.000419	0.00464	0.164971	0.290216	TRUE
Noc2l	0	0.405	4.06	11.8	0.00115	0.0104	0.0964175	0.174129	TRUE
Mettl9	0	0.405	5.05	10.7	0.00193	0.0155	0.183547	0.330431	TRUE
Atp5k	0	0.404	6.31	16.7	0.000151	0.00205	0.374613	0.593698	TRUE
Ndufb3	0	0.403	7.44	25.4	6.11e-06	0.000145	0.641751	0.787313	TRUE
Aig1	0	0.403	6.65	33.3	4.47e-07	1.69e-05	0.467492	0.683665	TRUE
Cpped1	0	0.403	4.41	9.38	0.00348	0.0245	0.123397	0.221393	TRUE
St13	0	0.402	6.36	29.2	1.68e-06	5.06e-05	0.394958	0.594113	TRUE
Mul1	0	0.401	3.83	8.15	0.00618	0.0381	0.0844759	0.154229	TRUE
P2rx4	0	0.401	5.72	26.3	4.53e-06	0.000115	0.275984	0.461443	TRUE
Rpl13a	0	0.401	7.21	33.1	4.85e-07	1.81e-05	0.577621	0.761194	TRUE
Tsfm	0	0.401	4.88	16.3	0.00018	0.00236	0.173817	0.299337	TRUE
Ptges3	0	0.401	6.59	31.4	8.23e-07	2.77e-05	0.439186	0.6534	TRUE
Tmem208	0	0.401	6.6	23.7	1.11e-05	0.000236	0.448032	0.653814	TRUE
Cox4i1	0	0.401	10.1	44.8	1.58e-08	9.59e-07	0.980982	0.992537	TRUE
Ndufaf8	0	0.401	5.74	25.6	5.66e-06	0.000138	0.287483	0.446103	TRUE
Fundc2	0	0.4	5.73	16.2	0.000191	0.00246	0.284387	0.456468	TRUE
Vbp1	0	0.4	4.56	12.3	0.000964	0.00894	0.141088	0.248342	TRUE
Ost4	0	0.4	6.97	17.9	9.4e-05	0.00139	0.525431	0.728441	TRUE
Usp39	0	0.4	4.53	13	0.000689	0.00688	0.133569	0.237148	TRUE
Rnf121	0	0.4	3.9	8.28	0.00581	0.0366	0.0875719	0.158789	TRUE
Asf1a	0	0.4	5.69	17.7	0.000104	0.00151	0.281291	0.446932	TRUE
Timm13	0	0.4	7.45	36.2	1.84e-07	7.97e-06	0.639982	0.820896	TRUE
Cdk4	0	0.4	6.41	17	0.000134	0.00186	0.403804	0.61194	TRUE
Gnpnat1	0	0.4	5.04	14.7	0.000344	0.00397	0.185316	0.317993	TRUE
Mphosph10	0	0.399	4.66	13.6	0.000554	0.0058	0.141973	0.263682	TRUE
mt-Nd5	0	0.399	9.37	14.7	0.000346	0.00397	0.947368	0.975954	TRUE
Mrps17	0	0.398	5.77	24.8	7.53e-06	0.000174	0.295002	0.489221	TRUE
Rexo2	0	0.398	5.88	22.5	1.72e-05	0.000341	0.302079	0.491708	TRUE
2310030G06Rik	0	0.398	5.41	17.4	0.000116	0.00165	0.236179	0.395522	TRUE
Nucks1	0	0.397	7	23.7	1.1e-05	0.000235	0.555064	0.727612	TRUE
Tubb4b	0	0.397	8.12	13.6	0.000555	0.0058	0.719151	0.87272	TRUE
Mvb12a	0	0.397	6.28	27.6	2.91e-06	8e-05	0.378151	0.592454	TRUE
Rps3	0	0.396	11	37.7	1.19e-07	5.39e-06	0.987616	0.995439	TRUE
Ndufa8	0	0.395	7	33.3	4.47e-07	1.69e-05	0.547103	0.754975	TRUE
Mrpl22	0	0.395	4.96	13.1	0.000672	0.00676	0.179124	0.30597	TRUE
Slc35a1	0	0.394	4.89	13.7	0.000528	0.00557	0.16851	0.299337	TRUE
B4galt1	0	0.393	5.34	17.7	0.000102	0.00149	0.213622	0.36194	TRUE
Dnajc11	0	0.393	4.04	12.7	0.000789	0.00762	0.0986289	0.177032	TRUE
Derl2	0	0.393	5.92	22.9	1.48e-05	0.000299	0.315347	0.501244	TRUE
Pdcd2	0	0.393	4.51	14	0.000452	0.00494	0.134011	0.237977	TRUE
Ndufb2	0	0.392	6.86	23.4	1.21e-05	0.000255	0.497567	0.71393	TRUE
Pole4	0	0.392	5.25	18.4	7.98e-05	0.00122	0.217161	0.374793	TRUE
Agpat5	0	0.391	4.55	15.6	0.000242	0.003	0.138434	0.24005	TRUE
Crlf1	0	0.391	7.02	8.58	0.00504	0.0328	0.490933	0.660448	TRUE
Gm16286	0	0.391	6.2	36.5	1.71e-07	7.5e-06	0.380363	0.589967	TRUE
Rnf7	0	0.39	6.63	23.7	1.1e-05	0.000235	0.466608	0.669983	TRUE
Cfl2	0	0.39	6.37	11.1	0.00164	0.0136	0.382574	0.60199	TRUE
Cebpd	0	0.39	8.63	9.25	0.0037	0.0258	0.748784	0.858209	TRUE
Snap23	0	0.389	4.77	10.2	0.00235	0.018	0.156126	0.271973	TRUE
Atp6v1f	0	0.389	7.55	39.1	7.81e-08	3.74e-06	0.669173	0.850746	TRUE
Sf3b5	0	0.389	6.69	30.9	9.79e-07	3.2e-05	0.479434	0.69403	TRUE
Fra10ac1	0	0.389	3.97	8.48	0.0053	0.0341	0.0915524	0.165423	TRUE
Ddx18	0	0.388	4.68	16.2	0.000185	0.00241	0.149049	0.258706	TRUE
Fam98b	0	0.388	4.41	9.49	0.00332	0.0237	0.125608	0.229685	TRUE
Rmdn1	0	0.388	4.26	7.74	0.00753	0.0446	0.109686	0.19942	TRUE
Bhlhe40	0	0.388	5.98	7.82	0.00724	0.0432	0.301636	0.44859	TRUE
M6pr	0	0.388	5.49	19.3	5.57e-05	0.000907	0.24812	0.414594	TRUE
Urm1	0	0.387	4.32	11	0.00166	0.0137	0.118532	0.216418	TRUE
Psmd14	0	0.387	4.93	10.4	0.00214	0.0168	0.172048	0.297678	TRUE
Micu1	0	0.387	4.29	10.9	0.00172	0.0141	0.114993	0.206468	TRUE
Etfa	0	0.386	6.34	25	7.05e-06	0.000164	0.406015	0.60199	TRUE
Tmem70	0	0.385	4.23	12.6	0.000826	0.00791	0.110128	0.19859	TRUE
Rpl8	0	0.385	11.2	27	3.46e-06	9.22e-05	0.99027	0.997927	TRUE
Usp14	0	0.385	5.09	18.2	8.41e-05	0.00127	0.185759	0.328358	TRUE
Mtx1	0	0.384	4.53	9.69	0.00302	0.0219	0.135781	0.246683	TRUE
Chchd2	0	0.384	9.52	32	6.93e-07	2.41e-05	0.952676	0.981758	TRUE
Trappc2l	0	0.384	6.11	31.3	8.59e-07	2.86e-05	0.355153	0.546849	TRUE
Znhit3	0	0.384	3.71	8.32	0.0057	0.0361	0.0738611	0.143864	TRUE
Rbck1	0	0.383	4.8	11.5	0.00136	0.0118	0.163644	0.28068	TRUE
Rraga	0	0.382	5.41	15.9	0.000214	0.00271	0.231756	0.396352	TRUE
Phlda1	0	0.382	8.28	15.9	0.000209	0.00266	0.693056	0.79063	TRUE
Psmc6	0	0.382	6	26.4	4.31e-06	0.00011	0.35073	0.529436	TRUE
Gtf2a2	0	0.382	5.75	17.6	0.000109	0.00157	0.296329	0.480514	TRUE
Ccnh	0	0.382	4.47	11.5	0.00135	0.0118	0.129146	0.237562	TRUE
Cct7	0	0.381	6.88	32.3	6.18e-07	2.2e-05	0.506413	0.721393	TRUE
Mrpl17	0	0.381	5.91	18.5	7.54e-05	0.00116	0.317116	0.501658	TRUE
Arhgef28	0	0.38	4.64	11.4	0.00137	0.0119	0.140646	0.249171	TRUE
Rbx1	0	0.38	8.02	29.3	1.66e-06	5.01e-05	0.770456	0.911277	TRUE
Babam2	0	0.379	4.4	9.98	0.00265	0.0197	0.124724	0.223051	TRUE
Sdhaf1	0	0.379	5.31	16.2	0.000185	0.00241	0.224679	0.382255	TRUE
Galk1	0	0.379	6.48	19.3	5.47e-05	0.000896	0.419284	0.633085	TRUE
Aco2	0	0.379	6.58	21.1	2.81e-05	0.000513	0.459089	0.64801	TRUE
Ube2f	0	0.378	5.06	15.9	0.000212	0.00269	0.189297	0.3267	TRUE
BC004004	0	0.378	5.49	18.3	8.08e-05	0.00123	0.257851	0.404643	TRUE
Gtf3a	0	0.377	4.8	10	0.00258	0.0193	0.161875	0.287313	TRUE
2610001J05Rik	0	0.377	5.28	19.8	4.64e-05	0.000783	0.221583	0.37272	TRUE
Nudcd2	0	0.377	4.9	14.9	0.000323	0.00376	0.173375	0.297264	TRUE
Ndufv2	0	0.377	6.56	33.9	3.81e-07	1.48e-05	0.448916	0.64801	TRUE
Coro1b	0	0.377	5.07	9.99	0.00263	0.0196	0.194604	0.340796	TRUE
Minos1	0	0.376	7.7	27.9	2.59e-06	7.31e-05	0.695268	0.856965	TRUE
Tbcc	0	0.376	4.3	8.61	0.00497	0.0325	0.115878	0.21476	TRUE
Aip	0	0.376	4.51	8.02	0.0066	0.0401	0.132242	0.241294	TRUE
Nxf1	0	0.376	6.98	31.3	8.41e-07	2.82e-05	0.528969	0.732587	TRUE
Maoa	0	0.375	4.7	7.58	0.00812	0.0472	0.145953	0.259536	TRUE
S100a1	0	0.375	6.75	20.7	3.24e-05	0.000578	0.459089	0.656302	TRUE
Sf3b4	0	0.375	4.34	11.2	0.00151	0.0128	0.119416	0.217662	TRUE
Cap1	0	0.375	4.89	13.4	0.000588	0.00608	0.170279	0.302653	TRUE
Stbd1	0	0.375	6.81	15.8	0.000221	0.00279	0.444936	0.643449	TRUE
Gm10073	0	0.375	6.71	17.3	0.000119	0.00169	0.482088	0.667496	TRUE
Vdac1	0	0.375	6.52	30.7	1.04e-06	3.37e-05	0.443609	0.645937	TRUE
Lrrc59	0	0.375	5.15	12	0.0011	0.01	0.198585	0.334577	TRUE
Ghr	0	0.375	4.93	9.8	0.00287	0.0211	0.171605	0.287313	TRUE
Mrpl54	0	0.374	6.49	26.6	4.07e-06	0.000105	0.423706	0.645937	TRUE
Psmd11	0	0.374	6.31	28.4	2.21e-06	6.39e-05	0.394958	0.584163	TRUE
Ormdl1	0	0.373	4.5	8.34	0.00566	0.0359	0.129589	0.238391	TRUE
Gusb	0	0.373	4.76	11.3	0.0015	0.0127	0.159664	0.2699	TRUE
Mrpl4	0	0.373	5.46	19.1	5.93e-05	0.000957	0.250774	0.410448	TRUE
Trappc3	0	0.372	5.46	23.2	1.32e-05	0.000274	0.247236	0.417081	TRUE
Nudt4	0	0.372	7	19.6	5.03e-05	0.000836	0.518797	0.680763	TRUE
Psma4	0	0.372	6.84	25.9	5.12e-06	0.000126	0.50774	0.69942	TRUE
Exosc1	0	0.372	4.11	8.12	0.00628	0.0386	0.104379	0.177446	TRUE
Lyar	0	0.371	4.75	13	0.000709	0.00703	0.15701	0.26534	TRUE
Frk	0	0.371	3.98	7.67	0.0078	0.0458	0.0897833	0.164179	TRUE
Dhps	0	0.371	4.79	10.4	0.00224	0.0173	0.161875	0.279851	TRUE
Prdx3	0	0.371	6.06	15.5	0.000252	0.00308	0.35073	0.538557	TRUE
Mrpl30	0	0.37	6.95	27	3.47e-06	9.23e-05	0.54268	0.745025	TRUE
Glmp	0	0.37	5.78	21.4	2.52e-05	0.000468	0.299867	0.477197	TRUE
Bcas2	0	0.37	6.49	21	2.95e-05	0.000536	0.444494	0.64801	TRUE
Hprt	0	0.369	5.86	21.7	2.31e-05	0.000438	0.309598	0.49461	TRUE
Atraid	0	0.369	6.74	25	6.97e-06	0.000162	0.492702	0.694859	TRUE
Psma1	0	0.368	6.41	24.7	7.84e-06	0.00018	0.413976	0.623964	TRUE
Pgls	0	0.368	7.23	26	4.98e-06	0.000123	0.581159	0.795191	TRUE
Camk1	0	0.367	6.09	13.2	0.000632	0.00645	0.34498	0.529022	TRUE
Gadd45gip1	0	0.367	5.7	22.3	1.8e-05	0.000354	0.284387	0.456053	TRUE
Slc25a46	0	0.367	4.39	10.6	0.00198	0.0158	0.123397	0.220564	TRUE
Apool	0	0.366	4.65	10.8	0.00182	0.0148	0.146838	0.256633	TRUE
Tsr3	0	0.366	4.6	10.5	0.0021	0.0165	0.143742	0.24461	TRUE
Hsp90ab1	0	0.366	9.95	16.7	0.000153	0.00207	0.969483	0.99005	TRUE
Rpl7a	0	0.365	7.08	12.9	0.000725	0.00714	0.540911	0.742123	TRUE
Gars	0	0.365	5.2	8.51	0.00521	0.0337	0.207873	0.33126	TRUE
Gde1	0	0.365	8.89	26.1	4.84e-06	0.000121	0.892083	0.963516	TRUE
Llph	0	0.365	5.82	20.8	3.15e-05	0.000562	0.305175	0.471393	TRUE
Nsa2	0	0.365	7.27	26.7	3.95e-06	0.000102	0.601504	0.791874	TRUE
Emc4	0	0.364	6.02	27.6	2.88e-06	7.94e-05	0.342769	0.536899	TRUE
Hint3	0	0.364	5.69	12.6	0.00084	0.00801	0.283503	0.465589	TRUE
Eef1b2	0	0.363	9.75	31.6	7.73e-07	2.63e-05	0.970367	0.982587	TRUE
Smpd1	0	0.363	5.33	15.8	0.00022	0.00277	0.236621	0.384328	TRUE
Tfam	0	0.363	4.52	12.2	0.00098	0.00908	0.132685	0.246269	TRUE
Stap2	0	0.363	4.78	13.2	0.000643	0.00653	0.164971	0.28068	TRUE
Pmpcb	0	0.362	5.23	16.2	0.000185	0.00241	0.218487	0.361111	TRUE
Pttg1	0	0.362	5.23	20.6	3.4e-05	0.000599	0.221141	0.359453	TRUE
Atp6v0e	0	0.362	7.16	24.4	8.6e-06	0.000192	0.586908	0.783582	TRUE
Cops5	0	0.361	5.21	12.5	0.000884	0.00834	0.211411	0.354478	TRUE
Aimp1	0	0.361	6.1	25.8	5.31e-06	0.000131	0.355595	0.550166	TRUE
Ciapin1	0	0.361	4.55	11.5	0.00137	0.0119	0.137992	0.246269	TRUE
Rps28	0	0.361	10.5	14.9	0.000319	0.00372	0.98054	0.995025	TRUE
Wdr43	0	0.361	4.36	12.7	0.00081	0.00779	0.119858	0.20937	TRUE
Necap2	0	0.36	5.73	12.3	0.000934	0.00873	0.290137	0.460614	TRUE
Irak2	0	0.36	4.81	9.86	0.00279	0.0206	0.158779	0.264511	TRUE
Stxbp2	0	0.36	5.28	14.6	0.000366	0.00415	0.222468	0.375207	TRUE
Ccdc124	0	0.36	5.22	12.7	0.000802	0.00772	0.219372	0.351161	TRUE
Sap30bp	0	0.36	4.07	8.51	0.00521	0.0337	0.101283	0.179104	TRUE
Ubc	0	0.359	9.83	16.8	0.000147	0.002	0.958425	0.986318	TRUE
Nus1	0	0.359	5.27	15.7	0.000225	0.00283	0.217603	0.359453	TRUE
Lsm6	0	0.359	5.65	15.8	0.000223	0.00281	0.273773	0.441128	TRUE
Cct4	0	0.359	6.73	30.2	1.21e-06	3.81e-05	0.481203	0.684909	TRUE
Rpl19	0	0.359	11.6	25	6.95e-06	0.000162	0.99425	0.997512	TRUE
Timm21	0	0.359	4.26	8.43	0.00543	0.0347	0.112782	0.200663	TRUE
Rheb	0	0.358	6.51	20	4.22e-05	0.00072	0.448916	0.63267	TRUE
Idnk	0	0.358	4.96	12.8	0.000771	0.0075	0.18222	0.307214	TRUE
Rsl1d1	0	0.358	5.51	17.2	0.000124	0.00174	0.24812	0.424129	TRUE
Prdx6	0	0.357	8.65	11.2	0.00153	0.0129	0.859797	0.942371	TRUE
Sat1	0	0.357	8.08	21.5	2.43e-05	0.000456	0.714728	0.839967	TRUE
Rps6	0	0.357	10.3	26	4.92e-06	0.000123	0.969925	0.992537	TRUE
Psmb2	0	0.357	6.96	16.3	0.000179	0.00235	0.541353	0.737148	TRUE
Tmbim4	0	0.357	6.35	20.3	3.83e-05	0.000664	0.418399	0.620232	TRUE
Xab2	0	0.357	3.83	8.17	0.00614	0.0379	0.0849182	0.152985	TRUE
Fam173a	0	0.357	6.81	23.8	1.08e-05	0.000231	0.514816	0.712687	TRUE
Atp6v0d1	0	0.356	6.58	30.3	1.19e-06	3.76e-05	0.4613	0.672056	TRUE
Timp2	0	0.356	5.38	9.03	0.0041	0.028	0.228218	0.344942	TRUE
Smdt1	0	0.356	7.85	30.8	9.93e-07	3.23e-05	0.720478	0.88806	TRUE
Mpc2	0	0.355	8.12	28.9	1.88e-06	5.52e-05	0.773994	0.901741	TRUE
Mybbp1a	0	0.355	4.44	7.68	0.00776	0.0457	0.130031	0.215589	TRUE
Nol11	0	0.355	4.48	8.95	0.00424	0.0288	0.133127	0.225539	TRUE
Anapc11	0	0.354	5.83	17.7	0.000102	0.00149	0.302521	0.477612	TRUE
Rps18	0	0.354	9.9	27.7	2.82e-06	7.84e-05	0.96506	0.985904	TRUE
Nop10	0	0.353	7.03	25.1	6.87e-06	0.000161	0.544449	0.723466	TRUE
Cct3	0	0.353	6.29	16.4	0.000176	0.00232	0.392304	0.589552	TRUE
Ociad2	0	0.353	6.76	16.4	0.000169	0.00225	0.477222	0.673715	TRUE
Ube2m	0	0.353	6.04	10.5	0.00205	0.0162	0.33525	0.529436	TRUE
Cntrl	0	0.352	5.69	9.93	0.0027	0.0201	0.260062	0.390133	TRUE
Rpl36a	0	0.352	8.34	13	0.000711	0.00703	0.810703	0.910448	TRUE
Hspa4l	0	0.352	4.85	10.9	0.00172	0.0141	0.163644	0.266998	TRUE
Psmd13	0	0.352	6.09	18.1	8.85e-05	0.00133	0.35471	0.541874	TRUE
Mmadhc	0	0.351	5.01	15.6	0.000235	0.00292	0.19195	0.322554	TRUE
Mrps36	0	0.351	6.05	14.8	0.000337	0.00389	0.342326	0.533167	TRUE
Hcfc1r1	0	0.351	6.52	15.5	0.000244	0.00302	0.425033	0.634328	TRUE
Cuta	0	0.351	6.72	21.7	2.27e-05	0.000432	0.481645	0.682007	TRUE
Txnl1	0	0.351	6.49	15.3	0.00027	0.00325	0.417957	0.644693	TRUE
Mrpl41	0	0.35	5.37	19.6	4.95e-05	0.000829	0.23839	0.393864	TRUE
Acadvl	0	0.35	5.81	16	0.000203	0.0026	0.306059	0.468076	TRUE
Acox1	0	0.35	5.73	11.5	0.00137	0.0119	0.30031	0.446517	TRUE
Rbm3	0	0.349	9.04	11.5	0.00137	0.0119	0.923043	0.968491	TRUE
Sec13	0	0.349	5.32	11.6	0.00129	0.0113	0.230871	0.370647	TRUE
Polr3h	0	0.349	3.87	7.91	0.00692	0.0416	0.0871296	0.15257	TRUE
Ap2m1	0	0.349	6.24	21.4	2.56e-05	0.000477	0.380363	0.574212	TRUE
Ssrp1	0	0.348	5.53	11.1	0.00161	0.0135	0.2636	0.422471	TRUE
Qdpr	0	0.348	5.32	15.2	0.00028	0.00335	0.226891	0.377695	TRUE
Snrpa1	0	0.348	5.09	9.99	0.00263	0.0196	0.192835	0.324212	TRUE
Polr2g	0	0.348	5.94	18.8	6.66e-05	0.00105	0.333481	0.518242	TRUE
Ppcs	0	0.347	4.42	8.06	0.00646	0.0394	0.128262	0.220564	TRUE
Aprt	0	0.347	6.38	31.4	8.29e-07	2.78e-05	0.424591	0.604478	TRUE
Rps24	0	0.347	11.9	19.1	6.05e-05	0.00097	0.992481	0.998342	TRUE
Mrpl45	0	0.347	4.33	8.92	0.00431	0.0292	0.122954	0.213516	TRUE
Psmb1	0	0.347	7.84	28.4	2.23e-06	6.44e-05	0.734188	0.874378	TRUE
Lyrm2	0	0.346	4.77	13.9	0.000476	0.00515	0.158779	0.272803	TRUE
Rfc1	0	0.346	4.81	8.14	0.00621	0.0383	0.162318	0.27529	TRUE
Kmt5a	0	0.346	5.77	11.8	0.00116	0.0104	0.285714	0.461857	TRUE
Ppm1h	0	0.346	4.43	8.79	0.00459	0.0305	0.124281	0.218076	TRUE
Rex1bd	0	0.346	6.35	21.4	2.5e-05	0.000466	0.407784	0.581675	TRUE
Gabarap	0	0.346	9.01	31.5	8.08e-07	2.73e-05	0.918178	0.971808	TRUE
1110004E09Rik	0	0.346	5.03	14.5	0.000367	0.00417	0.18797	0.319652	TRUE
Amdhd2	0	0.346	4.85	10.1	0.00252	0.019	0.171163	0.288143	TRUE
Emc10	0	0.345	6.03	17.1	0.000131	0.00183	0.336134	0.532338	TRUE
Bccip	0	0.345	5.67	12.1	0.00104	0.0095	0.280407	0.444859	TRUE
Tsta3	0	0.345	4.86	9.87	0.00278	0.0206	0.16276	0.287728	TRUE
Cox20	0	0.344	5.44	15	0.000307	0.00361	0.233525	0.375207	TRUE
Zranb2	0	0.344	6.03	16.3	0.000182	0.00238	0.321097	0.514511	TRUE
Anxa4	0	0.344	7.34	25.7	5.52e-06	0.000135	0.614772	0.805556	TRUE
Vdac3	0	0.344	6.3	22.2	1.89e-05	0.000366	0.390535	0.581675	TRUE
Dnlz	0	0.343	5.19	12.3	0.000944	0.00879	0.210084	0.349088	TRUE
Ythdf2	0	0.343	5.94	25	7e-06	0.000163	0.327289	0.490464	TRUE
Atp5j	0	0.343	8.65	23.8	1.06e-05	0.000229	0.878815	0.951493	TRUE
Romo1	0	0.342	7.17	19.5	5.14e-05	0.00085	0.574082	0.774876	TRUE
Chmp3	0	0.342	5.52	20.3	3.82e-05	0.000664	0.256081	0.424959	TRUE
Pdcd5	0	0.342	6.83	24.3	8.89e-06	0.000197	0.515259	0.723466	TRUE
Pdha1	0	0.341	5.89	16	0.000203	0.0026	0.32552	0.482587	TRUE
Nipsnap3b	0	0.341	5.06	8.48	0.00529	0.034	0.187085	0.322554	TRUE
Smco4	0	0.341	4.95	7.61	0.00801	0.0467	0.179124	0.30058	TRUE
Ndufaf2	0	0.341	4.55	10.3	0.0023	0.0177	0.139319	0.243781	TRUE
Sav1	0	0.341	5.04	9.06	0.00403	0.0276	0.185759	0.314262	TRUE
Stk16	0	0.34	5.18	11.4	0.00141	0.0122	0.212295	0.341625	TRUE
Mtfr1l	0	0.34	7	22.3	1.81e-05	0.000354	0.563025	0.748342	TRUE
Lman1	0	0.34	6.41	16.8	0.000149	0.00202	0.399823	0.590381	TRUE
Eif3b	0	0.339	6.97	15.3	0.000275	0.0033	0.534719	0.719735	TRUE
Bola2	0	0.338	4.97	10.9	0.00176	0.0144	0.191066	0.30597	TRUE
Clptm1l	0	0.338	5.6	13.1	0.00068	0.00681	0.267581	0.431177	TRUE
Gpaa1	0	0.338	4.83	9.12	0.00392	0.027	0.173375	0.291874	TRUE
Atp6ap1	0	0.337	5.68	17.9	9.74e-05	0.00143	0.287483	0.451493	TRUE
Tomm5	0	0.337	5.94	20	4.23e-05	0.000721	0.334365	0.514096	TRUE
Skp1a	0	0.337	6.42	14.9	0.000323	0.00376	0.41088	0.598259	TRUE
Adrm1	0	0.336	4.46	8.43	0.00542	0.0347	0.129146	0.223881	TRUE
Ccnd2	0	0.336	5.31	11.1	0.00159	0.0133	0.20345	0.299751	TRUE
Abhd14b	0	0.336	5.94	16.3	0.000179	0.00235	0.31977	0.50995	TRUE
Krt8	0	0.336	7.7	14.9	0.000319	0.00372	0.613003	0.770315	TRUE
Psmd2	0	0.336	5.88	17.3	0.000122	0.00172	0.316232	0.480514	TRUE
Ccdc58	0	0.336	4.35	7.96	0.00678	0.041	0.12207	0.212272	TRUE
Rps10	0	0.336	11.5	21.6	2.35e-05	0.000444	0.993808	0.998342	TRUE
Mrps21	0	0.335	6.56	17.1	0.000132	0.00184	0.44184	0.662521	TRUE
Cdk6	0	0.335	4.28	8.27	0.00584	0.0368	0.109686	0.185323	TRUE
Tpi1	0	0.335	6.65	13.2	0.000633	0.00645	0.455108	0.662935	TRUE
Rps15	0	0.335	10.8	21.7	2.28e-05	0.000432	0.988943	0.995439	TRUE
Nptn	0	0.335	5.78	16.6	0.000162	0.00217	0.305617	0.46476	TRUE
Tex264	0	0.335	5.1	13.1	0.000662	0.00668	0.202123	0.335821	TRUE
Mrpl55	0	0.335	5.09	12.5	0.000876	0.00828	0.202123	0.348259	TRUE
Dcaf13	0	0.335	4.49	8.65	0.00488	0.032	0.132242	0.227197	TRUE
Shtn1	0	0.335	4.65	8.79	0.00459	0.0305	0.145953	0.251658	TRUE
mt-Atp8	0	0.335	6.19	8.45	0.00537	0.0345	0.378151	0.544362	TRUE
Dars	0	0.334	4.4	9.09	0.00398	0.0273	0.12605	0.222222	TRUE
Prkar2a	0	0.334	6.02	12.6	0.000824	0.00789	0.337904	0.504561	TRUE
Ndufb4	0	0.334	7.52	24.5	8.26e-06	0.000187	0.667404	0.832919	TRUE
Smndc1	0	0.334	5.04	15.9	0.000213	0.00269	0.19372	0.316335	TRUE
Arl8a	0	0.333	4.57	7.54	0.00828	0.0478	0.145069	0.240464	TRUE
Emc7	0	0.333	6.72	27.1	3.39e-06	9.06e-05	0.497567	0.687811	TRUE
Ormdl2	0	0.333	5.29	8.85	0.00445	0.0298	0.224679	0.359867	TRUE
Trim11	0	0.333	4.14	7.79	0.00735	0.0437	0.10659	0.185323	TRUE
Psmd12	0	0.333	6.08	17.9	9.63e-05	0.00142	0.35471	0.531095	TRUE
Zc3h14	0	0.333	5.63	16.2	0.000186	0.00242	0.271119	0.439055	TRUE
Tmco1	0	0.332	5.81	16.2	0.000186	0.00242	0.30429	0.476783	TRUE
Ddit3	0	0.332	5.1	8.24	0.00592	0.0372	0.194162	0.282753	TRUE
Fcf1	0	0.332	5.05	9.65	0.00308	0.0222	0.193277	0.3267	TRUE
Twf1	0	0.332	5.59	17	0.000136	0.00188	0.270234	0.424959	TRUE
Rae1	0	0.331	4.84	9.8	0.00287	0.021	0.176028	0.296434	TRUE
Cs	0	0.331	5.09	10.5	0.00208	0.0164	0.201681	0.338308	TRUE
Cdk10	0	0.331	4.49	8.97	0.0042	0.0286	0.135781	0.232587	TRUE
Cdc37	0	0.331	6.32	15.3	0.000269	0.00325	0.402919	0.594113	TRUE
Adi1	0	0.331	4.75	8.73	0.0047	0.0311	0.159222	0.262438	TRUE
Trap1	0	0.331	5.21	9.96	0.00267	0.0199	0.215834	0.334992	TRUE
Lamp2	0	0.33	8.03	25.9	5.19e-06	0.000128	0.776205	0.910033	TRUE
Puf60	0	0.33	6.17	18.6	7.32e-05	0.00113	0.367979	0.560945	TRUE
Cystm1	0	0.33	7.68	24.1	9.51e-06	0.000209	0.708978	0.856965	TRUE
Atad1	0	0.33	4.89	10.3	0.00227	0.0175	0.183105	0.29602	TRUE
Psmd1	0	0.329	6.01	11.9	0.00115	0.0103	0.329943	0.504146	TRUE
Rbms2	0	0.329	4.71	11.6	0.00131	0.0115	0.155683	0.262852	TRUE
Psmc1	0	0.329	4.94	10.6	0.00204	0.0162	0.186643	0.295191	TRUE
Rpl30	0	0.329	11.3	16.1	0.000192	0.00248	0.99027	0.998342	TRUE
S100a10	0	0.328	6.58	13.6	0.000535	0.00563	0.424149	0.579602	TRUE
Bspry	0	0.328	5.55	14.2	0.000423	0.00468	0.263158	0.403814	TRUE
Ociad1	0	0.328	5.49	12.6	0.000819	0.00786	0.257408	0.414179	TRUE
Snrpa	0	0.328	4.48	7.68	0.00776	0.0457	0.132685	0.232587	TRUE
Snu13	0	0.328	7.25	19.1	5.95e-05	0.000959	0.606369	0.791459	TRUE
Dnttip2	0	0.327	5.29	16.8	0.000147	0.002	0.227775	0.362355	TRUE
Tmem9b	0	0.327	4.72	10.3	0.00231	0.0177	0.152587	0.276119	TRUE
Utp14a	0	0.326	4.45	12.1	0.00102	0.00934	0.135338	0.221808	TRUE
Ndufb7	0	0.326	7.54	26.5	4.23e-06	0.000108	0.670057	0.835406	TRUE
Hspa4	0	0.326	6.21	19	6.17e-05	0.000985	0.373728	0.556799	TRUE
Pak1ip1	0	0.326	5.41	16	0.0002	0.00256	0.245467	0.398839	TRUE
Mrpl40	0	0.326	4.57	10.8	0.00185	0.015	0.142415	0.245854	TRUE
Vapa	0	0.326	7.89	14.6	0.000362	0.00412	0.75188	0.891376	TRUE
Txndc9	0	0.325	5.74	15.5	0.000245	0.00302	0.29456	0.46932	TRUE
Tmem14c	0	0.325	6.98	17	0.000138	0.0019	0.537373	0.737977	TRUE
Ndufc2	0	0.324	8.77	20.5	3.55e-05	0.000622	0.891641	0.961857	TRUE
Ctsd	0	0.324	7.22	31.3	8.44e-07	2.82e-05	0.596196	0.773217	TRUE
Bag1	0	0.323	7.42	21.6	2.4e-05	0.000452	0.642194	0.806799	TRUE
Rplp0	0	0.323	11.5	15.3	0.000272	0.00327	0.992039	0.997098	TRUE
Denr	0	0.323	6.04	15.1	0.000289	0.00342	0.334365	0.53607	TRUE
Sirt2	0	0.322	5.35	14.4	0.000384	0.00433	0.235736	0.37272	TRUE
Mrpl38	0	0.322	4.93	11.8	0.00119	0.0107	0.180451	0.295605	TRUE
Rpl32	0	0.321	11.6	16.9	0.000141	0.00193	0.992923	0.997098	TRUE
Rps26	0	0.321	10.5	12.4	0.000912	0.00855	0.983193	0.992952	TRUE
Mrpl13	0	0.321	5.4	16.9	0.000139	0.00191	0.239717	0.394693	TRUE
Atp6v1h	0	0.32	5.36	11.7	0.00123	0.0109	0.234852	0.376036	TRUE
Rprm	0	0.32	6.46	10.3	0.00228	0.0176	0.400265	0.572139	TRUE
Gyg	0	0.32	4.71	10.2	0.00242	0.0184	0.160106	0.262438	TRUE
Snx3	0	0.32	6.52	13.9	0.000486	0.00523	0.429898	0.636816	TRUE
Hmgxb4	0	0.32	4.44	7.56	0.00822	0.0476	0.127377	0.218076	TRUE
Limk2	0	0.32	4.92	8.09	0.00638	0.0391	0.186201	0.299337	TRUE
Seh1l	0	0.319	4.67	7.74	0.00754	0.0446	0.151261	0.259536	TRUE
Rps12-ps3	0	0.319	5.47	8.29	0.00578	0.0365	0.254312	0.388889	TRUE
Nadk	0	0.318	5.76	10.1	0.0025	0.0189	0.307828	0.445688	TRUE
Ubl5	0	0.318	8.03	22.3	1.84e-05	0.000359	0.774436	0.902985	TRUE
Atp5h	0	0.318	9.14	27.6	2.85e-06	7.9e-05	0.9341	0.972222	TRUE
Fam50a	0	0.317	5.27	11.7	0.00121	0.0108	0.226891	0.361526	TRUE
Rps16	0	0.317	11.3	19.5	5.27e-05	0.000868	0.992481	0.997512	TRUE
Ldha	0	0.317	8.19	15.8	0.000218	0.00276	0.750995	0.880597	TRUE
Coq9	0	0.317	4.82	8.89	0.00436	0.0294	0.169836	0.292289	TRUE
Hnrnpc	0	0.317	6.45	13.1	0.000677	0.00679	0.422822	0.603648	TRUE
Chrac1	0	0.317	6.37	15.5	0.000251	0.00307	0.421053	0.628939	TRUE
Wdr61	0	0.316	6.13	18.8	6.74e-05	0.00106	0.367979	0.55058	TRUE
Rpl4	0	0.316	9.48	20.1	4.18e-05	0.000713	0.946926	0.982587	TRUE
Map2k1	0	0.316	5.09	7.73	0.00756	0.0447	0.201681	0.322968	TRUE
Polr1c	0	0.316	6.61	15.5	0.000248	0.00306	0.456877	0.64262	TRUE
mt-Nd4	0	0.316	11.9	8.83	0.0045	0.0301	1	1	TRUE
Faf1	0	0.315	4.99	8.6	0.00501	0.0327	0.185316	0.310116	TRUE
Ndufb10	0	0.315	7.79	24.1	9.61e-06	0.00021	0.744361	0.878939	TRUE
Cebpzos	0	0.315	5.24	9.59	0.00316	0.0227	0.223352	0.35738	TRUE
Rnaseh2c	0	0.315	6.44	9.8	0.00287	0.0211	0.421495	0.615257	TRUE
Sdcbp	0	0.313	7.03	20.8	3.12e-05	0.000559	0.551526	0.742537	TRUE
Txn1	0	0.313	9.51	18.4	7.74e-05	0.00119	0.93808	0.980929	TRUE
Dmac1	0	0.312	4.7	7.74	0.00754	0.0446	0.155683	0.259536	TRUE
Psma2	0	0.312	7.63	18.2	8.4e-05	0.00127	0.697921	0.843698	TRUE
Hes6	0	0.311	5.11	15.7	0.000227	0.00286	0.20345	0.327529	TRUE
Tuba4a	0	0.31	6.3	18	9.26e-05	0.00138	0.385228	0.552239	TRUE
Psma7	0	0.31	7.39	18.6	7.39e-05	0.00114	0.631579	0.798507	TRUE
Asah1	0	0.31	6.9	9.88	0.00277	0.0205	0.524989	0.716418	TRUE
Eef2kmt	0	0.309	4.94	9.49	0.00331	0.0236	0.187528	0.293947	TRUE
Ech1	0	0.308	6.81	15.5	0.000251	0.00307	0.520124	0.683665	TRUE
Dnaja2	0	0.307	6.63	18.7	6.95e-05	0.00109	0.479876	0.674129	TRUE
mt-Nd2	0	0.307	11.6	15	0.00031	0.00364	0.999115	0.999585	TRUE
Apip	0	0.306	5.45	12.4	0.000921	0.00862	0.255639	0.395522	TRUE
Psmc4	0	0.306	5.73	11.1	0.00163	0.0136	0.292791	0.462272	TRUE
Rabl6	0	0.305	5.13	8.18	0.00611	0.0378	0.211411	0.328773	TRUE
Tmem33	0	0.305	5.54	12.2	0.000998	0.0092	0.268023	0.40796	TRUE
Egln2	0	0.305	6.09	14	0.000451	0.00494	0.370632	0.558043	TRUE
Hras	0	0.305	7.08	10.6	0.00204	0.0162	0.570102	0.733831	TRUE
Twistnb	0	0.305	5.07	11.1	0.00162	0.0135	0.194604	0.32131	TRUE
Srek1ip1	0	0.304	5.26	8.97	0.00421	0.0287	0.217603	0.35199	TRUE
Mocs2	0	0.304	4.82	10.7	0.00189	0.0152	0.167625	0.287313	TRUE
Dpy30	0	0.304	6.26	15.9	0.000208	0.00265	0.396727	0.582504	TRUE
Eif2s2	0	0.303	7.45	18.6	7.42e-05	0.00115	0.653251	0.806799	TRUE
Phb2	0	0.302	6.79	17.5	0.000111	0.00159	0.504644	0.695274	TRUE
Gm11808	0	0.301	5.49	7.83	0.0072	0.043	0.249889	0.407131	TRUE
Mrpl33	0	0.301	6.94	16.1	0.000197	0.00252	0.541796	0.728856	TRUE
Pcbp1	0	0.301	7.14	18.7	7e-05	0.0011	0.578505	0.761609	TRUE
Ddx24	0	0.301	6.26	13.3	0.000619	0.00633	0.40115	0.594527	TRUE
Mbd3	0	0.299	6.45	11.5	0.00132	0.0116	0.418841	0.623964	TRUE
Eif1b	0	0.298	5.93	14.4	0.000391	0.00438	0.324193	0.509536	TRUE
BC031181	0	0.298	6.72	14.8	0.000337	0.00389	0.498894	0.676617	TRUE
Rpl35	0	0.297	7.86	9	0.00415	0.0283	0.724016	0.865257	TRUE
Bola1	0	0.297	5.59	10.8	0.00183	0.0148	0.271561	0.422056	TRUE
Clta	0	0.297	8.12	24.1	9.66e-06	0.000211	0.798319	0.907546	TRUE
Nfu1	0	0.297	5.24	12.5	0.000852	0.00808	0.222026	0.368159	TRUE
Psmd8	0	0.297	7.39	12.4	0.000894	0.00842	0.620964	0.792289	TRUE
Tbcb	0	0.297	5.99	12.8	0.000751	0.00734	0.344096	0.524461	TRUE
Eif1	0	0.297	10.6	16.2	0.000184	0.0024	0.990712	0.997927	TRUE
Znhit1	0	0.296	5.13	9.17	0.00383	0.0265	0.207873	0.327529	TRUE
Ube2e1	0	0.296	6.03	18.9	6.51e-05	0.00103	0.354268	0.53068	TRUE
Cyb5a	0	0.296	8.74	7.68	0.00776	0.0457	0.873507	0.941128	TRUE
Lmna	0	0.295	5.77	7.45	0.00865	0.0495	0.282176	0.43408	TRUE
Dctn3	0	0.295	6.58	14.2	0.000422	0.00467	0.473242	0.665423	TRUE
Mrpl34	0	0.295	6.14	13.3	0.000606	0.00622	0.371517	0.543532	TRUE
Impdh2	0	0.295	4.97	7.88	0.00704	0.0422	0.192393	0.301824	TRUE
Lsm12	0	0.294	6.11	9.76	0.00292	0.0213	0.356479	0.533582	TRUE
U2af1	0	0.294	6.71	15.9	0.000215	0.00272	0.498452	0.669983	TRUE
1110038F14Rik	0	0.293	4.74	8.02	0.00657	0.0399	0.157895	0.269071	TRUE
Scand1	0	0.292	7.42	20.7	3.31e-05	0.000586	0.657674	0.813847	TRUE
Scamp3	0	0.292	4.99	8.63	0.00493	0.0322	0.191508	0.313018	TRUE
Pgd	0	0.292	6.42	10.5	0.00213	0.0167	0.422822	0.59743	TRUE
1110004F10Rik	0	0.292	6.14	16.3	0.000179	0.00235	0.377267	0.549751	TRUE
Rpl41	0	0.292	10.9	12.2	0.000982	0.00909	0.985847	0.997098	TRUE
Atp5g2	0	0.292	8.76	19.3	5.55e-05	0.000905	0.898275	0.950663	TRUE
Ak2	0	0.291	5.87	9.48	0.00333	0.0237	0.313578	0.49005	TRUE
Psmc2	0	0.291	5.58	8.38	0.00555	0.0354	0.275542	0.431592	TRUE
Nipa2	0	0.291	5.09	11	0.00165	0.0137	0.202565	0.319652	TRUE
Tma7	0	0.291	7.46	14.4	0.000394	0.00441	0.647943	0.823383	TRUE
Psmb6	0	0.291	7.52	19.2	5.77e-05	0.000937	0.672711	0.825871	TRUE
Eif4a3	0	0.291	5.3	15.2	0.000282	0.00336	0.236179	0.372305	TRUE
Cox14	0	0.291	7.04	22.5	1.72e-05	0.00034	0.555064	0.744196	TRUE
Arpc5l	0	0.29	6.1	16.6	0.000162	0.00217	0.368863	0.544362	TRUE
Ubr4	0	0.29	5.34	9.54	0.00324	0.0232	0.233083	0.369818	TRUE
Hadhb	0	0.289	5.43	9.97	0.00266	0.0198	0.259177	0.394279	TRUE
Hnrnpf	0	0.289	7.71	18.7	6.96e-05	0.00109	0.720478	0.86733	TRUE
Vti1b	0	0.289	5.1	8.02	0.00658	0.04	0.205219	0.329602	TRUE
Srsf5	0	0.289	8.57	14.1	0.000434	0.00478	0.869084	0.950249	TRUE
Snrpd1	0	0.289	6.06	9.14	0.00389	0.0269	0.353826	0.512852	TRUE
Psmb7	0	0.288	6.3	11.4	0.00138	0.0119	0.407342	0.583748	TRUE
Eif6	0	0.288	6	12.6	0.000838	0.00799	0.347634	0.53068	TRUE
Rpl28	0	0.288	10.9	14.6	0.000358	0.00409	0.987174	0.997927	TRUE
Naxd	0	0.288	7.25	17.3	0.00012	0.0017	0.609465	0.788972	TRUE
Rbpms	0	0.288	7.15	11.5	0.00135	0.0118	0.574967	0.728441	TRUE
Pts	0	0.288	5.65	13.9	0.000473	0.00512	0.283945	0.438226	TRUE
Polr2k	0	0.288	6.12	11.7	0.00121	0.0108	0.364883	0.545605	TRUE
BC003965	0	0.288	5.24	9.96	0.00267	0.0199	0.226006	0.359867	TRUE
Pole3	0	0.287	4.71	7.51	0.00843	0.0485	0.154799	0.254561	TRUE
Immt	0	0.287	5.98	13.6	0.000556	0.00581	0.33525	0.498756	TRUE
Mrpl36	0	0.287	5.38	8.73	0.0047	0.0311	0.237063	0.376451	TRUE
Txnrd2	0	0.287	4.51	7.5	0.00846	0.0486	0.136665	0.237977	TRUE
Cops6	0	0.286	5.73	8.56	0.0051	0.0331	0.290579	0.45398	TRUE
Snf8	0	0.286	5.6	11.3	0.0015	0.0127	0.27908	0.439469	TRUE
Bub3	0	0.285	5.46	10	0.00261	0.0195	0.252985	0.395522	TRUE
Eea1	0	0.285	5.61	7.75	0.00749	0.0444	0.275984	0.412935	TRUE
Krt18	0	0.284	8.06	12.4	0.000916	0.00858	0.73065	0.825871	TRUE
2310039H08Rik	0	0.284	5.6	14.8	0.000337	0.00389	0.278195	0.42869	TRUE
2410015M20Rik	0	0.284	7.42	18.8	6.69e-05	0.00106	0.663423	0.827529	TRUE
Rps20	0	0.283	11.6	10.9	0.00177	0.0144	0.993808	0.998756	TRUE
Rps5	0	0.283	11.1	16.2	0.00019	0.00245	0.987616	0.996683	TRUE
Psmd7	0	0.283	6.45	11.9	0.00111	0.0101	0.425918	0.613599	TRUE
0610012G03Rik	0	0.283	6.31	11.5	0.00134	0.0117	0.411322	0.60199	TRUE
Oxa1l	0	0.282	5.1	8.72	0.00473	0.0313	0.211853	0.339138	TRUE
Gps1	0	0.282	5.66	8.36	0.0056	0.0356	0.279522	0.430763	TRUE
Sdha	0	0.282	6.33	11.5	0.00134	0.0117	0.425475	0.589967	TRUE
Vps28	0	0.282	6.49	13.2	0.000656	0.00662	0.440955	0.611111	TRUE
Mrps33	0	0.281	6.58	13.6	0.000546	0.00573	0.458204	0.655058	TRUE
Lrrk2	0	0.281	6.88	8.29	0.00579	0.0365	0.529854	0.651741	TRUE
Grhpr	0	0.28	5.26	10.4	0.00216	0.0169	0.224679	0.361111	TRUE
Fam32a	0	0.28	5.4	8.69	0.0048	0.0316	0.242371	0.379353	TRUE
Taf15	0	0.28	4.95	8.09	0.00636	0.039	0.175586	0.294362	TRUE
Aup1	0	0.278	5.44	8.08	0.00639	0.0391	0.252985	0.390133	TRUE
1810037I17Rik	0	0.277	7.47	12.5	0.000874	0.00826	0.678461	0.819652	TRUE
Zcchc17	0	0.276	4.99	8.26	0.00587	0.0369	0.188412	0.298507	TRUE
Bri3	0	0.276	9.75	10.9	0.00172	0.0142	0.967271	0.988391	TRUE
Taf10	0	0.276	7.1	13.6	0.000544	0.00571	0.57364	0.754561	TRUE
Rps13	0	0.276	10.9	15.2	0.000276	0.0033	0.985405	0.995025	TRUE
Mrpl52	0	0.276	7.76	10.9	0.00176	0.0144	0.727554	0.874793	TRUE
Snrpc	0	0.276	5.83	12.3	0.000936	0.00874	0.311809	0.485489	TRUE
Gm15013	0	0.275	5.2	8.16	0.00617	0.0381	0.220257	0.356551	TRUE
Psmb4	0	0.275	7.39	14	0.000468	0.00508	0.662981	0.794362	TRUE
Napa	0	0.275	6.17	13	0.000693	0.00691	0.39142	0.556385	TRUE
Maz	0	0.275	5.5	10.3	0.00231	0.0177	0.257851	0.412935	TRUE
Map2k2	0	0.275	6.61	11.7	0.00122	0.0108	0.476338	0.665837	TRUE
Commd6	0	0.275	5.79	10.5	0.00208	0.0164	0.302521	0.460199	TRUE
Rps7	0	0.275	10.4	11.4	0.00138	0.0119	0.975232	0.99005	TRUE
Rps21	0	0.274	10.4	7.76	0.00745	0.0442	0.978328	0.992123	TRUE
Prelid3b	0	0.273	4.95	9.12	0.00393	0.0271	0.186201	0.307214	TRUE
Ppia	0	0.273	10.5	11.4	0.00139	0.012	0.981424	0.99461	TRUE
H2-Ke6	0	0.273	5.79	8.74	0.00468	0.031	0.30031	0.463101	TRUE
Mettl26	0	0.272	6.37	11.6	0.00129	0.0113	0.40513	0.598259	TRUE
Eif1ax	0	0.271	6.04	11.7	0.00121	0.0107	0.356037	0.529436	TRUE
Rap1gap	0	0.271	6.26	8.01	0.0066	0.0401	0.402919	0.563018	TRUE
Supt16	0	0.271	5.44	11.3	0.00149	0.0126	0.240602	0.38267	TRUE
Tpt1	0	0.271	13	11.5	0.00136	0.0118	0.998673	1	TRUE
Laptm4b	0	0.271	5.16	9.26	0.00369	0.0257	0.214065	0.337065	TRUE
Hmgb3	0	0.27	5.88	9.08	0.004	0.0275	0.307386	0.45937	TRUE
Rps4x	0	0.27	11.3	13.4	0.000587	0.00607	0.99027	0.997512	TRUE
Pgm2	0	0.27	5.88	10.6	0.00197	0.0157	0.316232	0.487148	TRUE
Actb	0	0.27	10.8	10.5	0.00207	0.0163	0.987174	0.997927	TRUE
Rab24	0	0.27	5.57	10.4	0.00219	0.017	0.275984	0.426617	TRUE
Psma6	0	0.27	6.44	11.3	0.00146	0.0125	0.42636	0.601575	TRUE
Maip1	0	0.269	4.84	8.74	0.00469	0.031	0.17824	0.283167	TRUE
Tspo	0	0.269	9.07	15.3	0.000268	0.00325	0.925254	0.963516	TRUE
Nudc	0	0.268	6.12	10.7	0.00189	0.0152	0.371517	0.539386	TRUE
Vps26a	0	0.268	5.24	11.5	0.00135	0.0118	0.228218	0.359867	TRUE
Atp6v0a1	0	0.267	5.46	7.92	0.0069	0.0416	0.252543	0.380597	TRUE
Nelfe	0	0.267	4.55	8.32	0.0057	0.0361	0.143742	0.242123	TRUE
Suclg1	0	0.266	7.3	11.6	0.00128	0.0112	0.627156	0.795605	TRUE
Bend7	0	0.265	6.94	11.2	0.00156	0.0131	0.533392	0.708126	TRUE
Hddc2	0	0.265	4.96	8.78	0.00459	0.0305	0.187528	0.305556	TRUE
Snrpf	0	0.265	7.24	9.48	0.00333	0.0237	0.605484	0.776949	TRUE
Tagln2	0	0.264	8.51	12.4	0.000899	0.00845	0.819549	0.914594	TRUE
Abracl	0	0.264	6.64	10.8	0.00184	0.0149	0.474569	0.645937	TRUE
Rpl29	0	0.264	9.37	9.04	0.00408	0.0279	0.935427	0.973466	TRUE
Cltb	0	0.264	5.68	12.1	0.00104	0.00951	0.290137	0.451493	TRUE
Acaa2	0	0.263	7.78	14.6	0.000358	0.00409	0.743476	0.844942	TRUE
Lamtor5	0	0.262	6.21	14.3	0.000409	0.00454	0.409111	0.569652	TRUE
Gnb1	0	0.262	7.43	18.9	6.61e-05	0.00105	0.643521	0.81675	TRUE
Acat1	0	0.262	6.16	7.93	0.00689	0.0415	0.372844	0.539801	TRUE
Atp6v1a	0	0.262	7.37	13.8	0.000508	0.0054	0.639982	0.789801	TRUE
Cd55	0	0.261	5.97	8.37	0.00557	0.0354	0.320655	0.473051	TRUE
Rps3a1	0	0.261	11.6	12.8	0.000778	0.00754	0.992039	0.999171	TRUE
Pomp	0	0.261	7.38	12.6	0.000822	0.00787	0.641751	0.821725	TRUE
D8Ertd738e	0	0.261	7.63	16.3	0.000183	0.00239	0.707651	0.858624	TRUE
Hc	0	0.26	9.89	8.85	0.00445	0.0298	0.945599	0.975954	TRUE
Psme1	0	0.26	7.8	16.8	0.000149	0.00202	0.731977	0.85199	TRUE
Rpl14	0	0.26	10.2	14.6	0.000354	0.00405	0.977886	0.992537	TRUE
Cript	0	0.26	5.85	11.3	0.00144	0.0124	0.315347	0.485904	TRUE
Eif3f	0	0.257	8.86	14.1	0.000442	0.00486	0.906236	0.960199	TRUE
Stx8	0	0.257	5.92	10.8	0.0018	0.0146	0.337019	0.500829	TRUE
Dgcr6	0	0.257	5.5	10.9	0.00173	0.0142	0.261389	0.419154	TRUE
Stx3	0	0.257	5.57	8.98	0.0042	0.0286	0.275984	0.407546	TRUE
Dnpep	0	0.256	5.52	11.3	0.00144	0.0124	0.264042	0.414594	TRUE
Idh3g	0	0.256	5.82	8.91	0.00433	0.0293	0.317559	0.465589	TRUE
Rnf11	0	0.256	6.06	14.1	0.000439	0.00484	0.356922	0.521559	TRUE
Plin3	0	0.256	6.61	8.19	0.00607	0.0377	0.449359	0.653814	TRUE
Med8	0	0.255	6.38	8.52	0.0052	0.0337	0.405573	0.577944	TRUE
Sin3b	0	0.255	6.21	11.4	0.00138	0.0119	0.395843	0.57131	TRUE
Polr2f	0	0.255	6.88	12.4	0.000909	0.00853	0.549314	0.721808	TRUE
Cacybp	0	0.254	5.93	8.06	0.00646	0.0394	0.329943	0.487562	TRUE
Smim7	0	0.254	5.84	10.8	0.0018	0.0146	0.309155	0.481343	TRUE
Itgb1bp1	0	0.254	5.76	7.83	0.00722	0.0431	0.298983	0.462687	TRUE
Rpl24	0	0.254	10.8	10.2	0.00237	0.0181	0.987174	0.996269	TRUE
Elob	0	0.254	8.09	8.53	0.00516	0.0335	0.770456	0.915008	TRUE
Lage3	0	0.253	5.59	9.16	0.00385	0.0267	0.280849	0.427446	TRUE
Naxe	0	0.253	7.25	13.7	0.000512	0.00543	0.607253	0.763682	TRUE
Elovl1	0	0.253	8.41	7.58	0.00812	0.0472	0.776205	0.859867	TRUE
Eif4a1	0	0.253	8.43	14	0.000459	0.005	0.820876	0.939469	TRUE
Rpl17	0	0.253	10.4	13.4	0.000592	0.00611	0.980982	0.993367	TRUE
Rpl31	0	0.251	9.48	10.7	0.00192	0.0154	0.950464	0.979685	TRUE
Eif5a	0	0.25	8.23	8.78	0.0046	0.0306	0.790358	0.912521	TRUE
Naa50	0	0.25	5.31	8.89	0.00436	0.0294	0.232198	0.356551	TRUE
Epn1	0	0.249	5.21	7.51	0.0084	0.0484	0.227775	0.35199	TRUE
Gga2	0	0.249	5.04	8.01	0.0066	0.0401	0.187528	0.311774	TRUE
Sumo3	0	0.249	6.31	12.5	0.000883	0.00833	0.41663	0.573383	TRUE
Ebp	0	0.248	4.98	7.63	0.00795	0.0465	0.189297	0.31136	TRUE
Rpl26	0	0.248	11.2	12.4	0.000913	0.00856	0.991597	0.995439	TRUE
Fam104a	0	0.248	6.06	11.3	0.00147	0.0125	0.360018	0.520315	TRUE
Mrpl2	0	0.248	5.25	9.23	0.00373	0.026	0.233083	0.365672	TRUE
Myof	0	0.248	5.69	10.8	0.0018	0.0146	0.283503	0.425373	TRUE
Cops9	0	0.247	6.74	10.1	0.00247	0.0186	0.496683	0.678275	TRUE
Hint2	0	0.246	6.88	10.5	0.00213	0.0167	0.540027	0.706468	TRUE
Chchd3	0	0.246	5.61	8.34	0.00567	0.0359	0.278195	0.424129	TRUE
Rpl37	0	0.246	10.6	7.65	0.00784	0.046	0.985405	0.995439	TRUE
Rps19bp1	0	0.246	5.14	8.05	0.00649	0.0395	0.213622	0.342869	TRUE
Ube2l3	0	0.246	6.5	11.3	0.00145	0.0124	0.44759	0.618159	TRUE
Cct2	0	0.245	6.93	13.1	0.000667	0.00672	0.538257	0.721393	TRUE
Cops7a	0	0.244	5.68	10.4	0.00223	0.0172	0.284387	0.444444	TRUE
Btbd1	0	0.244	5.85	8.32	0.00571	0.0361	0.322866	0.478441	TRUE
Dad1	0	0.244	8.15	12.5	0.000878	0.0083	0.799204	0.900498	TRUE
Ppp1r11	0	0.244	5.28	7.57	0.00817	0.0474	0.230871	0.35738	TRUE
Tomm7	0	0.243	7.29	9.52	0.00327	0.0234	0.62981	0.792289	TRUE
Eif3g	0	0.243	6.08	9.26	0.00368	0.0257	0.363556	0.54063	TRUE
Rps15a	0	0.242	11.2	7.78	0.00739	0.0439	0.985405	0.995439	TRUE
Sumo2	0	0.242	8.05	8.34	0.00564	0.0358	0.770013	0.912106	TRUE
Eif3h	0	0.242	8.53	11.8	0.0012	0.0107	0.869527	0.934909	TRUE
Ddrgk1	0	0.241	7.02	15.4	0.000261	0.00318	0.574082	0.75	TRUE
Ppa2	0	0.241	6.49	10.8	0.00181	0.0147	0.432994	0.614842	TRUE
Rab7	0	0.24	6.99	15.5	0.000245	0.00302	0.566121	0.739635	TRUE
Pin1	0	0.24	5.82	8.97	0.00421	0.0286	0.31977	0.473466	TRUE
Bod1	0	0.24	5.34	7.58	0.00813	0.0472	0.24812	0.381841	TRUE
Reep5	0	0.24	7.6	17.2	0.000128	0.00179	0.691287	0.831675	TRUE
Strap	0	0.239	5.7	10.1	0.00252	0.019	0.297656	0.456882	TRUE
Uba2	0	0.239	5.51	8.79	0.00457	0.0304	0.27333	0.411692	TRUE
Zfp706	0	0.238	7.16	9.36	0.00352	0.0248	0.592658	0.777363	TRUE
Eef1d	0	0.238	7.91	8.77	0.00462	0.0307	0.777974	0.863184	TRUE
Psmc3	0	0.237	5.88	9.65	0.00307	0.0222	0.324635	0.473466	TRUE
Arpc1a	0	0.237	7.21	7.43	0.00873	0.0498	0.603715	0.78607	TRUE
Ddx39b	0	0.237	6.68	8.48	0.00528	0.034	0.484299	0.6534	TRUE
Fam204a	0	0.237	5.64	7.61	0.008	0.0467	0.302521	0.434494	TRUE
Rpl5	0	0.236	10.7	10.4	0.0022	0.0171	0.983193	0.992123	TRUE
Galc	0	0.234	5.53	9.75	0.00294	0.0214	0.272446	0.374793	TRUE
Uqcrh	0	0.233	9.28	13.3	0.000618	0.00633	0.952234	0.978441	TRUE
Rpl18	0	0.233	11.3	10.9	0.00172	0.0141	0.992923	0.999585	TRUE
Rps27a	0	0.233	11.6	8.29	0.00579	0.0365	0.99027	0.998756	TRUE
Eif4e2	0	0.232	6.14	9.49	0.0033	0.0236	0.374171	0.546849	TRUE
Ufc1	0	0.231	6.9	10.3	0.00233	0.0178	0.548872	0.711857	TRUE
Spint1	0	0.231	5.96	9.62	0.00312	0.0225	0.352941	0.511609	TRUE
Etfb	0	0.231	7.98	12.8	0.000778	0.00754	0.766917	0.876866	TRUE
Tmem30a	0	0.231	8.14	11.2	0.00153	0.0129	0.803184	0.895108	TRUE
Kcmf1	0	0.23	6.18	11.5	0.00137	0.0119	0.384785	0.555141	TRUE
Ramp1	0	0.229	7.77	8.7	0.00478	0.0315	0.712959	0.835406	TRUE
Tpd52	0	0.228	6.55	10.5	0.00214	0.0167	0.470588	0.630182	TRUE
Snrpb	0	0.227	7.37	11.6	0.00127	0.0112	0.656347	0.807629	TRUE
Psmd6	0	0.227	5.77	7.92	0.00691	0.0416	0.309155	0.458955	TRUE
Gtf2h5	0	0.227	6.63	11	0.0017	0.0141	0.49801	0.657546	TRUE
Scarb2	0	0.226	7.16	9.49	0.00331	0.0237	0.605927	0.744196	TRUE
Mbd2	0	0.224	5.75	9.08	0.00401	0.0275	0.314463	0.458126	TRUE
Arpc2	0	0.222	7.82	13.8	0.000501	0.00536	0.731977	0.853234	TRUE
Slc25a39	0	0.222	5.89	7.72	0.00761	0.045	0.332596	0.471808	TRUE
Sh3bgrl3	0	0.22	7.13	8.18	0.00611	0.0378	0.565679	0.736733	TRUE
Rab11a	0	0.22	6.06	8.23	0.00597	0.0374	0.373728	0.522388	TRUE
Rpl6	0	0.219	10.5	9.3	0.00362	0.0253	0.988501	0.994196	TRUE
Krcc1	0	0.219	6.22	10	0.00259	0.0194	0.390535	0.556799	TRUE
Ndufs2	0	0.218	6.89	12	0.00108	0.00981	0.55418	0.722637	TRUE
Snx5	0	0.218	5.91	8.33	0.00568	0.036	0.334365	0.478027	TRUE
Kif5b	0	0.218	7.94	12.3	0.00094	0.00877	0.759398	0.881426	TRUE
Tmem160	0	0.217	5.9	8.61	0.00498	0.0325	0.344538	0.479685	TRUE
Tkt	0	0.215	7.41	8.49	0.00526	0.0339	0.643078	0.805556	TRUE
Ssb	0	0.214	6.81	8.85	0.00445	0.0298	0.509067	0.690713	TRUE
Ctbp1	0	0.214	5.96	9.69	0.00302	0.0219	0.351614	0.517413	TRUE
Dnajc7	0	0.211	5.57	7.81	0.00727	0.0433	0.28483	0.414594	TRUE
Eif4a2	0	0.211	8	9.39	0.00347	0.0245	0.78107	0.891376	TRUE
Rpl7	0	0.21	11.1	10.5	0.00207	0.0164	0.988501	0.996683	TRUE
Cnbp	0	0.21	8.02	8.88	0.00439	0.0295	0.78107	0.891376	TRUE
Rps23	0	0.21	11	8.63	0.00494	0.0323	0.990712	0.996269	TRUE
Chmp4b	0	0.209	6.42	10.5	0.00206	0.0163	0.436975	0.610282	TRUE
Mrfap1	0	0.209	7.53	13	0.000697	0.00694	0.683326	0.831675	TRUE
Rpl23a	0	0.207	10.3	11.5	0.00132	0.0116	0.980097	0.990464	TRUE
Mtch2	0	0.205	6.6	9.87	0.00278	0.0205	0.46705	0.624793	TRUE
Rpl27a	0	0.205	11.5	7.49	0.00851	0.0488	0.99425	0.997927	TRUE
Arf1	0	0.205	8.19	9.15	0.00387	0.0268	0.810703	0.91874	TRUE
Selenoh	0	0.204	7.26	7.45	0.00867	0.0496	0.628483	0.769071	TRUE
Arpp19	0	0.203	6.81	8.01	0.00661	0.0401	0.526316	0.705224	TRUE
Ccdc47	0	0.203	6.61	8	0.00663	0.0402	0.49226	0.621061	TRUE
Etf1	0	0.202	6.16	8.5	0.00524	0.0338	0.383459	0.541045	TRUE
Anapc16	0	0.201	5.76	7.84	0.00719	0.043	0.315347	0.459784	TRUE
Rpl18a	0	0.201	11.5	8.9	0.00435	0.0294	0.993366	0.998342	TRUE
Zfand5	0	0.201	7.3	7.45	0.00867	0.0496	0.613445	0.757877	TRUE
Ddt	0	0.2	6.77	8.14	0.00623	0.0383	0.496683	0.661277	TRUE
Lrrc58	0	0.2	6.64	7.6	0.00804	0.0469	0.493145	0.641791	TRUE
Rps17	0	0.198	10	8.7	0.00477	0.0314	0.974348	0.986733	TRUE
Rnf181	0	0.197	5.86	7.87	0.00707	0.0424	0.332596	0.477612	TRUE
Sypl	0	0.196	7.52	7.52	0.00835	0.0481	0.68996	0.830846	TRUE
Ube2d2a	0	0.194	6.67	8.16	0.00617	0.0381	0.501106	0.673715	TRUE
Rps11	0	0.193	10.7	7.5	0.00846	0.0486	0.988943	0.997512	TRUE
Mif4gd	0	0.187	6.04	7.84	0.00719	0.043	0.369306	0.511194	TRUE
Swi5	0	0.185	7.35	7.71	0.00764	0.0451	0.654578	0.784411	TRUE
Serbp1	0	0.184	7.88	9.14	0.0039	0.0269	0.754533	0.866915	TRUE
Sf3b1	0	0.183	7.39	8.07	0.00642	0.0392	0.651039	0.80597	TRUE
Cltc	0	0.183	6.63	8.2	0.00604	0.0377	0.48828	0.625622	TRUE
Chmp2a	0	0.181	7.2	8.11	0.0063	0.0387	0.611676	0.75539	TRUE
Capza2	0	0.18	6.85	8.22	0.00599	0.0375	0.542238	0.709784	TRUE
Prnp	0	-0.185	7.81	8.2	0.00604	0.0377	0.750111	0.805141	TRUE
Sfr1	0	-0.194	6.45	8.49	0.00526	0.0339	0.476338	0.562189	TRUE
Cggbp1	0	-0.198	6.27	8.13	0.00626	0.0385	0.449359	0.52529	TRUE
Ddx6	0	-0.199	7.29	11.2	0.00155	0.013	0.692172	0.737977	TRUE
P4hb	0	-0.201	7.48	8	0.00664	0.0403	0.704556	0.776534	TRUE
Runx1	0	-0.202	6.76	7.74	0.00751	0.0445	0.555064	0.620647	TRUE
Dusp11	0	-0.203	6.06	8.43	0.00543	0.0347	0.4069	0.47927	TRUE
Syncrip	0	-0.205	6.47	8.41	0.00546	0.0348	0.496241	0.569237	TRUE
Dock9	0	-0.206	6.22	7.77	0.00743	0.0441	0.429014	0.508292	TRUE
Nipbl	0	-0.208	6.69	10.1	0.00249	0.0188	0.539142	0.613184	TRUE
Qk	0	-0.209	7.01	8.69	0.00479	0.0316	0.59885	0.662935	TRUE
Ash1l	0	-0.214	6.97	10.7	0.00194	0.0155	0.613888	0.673715	TRUE
Rlim	0	-0.216	5.81	9.26	0.00368	0.0257	0.347192	0.406716	TRUE
Akap9	0	-0.216	7.19	7.69	0.0077	0.0454	0.643521	0.713101	TRUE
Nr3c1	0	-0.218	6.3	9.35	0.00353	0.0248	0.463069	0.522388	TRUE
Sptlc2	0	-0.22	7.12	11	0.00164	0.0136	0.650597	0.716003	TRUE
Usp9x	0	-0.221	6.67	9.84	0.00282	0.0208	0.532508	0.602405	TRUE
Hp1bp3	0	-0.221	6.84	14.5	0.000369	0.00419	0.586908	0.6534	TRUE
Hmgb2	0	-0.221	7.27	8.04	0.00652	0.0397	0.673596	0.696103	TRUE
Ppp1r12a	0	-0.222	6.4	7.81	0.00729	0.0434	0.478107	0.546849	TRUE
Lmo4	0	-0.225	7.24	8.46	0.00535	0.0344	0.635559	0.715589	TRUE
Sdf2	0	-0.226	5.89	8.14	0.00622	0.0383	0.377709	0.444444	TRUE
Pbrm1	0	-0.228	7.18	13.7	0.000514	0.00545	0.647943	0.716003	TRUE
Ddx5	0	-0.228	9.45	12.8	0.000763	0.00744	0.964175	0.976783	TRUE
Ttc3	0	-0.228	6.32	8.68	0.00481	0.0316	0.443609	0.52529	TRUE
Ilk	0	-0.229	5.13	7.53	0.00832	0.048	0.253428	0.304312	TRUE
Sort1	0	-0.231	6.76	8.81	0.00453	0.0302	0.569659	0.636401	TRUE
Pip5k1a	0	-0.232	5.15	8.88	0.00439	0.0295	0.254312	0.291045	TRUE
Prss8	0	-0.233	6.36	8.68	0.00482	0.0317	0.475011	0.536484	TRUE
Zfhx3	0	-0.233	6.75	10.7	0.00193	0.0154	0.540027	0.59204	TRUE
Arid1a	0	-0.234	6.45	10.4	0.00222	0.0172	0.499337	0.568408	TRUE
Pon2	0	-0.234	6.92	11.4	0.00138	0.0119	0.605484	0.651741	TRUE
Tle1	0	-0.235	5.2	8.39	0.00553	0.0352	0.257851	0.298922	TRUE
Cnot6	0	-0.235	5.89	10.5	0.00214	0.0167	0.379478	0.43864	TRUE
Hsp90b1	0	-0.238	8.52	9.65	0.00307	0.0222	0.850509	0.880597	TRUE
Gstz1	0	-0.238	5.37	8.98	0.00419	0.0286	0.282176	0.330846	TRUE
Kdm2a	0	-0.238	5.59	9.4	0.00345	0.0244	0.324193	0.382255	TRUE
Mecom	0	-0.239	6.64	11.1	0.0016	0.0134	0.531623	0.582504	TRUE
Snrnp70	0	-0.241	7.17	8.89	0.00436	0.0294	0.671827	0.727197	TRUE
Ppp2r2a	0	-0.241	6.03	9.65	0.00307	0.0222	0.404246	0.470564	TRUE
Kdsr	0	-0.242	5.46	8.93	0.00429	0.0291	0.295444	0.354063	TRUE
Kmt2c	0	-0.244	5.79	9.67	0.00305	0.022	0.354268	0.411277	TRUE
Cdk2ap2	0	-0.244	6.67	8.31	0.00574	0.0363	0.531623	0.598673	TRUE
2007-03-01	0	-0.246	6.71	10.8	0.00181	0.0146	0.549314	0.614842	TRUE
Use1	0	-0.247	7.77	9.68	0.00304	0.022	0.792127	0.82131	TRUE
Luc7l3	0	-0.247	7.05	11.4	0.00139	0.012	0.624502	0.674959	TRUE
Dek	0	-0.247	6.98	12.4	0.000906	0.00851	0.623176	0.66791	TRUE
Xiap	0	-0.249	6.53	10.4	0.00223	0.0172	0.51349	0.557629	TRUE
Zfp266	0	-0.249	5.64	7.58	0.00812	0.0472	0.321097	0.370647	TRUE
Rabgap1	0	-0.25	5.08	10.1	0.00254	0.0191	0.234852	0.286484	TRUE
Rab5b	0	-0.25	5.18	7.55	0.00823	0.0476	0.258293	0.298507	TRUE
Lpp	0	-0.25	6.79	22.2	1.89e-05	0.000366	0.551526	0.633499	TRUE
Mga	0	-0.251	5.68	9.08	0.004	0.0275	0.325077	0.376036	TRUE
Arid2	0	-0.251	5.87	7.98	0.0067	0.0406	0.387439	0.43325	TRUE
Usp7	0	-0.251	5.84	11.1	0.0016	0.0133	0.383016	0.43325	TRUE
Atf7ip	0	-0.252	5.7	8.81	0.00454	0.0303	0.328616	0.376451	TRUE
Rassf3	0	-0.252	5.95	9.23	0.00374	0.026	0.403361	0.432007	TRUE
Rbm6	0	-0.252	5.45	8.6	0.005	0.0326	0.311367	0.35199	TRUE
Pwwp2a	0	-0.252	4.9	7.81	0.00727	0.0433	0.212738	0.250829	TRUE
Zfp131	0	-0.254	5.6	8.82	0.00451	0.0301	0.314463	0.370647	TRUE
Skil	0	-0.255	6.37	8.9	0.00436	0.0294	0.442724	0.495854	TRUE
Tiparp	0	-0.255	5.72	9.75	0.00294	0.0214	0.332154	0.378939	TRUE
Dcaf11	0	-0.255	6.26	9.4	0.00345	0.0244	0.468377	0.531924	TRUE
Spop	0	-0.256	6.43	12.9	0.00072	0.0071	0.498894	0.564677	TRUE
Col4a3bp	0	-0.256	5.65	7.91	0.00695	0.0418	0.337019	0.380182	TRUE
Rsbn1l	0	-0.257	6.09	8.25	0.00589	0.037	0.416188	0.485904	TRUE
Prkaca	0	-0.257	5.04	8.42	0.00545	0.0348	0.238832	0.271144	TRUE
Irx2	0	-0.257	7.52	12	0.00106	0.00969	0.710305	0.756219	TRUE
Ezr	0	-0.257	7.99	18	9.35e-05	0.00139	0.811146	0.855721	TRUE
Hipk3	0	-0.258	5.51	7.67	0.00779	0.0458	0.316232	0.360282	TRUE
Ep400	0	-0.258	5.81	15.2	0.000275	0.0033	0.362229	0.422056	TRUE
C1galt1	0	-0.258	5.78	8.85	0.00445	0.0298	0.356037	0.410862	TRUE
Selenos	0	-0.258	7.72	13.2	0.000652	0.00661	0.78107	0.802653	TRUE
Aamp	0	-0.259	6.55	10.2	0.00239	0.0182	0.521893	0.59204	TRUE
Usp47	0	-0.26	6.3	10.9	0.00179	0.0145	0.454224	0.522388	TRUE
Irf2	0	-0.26	6	10.1	0.00246	0.0186	0.400265	0.458955	TRUE
Zdhhc20	0	-0.26	5.46	10.6	0.00201	0.016	0.302963	0.345771	TRUE
2310035C23Rik	0	-0.261	5.26	7.53	0.00834	0.0481	0.273773	0.318823	TRUE
Rest	0	-0.261	6.04	9.41	0.00344	0.0244	0.391862	0.449005	TRUE
Msl1	0	-0.261	5.8	8.95	0.00424	0.0288	0.371959	0.424959	TRUE
Yy1	0	-0.261	6.63	9.93	0.00271	0.0201	0.545334	0.595771	TRUE
Fmr1	0	-0.262	5.24	9.11	0.00394	0.0271	0.260062	0.299751	TRUE
Abcd3	0	-0.262	7.76	8.33	0.00569	0.036	0.770898	0.807214	TRUE
Phip	0	-0.262	6.47	14.4	0.000385	0.00433	0.470588	0.513267	TRUE
Wac	0	-0.262	6.18	13.8	0.000495	0.0053	0.440071	0.497927	TRUE
Bag3	0	-0.263	5.15	7.54	0.00827	0.0478	0.247236	0.288143	TRUE
Tex15	0	-0.263	5.69	7.56	0.00822	0.0476	0.308713	0.363599	TRUE
Rbm5	0	-0.264	6.14	13.6	0.000543	0.0057	0.43609	0.496269	TRUE
Mier1	0	-0.265	5.73	12.6	0.000849	0.00806	0.343653	0.4034	TRUE
Dmxl1	0	-0.265	5.56	12.1	0.00103	0.00941	0.311809	0.366086	TRUE
Bod1l	0	-0.266	6.13	10.2	0.0024	0.0183	0.417957	0.46476	TRUE
Dnajc3	0	-0.266	7.26	11.8	0.00116	0.0104	0.656789	0.722222	TRUE
Sptbn1	0	-0.266	7.65	12.7	0.000802	0.00772	0.742149	0.78607	TRUE
Tsc22d4	0	-0.268	5.36	8.73	0.0047	0.0311	0.273773	0.322968	TRUE
Atp11a	0	-0.268	7.86	10.1	0.00248	0.0188	0.798319	0.828358	TRUE
Smc3	0	-0.268	5.88	9.43	0.0034	0.0241	0.368421	0.427861	TRUE
Acsl5	0	-0.268	6.93	12.6	0.000842	0.00801	0.610349	0.659204	TRUE
Foxa1	0	-0.27	5.66	7.77	0.00741	0.044	0.321097	0.376451	TRUE
Dhrs7	0	-0.27	6.38	8.25	0.00591	0.0371	0.467935	0.538972	TRUE
Ahctf1	0	-0.271	4.83	7.57	0.00816	0.0473	0.210969	0.245025	TRUE
Slc16a2	0	-0.271	5.9	10.2	0.00241	0.0183	0.382132	0.421642	TRUE
Sertad2	0	-0.271	5.28	8.9	0.00434	0.0294	0.260062	0.307629	TRUE
Fbxw11	0	-0.271	4.78	8.75	0.00466	0.0309	0.196373	0.237148	TRUE
Synrg	0	-0.271	5.26	8.23	0.00595	0.0373	0.263158	0.308043	TRUE
Kmt5b	0	-0.271	5.96	11.5	0.00136	0.0118	0.400265	0.44403	TRUE
Setd2	0	-0.272	5.76	12.9	0.000721	0.0071	0.358691	0.410033	TRUE
Rsrc2	0	-0.273	6.77	16.1	0.000194	0.0025	0.553737	0.60738	TRUE
Clstn1	0	-0.274	5.86	10.8	0.00181	0.0146	0.378594	0.422056	TRUE
Mbtps1	0	-0.274	5.4	9.73	0.00296	0.0215	0.306059	0.341625	TRUE
Nectin2	0	-0.275	6.68	10.2	0.0024	0.0183	0.531623	0.603234	TRUE
Baiap2	0	-0.275	5.92	8.35	0.00562	0.0357	0.397169	0.440713	TRUE
Maf1	0	-0.275	5.21	8.49	0.00527	0.0339	0.262716	0.314262	TRUE
Stx5a	0	-0.275	5.56	11.4	0.00142	0.0122	0.325077	0.378939	TRUE
Mal	0	-0.276	6.67	11.4	0.00141	0.0121	0.517028	0.560945	TRUE
Ints6l	0	-0.276	5.98	11.5	0.00132	0.0116	0.388324	0.422886	TRUE
Svil	0	-0.276	6.29	11.5	0.00132	0.0116	0.44184	0.499585	TRUE
Trip12	0	-0.277	6.06	12.3	0.00095	0.00883	0.423706	0.474295	TRUE
Nek7	0	-0.277	5.25	8.45	0.00537	0.0345	0.265369	0.305141	TRUE
Cdk13	0	-0.277	5.4	10.1	0.00248	0.0188	0.287926	0.335821	TRUE
Tmem164	0	-0.278	6.92	13	0.000703	0.00698	0.584697	0.635158	TRUE
Alcam	0	-0.279	9.21	17	0.000135	0.00187	0.958868	0.968076	TRUE
Dpp9	0	-0.279	5.83	9.9	0.00274	0.0203	0.366652	0.4034	TRUE
Itch	0	-0.28	5.1	10.9	0.00177	0.0144	0.248563	0.288557	TRUE
Zfp704	0	-0.281	6.52	9.44	0.00338	0.024	0.494029	0.558043	TRUE
Samd4b	0	-0.281	4.83	8.45	0.00538	0.0345	0.211853	0.24005	TRUE
Anp32a	0	-0.281	6.79	7.8	0.0073	0.0434	0.551526	0.634328	TRUE
Kansl1	0	-0.281	5.31	9.52	0.00327	0.0234	0.277311	0.32131	TRUE
Syne2	0	-0.281	5.74	7.67	0.00779	0.0458	0.341442	0.379768	TRUE
9530068E07Rik	0	-0.282	6.49	14.6	0.000363	0.00414	0.520124	0.569652	TRUE
Pacsin3	0	-0.283	4.75	8.79	0.00458	0.0305	0.199469	0.230514	TRUE
Tgfbr1	0	-0.283	5.06	8.73	0.0047	0.0311	0.23839	0.273632	TRUE
Esco1	0	-0.283	4.77	7.46	0.00863	0.0494	0.195046	0.229685	TRUE
Gtpbp2	0	-0.285	4.93	9.24	0.00372	0.0259	0.222026	0.256633	TRUE
Tmem245	0	-0.286	7.71	11.2	0.00154	0.013	0.784609	0.803068	TRUE
Zcchc11	0	-0.286	6.29	17.5	0.000112	0.00161	0.454224	0.512438	TRUE
Phc2	0	-0.286	5.49	10.2	0.00241	0.0183	0.311367	0.35199	TRUE
H6pd	0	-0.286	5.41	7.56	0.00823	0.0476	0.293675	0.325456	TRUE
Zranb1	0	-0.286	5.85	16.6	0.000161	0.00215	0.365767	0.423715	TRUE
Gapvd1	0	-0.287	5.7	13.4	0.000605	0.00622	0.353383	0.385158	TRUE
Tmem159	0	-0.287	6.34	10.4	0.00215	0.0168	0.460416	0.5	TRUE
Taok1	0	-0.287	6.45	17.8	9.88e-05	0.00145	0.506855	0.543118	TRUE
Phf12	0	-0.287	4.64	9.2	0.00379	0.0263	0.188412	0.220978	TRUE
Rai14	0	-0.287	7.43	12.2	0.00101	0.00928	0.697921	0.749585	TRUE
Pdpk1	0	-0.287	5.24	12.6	0.000842	0.00801	0.267581	0.305141	TRUE
Mef2a	0	-0.288	6.1	14.4	0.000395	0.00441	0.427687	0.468076	TRUE
Atl3	0	-0.288	5.19	7.82	0.00723	0.0432	0.257408	0.295605	TRUE
Btg1	0	-0.289	7.93	11.1	0.00163	0.0136	0.790801	0.836235	TRUE
Slco2a1	0	-0.289	6.77	11	0.00164	0.0137	0.549314	0.589138	TRUE
Nadk2	0	-0.289	4.97	8.31	0.00572	0.0362	0.226448	0.266998	TRUE
Fam133b	0	-0.29	5.22	9.75	0.00293	0.0214	0.250774	0.298922	TRUE
Dynll1	0	-0.29	8.21	7.59	0.00808	0.047	0.807165	0.858209	TRUE
Srsf2	0	-0.29	7.71	12.6	0.000842	0.00801	0.764264	0.808458	TRUE
Klf3	0	-0.291	6.23	18.7	7.14e-05	0.00111	0.438302	0.489221	TRUE
Grhl2	0	-0.291	4.75	7.83	0.00722	0.0431	0.195046	0.226783	TRUE
Mob2	0	-0.292	5	9.99	0.00263	0.0196	0.242371	0.279022	TRUE
BC005537	0	-0.292	6.92	7.57	0.00818	0.0474	0.600177	0.635572	TRUE
Ptbp2	0	-0.293	4.75	8.69	0.00479	0.0316	0.19372	0.22471	TRUE
Creb3l2	0	-0.293	5.25	8.89	0.00436	0.0294	0.262273	0.29602	TRUE
Tug1	0	-0.293	5.5	10.8	0.00185	0.0149	0.318443	0.352405	TRUE
Stard3nl	0	-0.293	6.93	7.76	0.00744	0.0441	0.592658	0.661692	TRUE
Il6st	0	-0.293	5.35	8.58	0.00505	0.0328	0.283061	0.324627	TRUE
Col4a5	0	-0.295	5.08	8.43	0.00542	0.0347	0.22866	0.282338	TRUE
Tpm3	0	-0.295	6.65	10.7	0.00188	0.0151	0.521893	0.584163	TRUE
Arfgef3	0	-0.295	6.49	16.4	0.00017	0.00225	0.503317	0.541874	TRUE
2006-03-01	0	-0.295	5.48	8.73	0.00471	0.0311	0.312251	0.342454	TRUE
Senp2	0	-0.295	5.39	9.67	0.00305	0.022	0.297656	0.333333	TRUE
Ppp2r5a	0	-0.296	5.99	13.1	0.000667	0.00672	0.406457	0.461443	TRUE
Rbms1	0	-0.296	7.06	16.5	0.000168	0.00222	0.625829	0.677032	TRUE
Diaph2	0	-0.296	4.52	8.58	0.00505	0.0328	0.168067	0.199005	TRUE
Fbxl5	0	-0.296	5.85	14.5	0.000377	0.00426	0.39142	0.416667	TRUE
Phf3	0	-0.297	6.58	15	0.000298	0.00352	0.530296	0.575456	TRUE
Zfp148	0	-0.297	5.73	14.7	0.000349	0.004	0.350287	0.395108	TRUE
Csnk1g3	0	-0.298	4.76	8.66	0.00486	0.0319	0.199912	0.226368	TRUE
Slc39a8	0	-0.299	7.25	12.8	0.000765	0.00746	0.652366	0.695688	TRUE
Stmn1	0	-0.299	7.83	12.2	0.000986	0.00911	0.733746	0.741294	TRUE
Snd1	0	-0.299	5.75	7.78	0.00738	0.0439	0.352057	0.40257	TRUE
Tead1	0	-0.299	5.5	7.91	0.00692	0.0416	0.295887	0.327529	TRUE
Tmem41b	0	-0.3	5.51	9.13	0.00392	0.027	0.308713	0.347844	TRUE
Hook3	0	-0.3	5.88	20.7	3.28e-05	0.000582	0.363998	0.406302	TRUE
Marveld1	0	-0.3	5.79	8.26	0.00586	0.0369	0.351614	0.390962	TRUE
Cdk14	0	-0.302	4.85	8.61	0.00498	0.0325	0.204334	0.243367	TRUE
Cnot4	0	-0.302	5.52	16.5	0.000167	0.00222	0.308713	0.356965	TRUE
Rbpjl	0	-0.303	7.48	12.7	0.000784	0.00757	0.696594	0.729685	TRUE
Lrp6	0	-0.303	6.05	15.1	0.000288	0.00341	0.421053	0.454395	TRUE
Hpcal1	0	-0.303	5.41	12.9	0.000728	0.00715	0.288368	0.327944	TRUE
Nrf1	0	-0.305	4.44	7.73	0.00757	0.0447	0.164087	0.18325	TRUE
Arid1b	0	-0.305	5.42	13.4	0.000602	0.0062	0.293233	0.339138	TRUE
Cabin1	0	-0.306	5.07	12.4	0.000896	0.00844	0.235294	0.274046	TRUE
Bfar	0	-0.306	4.76	9.04	0.00407	0.0278	0.196373	0.220149	TRUE
Trim33	0	-0.307	5.47	12.8	0.000775	0.00752	0.303406	0.3466	TRUE
Zfp62	0	-0.307	4.42	7.79	0.00734	0.0436	0.162318	0.179104	TRUE
Acaca	0	-0.307	5.91	7.52	0.00837	0.0483	0.39142	0.426617	TRUE
Birc6	0	-0.307	6.96	12.9	0.000744	0.00729	0.589562	0.620232	TRUE
Zbtb7a	0	-0.308	6.11	17.5	0.000114	0.00162	0.429014	0.471393	TRUE
Ccnt2	0	-0.309	6.01	14.8	0.000326	0.00378	0.413092	0.459784	TRUE
Hspa5	0	-0.309	8.47	8.22	0.00599	0.0375	0.819107	0.833748	TRUE
Arhgef2	0	-0.309	5.49	9.56	0.00321	0.023	0.311809	0.330846	TRUE
Plekhb2	0	-0.31	5.36	9.14	0.0039	0.0269	0.288368	0.322554	TRUE
Cd36	0	-0.31	8.57	9.72	0.00299	0.0217	0.889872	0.892206	TRUE
Tspyl1	0	-0.31	5.16	8.84	0.00447	0.0299	0.255197	0.290216	TRUE
Nfrkb	0	-0.31	4.32	8.21	0.00602	0.0376	0.152587	0.174959	TRUE
Celf2	0	-0.311	5.08	8.58	0.00504	0.0328	0.236621	0.264925	TRUE
Trpc4ap	0	-0.311	5.05	10.2	0.00237	0.0181	0.249005	0.273217	TRUE
Sowahc	0	-0.311	5.71	13.2	0.00064	0.00651	0.337904	0.368159	TRUE
Scd2	0	-0.314	8.44	11	0.00168	0.0139	0.829279	0.867745	TRUE
Ube2h	0	-0.315	5.77	19.7	4.72e-05	0.000794	0.355595	0.399668	TRUE
Rev3l	0	-0.316	5.08	11.6	0.00128	0.0112	0.237506	0.277778	TRUE
Ttc7	0	-0.316	5	8.22	0.00599	0.0375	0.224679	0.262438	TRUE
Ptpn13	0	-0.317	4.67	8.36	0.0056	0.0356	0.192835	0.208955	TRUE
Atp2a2	0	-0.317	7.43	24.6	8.03e-06	0.000183	0.693056	0.743781	TRUE
Suco	0	-0.319	5.11	11	0.00171	0.0141	0.246351	0.270315	TRUE
Dennd4c	0	-0.319	4.55	8.8	0.00455	0.0303	0.176028	0.199834	TRUE
Nipal1	0	-0.319	5.49	8.9	0.00434	0.0293	0.282176	0.312604	TRUE
Ric8a	0	-0.319	4.56	8.05	0.00648	0.0395	0.173375	0.207297	TRUE
Mat2b	0	-0.319	5.78	18.9	6.51e-05	0.00103	0.368863	0.410448	TRUE
Ccnj	0	-0.319	4.6	7.53	0.00831	0.048	0.180893	0.20398	TRUE
Cir1	0	-0.32	6.1	15	0.000309	0.00363	0.433437	0.478441	TRUE
Wdfy3	0	-0.321	4.81	10.9	0.00172	0.0141	0.200796	0.230929	TRUE
Ppp1r13b	0	-0.321	5.12	10.5	0.00208	0.0164	0.256524	0.283997	TRUE
Nfkbiz	0	-0.321	6.57	15.8	0.000218	0.00276	0.490933	0.5199	TRUE
Nrip1	0	-0.321	6.37	21.3	2.6e-05	0.000481	0.4613	0.508292	TRUE
Rc3h2	0	-0.322	5.25	10.3	0.00232	0.0178	0.267581	0.310116	TRUE
Wwtr1	0	-0.322	5.59	10.4	0.00214	0.0168	0.325962	0.352405	TRUE
Tbc1d14	0	-0.322	4.43	7.81	0.00727	0.0433	0.166298	0.189055	TRUE
Prkcd	0	-0.322	5.3	12.2	0.00101	0.00927	0.289695	0.32131	TRUE
Ccar1	0	-0.323	5.89	15.5	0.000251	0.00307	0.364883	0.4233	TRUE
Rspry1	0	-0.323	4.27	9.96	0.00267	0.0199	0.144626	0.170398	TRUE
Yap1	0	-0.323	5.32	12.6	0.000846	0.00804	0.282618	0.318408	TRUE
Ice1	0	-0.323	4.35	8.14	0.00622	0.0383	0.15701	0.174959	TRUE
Zfp292	0	-0.324	6.19	20.9	3e-05	0.000544	0.42061	0.4801	TRUE
Sfpq	0	-0.324	7.55	20.9	3.11e-05	0.000559	0.732419	0.752073	TRUE
Slc4a2	0	-0.325	5.33	16.7	0.000153	0.00206	0.291906	0.32131	TRUE
Pptc7	0	-0.325	4.92	8.54	0.00514	0.0333	0.223795	0.252488	TRUE
Tdrd3	0	-0.325	4.4	8.3	0.00577	0.0364	0.158337	0.177032	TRUE
Phldb2	0	-0.325	7.12	17.4	0.000114	0.00163	0.657231	0.688226	TRUE
Msrb2	0	-0.326	4.36	8.58	0.00506	0.0328	0.152145	0.174544	TRUE
Ift20	0	-0.327	7.73	13	0.000697	0.00694	0.763821	0.796849	TRUE
Ubtf	0	-0.327	5.76	13.4	0.000592	0.00611	0.351614	0.397595	TRUE
Pcnt	0	-0.328	6.36	8.97	0.00421	0.0286	0.456877	0.46932	TRUE
Zcchc14	0	-0.328	4.96	8.51	0.00523	0.0338	0.236179	0.25	TRUE
Bdp1	0	-0.328	5.32	13.4	0.000583	0.00605	0.263158	0.309701	TRUE
Sppl3	0	-0.329	5.19	14.6	0.000354	0.00405	0.2751	0.299751	TRUE
Nr2c2	0	-0.33	5.11	12.2	0.000975	0.00903	0.25387	0.284826	TRUE
Lcmt1	0	-0.33	4.38	7.68	0.00773	0.0456	0.157895	0.179104	TRUE
Ranbp2	0	-0.33	6.24	19.2	5.79e-05	0.000939	0.45157	0.483002	TRUE
Adam19	0	-0.33	5.87	8.26	0.00588	0.037	0.361345	0.395937	TRUE
Arid4b	0	-0.33	6.99	16.1	0.000196	0.00252	0.60858	0.658789	TRUE
Creb1	0	-0.331	4.93	13.2	0.000652	0.00661	0.212295	0.251244	TRUE
Chd6	0	-0.331	6.03	16.8	0.000146	0.00199	0.408669	0.454395	TRUE
Tcea3	0	-0.331	5.92	9.84	0.00282	0.0208	0.372402	0.406302	TRUE
Hacd3	0	-0.331	6.23	11.9	0.00115	0.0104	0.440071	0.483416	TRUE
Smurf2	0	-0.332	4.89	11.7	0.00121	0.0108	0.214065	0.245854	TRUE
Rnf2	0	-0.333	4.21	7.91	0.00693	0.0417	0.140646	0.164594	TRUE
Kdm1a	0	-0.333	5.37	14.8	0.000328	0.0038	0.294118	0.325456	TRUE
Sesn3	0	-0.333	5.58	9.5	0.0033	0.0236	0.290579	0.344113	TRUE
Ints13	0	-0.334	4.12	7.55	0.00826	0.0478	0.131358	0.15257	TRUE
Fam91a1	0	-0.334	5.55	11.7	0.00121	0.0108	0.326847	0.355307	TRUE
Otud5	0	-0.335	4.31	8.06	0.00645	0.0394	0.154356	0.173715	TRUE
Casd1	0	-0.335	4.94	12.8	0.000763	0.00744	0.229102	0.253317	TRUE
Gse1	0	-0.335	5.79	16	0.000201	0.00257	0.368421	0.404229	TRUE
Slc22a23	0	-0.335	5.55	11.9	0.00112	0.0102	0.325077	0.350332	TRUE
Klf5	0	-0.336	7	17.9	9.43e-05	0.0014	0.607696	0.655887	TRUE
Gm2a	0	-0.337	4.04	8.03	0.00655	0.0399	0.127377	0.144279	TRUE
Fut8	0	-0.337	6.17	12.3	0.000934	0.00873	0.446705	0.475124	TRUE
Nop53	0	-0.338	6.82	8.45	0.00538	0.0345	0.584255	0.632255	TRUE
Slc38a2	0	-0.338	7.94	23.2	1.3e-05	0.000272	0.793012	0.832919	TRUE
Vim	0	-0.339	5.13	7.71	0.00764	0.0451	0.249005	0.284411	TRUE
Trim56	0	-0.339	5.08	7.65	0.00788	0.0461	0.251216	0.269486	TRUE
Ubxn7	0	-0.339	4.21	7.66	0.00784	0.046	0.143299	0.161277	TRUE
App	0	-0.339	9.35	31.7	7.47e-07	2.56e-05	0.963733	0.966418	TRUE
Ahnak	0	-0.339	6.48	9.34	0.00354	0.0249	0.462627	0.473051	TRUE
Zfp592	0	-0.34	4.14	7.84	0.00719	0.043	0.136223	0.154229	TRUE
Kat6a	0	-0.34	4.84	8.58	0.00505	0.0328	0.209199	0.233002	TRUE
Kat6b	0	-0.34	4.39	8.98	0.00419	0.0286	0.153472	0.16874	TRUE
Slc24a4	0	-0.34	4.82	7.45	0.00864	0.0494	0.215834	0.223881	TRUE
Tfrc	0	-0.34	6.69	9.34	0.00354	0.0249	0.535604	0.50539	TRUE
Ypel3	0	-0.341	6.28	8.17	0.00613	0.0378	0.479434	0.507877	TRUE
Rsrp1	0	-0.342	8.49	13.5	0.000571	0.00593	0.882353	0.893864	TRUE
Bnip3l	0	-0.342	7.24	19.2	5.84e-05	0.000945	0.681999	0.736733	TRUE
Pign	0	-0.343	4.6	11.9	0.00113	0.0102	0.181336	0.210199	TRUE
Napsa	0	-0.343	11.3	8.64	0.00491	0.0321	0.994693	0.997098	TRUE
Fcho2	0	-0.343	5.88	19.4	5.42e-05	0.000888	0.387439	0.421642	TRUE
Phf20l1	0	-0.343	6.75	22	2.01e-05	0.000386	0.561698	0.603648	TRUE
Elf3	0	-0.344	5.4	10.6	0.00202	0.0161	0.278195	0.31592	TRUE
Prpf18	0	-0.344	5.45	8.34	0.00567	0.0359	0.311809	0.341625	TRUE
Siah1a	0	-0.344	5.58	12.4	0.000913	0.00856	0.336577	0.368988	TRUE
Dnmt3a	0	-0.344	5.41	10.2	0.00237	0.0181	0.293675	0.320066	TRUE
Rps6ka3	0	-0.346	5.98	21.5	2.47e-05	0.000462	0.390535	0.437811	TRUE
Usp1	0	-0.346	4.66	11.8	0.00116	0.0104	0.182663	0.202736	TRUE
Kmt2e	0	-0.346	7.14	24.7	7.67e-06	0.000176	0.648386	0.701493	TRUE
Mau2	0	-0.346	5.13	11.4	0.0014	0.012	0.2636	0.294362	TRUE
Prrc1	0	-0.346	4.76	13.8	0.000509	0.00541	0.199912	0.228027	TRUE
Macf1	0	-0.347	6.61	13.9	0.000489	0.00526	0.533392	0.559701	TRUE
Mat2a	0	-0.347	7.33	28	2.54e-06	7.22e-05	0.678019	0.703151	TRUE
Zfp516	0	-0.347	4.94	12.7	0.000795	0.00767	0.225122	0.246683	TRUE
Nr2f2	0	-0.348	4.97	10.8	0.00184	0.0149	0.216276	0.238806	TRUE
Pbx1	0	-0.35	6.89	22.4	1.77e-05	0.000349	0.603715	0.626036	TRUE
Pbx3	0	-0.35	5.04	14.4	0.000384	0.00433	0.233525	0.261194	TRUE
Ubn2	0	-0.35	6.44	21.2	2.77e-05	0.000507	0.494029	0.538972	TRUE
Txnrd3	0	-0.35	5.37	10.8	0.00179	0.0146	0.296771	0.328773	TRUE
Pank3	0	-0.35	5.69	10.8	0.0018	0.0146	0.348076	0.386816	TRUE
Lbp	0	-0.351	6.37	11.1	0.00158	0.0132	0.471473	0.43864	TRUE
Ugcg	0	-0.351	4.51	8.07	0.00644	0.0393	0.17249	0.184909	TRUE
Pcyt1a	0	-0.351	5.79	10.9	0.00177	0.0144	0.364441	0.401741	TRUE
Sptan1	0	-0.352	5.5	16.6	0.00016	0.00215	0.308271	0.338723	TRUE
1810013L24Rik	0	-0.352	4.47	9.05	0.00405	0.0277	0.168067	0.182421	TRUE
Mysm1	0	-0.353	6.04	19.4	5.29e-05	0.000871	0.386112	0.458126	TRUE
Kdm3a	0	-0.353	4.91	11.5	0.00136	0.0118	0.229102	0.24005	TRUE
Rnf215	0	-0.353	5.08	10.8	0.00186	0.015	0.241486	0.274461	TRUE
Epn2	0	-0.353	4.83	10.1	0.00246	0.0186	0.212738	0.235489	TRUE
Ccnd3	0	-0.353	5.86	8.34	0.00566	0.0359	0.353826	0.412521	TRUE
Scmh1	0	-0.354	4.44	10.7	0.00196	0.0156	0.163644	0.186153	TRUE
Pnpla8	0	-0.354	5.46	14.9	0.000312	0.00365	0.307828	0.330017	TRUE
Pnrc2	0	-0.355	5.13	14.7	0.000345	0.00397	0.24812	0.282753	TRUE
Foxo1	0	-0.356	4.73	8.86	0.00444	0.0298	0.20345	0.222222	TRUE
Rprd2	0	-0.356	5.08	11.3	0.00147	0.0125	0.245024	0.271973	TRUE
Ctdspl2	0	-0.357	5.01	14.5	0.000381	0.0043	0.238832	0.261609	TRUE
Bsdc1	0	-0.357	4.37	7.53	0.00832	0.048	0.163202	0.175788	TRUE
Smg1	0	-0.357	5.97	17	0.000136	0.00188	0.404688	0.443201	TRUE
Med13	0	-0.357	5.75	18	9.14e-05	0.00137	0.369306	0.405473	TRUE
Ocln	0	-0.357	4.58	8.41	0.00548	0.0349	0.175586	0.202322	TRUE
Ccnl1	0	-0.358	7.09	27.2	3.34e-06	8.97e-05	0.621849	0.676617	TRUE
Lemd3	0	-0.359	4.45	9.91	0.00273	0.0202	0.168067	0.184494	TRUE
Casp3	0	-0.359	4.51	7.95	0.00682	0.0412	0.164529	0.183665	TRUE
Cdkn2aip	0	-0.359	5.06	17.2	0.000127	0.00178	0.243697	0.264511	TRUE
Cbx4	0	-0.359	5.71	14.1	0.000447	0.00491	0.348518	0.384743	TRUE
Brd2	0	-0.359	7.12	24.4	8.66e-06	0.000193	0.640867	0.674129	TRUE
Zfp318	0	-0.359	4.55	10.8	0.00181	0.0146	0.168067	0.189055	TRUE
Tnrc18	0	-0.361	5.51	15.2	0.000286	0.0034	0.332154	0.345357	TRUE
Tra2a	0	-0.361	8.1	32.2	6.38e-07	2.25e-05	0.821318	0.838308	TRUE
Midn	0	-0.361	5.47	16.5	0.000166	0.00221	0.308713	0.332919	TRUE
Lmtk2	0	-0.362	4.58	7.91	0.00694	0.0417	0.185759	0.19859	TRUE
Hivep2	0	-0.363	4.58	8.86	0.00443	0.0297	0.179124	0.195274	TRUE
Actr8	0	-0.363	3.88	8.92	0.0043	0.0291	0.114993	0.125622	TRUE
Fam76b	0	-0.363	5.04	13.6	0.000545	0.00571	0.241486	0.270315	TRUE
Smarca2	0	-0.363	5.53	17.4	0.000116	0.00166	0.309155	0.350746	TRUE
Cep350	0	-0.364	5.21	16.1	0.000197	0.00252	0.257408	0.292703	TRUE
Bmf	0	-0.364	5.04	8.23	0.00596	0.0374	0.240602	0.251244	TRUE
Tet3	0	-0.364	5.6	16.9	0.000141	0.00193	0.333038	0.357794	TRUE
Car8	0	-0.365	8.25	17.9	9.65e-05	0.00142	0.819549	0.834992	TRUE
Mosmo	0	-0.365	4.99	13	0.000709	0.00703	0.230871	0.264511	TRUE
Nbr1	0	-0.365	5.2	13.6	0.000545	0.00571	0.270234	0.297264	TRUE
Lamp3	0	-0.366	9.36	22.8	1.51e-05	0.000305	0.958868	0.951907	TRUE
Ext1	0	-0.367	4.54	12.4	0.000898	0.00845	0.179124	0.198176	TRUE
Slc26a9	0	-0.368	5.71	14.5	0.000372	0.00422	0.345865	0.381012	TRUE
Atp9a	0	-0.368	4.93	12.1	0.00104	0.00949	0.231756	0.250829	TRUE
Mthfd2l	0	-0.368	4.7	9.23	0.00373	0.026	0.190181	0.210199	TRUE
Rassf7	0	-0.368	4.8	9.92	0.00271	0.0201	0.214949	0.232587	TRUE
Flcn	0	-0.369	4.83	12	0.00108	0.00986	0.216276	0.22927	TRUE
Gtf2a1	0	-0.369	5.06	14.4	0.000386	0.00434	0.241044	0.268657	TRUE
Trim2	0	-0.37	5.73	11.9	0.00114	0.0103	0.332596	0.367745	TRUE
Cachd1	0	-0.37	5.08	11.6	0.00126	0.0111	0.241928	0.268242	TRUE
Uso1	0	-0.37	5.21	14.6	0.000365	0.00415	0.266254	0.290216	TRUE
Bcl9l	0	-0.37	5.18	11.8	0.00119	0.0107	0.264485	0.283167	TRUE
Pitpnm2	0	-0.371	4.79	12.2	0.000993	0.00917	0.205219	0.223051	TRUE
Wipi2	0	-0.371	4.68	8.45	0.00537	0.0345	0.1977	0.211028	TRUE
Kdm5a	0	-0.371	5.92	19.9	4.47e-05	0.000756	0.390093	0.425788	TRUE
Slc39a9	0	-0.371	4.33	8.05	0.00648	0.0395	0.159222	0.167496	TRUE
Rpl10	0	-0.372	4.43	9.65	0.00308	0.0222	0.164087	0.179934	TRUE
Megf9	0	-0.372	4.9	8.48	0.00529	0.034	0.22866	0.247098	TRUE
Chd4	0	-0.372	6.94	17.6	0.000109	0.00157	0.58337	0.625207	TRUE
Arhgap31	0	-0.372	6.2	11.7	0.00123	0.0109	0.437417	0.456053	TRUE
Wdr45	0	-0.373	5.3	9.47	0.00335	0.0238	0.259177	0.288557	TRUE
Kdm5c	0	-0.373	4.68	8.11	0.00629	0.0387	0.191066	0.20937	TRUE
Cmtm8	0	-0.373	7.92	18.4	8e-05	0.00122	0.787262	0.828773	TRUE
Rnf38	0	-0.374	4.35	11.8	0.0012	0.0107	0.156126	0.177032	TRUE
Ankrd10	0	-0.374	4.88	16.5	0.000166	0.00221	0.220699	0.235489	TRUE
Oser1	0	-0.375	4.73	10	0.00259	0.0194	0.20345	0.222222	TRUE
Amotl1	0	-0.375	4.74	9.76	0.00292	0.0213	0.199912	0.21476	TRUE
Btbd7	0	-0.375	6.21	27.7	2.82e-06	7.84e-05	0.454224	0.483831	TRUE
Diaph1	0	-0.375	6.68	20	4.26e-05	0.000723	0.55816	0.593698	TRUE
Prr12	0	-0.376	3.93	8.95	0.00424	0.0288	0.120301	0.130597	TRUE
Cdc42ep4	0	-0.376	4.85	11.9	0.0011	0.01	0.22291	0.244196	TRUE
Zmym3	0	-0.377	3.8	8.13	0.00624	0.0384	0.108359	0.120647	TRUE
Phf14	0	-0.377	5.65	15.5	0.000248	0.00306	0.342326	0.366915	TRUE
Fus	0	-0.377	7.74	30.8	9.92e-07	3.23e-05	0.773994	0.803897	TRUE
Rap2c	0	-0.378	4.39	12.3	0.000946	0.00881	0.155241	0.172471	TRUE
Zfp638	0	-0.378	5.67	27.6	2.84e-06	7.89e-05	0.337461	0.369403	TRUE
Scaf4	0	-0.378	4.49	8.33	0.00569	0.036	0.17249	0.193201	TRUE
Lbr	0	-0.379	5.12	18.2	8.55e-05	0.00129	0.259177	0.2699	TRUE
Spen	0	-0.379	5.43	17.4	0.000116	0.00166	0.308713	0.330431	TRUE
Mob1b	0	-0.379	6	15.3	0.000271	0.00326	0.417514	0.430348	TRUE
Man2a2	0	-0.379	4.29	10.4	0.00218	0.017	0.149491	0.160862	TRUE
Esam	0	-0.379	5.79	15.6	0.000235	0.00292	0.355153	0.380182	TRUE
Spred2	0	-0.379	4.78	7.94	0.00682	0.0412	0.206988	0.223051	TRUE
Trim8	0	-0.379	5.88	23.8	1.07e-05	0.00023	0.387881	0.421227	TRUE
Slc6a6	0	-0.38	6.19	8.22	0.00598	0.0375	0.424149	0.473051	TRUE
Rap2a	0	-0.38	5.06	15.4	0.000262	0.00318	0.240159	0.267828	TRUE
Lnpep	0	-0.38	5.59	14.3	0.000399	0.00446	0.330827	0.356551	TRUE
Ocrl	0	-0.381	4.35	12.7	0.00081	0.00779	0.158337	0.174544	TRUE
Rbm33	0	-0.381	5.18	15.2	0.000276	0.0033	0.265369	0.277778	TRUE
Baiap2l1	0	-0.381	5.64	16.6	0.000158	0.00212	0.348961	0.366086	TRUE
Hps5	0	-0.381	4.06	8.09	0.00637	0.039	0.12782	0.141376	TRUE
Hnf1b	0	-0.381	4.32	7.91	0.00692	0.0416	0.146395	0.16791	TRUE
Rgl2	0	-0.381	4.56	11.7	0.0012	0.0107	0.18222	0.200249	TRUE
Phactr2	0	-0.382	5.25	17.5	0.00011	0.00158	0.262273	0.297678	TRUE
Map3k5	0	-0.382	4.36	8.82	0.00452	0.0302	0.159222	0.174129	TRUE
H2afv	0	-0.382	7.37	31.8	7.17e-07	2.47e-05	0.735073	0.731758	TRUE
Tdp2	0	-0.382	4.4	7.59	0.00811	0.0471	0.157895	0.173715	TRUE
Gprasp1	0	-0.383	4.01	9.32	0.00358	0.0251	0.119858	0.133085	TRUE
Clk2	0	-0.383	3.64	7.64	0.00791	0.0463	0.0937638	0.106965	TRUE
Zfp260	0	-0.383	4.16	9.98	0.00265	0.0197	0.132685	0.145108	TRUE
Adgrl1	0	-0.383	4.44	9.24	0.00371	0.0259	0.164087	0.187811	TRUE
Gal3st1	0	-0.383	4.31	8.44	0.00539	0.0345	0.150818	0.164179	TRUE
Tnrc6b	0	-0.383	6.16	17.2	0.000124	0.00174	0.437417	0.468076	TRUE
Furin	0	-0.385	4.99	11.8	0.00118	0.0106	0.246351	0.267828	TRUE
Sh3rf1	0	-0.386	5.07	13.2	0.000655	0.00662	0.245024	0.2699	TRUE
Chka	0	-0.387	7.62	32	6.78e-07	2.36e-05	0.714286	0.72471	TRUE
Zbtb37	0	-0.388	4.09	9.38	0.00348	0.0245	0.134896	0.144279	TRUE
Stag2	0	-0.389	6.06	14.5	0.000379	0.00429	0.419726	0.451493	TRUE
Azin2	0	-0.389	5.31	10.5	0.00206	0.0163	0.289695	0.308043	TRUE
Sphk2	0	-0.389	4	8.38	0.00556	0.0354	0.12782	0.136401	TRUE
Togaram1	0	-0.389	4.22	10.5	0.00211	0.0166	0.143742	0.154229	TRUE
Rab33b	0	-0.39	4.36	10.4	0.0022	0.0171	0.156126	0.16874	TRUE
Tprkb	0	-0.39	3.97	7.62	0.00797	0.0466	0.121628	0.137645	TRUE
Edem3	0	-0.391	4.31	11.3	0.00148	0.0126	0.154799	0.160448	TRUE
Txlng	0	-0.391	5.79	20.4	3.75e-05	0.000654	0.354268	0.381426	TRUE
Setd7	0	-0.391	4.53	15.1	0.000294	0.00348	0.179567	0.190299	TRUE
Slbp	0	-0.391	5.58	16.2	0.00019	0.00246	0.327731	0.342869	TRUE
Inpp5b	0	-0.394	4.94	17.3	0.000121	0.00171	0.235294	0.244196	TRUE
Cbl	0	-0.394	4.86	13.4	0.000601	0.00619	0.21893	0.239635	TRUE
Gpatch8	0	-0.394	5.64	18.6	7.32e-05	0.00113	0.339673	0.37272	TRUE
Vcpip1	0	-0.395	4.42	13.8	0.000506	0.00539	0.160991	0.177861	TRUE
Pan3	0	-0.395	5.17	20.5	3.54e-05	0.00062	0.268465	0.284411	TRUE
St6galnac2	0	-0.395	6.67	12.8	0.000751	0.00734	0.521451	0.535655	TRUE
Zfp36	0	-0.396	7.74	10.7	0.00195	0.0155	0.701902	0.720978	TRUE
Pcgf2	0	-0.396	4.92	14.1	0.000449	0.00492	0.22866	0.253317	TRUE
Trip10	0	-0.396	4.13	10.5	0.00208	0.0164	0.1318	0.149668	TRUE
Matn4	0	-0.397	7.17	13.8	0.000493	0.00529	0.602388	0.646352	TRUE
Slc15a2	0	-0.398	6.7	12.9	0.000742	0.00727	0.553295	0.567993	TRUE
Gatad2b	0	-0.399	5.95	24.5	8.31e-06	0.000187	0.409111	0.425788	TRUE
C2cd5	0	-0.399	4.38	8.85	0.00445	0.0298	0.164971	0.171642	TRUE
Prkca	0	-0.399	4.11	9.07	0.00402	0.0275	0.134011	0.145522	TRUE
Ppp1r15a	0	-0.4	6.36	25.2	6.44e-06	0.000152	0.444051	0.475539	TRUE
Terf2ip	0	-0.4	4.28	15.3	0.000274	0.00329	0.153914	0.165008	TRUE
Lcor	0	-0.4	4.13	12.8	0.000774	0.00751	0.137107	0.149668	TRUE
Tmem57	0	-0.401	5.62	19.8	4.58e-05	0.000774	0.334365	0.357794	TRUE
Mast4	0	-0.402	5.26	21.1	2.82e-05	0.000513	0.277753	0.28607	TRUE
Papd5	0	-0.403	5.25	20.3	3.82e-05	0.000664	0.27333	0.291874	TRUE
Atp8a1	0	-0.404	8.68	27.8	2.65e-06	7.45e-05	0.915524	0.931592	TRUE
Ing3	0	-0.404	4.31	13.5	0.000563	0.00587	0.152145	0.167081	TRUE
Sec61a1	0	-0.404	6.05	14.6	0.000357	0.00408	0.423264	0.43864	TRUE
Lgi3	0	-0.404	8.72	24.8	7.38e-06	0.000171	0.914197	0.919983	TRUE
Peli1	0	-0.404	5.76	15.4	0.000261	0.00318	0.364441	0.383914	TRUE
Eva1b	0	-0.405	5.81	16.4	0.000172	0.00227	0.363114	0.393035	TRUE
Cyth1	0	-0.406	3.83	10.4	0.00217	0.0169	0.11632	0.116915	TRUE
Tmem63b	0	-0.406	6.34	17.5	0.000113	0.00162	0.48828	0.508706	TRUE
Igf1r	0	-0.407	4.34	9.49	0.00332	0.0237	0.148607	0.162935	TRUE
Ang	0	-0.407	6.52	20.8	3.12e-05	0.00056	0.501106	0.49461	TRUE
Elf1	0	-0.407	6.3	31.7	7.5e-07	2.56e-05	0.47678	0.50539	TRUE
Yod1	0	-0.408	4.92	13	0.000706	0.00701	0.216276	0.232587	TRUE
Ddx3x	0	-0.408	7.71	14.1	0.000446	0.0049	0.778859	0.775705	TRUE
Fnbp1l	0	-0.408	6.12	24.9	7.13e-06	0.000165	0.426802	0.452322	TRUE
Parp6	0	-0.408	3.64	7.51	0.00843	0.0485	0.0946484	0.103648	TRUE
Gm20342	0	-0.409	4.09	9.33	0.00356	0.025	0.130473	0.135572	TRUE
Pikfyve	0	-0.409	4.12	8.97	0.00422	0.0287	0.132242	0.143864	TRUE
Epb41l5	0	-0.409	6.06	24.8	7.62e-06	0.000175	0.419726	0.437396	TRUE
Fto	0	-0.409	4.73	15	0.000303	0.00357	0.208757	0.215589	TRUE
Gata6	0	-0.409	6.66	33.9	3.75e-07	1.46e-05	0.527643	0.551824	TRUE
Clasp1	0	-0.41	4.67	18.8	6.74e-05	0.00106	0.195931	0.215174	TRUE
Ulk1	0	-0.41	4.78	14.3	0.000409	0.00454	0.211411	0.223051	TRUE
Lyz2	0	-0.41	13.4	9.87	0.00279	0.0206	0.940734	0.874793	TRUE
Grb7	0	-0.41	4.69	13.6	0.000556	0.00581	0.196816	0.205638	TRUE
Zcchc4	0	-0.411	4.37	8.86	0.00442	0.0297	0.143299	0.157546	TRUE
Plagl1	0	-0.411	4.2	10.1	0.00255	0.0191	0.134896	0.144279	TRUE
Nfix	0	-0.411	7.25	12.3	0.000935	0.00873	0.671384	0.695688	TRUE
Neurl4	0	-0.411	3.67	8.6	0.00501	0.0326	0.100398	0.107794	TRUE
Axin2	0	-0.411	4.18	8.2	0.00604	0.0377	0.136223	0.159619	TRUE
Phc3	0	-0.412	5.06	13.8	0.0005	0.00535	0.249889	0.261194	TRUE
Mbnl1	0	-0.412	7.27	33.5	4.22e-07	1.62e-05	0.697921	0.704809	TRUE
Zfp740	0	-0.412	4.86	15.2	0.000275	0.0033	0.221141	0.242952	TRUE
Sfxn2	0	-0.412	4.6	14.1	0.000435	0.0048	0.18222	0.191128	TRUE
Slc34a2	0	-0.413	11.8	16.4	0.00017	0.00225	0.998231	0.997512	TRUE
Trrap	0	-0.413	5.3	24	1.01e-05	0.000219	0.291022	0.299337	TRUE
Inpp5k	0	-0.414	4.4	15.1	0.000296	0.0035	0.16674	0.182007	TRUE
Synj1	0	-0.414	3.89	9.78	0.0029	0.0212	0.118974	0.128109	TRUE
Cdkn1b	0	-0.415	5.35	20.8	3.14e-05	0.000562	0.295002	0.309287	TRUE
Zfp395	0	-0.415	4.38	8	0.00664	0.0403	0.160106	0.173715	TRUE
Xpo7	0	-0.415	4.78	13	0.000691	0.00689	0.204334	0.221808	TRUE
Hbegf	0	-0.415	5.87	8.58	0.00504	0.0328	0.27908	0.266998	TRUE
Cnot1	0	-0.416	5.75	19.8	4.61e-05	0.000778	0.37992	0.394279	TRUE
Fam189a2	0	-0.416	5.4	11	0.00168	0.0139	0.292791	0.318823	TRUE
Zmym2	0	-0.417	4.92	13.8	0.000493	0.00529	0.236179	0.245025	TRUE
Osbpl2	0	-0.418	4.01	10.9	0.00173	0.0142	0.124281	0.140962	TRUE
Fzd1	0	-0.418	4.41	10.2	0.00244	0.0185	0.161875	0.171227	TRUE
Nup54	0	-0.418	4.13	10.4	0.00222	0.0172	0.1318	0.146352	TRUE
Pink1	0	-0.419	5.29	11.9	0.00115	0.0104	0.292349	0.315091	TRUE
Pgap2	0	-0.419	5.2	19.6	4.99e-05	0.000831	0.266254	0.279022	TRUE
Ttc28	0	-0.42	4.9	8.64	0.00491	0.0321	0.211853	0.219735	TRUE
Sgce	0	-0.42	4.03	10.7	0.00194	0.0155	0.122954	0.135987	TRUE
Ing4	0	-0.42	5.29	18.9	6.45e-05	0.00103	0.278195	0.310945	TRUE
Kcnj15	0	-0.42	6.4	7.92	0.00691	0.0416	0.492702	0.497927	TRUE
Slc9a3r2	0	-0.42	5.87	28.4	2.16e-06	6.25e-05	0.38169	0.418325	TRUE
Lamb1	0	-0.421	5.01	10.2	0.00243	0.0185	0.229987	0.243367	TRUE
Rnf114	0	-0.422	5.66	19.3	5.53e-05	0.000905	0.362229	0.381426	TRUE
Ntf5	0	-0.422	4.36	8.61	0.00499	0.0326	0.147722	0.172471	TRUE
Mier3	0	-0.422	4.46	12.1	0.00102	0.00933	0.168067	0.178275	TRUE
Atf7	0	-0.422	5.01	17.4	0.000118	0.00167	0.235294	0.256219	TRUE
Epb41l1	0	-0.423	4.33	9.22	0.00374	0.026	0.156126	0.164179	TRUE
Man1a	0	-0.423	5.1	13.2	0.000647	0.00656	0.253428	0.259121	TRUE
Junb	0	-0.424	9.13	29.6	1.49e-06	4.53e-05	0.886333	0.885572	TRUE
Ptprg	0	-0.424	5.01	17.9	9.43e-05	0.0014	0.246351	0.25	TRUE
Wipf2	0	-0.424	4.83	14.6	0.000365	0.00415	0.21893	0.229685	TRUE
Tnfaip1	0	-0.425	7.16	31.1	9.04e-07	3e-05	0.66475	0.669983	TRUE
Lysmd3	0	-0.425	4.7	13.8	0.000504	0.00538	0.198142	0.209784	TRUE
Gls	0	-0.426	5.4	13.7	0.000521	0.0055	0.27908	0.300166	TRUE
Cflar	0	-0.426	5.6	21.2	2.72e-05	0.000499	0.337461	0.34204	TRUE
Polg	0	-0.426	4.69	14.4	0.00039	0.00438	0.200354	0.206053	TRUE
2310022B05Rik	0	-0.428	4.35	12.3	0.000961	0.00892	0.157452	0.171642	TRUE
Csnk1g1	0	-0.428	4.59	20.2	4.01e-05	0.000688	0.180009	0.194444	TRUE
Zhx1	0	-0.428	4.61	15	0.0003	0.00353	0.186201	0.207297	TRUE
Kdm3b	0	-0.428	4.14	12	0.00106	0.00967	0.134896	0.140962	TRUE
Ino80d	0	-0.429	5.48	23.3	1.29e-05	0.000269	0.312251	0.337479	TRUE
Scai	0	-0.429	3.79	8.51	0.00523	0.0338	0.105705	0.113184	TRUE
Cbr2	0	-0.429	10.6	7.92	0.0069	0.0416	0.947811	0.94403	TRUE
Marveld2	0	-0.429	3.69	10.2	0.00236	0.018	0.0986289	0.110282	TRUE
Pbx2	0	-0.429	5.04	19.5	5.23e-05	0.000863	0.247236	0.263682	TRUE
Clic3	0	-0.43	7.32	11.7	0.00124	0.0109	0.599292	0.628109	TRUE
Nkx2-1	0	-0.43	8.18	38.8	8.55e-08	4.01e-06	0.878815	0.868988	TRUE
Tead3	0	-0.43	3.96	10.1	0.00246	0.0186	0.119858	0.13267	TRUE
Hnmt	0	-0.431	4.09	8.84	0.00447	0.0299	0.126493	0.132255	TRUE
Bcam	0	-0.431	7.42	30	1.31e-06	4.07e-05	0.694825	0.718076	TRUE
Erf	0	-0.431	4.04	12.8	0.000771	0.0075	0.125166	0.138889	TRUE
Stard3	0	-0.431	5.35	17.7	0.000103	0.0015	0.302521	0.323798	TRUE
Sox4	0	-0.431	7.6	20.8	3.12e-05	0.000559	0.626272	0.64801	TRUE
Grb14	0	-0.432	6.57	26.9	3.59e-06	9.48e-05	0.50774	0.542289	TRUE
Dnajb9	0	-0.432	6.79	19.1	5.97e-05	0.000962	0.541796	0.538143	TRUE
Zfr	0	-0.432	6.04	24.6	8.15e-06	0.000185	0.41663	0.444444	TRUE
Pdlim1	0	-0.432	5.4	18	9.22e-05	0.00138	0.274215	0.28607	TRUE
Kmt2a	0	-0.433	5.85	26.2	4.61e-06	0.000116	0.383459	0.392206	TRUE
Kdm6b	0	-0.434	6.14	21.3	2.61e-05	0.000482	0.442724	0.46932	TRUE
Ccdc186	0	-0.434	5.97	20.6	3.43e-05	0.000604	0.40115	0.427032	TRUE
Rsbn1	0	-0.435	5.09	12.6	0.000834	0.00796	0.246793	0.270315	TRUE
Aff1	0	-0.436	5.25	14	0.000466	0.00506	0.278195	0.293118	TRUE
Snx25	0	-0.438	6.75	16.5	0.000164	0.00218	0.582043	0.592454	TRUE
Fgfr2	0	-0.439	7.95	28.3	2.25e-06	6.48e-05	0.806723	0.808043	TRUE
Fam117a	0	-0.439	4.76	17.2	0.000125	0.00175	0.20743	0.223466	TRUE
Sdc4	0	-0.44	9.16	49	5.15e-09	3.89e-07	0.947811	0.946103	TRUE
Brd3	0	-0.441	5.67	24.1	9.43e-06	0.000208	0.363998	0.358624	TRUE
Prrg3	0	-0.441	6.26	17.8	9.81e-05	0.00144	0.455551	0.471808	TRUE
Txndc11	0	-0.441	4.75	12.6	0.000842	0.00801	0.203892	0.213516	TRUE
Pou2f1	0	-0.442	4.51	12.7	0.000797	0.00769	0.176471	0.18325	TRUE
Zfp444	0	-0.442	3.84	9.22	0.00375	0.0261	0.113667	0.123964	TRUE
Cpeb4	0	-0.442	5.56	15.7	0.000228	0.00286	0.332596	0.339552	TRUE
Ptk7	0	-0.442	4.74	17.3	0.000121	0.00171	0.206988	0.218905	TRUE
Plcg1	0	-0.443	5.01	13.1	0.000678	0.0068	0.245909	0.254561	TRUE
Ppp1r9a	0	-0.443	7.79	15.4	0.000264	0.0032	0.792127	0.797678	TRUE
Ptms	0	-0.443	7.92	28	2.54e-06	7.21e-05	0.8023	0.8267	TRUE
Esyt1	0	-0.443	4.03	8.32	0.0057	0.0361	0.126493	0.135572	TRUE
Top2b	0	-0.443	5.97	41.4	4.12e-08	2.16e-06	0.409553	0.425788	TRUE
Paqr8	0	-0.444	4.68	8.89	0.00436	0.0294	0.194162	0.196932	TRUE
Brwd3	0	-0.444	5.1	19.3	5.63e-05	0.000917	0.242371	0.257463	TRUE
Tapt1	0	-0.444	4.35	14.2	0.000429	0.00475	0.162318	0.1733	TRUE
Atxn7	0	-0.444	5.51	27.3	3.18e-06	8.64e-05	0.323308	0.337479	TRUE
Sin3a	0	-0.445	4.33	11.9	0.00111	0.0101	0.161433	0.168325	TRUE
Nexmif	0	-0.446	5.82	29.9	1.35e-06	4.19e-05	0.330827	0.373549	TRUE
[truncated: 526 more rows]

## Sheet: Cluster 1
gene	cluster_id	logFC__Hyperoxia	logCPM__Hyperoxia	F__Hyperoxia	p_val__Hyperoxia	p_adj.loc__Hyperoxia	Normoxia.frq	Hyperoxia.frq	Frequency
Scgb3a2	1	4.03	10.3	33.3	2.9e-07	0.000239	0.326629	0.340442	TRUE
Clu	1	2.7	7.01	30.3	7.99e-07	0.000461	0.0836685	0.152449	TRUE
Phlda3	1	1.8	5.02	41.6	2.11e-08	3.66e-05	0.0321802	0.111374	TRUE
Ifit3	1	1.56	6.07	31.8	4.76e-07	0.000317	0.0740145	0.194313	TRUE
Mif	1	1.52	8.22	52.2	1.01e-09	5.23e-06	0.277554	0.477093	TRUE
Gsta4	1	1.47	5.47	26.5	3.07e-06	0.00102	0.0378117	0.110585	TRUE
Nupr1	1	1.45	7.25	17.4	9.81e-05	0.012	0.0957361	0.114534	TRUE
Ccng1	1	1.45	5.89	47.8	3.44e-09	1.19e-05	0.076428	0.186414	TRUE
Hp	1	1.43	6.59	14.4	0.000344	0.0238	0.0868866	0.111374	TRUE
Sfn	1	1.26	6.4	19.3	4.52e-05	0.0079	0.0949316	0.170616	TRUE
Me1	1	1.26	6.16	40.5	2.95e-08	4.65e-05	0.0893001	0.220379	TRUE
Cdkn1a	1	1.22	7.59	43.6	1.16e-08	2.8e-05	0.223652	0.315956	TRUE
Ly6c1	1	1.2	5.39	13.9	0.000433	0.0269	0.0458568	0.128752	TRUE
Ly6e	1	1.19	6.21	12	0.000971	0.0423	0.0756235	0.116114	TRUE
Gclc	1	1.13	6.77	16.5	0.000141	0.0148	0.115849	0.172986	TRUE
Renbp	1	1.11	5.26	26.9	2.6e-06	0.000909	0.0547064	0.138231	TRUE
Slc39a2	1	1.11	6.11	28.6	1.46e-06	0.000683	0.103781	0.21169	TRUE
Msmo1	1	1.09	5.35	20.2	3.24e-05	0.00617	0.0506838	0.147709	TRUE
Tinag	1	1.06	7.2	27.3	2.31e-06	0.000904	0.191472	0.35466	TRUE
Creg1	1	1.04	6.97	39.2	4.44e-08	5.92e-05	0.160097	0.292259	TRUE
Acot13	1	1.01	6.09	38.5	5.57e-08	6.03e-05	0.106999	0.229068	TRUE
Nebl	1	0.989	7.67	35.7	1.32e-07	0.00012	0.289622	0.489731	TRUE
Sqle	1	0.968	5.29	18.2	7.03e-05	0.00967	0.0579244	0.14455	TRUE
Cyp51	1	0.966	5.28	20.5	2.82e-05	0.00574	0.0571199	0.131122	TRUE
B230118H07Rik	1	0.961	4.95	18.6	6.01e-05	0.00874	0.0490748	0.120063	TRUE
Ahnak2	1	0.96	6.37	29.7	9.79e-07	0.000527	0.116653	0.250395	TRUE
Qsox1	1	0.936	5.34	17.1	0.000114	0.0133	0.0643604	0.155608	TRUE
Aldoa	1	0.932	7.86	81.7	8.15e-13	1.41e-08	0.29284	0.471564	TRUE
Lgals3	1	0.915	8.77	38.9	4.81e-08	5.95e-05	0.415125	0.543444	TRUE
Pmepa1	1	0.896	6.56	21.4	2.06e-05	0.0044	0.144006	0.244866	TRUE
Josd2	1	0.883	5.64	26.8	2.77e-06	0.000942	0.0852776	0.174566	TRUE
Ssbp4	1	0.876	5.21	14.7	0.000301	0.0217	0.0587289	0.1406	TRUE
Ldlr	1	0.863	6.32	21.8	1.74e-05	0.00399	0.12148	0.250395	TRUE
Ckb	1	0.851	5.4	17	0.000117	0.0133	0.0675784	0.14218	TRUE
Phgdh	1	0.85	5.32	13	0.00062	0.0331	0.0595334	0.118483	TRUE
Grhpr	1	0.849	5.32	13.9	0.000428	0.0268	0.0643604	0.149289	TRUE
Vill	1	0.84	5.13	12.5	0.000786	0.0373	0.0587289	0.130332	TRUE
Cd55	1	0.837	6.65	29.6	1.04e-06	0.000529	0.169751	0.2891	TRUE
Osbpl3	1	0.826	5.5	11.6	0.00119	0.0467	0.0756235	0.157188	TRUE
Colgalt1	1	0.798	7.46	32	4.47e-07	0.000309	0.271118	0.42812	TRUE
Chchd10	1	0.793	8.94	51.6	1.21e-09	5.23e-06	0.476267	0.618483	TRUE
Uqcc2	1	0.78	7.14	39.6	3.86e-08	5.57e-05	0.218825	0.398104	TRUE
Phlda1	1	0.779	7.6	21	2.32e-05	0.00491	0.222043	0.345182	TRUE
Ftl1	1	0.767	10.6	53	8.09e-10	5.23e-06	0.757844	0.839652	TRUE
Ctsh	1	0.761	10.4	43.7	1.12e-08	2.8e-05	0.68222	0.7891	TRUE
Flna	1	0.754	7.08	34.7	1.83e-07	0.000159	0.223652	0.372828	TRUE
Idi1	1	0.742	5.46	13.6	0.000488	0.029	0.0724055	0.137441	TRUE
Ergic1	1	0.732	5.49	13.1	0.000596	0.0329	0.076428	0.167457	TRUE
Ddc	1	0.731	6.16	17	0.000114	0.0133	0.115849	0.199842	TRUE
Pfn2	1	0.717	5.47	16.3	0.000155	0.0159	0.078037	0.156398	TRUE
Grina	1	0.712	5.91	20.1	3.34e-05	0.00628	0.108608	0.222749	TRUE
Golim4	1	0.704	6.79	27.3	2.27e-06	0.000904	0.186645	0.304107	TRUE
Mfsd10	1	0.702	5.14	12.2	0.000906	0.0405	0.0595334	0.130332	TRUE
Phyh	1	0.701	6.99	32.9	3.32e-07	0.00025	0.209976	0.331754	TRUE
Enpp5	1	0.694	5.54	11.4	0.00128	0.0488	0.0868866	0.165087	TRUE
Tmem256	1	0.693	7.28	31.1	6.19e-07	0.000383	0.236525	0.386256	TRUE
Clip4	1	0.69	6.14	14	0.000412	0.0264	0.116653	0.197472	TRUE
C1qbp	1	0.685	6.23	22.1	1.57e-05	0.00388	0.128721	0.235387	TRUE
Ptprs	1	0.685	5.33	11.7	0.00113	0.0453	0.079646	0.154818	TRUE
Bax	1	0.68	7.3	29.5	1.08e-06	0.000532	0.268705	0.381517	TRUE
Fkbp11	1	0.678	6.57	12.9	0.000664	0.0342	0.156074	0.262243	TRUE
mt-Co2	1	0.676	13.4	31.6	5.13e-07	0.000329	0.978278	0.977093	TRUE
Arhgdig	1	0.67	6.24	13.6	0.000497	0.0293	0.126307	0.229858	TRUE
Bst2	1	0.652	6.21	15.2	0.000243	0.0192	0.122285	0.221169	TRUE
Cstb	1	0.651	7.64	21.4	1.99e-05	0.00431	0.285599	0.407583	TRUE
Trp53	1	0.651	5.55	12.8	0.000706	0.0353	0.0909091	0.169036	TRUE
Pomgnt1	1	0.646	5.58	15.8	0.000189	0.0175	0.0893001	0.171406	TRUE
Srpk2	1	0.646	6.4	24.9	5.38e-06	0.00162	0.156074	0.274882	TRUE
Hexa	1	0.634	5.9	12.2	0.000891	0.0402	0.111826	0.200632	TRUE
Esd	1	0.627	7.67	28.1	1.73e-06	0.000769	0.30893	0.409163	TRUE
Cox5a	1	0.624	8.8	32.4	3.99e-07	0.000288	0.485117	0.612164	TRUE
Rps2	1	0.618	9.46	24.4	6.64e-06	0.00186	0.555109	0.670616	TRUE
Cox8a	1	0.606	9.81	33	3.28e-07	0.00025	0.656476	0.726698	TRUE
Cisd1	1	0.602	6.53	17	0.000118	0.0133	0.168142	0.251185	TRUE
Hmgcs1	1	0.6	6.62	20.5	2.9e-05	0.00578	0.160901	0.266983	TRUE
Nubp1	1	0.598	6.15	13.9	0.000436	0.0269	0.131134	0.229858	TRUE
Mgst3	1	0.594	7.19	19.7	3.92e-05	0.00707	0.249397	0.361769	TRUE
Ppa1	1	0.593	6.13	12.1	0.000944	0.0418	0.126307	0.21406	TRUE
Igfbp7	1	0.592	11.9	25.7	4.01e-06	0.00124	0.91794	0.939179	TRUE
Taldo1	1	0.591	7.64	29.7	1e-06	0.000527	0.315366	0.421801	TRUE
Mrps35	1	0.59	5.73	13	0.000631	0.0333	0.0997586	0.190363	TRUE
Rack1	1	0.59	9.85	27	2.53e-06	0.000909	0.650845	0.725118	TRUE
Nhp2	1	0.589	6.03	13.1	0.000607	0.033	0.118262	0.207741	TRUE
Vmp1	1	0.589	6.74	18.7	5.82e-05	0.00874	0.182623	0.28515	TRUE
Rps27l	1	0.586	8.88	26.9	2.63e-06	0.000909	0.525342	0.614534	TRUE
Bod1	1	0.585	5.86	12.5	0.000791	0.0373	0.111022	0.202212	TRUE
Rpsa	1	0.575	10.4	21.7	1.77e-05	0.00399	0.7321	0.823065	TRUE
Timm22	1	0.575	5.85	13.2	0.000589	0.0327	0.107804	0.206161	TRUE
Slc25a5	1	0.574	8.26	24.6	6.05e-06	0.00174	0.381335	0.503949	TRUE
Fuca2	1	0.564	6.71	14.8	0.000291	0.0213	0.190668	0.293049	TRUE
Eef1g	1	0.562	7.89	22.8	1.19e-05	0.00309	0.34111	0.451817	TRUE
Txnrd1	1	0.561	6.15	18.2	7.23e-05	0.0097	0.138375	0.221959	TRUE
1500011K16Rik	1	0.559	6.03	13.9	0.000424	0.0268	0.122285	0.21643	TRUE
Pigyl	1	0.557	6.4	13.9	0.000429	0.0268	0.149638	0.270932	TRUE
Rpl36a	1	0.556	7.77	12.5	0.000785	0.0373	0.314562	0.440758	TRUE
Lamp2	1	0.553	8.07	27.6	2.05e-06	0.000869	0.376508	0.494471	TRUE
Rpl23	1	0.548	11.3	20.5	2.89e-05	0.00578	0.88576	0.92575	TRUE
Coq7	1	0.546	6.33	15.2	0.000241	0.0192	0.152051	0.248025	TRUE
Mettl26	1	0.545	6.55	14.4	0.000348	0.024	0.1786	0.274882	TRUE
Nme1	1	0.544	7.7	19.9	3.69e-05	0.00673	0.309735	0.402054	TRUE
Hif1a	1	0.544	5.99	13.2	0.000571	0.0322	0.124698	0.21327	TRUE
Dmac1	1	0.54	5.68	14.4	0.000349	0.024	0.0933226	0.173776	TRUE
Chchd1	1	0.54	7.04	19.2	4.72e-05	0.00791	0.234111	0.35782	TRUE
Sars	1	0.539	6.33	13.1	0.000614	0.033	0.154465	0.240126	TRUE
Wdr83os	1	0.538	6.65	17	0.000117	0.0133	0.195495	0.292259	TRUE
Dynll2	1	0.538	7.35	18.6	6.09e-05	0.00874	0.263878	0.392575	TRUE
Abhd17c	1	0.53	6.69	11.6	0.00119	0.0467	0.196299	0.300948	TRUE
Rnh1	1	0.529	7.48	22.2	1.51e-05	0.0038	0.293644	0.388626	TRUE
Eef1b2	1	0.526	9.16	18.9	5.49e-05	0.00837	0.518101	0.627172	TRUE
Rps3	1	0.525	10.5	21.5	1.95e-05	0.0043	0.740949	0.799368	TRUE
Rps6	1	0.524	9.67	27.6	2.06e-06	0.000869	0.63395	0.71485	TRUE
Rpl39	1	0.521	10.5	15.9	0.000185	0.0175	0.769107	0.874408	TRUE
Fundc2	1	0.518	6.55	13.2	0.000586	0.0327	0.183427	0.28515	TRUE
Gapdh	1	0.517	6.85	11.9	0.00103	0.0434	0.192277	0.307267	TRUE
Hspe1	1	0.513	7.76	21.8	1.71e-05	0.00399	0.318584	0.444708	TRUE
Cd63	1	0.513	8.86	27	2.54e-06	0.000909	0.510861	0.584518	TRUE
mt-Co1	1	0.512	13.5	12.2	0.00092	0.0409	0.981496	0.977093	TRUE
Atp6ap2	1	0.511	6.58	13.1	0.000614	0.033	0.174578	0.270932	TRUE
2010107E04Rik	1	0.511	7.75	16.9	0.00012	0.0134	0.331456	0.482622	TRUE
Bik	1	0.507	6.22	12.6	0.000763	0.0367	0.143202	0.240126	TRUE
Dstn	1	0.504	9.78	36.4	1.06e-07	0.000103	0.652454	0.736967	TRUE
Slc25a3	1	0.503	9.11	24.1	7.19e-06	0.00198	0.578439	0.651659	TRUE
Rpl12	1	0.502	10.2	17.7	8.67e-05	0.0112	0.727273	0.805687	TRUE
Timm8b	1	0.501	7.24	20.3	3.12e-05	0.006	0.256637	0.391785	TRUE
Crlf1	1	0.5	9.02	21.8	1.76e-05	0.00399	0.520515	0.668246	TRUE
Mrpl42	1	0.498	6.48	11.5	0.00121	0.0471	0.172164	0.269352	TRUE
Mrps34	1	0.494	6.38	11.8	0.00107	0.0438	0.165728	0.263823	TRUE
Skp1a	1	0.493	7.37	17.6	9.13e-05	0.0114	0.274336	0.387046	TRUE
Atp5e	1	0.492	9.52	19.2	4.87e-05	0.00791	0.652454	0.780411	TRUE
Ndufb2	1	0.491	6.89	11.4	0.00127	0.0486	0.214803	0.318325	TRUE
Tspo	1	0.489	8.9	19.1	4.93e-05	0.00791	0.490748	0.578989	TRUE
Sqstm1	1	0.488	6.47	11.5	0.00126	0.0482	0.163315	0.248025	TRUE
Atp5c1	1	0.485	8.41	20.3	3.04e-05	0.00592	0.42317	0.521327	TRUE
Rpl7a	1	0.484	6.89	13.1	0.000615	0.033	0.209976	0.333333	TRUE
Rpl32	1	0.484	11.2	15.5	0.000213	0.0182	0.871279	0.909953	TRUE
Gpx8	1	0.484	6.91	16.7	0.000131	0.0141	0.225261	0.337283	TRUE
Rpl13	1	0.483	11.7	16.9	0.00012	0.0134	0.930008	0.962875	TRUE
Etfa	1	0.483	6.62	13.4	0.000542	0.0311	0.185036	0.281201	TRUE
Ran	1	0.482	7.88	13.3	0.000548	0.0313	0.32502	0.424961	TRUE
Rplp0	1	0.478	10.9	12.6	0.000746	0.0362	0.799678	0.864929	TRUE
Rps24	1	0.478	11.7	15.9	0.000179	0.0173	0.921158	0.952607	TRUE
Ndufb6	1	0.477	7.4	17.6	9e-05	0.0114	0.279163	0.390205	TRUE
Cdkn2b	1	0.476	8.76	14.5	0.000326	0.0229	0.483508	0.589258	TRUE
Ifitm2	1	0.476	6.83	14.3	0.00036	0.0243	0.202735	0.294629	TRUE
H2-K1	1	0.475	8.53	15.3	0.00024	0.0192	0.4465	0.556872	TRUE
Sorcs2	1	0.472	6.8	14.1	0.0004	0.026	0.207562	0.324645	TRUE
Acp1	1	0.47	6.68	14.9	0.000274	0.0206	0.188254	0.28673	TRUE
Mrps18a	1	0.468	5.98	12	0.00101	0.0431	0.13033	0.21327	TRUE
Rpl5	1	0.467	10.1	20.4	3.03e-05	0.00592	0.687047	0.755924	TRUE
Ndufs7	1	0.467	7.56	18.9	5.36e-05	0.00831	0.320998	0.43128	TRUE
Prkar2a	1	0.467	6.77	11.9	0.00102	0.0434	0.199517	0.292259	TRUE
Sdhb	1	0.466	6.86	15.6	0.000207	0.018	0.212389	0.317536	TRUE
Cox7a2	1	0.465	9.13	18.4	6.64e-05	0.00927	0.5535	0.674566	TRUE
Rpl4	1	0.464	9.13	21.8	1.74e-05	0.00399	0.564763	0.64455	TRUE
Iscu	1	0.462	7.05	18.9	5.34e-05	0.00831	0.241352	0.366509	TRUE
Rpl8	1	0.462	10.7	15.7	0.000198	0.0177	0.814964	0.875987	TRUE
Pgam1	1	0.462	7.04	14.8	0.000288	0.0213	0.236525	0.322275	TRUE
Atp5g1	1	0.461	8.35	16	0.000179	0.0173	0.412711	0.528436	TRUE
Rps5	1	0.457	10.7	14.8	0.000294	0.0214	0.804505	0.842812	TRUE
Ssu72	1	0.455	6.99	18.2	7.09e-05	0.00967	0.239743	0.346761	TRUE
Ybx1	1	0.452	9.08	21.9	1.65e-05	0.00399	0.556718	0.674566	TRUE
Hnrnpc	1	0.452	6.87	14.1	0.000386	0.0256	0.21963	0.331754	TRUE
Rab11a	1	0.452	6.51	11.9	0.00104	0.0434	0.184232	0.265403	TRUE
Rps26	1	0.451	10.2	12.4	0.000834	0.0386	0.744167	0.838863	TRUE
Rps10	1	0.451	11.1	15.2	0.000245	0.0193	0.84473	0.902054	TRUE
Degs1	1	0.448	6.55	12.1	0.000962	0.0422	0.163315	0.273302	TRUE
1110008P14Rik	1	0.448	7.2	12.6	0.000744	0.0362	0.256637	0.368878	TRUE
Psap	1	0.446	7.65	19.2	4.75e-05	0.00791	0.336283	0.447077	TRUE
Actg1	1	0.446	11.4	15.5	0.000213	0.0182	0.851971	0.903633	TRUE
Acbd6	1	0.444	6.08	11.7	0.00112	0.0449	0.139984	0.21564	TRUE
Ptgs1	1	0.437	8.27	13.4	0.000533	0.0309	0.448914	0.547393	TRUE
Tmem176b	1	0.436	9.09	14.6	0.000313	0.0222	0.545455	0.626382	TRUE
mt-Atp6	1	0.436	13.8	12.6	0.000763	0.0367	0.986323	0.985782	TRUE
Itgb6	1	0.435	8.55	15.3	0.000234	0.0189	0.469027	0.589258	TRUE
Ndufab1	1	0.432	7.6	12.7	0.000712	0.0354	0.312953	0.418641	TRUE
Cuta	1	0.431	7.14	17.2	0.000107	0.0126	0.243765	0.349921	TRUE
Rps4x	1	0.43	10.9	12.4	0.000834	0.0386	0.810137	0.85387	TRUE
Lpp	1	0.43	7.38	13.8	0.000439	0.0269	0.297667	0.412322	TRUE
Rps8	1	0.429	11.4	16.6	0.000137	0.0147	0.923572	0.954976	TRUE
Selenow	1	0.427	8.54	19.5	4.32e-05	0.00764	0.461786	0.581359	TRUE
Ano1	1	0.427	8.43	18.8	5.51e-05	0.00837	0.477876	0.590047	TRUE
Ndufc2	1	0.426	8.71	17.4	9.8e-05	0.012	0.477876	0.586098	TRUE
Ndufb9	1	0.426	8.71	18.4	6.61e-05	0.00927	0.497184	0.594787	TRUE
Tmem176a	1	0.425	8.53	15.4	0.000228	0.0188	0.467418	0.575039	TRUE
Rps15	1	0.424	10.6	16.5	0.00014	0.0148	0.798069	0.872038	TRUE
Ndufa10	1	0.423	6.7	11.4	0.00132	0.0498	0.205953	0.298578	TRUE
Pebp1	1	0.419	8.03	15.2	0.000247	0.0193	0.381335	0.471564	TRUE
Fth1	1	0.419	11.7	14.7	0.000308	0.022	0.915527	0.938389	TRUE
Rpl14	1	0.418	9.86	14.3	0.000362	0.0244	0.699115	0.765403	TRUE
Cox7c	1	0.418	9.25	17.7	8.88e-05	0.0114	0.609815	0.703002	TRUE
Rpl30	1	0.417	10.9	12	0.00101	0.0431	0.842317	0.885466	TRUE
Ndufa8	1	0.413	7.43	14.9	0.000274	0.0206	0.278359	0.406793	TRUE
Prdx1	1	0.413	9.36	12.6	0.000742	0.0362	0.567981	0.630332	TRUE
Ndufs3	1	0.411	6.82	11.4	0.0013	0.0492	0.222848	0.316746	TRUE
Ndufa4	1	0.411	9.59	15.1	0.000254	0.0196	0.621078	0.71327	TRUE
Cyba	1	0.411	8.21	14	0.000409	0.0263	0.421561	0.517378	TRUE
Rps28	1	0.411	9.76	12.9	0.000671	0.0345	0.685438	0.78278	TRUE
mt-Co3	1	0.411	13.8	11.6	0.00118	0.0465	0.983105	0.982622	TRUE
Pfdn1	1	0.41	7.62	17.3	0.000104	0.0124	0.325825	0.438389	TRUE
1110008F13Rik	1	0.408	8.23	16.6	0.000138	0.0147	0.396621	0.495261	TRUE
Rps3a1	1	0.407	11.2	12	0.000967	0.0423	0.843926	0.889415	TRUE
Rpl17	1	0.406	9.82	16.9	0.000123	0.0135	0.675784	0.771722	TRUE
Sod2	1	0.404	7.44	15.1	0.000254	0.0196	0.296862	0.396524	TRUE
Lsm6	1	0.403	7.07	13	0.000625	0.0331	0.252615	0.365719	TRUE
Mrps21	1	0.4	7.25	13.9	0.000425	0.0268	0.271118	0.399684	TRUE
Rpl28	1	0.399	10.7	11.8	0.00108	0.0438	0.840708	0.887046	TRUE
Atp5b	1	0.399	8.99	18.7	5.91e-05	0.00874	0.543041	0.631122	TRUE
Rps18	1	0.398	9.47	11.5	0.00121	0.0471	0.620274	0.71327	TRUE
Mrps24	1	0.396	7.18	11.6	0.00117	0.0463	0.252615	0.369668	TRUE
Cox5b	1	0.395	7.97	12.6	0.000739	0.0362	0.381335	0.492891	TRUE
Lamtor4	1	0.39	7.11	11.8	0.00106	0.0436	0.250201	0.35624	TRUE
Pdcd5	1	0.388	7.5	15	0.000263	0.0201	0.320998	0.440758	TRUE
Lamp1	1	0.388	9.22	15.7	0.000202	0.0178	0.588093	0.657188	TRUE
Psma3	1	0.388	8.08	13.5	0.000509	0.0299	0.412711	0.504739	TRUE
Vapa	1	0.388	8.35	15.8	0.000187	0.0175	0.415929	0.552923	TRUE
Ndufb8	1	0.386	7.58	13	0.000646	0.0338	0.304907	0.42733	TRUE
Naxd	1	0.385	7.56	12.1	0.000951	0.0419	0.316171	0.42654	TRUE
Rpl19	1	0.385	11.2	11.5	0.00124	0.0477	0.880129	0.919431	TRUE
Cox7b	1	0.38	8.42	14.9	0.000276	0.0207	0.445696	0.563191	TRUE
Atp5d	1	0.38	9.11	13	0.000642	0.0338	0.547064	0.656398	TRUE
Cfl2	1	0.378	7.43	11.7	0.00114	0.0453	0.30893	0.413112	TRUE
S100a1	1	0.377	6.98	11.7	0.00112	0.0449	0.212389	0.323855	TRUE
Rplp1	1	0.377	10.1	12.2	0.000922	0.0409	0.756235	0.814376	TRUE
Sf3b5	1	0.376	7.48	12.4	0.000827	0.0386	0.304103	0.402844	TRUE
Rpl24	1	0.375	10.6	11.9	0.00102	0.0433	0.816573	0.877567	TRUE
Uqcrq	1	0.369	8.5	15.3	0.000231	0.0189	0.494771	0.592417	TRUE
Chchd2	1	0.368	9.73	13.5	0.000514	0.0301	0.675784	0.748025	TRUE
Serf2	1	0.367	10	15.8	0.000194	0.0176	0.719228	0.798578	TRUE
Atp5a1	1	0.361	8.39	12.8	0.000698	0.0352	0.427997	0.529226	TRUE
Cfl1	1	0.36	8.79	12.4	0.000841	0.0386	0.518906	0.594787	TRUE
mt-Nd1	1	0.36	11.8	13.9	0.000426	0.0268	0.934835	0.920221	TRUE
Cox6b1	1	0.359	9.13	13.6	0.000481	0.0287	0.58568	0.665877	TRUE
Rps17	1	0.359	9.88	11.8	0.00107	0.0437	0.702333	0.78594	TRUE
Mrpl51	1	0.356	7.23	13.8	0.00044	0.0269	0.272727	0.370458	TRUE
Atp5l	1	0.353	9.3	12.9	0.000664	0.0342	0.637973	0.699842	TRUE
Pkm	1	0.353	8.22	12.8	0.000678	0.0346	0.409493	0.522117	TRUE
Ndufa13	1	0.352	9.2	13.2	0.000581	0.0326	0.61786	0.744866	TRUE
Ndufa11	1	0.339	7.98	12.4	0.000838	0.0386	0.395012	0.487362	TRUE
Ndufs6	1	0.331	8.24	12	0.000976	0.0425	0.432019	0.5703	TRUE
Slc25a4	1	0.314	8.88	11.8	0.00106	0.0436	0.52856	0.582938	TRUE
Gabarap	1	0.313	8.73	11.8	0.00107	0.0438	0.492357	0.560821	TRUE
Bnip3l	1	-0.36	7.9	12.1	0.00095	0.0419	0.4465	0.43128	TRUE
Serpinb6b	1	-0.363	8.88	13.3	0.000551	0.0314	0.576026	0.540284	TRUE
Pdpn	1	-0.364	8.54	13	0.000646	0.0338	0.541432	0.541864	TRUE
Hnrnph1	1	-0.364	7.85	12.7	0.000715	0.0355	0.456154	0.481833	TRUE
Nectin3	1	-0.367	8.37	11.7	0.00113	0.045	0.517297	0.514218	TRUE
Tra2a	1	-0.387	8.54	16.2	0.000161	0.0162	0.555913	0.567141	TRUE
Spop	1	-0.388	7.68	14.8	0.000289	0.0213	0.404666	0.383886	TRUE
Hspg2	1	-0.391	8.24	12.1	0.000962	0.0422	0.49638	0.523697	TRUE
Thbs3	1	-0.401	7.95	14.5	0.000338	0.0235	0.453741	0.474724	TRUE
Epb41l5	1	-0.414	7.69	17.2	0.000107	0.0126	0.409493	0.424171	TRUE
Zcchc7	1	-0.415	7.08	12.9	0.000675	0.0345	0.351569	0.35861	TRUE
Crip1	1	-0.422	8.51	12.8	0.000702	0.0353	0.518906	0.529226	TRUE
Ago4	1	-0.428	6.45	12	0.00099	0.0427	0.228479	0.220379	TRUE
Vegfa	1	-0.431	10.9	11.7	0.00112	0.0449	0.913113	0.913112	TRUE
Mllt10	1	-0.435	6.26	11.9	0.00103	0.0434	0.208367	0.21169	TRUE
Phip	1	-0.435	7.23	16.2	0.000161	0.0162	0.322607	0.350711	TRUE
Samhd1	1	-0.439	8.14	12.6	0.000749	0.0362	0.484312	0.495261	TRUE
Bex4	1	-0.439	8.48	11.9	0.00103	0.0434	0.458568	0.462085	TRUE
Syne2	1	-0.443	7.22	11.8	0.00108	0.0438	0.355591	0.340442	TRUE
Esam	1	-0.447	7.15	16.2	0.000163	0.0163	0.318584	0.312796	TRUE
Fzd1	1	-0.45	6.49	13.5	0.000516	0.0301	0.212389	0.21643	TRUE
Arhgef1	1	-0.452	7.39	12.7	0.000736	0.0362	0.396621	0.412322	TRUE
Tmem63b	1	-0.459	8.03	11.7	0.00111	0.0447	0.510861	0.521327	TRUE
Trim33	1	-0.465	6.04	12.3	0.00087	0.0396	0.180209	0.180885	TRUE
Amotl2	1	-0.465	7.35	15.3	0.000234	0.0189	0.367659	0.35387	TRUE
Clk4	1	-0.469	6.38	12.2	0.000889	0.0402	0.228479	0.218799	TRUE
Epha4	1	-0.472	6.84	12	0.00101	0.0431	0.25181	0.248025	TRUE
Arid4b	1	-0.479	7.42	24.4	6.48e-06	0.00184	0.370072	0.382306	TRUE
Akap8l	1	-0.48	6.57	11.8	0.00106	0.0436	0.258246	0.261453	TRUE
Lima1	1	-0.483	6.5	14.4	0.000352	0.0241	0.228479	0.223539	TRUE
Dock7	1	-0.485	6.28	13.9	0.000435	0.0269	0.21078	0.218799	TRUE
Setd2	1	-0.486	6.68	15.9	0.000186	0.0175	0.264682	0.263823	TRUE
Zc3h7a	1	-0.486	7.26	17.4	9.78e-05	0.012	0.366854	0.376777	TRUE
Ppp1r9a	1	-0.49	7.39	19.3	4.63e-05	0.00791	0.362027	0.35703	TRUE
Zmym5	1	-0.495	6.47	12.9	0.000674	0.0345	0.230088	0.230648	TRUE
Id3	1	-0.499	8.9	14.5	0.000331	0.0231	0.593725	0.541864	TRUE
Ndst1	1	-0.5	8.44	14.2	0.000381	0.0255	0.499598	0.510269	TRUE
Arhgap1	1	-0.508	6.68	11.8	0.00106	0.0436	0.24457	0.236967	TRUE
Diaph2	1	-0.512	6.68	16.8	0.000126	0.0137	0.253419	0.251185	TRUE
Phactr2	1	-0.516	7.42	14.9	0.000281	0.0209	0.37329	0.342812	TRUE
Lysmd3	1	-0.516	5.73	11.5	0.00124	0.0477	0.143202	0.139021	TRUE
Pcgf5	1	-0.527	5.96	14.3	0.000355	0.0242	0.174578	0.157978	TRUE
Kdm6a	1	-0.531	5.65	13.1	0.000597	0.0329	0.143202	0.14139	TRUE
Mtcl1	1	-0.536	6.77	16	0.000174	0.0171	0.271118	0.251185	TRUE
Cdk13	1	-0.541	6.14	12.7	0.000719	0.0355	0.197104	0.189573	TRUE
Chfr	1	-0.544	5.96	13.2	0.000591	0.0327	0.172969	0.171406	TRUE
Rtkn2	1	-0.544	9.75	20.8	2.57e-05	0.00535	0.784393	0.755924	TRUE
Cers4	1	-0.546	6.5	14	0.000403	0.026	0.230088	0.227488	TRUE
Spry1	1	-0.549	7.7	13	0.000624	0.0331	0.394208	0.369668	TRUE
Pik3ca	1	-0.552	5.88	11.5	0.00123	0.0477	0.16251	0.157188	TRUE
Taok3	1	-0.554	6.93	16	0.000173	0.0171	0.251006	0.281991	TRUE
Rsbn1	1	-0.555	5.86	14.3	0.000357	0.0242	0.172969	0.157188	TRUE
Efnb1	1	-0.556	6.17	15.8	0.00019	0.0175	0.213194	0.184044	TRUE
Ing1	1	-0.56	6.2	13.7	0.00047	0.0283	0.198713	0.187994	TRUE
Clk1	1	-0.565	7.35	20.1	3.37e-05	0.00628	0.37329	0.371248	TRUE
Efemp1	1	-0.565	5.94	12.5	0.00078	0.0373	0.165728	0.159558	TRUE
Arhgap31	1	-0.568	7.08	19.1	4.89e-05	0.00791	0.315366	0.292259	TRUE
Foxp1	1	-0.574	6.86	17.6	8.97e-05	0.0114	0.266291	0.238547	TRUE
Hpcal1	1	-0.574	6.36	15.7	0.000202	0.0178	0.207562	0.208531	TRUE
Klhl24	1	-0.579	7.58	15.7	0.000196	0.0176	0.407884	0.364929	TRUE
Fam208a	1	-0.584	7.47	28.8	1.37e-06	0.000658	0.386967	0.377567	TRUE
Tppp3	1	-0.589	8.29	18.2	7.22e-05	0.0097	0.459372	0.449447	TRUE
Phactr1	1	-0.592	6.96	15.5	0.000216	0.0182	0.315366	0.291469	TRUE
Plagl1	1	-0.593	6.18	13.2	0.000573	0.0322	0.181818	0.176935	TRUE
Trp53bp2	1	-0.598	7.98	18.9	5.37e-05	0.00831	0.465809	0.454186	TRUE
Nbea	1	-0.605	5.84	16.9	0.000123	0.0135	0.16251	0.149289	TRUE
Pwwp2b	1	-0.611	5.82	16.7	0.000132	0.0142	0.161706	0.147709	TRUE
Bmp4	1	-0.611	5.88	15.7	0.000202	0.0178	0.173773	0.153239	TRUE
Dlc1	1	-0.615	7.79	27	2.55e-06	0.000909	0.445696	0.398894	TRUE
Limch1	1	-0.617	9.82	26.3	3.33e-06	0.00107	0.817377	0.795419	TRUE
Tacstd2	1	-0.618	7.85	16.2	0.000161	0.0162	0.389381	0.350711	TRUE
Smg6	1	-0.619	6.03	14.6	0.000323	0.0227	0.185036	0.180095	TRUE
Srgap2	1	-0.62	6.27	15.9	0.000182	0.0174	0.221239	0.208531	TRUE
Parp3	1	-0.62	5.83	12.7	0.000708	0.0353	0.159292	0.158768	TRUE
Klf4	1	-0.624	6.7	15.6	0.000205	0.0179	0.229284	0.218799	TRUE
Slc4a5	1	-0.625	5.39	11.5	0.00125	0.0479	0.119067	0.107425	TRUE
Peg3	1	-0.625	6.47	15.5	0.00022	0.0184	0.23572	0.207741	TRUE
Plce1	1	-0.628	6.28	14.8	0.000291	0.0213	0.207562	0.202212	TRUE
Ankrd10	1	-0.63	5.4	11.4	0.00127	0.0486	0.129525	0.112164	TRUE
Dopey1	1	-0.631	5.31	12.2	0.000902	0.0405	0.11424	0.108215	TRUE
Fbxl7	1	-0.633	6.23	14	0.000413	0.0264	0.201126	0.186414	TRUE
Pxdc1	1	-0.635	7.57	21.5	1.96e-05	0.0043	0.375704	0.345182	TRUE
Zdhhc20	1	-0.636	6.91	16.1	0.00017	0.0169	0.29284	0.278041	TRUE
Casz1	1	-0.653	6.39	18.6	6.11e-05	0.00874	0.233307	0.21169	TRUE
Zfp318	1	-0.654	5.49	13.4	0.000527	0.0306	0.134352	0.124803	TRUE
Fgfr2	1	-0.657	6.31	13.1	0.000612	0.033	0.175382	0.171406	TRUE
Pdzd2	1	-0.661	6.41	13.2	0.000572	0.0322	0.222043	0.200632	TRUE
Ptch1	1	-0.687	6.28	24.8	5.58e-06	0.00164	0.209171	0.191153	TRUE
Ptpn3	1	-0.695	5.25	15.4	0.000228	0.0188	0.113435	0.100316	TRUE
Zfp704	1	-0.702	5.42	12.5	0.000788	0.0373	0.107804	0.0971564	TRUE
Slc4a2	1	-0.705	5.64	16	0.000174	0.0171	0.14642	0.132701	TRUE
Klf2	1	-0.705	6.32	15.9	0.000186	0.0175	0.200322	0.171406	TRUE
Cds2	1	-0.707	5.31	12.9	0.000662	0.0342	0.115849	0.103476	TRUE
Mllt6	1	-0.718	5.61	17.3	0.000103	0.0124	0.148029	0.126382	TRUE
Cav1	1	-0.726	8.6	14.8	0.000297	0.0215	0.497184	0.495261	TRUE
Ccdc82	1	-0.735	5.37	15.4	0.00023	0.0189	0.11424	0.103476	TRUE
Fbxl20	1	-0.735	5.33	13.6	0.000494	0.0292	0.115044	0.103476	TRUE
Amer1	1	-0.746	5.48	18.6	6.05e-05	0.00874	0.132743	0.112164	TRUE
Fbxo9	1	-0.759	5.88	30	8.76e-07	0.000489	0.172164	0.14297	TRUE
Aldh3b1	1	-0.759	5.23	12.4	0.000826	0.0386	0.104586	0.0924171	TRUE
Socs2	1	-0.76	6.01	23	1.09e-05	0.00286	0.154465	0.138231	TRUE
Crebrf	1	-0.784	6.25	18.2	7e-05	0.00967	0.209976	0.175355	TRUE
Ppp1r16b	1	-0.804	5.29	18.6	6.19e-05	0.00879	0.103781	0.0900474	TRUE
Txnip	1	-0.804	7.87	30.6	7.31e-07	0.000436	0.448109	0.382306	TRUE
Abca3	1	-0.819	7.03	19	5.2e-05	0.00827	0.220434	0.221959	TRUE
Cald1	1	-0.845	7.36	38.5	5.42e-08	6.03e-05	0.358809	0.304107	TRUE
Cd24a	1	-0.859	5.72	21.8	1.75e-05	0.00399	0.148029	0.102686	TRUE
Fry	1	-0.879	5.48	15	0.000267	0.0203	0.128721	0.108215	TRUE
Cdc42ep3	1	-0.883	5.38	17.8	8.26e-05	0.0108	0.115044	0.0876777	TRUE
Inpp5k	1	-0.909	5.84	23.4	9.63e-06	0.00261	0.174578	0.14218	TRUE
Nrp1	1	-0.928	7.08	42.5	1.61e-08	3.1e-05	0.304103	0.243286	TRUE
Mid1ip1	1	-0.945	6.49	17.9	8e-05	0.0106	0.156879	0.152449	TRUE
Id2	1	-1.06	6.98	27.4	2.22e-06	0.000904	0.218825	0.199052	TRUE
Plscr2	1	-1.07	6.74	24.9	5.43e-06	0.00162	0.259855	0.21406	TRUE
Igfbp2	1	-1.09	9.33	23.1	1.06e-05	0.00282	0.492357	0.387836	TRUE
Rnase4	1	-1.1	7.92	36.4	1.07e-07	0.000103	0.396621	0.336493	TRUE
Abca1	1	-1.17	6.34	14.1	0.000385	0.0256	0.1786	0.133491	TRUE
Fabp5	1	-1.24	7.59	15.3	0.000234	0.0189	0.152856	0.136651	TRUE
Kcne2	1	-1.34	5.88	19.2	4.73e-05	0.00791	0.132743	0.0853081	TRUE
Cttnbp2	1	-1.36	5.83	43.3	1.29e-08	2.8e-05	0.179405	0.108215	TRUE
Ppp1r14c	1	-1.39	6.61	19.5	4.28e-05	0.00764	0.101368	0.0758294	TRUE
Lyz1	1	-2.64	8.46	26.4	3.13e-06	0.00102	0.115044	0.0987362	TRUE

## Sheet: Cluster 2
gene	cluster_id	logFC__Hyperoxia	logCPM__Hyperoxia	F__Hyperoxia	p_val__Hyperoxia	p_adj.loc__Hyperoxia	Normoxia.frq	Hyperoxia.frq	Frequency
Phlda3	2	3.13	4.21	75.8	8.64e-13	5.21e-10	0.0221675	0.176119	TRUE
Gpx2	2	2.52	4.05	51.7	5.42e-10	1.11e-07	0.0270936	0.19403	TRUE
Phgdh	2	2.42	4.65	84	1.24e-13	1.07e-10	0.0492611	0.241791	TRUE
Ly6i	2	2.39	4.42	27.1	1.81e-06	0.000125	0.0270936	0.150746	TRUE
Slpi	2	2.38	7.19	82.3	1.83e-13	1.44e-10	0.211823	0.516418	TRUE
Akr1b8	2	2.35	5.05	92.3	1.92e-14	2.2e-11	0.0714286	0.334328	TRUE
Gdf15	2	2.35	5.26	55.4	1.88e-10	4.68e-08	0.0566502	0.223881	TRUE
Aqp3	2	2.15	5.05	76.5	7.35e-13	4.86e-10	0.0751232	0.31791	TRUE
Mthfd2	2	2.08	3.87	42.7	8.46e-09	1.16e-06	0.0295567	0.126866	TRUE
Cbr3	2	2	4.09	49.3	1.1e-09	1.94e-07	0.0381773	0.189552	TRUE
Asns	2	1.99	4.7	69.9	3.76e-12	1.7e-09	0.0640394	0.259701	TRUE
Cxcl17	2	1.93	3.96	30.6	5.07e-07	4.53e-05	0.0307882	0.135821	TRUE
Kcnk2	2	1.91	5.19	68.1	5.93e-12	2.37e-09	0.0788177	0.31194	TRUE
Rragd	2	1.86	5.5	140	2.01e-18	8.64e-15	0.128079	0.455224	TRUE
Pparg	2	1.85	3.54	32.5	2.61e-07	2.55e-05	0.0246305	0.114925	TRUE
Ckmt1	2	1.84	4.87	78.1	4.91e-13	3.38e-10	0.0812808	0.31194	TRUE
Gsta3	2	1.82	5.37	96.6	7.48e-15	1.17e-11	0.109606	0.429851	TRUE
Adora1	2	1.79	3.63	24.1	5.62e-06	0.000308	0.0270936	0.132836	TRUE
Atf5	2	1.78	5.41	65	1.35e-11	4.95e-09	0.119458	0.29403	TRUE
Slc25a33	2	1.77	4.07	33.1	2.06e-07	2.1e-05	0.0455665	0.183582	TRUE
Cox6a2	2	1.73	6.58	56.2	1.48e-10	3.8e-08	0.213054	0.40597	TRUE
Spata17	2	1.72	3.74	21.1	1.82e-05	0.000786	0.0320197	0.132836	TRUE
Got1	2	1.62	4.35	40.1	1.98e-08	2.52e-06	0.0603448	0.234328	TRUE
Lrg1	2	1.61	7.71	38.3	3.54e-08	4.21e-06	0.241379	0.462687	TRUE
Clu	2	1.59	6.42	53.1	3.64e-10	7.62e-08	0.235222	0.520896	TRUE
Lcn2	2	1.56	11.1	54.4	2.45e-10	5.78e-08	0.938424	0.950746	TRUE
Fabp3	2	1.53	3.64	12.7	0.000674	0.0138	0.0270936	0.1	TRUE
Pfkp	2	1.53	3.57	22.2	1.19e-05	0.000544	0.0295567	0.126866	TRUE
Ass1	2	1.5	4.06	26.9	1.99e-06	0.000133	0.046798	0.152239	TRUE
Srxn1	2	1.5	3.78	25.3	3.58e-06	0.000209	0.0381773	0.144776	TRUE
Cdo1	2	1.5	4.25	27	1.86e-06	0.000127	0.0554187	0.201493	TRUE
Mif	2	1.48	8.68	137	3.2e-18	1.1e-14	0.737685	0.931343	TRUE
Dgat2	2	1.46	3.51	15.9	0.000161	0.00448	0.0270936	0.11791	TRUE
Lgals3	2	1.43	6.18	109	6.22e-16	1.34e-12	0.227833	0.58209	TRUE
Gm20186	2	1.42	4.83	30.7	4.84e-07	4.43e-05	0.0788177	0.202985	TRUE
Tmed6	2	1.41	4.03	26.8	2.01e-06	0.000134	0.0492611	0.174627	TRUE
Cd164l2	2	1.4	3.8	22.8	9.41e-06	0.00046	0.0431034	0.156716	TRUE
Mt1	2	1.4	9.39	149	4.45e-19	2.55e-15	0.777094	0.968657	TRUE
Creg1	2	1.39	8.15	185	2.12e-21	3.64e-17	0.672414	0.932836	TRUE
Mt2	2	1.36	6.45	82.3	1.84e-13	1.44e-10	0.243842	0.555224	TRUE
Gnpda1	2	1.36	3.83	23.7	6.67e-06	0.000355	0.044335	0.146269	TRUE
Ftl1	2	1.34	11.6	175	8.21e-21	7.06e-17	0.997537	1	TRUE
Gch1	2	1.34	4.22	22.4	1.11e-05	0.000516	0.0615764	0.192537	TRUE
Gmpr	2	1.34	3.92	20.1	2.76e-05	0.00111	0.046798	0.149254	TRUE
Ccng1	2	1.32	5.06	39.7	2.24e-08	2.75e-06	0.116995	0.314925	TRUE
Psmb9	2	1.28	3.55	12	0.000923	0.0171	0.0320197	0.104478	TRUE
Fkbp11	2	1.27	5.03	53.1	3.62e-10	7.62e-08	0.112069	0.313433	TRUE
Pmepa1	2	1.26	7.14	75.7	8.79e-13	5.21e-10	0.416256	0.710448	TRUE
Tgm1	2	1.26	3.51	12.3	0.000785	0.0153	0.0295567	0.1	TRUE
Ftl1-ps1	2	1.26	5.37	59.3	6.25e-11	1.79e-08	0.168719	0.435821	TRUE
Spink5	2	1.24	9.05	133	6.8e-18	1.95e-14	0.640394	0.88806	TRUE
Tnfsf13os	2	1.22	4.97	33.6	1.77e-07	1.85e-05	0.114532	0.298507	TRUE
Gstm1	2	1.21	5.26	46	3.04e-09	4.71e-07	0.14532	0.377612	TRUE
Coprs	2	1.21	5.13	60.1	4.94e-11	1.49e-08	0.134236	0.374627	TRUE
Arg2	2	1.21	5.45	50.3	8.08e-10	1.54e-07	0.163793	0.402985	TRUE
Cox18	2	1.2	3.8	16.5	0.000125	0.00365	0.046798	0.153731	TRUE
Cisd1	2	1.2	5.72	58.8	7.17e-11	1.99e-08	0.20197	0.510448	TRUE
Ttc9	2	1.19	5.54	80.5	2.82e-13	2.02e-10	0.178571	0.456716	TRUE
AU041133	2	1.18	3.47	10.9	0.0015	0.0245	0.0320197	0.110448	TRUE
Gla	2	1.17	3.49	11.8	0.000981	0.0177	0.0344828	0.10597	TRUE
Hkdc1	2	1.17	4.53	27.5	1.55e-06	0.000112	0.0837438	0.231343	TRUE
Cdkn1a	2	1.17	7.39	64.7	1.44e-11	5.17e-09	0.423645	0.679104	TRUE
G0s2	2	1.16	5.45	22.9	9.04e-06	0.000449	0.153941	0.279104	TRUE
Sergef	2	1.16	3.82	15.6	0.000186	0.00495	0.0492611	0.147761	TRUE
Cst8	2	1.12	5.56	25.2	3.72e-06	0.000215	0.146552	0.286567	TRUE
Osgin1	2	1.12	4.53	18.5	5.26e-05	0.00183	0.0874384	0.226866	TRUE
Cpne8	2	1.12	3.77	12.1	0.000862	0.0163	0.044335	0.129851	TRUE
Bst2	2	1.11	5.13	29.1	8.58e-07	7.09e-05	0.144089	0.331343	TRUE
Lgi2	2	1.07	3.7	12.2	0.000845	0.0161	0.0406404	0.113433	TRUE
Aen	2	1.07	4.34	22.8	9.38e-06	0.00046	0.0788177	0.214925	TRUE
8430408G22Rik	2	1.06	5.67	27.4	1.64e-06	0.000116	0.187192	0.349254	TRUE
Nsun3	2	1.06	3.45	9.93	0.00239	0.0349	0.0332512	0.101493	TRUE
Me1	2	1.05	7.46	104	1.72e-15	3.28e-12	0.552956	0.834328	TRUE
Renbp	2	1.04	6.35	70.6	3.16e-12	1.47e-09	0.314039	0.641791	TRUE
Reep6	2	1.04	4.8	27.1	1.85e-06	0.000126	0.12069	0.283582	TRUE
Ipo4	2	1.04	3.75	11.9	0.000933	0.0172	0.046798	0.126866	TRUE
C1qbp	2	1.04	6.19	91.3	2.36e-14	2.54e-11	0.301724	0.608955	TRUE
Zmat3	2	1.03	3.93	11.5	0.00112	0.0196	0.0554187	0.131343	TRUE
Rfc4	2	1.03	4.13	13.9	0.000381	0.00878	0.070197	0.174627	TRUE
Dph5	2	1.02	3.46	9.65	0.00273	0.0385	0.0344828	0.104478	TRUE
Hspa9	2	1.02	6.95	94.3	1.24e-14	1.53e-11	0.474138	0.729851	TRUE
Noxa1	2	1	3.97	11.2	0.00134	0.0226	0.0517241	0.143284	TRUE
Etfrf1	2	1	3.95	13.3	0.000514	0.0112	0.0603448	0.153731	TRUE
Gpx1	2	1	9.23	84	1.25e-13	1.07e-10	0.8867	0.968657	TRUE
Golm1	2	0.998	5.47	36.4	6.74e-08	7.52e-06	0.194581	0.426866	TRUE
Gmpr2	2	0.993	3.45	10.6	0.00177	0.0278	0.0357143	0.101493	TRUE
Irak1bp1	2	0.987	3.81	10.9	0.00154	0.025	0.0504926	0.141791	TRUE
Ndufaf4	2	0.981	4.55	20.3	2.55e-05	0.00104	0.0948276	0.243284	TRUE
Gapdh	2	0.981	6.96	53.7	2.98e-10	6.66e-08	0.44335	0.768657	TRUE
Trim37	2	0.978	3.68	11.5	0.00114	0.0199	0.044335	0.113433	TRUE
Akr1c19	2	0.969	5.56	36	7.77e-08	8.62e-06	0.195813	0.434328	TRUE
Eno1	2	0.966	4.18	17.3	8.69e-05	0.00271	0.0763547	0.189552	TRUE
Pno1	2	0.966	4.1	19.5	3.57e-05	0.00136	0.0726601	0.186567	TRUE
Josd2	2	0.965	4.53	22.7	9.95e-06	0.000475	0.0997537	0.238806	TRUE
Sars	2	0.963	6.48	68.9	4.89e-12	2.05e-09	0.364532	0.653731	TRUE
Ephx1	2	0.961	4.01	10.4	0.00192	0.0297	0.0615764	0.149254	TRUE
Eif4ebp1	2	0.956	5.27	37.1	5.23e-08	5.96e-06	0.167488	0.377612	TRUE
Angptl4	2	0.952	4.25	17.7	7.44e-05	0.00242	0.0763547	0.185075	TRUE
Ift57	2	0.949	3.66	10.2	0.00213	0.0323	0.0455665	0.119403	TRUE
Trpv6	2	0.948	5.26	36.9	5.67e-08	6.41e-06	0.165025	0.371642	TRUE
Mrps5	2	0.934	4.96	27.3	1.66e-06	0.000116	0.135468	0.326866	TRUE
Sod2	2	0.933	7.82	49.5	1.03e-09	1.87e-07	0.652709	0.867164	TRUE
Eppk1	2	0.921	3.82	11.5	0.00114	0.0198	0.0517241	0.131343	TRUE
Arhgap10	2	0.918	4.15	15	0.000238	0.00601	0.0738916	0.185075	TRUE
Rrs1	2	0.916	4.09	11.7	0.00104	0.0185	0.0714286	0.179104	TRUE
Cstb	2	0.915	8.01	76	8.13e-13	5.18e-10	0.70936	0.901493	TRUE
Desi1	2	0.91	4.78	25.4	3.44e-06	0.000203	0.125616	0.276119	TRUE
Gnai1	2	0.898	4.6	20.8	2.1e-05	0.00089	0.100985	0.249254	TRUE
5930430L01Rik	2	0.897	3.78	9.52	0.0029	0.0402	0.0504926	0.120896	TRUE
Nme1	2	0.894	6.7	40.3	1.85e-08	2.38e-06	0.389163	0.685075	TRUE
Mrto4	2	0.889	5.02	27.1	1.83e-06	0.000126	0.16133	0.337313	TRUE
Mgmt	2	0.887	4.15	13.4	0.000492	0.0108	0.0751232	0.177612	TRUE
Chchd10	2	0.88	9.52	113	2.94e-16	7.22e-13	0.934729	0.989552	TRUE
Adssl1	2	0.877	6.74	49.1	1.17e-09	2.05e-07	0.418719	0.708955	TRUE
Enpp5	2	0.877	5.06	27	1.88e-06	0.000127	0.158867	0.334328	TRUE
Tom1	2	0.876	4.06	10.8	0.00159	0.0256	0.0714286	0.177612	TRUE
Aldoa	2	0.873	7.62	87.1	6.11e-14	5.83e-11	0.624384	0.846269	TRUE
Ctsz	2	0.871	8.25	71.3	2.6e-12	1.4e-09	0.722906	0.914925	TRUE
Syngr1	2	0.87	6.66	45.5	3.48e-09	5.35e-07	0.401478	0.7	TRUE
Gstp1	2	0.868	4.16	11.3	0.00128	0.0218	0.0738916	0.173134	TRUE
Mrps18b	2	0.865	5.15	29	8.88e-07	7.27e-05	0.168719	0.38806	TRUE
Htatip2	2	0.86	4.6	22.8	9.35e-06	0.000459	0.112069	0.258209	TRUE
Fbxo44	2	0.857	3.78	10.3	0.00202	0.0309	0.0541872	0.129851	TRUE
Dbt	2	0.855	4.4	13.4	0.000473	0.0106	0.0899015	0.226866	TRUE
Nop9	2	0.855	3.79	10.3	0.00198	0.0305	0.0554187	0.143284	TRUE
Fuom	2	0.854	5.18	27.4	1.61e-06	0.000115	0.157635	0.361194	TRUE
Ctu2	2	0.852	3.87	9.65	0.00273	0.0385	0.0591133	0.144776	TRUE
Ecsit	2	0.852	3.85	9.63	0.00276	0.0387	0.0566502	0.143284	TRUE
B2m	2	0.849	6.63	28.7	9.97e-07	7.86e-05	0.413793	0.598507	TRUE
Aox1	2	0.847	3.96	10.5	0.00179	0.0281	0.0640394	0.147761	TRUE
Cdc34	2	0.846	5.08	30.7	4.9e-07	4.43e-05	0.156404	0.349254	TRUE
Pgam1	2	0.842	5.77	50.4	8e-10	1.54e-07	0.256158	0.513433	TRUE
Slc25a5	2	0.841	8.68	94.9	1.09e-14	1.51e-11	0.836207	0.973134	TRUE
Entpd5	2	0.84	3.83	9.62	0.00277	0.0388	0.0529557	0.140299	TRUE
Coq7	2	0.839	6.11	46.4	2.66e-09	4.27e-07	0.310345	0.61194	TRUE
Cox8a	2	0.839	9.97	99.1	4.42e-15	7.6e-12	0.970443	0.995522	TRUE
Hist1h1c	2	0.838	4.92	15.1	0.000226	0.00578	0.115764	0.262687	TRUE
Clpp	2	0.836	5.17	29.2	8.33e-07	6.92e-05	0.166256	0.376119	TRUE
Acot13	2	0.834	6.67	71.1	2.74e-12	1.41e-09	0.438424	0.761194	TRUE
Uap1l1	2	0.827	5.04	26.1	2.64e-06	0.000166	0.152709	0.331343	TRUE
Ggact	2	0.826	4.54	18.6	5.09e-05	0.00179	0.10468	0.249254	TRUE
Neu1	2	0.826	5.71	49.9	9.15e-10	1.69e-07	0.253695	0.504478	TRUE
Nebl	2	0.82	4.95	18.3	5.77e-05	0.00198	0.144089	0.295522	TRUE
1700021F05Rik	2	0.82	4.19	12.3	0.000786	0.0153	0.0825123	0.197015	TRUE
Endog	2	0.817	4.86	25.8	2.93e-06	0.000181	0.12931	0.304478	TRUE
Hspe1	2	0.816	8.06	72	2.19e-12	1.26e-09	0.745074	0.925373	TRUE
Ccdc25	2	0.813	5.34	29.3	8.16e-07	6.84e-05	0.197044	0.404478	TRUE
Nhp2	2	0.813	5.45	31	4.35e-07	4.04e-05	0.206897	0.419403	TRUE
Fam213b	2	0.812	4.33	14.7	0.000269	0.00662	0.0923645	0.21791	TRUE
Dbf4	2	0.809	4.11	11.6	0.0011	0.0194	0.0763547	0.170149	TRUE
Igf2bp3	2	0.808	4.45	9.32	0.0032	0.0432	0.0972906	0.223881	TRUE
Sfxn1	2	0.805	5.5	27.5	1.55e-06	0.000112	0.208128	0.443284	TRUE
Uqcc2	2	0.804	7.01	50.4	7.99e-10	1.54e-07	0.512315	0.780597	TRUE
Esrra	2	0.802	4.4	15.6	0.000184	0.00491	0.0997537	0.226866	TRUE
Bola3	2	0.801	5.69	35.4	9.44e-08	1.01e-05	0.245074	0.473134	TRUE
mt-Co2	2	0.8	12.9	54.5	2.42e-10	5.78e-08	1	1	TRUE
Micu1	2	0.799	4.38	14.4	0.000308	0.0074	0.0972906	0.216418	TRUE
Cox7a2	2	0.799	9.03	94.7	1.15e-14	1.51e-11	0.897783	0.980597	TRUE
Ndufa12	2	0.797	7.25	61.8	3.13e-11	1.06e-08	0.571429	0.81194	TRUE
Itm2a	2	0.796	4.85	13.7	0.000421	0.00955	0.115764	0.234328	TRUE
Qsox1	2	0.793	4.28	11.7	0.00103	0.0185	0.0874384	0.192537	TRUE
Fh1	2	0.788	5.98	46.3	2.71e-09	4.31e-07	0.295567	0.522388	TRUE
Cyp2f2	2	0.788	4.31	12.9	0.000611	0.0128	0.08867	0.174627	TRUE
Apoo	2	0.785	4.2	10.7	0.00166	0.0265	0.0837438	0.18209	TRUE
Tspyl4	2	0.78	4.92	18.6	5.06e-05	0.00179	0.141626	0.280597	TRUE
Fam69b	2	0.778	4.25	12.9	0.000615	0.0128	0.0812808	0.2	TRUE
Cd302	2	0.778	5.91	17.5	7.98e-05	0.00255	0.269704	0.420896	TRUE
Idh3a	2	0.778	5.28	26.4	2.39e-06	0.000155	0.197044	0.39403	TRUE
Cotl1	2	0.777	4.66	17.2	9.37e-05	0.00288	0.121921	0.247761	TRUE
Pla2g12a	2	0.776	5.08	25.7	3.07e-06	0.000186	0.165025	0.337313	TRUE
Bax	2	0.774	6.35	41.9	1.08e-08	1.46e-06	0.360837	0.604478	TRUE
Gclc	2	0.772	8.61	71	2.86e-12	1.41e-09	0.752463	0.928358	TRUE
Srm	2	0.77	4.2	11.2	0.00134	0.0226	0.0800493	0.18209	TRUE
Prdx1	2	0.768	9.81	60.4	4.66e-11	1.47e-08	0.942118	0.99403	TRUE
Cd14	2	0.766	6.17	23	8.72e-06	0.000441	0.278325	0.49403	TRUE
Optn	2	0.764	5.19	22.9	9.26e-06	0.000458	0.17734	0.373134	TRUE
Cox5a	2	0.764	8.33	71.7	2.37e-12	1.32e-09	0.805419	0.958209	TRUE
Tusc2	2	0.761	4.53	15.1	0.000225	0.00578	0.108374	0.252239	TRUE
H2afj	2	0.756	9.94	54.4	2.5e-10	5.81e-08	0.974138	0.997015	TRUE
Gcat	2	0.754	4.86	15.3	0.000207	0.00539	0.140394	0.277612	TRUE
Slc25a1	2	0.752	5.74	42.8	8.16e-09	1.13e-06	0.257389	0.468657	TRUE
Cox7c	2	0.75	8.97	81.6	2.15e-13	1.6e-10	0.906404	0.98209	TRUE
2010107E04Rik	2	0.749	7.67	63.8	1.84e-11	6.44e-09	0.688424	0.88209	TRUE
Pepd	2	0.748	4.83	19.2	4.06e-05	0.00151	0.137931	0.313433	TRUE
E030030I06Rik	2	0.744	4.58	12.9	0.000608	0.0128	0.116995	0.247761	TRUE
Acad9	2	0.743	4.23	9.64	0.00274	0.0386	0.0812808	0.189552	TRUE
Cyba	2	0.743	8	61.6	3.3e-11	1.08e-08	0.730296	0.89403	TRUE
Alg6	2	0.742	4.1	9.58	0.00282	0.0394	0.0751232	0.170149	TRUE
Clip4	2	0.742	6.23	20.4	2.47e-05	0.00102	0.30665	0.537313	TRUE
Ppie	2	0.739	4.28	12.7	0.000656	0.0135	0.0899015	0.204478	TRUE
Cox5b	2	0.734	7.62	65.4	1.19e-11	4.44e-09	0.644089	0.88806	TRUE
Mphosph6	2	0.734	5.24	22.3	1.16e-05	0.000535	0.184729	0.38806	TRUE
Cyc1	2	0.734	7.12	59.9	5.33e-11	1.58e-08	0.529557	0.785075	TRUE
Slc16a7	2	0.73	6.15	33	2.17e-07	2.17e-05	0.316502	0.564179	TRUE
Anxa11	2	0.73	4.62	12.9	0.00061	0.0128	0.12069	0.265672	TRUE
Tmem37	2	0.729	5.75	25.7	3.12e-06	0.000189	0.245074	0.456716	TRUE
Mrpl11	2	0.728	5.12	18.9	4.6e-05	0.00164	0.179803	0.350746	TRUE
Timm50	2	0.727	4.9	16.5	0.000122	0.00358	0.142857	0.307463	TRUE
Cycs	2	0.724	5.79	22	1.29e-05	0.000579	0.261084	0.479104	TRUE
Mrpl16	2	0.724	5.02	15.4	0.000196	0.00515	0.163793	0.323881	TRUE
D730003I15Rik	2	0.723	4.25	9.95	0.00236	0.0345	0.0862069	0.202985	TRUE
Areg	2	0.723	7.63	12.7	0.00066	0.0135	0.325123	0.577612	TRUE
Atp5c1	2	0.72	8.39	71	2.81e-12	1.41e-09	0.837438	0.947761	TRUE
Nol12	2	0.719	4.23	9.88	0.00245	0.0355	0.091133	0.195522	TRUE
Hp	2	0.715	7.9	15.6	0.000184	0.00491	0.576355	0.659701	TRUE
Hmox1	2	0.713	5.2	18.9	4.62e-05	0.00165	0.168719	0.346269	TRUE
H2afz	2	0.71	8.81	46.9	2.26e-09	3.7e-07	0.860837	0.965672	TRUE
Anxa3	2	0.709	7.86	53.7	3.02e-10	6.67e-08	0.649015	0.895522	TRUE
Ndufab1	2	0.709	7.51	60.2	4.8e-11	1.47e-08	0.623153	0.852239	TRUE
Ndufc1	2	0.707	7.32	45.1	4e-09	5.98e-07	0.58867	0.819403	TRUE
Anxa1	2	0.707	6.35	26.1	2.6e-06	0.000165	0.334975	0.576119	TRUE
Fbxo4	2	0.706	4.66	13.2	0.000533	0.0115	0.125616	0.258209	TRUE
Btg3	2	0.706	5.27	17.7	7.44e-05	0.00242	0.182266	0.344776	TRUE
Ndufb6	2	0.704	6.86	39.8	2.17e-08	2.7e-06	0.502463	0.738806	TRUE
Prkrip1	2	0.698	4.46	11.2	0.00134	0.0226	0.105911	0.222388	TRUE
Drg2	2	0.697	4.26	11.2	0.00129	0.0219	0.08867	0.198507	TRUE
Card19	2	0.697	4.47	11.9	0.000932	0.0172	0.109606	0.234328	TRUE
Msrb3	2	0.695	4.46	10.9	0.00154	0.025	0.108374	0.208955	TRUE
Paox	2	0.692	4.44	11.4	0.0012	0.0207	0.107143	0.220896	TRUE
Smim20	2	0.689	5.48	25.4	3.52e-06	0.000207	0.226601	0.435821	TRUE
Timm10	2	0.688	4.86	15	0.000237	0.00599	0.141626	0.322388	TRUE
Ifngr2	2	0.686	4.8	16.2	0.00014	0.00398	0.1367	0.285075	TRUE
Cbr1	2	0.683	6.14	44.4	4.93e-09	7.25e-07	0.337438	0.574627	TRUE
Arl2	2	0.683	5.64	23.4	7.45e-06	0.000388	0.245074	0.489552	TRUE
Hebp1	2	0.68	5.55	25.7	3.06e-06	0.000186	0.236453	0.450746	TRUE
Plbd2	2	0.677	4.66	12.5	0.000715	0.0143	0.125616	0.265672	TRUE
Sdhb	2	0.675	6.52	38.5	3.32e-08	4.02e-06	0.422414	0.659701	TRUE
Atp6ap2	2	0.674	6.42	38.6	3.17e-08	3.87e-06	0.397783	0.662687	TRUE
Uqcr11	2	0.672	8.32	68.2	5.84e-12	2.37e-09	0.810345	0.949254	TRUE
Hpf1	2	0.672	4.92	16.6	0.000121	0.00354	0.152709	0.302985	TRUE
Atp5b	2	0.67	8.61	63.5	2.01e-11	6.9e-09	0.866995	0.956716	TRUE
Taldo1	2	0.668	7.02	46.2	2.82e-09	4.45e-07	0.525862	0.801493	TRUE
Timm8b	2	0.668	7.14	45.3	3.71e-09	5.6e-07	0.566502	0.81194	TRUE
Gcsh	2	0.666	4.89	16.2	0.000139	0.00394	0.150246	0.298507	TRUE
Psmb5	2	0.663	7.56	56.4	1.38e-10	3.6e-08	0.64532	0.873134	TRUE
Txn2	2	0.662	5.93	32.2	2.9e-07	2.8e-05	0.29064	0.526866	TRUE
Pebp1	2	0.661	7.65	46.6	2.51e-09	4.08e-07	0.660099	0.864179	TRUE
Pgk1	2	0.66	6	28	1.29e-06	9.8e-05	0.305419	0.544776	TRUE
Vegfb	2	0.659	6.04	25.5	3.38e-06	0.0002	0.301724	0.549254	TRUE
Lamp1	2	0.655	9.07	69.3	4.4e-12	1.94e-09	0.923645	0.980597	TRUE
Atp5o.1	2	0.655	8.14	55	2.06e-10	5.05e-08	0.757389	0.935821	TRUE
Nubp1	2	0.654	5.55	19.6	3.36e-05	0.00131	0.235222	0.450746	TRUE
Tmem256	2	0.651	7.34	31.6	3.59e-07	3.39e-05	0.597291	0.846269	TRUE
Gstm2	2	0.649	4.25	9.46	0.00298	0.0411	0.0837438	0.183582	TRUE
Las1l	2	0.647	5.42	15.8	0.000171	0.00465	0.20936	0.380597	TRUE
Ppa1	2	0.647	5.14	12.2	0.000848	0.0161	0.168719	0.313433	TRUE
Chchd1	2	0.647	6.54	35.4	9.37e-08	1.01e-05	0.442118	0.683582	TRUE
Ndufa4	2	0.644	9.08	53.9	2.88e-10	6.51e-08	0.922414	0.986567	TRUE
Pdzk1ip1	2	0.642	6.16	30.9	4.62e-07	4.24e-05	0.326355	0.579104	TRUE
Selenow	2	0.639	7.57	33.9	1.58e-07	1.66e-05	0.624384	0.850746	TRUE
Ndufs3	2	0.638	6.77	38.3	3.55e-08	4.21e-06	0.475369	0.726866	TRUE
Akr1a1	2	0.638	8.5	58.3	8.3e-11	2.23e-08	0.830049	0.970149	TRUE
Oxct1	2	0.638	6.31	27.9	1.37e-06	0.000102	0.376847	0.568657	TRUE
Sfn	2	0.633	5.2	12.6	0.000704	0.0141	0.167488	0.310448	TRUE
Gm26522	2	0.633	5.33	9.13	0.0035	0.046	0.183498	0.326866	TRUE
Slc35b1	2	0.633	5.53	17.5	8.18e-05	0.00259	0.23399	0.438806	TRUE
Atp6v1d	2	0.632	5.9	28.3	1.15e-06	8.88e-05	0.300493	0.514925	TRUE
Ly6c2	2	0.631	5.05	11.7	0.00104	0.0185	0.152709	0.285075	TRUE
Fth1	2	0.63	11.7	49	1.21e-09	2.1e-07	0.998768	1	TRUE
Tmem116	2	0.629	6.22	22.9	9.04e-06	0.000449	0.348522	0.592537	TRUE
Tmem251	2	0.629	4.61	9.67	0.0027	0.0383	0.128079	0.247761	TRUE
Wsb2	2	0.628	5.41	22.4	1.1e-05	0.000516	0.222906	0.414925	TRUE
Ctsb	2	0.628	7.94	56	1.56e-10	3.95e-08	0.737685	0.90597	TRUE
Aars	2	0.627	4.72	11	0.00146	0.024	0.134236	0.264179	TRUE
Atp5g1	2	0.626	7.87	30.5	5.25e-07	4.66e-05	0.698276	0.90597	TRUE
Rnf130	2	0.624	5.03	13.4	0.000476	0.0106	0.168719	0.326866	TRUE
Vdac2	2	0.623	7.41	38.4	3.45e-08	4.15e-06	0.62931	0.861194	TRUE
Uqcrq	2	0.623	8.11	53.4	3.29e-10	7.15e-08	0.78202	0.934328	TRUE
Mdh2	2	0.622	7.32	46	2.97e-09	4.64e-07	0.603448	0.832836	TRUE
Sema3c	2	0.619	4.69	11.4	0.00117	0.0204	0.130542	0.252239	TRUE
Actg1	2	0.619	10.8	53	3.75e-10	7.76e-08	0.990148	0.998507	TRUE
Rab15	2	0.617	5.32	20.2	2.63e-05	0.00107	0.200739	0.395522	TRUE
Ddx1	2	0.616	5.05	14	0.000363	0.00847	0.173645	0.335821	TRUE
Klhl5	2	0.614	4.86	10.9	0.00149	0.0244	0.147783	0.297015	TRUE
St6gal1	2	0.614	4.99	12	0.000929	0.0172	0.162562	0.313433	TRUE
Ndufb9	2	0.613	8.29	58.5	7.82e-11	2.13e-08	0.821429	0.947761	TRUE
Tspan4	2	0.608	4.67	10.1	0.00217	0.0327	0.128079	0.249254	TRUE
Slc25a3	2	0.608	9.08	54.6	2.3e-10	5.58e-08	0.922414	0.979104	TRUE
Elovl7	2	0.604	4.67	9.57	0.00284	0.0395	0.124384	0.255224	TRUE
Bloc1s2	2	0.603	5.36	17.5	8.23e-05	0.0026	0.213054	0.401493	TRUE
Atp5g3	2	0.601	8.28	47.2	2.07e-09	3.42e-07	0.812808	0.952239	TRUE
Ran	2	0.6	7.27	35.4	9.45e-08	1.01e-05	0.577586	0.801493	TRUE
Tmem214	2	0.599	4.84	12.6	0.000691	0.014	0.146552	0.28806	TRUE
Nudt4	2	0.599	7.2	40	2.05e-08	2.59e-06	0.541872	0.750746	TRUE
Eprs	2	0.597	6.48	22.5	1.08e-05	0.00051	0.408867	0.601493	TRUE
Dstn	2	0.597	9.13	58.9	6.94e-11	1.96e-08	0.905172	0.980597	TRUE
Ndufs6	2	0.596	7.52	41.3	1.32e-08	1.77e-06	0.642857	0.867164	TRUE
Nupr1	2	0.595	9.8	27.9	1.33e-06	9.97e-05	0.884236	0.973134	TRUE
Eef1g	2	0.595	8.36	53.3	3.41e-10	7.33e-08	0.817734	0.929851	TRUE
Ybx1	2	0.594	8.53	44	5.69e-09	8.08e-07	0.846059	0.949254	TRUE
Hif1a	2	0.594	6.41	28.1	1.25e-06	9.53e-05	0.407635	0.613433	TRUE
Ndufa5	2	0.592	6.86	32.8	2.34e-07	2.31e-05	0.493842	0.761194	TRUE
Mrpl12	2	0.59	6.35	27.5	1.56e-06	0.000112	0.380542	0.623881	TRUE
Mpc1	2	0.59	8.14	36.6	6.17e-08	6.93e-06	0.79064	0.938806	TRUE
Grpel1	2	0.588	6.14	20.5	2.39e-05	0.000991	0.330049	0.580597	TRUE
Gss	2	0.587	4.33	9.1	0.00356	0.0466	0.102217	0.201493	TRUE
mt-Nd1	2	0.585	11.2	43.2	7.29e-09	1.02e-06	1	1	TRUE
Kcnk1	2	0.581	5.39	16	0.000154	0.00431	0.20936	0.374627	TRUE
H1f0	2	0.581	7.55	27.7	1.46e-06	0.000106	0.583744	0.797015	TRUE
Cox6a1	2	0.58	8.02	48.4	1.43e-09	2.44e-07	0.736453	0.901493	TRUE
Atp6v0b	2	0.578	8.21	43.8	6e-09	8.46e-07	0.805419	0.952239	TRUE
Sdhc	2	0.577	6.09	26.4	2.4e-06	0.000155	0.341133	0.570149	TRUE
Atp5f1	2	0.577	8.79	50.7	7.18e-10	1.42e-07	0.894089	0.971642	TRUE
Ctsa	2	0.576	5.32	19.1	4.24e-05	0.00156	0.210591	0.402985	TRUE
Mrps10	2	0.575	5.02	12.4	0.000774	0.0152	0.167488	0.337313	TRUE
Ldhb	2	0.574	7.98	32.1	2.97e-07	2.85e-05	0.713054	0.876119	TRUE
Net1	2	0.574	5.24	12.7	0.000673	0.0137	0.194581	0.343284	TRUE
Adi1	2	0.573	4.92	13.3	0.000511	0.0112	0.158867	0.28806	TRUE
1110008P14Rik	2	0.57	6.84	23.8	6.48e-06	0.000348	0.485222	0.743284	TRUE
Grina	2	0.567	6.06	27.6	1.49e-06	0.000108	0.334975	0.544776	TRUE
Lcp1	2	0.565	6.72	31.1	4.26e-07	3.98e-05	0.46798	0.658209	TRUE
Tmem106b	2	0.564	5.62	18.9	4.6e-05	0.00164	0.245074	0.467164	TRUE
Acp1	2	0.564	6.22	26.2	2.58e-06	0.000164	0.359606	0.597015	TRUE
Cox7b	2	0.562	8.47	40.9	1.54e-08	2.05e-06	0.842365	0.946269	TRUE
Slc35a1	2	0.562	4.98	11.1	0.00141	0.0234	0.160099	0.325373	TRUE
Mrps34	2	0.562	6.28	23.4	7.35e-06	0.000384	0.378079	0.622388	TRUE
B4galt1	2	0.56	5.41	15.9	0.000164	0.00454	0.231527	0.38806	TRUE
Fbl	2	0.56	5.32	13.8	0.000397	0.00911	0.200739	0.395522	TRUE
Ghitm	2	0.559	6.3	23	8.86e-06	0.000445	0.365764	0.59403	TRUE
Pmpcb	2	0.558	5.26	16.2	0.000144	0.00407	0.20936	0.374627	TRUE
Lpcat3	2	0.558	5.99	22.7	9.69e-06	0.000468	0.320197	0.510448	TRUE
Gnl3	2	0.558	4.74	10.3	0.002	0.0307	0.130542	0.273134	TRUE
Gsta4	2	0.557	6.54	23.7	6.54e-06	0.00035	0.42734	0.652239	TRUE
Uqcr10	2	0.557	7.8	42	1.05e-08	1.43e-06	0.73399	0.895522	TRUE
Rbm28	2	0.556	4.83	9.1	0.00356	0.0466	0.149015	0.262687	TRUE
Mgst3	2	0.555	5.71	16.6	0.000117	0.00347	0.274631	0.459701	TRUE
Idh3b	2	0.555	5.74	17	0.000101	0.00308	0.28202	0.471642	TRUE
Gpi1	2	0.555	6.82	28.8	9.57e-07	7.76e-05	0.490148	0.725373	TRUE
Nelfe	2	0.554	4.84	11.8	0.000993	0.0179	0.153941	0.302985	TRUE
Gsr	2	0.551	5.53	18.2	6.01e-05	0.00204	0.236453	0.428358	TRUE
Tm2d1	2	0.55	5.86	18.1	6.41e-05	0.00215	0.301724	0.514925	TRUE
Ndufa9	2	0.55	5.79	17.1	9.59e-05	0.00293	0.277094	0.497015	TRUE
Ppm1h	2	0.55	4.68	9.32	0.00319	0.0432	0.135468	0.253731	TRUE
Gm10073	2	0.55	6.7	24.8	4.32e-06	0.000244	0.466749	0.701493	TRUE
Lamtor4	2	0.548	6.87	33.2	1.99e-07	2.04e-05	0.503695	0.749254	TRUE
Psmg4	2	0.548	4.94	12.8	0.00063	0.0131	0.157635	0.31791	TRUE
Usmg5	2	0.548	7.34	35.8	8.12e-08	8.95e-06	0.62931	0.837313	TRUE
Aasdhppt	2	0.547	4.74	10	0.0023	0.0339	0.134236	0.270149	TRUE
Dnajc15	2	0.546	5.6	17.8	7.24e-05	0.00237	0.269704	0.440299	TRUE
Tmem199	2	0.546	4.56	9.23	0.00334	0.0446	0.123153	0.243284	TRUE
Mrps7	2	0.546	5.97	17.5	8.08e-05	0.00257	0.32266	0.553731	TRUE
Coro1b	2	0.546	5.08	11.8	0.000981	0.0177	0.183498	0.344776	TRUE
Eva1a	2	0.545	4.79	9.47	0.00298	0.0411	0.134236	0.250746	TRUE
Ipo5	2	0.545	5.19	11.7	0.00103	0.0183	0.20197	0.358209	TRUE
Lamtor3	2	0.544	5.99	21.2	1.77e-05	0.000768	0.330049	0.532836	TRUE
Vps35	2	0.544	6.2	26.3	2.42e-06	0.000155	0.3633	0.607463	TRUE
Nus1	2	0.543	5.41	12.2	0.000847	0.0161	0.219212	0.386567	TRUE
Fuca2	2	0.541	6.11	19.7	3.27e-05	0.00128	0.344828	0.571642	TRUE
Dph3	2	0.54	5.65	15.8	0.000169	0.00464	0.269704	0.464179	TRUE
Ndufa8	2	0.539	6.99	38.3	3.57e-08	4.21e-06	0.545567	0.804478	TRUE
Wee1	2	0.539	5.14	13.4	0.000475	0.0106	0.184729	0.337313	TRUE
S100a1	2	0.538	6.81	23.9	6.23e-06	0.000337	0.485222	0.725373	TRUE
Hibadh	2	0.537	6.64	32.3	2.8e-07	2.72e-05	0.440887	0.679104	TRUE
Samm50	2	0.537	5.5	12	0.000903	0.0168	0.243842	0.426866	TRUE
Ogfrl1	2	0.535	5.68	16.5	0.000122	0.00358	0.238916	0.413433	TRUE
Ankrd13a	2	0.535	5.54	17.7	7.5e-05	0.00242	0.254926	0.432836	TRUE
Odc1	2	0.535	5.4	11.1	0.00138	0.0231	0.213054	0.367164	TRUE
Mrpl35	2	0.534	4.93	10.8	0.00162	0.026	0.16133	0.331343	TRUE
Txnrd1	2	0.534	5.99	20.1	2.78e-05	0.00111	0.309113	0.501493	TRUE
Chchd4	2	0.533	5.19	12.5	0.000739	0.0146	0.19335	0.325373	TRUE
Pcbd2	2	0.532	5.63	15.2	0.000217	0.0056	0.256158	0.450746	TRUE
Kif21a	2	0.532	4.96	10.1	0.00221	0.033	0.167488	0.285075	TRUE
Tinag	2	0.531	6.76	16.3	0.000137	0.00392	0.465517	0.689552	TRUE
Ybx3	2	0.53	6.25	23.6	6.88e-06	0.000362	0.358374	0.568657	TRUE
Rgs10	2	0.53	5.84	16.1	0.000148	0.00418	0.267241	0.464179	TRUE
Cox6b1	2	0.529	8.66	44.1	5.48e-09	7.84e-07	0.8867	0.968657	TRUE
Dnajc10	2	0.528	5.31	15.4	0.000196	0.00515	0.206897	0.370149	TRUE
Mrps18a	2	0.528	5.62	19.1	4.18e-05	0.00154	0.269704	0.476119	TRUE
Iscu	2	0.526	6.48	29.8	6.78e-07	5.72e-05	0.438424	0.662687	TRUE
Fam162a	2	0.526	6.62	25.8	2.94e-06	0.000181	0.42734	0.635821	TRUE
Acadvl	2	0.525	5.88	16.1	0.00015	0.00422	0.294335	0.507463	TRUE
Timp2	2	0.524	5.4	9.1	0.00356	0.0466	0.214286	0.352239	TRUE
Sec11c	2	0.524	7	23.8	6.39e-06	0.000345	0.522167	0.713433	TRUE
Btbd1	2	0.523	5.76	17.6	7.82e-05	0.00252	0.280788	0.504478	TRUE
Tst	2	0.523	7.3	26.7	2.12e-06	0.000138	0.578818	0.777612	TRUE
Ndufb3	2	0.522	7.5	33	2.18e-07	2.17e-05	0.651478	0.837313	TRUE
Rps27l	2	0.521	8.16	30.3	5.59e-07	4.87e-05	0.823892	0.910448	TRUE
Gmfb	2	0.52	5.56	15.5	0.000194	0.00513	0.243842	0.441791	TRUE
1110008F13Rik	2	0.519	7.62	30.3	5.64e-07	4.88e-05	0.682266	0.873134	TRUE
Mrpl57	2	0.519	6.76	20	2.93e-05	0.00116	0.495074	0.740299	TRUE
Chpt1	2	0.518	7.26	22.4	1.11e-05	0.000516	0.594828	0.767164	TRUE
Ptgs1	2	0.516	7.09	12.2	0.000815	0.0156	0.513547	0.653731	TRUE
Ndufs7	2	0.516	7.59	35.7	8.47e-08	9.22e-06	0.70197	0.892537	TRUE
Hacd1	2	0.515	6.15	13	0.000588	0.0124	0.350985	0.549254	TRUE
Ndufa1	2	0.515	6.99	29.8	6.74e-07	5.71e-05	0.533251	0.78209	TRUE
Hexa	2	0.515	5.98	16.8	0.000111	0.00332	0.330049	0.546269	TRUE
Carnmt1	2	0.515	4.94	9.59	0.00281	0.0393	0.176108	0.295522	TRUE
Mrps25	2	0.514	4.75	9.45	0.003	0.0413	0.149015	0.274627	TRUE
Aga	2	0.513	5.51	11.8	0.000996	0.0179	0.240148	0.416418	TRUE
Atp5k	2	0.512	6.33	22.3	1.16e-05	0.000535	0.383005	0.598507	TRUE
Hint3	2	0.512	5.74	15.8	0.000169	0.00464	0.28202	0.486567	TRUE
Lrrk2	2	0.512	7.09	21.2	1.81e-05	0.000784	0.539409	0.726866	TRUE
Hspd1	2	0.511	6.71	20.6	2.23e-05	0.000932	0.45936	0.692537	TRUE
Acadl	2	0.511	7.53	28.3	1.16e-06	8.97e-05	0.66133	0.853731	TRUE
Lsm4	2	0.511	6.55	19.2	4.06e-05	0.00151	0.421182	0.670149	TRUE
Mrps16	2	0.511	6.13	22.6	1.02e-05	0.000488	0.362069	0.562687	TRUE
Chil1	2	0.51	11.1	18.3	5.86e-05	0.00201	0.981527	0.989552	TRUE
Ndufv1	2	0.51	6.38	24.3	5.28e-06	0.000292	0.399015	0.628358	TRUE
Slc25a4	2	0.509	7.6	26	2.72e-06	0.00017	0.656404	0.852239	TRUE
Ssbp4	2	0.509	5.45	13.1	0.000562	0.0119	0.243842	0.407463	TRUE
Atp5e	2	0.508	9.2	40.6	1.66e-08	2.18e-06	0.939655	0.98806	TRUE
Gtpbp4	2	0.508	5.12	11.1	0.00136	0.0229	0.17734	0.335821	TRUE
Sp3os	2	0.507	5.24	12.6	0.000689	0.0139	0.208128	0.379104	TRUE
Esd	2	0.507	7.44	28.8	9.83e-07	7.82e-05	0.635468	0.856716	TRUE
Adora2b	2	0.507	6.07	19.4	3.7e-05	0.0014	0.316502	0.525373	TRUE
Tmx4	2	0.506	5.09	10.3	0.00196	0.0302	0.178571	0.28806	TRUE
Pigyl	2	0.506	6.4	19	4.38e-05	0.0016	0.428571	0.668657	TRUE
Vmp1	2	0.504	7.13	28	1.33e-06	9.97e-05	0.567734	0.786567	TRUE
Dnajc19	2	0.503	5.92	19.3	3.82e-05	0.00144	0.30665	0.51194	TRUE
1500011K16Rik	2	0.502	6.25	16.4	0.000133	0.00383	0.373153	0.576119	TRUE
Ctsl	2	0.502	7.44	23.4	7.56e-06	0.000391	0.635468	0.850746	TRUE
Tpp1	2	0.5	6.34	24.8	4.3e-06	0.000244	0.37931	0.623881	TRUE
Qpct	2	0.5	5.29	11.6	0.00107	0.0189	0.200739	0.353731	TRUE
Dtymk	2	0.499	5.75	14.3	0.000322	0.00765	0.273399	0.470149	TRUE
Ndufa2	2	0.499	8.33	27.8	1.41e-06	0.000104	0.830049	0.944776	TRUE
Rpl13a	2	0.498	7.16	25.7	3.07e-06	0.000186	0.575123	0.791045	TRUE
Emg1	2	0.497	5.69	14	0.000369	0.00859	0.274631	0.453731	TRUE
Tmem126a	2	0.497	5.29	11.4	0.00122	0.0211	0.205665	0.38806	TRUE
Rpsa	2	0.496	10.6	30.6	5.04e-07	4.53e-05	0.995074	0.998507	TRUE
Yif1b	2	0.495	5.45	10.6	0.00171	0.0272	0.21798	0.4	TRUE
C1d	2	0.494	5.29	8.93	0.00386	0.0496	0.219212	0.407463	TRUE
Riok3	2	0.494	5.66	14.8	0.000257	0.00639	0.28202	0.467164	TRUE
Mrpl21	2	0.494	5.92	14.4	0.000307	0.00737	0.323892	0.529851	TRUE
Tmem176a	2	0.493	7.43	21.1	1.84e-05	0.000793	0.641626	0.798507	TRUE
Cd63	2	0.493	9.4	40.4	1.76e-08	2.29e-06	0.953202	0.983582	TRUE
Lpl	2	0.493	5.71	13.2	0.000534	0.0115	0.248768	0.429851	TRUE
Gclm	2	0.492	5.38	12.2	0.00082	0.0157	0.219212	0.386567	TRUE
Adh5	2	0.49	6.36	19.9	3.07e-05	0.00121	0.392857	0.641791	TRUE
Ptges3	2	0.49	6.55	22.4	1.11e-05	0.000516	0.435961	0.665672	TRUE
Mapk13	2	0.49	5.84	14	0.000371	0.00861	0.29803	0.5	TRUE
Gfer	2	0.488	5.17	8.98	0.00376	0.0487	0.203202	0.362687	TRUE
Trap1	2	0.487	5.43	12.2	0.000836	0.0159	0.219212	0.385075	TRUE
Nars	2	0.487	5.71	13.4	0.000489	0.0108	0.269704	0.456716	TRUE
Mrps28	2	0.486	6.17	14.3	0.000321	0.00764	0.352217	0.550746	TRUE
Ndufs8	2	0.486	6.49	21.3	1.74e-05	0.000756	0.439655	0.658209	TRUE
Arpc1b	2	0.485	7.4	26.5	2.31e-06	0.00015	0.619458	0.798507	TRUE
Usp14	2	0.485	5.17	9.62	0.00277	0.0389	0.181034	0.347761	TRUE
Mrps17	2	0.484	5.83	15.8	0.000165	0.00456	0.299261	0.48806	TRUE
Tmem176b	2	0.484	7.93	22.8	9.5e-06	0.000461	0.740148	0.849254	TRUE
2300009A05Rik	2	0.483	5.16	9.83	0.0025	0.0361	0.189655	0.365672	TRUE
Psmb3	2	0.483	7	20.8	2.12e-05	0.000897	0.546798	0.749254	TRUE
Thbs1	2	0.482	6.83	10.3	0.00197	0.0304	0.337438	0.486567	TRUE
Cyr61	2	0.482	6.34	8.97	0.00378	0.0488	0.277094	0.31791	TRUE
Mgat4b	2	0.482	5.43	13.1	0.000548	0.0118	0.235222	0.413433	TRUE
Vapa	2	0.482	7.86	28.5	1.09e-06	8.49e-05	0.754926	0.908955	TRUE
Ndufa13	2	0.481	8.58	33	2.14e-07	2.17e-05	0.8633	0.950746	TRUE
Ebp	2	0.48	5.04	9.63	0.00275	0.0386	0.173645	0.335821	TRUE
Tc2n	2	0.48	7.38	21.9	1.34e-05	0.0006	0.60468	0.765672	TRUE
Cox6c	2	0.48	9.58	28.6	1.04e-06	8.14e-05	0.969212	0.995522	TRUE
Vma21	2	0.479	5.41	9.59	0.0028	0.0392	0.220443	0.404478	TRUE
Rnh1	2	0.479	6.78	26	2.73e-06	0.00017	0.503695	0.732836	TRUE
Rps2	2	0.479	9.74	30.1	6.13e-07	5.22e-05	0.963054	0.992537	TRUE
Mpc2	2	0.478	8.27	35.7	8.37e-08	9.17e-06	0.80665	0.937313	TRUE
Uqcrfs1	2	0.478	7.02	16.9	0.000107	0.00321	0.561576	0.776119	TRUE
Cd151	2	0.476	5.71	12.6	0.000677	0.0138	0.267241	0.476119	TRUE
Etfa	2	0.476	6.43	22.7	9.88e-06	0.000473	0.437192	0.638806	TRUE
Lamtor1	2	0.475	6.6	18.9	4.56e-05	0.00164	0.464286	0.7	TRUE
Hras	2	0.475	7.1	19.5	3.59e-05	0.00137	0.58867	0.776119	TRUE
mt-Co3	2	0.475	13.3	22.8	9.3e-06	0.000458	1	1	TRUE
Mrps15	2	0.474	5.77	14.7	0.000267	0.00659	0.278325	0.495522	TRUE
Ap2m1	2	0.472	6.17	16.9	0.000103	0.00312	0.350985	0.573134	TRUE
Sec13	2	0.471	5.57	12.5	0.000735	0.0146	0.257389	0.434328	TRUE
Atp5l	2	0.471	9.22	37.9	4.07e-08	4.7e-06	0.953202	0.974627	TRUE
Eif3b	2	0.47	6.92	22.8	9.48e-06	0.000461	0.522167	0.744776	TRUE
Glrx3	2	0.47	6.21	18.6	5.25e-05	0.00183	0.371921	0.610448	TRUE
Emc6	2	0.47	8.01	29.1	8.84e-07	7.27e-05	0.778325	0.934328	TRUE
Mlx	2	0.47	5.22	10.7	0.00162	0.026	0.199507	0.367164	TRUE
Ndufs4	2	0.469	6.34	20.1	2.83e-05	0.00113	0.401478	0.623881	TRUE
Atp5j2	2	0.468	8.43	24.1	5.67e-06	0.000309	0.825123	0.941791	TRUE
Coa3	2	0.468	6.82	15.2	0.000218	0.00562	0.481527	0.71791	TRUE
1810058I24Rik	2	0.467	7.08	18.7	5.04e-05	0.00178	0.576355	0.79403	TRUE
Rpl39	2	0.466	10.4	21.3	1.69e-05	0.000742	0.990148	0.995522	TRUE
Rps12-ps3	2	0.466	5.49	11.5	0.00115	0.0199	0.247537	0.392537	TRUE
Eea1	2	0.464	5.72	9.73	0.00263	0.0374	0.286946	0.434328	TRUE
Psmd1	2	0.463	6.16	13.4	0.000479	0.0106	0.339901	0.553731	TRUE
Rpl23	2	0.463	11.7	25.5	3.37e-06	0.0002	1	0.998507	TRUE
Ndufa11	2	0.463	7.52	25.2	3.67e-06	0.000212	0.653941	0.873134	TRUE
Timm17a	2	0.462	6.34	19.9	3.01e-05	0.00119	0.415025	0.643284	TRUE
Aurkaip1	2	0.46	6.53	20.4	2.46e-05	0.00101	0.470443	0.656716	TRUE
Ndufb2	2	0.46	6.94	23.4	7.53e-06	0.000391	0.530788	0.749254	TRUE
Mien1	2	0.46	7	13.6	0.000433	0.00977	0.509852	0.767164	TRUE
Bccip	2	0.459	5.7	12.4	0.000757	0.0149	0.269704	0.471642	TRUE
Rpl12	2	0.458	10.6	26	2.76e-06	0.000172	0.995074	0.992537	TRUE
Pgd	2	0.458	6.38	15.5	0.000195	0.00515	0.391626	0.619403	TRUE
Mrpl51	2	0.458	6.62	22.2	1.19e-05	0.000544	0.485222	0.692537	TRUE
Slirp	2	0.458	5.72	11.5	0.00112	0.0196	0.275862	0.476119	TRUE
Vps29	2	0.456	6.12	13.1	0.000543	0.0117	0.355911	0.577612	TRUE
Igf2r	2	0.456	5.16	9.25	0.00331	0.0443	0.198276	0.341791	TRUE
Atp5d	2	0.455	9.02	30.7	4.89e-07	4.43e-05	0.916256	0.983582	TRUE
Rpl7l1	2	0.455	5.5	11.3	0.00128	0.0219	0.246305	0.426866	TRUE
Tuba4a	2	0.453	6.37	17.6	7.85e-05	0.00253	0.399015	0.614925	TRUE
Atp6v0a1	2	0.453	5.56	11.1	0.00141	0.0234	0.256158	0.431343	TRUE
Pole4	2	0.452	5.35	8.92	0.00387	0.0496	0.229064	0.380597	TRUE
Psap	2	0.452	6.06	16	0.000157	0.00437	0.347291	0.547761	TRUE
Sqstm1	2	0.452	6.42	15.6	0.000187	0.00496	0.413793	0.61791	TRUE
Aldh2	2	0.449	8.6	22.9	9.04e-06	0.000449	0.860837	0.961194	TRUE
Ndufs5	2	0.448	7.4	20.7	2.22e-05	0.000931	0.647783	0.840299	TRUE
P2rx4	2	0.446	5.74	13.6	0.000432	0.00976	0.311576	0.471642	TRUE
Mrpl2	2	0.446	5.3	9.91	0.00241	0.035	0.216749	0.38806	TRUE
Haus7	2	0.445	4.9	9.03	0.00368	0.0478	0.168719	0.286567	TRUE
Ssu72	2	0.445	6.72	17.1	9.46e-05	0.0029	0.519704	0.702985	TRUE
Cct7	2	0.445	6.96	19.5	3.57e-05	0.00136	0.543103	0.774627	TRUE
Mdh1	2	0.445	7.1	23.1	8.51e-06	0.000433	0.570197	0.771642	TRUE
Ndufa10	2	0.443	6.8	19.6	3.42e-05	0.00132	0.502463	0.708955	TRUE
Timm10b	2	0.443	5.63	12.2	0.000836	0.0159	0.267241	0.459701	TRUE
Slc48a1	2	0.443	5.65	12.8	0.000644	0.0134	0.273399	0.464179	TRUE
Bex2	2	0.442	10.5	18.2	6.14e-05	0.00207	0.965517	0.979104	TRUE
Ubxn2a	2	0.442	5.65	13.1	0.000551	0.0118	0.269704	0.459701	TRUE
Ube2l3	2	0.442	6.5	19.7	3.31e-05	0.00129	0.455665	0.662687	TRUE
Tomm5	2	0.44	5.95	15.7	0.000178	0.00483	0.348522	0.531343	TRUE
Cfl2	2	0.44	6.24	12.3	0.000808	0.0156	0.375616	0.579104	TRUE
Lap3	2	0.439	6.16	14.2	0.000345	0.0081	0.352217	0.558209	TRUE
Ndufaf8	2	0.439	5.82	12.3	0.000799	0.0155	0.301724	0.510448	TRUE
Psma3	2	0.438	7.7	21.3	1.71e-05	0.000747	0.720443	0.895522	TRUE
Pgp	2	0.437	5.68	10.2	0.00209	0.0317	0.275862	0.464179	TRUE
Rpl8	2	0.436	11.2	23.7	6.68e-06	0.000355	0.998768	1	TRUE
Aco2	2	0.436	6.6	16	0.000153	0.0043	0.448276	0.686567	TRUE
Smim10l1	2	0.435	6.39	15.6	0.000184	0.00491	0.41133	0.610448	TRUE
Commd4	2	0.434	5.21	9.36	0.00314	0.0427	0.204433	0.353731	TRUE
Atp5a1	2	0.434	8.67	30.3	5.61e-07	4.87e-05	0.885468	0.953731	TRUE
Gpx4	2	0.433	9.31	26.8	2.03e-06	0.000134	0.942118	0.98806	TRUE
Rplp1	2	0.433	10.1	21.3	1.72e-05	0.000751	0.990148	0.997015	TRUE
Mpv17l2	2	0.432	5.88	10.7	0.00164	0.0263	0.311576	0.48209	TRUE
BC004004	2	0.432	5.65	11.5	0.00114	0.0199	0.270936	0.434328	TRUE
Hcfc1r1	2	0.431	6.53	17.3	9.01e-05	0.0028	0.440887	0.664179	TRUE
Mrpl33	2	0.428	6.96	19.2	4.08e-05	0.00151	0.528325	0.762687	TRUE
Drg1	2	0.427	5.11	9.15	0.00347	0.0458	0.192118	0.343284	TRUE
2005-03-01	2	0.427	6.17	15.3	0.000212	0.00549	0.365764	0.567164	TRUE
Chrac1	2	0.426	6.4	15.6	0.000185	0.00492	0.438424	0.661194	TRUE
Herpud1	2	0.425	8.18	12.1	0.000879	0.0165	0.770936	0.937313	TRUE
Galc	2	0.425	5.67	12.1	0.000881	0.0165	0.273399	0.455224	TRUE
Ndfip1	2	0.424	5.67	11.3	0.00125	0.0215	0.284483	0.453731	TRUE
Dnajb14	2	0.423	5.49	10.6	0.00176	0.0277	0.242611	0.39403	TRUE
Psmb7	2	0.422	6.31	14.4	0.000307	0.00737	0.400246	0.6	TRUE
Ndufb5	2	0.422	8.21	25.7	3.05e-06	0.000186	0.834975	0.944776	TRUE
Txn1	2	0.422	9.57	24.7	4.5e-06	0.000252	0.960591	0.991045	TRUE
Mrpl28	2	0.421	6.22	17.5	8.21e-05	0.00259	0.396552	0.573134	TRUE
Atp6v0e	2	0.421	7.19	18.2	6.09e-05	0.00207	0.594828	0.814925	TRUE
Commd3	2	0.42	6.37	14.5	0.000294	0.00711	0.403941	0.619403	TRUE
St14	2	0.417	5.58	9.41	0.00306	0.042	0.270936	0.429851	TRUE
Ndufb4	2	0.417	7.54	19.2	4.1e-05	0.00151	0.67734	0.849254	TRUE
Atp6v1g1	2	0.416	9.07	25.3	3.6e-06	0.00021	0.947044	0.980597	TRUE
Fam173a	2	0.416	6.87	16.4	0.000127	0.00371	0.534483	0.744776	TRUE
mt-Nd3	2	0.414	8.62	11.9	0.000942	0.0173	0.887931	0.946269	TRUE
Gstt2	2	0.413	5.86	11.7	0.00102	0.0183	0.305419	0.48806	TRUE
Rack1	2	0.413	10.4	25.6	3.15e-06	0.00019	0.992611	0.99403	TRUE
Akr7a5	2	0.412	6.18	13.2	0.000525	0.0114	0.380542	0.570149	TRUE
Eif3d	2	0.411	5.66	10.3	0.00204	0.0312	0.273399	0.441791	TRUE
Plin2	2	0.41	6.91	17.8	7.1e-05	0.00233	0.481527	0.689552	TRUE
Sdcbp	2	0.409	7.1	17.7	7.39e-05	0.00241	0.573892	0.791045	TRUE
Pak1ip1	2	0.408	5.45	10.4	0.00189	0.0293	0.254926	0.404478	TRUE
Ptp4a1	2	0.406	7.84	16.3	0.000135	0.00387	0.729064	0.841791	TRUE
Cops9	2	0.406	6.77	19.3	3.9e-05	0.00146	0.490148	0.732836	TRUE
Aig1	2	0.406	6.69	18.6	5.24e-05	0.00183	0.48399	0.710448	TRUE
Trappc1	2	0.406	5.37	9.14	0.00348	0.0459	0.236453	0.385075	TRUE
2410015M20Rik	2	0.406	7.48	23.4	7.61e-06	0.000393	0.67734	0.864179	TRUE
mt-Co1	2	0.405	13.2	12.4	0.000761	0.015	1	1	TRUE
Hspa4	2	0.404	6.16	14.2	0.000336	0.00791	0.362069	0.564179	TRUE
Uqcrb	2	0.404	8.34	16.7	0.000117	0.00345	0.841133	0.949254	TRUE
Atp5j	2	0.403	8.67	20.8	2.09e-05	0.000889	0.881773	0.968657	TRUE
Timm13	2	0.402	7.5	17.3	8.98e-05	0.00279	0.657635	0.852239	TRUE
Mrps24	2	0.402	7.19	18	6.6e-05	0.0022	0.605911	0.814925	TRUE
Ssrp1	2	0.4	5.6	11.3	0.00125	0.0214	0.279557	0.441791	TRUE
Pdgfa	2	0.4	6.77	13	0.00059	0.0125	0.471675	0.683582	TRUE
Sdhd	2	0.399	6.38	12	0.000917	0.017	0.429803	0.619403	TRUE
Ppp1r14b	2	0.399	7.02	9.98	0.00233	0.0342	0.549261	0.744776	TRUE
Fuca1	2	0.398	6.78	16.3	0.000134	0.00385	0.5	0.707463	TRUE
Eif3i	2	0.397	7.36	19.2	4.03e-05	0.0015	0.644089	0.829851	TRUE
Hint1	2	0.396	8.51	22.1	1.26e-05	0.00057	0.871921	0.952239	TRUE
Mrps21	2	0.394	6.64	13.4	0.000489	0.0108	0.464286	0.702985	TRUE
Mrpl23	2	0.394	7.08	17.2	9.15e-05	0.00283	0.570197	0.776119	TRUE
Dtnbp1	2	0.394	5.76	10	0.0023	0.0339	0.293103	0.492537	TRUE
Ndufa3	2	0.393	6.63	16.4	0.00013	0.00375	0.46798	0.668657	TRUE
Tmem14c	2	0.393	7.06	13.9	0.000379	0.00875	0.566502	0.755224	TRUE
0610012G03Rik	2	0.393	6.31	11.3	0.00124	0.0213	0.406404	0.637313	TRUE
Sephs2	2	0.392	5.77	10.5	0.00186	0.0289	0.294335	0.452239	TRUE
Chchd2	2	0.391	9.51	24.1	5.59e-06	0.000308	0.970443	0.98806	TRUE
Gng12	2	0.388	6.53	14.6	0.000284	0.00691	0.445813	0.638806	TRUE
Rbx1	2	0.388	8.01	20.7	2.2e-05	0.000925	0.800493	0.925373	TRUE
Med8	2	0.387	6.43	12.5	0.000711	0.0143	0.413793	0.635821	TRUE
Mrpl42	2	0.387	6.01	9.65	0.00273	0.0385	0.341133	0.535821	TRUE
Cnih1	2	0.387	5.8	9.46	0.00299	0.0412	0.291872	0.485075	TRUE
Mrpl30	2	0.385	6.95	12.4	0.000749	0.0148	0.54803	0.770149	TRUE
Pfdn1	2	0.385	6.66	15.1	0.000231	0.00588	0.481527	0.670149	TRUE
Atp1a1	2	0.384	8.04	14.8	0.000257	0.00639	0.78202	0.880597	TRUE
Gde1	2	0.384	8.83	19.5	3.51e-05	0.00135	0.908867	0.971642	TRUE
Tomm20	2	0.383	7.59	20.3	2.56e-05	0.00104	0.730296	0.873134	TRUE
H2-K1	2	0.383	8.37	10	0.00229	0.0338	0.815271	0.9	TRUE
Cox4i1	2	0.382	10.1	24.3	5.26e-06	0.000292	0.986453	0.992537	TRUE
Stub1	2	0.382	6.77	14.8	0.000259	0.00644	0.503695	0.723881	TRUE
Ndufb7	2	0.381	7.62	18.9	4.57e-05	0.00164	0.725369	0.859701	TRUE
Snrpd1	2	0.381	6.03	10.2	0.00214	0.0323	0.339901	0.528358	TRUE
Atp6v1f	2	0.377	7.59	20.3	2.53e-05	0.00104	0.688424	0.862687	TRUE
Cct8	2	0.376	6.28	12.3	0.000775	0.0152	0.406404	0.610448	TRUE
Rheb	2	0.375	6.53	10.4	0.00192	0.0297	0.439655	0.670149	TRUE
Rpl13	2	0.375	11.8	16.3	0.000135	0.00388	0.997537	0.998507	TRUE
Emc4	2	0.374	6.11	11.6	0.00109	0.0191	0.37069	0.562687	TRUE
Cisd2	2	0.374	6.05	12.1	0.000877	0.0165	0.346059	0.550746	TRUE
Atp6v1e1	2	0.374	6.78	14.7	0.000267	0.00659	0.528325	0.701493	TRUE
Dpy30	2	0.373	6.37	11.9	0.000949	0.0174	0.419951	0.625373	TRUE
Hsd17b10	2	0.372	6.88	15.4	0.000198	0.00519	0.53202	0.713433	TRUE
Ldha	2	0.372	8.25	16.4	0.000133	0.00383	0.786946	0.916418	TRUE
Rex1bd	2	0.372	6.51	11.8	0.000989	0.0178	0.456897	0.659701	TRUE
Tma7	2	0.372	7.49	18	6.67e-05	0.00221	0.687192	0.847761	TRUE
Rps8	2	0.371	11.6	17.4	8.5e-05	0.00267	1	0.998507	TRUE
Mrps18c	2	0.371	5.83	9.16	0.00345	0.0456	0.321429	0.48806	TRUE
Ech1	2	0.371	6.87	11	0.00145	0.024	0.525862	0.714925	TRUE
Pgls	2	0.37	7.31	13	0.000571	0.0121	0.653941	0.846269	TRUE
Elob	2	0.369	8.06	13.5	0.000455	0.0102	0.786946	0.925373	TRUE
Nxf1	2	0.369	6.95	14.5	0.0003	0.00724	0.562808	0.753731	TRUE
mt-Atp6	2	0.369	13.2	13.1	0.000555	0.0118	1	1	TRUE
Rps6	2	0.368	10.2	19.2	4e-05	0.00149	0.991379	0.995522	TRUE
Etfb	2	0.367	8.04	17	0.000101	0.00307	0.79064	0.898507	TRUE
1810037I17Rik	2	0.366	7.54	16.8	0.000108	0.00324	0.698276	0.865672	TRUE
Nop10	2	0.364	7.02	13.2	0.000528	0.0115	0.550493	0.740299	TRUE
Rps3	2	0.364	11	18.8	4.77e-05	0.0017	0.995074	0.998507	TRUE
Ccdc59	2	0.364	6.06	9.58	0.00282	0.0394	0.357143	0.540299	TRUE
Suclg1	2	0.362	7.3	14.9	0.000245	0.00616	0.630542	0.798507	TRUE
Bag1	2	0.361	7.57	15	0.000234	0.00594	0.678571	0.850746	TRUE
Psmb1	2	0.361	7.89	17.3	8.9e-05	0.00277	0.769704	0.897015	TRUE
Psmd7	2	0.36	6.46	10.5	0.00178	0.028	0.428571	0.616418	TRUE
Psmc6	2	0.36	6.04	10.7	0.00162	0.0261	0.352217	0.561194	TRUE
Krt8	2	0.359	7.53	11.2	0.00129	0.0219	0.605911	0.78209	TRUE
Cct4	2	0.357	6.65	9.86	0.00247	0.0358	0.482759	0.68806	TRUE
Dcxr	2	0.356	8.43	12.8	0.000623	0.013	0.831281	0.938806	TRUE
Txnl1	2	0.356	6.45	12.6	0.000688	0.0139	0.461823	0.658209	TRUE
Lman1	2	0.356	6.54	11	0.00146	0.0241	0.447044	0.641791	TRUE
Gabarap	2	0.355	9.02	21.9	1.35e-05	0.000606	0.940887	0.983582	TRUE
Nsa2	2	0.355	7.29	9.4	0.00307	0.0421	0.625616	0.80597	TRUE
Tomm22	2	0.355	6.75	11.7	0.00104	0.0185	0.520936	0.734328	TRUE
Uqcrc2	2	0.354	6.71	12.2	0.000821	0.0157	0.507389	0.695522	TRUE
Smdt1	2	0.354	7.96	17.2	9.09e-05	0.00282	0.751232	0.898507	TRUE
Ndufa7	2	0.354	8.61	22.3	1.15e-05	0.000531	0.880542	0.964179	TRUE
Mtch2	2	0.353	6.77	12.3	0.000791	0.0153	0.480296	0.701493	TRUE
Rps28	2	0.353	10.5	14.7	0.000275	0.0067	0.992611	0.998507	TRUE
Hsp90ab1	2	0.353	9.86	13.2	0.000529	0.0115	0.95936	0.985075	TRUE
Ube2a	2	0.352	6.4	9.63	0.00275	0.0386	0.42734	0.604478	TRUE
Park7	2	0.352	7.43	13.9	0.000378	0.00874	0.656404	0.846269	TRUE
Rpl15	2	0.352	10.6	15.1	0.000226	0.00578	0.996305	0.997015	TRUE
Rbm3	2	0.351	9.03	10.8	0.00156	0.0253	0.938424	0.98209	TRUE
Mtfr1l	2	0.35	7.02	15.7	0.000175	0.00474	0.576355	0.764179	TRUE
mt-Nd5	2	0.35	9.37	12.5	0.000734	0.0146	0.955665	0.983582	TRUE
BC031181	2	0.349	6.7	14	0.000375	0.0087	0.497537	0.702985	TRUE
Psmd12	2	0.347	6.16	10.7	0.00167	0.0267	0.385468	0.559701	TRUE
Eloc	2	0.345	6.44	11.5	0.00114	0.0199	0.438424	0.658209	TRUE
Lamp2	2	0.344	7.98	16.8	0.00011	0.00329	0.802956	0.913433	TRUE
Denr	2	0.344	6.11	10.9	0.00152	0.0248	0.368227	0.558209	TRUE
Ddx24	2	0.343	6.19	9.05	0.00363	0.0473	0.380542	0.565672	TRUE
Nr2f6	2	0.341	6.22	8.99	0.00375	0.0486	0.384236	0.597015	TRUE
Romo1	2	0.34	7.2	13.1	0.000556	0.0118	0.594828	0.79403	TRUE
Minos1	2	0.34	7.79	14.9	0.000248	0.00622	0.751232	0.895522	TRUE
Sf3b2	2	0.339	6.97	10.5	0.00185	0.0289	0.544335	0.740299	TRUE
Rps15	2	0.338	10.8	15.7	0.000179	0.00484	0.993842	0.995522	TRUE
Gspt1	2	0.338	5.85	9.09	0.00357	0.0466	0.302956	0.489552	TRUE
Ndufb8	2	0.338	7.25	13.3	0.000512	0.0112	0.633005	0.80597	TRUE
Mrpl58	2	0.337	6.4	11	0.00146	0.024	0.434729	0.641791	TRUE
Glo1	2	0.337	6.71	10.8	0.00157	0.0254	0.503695	0.71194	TRUE
Tpd52	2	0.334	6.6	10.3	0.002	0.0307	0.482759	0.697015	TRUE
Psmb4	2	0.334	7.36	13.7	0.000429	0.00972	0.630542	0.832836	TRUE
Ndufc2	2	0.334	8.82	14.9	0.000244	0.00613	0.901478	0.979104	TRUE
Glrx5	2	0.334	6.36	11.2	0.00134	0.0226	0.424877	0.625373	TRUE
Prdx3	2	0.334	6.14	9.98	0.00233	0.0342	0.387931	0.553731	TRUE
Nucks1	2	0.333	6.99	9.58	0.00283	0.0394	0.549261	0.728358	TRUE
Snx3	2	0.333	6.52	9.4	0.00307	0.0421	0.475369	0.644776	TRUE
Taf10	2	0.332	7.12	12.3	0.000801	0.0155	0.607143	0.78209	TRUE
Rps10	2	0.332	11.5	14	0.00037	0.0086	1	1	TRUE
Rplp0	2	0.331	11.4	11.5	0.00112	0.0196	0.998768	1	TRUE
Rbpms	2	0.331	7.13	11.5	0.00112	0.0196	0.566502	0.743284	TRUE
Srsf6	2	0.33	6.97	12.3	0.000788	0.0153	0.535714	0.774627	TRUE
Tomm7	2	0.33	7.34	11.6	0.00108	0.0191	0.650246	0.819403	TRUE
Sf3b5	2	0.33	6.74	10.5	0.00179	0.0281	0.53202	0.707463	TRUE
Rpl19	2	0.33	11.6	14	0.000366	0.00855	0.997537	0.998507	TRUE
Spr	2	0.327	6.37	10.1	0.0022	0.033	0.426108	0.583582	TRUE
Rpl36a	2	0.326	8.31	11.9	0.000962	0.0176	0.833744	0.919403	TRUE
Mif4gd	2	0.325	6.09	10.1	0.00225	0.0332	0.35468	0.564179	TRUE
Phb2	2	0.322	6.83	9.72	0.00264	0.0375	0.523399	0.725373	TRUE
Uqcrc1	2	0.322	6.3	9.47	0.00298	0.0411	0.406404	0.595522	TRUE
Naxd	2	0.317	7.23	12.6	0.000688	0.0139	0.607143	0.81791	TRUE
Arf1	2	0.317	8.18	15.6	0.000183	0.0049	0.816502	0.947761	TRUE
Vps28	2	0.315	6.55	9.03	0.00368	0.0478	0.456897	0.647761	TRUE
Ndufv2	2	0.315	6.59	8.92	0.00388	0.0497	0.470443	0.661194	TRUE
Ndufb10	2	0.314	7.78	13.6	0.000439	0.00987	0.788177	0.889552	TRUE
Rps16	2	0.313	11.3	12.9	0.000614	0.0128	1	1	TRUE
Tmem30a	2	0.313	8.18	15.1	0.000232	0.00588	0.818966	0.922388	TRUE
Tubb4b	2	0.312	8	9.28	0.00326	0.044	0.747537	0.886567	TRUE
Rps21	2	0.312	10.4	10.7	0.00164	0.0262	0.990148	0.997015	TRUE
Rpl30	2	0.311	11.3	11.7	0.00103	0.0183	1	0.998507	TRUE
Abracl	2	0.31	6.72	10.6	0.00174	0.0274	0.485222	0.680597	TRUE
Rpl41	2	0.31	10.9	11.9	0.000953	0.0175	0.998768	1	TRUE
Rdx	2	0.31	7.27	9.82	0.00251	0.0362	0.598522	0.79403	TRUE
Atp5g2	2	0.31	8.75	13.3	0.000506	0.0111	0.917488	0.965672	TRUE
Ubc	2	0.308	9.73	12	0.000918	0.017	0.954433	0.995522	TRUE
Zfp706	2	0.308	7.11	8.95	0.00382	0.0492	0.583744	0.795522	TRUE
Acaa2	2	0.308	7.86	14.7	0.000271	0.00664	0.756158	0.876119	TRUE
Gng5	2	0.307	9.3	10.1	0.00217	0.0327	0.947044	0.98209	TRUE
Sat1	2	0.306	7.96	12.2	0.000817	0.0157	0.745074	0.850746	TRUE
Polr2f	2	0.305	6.86	10.1	0.00222	0.0332	0.559113	0.732836	TRUE
Eef1b2	2	0.302	9.76	12.1	0.000867	0.0163	0.975369	0.99403	TRUE
Rpl32	2	0.302	11.5	10.8	0.00155	0.0252	0.998768	0.998507	TRUE
Rps20	2	0.3	11.6	9.26	0.00329	0.0442	0.998768	1	TRUE
Rps24	2	0.3	11.9	10.6	0.00172	0.0272	1	1	TRUE
Atp5h	2	0.3	9.17	15.3	0.000209	0.00542	0.953202	0.980597	TRUE
Bri3	2	0.299	9.74	12.6	0.0007	0.0141	0.987685	0.992537	TRUE
Ubl5	2	0.299	8.02	12.3	0.000777	0.0152	0.795567	0.922388	TRUE
Ctsd	2	0.298	7.17	11.6	0.00109	0.0192	0.624384	0.79403	TRUE
Arpc2	2	0.297	7.8	12.9	0.000606	0.0128	0.754926	0.870149	TRUE
Eif1	2	0.296	10.6	12.5	0.000709	0.0142	0.993842	0.997015	TRUE
Rps18	2	0.295	9.82	12	0.000896	0.0167	0.977833	0.991045	TRUE
Clta	2	0.294	8.06	12.3	0.000799	0.0155	0.810345	0.925373	TRUE
Rps26	2	0.293	10.5	9.76	0.00259	0.0371	0.991379	0.995522	TRUE
mt-Nd2	2	0.29	11.6	10.8	0.0016	0.0258	1	1	TRUE
Ndufs2	2	0.289	6.97	9.67	0.0027	0.0383	0.589901	0.747761	TRUE
Ubl3	2	0.287	6.87	9.82	0.00251	0.0362	0.530788	0.726866	TRUE
Rab7	2	0.279	6.99	9.52	0.0029	0.0403	0.594828	0.765672	TRUE
Rpl28	2	0.277	10.9	10.6	0.00177	0.0278	0.996305	0.998507	TRUE
Hnrnpf	2	0.276	7.68	11	0.00146	0.024	0.710591	0.889552	TRUE
Psme1	2	0.273	7.81	10.5	0.0018	0.0281	0.737685	0.88209	TRUE
Rpl17	2	0.264	10.4	9.74	0.00262	0.0373	0.991379	0.997015	TRUE
Rpl26	2	0.263	11.2	9.29	0.00325	0.0438	0.997537	0.998507	TRUE
Tspo	2	0.232	9.03	8.95	0.00383	0.0492	0.931034	0.979104	TRUE
Nucb2	2	-0.278	7.36	9.28	0.00325	0.0439	0.692118	0.756716	TRUE
Myl12b	2	-0.278	7.28	9.31	0.00322	0.0434	0.684729	0.755224	TRUE
Sptbn1	2	-0.296	7.55	9.85	0.00247	0.0358	0.748768	0.771642	TRUE
Emp2	2	-0.297	8.05	9.74	0.00261	0.0373	0.807882	0.876119	TRUE
Phf20l1	2	-0.299	6.82	8.95	0.00383	0.0492	0.567734	0.643284	TRUE
Alcam	2	-0.299	9.24	13.8	0.000405	0.00924	0.969212	0.980597	TRUE
Tanc2	2	-0.303	6.4	9.2	0.00339	0.0451	0.502463	0.559701	TRUE
Rbpjl	2	-0.305	7.5	9.78	0.00256	0.0368	0.714286	0.714925	TRUE
Lgi3	2	-0.309	8.74	12.5	0.000716	0.0143	0.922414	0.935821	TRUE
Tra2a	2	-0.31	8.06	13.6	0.000438	0.00986	0.796798	0.867164	TRUE
Zdhhc3	2	-0.311	7.93	12.3	0.000783	0.0153	0.795567	0.832836	TRUE
Ogt	2	-0.323	6.87	9.69	0.00268	0.0381	0.580049	0.644776	TRUE
Usp47	2	-0.323	6.42	11.8	0.000979	0.0177	0.51601	0.550746	TRUE
Hacd3	2	-0.324	6.44	9.64	0.00274	0.0386	0.466749	0.541791	TRUE
Fgfr2	2	-0.328	8.04	14.3	0.00033	0.00782	0.820197	0.861194	TRUE
Brd2	2	-0.332	7.11	12.5	0.000713	0.0143	0.647783	0.689552	TRUE
Slc39a8	2	-0.337	7.47	15.6	0.000182	0.00489	0.713054	0.753731	TRUE
Hnrnpa1	2	-0.34	7.48	9.89	0.00243	0.0354	0.730296	0.734328	TRUE
Anp32a	2	-0.343	6.82	9.19	0.00341	0.0452	0.568966	0.625373	TRUE
Foxp1	2	-0.344	7.71	13.5	0.000458	0.0103	0.764778	0.829851	TRUE
H2afv	2	-0.345	7.37	11.7	0.00105	0.0187	0.722906	0.752239	TRUE
Arid2	2	-0.345	5.87	8.98	0.00376	0.0487	0.385468	0.429851	TRUE
Atp8a1	2	-0.347	8.61	16.6	0.00012	0.00353	0.906404	0.935821	TRUE
Sftpa1	2	-0.35	13.8	10.2	0.00211	0.0321	1	0.998507	TRUE
Rhob	2	-0.351	6.43	11.3	0.00127	0.0217	0.466749	0.504478	TRUE
Slc26a9	2	-0.354	5.84	10.2	0.00213	0.0323	0.371921	0.398507	TRUE
Taok1	2	-0.359	6.45	11.8	0.000987	0.0178	0.51601	0.552239	TRUE
Zbtb7a	2	-0.36	6.15	9.76	0.00259	0.0371	0.437192	0.476119	TRUE
Spopl	2	-0.361	5.76	9.14	0.00348	0.0458	0.348522	0.380597	TRUE
App	2	-0.364	9.28	20.5	2.38e-05	0.000989	0.976601	0.974627	TRUE
Rsbn1l	2	-0.366	6.15	9.41	0.00306	0.042	0.435961	0.491045	TRUE
Slc9a3r2	2	-0.366	5.9	9.13	0.00349	0.046	0.390394	0.437313	TRUE
Setd2	2	-0.369	5.77	8.96	0.00381	0.0491	0.364532	0.38806	TRUE
Marveld1	2	-0.372	5.92	8.97	0.00378	0.0488	0.384236	0.41791	TRUE
Kmt2e	2	-0.373	7.17	16	0.000155	0.00433	0.684729	0.720896	TRUE
Sgms1	2	-0.377	6.53	11.9	0.000965	0.0176	0.519704	0.546269	TRUE
Ptgfrn	2	-0.379	6.24	11.8	0.000985	0.0178	0.474138	0.513433	TRUE
Irf2	2	-0.383	6	10.5	0.0018	0.0282	0.403941	0.440299	TRUE
Fus	2	-0.385	7.75	21.3	1.69e-05	0.000743	0.799261	0.797015	TRUE
Snx25	2	-0.386	6.76	10.5	0.00184	0.0287	0.576355	0.61194	TRUE
Acot7	2	-0.387	6.86	10.4	0.00187	0.0291	0.524631	0.550746	TRUE
Ubr1	2	-0.388	6.08	11.2	0.00132	0.0223	0.424877	0.465672	TRUE
Slc15a2	2	-0.389	6.8	12.6	0.000689	0.0139	0.564039	0.613433	TRUE
Cd200	2	-0.39	6.47	9.96	0.00235	0.0345	0.495074	0.510448	TRUE
Azin1	2	-0.392	6.87	12.5	0.000721	0.0144	0.575123	0.623881	TRUE
Myh14	2	-0.393	6.67	10.5	0.00186	0.0289	0.508621	0.564179	TRUE
Nufip2	2	-0.397	6.47	12	0.000902	0.0168	0.502463	0.528358	TRUE
Dapk1	2	-0.4	6.9	15.8	0.000171	0.00466	0.609606	0.646269	TRUE
Tmem42	2	-0.403	6.48	17.2	9.2e-05	0.00284	0.513547	0.549254	TRUE
Cpeb4	2	-0.403	5.67	9.07	0.00361	0.047	0.310345	0.356716	TRUE
5330417C22Rik	2	-0.404	6.35	11	0.00142	0.0236	0.477833	0.491045	TRUE
Rsf1	2	-0.404	6.04	11.7	0.00106	0.0187	0.406404	0.453731	TRUE
Myo1e	2	-0.405	5.77	9.54	0.00288	0.04	0.352217	0.39403	TRUE
Sdc4	2	-0.406	9.13	27.4	1.65e-06	0.000116	0.96798	0.956716	TRUE
Magi3	2	-0.406	5.62	10.1	0.00223	0.0332	0.327586	0.340299	TRUE
Slc16a2	2	-0.407	5.79	10.8	0.0016	0.0258	0.383005	0.39403	TRUE
Nkx2-1	2	-0.407	8.14	24.1	5.62e-06	0.000308	0.8633	0.865672	TRUE
Zmym5	2	-0.408	5.75	9.8	0.00254	0.0365	0.352217	0.38209	TRUE
Mprip	2	-0.408	6.21	10.3	0.00203	0.0311	0.45936	0.447761	TRUE
Nexmif	2	-0.412	5.9	9.33	0.00318	0.0431	0.337438	0.371642	TRUE
AU021092	2	-0.412	6.4	10.1	0.00217	0.0327	0.480296	0.498507	TRUE
Zfp266	2	-0.415	5.65	10	0.0023	0.0339	0.331281	0.362687	TRUE
Rflnb	2	-0.418	6.16	11	0.00143	0.0237	0.435961	0.429851	TRUE
Npw	2	-0.419	5.68	9.72	0.00264	0.0376	0.353448	0.337313	TRUE
Ddx3x	2	-0.42	7.71	13.8	0.000407	0.00929	0.774631	0.774627	TRUE
Chd4	2	-0.421	6.97	18	6.63e-05	0.00221	0.600985	0.652239	TRUE
Atf4	2	-0.422	7.21	18.4	5.66e-05	0.00195	0.662562	0.702985	TRUE
Zbtb4	2	-0.423	5.65	9.03	0.00367	0.0477	0.341133	0.343284	TRUE
Tnrc6b	2	-0.423	6.21	15.2	0.00022	0.00564	0.445813	0.465672	TRUE
Npepps	2	-0.425	5.86	12.3	0.000784	0.0153	0.390394	0.392537	TRUE
Junb	2	-0.426	8.97	17.9	6.76e-05	0.00224	0.889163	0.892537	TRUE
Nfkbiz	2	-0.426	6.61	14.7	0.000271	0.00664	0.502463	0.514925	TRUE
Gatad2b	2	-0.427	5.95	14.5	0.000297	0.00718	0.406404	0.431343	TRUE
Sox4	2	-0.427	7.42	17	0.000102	0.0031	0.618227	0.631343	TRUE
Emb	2	-0.427	7.97	21	1.9e-05	0.000813	0.823892	0.858209	TRUE
Stx5a	2	-0.428	5.62	10.8	0.00159	0.0257	0.350985	0.352239	TRUE
Fam160b1	2	-0.428	5.45	9.83	0.0025	0.0361	0.29803	0.31194	TRUE
Tob2	2	-0.43	5.72	11	0.00142	0.0236	0.348522	0.356716	TRUE
Zkscan3	2	-0.431	5.39	11.9	0.000931	0.0172	0.288177	0.326866	TRUE
Nop53	2	-0.432	6.82	11.2	0.00131	0.0221	0.581281	0.619403	TRUE
Nbr1	2	-0.433	5.29	9.34	0.00316	0.0429	0.286946	0.304478	TRUE
Epb41l5	2	-0.434	6.02	14.8	0.00026	0.00645	0.429803	0.425373	TRUE
Rsrp1	2	-0.434	8.47	17.4	8.5e-05	0.00267	0.894089	0.908955	TRUE
Zfp704	2	-0.435	6.55	14.7	0.000267	0.00659	0.534483	0.534328	TRUE
Adgrf5	2	-0.435	7.52	17.9	6.87e-05	0.00227	0.784483	0.78806	TRUE
Bcam	2	-0.436	7.3	20.2	2.72e-05	0.0011	0.700739	0.71194	TRUE
Fam91a1	2	-0.436	5.72	12	0.000924	0.0171	0.375616	0.38806	TRUE
St6galnac2	2	-0.437	6.41	11.3	0.00124	0.0213	0.477833	0.495522	TRUE
Ltbp3	2	-0.437	6.42	13.5	0.000465	0.0104	0.493842	0.48806	TRUE
Hnrnph1	2	-0.438	7.37	15.8	0.00017	0.00465	0.695813	0.728358	TRUE
Tfcp2l1	2	-0.439	6.5	12.1	0.000864	0.0163	0.470443	0.51194	TRUE
Dnmt3a	2	-0.441	5.51	9.47	0.00298	0.0411	0.321429	0.316418	TRUE
Fnbp1l	2	-0.442	6.06	14.7	0.000273	0.00668	0.433498	0.426866	TRUE
Zcchc11	2	-0.442	6.29	15.2	0.000216	0.00559	0.481527	0.476119	TRUE
Rb1cc1	2	-0.444	6.57	17.6	7.91e-05	0.00254	0.539409	0.552239	TRUE
Tia1	2	-0.444	5.43	8.92	0.00387	0.0496	0.309113	0.314925	TRUE
Igfbp7	2	-0.445	7.49	10.8	0.0016	0.0257	0.673645	0.61791	TRUE
Errfi1	2	-0.446	8.59	9.25	0.0033	0.0443	0.849754	0.849254	TRUE
Ptprg	2	-0.446	5.21	10.8	0.00159	0.0257	0.263547	0.262687	TRUE
Thra	2	-0.446	5.62	10.9	0.00152	0.0249	0.336207	0.349254	TRUE
Pink1	2	-0.447	5.38	9.74	0.00261	0.0373	0.293103	0.298507	TRUE
Mbtps1	2	-0.448	5.32	11	0.00146	0.024	0.310345	0.28806	TRUE
Mtcl1	2	-0.448	5.91	12.3	0.00078	0.0153	0.410099	0.420896	TRUE
Smc6	2	-0.454	5.78	16.5	0.000125	0.00365	0.360837	0.377612	TRUE
Eva1b	2	-0.455	5.74	10.6	0.00174	0.0274	0.368227	0.380597	TRUE
Rab27b	2	-0.455	7.29	19.2	4.03e-05	0.0015	0.683498	0.702985	TRUE
Sfxn2	2	-0.455	4.95	9.48	0.00296	0.041	0.21798	0.243284	TRUE
Myo5c	2	-0.456	7.38	18.9	4.53e-05	0.00164	0.711823	0.765672	TRUE
Matn4	2	-0.461	7.02	19	4.31e-05	0.00158	0.587438	0.629851	TRUE
Tob1	2	-0.463	6.5	13.2	0.000529	0.0115	0.5	0.514925	TRUE
Cadm1	2	-0.466	7.38	22.5	1.05e-05	0.000495	0.708128	0.759701	TRUE
Zfr	2	-0.466	6.18	18.5	5.34e-05	0.00186	0.458128	0.461194	TRUE
Pgap2	2	-0.467	5.39	13.1	0.000554	0.0118	0.289409	0.308955	TRUE
Phactr2	2	-0.467	5.23	9.84	0.00249	0.036	0.264778	0.273134	TRUE
Gse1	2	-0.467	5.91	16	0.000155	0.00432	0.406404	0.432836	TRUE
Rtkn	2	-0.471	5.74	12.3	0.000791	0.0153	0.3867	0.379104	TRUE
Snhg11	2	-0.472	7.35	15.8	0.000166	0.00456	0.671182	0.661194	TRUE
Pias1	2	-0.473	5.55	12.6	0.000703	0.0141	0.325123	0.349254	TRUE
Trf	2	-0.476	8.52	11.1	0.00137	0.023	0.796798	0.823881	TRUE
Rbfox2	2	-0.476	5.13	10.3	0.00205	0.0312	0.257389	0.253731	TRUE
Smim6	2	-0.477	7.36	20.9	2.04e-05	0.000867	0.700739	0.720896	TRUE
Nectin3	2	-0.479	5.44	9.34	0.00316	0.0429	0.296798	0.31791	TRUE
Clstn1	2	-0.48	5.88	18.3	5.93e-05	0.00202	0.391626	0.410448	TRUE
Ganab	2	-0.481	5.45	12.2	0.000848	0.0161	0.314039	0.331343	TRUE
Wsb1	2	-0.482	5.67	12.7	0.000658	0.0135	0.344828	0.338806	TRUE
Sh3d19	2	-0.486	5.54	11.9	0.000966	0.0176	0.328818	0.334328	TRUE
Ptms	2	-0.486	7.96	27.7	1.43e-06	0.000105	0.811576	0.828358	TRUE
Serpinb6b	2	-0.486	7.32	22.7	9.78e-06	0.000469	0.647783	0.662687	TRUE
Mllt6	2	-0.487	5.52	10.5	0.00187	0.029	0.331281	0.325373	TRUE
Cebpa	2	-0.488	7.56	26.2	2.55e-06	0.000162	0.735222	0.743284	TRUE
Epn2	2	-0.489	5.07	9.43	0.00303	0.0417	0.251232	0.256716	TRUE
Zfp36l2	2	-0.489	6.33	19.7	3.28e-05	0.00128	0.472906	0.491045	TRUE
Herc2	2	-0.49	5.04	10	0.00227	0.0335	0.224138	0.249254	TRUE
Nectin1	2	-0.493	6.14	19.4	3.72e-05	0.00141	0.438424	0.450746	TRUE
Insr	2	-0.496	5.11	9.16	0.00346	0.0457	0.252463	0.265672	TRUE
Krt23	2	-0.497	5.47	10.7	0.00169	0.027	0.285714	0.298507	TRUE
Aff1	2	-0.499	5.35	10.1	0.00223	0.0332	0.302956	0.298507	TRUE
Chka	2	-0.499	7.58	26.8	2.04e-06	0.000134	0.722906	0.716418	TRUE
Taok3	2	-0.501	7.7	28.8	9.67e-07	7.81e-05	0.793103	0.785075	TRUE
Ankrd10	2	-0.501	5.02	9.81	0.00252	0.0363	0.237685	0.256716	TRUE
Slco4c1	2	-0.502	6.97	18.9	4.52e-05	0.00164	0.633005	0.619403	TRUE
Gon4l	2	-0.502	5.33	11.6	0.00109	0.0192	0.299261	0.295522	TRUE
Stmn1	2	-0.503	7.89	22.1	1.24e-05	0.000565	0.764778	0.774627	TRUE
Txnip	2	-0.504	7.18	20.4	2.46e-05	0.00101	0.646552	0.641791	TRUE
Pcyox1	2	-0.505	4.87	10.5	0.00185	0.0288	0.216749	0.228358	TRUE
Bambi	2	-0.507	6.51	11.1	0.00137	0.0229	0.460591	0.48209	TRUE
Ppp1r15a	2	-0.509	6.3	14.8	0.000256	0.00639	0.46798	0.473134	TRUE
Ppp1r14c	2	-0.51	9.66	23.6	6.95e-06	0.000364	0.975369	0.970149	TRUE
St3gal6	2	-0.51	5.31	11.7	0.00103	0.0184	0.285714	0.283582	TRUE
Trim2	2	-0.512	5.84	16.7	0.000114	0.00338	0.381773	0.373134	TRUE
Uhrf2	2	-0.512	5.13	11.1	0.00137	0.0229	0.243842	0.252239	TRUE
Nasp	2	-0.513	5.76	14.5	0.000302	0.00728	0.364532	0.365672	TRUE
Igsf3	2	-0.514	5.19	9.15	0.00347	0.0458	0.264778	0.244776	TRUE
Ank3	2	-0.514	8.33	28.6	1.04e-06	8.14e-05	0.878079	0.902985	TRUE
Fam208a	2	-0.514	5.92	21	1.95e-05	0.000832	0.383005	0.380597	TRUE
Trp53bp2	2	-0.515	4.83	9.89	0.00243	0.0354	0.200739	0.219403	TRUE
Nfkbia	2	-0.517	7.26	12.9	0.000607	0.0128	0.567734	0.544776	TRUE
Gm37494	2	-0.518	4.62	8.95	0.00382	0.0492	0.179803	0.180597	TRUE
Yes1	2	-0.519	5.15	11.2	0.00129	0.0219	0.257389	0.258209	TRUE
Pcmtd2	2	-0.52	5.15	13.8	0.000409	0.00929	0.247537	0.262687	TRUE
Tle2	2	-0.522	5.41	13.1	0.000558	0.0119	0.315271	0.30597	TRUE
Rassf1	2	-0.522	5.4	12.2	0.000842	0.016	0.288177	0.298507	TRUE
Atp6v1c2	2	-0.522	7.44	27.3	1.68e-06	0.000117	0.75	0.725373	TRUE
Fam102b	2	-0.524	5.04	12.7	0.000669	0.0137	0.225369	0.222388	TRUE
Nav2	2	-0.525	6.13	18.9	4.57e-05	0.00164	0.416256	0.429851	TRUE
Nfat5	2	-0.525	6	21.8	1.4e-05	0.000622	0.421182	0.425373	TRUE
Polr2a	2	-0.525	6.35	25.1	3.87e-06	0.000222	0.496305	0.498507	TRUE
Sirt1	2	-0.526	5.09	10.6	0.00172	0.0272	0.251232	0.234328	TRUE
Prkcd	2	-0.526	5.43	13.1	0.000543	0.0117	0.30665	0.313433	TRUE
Pqlc1	2	-0.526	5.84	20.2	2.7e-05	0.00109	0.381773	0.380597	TRUE
Vim	2	-0.527	5.27	11.6	0.00107	0.0189	0.269704	0.291045	TRUE
Arhgef38	2	-0.527	6.38	15.9	0.000164	0.00453	0.485222	0.485075	TRUE
Abca3	2	-0.529	9.29	38.3	3.6e-08	4.21e-06	0.964286	0.977612	TRUE
Id1	2	-0.53	7.03	10.6	0.0017	0.0271	0.562808	0.532836	TRUE
Mbnl3	2	-0.531	4.73	10.9	0.00153	0.0249	0.174877	0.189552	TRUE
Usp8	2	-0.532	6.94	23.6	6.87e-06	0.000362	0.6367	0.626866	TRUE
Smad5	2	-0.532	5.33	13.3	0.000501	0.011	0.293103	0.286567	TRUE
Ptbp2	2	-0.533	4.76	10.3	0.00202	0.031	0.204433	0.201493	TRUE
Rev3l	2	-0.533	5.16	13.8	0.000408	0.00929	0.268473	0.262687	TRUE
Inpp5b	2	-0.534	5.08	12	0.000916	0.017	0.25	0.253731	TRUE
Amotl2	2	-0.536	5.4	12.8	0.000626	0.013	0.28202	0.283582	TRUE
Tbl1xr1	2	-0.537	5.08	13.2	0.000535	0.0115	0.240148	0.261194	TRUE
Clk1	2	-0.539	7.01	26.3	2.44e-06	0.000156	0.662562	0.659701	TRUE
Msl1	2	-0.542	5.82	16.3	0.000138	0.00394	0.387931	0.391045	TRUE
Sertad1	2	-0.543	6.22	19	4.44e-05	0.00161	0.445813	0.444776	TRUE
Ahnak	2	-0.544	6.35	15.2	0.000214	0.00553	0.429803	0.447761	TRUE
Grhl2	2	-0.545	4.77	10.1	0.00223	0.0332	0.199507	0.204478	TRUE
Cdc42ep3	2	-0.545	6.59	20.1	2.78e-05	0.00111	0.520936	0.502985	TRUE
Dstyk	2	-0.546	4.67	9.58	0.00283	0.0394	0.184729	0.185075	TRUE
Zmynd8	2	-0.546	4.94	11	0.00144	0.0239	0.227833	0.226866	TRUE
Pim1	2	-0.547	5.12	11.7	0.00105	0.0187	0.225369	0.222388	TRUE
Nckap5	2	-0.551	6.81	28.3	1.18e-06	9.08e-05	0.580049	0.585075	TRUE
Mmp15	2	-0.551	6.8	20.9	1.97e-05	0.000842	0.554187	0.597015	TRUE
Tsc22d3	2	-0.552	6.36	20.4	2.48e-05	0.00102	0.486453	0.48806	TRUE
Spry1	2	-0.552	7.43	22.9	8.98e-06	0.000449	0.698276	0.70597	TRUE
Zfp36	2	-0.552	7.59	15.2	0.000217	0.0056	0.695813	0.708955	TRUE
Ccp110	2	-0.555	5.04	12.2	0.00082	0.0157	0.246305	0.216418	TRUE
Itga9	2	-0.555	6.92	23.7	6.7e-06	0.000355	0.609606	0.623881	TRUE
Fzd5	2	-0.558	4.78	11.3	0.00123	0.0212	0.198276	0.192537	TRUE
Arhgef1	2	-0.558	5.25	16	0.000154	0.00431	0.285714	0.273134	TRUE
Klhl24	2	-0.558	6.8	26.9	1.97e-06	0.000132	0.586207	0.60597	TRUE
Bmf	2	-0.56	5.1	10.2	0.00212	0.0322	0.256158	0.228358	TRUE
Plk2	2	-0.561	5.73	9.09	0.00357	0.0466	0.294335	0.314925	TRUE
Amotl1	2	-0.562	4.99	11.3	0.00124	0.0213	0.230296	0.228358	TRUE
Mtss1	2	-0.563	6.36	26	2.74e-06	0.00017	0.520936	0.5	TRUE
Zc3h7a	2	-0.567	5.33	13.8	0.000395	0.00906	0.285714	0.292537	TRUE
Pvr	2	-0.568	4.98	12.2	0.000813	0.0156	0.241379	0.214925	TRUE
Ints6	2	-0.569	6.25	16.9	0.000103	0.00312	0.399015	0.408955	TRUE
Mitf	2	-0.57	5.12	13.6	0.000432	0.00976	0.25	0.252239	TRUE
Mcmbp	2	-0.57	4.8	12.1	0.000869	0.0163	0.20936	0.192537	TRUE
Thbs3	2	-0.571	5.13	9.69	0.00267	0.038	0.236453	0.228358	TRUE
Tet3	2	-0.572	5.69	19	4.4e-05	0.0016	0.373153	0.350746	TRUE
Lmo7	2	-0.572	6.39	15	0.000239	0.00603	0.44335	0.459701	TRUE
Vgll4	2	-0.575	6.45	22.4	1.11e-05	0.000517	0.504926	0.507463	TRUE
Cdk14	2	-0.577	4.92	11	0.00142	0.0235	0.221675	0.219403	TRUE
Prep	2	-0.577	5.13	15.7	0.000173	0.0047	0.25	0.247761	TRUE
Tle4	2	-0.577	5.07	13.6	0.000448	0.0101	0.254926	0.250746	TRUE
Plxnb1	2	-0.58	4.93	11.2	0.00132	0.0223	0.230296	0.216418	TRUE
Kat6a	2	-0.582	4.95	12.4	0.000767	0.0151	0.225369	0.219403	TRUE
Zbtb44	2	-0.582	5.14	12.7	0.00065	0.0134	0.253695	0.267164	TRUE
Kcnj13	2	-0.583	6.22	16.3	0.000133	0.00384	0.415025	0.38806	TRUE
Gadd45g	2	-0.585	7.06	18.1	6.44e-05	0.00215	0.497537	0.449254	TRUE
Epha7	2	-0.586	5.74	18.6	5.21e-05	0.00183	0.35468	0.335821	TRUE
Pcgf2	2	-0.586	5.12	14.3	0.000318	0.00759	0.264778	0.255224	TRUE
Maf1	2	-0.587	5.33	17.4	8.57e-05	0.00268	0.300493	0.298507	TRUE
Wipi2	2	-0.588	4.79	10.6	0.00172	0.0273	0.205665	0.195522	TRUE
Sec14l3	2	-0.588	5.41	9.76	0.00259	0.0371	0.253695	0.235821	TRUE
Tcp11l2	2	-0.59	4.86	10.3	0.00205	0.0312	0.220443	0.207463	TRUE
Ppm1l	2	-0.593	4.5	9.19	0.00341	0.0452	0.165025	0.159701	TRUE
2610037D02Rik	2	-0.593	4.52	9.82	0.00252	0.0362	0.163793	0.156716	TRUE
Khk	2	-0.594	4.97	9.59	0.00281	0.0393	0.219212	0.220896	TRUE
Nfix	2	-0.595	7.29	27.1	1.84e-06	0.000126	0.710591	0.671642	TRUE
Maml3	2	-0.596	5.82	28	1.29e-06	9.78e-05	0.389163	0.38209	TRUE
Trrap	2	-0.596	5.45	19	4.38e-05	0.0016	0.32266	0.31194	TRUE
Dhx40	2	-0.596	4.79	10.1	0.00218	0.0328	0.203202	0.189552	TRUE
Mepce	2	-0.597	5.26	17.4	8.52e-05	0.00267	0.274631	0.267164	TRUE
C2cd4b	2	-0.597	6.46	20.6	2.29e-05	0.000954	0.39532	0.39403	TRUE
Nedd4l	2	-0.597	6.3	26.4	2.35e-06	0.000152	0.495074	0.467164	TRUE
Kcnc3	2	-0.598	6.98	31	4.4e-07	4.07e-05	0.650246	0.59403	TRUE
Bmp2k	2	-0.602	4.34	9.18	0.00341	0.0452	0.144089	0.137313	TRUE
Yod1	2	-0.605	5.08	17.8	7.18e-05	0.00236	0.243842	0.243284	TRUE
Ier5l	2	-0.605	4.9	9.81	0.00253	0.0363	0.206897	0.198507	TRUE
Mfge8	2	-0.607	4.78	11.9	0.00095	0.0174	0.203202	0.202985	TRUE
Sec14l4	2	-0.607	5.92	17.7	7.47e-05	0.00242	0.419951	0.398507	TRUE
Acly	2	-0.609	6.94	39.8	2.15e-08	2.7e-06	0.630542	0.610448	TRUE
Dusp1	2	-0.609	7.62	17.5	8.18e-05	0.00259	0.70197	0.635821	TRUE
Lnpep	2	-0.61	5.63	21.1	1.87e-05	0.000806	0.349754	0.322388	TRUE
Fbxo9	2	-0.612	6.01	18.5	5.4e-05	0.00187	0.448276	0.425373	TRUE
Cspp1	2	-0.619	5.4	17.9	6.96e-05	0.0023	0.296798	0.302985	TRUE
Clic3	2	-0.621	7.06	22.1	1.25e-05	0.000565	0.596059	0.561194	TRUE
D230025D16Rik	2	-0.622	6.36	25.6	3.21e-06	0.000192	0.529557	0.495522	TRUE
Mob3c	2	-0.624	4.5	9.87	0.00246	0.0356	0.168719	0.153731	TRUE
Emsy	2	-0.624	5.02	18.3	5.73e-05	0.00197	0.25	0.229851	TRUE
Ing1	2	-0.624	5.92	24.8	4.33e-06	0.000244	0.405172	0.38209	TRUE
Efemp2	2	-0.624	4.78	10.5	0.0018	0.0282	0.200739	0.198507	TRUE
Clasp1	2	-0.625	4.7	10.8	0.00156	0.0253	0.190887	0.191045	TRUE
Elfn1	2	-0.627	4.55	13	0.000569	0.0121	0.169951	0.162687	TRUE
Rspry1	2	-0.628	4.53	11	0.00145	0.024	0.168719	0.161194	TRUE
Dcaf5	2	-0.629	4.41	10.1	0.00221	0.033	0.153941	0.144776	TRUE
2810403A07Rik	2	-0.632	4.99	14.8	0.000255	0.00638	0.242611	0.229851	TRUE
Hbp1	2	-0.633	6.21	37.6	4.51e-08	5.17e-06	0.495074	0.440299	TRUE
Gpt	2	-0.636	4.81	10.6	0.00177	0.0279	0.197044	0.191045	TRUE
Cdc42bpa	2	-0.638	6.35	16.4	0.00013	0.00375	0.48399	0.504478	TRUE
2610301B20Rik	2	-0.638	4.78	10.1	0.00217	0.0327	0.203202	0.18806	TRUE
Sun1	2	-0.638	4.28	9.27	0.00327	0.044	0.147783	0.141791	TRUE
Tecpr1	2	-0.638	5.4	20.1	2.74e-05	0.0011	0.315271	0.304478	TRUE
Pik3r1	2	-0.64	5.45	18.3	5.88e-05	0.00201	0.307882	0.298507	TRUE
Antxr1	2	-0.643	4.66	10.2	0.00215	0.0325	0.188424	0.164179	TRUE
Lyz1	2	-0.644	13.3	23.9	6.15e-06	0.000334	0.997537	0.995522	TRUE
Fzd7	2	-0.646	4.54	12.2	0.000821	0.0157	0.179803	0.155224	TRUE
Bpifb5	2	-0.649	5.34	14.6	0.000278	0.00678	0.296798	0.277612	TRUE
Cracr2a	2	-0.649	5.68	14.8	0.000256	0.00639	0.366995	0.31194	TRUE
Zfp503	2	-0.649	5.84	23.6	6.85e-06	0.000362	0.383005	0.352239	TRUE
Morc2a	2	-0.65	4.33	11.1	0.00139	0.0233	0.156404	0.140299	TRUE
Oaz2	2	-0.652	6.99	47.4	1.97e-09	3.29e-07	0.672414	0.622388	TRUE
Plcg1	2	-0.653	5.05	18	6.64e-05	0.00221	0.245074	0.234328	TRUE
Id2	2	-0.656	8.85	34.3	1.36e-07	1.44e-05	0.896552	0.837313	TRUE
Ctnnal1	2	-0.657	5.19	11.9	0.000973	0.0176	0.258621	0.256716	TRUE
Lpcat1	2	-0.657	10.2	50.1	8.6e-10	1.62e-07	0.993842	0.985075	TRUE
Cnst	2	-0.658	4.61	10.7	0.00164	0.0263	0.184729	0.176119	TRUE
Agrn	2	-0.658	4.69	13	0.000589	0.0124	0.179803	0.18806	TRUE
Nrep	2	-0.658	5.99	25.4	3.46e-06	0.000204	0.429803	0.401493	TRUE
Frmd6	2	-0.659	5.18	19.9	3.06e-05	0.00121	0.274631	0.253731	TRUE
Dgkd	2	-0.66	5.02	13.1	0.000557	0.0119	0.240148	0.241791	TRUE
Gramd4	2	-0.66	4.19	9.85	0.00248	0.036	0.1367	0.129851	TRUE
Socs2	2	-0.661	7.57	28	1.3e-06	9.82e-05	0.754926	0.728358	TRUE
Fgf1	2	-0.666	5.5	20	2.86e-05	0.00114	0.330049	0.302985	TRUE
Zfp592	2	-0.667	4.22	8.94	0.00384	0.0494	0.140394	0.123881	TRUE
Ssh2	2	-0.667	5.39	16.7	0.000113	0.00336	0.302956	0.285075	TRUE
Bbc3	2	-0.668	5.12	15.3	0.000206	0.00537	0.270936	0.240299	TRUE
Fgd6	2	-0.671	4.95	16.4	0.000128	0.00372	0.23399	0.19403	TRUE
Rnf144a	2	-0.671	4.67	12.5	0.000726	0.0144	0.188424	0.167164	TRUE
Cyp4v3	2	-0.674	4.64	12.4	0.000769	0.0151	0.184729	0.176119	TRUE
Cry2	2	-0.681	5.21	14.4	0.000304	0.00732	0.261084	0.250746	TRUE
Polg	2	-0.683	4.78	15.1	0.000229	0.00584	0.206897	0.198507	TRUE
Tspan15	2	-0.684	5.42	25.5	3.37e-06	0.0002	0.32266	0.29403	TRUE
Adcy7	2	-0.687	5.73	30.2	5.81e-07	5e-05	0.380542	0.362687	TRUE
Limch1	2	-0.688	5.99	29.2	8.3e-07	6.92e-05	0.415025	0.389552	TRUE
Rnase4	2	-0.688	9.15	45.4	3.67e-09	5.58e-07	0.95197	0.929851	TRUE
Snx22	2	-0.689	4.81	12.5	0.000726	0.0144	0.206897	0.18209	TRUE
Etv5	2	-0.692	7.78	65.6	1.15e-11	4.4e-09	0.799261	0.746269	TRUE
Nrp1	2	-0.693	7.67	40.4	1.8e-08	2.32e-06	0.773399	0.741791	TRUE
Lamb1	2	-0.694	5.2	16.7	0.000114	0.00338	0.259852	0.240299	TRUE
Crebrf	2	-0.696	5.62	20.3	2.56e-05	0.00104	0.349754	0.320896	TRUE
Sparc	2	-0.701	8.67	44.3	5.2e-09	7.51e-07	0.865764	0.867164	TRUE
Srgap2	2	-0.707	4.35	10.1	0.00221	0.033	0.152709	0.140299	TRUE
Gm20342	2	-0.71	4.13	10.1	0.0022	0.033	0.124384	0.11194	TRUE
Socs3	2	-0.711	6.74	31.7	3.37e-07	3.22e-05	0.496305	0.450746	TRUE
Crip2	2	-0.712	7.76	61.6	3.34e-11	1.08e-08	0.786946	0.741791	TRUE
Cdc42bpg	2	-0.712	4.69	15.7	0.000174	0.00471	0.197044	0.183582	TRUE
Rap2a	2	-0.717	5.08	22.9	9.27e-06	0.000458	0.252463	0.226866	TRUE
Slc35a5	2	-0.718	4.39	13.9	0.000381	0.00878	0.158867	0.153731	TRUE
Zbtb10	2	-0.719	4.51	11.4	0.00121	0.0209	0.16133	0.141791	TRUE
Fhdc1	2	-0.721	5.36	21.8	1.4e-05	0.000624	0.302956	0.274627	TRUE
Tmem178	2	-0.721	4.76	15.6	0.00018	0.00486	0.190887	0.179104	TRUE
Gm20300	2	-0.723	4.27	12.1	0.000868	0.0163	0.142857	0.134328	TRUE
Dlc1	2	-0.723	5.53	31.6	3.57e-07	3.39e-05	0.33867	0.310448	TRUE
Scgb1c1	2	-0.724	6.31	27.2	1.77e-06	0.000123	0.461823	0.440299	TRUE
Bcl9l	2	-0.728	5.13	23.2	8.21e-06	0.00042	0.259852	0.249254	TRUE
Ocln	2	-0.732	4.61	14.3	0.000328	0.00778	0.182266	0.158209	TRUE
Jag1	2	-0.743	4.51	11.6	0.0011	0.0194	0.176108	0.135821	TRUE
Tns2	2	-0.75	3.85	9.11	0.00353	0.0464	0.102217	0.0880597	TRUE
Lrch3	2	-0.75	4.32	14.2	0.000333	0.00787	0.150246	0.146269	TRUE
Mid1ip1	2	-0.752	8.73	48	1.65e-09	2.78e-07	0.891626	0.829851	TRUE
Col12a1	2	-0.752	4.01	9.13	0.0035	0.046	0.102217	0.0731343	TRUE
Exoc6b	2	-0.761	4.49	12.6	0.000688	0.0139	0.171182	0.152239	TRUE
Sestd1	2	-0.762	4.1	9.73	0.00263	0.0374	0.124384	0.108955	TRUE
Pon1	2	-0.763	4.83	10.7	0.00166	0.0264	0.153941	0.125373	TRUE
Efnb1	2	-0.764	4.82	18.2	6.11e-05	0.00207	0.210591	0.197015	TRUE
Abhd2	2	-0.764	6.01	23.1	8.32e-06	0.000425	0.412562	0.365672	TRUE
Anpep	2	-0.767	5.2	17.8	7.26e-05	0.00237	0.275862	0.256716	TRUE
Capn15	2	-0.769	4.08	11.9	0.000971	0.0176	0.128079	0.107463	TRUE
Gprin3	2	-0.77	5.59	38	3.88e-08	4.51e-06	0.352217	0.285075	TRUE
Irf1	2	-0.77	5.28	29	9.03e-07	7.36e-05	0.289409	0.252239	TRUE
Lifr	2	-0.77	5.68	21.5	1.58e-05	0.000698	0.368227	0.320896	TRUE
Zbtb20	2	-0.77	7.11	28.8	9.76e-07	7.81e-05	0.635468	0.544776	TRUE
Megf6	2	-0.777	5.26	12.7	0.000662	0.0136	0.291872	0.234328	TRUE
Cat	2	-0.781	8.06	50.9	6.8e-10	1.37e-07	0.826355	0.81194	TRUE
Snx21	2	-0.781	4.67	14	0.000369	0.00859	0.199507	0.168657	TRUE
Magi1	2	-0.782	4.23	11.8	0.00101	0.0181	0.146552	0.119403	TRUE
Paip2b	2	-0.783	4.2	10.6	0.00173	0.0274	0.133005	0.120896	TRUE
Znrf3	2	-0.787	4.8	20.5	2.39e-05	0.000991	0.221675	0.197015	TRUE
C6	2	-0.787	5.9	23	8.85e-06	0.000445	0.309113	0.277612	TRUE
Auts2	2	-0.79	5.62	17.2	9.37e-05	0.00288	0.348522	0.292537	TRUE
Cyth1	2	-0.793	4.04	11.3	0.00123	0.0212	0.123153	0.104478	TRUE
Hivep2	2	-0.794	4.76	15.3	0.000205	0.00537	0.199507	0.176119	TRUE
Fam46a	2	-0.796	6.59	40.7	1.61e-08	2.13e-06	0.504926	0.402985	TRUE
Sp4	2	-0.799	4.1	9.97	0.00234	0.0343	0.125616	0.108955	TRUE
Ddah2	2	-0.802	5.84	31.4	3.74e-07	3.51e-05	0.401478	0.359701	TRUE
Gan	2	-0.804	4.24	12	0.000922	0.0171	0.12931	0.122388	TRUE
Mmp11	2	-0.806	4.02	11	0.00141	0.0235	0.109606	0.0970149	TRUE
Mxd4	2	-0.809	6.71	60.3	4.79e-11	1.47e-08	0.592365	0.541791	TRUE
Ldlr	2	-0.809	6.3	30.4	5.4e-07	4.74e-05	0.474138	0.426866	TRUE
Insig1	2	-0.81	6.34	39.7	2.23e-08	2.75e-06	0.476601	0.422388	TRUE
Cryab	2	-0.814	4.96	16.1	0.000148	0.00419	0.198276	0.197015	TRUE
Wipi1	2	-0.821	4.4	14.8	0.000261	0.00647	0.166256	0.137313	TRUE
Hopx	2	-0.829	5.3	13.1	0.00055	0.0118	0.204433	0.219403	TRUE
Bach2	2	-0.83	4.79	19.2	3.95e-05	0.00148	0.213054	0.173134	TRUE
Mettl7a1	2	-0.831	7.11	49.4	1.08e-09	1.94e-07	0.695813	0.604478	TRUE
Cpm	2	-0.835	7.84	54.2	2.66e-10	6.09e-08	0.795567	0.70597	TRUE
Dpysl2	2	-0.835	4.84	19.5	3.6e-05	0.00137	0.219212	0.185075	TRUE
Il18r1	2	-0.837	5.53	30.6	5.08e-07	4.53e-05	0.337438	0.295522	TRUE
Gm13056	2	-0.837	4.15	9.24	0.00333	0.0445	0.128079	0.107463	TRUE
Zfp395	2	-0.841	4.62	13.1	0.000556	0.0118	0.189655	0.167164	TRUE
Nuak2	2	-0.842	4.11	13.4	0.000486	0.0108	0.121921	0.110448	TRUE
Nrp2	2	-0.843	4.18	12	0.000892	0.0167	0.12931	0.107463	TRUE
Pmp22	2	-0.846	4.42	10.3	0.00205	0.0312	0.1367	0.126866	TRUE
Ppl	2	-0.849	5.27	28.8	9.72e-07	7.81e-05	0.284483	0.252239	TRUE
Srcin1	2	-0.85	4.54	17.8	7.08e-05	0.00233	0.174877	0.138806	TRUE
Gstp3	2	-0.859	5.46	30.1	6.1e-07	5.22e-05	0.301724	0.240299	TRUE
Jarid2	2	-0.864	4.71	22.1	1.26e-05	0.00057	0.198276	0.168657	TRUE
S100pbp	2	-0.873	4	12.6	0.000703	0.0141	0.118227	0.0940299	TRUE
Cntln	2	-0.874	3.9	9.28	0.00326	0.0439	0.102217	0.0895522	TRUE
Tbc1d4	2	-0.876	5.22	28.8	9.89e-07	7.83e-05	0.280788	0.232836	TRUE
Ager	2	-0.884	9.34	48.8	1.28e-09	2.2e-07	0.95197	0.89403	TRUE
Cavin1	2	-0.886	4.78	30.4	5.4e-07	4.74e-05	0.224138	0.189552	TRUE
Plekhd1	2	-0.892	4.3	18.3	5.93e-05	0.00202	0.158867	0.129851	TRUE
Marcksl1	2	-0.894	5.31	34.5	1.29e-07	1.37e-05	0.280788	0.250746	TRUE
Macc1	2	-0.902	4.94	18.7	5e-05	0.00177	0.23399	0.174627	TRUE
Inpp5k	2	-0.907	4.5	22.4	1.09e-05	0.000514	0.182266	0.143284	TRUE
Hexim1	2	-0.908	6.15	44.5	4.8e-09	7.11e-07	0.463054	0.391045	TRUE
Trmt1l	2	-0.923	4.22	16.6	0.00012	0.00353	0.144089	0.116418	TRUE
Meg3	2	-0.927	9.78	18.2	6.13e-05	0.00207	0.922414	0.829851	TRUE
Prcd	2	-0.942	4.33	13.8	0.000401	0.00919	0.144089	0.11194	TRUE
Cdc14a	2	-0.943	4.75	22.1	1.22e-05	0.000558	0.205665	0.170149	TRUE
Pdcd4	2	-0.95	4.58	21.5	1.56e-05	0.00069	0.19335	0.134328	TRUE
Ccng2	2	-0.965	4.58	19.8	3.15e-05	0.00124	0.189655	0.144776	TRUE
Alms1	2	-0.965	4.02	18.4	5.56e-05	0.00192	0.115764	0.0940299	TRUE
Dhcr24	2	-0.971	4.76	27.7	1.45e-06	0.000106	0.204433	0.173134	TRUE
Cecr2	2	-0.971	4.84	22.7	9.77e-06	0.000469	0.226601	0.176119	TRUE
Nnat	2	-0.976	5.12	17.5	8.09e-05	0.00257	0.188424	0.120896	TRUE
Crlf3	2	-0.986	4.54	25.1	3.81e-06	0.000219	0.181034	0.144776	TRUE
Casz1	2	-0.997	4.67	24.7	4.43e-06	0.000249	0.195813	0.150746	TRUE
Fgfr3	2	-1	4.46	24.3	5.19e-06	0.000289	0.173645	0.135821	TRUE
Col4a4	2	-1.01	4.91	18.1	6.44e-05	0.00215	0.197044	0.150746	TRUE
Gadd45b	2	-1.03	6.75	49.9	9.24e-10	1.69e-07	0.519704	0.437313	TRUE
Slco3a1	2	-1.06	4.06	12.7	0.00066	0.0135	0.110837	0.0880597	TRUE
Enpep	2	-1.07	6.35	67	7.95e-12	3.11e-09	0.54064	0.392537	TRUE
Tmem132d	2	-1.07	4.15	20.7	2.18e-05	0.000917	0.137931	0.102985	TRUE
Zmat4	2	-1.07	4.08	13.1	0.000552	0.0118	0.123153	0.0835821	TRUE
Klf4	2	-1.09	6.6	70.6	3.12e-12	1.47e-09	0.45936	0.407463	TRUE
Bcl2l11	2	-1.12	4.78	32.6	2.52e-07	2.47e-05	0.20197	0.153731	TRUE
Fbn2	2	-1.12	4.3	19.6	3.47e-05	0.00134	0.139163	0.102985	TRUE
Akap5	2	-1.13	5.03	19.8	3.11e-05	0.00122	0.178571	0.125373	TRUE
Tppp3	2	-1.14	4.26	19.3	3.82e-05	0.00144	0.152709	0.0925373	TRUE
Hdc	2	-1.15	6.07	21.8	1.39e-05	0.00062	0.288177	0.195522	TRUE
Lpin1	2	-1.16	4.24	25.6	3.16e-06	0.00019	0.150246	0.102985	TRUE
S100a6	2	-1.17	6.23	15.4	0.000199	0.00522	0.279557	0.273134	TRUE
Galnt18	2	-1.17	4.25	27.4	1.62e-06	0.000115	0.149015	0.10597	TRUE
Sult1a1	2	-1.2	4.7	23.3	7.76e-06	0.000399	0.205665	0.134328	TRUE
Klf2	2	-1.21	5.05	49.9	9.26e-10	1.69e-07	0.225369	0.180597	TRUE
Cdh16	2	-1.22	4.5	27.1	1.82e-06	0.000126	0.181034	0.113433	TRUE
Traf1	2	-1.23	5.24	50.8	7.12e-10	1.42e-07	0.301724	0.197015	TRUE
Tmem154	2	-1.24	3.82	19.7	3.28e-05	0.00128	0.112069	0.0716418	TRUE
Id3	2	-1.24	7.05	59.4	6.12e-11	1.78e-08	0.566502	0.450746	TRUE
Sema4c	2	-1.25	3.98	26.8	2.04e-06	0.000134	0.128079	0.0850746	TRUE
Col4a3	2	-1.25	4.35	15.5	0.000191	0.00507	0.118227	0.0746269	TRUE
Ppp1r1b	2	-1.25	3.93	16.9	0.000103	0.00312	0.118227	0.0686567	TRUE
Chia1	2	-1.34	5.9	26.7	2.12e-06	0.000138	0.224138	0.191045	TRUE
Cthrc1	2	-1.35	5.13	33.3	1.97e-07	2.03e-05	0.275862	0.162687	TRUE
Adamtsl1	2	-1.36	3.87	21.5	1.6e-05	0.000707	0.118227	0.0656716	TRUE
Fam178b	2	-1.38	4.92	58.1	8.66e-11	2.29e-08	0.258621	0.140299	TRUE
Rbp4	2	-1.45	3.89	19.5	3.59e-05	0.00137	0.102217	0.061194	TRUE
Acoxl	2	-1.46	6.88	68.9	4.79e-12	2.05e-09	0.566502	0.344776	TRUE
Igfbp6	2	-1.54	4.49	44.3	5.13e-09	7.48e-07	0.17734	0.0910448	TRUE
Gm19990	2	-2.05	4.85	88.8	4.16e-14	4.21e-11	0.215517	0.0895522	TRUE
Hbb-bs	2	-2.54	6.68	17.5	8.1e-05	0.00257	0.165025	0.2	TRUE

## Sheet: Cluster 3
gene	cluster_id	logFC__Hyperoxia	logCPM__Hyperoxia	F__Hyperoxia	p_val__Hyperoxia	p_adj.loc__Hyperoxia	Normoxia.frq	Hyperoxia.frq	Frequency
Lcn2	3	3.18	8.22	54.6	1.64e-09	6.46e-07	0.214128	0.333333	TRUE
Cxcl5	3	2.85	5.79	34.4	3.81e-07	5.78e-05	0.0573951	0.192744	TRUE
Lrg1	3	2.83	4.28	37.2	1.64e-07	2.94e-05	0.0463576	0.14059	TRUE
Spink5	3	2.83	7.68	64.1	1.86e-10	1.19e-07	0.12362	0.331066	TRUE
Ifit1	3	2.26	3.91	27.3	3.53e-06	0.000341	0.0397351	0.179138	TRUE
Ces1g	3	2.21	3.37	19.3	5.96e-05	0.00317	0.0331126	0.104308	TRUE
Gdf15	3	2.16	4.41	51.3	3.74e-09	1.26e-06	0.0618102	0.183673	TRUE
Saa3	3	2.13	5.93	19.9	4.74e-05	0.00266	0.0905077	0.176871	TRUE
Ifit3	3	2.06	3.72	17.6	0.000116	0.00522	0.0264901	0.129252	TRUE
Psrc1	3	2.02	3.96	34.5	3.64e-07	5.7e-05	0.0397351	0.21542	TRUE
Gm42047	3	1.96	2.96	17.3	0.000127	0.00557	0.0220751	0.106576	TRUE
Ifit2	3	1.74	3.21	17.4	0.000123	0.00544	0.0353201	0.122449	TRUE
Gnpda1	3	1.64	3.15	16.1	0.000205	0.00786	0.0375276	0.151927	TRUE
Mgmt	3	1.63	3.99	35	3.13e-07	4.99e-05	0.0860927	0.235828	TRUE
1810010D01Rik	3	1.63	2.9	14.1	0.000463	0.014	0.0286976	0.115646	TRUE
Agrp	3	1.61	3.74	21.2	2.94e-05	0.00181	0.0662252	0.21542	TRUE
A2ml1	3	1.59	6.26	55.2	1.42e-09	6.33e-07	0.245033	0.455782	TRUE
Ccng1	3	1.58	5.64	93.3	6.2e-13	1.64e-09	0.253863	0.494331	TRUE
Srxn1	3	1.57	5.19	72.8	2.96e-11	2.88e-08	0.154525	0.453515	TRUE
Cox7a1	3	1.56	3.95	30.8	1.13e-06	0.000135	0.0860927	0.258503	TRUE
Nupr1	3	1.55	10.3	86.8	1.98e-12	3.05e-09	0.624724	0.823129	TRUE
Mcm5	3	1.55	3.74	15.6	0.000254	0.00916	0.0463576	0.124717	TRUE
Renbp	3	1.53	4.53	60	4.61e-10	2.51e-07	0.12362	0.353741	TRUE
Cbr3	3	1.51	7.04	119	1.05e-14	6.96e-11	0.485651	0.748299	TRUE
Chil1	3	1.5	9.16	18.5	8.15e-05	0.00399	0.324503	0.428571	TRUE
Flt3l	3	1.5	3.85	19.9	4.75e-05	0.00266	0.0750552	0.222222	TRUE
Akr1b8	3	1.49	6.66	64.5	1.7e-10	1.12e-07	0.335541	0.689342	TRUE
Nqo1	3	1.49	5.22	35.3	2.85e-07	4.59e-05	0.161148	0.426304	TRUE
Nadsyn1	3	1.48	2.76	10.5	0.00211	0.0405	0.0242826	0.106576	TRUE
Adig	3	1.41	3.77	19.5	5.44e-05	0.00295	0.0728477	0.226757	TRUE
Slpi	3	1.39	5.16	12.4	0.000944	0.0233	0.0750552	0.217687	TRUE
Pclaf	3	1.38	4.56	10.8	0.00189	0.0372	0.0706402	0.117914	TRUE
Tpd52l1	3	1.37	3.68	24.6	8.92e-06	0.000741	0.0728477	0.226757	TRUE
Vnn3	3	1.36	4.85	30.5	1.25e-06	0.000143	0.143488	0.326531	TRUE
Vnn1	3	1.36	4.38	18	9.79e-05	0.00457	0.0949227	0.213152	TRUE
Adssl1	3	1.36	5.52	24.9	8.08e-06	0.000689	0.251656	0.496599	TRUE
Fkbp11	3	1.36	3	11.6	0.00132	0.0298	0.0353201	0.108844	TRUE
Tigar	3	1.33	3.06	14	0.000474	0.0143	0.0419426	0.115646	TRUE
Zmat3	3	1.31	4.36	33.9	4.32e-07	6.2e-05	0.125828	0.331066	TRUE
Got1	3	1.31	5.48	52.9	2.5e-09	8.8e-07	0.267108	0.580499	TRUE
Scd1	3	1.31	5.41	12.6	0.000845	0.0215	0.15894	0.274376	TRUE
Ndufaf5	3	1.3	3.25	15.6	0.000247	0.009	0.0507726	0.165533	TRUE
Gpx2	3	1.28	8.19	55.6	1.3e-09	6.04e-07	0.569536	0.814059	TRUE
Hmox1	3	1.27	4.62	24.4	9.53e-06	0.000781	0.139073	0.301587	TRUE
Comtd1	3	1.27	2.9	12.6	0.000846	0.0215	0.0331126	0.102041	TRUE
Lsmem1	3	1.27	3.87	11.8	0.00121	0.0281	0.0772627	0.163265	TRUE
Tnfrsf9	3	1.24	3.98	16.6	0.000168	0.00687	0.0772627	0.240363	TRUE
Plaur	3	1.24	5.08	18.1	9.33e-05	0.00444	0.145695	0.297052	TRUE
Ccdc167	3	1.22	3.83	16	0.000209	0.008	0.0883002	0.235828	TRUE
Ckmt1	3	1.21	6.37	63.5	2.12e-10	1.31e-07	0.403974	0.732426	TRUE
Ftl1-ps1	3	1.21	5.28	79.3	8.05e-12	9.93e-09	0.245033	0.501134	TRUE
Creg1	3	1.19	7.79	78.6	9.36e-12	1.08e-08	0.576159	0.798186	TRUE
Rragd	3	1.19	5.26	47.7	9.15e-09	2.69e-06	0.267108	0.55102	TRUE
Tmem116	3	1.18	4.54	23.4	1.35e-05	0.00102	0.145695	0.340136	TRUE
Sncg	3	1.18	4.93	16	0.000215	0.00818	0.145695	0.263039	TRUE
Fgfbp1	3	1.15	6.41	32.8	6.17e-07	8.05e-05	0.291391	0.512472	TRUE
Snhg6	3	1.14	5.22	30.3	1.33e-06	0.000151	0.227373	0.437642	TRUE
Pfkp	3	1.14	4.9	40.4	6.56e-08	1.39e-05	0.192053	0.462585	TRUE
Cycs	3	1.13	6.33	60.3	4.39e-10	2.46e-07	0.443709	0.705215	TRUE
Hsd17b14	3	1.13	3.56	10.1	0.0026	0.0473	0.0728477	0.188209	TRUE
Mat1a	3	1.13	3.76	11	0.00176	0.0354	0.0883002	0.185941	TRUE
Ptrh1	3	1.12	3.43	13.6	0.000578	0.0165	0.0684327	0.176871	TRUE
Esd	3	1.11	8.07	69.1	6.39e-11	4.73e-08	0.651214	0.798186	TRUE
Cd7	3	1.11	4.13	14.4	0.000401	0.0128	0.11479	0.263039	TRUE
Gstm5	3	1.1	4.06	11.8	0.00123	0.0283	0.0993377	0.240363	TRUE
Vegfb	3	1.1	4.92	36.8	1.84e-07	3.21e-05	0.236203	0.464853	TRUE
Ndc1	3	1.09	3.28	11.4	0.00145	0.0317	0.0596026	0.147392	TRUE
Ftl1	3	1.08	11.5	82.5	4.39e-12	6.25e-09	0.942605	0.993197	TRUE
Ly6c1	3	1.08	5.43	20.1	4.4e-05	0.00249	0.264901	0.439909	TRUE
Lamc2	3	1.07	4.55	30.2	1.4e-06	0.000157	0.163355	0.344671	TRUE
Ndrg2	3	1.07	3.53	13.2	0.000679	0.0184	0.0794702	0.197279	TRUE
Gstp1	3	1.06	4.74	22.2	2.03e-05	0.00135	0.200883	0.385488	TRUE
Tyms	3	1.05	4.62	15.5	0.00026	0.00928	0.147903	0.272109	TRUE
Cdc34	3	1.05	5.34	52.2	2.93e-09	1e-06	0.282561	0.53288	TRUE
Atp6v0a1	3	1.04	4.32	22.7	1.74e-05	0.00121	0.147903	0.319728	TRUE
Cxcl17	3	1.03	7.87	22.8	1.66e-05	0.00118	0.494481	0.736961	TRUE
Gclc	3	1.03	8.39	34	4.29e-07	6.2e-05	0.701987	0.902494	TRUE
Fam213b	3	1.02	4.32	24.3	9.99e-06	0.000815	0.15011	0.326531	TRUE
Qrsl1	3	1.02	3.62	11.1	0.00166	0.0345	0.0905077	0.199546	TRUE
Osgin1	3	1.01	5.63	19.1	6.39e-05	0.0033	0.242826	0.444444	TRUE
Mt3	3	0.997	3.42	12.4	0.000921	0.0228	0.0750552	0.136054	TRUE
Mthfd2	3	0.979	4.24	11.8	0.00119	0.0279	0.10596	0.176871	TRUE
Gm20186	3	0.978	5.47	13	0.000734	0.0194	0.143488	0.371882	TRUE
Slc16a7	3	0.974	6.03	45.2	1.78e-08	4.7e-06	0.428256	0.675737	TRUE
Psat1	3	0.968	3.74	10.3	0.00232	0.0436	0.0927152	0.183673	TRUE
Blvrb	3	0.965	6.03	36.5	2.04e-07	3.46e-05	0.370861	0.537415	TRUE
Agl	3	0.964	4.02	22.3	1.99e-05	0.00134	0.130243	0.276644	TRUE
Cox5a	3	0.945	9.11	106	7.66e-14	3.55e-10	0.827815	0.947846	TRUE
Ndufaf4	3	0.944	4.73	35	3.18e-07	5.03e-05	0.214128	0.403628	TRUE
Txnrd1	3	0.933	7.56	55	1.51e-09	6.36e-07	0.682119	0.913832	TRUE
1110008P14Rik	3	0.923	5.97	44	2.43e-08	6.07e-06	0.366446	0.605442	TRUE
Sulf2	3	0.922	4.01	11.1	0.00162	0.0339	0.10596	0.219955	TRUE
Idi1	3	0.919	4.79	17.8	0.000106	0.00488	0.198675	0.326531	TRUE
Tmem256	3	0.89	6.82	92.4	7.25e-13	1.68e-09	0.556291	0.77551	TRUE
Bysl	3	0.89	3.43	11.2	0.00156	0.0333	0.0794702	0.181406	TRUE
Itgb6	3	0.886	4.13	11.4	0.00146	0.0318	0.11479	0.249433	TRUE
Smyd2	3	0.883	4.22	21	3.22e-05	0.00195	0.15011	0.301587	TRUE
Mcm7	3	0.878	4.33	10.5	0.00214	0.0409	0.143488	0.229025	TRUE
Hspa9	3	0.874	6.92	54	1.91e-09	7.23e-07	0.556291	0.734694	TRUE
Aen	3	0.87	4.76	23.4	1.36e-05	0.00103	0.203091	0.346939	TRUE
Cxcl15	3	0.868	9.45	16.3	0.000192	0.00758	0.518764	0.55102	TRUE
Atf5	3	0.866	5.46	17.7	0.000108	0.00494	0.286976	0.387755	TRUE
Ccnd1	3	0.865	7.76	38.6	1.1e-07	2.14e-05	0.604857	0.820862	TRUE
Trim16	3	0.865	3.67	10.7	0.00197	0.0384	0.0971302	0.195011	TRUE
Tapbpl	3	0.86	3.92	16.9	0.000148	0.00625	0.12362	0.244898	TRUE
Lgals3	3	0.857	8.81	28.8	2.19e-06	0.000231	0.750552	0.895692	TRUE
Ppp3cc	3	0.856	3.7	11.2	0.00161	0.0339	0.103753	0.226757	TRUE
Ctps	3	0.854	3.99	10.2	0.00248	0.0456	0.103753	0.219955	TRUE
Scd2	3	0.846	6.16	33.2	5.41e-07	7.26e-05	0.426049	0.650794	TRUE
2010107E04Rik	3	0.845	8.2	68.2	7.68e-11	5.26e-08	0.799117	0.938776	TRUE
Ctsl	3	0.838	7.27	61.4	3.41e-10	2.01e-07	0.540839	0.770975	TRUE
Serinc2	3	0.837	4.26	14.3	0.000421	0.0132	0.156733	0.321995	TRUE
Gclm	3	0.833	7.77	118	1.13e-14	6.96e-11	0.704194	0.904762	TRUE
Uap1l1	3	0.831	5.05	23.1	1.47e-05	0.00107	0.229581	0.460317	TRUE
Idh3a	3	0.83	6.82	72.3	3.25e-11	3.01e-08	0.580574	0.804989	TRUE
Cox17	3	0.829	5.77	32.2	7.29e-07	9.24e-05	0.373068	0.639456	TRUE
Thap4	3	0.818	4.38	18.1	9.35e-05	0.00444	0.16777	0.342404	TRUE
Fuom	3	0.818	6.33	37.5	1.51e-07	2.74e-05	0.456954	0.698413	TRUE
Timm8a1	3	0.815	5.7	41.1	5.4e-08	1.18e-05	0.346578	0.587302	TRUE
Pgd	3	0.812	6.64	32.3	7.14e-07	9.12e-05	0.474614	0.689342	TRUE
Eno1	3	0.8	5.32	21.5	2.63e-05	0.00167	0.286976	0.553288	TRUE
Hspe1	3	0.798	7.95	59.5	5.16e-10	2.73e-07	0.690949	0.868481	TRUE
Cox8a	3	0.793	10.1	97.8	2.86e-13	1.06e-09	0.889625	0.977324	TRUE
Apoo	3	0.792	5.52	28.6	2.32e-06	0.000243	0.364238	0.548753	TRUE
Phb	3	0.781	4.72	19.9	4.78e-05	0.00267	0.200883	0.403628	TRUE
Tom1l2	3	0.78	3.97	11.3	0.00148	0.0321	0.130243	0.285714	TRUE
Acsl4	3	0.778	5.63	23	1.54e-05	0.00111	0.309051	0.498866	TRUE
Ass1	3	0.776	5.87	16.9	0.000149	0.00625	0.344371	0.555556	TRUE
Atp5b	3	0.773	9.22	88.1	1.56e-12	2.63e-09	0.905077	0.959184	TRUE
Cox7a2	3	0.769	9.2	76.6	1.38e-11	1.5e-08	0.860927	0.954649	TRUE
AI413582	3	0.768	3.93	10.8	0.00186	0.0368	0.119205	0.24263	TRUE
Ecsit	3	0.765	4.11	12	0.00113	0.0266	0.145695	0.29932	TRUE
Nexmif	3	0.764	3.9	12.3	0.000966	0.0237	0.110375	0.229025	TRUE
Cblc	3	0.762	4.8	15.1	0.000305	0.0105	0.222958	0.426304	TRUE
Cstb	3	0.753	7.81	58.7	6.21e-10	3.11e-07	0.719647	0.866213	TRUE
Nrg1	3	0.752	5.72	27.5	3.36e-06	0.000326	0.362031	0.578231	TRUE
Pgk1	3	0.748	6.86	47.8	8.99e-09	2.68e-06	0.540839	0.770975	TRUE
Anxa3	3	0.747	7.52	37.8	1.37e-07	2.57e-05	0.620309	0.755102	TRUE
Phlda3	3	0.745	5.88	18.3	8.73e-05	0.0042	0.395143	0.591837	TRUE
Mpc1	3	0.734	8.82	45.9	1.49e-08	4.05e-06	0.86755	0.959184	TRUE
Tspan6	3	0.733	4.38	10.3	0.00239	0.0443	0.174393	0.340136	TRUE
Aars	3	0.733	4.27	12.5	0.000887	0.0222	0.154525	0.263039	TRUE
Bola3	3	0.73	6.58	49.4	6.02e-09	1.95e-06	0.534216	0.727891	TRUE
Mif	3	0.727	7.16	36.2	2.18e-07	3.64e-05	0.534216	0.698413	TRUE
Mmaa	3	0.726	3.88	11.7	0.00128	0.0292	0.130243	0.251701	TRUE
Brip1os	3	0.725	3.97	10.3	0.00237	0.0442	0.130243	0.276644	TRUE
Mcrip2	3	0.725	4.46	20.3	4.14e-05	0.00239	0.192053	0.360544	TRUE
Gtpbp4	3	0.722	6.63	45	1.89e-08	4.93e-06	0.558499	0.721088	TRUE
Mrpl42	3	0.721	6.58	57.5	8.3e-10	4.04e-07	0.520971	0.768707	TRUE
Tmx2	3	0.72	5.14	25.4	6.75e-06	0.000589	0.284768	0.501134	TRUE
Cox7b	3	0.708	8.6	68.5	7.23e-11	5.15e-08	0.83223	0.938776	TRUE
Gmds	3	0.708	4.17	11.6	0.00133	0.0298	0.156733	0.306122	TRUE
Slc39a4	3	0.707	6.68	25.5	6.51e-06	0.000574	0.532009	0.702948	TRUE
Ctsz	3	0.705	6.54	43.6	2.72e-08	6.71e-06	0.450331	0.641723	TRUE
Cisd1	3	0.705	7.88	41.7	4.54e-08	1.05e-05	0.637969	0.825397	TRUE
Snhg12	3	0.7	5.22	13.4	0.000609	0.017	0.267108	0.380952	TRUE
Lgals3bp	3	0.699	6.39	24.1	1.07e-05	0.000843	0.485651	0.687075	TRUE
Slc25a39	3	0.697	5.84	46.7	1.18e-08	3.32e-06	0.423841	0.62585	TRUE
Lpl	3	0.696	5.88	17.5	0.000117	0.00527	0.368653	0.544218	TRUE
Dctpp1	3	0.694	5	15.2	0.000292	0.0102	0.249448	0.408163	TRUE
Cyc1	3	0.694	7.12	56.8	9.73e-10	4.62e-07	0.596026	0.786848	TRUE
Syngr1	3	0.694	4.64	10.9	0.00181	0.0361	0.169978	0.294785	TRUE
Abcb6	3	0.691	4.69	19.5	5.59e-05	0.00302	0.231788	0.417234	TRUE
Gm20594	3	0.69	4.41	10.6	0.00206	0.0396	0.196468	0.362812	TRUE
Borcs5	3	0.688	3.89	10.4	0.00223	0.0421	0.134658	0.253968	TRUE
Ndufb2	3	0.685	7.07	54.1	1.85e-09	7.12e-07	0.622517	0.809524	TRUE
Ndufa4	3	0.682	9.77	53.4	2.22e-09	8.22e-07	0.92936	0.972789	TRUE
Msmo1	3	0.681	5.15	17.5	0.00012	0.00537	0.284768	0.446712	TRUE
Scpep1	3	0.681	4.31	12.5	0.000887	0.0222	0.181015	0.297052	TRUE
Tfrc	3	0.681	4.94	11.2	0.00157	0.0334	0.229581	0.39229	TRUE
Mvp	3	0.679	5.35	19.7	5.23e-05	0.00287	0.339956	0.553288	TRUE
Thoc6	3	0.679	4.68	18.7	7.35e-05	0.00364	0.233996	0.387755	TRUE
Ephx1	3	0.677	6.36	30.8	1.15e-06	0.000137	0.426049	0.637188	TRUE
Taldo1	3	0.677	7.76	61.3	3.47e-10	2.01e-07	0.655629	0.836735	TRUE
Ndufb6	3	0.676	6.98	41.5	4.78e-08	1.09e-05	0.600442	0.78458	TRUE
Gfer	3	0.675	5.44	28.1	2.7e-06	0.000275	0.282561	0.480726	TRUE
Ndufa5	3	0.673	6.74	33.4	5.17e-07	7.09e-05	0.551876	0.739229	TRUE
Me1	3	0.669	6.05	23.2	1.43e-05	0.00106	0.417219	0.575964	TRUE
Gpx4	3	0.668	9.92	71.8	3.58e-11	3.15e-08	0.891832	0.979592	TRUE
Hist1h1c	3	0.668	6.45	15.7	0.00024	0.00882	0.388521	0.603175	TRUE
Mrps18b	3	0.666	5.31	29.6	1.67e-06	0.000183	0.293598	0.517007	TRUE
Fahd1	3	0.665	4.45	14.6	0.000382	0.0124	0.198675	0.346939	TRUE
Bax	3	0.66	7.16	29.5	1.74e-06	0.00019	0.646799	0.770975	TRUE
Bloc1s2	3	0.66	5.2	22.5	1.83e-05	0.00127	0.286976	0.480726	TRUE
Atad1	3	0.658	4.82	14.7	0.000364	0.0121	0.245033	0.424036	TRUE
Eef1e1	3	0.657	4.81	17.4	0.000121	0.00539	0.229581	0.401361	TRUE
Wfdc3	3	0.656	5.23	10.3	0.00233	0.0436	0.216336	0.37415	TRUE
Atp5a1	3	0.656	8.68	69.1	6.31e-11	4.73e-08	0.834437	0.943311	TRUE
Ndufc1	3	0.655	7.93	47.8	8.95e-09	2.68e-06	0.763797	0.902494	TRUE
Gnai1	3	0.653	4.57	12.3	0.000975	0.0238	0.196468	0.349206	TRUE
Pcolce	3	0.653	4.87	12.3	0.000995	0.0242	0.249448	0.421769	TRUE
Gmfg	3	0.652	4.64	11.2	0.0016	0.0338	0.198675	0.394558	TRUE
Cox7c	3	0.648	9.54	55	1.51e-09	6.36e-07	0.883002	0.984127	TRUE
Fuca2	3	0.647	5.64	26.3	5.01e-06	0.000466	0.366446	0.591837	TRUE
Enpp5	3	0.647	5.53	31.3	9.8e-07	0.000119	0.377483	0.555556	TRUE
Uqcr10	3	0.646	8.84	33.8	4.57e-07	6.42e-05	0.772627	0.92517	TRUE
Sdhc	3	0.644	6.44	39.7	8e-08	1.63e-05	0.549669	0.730159	TRUE
Exoc4	3	0.644	5.29	18.9	6.93e-05	0.0035	0.300221	0.453515	TRUE
Nme1	3	0.644	6.7	18.5	8.17e-05	0.00399	0.430464	0.666667	TRUE
Igfbp2	3	0.641	6.86	14.8	0.000352	0.0117	0.520971	0.718821	TRUE
Cxcl16	3	0.639	4.7	11.4	0.00144	0.0317	0.207506	0.312925	TRUE
Dhcr24	3	0.636	5.23	21.9	2.28e-05	0.00148	0.320088	0.494331	TRUE
Ghitm	3	0.636	7.04	37.5	1.51e-07	2.74e-05	0.600442	0.825397	TRUE
Atp5g3	3	0.633	8.7	41.5	4.89e-08	1.1e-05	0.825607	0.92517	TRUE
Uqcrq	3	0.631	8.58	42.3	3.84e-08	9.12e-06	0.821192	0.929705	TRUE
Cox6c	3	0.631	10.1	46.2	1.38e-08	3.8e-06	0.958057	0.984127	TRUE
Mrpl37	3	0.63	4.93	19.2	6.17e-05	0.00322	0.282561	0.435374	TRUE
Grina	3	0.63	5.35	16.9	0.000149	0.00625	0.315673	0.528345	TRUE
Atp5k	3	0.628	6.74	30.5	1.26e-06	0.000144	0.618102	0.791383	TRUE
mt-Nd3	3	0.627	8.87	10.4	0.00221	0.0418	0.88521	0.950113	TRUE
Acox1	3	0.626	5.96	14.3	0.000422	0.0132	0.417219	0.630385	TRUE
Tcn2	3	0.625	5.28	20.7	3.57e-05	0.0021	0.315673	0.514739	TRUE
Tmem126a	3	0.623	5.42	24.2	1.02e-05	0.000819	0.364238	0.517007	TRUE
Sgpl1	3	0.623	5.09	12.8	0.000799	0.0207	0.286976	0.460317	TRUE
Aldh1a1	3	0.623	10.3	23.3	1.42e-05	0.00105	0.933775	0.977324	TRUE
Enpp2	3	0.618	5.78	15.6	0.00025	0.00909	0.388521	0.573696	TRUE
Chchd10	3	0.614	10.7	38.5	1.13e-07	2.18e-05	0.960265	0.99093	TRUE
Ndufs1	3	0.612	5.48	21.3	2.8e-05	0.00176	0.359823	0.587302	TRUE
Vmp1	3	0.61	7.47	31	1.09e-06	0.000131	0.653422	0.85034	TRUE
Uqcc2	3	0.608	6.82	45.3	1.71e-08	4.6e-06	0.609272	0.768707	TRUE
Hes6	3	0.607	6.99	19.2	6.19e-05	0.00322	0.624724	0.782313	TRUE
Atp5g1	3	0.606	8.36	41.4	5.03e-08	1.12e-05	0.794702	0.895692	TRUE
Cs	3	0.605	5.32	20.2	4.26e-05	0.00244	0.324503	0.526077	TRUE
Aco2	3	0.605	7.46	42.9	3.33e-08	8e-06	0.699779	0.873016	TRUE
Ldhb	3	0.602	9.15	19.3	6e-05	0.00317	0.774834	0.900227	TRUE
Gapdh	3	0.601	7.49	33.8	4.58e-07	6.42e-05	0.655629	0.861678	TRUE
Hist1h2bc	3	0.6	7.67	24.2	1.02e-05	0.000819	0.673289	0.857143	TRUE
H2afj	3	0.599	8.29	28.3	2.59e-06	0.000264	0.768212	0.877551	TRUE
B2m	3	0.598	6.79	12.2	0.00101	0.0244	0.527594	0.736961	TRUE
Anxa5	3	0.598	8.19	25.4	6.78e-06	0.000589	0.816777	0.902494	TRUE
Eps8	3	0.598	6.26	22.6	1.78e-05	0.00124	0.498896	0.707483	TRUE
Atp5f1	3	0.597	8.81	52.9	2.52e-09	8.8e-07	0.845475	0.929705	TRUE
Ckb	3	0.596	8.76	23.3	1.38e-05	0.00103	0.821192	0.897959	TRUE
Dnase2a	3	0.594	5.11	10.3	0.00232	0.0435	0.286976	0.494331	TRUE
Tpp1	3	0.591	6	25.3	6.86e-06	0.000594	0.421634	0.598639	TRUE
Ndufs7	3	0.588	7.74	58.9	5.97e-10	3.07e-07	0.757174	0.888889	TRUE
C1qbp	3	0.588	6.26	24.1	1.06e-05	0.000843	0.430464	0.643991	TRUE
Slc48a1	3	0.588	5.59	22.3	1.99e-05	0.00134	0.368653	0.548753	TRUE
Yif1b	3	0.587	6.29	18.1	9.42e-05	0.00445	0.441501	0.662132	TRUE
Atp5e	3	0.586	9.44	48.7	7.13e-09	2.2e-06	0.898455	0.965986	TRUE
Cox6a1	3	0.586	8.21	54.8	1.57e-09	6.36e-07	0.794702	0.911565	TRUE
Cyb5a	3	0.586	9.98	19	6.65e-05	0.00339	0.880795	0.961451	TRUE
Slc6a14	3	0.585	6.35	20.1	4.49e-05	0.00253	0.437086	0.61678	TRUE
Ogdh	3	0.585	6.9	36.5	2.01e-07	3.44e-05	0.596026	0.804989	TRUE
Spg7	3	0.582	5.3	15.3	0.000277	0.00972	0.335541	0.544218	TRUE
Phlda1	3	0.581	8.16	16	0.000216	0.00818	0.620309	0.75737	TRUE
Ss18l2	3	0.58	5.69	23	1.53e-05	0.00111	0.379691	0.566893	TRUE
Mut	3	0.58	5.54	21.6	2.57e-05	0.00163	0.373068	0.564626	TRUE
Npw	3	0.578	5.68	12.7	0.000813	0.021	0.350993	0.546485	TRUE
S100a1	3	0.577	8.5	33.7	4.63e-07	6.45e-05	0.825607	0.931973	TRUE
Tsfm	3	0.577	5.2	17.2	0.000132	0.00573	0.302428	0.510204	TRUE
Asah1	3	0.576	6.09	18.1	9.55e-05	0.00449	0.437086	0.680272	TRUE
Ptgr2	3	0.575	4.95	10.7	0.00197	0.0385	0.269316	0.453515	TRUE
Hdhd2	3	0.575	5.05	16.3	0.000186	0.00738	0.278146	0.519274	TRUE
Mrps16	3	0.574	6.05	23.8	1.16e-05	0.000897	0.450331	0.621315	TRUE
Timm50	3	0.573	5.24	16.9	0.000148	0.00625	0.315673	0.469388	TRUE
Ndufv1	3	0.569	6.35	34.2	4.05e-07	6.04e-05	0.496689	0.662132	TRUE
Ikbkg	3	0.564	4.7	10.2	0.00248	0.0456	0.227373	0.358277	TRUE
Usmg5	3	0.564	8.29	30.6	1.23e-06	0.000143	0.827815	0.920635	TRUE
Ppa1	3	0.563	5.46	12.9	0.000764	0.02	0.304636	0.485261	TRUE
Cbr1	3	0.563	7.27	39.2	9.16e-08	1.8e-05	0.668874	0.816327	TRUE
Timm10	3	0.561	5.55	22	2.19e-05	0.00143	0.335541	0.548753	TRUE
Ndufa12	3	0.56	8.14	54.8	1.58e-09	6.36e-07	0.803532	0.913832	TRUE
Cmbl	3	0.559	6.27	12.5	0.00089	0.0222	0.434879	0.659864	TRUE
mt-Nd2	3	0.559	11.9	11.6	0.0013	0.0295	1	0.997732	TRUE
Rabggtb	3	0.558	4.95	12.6	0.000875	0.022	0.260486	0.417234	TRUE
Mvb12a	3	0.557	6.22	27.7	3.13e-06	0.000308	0.529801	0.68254	TRUE
Nudcd2	3	0.556	5.27	13.1	0.000712	0.019	0.326711	0.45805	TRUE
Ndufs6	3	0.556	7.6	38.1	1.28e-07	2.44e-05	0.721854	0.877551	TRUE
Anxa4	3	0.555	7.04	36.2	2.18e-07	3.64e-05	0.637969	0.789116	TRUE
Impa1	3	0.554	4.9	16.5	0.00024	0.00882	0.247241	0.399093	TRUE
Smpd1	3	0.554	5.6	17	0.000143	0.00612	0.337748	0.582766	TRUE
Ptp4a3	3	0.552	4.66	11.6	0.00133	0.0298	0.231788	0.328798	TRUE
Gars	3	0.551	5.27	19.3	6.01e-05	0.00317	0.320088	0.487528	TRUE
Uqcr11	3	0.551	8.66	40.2	7e-08	1.46e-05	0.863135	0.950113	TRUE
Ddt	3	0.55	7.01	29	2.06e-06	0.000219	0.545254	0.782313	TRUE
Lamp1	3	0.55	8.45	48.8	6.99e-09	2.19e-06	0.8234	0.927438	TRUE
Ndufa1	3	0.549	7.46	16.2	0.000195	0.00766	0.622517	0.811791	TRUE
Cd55	3	0.548	7.99	49.8	5.45e-09	1.8e-06	0.770419	0.891156	TRUE
Nadk	3	0.548	4.87	10.9	0.0018	0.036	0.251656	0.408163	TRUE
Slc25a3	3	0.548	9.25	47.5	9.74e-09	2.82e-06	0.865342	0.959184	TRUE
Mrpl11	3	0.548	5.87	25.6	6.29e-06	0.00056	0.406181	0.62585	TRUE
Gstm1	3	0.546	9.15	24.8	8.32e-06	0.000706	0.88521	0.965986	TRUE
Aga	3	0.543	5.45	17.9	0.000101	0.00469	0.344371	0.517007	TRUE
Hcfc1r1	3	0.541	7.49	32	7.89e-07	9.87e-05	0.710817	0.852608	TRUE
Ndufa13	3	0.54	8.8	53	2.44e-09	8.8e-07	0.854305	0.959184	TRUE
Pcbd2	3	0.54	7.21	39.8	7.76e-08	1.6e-05	0.668874	0.85941	TRUE
Oxct1	3	0.538	7.63	23.8	1.18e-05	0.000912	0.708609	0.888889	TRUE
Hspd1	3	0.537	7.3	27.7	3.07e-06	0.000306	0.693157	0.823129	TRUE
Ppargc1a	3	0.537	6.91	11.3	0.00149	0.0324	0.505519	0.723356	TRUE
Cdkn1a	3	0.537	8.51	26	5.54e-06	0.000503	0.781457	0.852608	TRUE
Atp5c1	3	0.535	8.61	41.2	5.27e-08	1.16e-05	0.783664	0.886621	TRUE
Lsm8	3	0.535	6.45	20.9	3.32e-05	0.00198	0.554084	0.734694	TRUE
Acot13	3	0.534	7.13	27.1	3.75e-06	0.000357	0.671082	0.852608	TRUE
Cox6b1	3	0.53	9.11	44.5	2.16e-08	5.55e-06	0.878587	0.938776	TRUE
Sntn	3	0.53	7.65	17	0.000144	0.00615	0.679912	0.786848	TRUE
Ralgapa2	3	0.529	5.18	12.8	0.00078	0.0203	0.300221	0.44898	TRUE
4833439L19Rik	3	0.529	5.36	15.1	0.000308	0.0105	0.348786	0.514739	TRUE
Htatip2	3	0.528	5.24	18.5	8.07e-05	0.00396	0.328918	0.496599	TRUE
Coq7	3	0.526	6.62	23.2	1.46e-05	0.00107	0.492274	0.725624	TRUE
Ipo4	3	0.524	4.94	10.8	0.00188	0.0371	0.271523	0.424036	TRUE
Sars	3	0.523	6.06	17.5	0.00012	0.00536	0.432671	0.591837	TRUE
Card19	3	0.522	5.3	17.1	0.00014	0.00601	0.333333	0.507937	TRUE
Atp6v1a	3	0.522	7.07	34.1	4.16e-07	6.11e-05	0.666667	0.78458	TRUE
Iscu	3	0.52	6.87	24.9	8.01e-06	0.000688	0.598234	0.816327	TRUE
Letm1	3	0.518	5.31	14	0.000478	0.0143	0.333333	0.52381	TRUE
Higd1a	3	0.518	7.28	35.5	2.68e-07	4.39e-05	0.688742	0.8322	TRUE
Slc25a5	3	0.517	9.57	27.9	2.9e-06	0.000294	0.913907	0.956916	TRUE
Uqcrh	3	0.515	9.32	33.5	4.87e-07	6.73e-05	0.86755	0.972789	TRUE
Wsb2	3	0.514	5.17	13.2	0.000657	0.0179	0.320088	0.485261	TRUE
Got2	3	0.514	5.06	12.2	0.00104	0.025	0.264901	0.462585	TRUE
Mrps5	3	0.511	4.97	10.2	0.00242	0.0447	0.269316	0.446712	TRUE
Atp5l	3	0.51	9.3	33.2	5.47e-07	7.29e-05	0.891832	0.963719	TRUE
Sod2	3	0.51	8.88	41.9	4.31e-08	1.01e-05	0.843267	0.952381	TRUE
Commd3	3	0.509	6.41	17.3	0.000129	0.00562	0.516556	0.689342	TRUE
Pon3	3	0.509	6.07	13.5	0.000583	0.0165	0.408389	0.553288	TRUE
Emc6	3	0.507	8.66	39.6	8.34e-08	1.68e-05	0.84106	0.938776	TRUE
Gss	3	0.506	5.67	11.8	0.0012	0.028	0.344371	0.47619	TRUE
Mdh1	3	0.505	8.11	30.1	1.43e-06	0.000159	0.759382	0.875283	TRUE
Atp5o.1	3	0.505	8.1	40.3	6.74e-08	1.42e-05	0.757174	0.900227	TRUE
Ndufs3	3	0.499	7.27	32.6	6.5e-07	8.41e-05	0.671082	0.823129	TRUE
Pkm	3	0.496	7.14	29.7	1.62e-06	0.000178	0.644592	0.773243	TRUE
Gpx1	3	0.496	8.09	33.8	4.53e-07	6.42e-05	0.735099	0.861678	TRUE
Fbxo6	3	0.495	4.78	11.3	0.0015	0.0325	0.249448	0.376417	TRUE
Slc25a4	3	0.495	8.33	27.7	3.09e-06	0.000306	0.803532	0.913832	TRUE
Acsl3	3	0.494	7.18	21.3	2.88e-05	0.00179	0.688742	0.85034	TRUE
Mrpl22	3	0.494	5.44	14.2	0.000449	0.0138	0.375276	0.526077	TRUE
Mrps7	3	0.494	5.84	16	0.000216	0.00818	0.421634	0.632653	TRUE
Ndufa2	3	0.494	8.38	32.9	6e-07	7.88e-05	0.84106	0.936508	TRUE
Gm17018	3	0.491	8.18	17.6	0.000114	0.00516	0.818985	0.922902	TRUE
Pla2g12a	3	0.49	5.06	11.8	0.00122	0.0282	0.300221	0.45805	TRUE
Lamp2	3	0.487	7.76	27.8	3.06e-06	0.000306	0.715232	0.8322	TRUE
Pdxk	3	0.487	4.86	10.4	0.00223	0.0421	0.284768	0.433107	TRUE
Itm2b	3	0.487	10.4	30.2	1.38e-06	0.000155	0.918322	0.981859	TRUE
D630024D03Rik	3	0.487	5.68	11.4	0.00146	0.0318	0.399558	0.587302	TRUE
Tmem183a	3	0.486	4.98	14.3	0.000428	0.0133	0.298013	0.435374	TRUE
Tm2d1	3	0.486	6.06	14.9	0.000336	0.0114	0.465784	0.684807	TRUE
Atp5j2	3	0.485	8.61	33.3	5.32e-07	7.24e-05	0.869757	0.959184	TRUE
Aebp1	3	0.485	7.21	15.2	0.000299	0.0103	0.677704	0.845805	TRUE
Selenow	3	0.484	8.15	34.1	4.16e-07	6.11e-05	0.827815	0.891156	TRUE
Mrpl20	3	0.483	7.33	31.1	1.05e-06	0.000127	0.682119	0.861678	TRUE
Ldha	3	0.483	8.58	22.4	1.89e-05	0.00129	0.807947	0.900227	TRUE
Cox5b	3	0.482	7.95	29.5	1.75e-06	0.00019	0.748344	0.873016	TRUE
Nebl	3	0.481	6.65	11.1	0.00163	0.0341	0.507726	0.689342	TRUE
Atp5d	3	0.48	8.69	31.9	8.12e-07	0.000101	0.8234	0.904762	TRUE
Mrpl12	3	0.48	6.56	20.2	4.3e-05	0.00245	0.514349	0.714286	TRUE
Ndufa11	3	0.476	7.94	34.3	3.84e-07	5.78e-05	0.783664	0.907029	TRUE
Fmc1	3	0.47	5.61	14.8	0.00034	0.0115	0.359823	0.580499	TRUE
Maoa	3	0.469	4.97	12.3	0.000994	0.0242	0.304636	0.469388	TRUE
Sppl2a	3	0.468	5.39	10.9	0.00184	0.0365	0.317881	0.492063	TRUE
Aldoa	3	0.468	8.42	34.4	3.72e-07	5.74e-05	0.84989	0.941043	TRUE
Ctsd	3	0.468	7.8	22.2	2.06e-05	0.00136	0.746137	0.900227	TRUE
St14	3	0.468	5.79	14	0.000476	0.0143	0.430464	0.630385	TRUE
Ifrd1	3	0.468	7.82	11.4	0.00143	0.0314	0.633554	0.807256	TRUE
Lamtor4	3	0.467	6.79	24.6	9e-06	0.000744	0.602649	0.764172	TRUE
Fth1	3	0.467	12.3	17.9	0.0001	0.00466	0.997792	0.993197	TRUE
S100a10	3	0.466	7.15	10.6	0.00207	0.0397	0.602649	0.759637	TRUE
Ndufb9	3	0.466	8.65	35.6	2.59e-07	4.28e-05	0.854305	0.922902	TRUE
Ndufs8	3	0.466	6.29	19	6.77e-05	0.00343	0.459161	0.628118	TRUE
Pfdn1	3	0.465	7.31	31.5	9.25e-07	0.000113	0.693157	0.866213	TRUE
Herpud1	3	0.464	7.69	10.6	0.00205	0.0395	0.715232	0.866213	TRUE
Cenpv	3	0.464	5.96	13.7	0.000549	0.0158	0.437086	0.609977	TRUE
Atp6ap2	3	0.462	6.31	13.7	0.000549	0.0158	0.481236	0.689342	TRUE
Rps27l	3	0.462	9.07	19.3	6e-05	0.00317	0.887417	0.943311	TRUE
Bbip1	3	0.46	6.32	16.6	0.000168	0.00687	0.547461	0.730159	TRUE
Ctsb	3	0.459	7.43	16.9	0.000147	0.00625	0.576159	0.793651	TRUE
Hint3	3	0.455	5.54	13.7	0.000554	0.0159	0.395143	0.548753	TRUE
Timm8b	3	0.455	7.32	22.9	1.61e-05	0.00115	0.695364	0.84127	TRUE
Dld	3	0.453	5.7	13.4	0.000614	0.0171	0.421634	0.619048	TRUE
Nubp1	3	0.453	5.13	10.2	0.00242	0.0447	0.298013	0.44898	TRUE
2300009A05Rik	3	0.452	5.46	14.7	0.000365	0.0121	0.390728	0.560091	TRUE
Nenf	3	0.451	7.32	23.3	1.38e-05	0.00103	0.721854	0.868481	TRUE
mt-Co2	3	0.45	13	9.94	0.00275	0.0492	0.997792	0.997732	TRUE
Atp6ap1	3	0.448	5.65	16.5	0.000178	0.00715	0.406181	0.603175	TRUE
Mrps24	3	0.448	7.18	29	2.03e-06	0.000217	0.629139	0.791383	TRUE
Mrps36	3	0.446	6.5	14.5	0.000386	0.0125	0.567329	0.75737	TRUE
Mdh2	3	0.445	7.85	28.3	2.55e-06	0.000262	0.732892	0.877551	TRUE
Glrx2	3	0.444	5.83	14.2	0.000438	0.0135	0.452539	0.628118	TRUE
Tomm40	3	0.444	6.21	16.4	0.00018	0.00722	0.481236	0.678005	TRUE
Atp6v1d	3	0.444	7.03	25.7	6.06e-06	0.000544	0.651214	0.843537	TRUE
Sdha	3	0.442	6.52	19.5	5.44e-05	0.00295	0.560706	0.761905	TRUE
Ahcyl1	3	0.441	5.73	14.4	0.000402	0.0128	0.377483	0.582766	TRUE
Mrpl38	3	0.44	5.4	11	0.00174	0.0352	0.357616	0.501134	TRUE
Tomm5	3	0.439	6.6	20.6	3.65e-05	0.00213	0.578366	0.727891	TRUE
Ndufa9	3	0.439	6.11	18.1	9.42e-05	0.00445	0.483444	0.673469	TRUE
Gtf3c6	3	0.439	5.69	12.5	0.000891	0.0222	0.432671	0.596372	TRUE
Chchd1	3	0.438	6.87	22.5	1.84e-05	0.00127	0.584989	0.75737	TRUE
Etfa	3	0.438	7.32	24	1.11e-05	0.000873	0.688742	0.854875	TRUE
Atp6v1f	3	0.437	7.9	30	1.49e-06	0.000165	0.757174	0.877551	TRUE
Larp4b	3	0.437	8.1	17.7	0.000111	0.00504	0.801325	0.884354	TRUE
Atp6v0b	3	0.436	7.55	27.2	3.67e-06	0.000352	0.715232	0.843537	TRUE
Plekhj1	3	0.436	5.82	14.5	0.000383	0.0124	0.448124	0.61678	TRUE
Prnp	3	0.435	6.3	12.7	0.000829	0.0212	0.492274	0.639456	TRUE
Sqstm1	3	0.435	6.64	17.6	0.000113	0.00514	0.554084	0.730159	TRUE
Pgam1	3	0.433	7.36	19.6	5.32e-05	0.00291	0.682119	0.84127	TRUE
Ran	3	0.432	8.18	18.3	8.56e-05	0.00413	0.757174	0.877551	TRUE
Mrpl35	3	0.432	5.67	15.1	0.000308	0.0105	0.379691	0.600907	TRUE
Psmg4	3	0.431	5.23	11.1	0.00167	0.0346	0.300221	0.44898	TRUE
Mydgf	3	0.431	6.28	16.3	0.000189	0.0075	0.501104	0.702948	TRUE
Mpc2	3	0.429	7.83	23.9	1.11e-05	0.000873	0.743929	0.891156	TRUE
Ndufb8	3	0.428	7.4	21.6	2.56e-05	0.00163	0.651214	0.827664	TRUE
Spg21	3	0.427	5.94	11	0.0017	0.035	0.452539	0.603175	TRUE
H1f0	3	0.427	6.56	13	0.000723	0.0192	0.452539	0.630385	TRUE
Ndufb10	3	0.427	7.83	28.7	2.23e-06	0.000234	0.746137	0.911565	TRUE
Ptpn14	3	0.425	5.52	13.6	0.000576	0.0165	0.395143	0.557823	TRUE
Mrps21	3	0.425	7.13	24.6	8.84e-06	0.00074	0.666667	0.848073	TRUE
Dnajc15	3	0.425	8.02	17.3	0.000127	0.00557	0.796909	0.902494	TRUE
Guk1	3	0.423	6.56	16	0.000214	0.00815	0.591611	0.764172	TRUE
Mrpl33	3	0.422	7.76	23.5	1.31e-05	0.000995	0.777042	0.884354	TRUE
Ivns1abp	3	0.42	6.16	12.9	0.000757	0.0199	0.540839	0.705215	TRUE
Ndufab1	3	0.42	8.48	20.3	4.17e-05	0.0024	0.871965	0.93424	TRUE
Uqcrfs1	3	0.42	7.4	24.2	1e-05	0.000815	0.679912	0.861678	TRUE
Ei24	3	0.419	5.71	15.9	0.000224	0.00838	0.412804	0.596372	TRUE
Sdhb	3	0.416	6.96	16.6	0.000169	0.00689	0.626932	0.793651	TRUE
Cd63	3	0.413	8.61	22.8	1.64e-05	0.00116	0.768212	0.897959	TRUE
Uqcrb	3	0.412	8.74	18.3	8.8e-05	0.00422	0.85872	0.941043	TRUE
Lsm6	3	0.41	6.87	14.8	0.000346	0.0116	0.589404	0.811791	TRUE
Minos1	3	0.409	8.57	25.6	6.37e-06	0.000564	0.854305	0.945578	TRUE
Tspo	3	0.409	8.89	28.6	2.34e-06	0.000244	0.834437	0.9161	TRUE
Pepd	3	0.408	5.99	10.9	0.00179	0.0359	0.465784	0.675737	TRUE
Cnih4	3	0.407	6.31	12.7	0.000823	0.0212	0.514349	0.702948	TRUE
Chmp3	3	0.407	5.92	10.9	0.00179	0.0359	0.470199	0.641723	TRUE
Eif2s1	3	0.407	5.96	10.5	0.00212	0.0406	0.454746	0.678005	TRUE
2610507B11Rik	3	0.405	5.5	10.1	0.00258	0.0471	0.379691	0.546485	TRUE
Mien1	3	0.404	6.91	20.3	4.1e-05	0.00237	0.633554	0.793651	TRUE
Coq9	3	0.403	5.41	10.1	0.00261	0.0474	0.353201	0.539683	TRUE
Mapkapk2	3	0.402	5.69	11	0.00173	0.0352	0.417219	0.594104	TRUE
Cox19	3	0.402	5.03	11.4	0.00144	0.0316	0.302428	0.446712	TRUE
Gpi1	3	0.402	6.99	17.4	0.000123	0.00545	0.631347	0.804989	TRUE
Polr2g	3	0.401	6.43	14	0.000478	0.0143	0.540839	0.750567	TRUE
Lyrm2	3	0.4	5.81	12.5	0.000891	0.0222	0.443709	0.621315	TRUE
Odc1	3	0.399	7.36	12.1	0.00104	0.0251	0.690949	0.84127	TRUE
Cmc1	3	0.398	6.16	15.2	0.000295	0.0102	0.494481	0.684807	TRUE
Slc31a1	3	0.397	6.06	11	0.00173	0.0352	0.479029	0.662132	TRUE
Prdx1	3	0.396	9.84	18.8	7.18e-05	0.00357	0.918322	0.956916	TRUE
Slc35b1	3	0.396	5.72	10.8	0.00187	0.0369	0.421634	0.582766	TRUE
Pir	3	0.393	6.77	12.7	0.000832	0.0213	0.578366	0.730159	TRUE
Mrpl51	3	0.392	6.94	22.3	1.98e-05	0.00134	0.649007	0.791383	TRUE
Abce1	3	0.391	5.49	11.1	0.00162	0.0339	0.419426	0.555556	TRUE
Sp3os	3	0.39	5.53	11.3	0.00153	0.0328	0.381898	0.573696	TRUE
Nop10	3	0.39	7.37	16.6	0.000166	0.00682	0.682119	0.823129	TRUE
Chchd3	3	0.389	6.19	17	0.000146	0.00624	0.494481	0.69161	TRUE
Cyba	3	0.389	7.63	11.8	0.00121	0.0281	0.660044	0.820862	TRUE
Ybx1	3	0.387	9.09	27.5	3.34e-06	0.000326	0.86755	0.963719	TRUE
Sec23b	3	0.385	5.92	13	0.000732	0.0194	0.481236	0.653061	TRUE
Sema3e	3	0.384	7.05	13	0.000716	0.0191	0.697572	0.800454	TRUE
Dnajc19	3	0.383	6.25	10.3	0.00232	0.0436	0.483444	0.671202	TRUE
Srebf2	3	0.383	5.29	9.89	0.00282	0.05	0.353201	0.487528	TRUE
Cops9	3	0.382	7.11	16.1	0.000205	0.00786	0.697572	0.795918	TRUE
Aldh2	3	0.38	9.1	14	0.000485	0.0144	0.834437	0.943311	TRUE
Immp1l	3	0.376	5.92	9.9	0.00281	0.0499	0.448124	0.648526	TRUE
Lman1	3	0.373	6.44	11.9	0.00117	0.0274	0.551876	0.707483	TRUE
Chchd2	3	0.371	10.1	21.3	2.83e-05	0.00176	0.944812	0.979592	TRUE
Gsr	3	0.371	7.1	16	0.000217	0.00819	0.653422	0.798186	TRUE
Rsl1d1	3	0.37	5.95	11	0.00173	0.0352	0.445916	0.591837	TRUE
Jtb	3	0.369	6.76	14.4	0.000414	0.0131	0.624724	0.795918	TRUE
Atp5h	3	0.369	9.08	22.8	1.68e-05	0.00118	0.88521	0.968254	TRUE
Ndufv2	3	0.369	7.01	17.4	0.000125	0.00553	0.629139	0.786848	TRUE
Ndufb4	3	0.366	7.37	19.1	6.46e-05	0.00332	0.704194	0.827664	TRUE
Timm17a	3	0.365	6.9	16.3	0.000192	0.00758	0.637969	0.782313	TRUE
3300002A11Rik	3	0.365	8.63	11	0.00173	0.0352	0.807947	0.891156	TRUE
Ndufs5	3	0.364	8.13	22.1	2.17e-05	0.00142	0.807947	0.922902	TRUE
Uqcrc2	3	0.362	7.15	19.3	5.9e-05	0.00315	0.631347	0.814059	TRUE
Cltc	3	0.362	6.7	10.3	0.00237	0.0442	0.589404	0.789116	TRUE
Dbi	3	0.361	8.56	11.7	0.00125	0.0287	0.836645	0.920635	TRUE
Ndufa3	3	0.361	6.63	14.4	0.0004	0.0128	0.580574	0.752834	TRUE
Psmb7	3	0.359	6.56	12.9	0.000772	0.0201	0.576159	0.723356	TRUE
Fkbp2	3	0.359	6.68	11	0.00172	0.0351	0.562914	0.759637	TRUE
Pdha1	3	0.356	6.11	11	0.00172	0.0351	0.514349	0.664399	TRUE
1810037I17Rik	3	0.356	9.34	15.6	0.000246	0.00898	0.922737	0.968254	TRUE
Txn2	3	0.356	5.97	10.1	0.00252	0.0462	0.441501	0.60771	TRUE
Mrps14	3	0.355	7.23	15.3	0.000278	0.00974	0.673289	0.823129	TRUE
Eprs	3	0.355	6.66	11.7	0.00127	0.0289	0.549669	0.705215	TRUE
Chchd4	3	0.354	6.04	10.7	0.00196	0.0383	0.507726	0.662132	TRUE
R3hdm4	3	0.353	6.23	11.8	0.00121	0.0281	0.485651	0.646259	TRUE
Glrx3	3	0.351	6.56	10	0.00267	0.0482	0.507726	0.684807	TRUE
Mrpl34	3	0.351	6.76	11.8	0.00123	0.0283	0.629139	0.77551	TRUE
D8Ertd738e	3	0.35	7.76	22.2	2.03e-05	0.00135	0.759382	0.895692	TRUE
Ndufa10	3	0.349	6.68	15.3	0.000278	0.00974	0.582781	0.730159	TRUE
Akr1a1	3	0.347	8.09	20.8	3.37e-05	0.00201	0.770419	0.900227	TRUE
Rab7	3	0.347	6.73	13.9	0.00051	0.015	0.587196	0.736961	TRUE
Rpl41	3	0.347	11	10.7	0.00195	0.0382	0.97351	0.993197	TRUE
Uqcrc1	3	0.347	6.65	14.2	0.000433	0.0134	0.569536	0.732426	TRUE
Smdt1	3	0.346	8.5	24.9	8.03e-06	0.000688	0.836645	0.922902	TRUE
Eif3d	3	0.345	6.19	13.4	0.000622	0.0172	0.509934	0.668934	TRUE
Arfgef1	3	0.343	6.55	12.2	0.00101	0.0244	0.611479	0.761905	TRUE
Gabarap	3	0.343	8.89	24.7	8.43e-06	0.000713	0.85872	0.941043	TRUE
Pnkd	3	0.342	6	11	0.00173	0.0352	0.485651	0.648526	TRUE
Rpn1	3	0.341	6.94	12	0.00111	0.0262	0.690949	0.809524	TRUE
Mrpl57	3	0.341	7.5	17.4	0.000125	0.00553	0.706402	0.870748	TRUE
Tmbim4	3	0.336	6.38	10.4	0.00223	0.0421	0.536424	0.643991	TRUE
Phb2	3	0.335	6.74	14.1	0.000453	0.0138	0.598234	0.759637	TRUE
Nucks1	3	0.334	7.15	12.5	0.000918	0.0228	0.662252	0.795918	TRUE
Hint1	3	0.334	9.54	17.9	0.000103	0.00476	0.907285	0.965986	TRUE
Hadhb	3	0.333	6.15	10.6	0.00202	0.0392	0.523179	0.696145	TRUE
Vps29	3	0.333	6.52	11.2	0.0016	0.0338	0.545254	0.730159	TRUE
Coa3	3	0.333	7.44	14.9	0.000331	0.0112	0.686534	0.827664	TRUE
Ndufb5	3	0.33	8.49	15.9	0.000219	0.00823	0.801325	0.913832	TRUE
Mrps34	3	0.33	6.15	11.1	0.00164	0.0342	0.483444	0.634921	TRUE
Idh3b	3	0.327	6.13	10	0.00265	0.048	0.540839	0.668934	TRUE
0610012G03Rik	3	0.326	6.63	11.2	0.00157	0.0333	0.609272	0.759637	TRUE
Pcbd1	3	0.323	6.64	10.6	0.00204	0.0395	0.589404	0.75737	TRUE
Wls	3	0.32	6.85	11.3	0.00151	0.0325	0.646799	0.795918	TRUE
Rock2	3	0.32	7.3	9.96	0.00273	0.0488	0.699779	0.866213	TRUE
Timm13	3	0.318	7.96	15	0.000324	0.011	0.783664	0.884354	TRUE
Gtf2h5	3	0.314	7.15	14.6	0.000382	0.0124	0.655629	0.857143	TRUE
Ndufa6	3	0.313	7.72	14.2	0.000443	0.0136	0.772627	0.888889	TRUE
Dgcr6	3	0.313	6.73	11.8	0.00124	0.0283	0.644592	0.782313	TRUE
Stub1	3	0.312	7.13	10.9	0.00178	0.0359	0.677704	0.820862	TRUE
Reep5	3	0.31	7.75	10.9	0.00178	0.0359	0.754967	0.866213	TRUE
1110008F13Rik	3	0.309	7.62	11.5	0.0014	0.031	0.664459	0.782313	TRUE
Mgst3	3	0.308	7.66	9.94	0.00276	0.0492	0.726269	0.886621	TRUE
Ndufa7	3	0.308	8.8	16.5	0.000175	0.0071	0.869757	0.93424	TRUE
Atp6v0e	3	0.307	7.65	11.3	0.00153	0.0328	0.779249	0.882086	TRUE
Tardbp	3	0.304	6.77	12	0.00114	0.0268	0.655629	0.827664	TRUE
Cox4i1	3	0.303	10.1	15.7	0.000245	0.00898	0.944812	0.981859	TRUE
Ndufb3	3	0.3	7.88	13	0.000715	0.0191	0.803532	0.895692	TRUE
Hibadh	3	0.298	6.79	13.6	0.000562	0.0161	0.624724	0.807256	TRUE
Kif5b	3	0.296	8.24	14.5	0.000397	0.0127	0.845475	0.920635	TRUE
Rnf10	3	0.292	6.95	10.1	0.00262	0.0475	0.633554	0.827664	TRUE
Psma3	3	0.292	8.47	13.1	0.000698	0.0188	0.834437	0.941043	TRUE
Csde1	3	0.288	7.33	13.6	0.000563	0.0161	0.699779	0.823129	TRUE
Dnajc8	3	0.286	6.76	10.8	0.00184	0.0365	0.613687	0.782313	TRUE
Atp5j	3	0.285	9.33	13.2	0.00067	0.0183	0.9117	0.956916	TRUE
Ndufb7	3	0.279	7.74	12.1	0.00105	0.0251	0.796909	0.882086	TRUE
Cox14	3	0.274	8.18	13.4	0.000624	0.0172	0.8234	0.907029	TRUE
Vapa	3	0.272	8.8	11.6	0.00134	0.0301	0.878587	0.941043	TRUE
Bag1	3	0.266	8.05	12.4	0.000938	0.0232	0.812362	0.920635	TRUE
Aig1	3	0.265	7.34	10.2	0.00243	0.0448	0.724062	0.85034	TRUE
Park7	3	0.26	8.4	11.1	0.00167	0.0346	0.821192	0.918367	TRUE
Psmb5	3	0.259	8.23	9.91	0.00279	0.0497	0.80574	0.900227	TRUE
Ube2l3	3	0.256	7.12	10.5	0.00214	0.0409	0.686534	0.800454	TRUE
Ssu72	3	0.255	7.32	11.3	0.00151	0.0325	0.708609	0.852608	TRUE
Serf2	3	0.236	9.13	9.99	0.0027	0.0485	0.900662	0.954649	TRUE
Map1lc3a	3	-0.275	7.83	11.4	0.00146	0.0318	0.763797	0.829932	TRUE
Cfap20	3	-0.294	7.88	11.3	0.00152	0.0327	0.854305	0.895692	TRUE
Ptms	3	-0.295	8.08	11	0.0017	0.035	0.85872	0.902494	TRUE
Tead1	3	-0.296	6.44	10.2	0.00241	0.0445	0.671082	0.69161	TRUE
Enah	3	-0.305	7.44	14	0.000472	0.0142	0.80574	0.85941	TRUE
Syf2	3	-0.308	6.22	11.5	0.00141	0.0312	0.587196	0.668934	TRUE
Arglu1	3	-0.312	7.41	15.9	0.000225	0.00838	0.821192	0.877551	TRUE
Luc7l3	3	-0.318	6.73	11.2	0.0016	0.0338	0.686534	0.76644	TRUE
Lrp6	3	-0.32	5.9	11.1	0.00167	0.0346	0.538631	0.598639	TRUE
Crip2	3	-0.325	9.82	11.8	0.00124	0.0283	0.97351	0.977324	TRUE
Stat3	3	-0.326	6.34	9.97	0.00272	0.0486	0.549669	0.575964	TRUE
Swt1	3	-0.328	7.56	13	0.000713	0.0191	0.807947	0.866213	TRUE
Net1	3	-0.333	7.81	10.3	0.00232	0.0436	0.836645	0.875283	TRUE
Cldn3	3	-0.336	9.92	11	0.00174	0.0352	0.951435	0.970522	TRUE
Bnip3l	3	-0.336	7.26	16.5	0.000176	0.0071	0.739514	0.820862	TRUE
Irf2	3	-0.338	6.03	11	0.00171	0.0351	0.538631	0.585034	TRUE
Spop	3	-0.339	7.58	12.8	0.000809	0.0209	0.834437	0.882086	TRUE
Tctex1d4	3	-0.341	7.41	13.5	0.00059	0.0167	0.794702	0.789116	TRUE
Rin2	3	-0.342	6.3	11.5	0.00139	0.0308	0.618102	0.673469	TRUE
Rsrc2	3	-0.343	7.09	13.5	0.000579	0.0165	0.770419	0.818594	TRUE
Sfr1	3	-0.345	6.97	14.3	0.000424	0.0133	0.704194	0.743764	TRUE
Smad4	3	-0.353	6.28	12.7	0.000822	0.0212	0.618102	0.650794	TRUE
Foxj1	3	-0.355	8.33	15.5	0.000255	0.00916	0.883002	0.902494	TRUE
Cebpb	3	-0.356	8.26	13.9	0.000495	0.0147	0.838852	0.907029	TRUE
Irx5	3	-0.361	6.52	10.7	0.00199	0.0387	0.626932	0.716553	TRUE
Ccdc88c	3	-0.362	6.35	11.6	0.00133	0.0298	0.642384	0.684807	TRUE
Smc3	3	-0.362	6.43	12.7	0.000839	0.0214	0.637969	0.730159	TRUE
Kmt5b	3	-0.363	5.71	10.7	0.00199	0.0388	0.516556	0.564626	TRUE
Gak	3	-0.372	5.78	12.6	0.00087	0.022	0.525386	0.55102	TRUE
Drc3	3	-0.372	7.16	11	0.00171	0.0351	0.777042	0.816327	TRUE
Spata7	3	-0.372	5.84	10.9	0.0018	0.036	0.518764	0.582766	TRUE
Cfap53	3	-0.372	7.49	10.4	0.0022	0.0418	0.799117	0.84127	TRUE
Btg1	3	-0.377	7.76	17.8	0.000105	0.00482	0.801325	0.829932	TRUE
Zdhhc1	3	-0.378	6.29	10.6	0.00203	0.0393	0.682119	0.714286	TRUE
Dock9	3	-0.38	5.98	11.1	0.00166	0.0345	0.578366	0.639456	TRUE
Fam47e	3	-0.382	6.1	10.4	0.00221	0.0418	0.569536	0.61678	TRUE
Casc4	3	-0.383	5.49	10.2	0.00247	0.0455	0.445916	0.510204	TRUE
Gm16136	3	-0.385	5.98	10.6	0.00205	0.0395	0.534216	0.571429	TRUE
Rest	3	-0.386	5.92	11.8	0.0012	0.028	0.560706	0.612245	TRUE
Smco4	3	-0.387	7.03	14.5	0.000396	0.0127	0.735099	0.768707	TRUE
Ssbp2	3	-0.388	6	13.5	0.000593	0.0167	0.573951	0.623583	TRUE
Fam208a	3	-0.389	6.15	11.5	0.00136	0.0302	0.618102	0.659864	TRUE
Supt20	3	-0.391	6.02	15.4	0.000273	0.00961	0.560706	0.594104	TRUE
Arid4b	3	-0.393	7.3	22.2	2.03e-05	0.00135	0.803532	0.848073	TRUE
Phax	3	-0.393	5.59	9.9	0.00281	0.0499	0.459161	0.52381	TRUE
Pcgf5	3	-0.399	5.61	9.99	0.00269	0.0485	0.479029	0.492063	TRUE
Lrguk	3	-0.402	5.68	10.5	0.00217	0.0414	0.540839	0.537415	TRUE
Hdc	3	-0.403	7.77	18	9.73e-05	0.00456	0.80574	0.827664	TRUE
Hs2st1	3	-0.403	5.96	10.5	0.00218	0.0415	0.501104	0.546485	TRUE
Pcnt	3	-0.405	6.55	9.99	0.0027	0.0485	0.615894	0.659864	TRUE
Hnrnph1	3	-0.405	6.67	15.8	0.000234	0.00867	0.657837	0.689342	TRUE
Ubn2	3	-0.408	6.77	22.1	2.15e-05	0.00142	0.730684	0.768707	TRUE
Crim1	3	-0.409	6.73	16.5	0.000176	0.0071	0.710817	0.707483	TRUE
Fam174b	3	-0.41	6.47	14.4	0.000408	0.013	0.615894	0.675737	TRUE
Gatd1	3	-0.412	5.42	11.2	0.0016	0.0338	0.415011	0.437642	TRUE
Kmt2e	3	-0.414	6.69	17.9	0.000101	0.00469	0.662252	0.696145	TRUE
Phf3	3	-0.415	6.8	22.9	1.58e-05	0.00113	0.715232	0.761905	TRUE
Csrp2	3	-0.417	8.29	13.7	0.00054	0.0157	0.871965	0.888889	TRUE
Fam227a	3	-0.419	5.41	10.3	0.00239	0.0443	0.481236	0.489796	TRUE
Kdm1a	3	-0.42	6.55	18.5	7.97e-05	0.00392	0.708609	0.721088	TRUE
Prkar2b	3	-0.42	5.24	11.5	0.00138	0.0307	0.437086	0.414966	TRUE
Mettl7a1	3	-0.421	8.08	12.2	0.00101	0.0245	0.836645	0.866213	TRUE
Mpzl1	3	-0.424	5.82	17.3	0.000129	0.00564	0.529801	0.571429	TRUE
BC005561	3	-0.424	6.32	14.2	0.000439	0.0136	0.602649	0.646259	TRUE
Pcf11	3	-0.424	5.74	14.6	0.000371	0.0122	0.523179	0.575964	TRUE
Wdr66	3	-0.426	6.54	10.3	0.00231	0.0435	0.677704	0.698413	TRUE
Slco3a1	3	-0.426	5.55	11.5	0.00141	0.0312	0.421634	0.46712	TRUE
Dnah12	3	-0.427	7.88	22.4	1.94e-05	0.00132	0.887417	0.904762	TRUE
Plxnb1	3	-0.428	5.57	13.7	0.000547	0.0158	0.490066	0.498866	TRUE
Il18r1	3	-0.429	6.73	18.9	6.92e-05	0.0035	0.660044	0.709751	TRUE
Arl13b	3	-0.429	5.89	14.6	0.000372	0.0122	0.589404	0.612245	TRUE
Papss1	3	-0.43	5.64	11.8	0.00122	0.0281	0.496689	0.519274	TRUE
Ric8a	3	-0.43	5.68	10.2	0.00244	0.0449	0.512141	0.519274	TRUE
Atxn1	3	-0.43	6.05	18.9	7e-05	0.00352	0.580574	0.614512	TRUE
Spa17	3	-0.432	7.75	14.3	0.000419	0.0132	0.8234	0.857143	TRUE
Add3	3	-0.434	5.65	13.8	0.000515	0.0151	0.505519	0.485261	TRUE
Thra	3	-0.435	5.58	10.9	0.00181	0.0361	0.498896	0.517007	TRUE
Pink1	3	-0.436	5.39	11	0.00174	0.0352	0.432671	0.44898	TRUE
2310033P09Rik	3	-0.436	5.01	10.7	0.00238	0.0443	0.368653	0.371882	TRUE
Nufip2	3	-0.436	6.01	16.6	0.000169	0.00689	0.536424	0.589569	TRUE
Sik1	3	-0.436	5.81	11	0.00174	0.0352	0.496689	0.548753	TRUE
Aggf1	3	-0.438	5.11	10.6	0.00203	0.0393	0.406181	0.428571	TRUE
Igfbp5	3	-0.44	9.08	15.4	0.00027	0.00951	0.944812	0.929705	TRUE
Kmt2a	3	-0.441	5.86	12.8	0.000788	0.0204	0.536424	0.573696	TRUE
Gm29538	3	-0.443	7.07	18.1	9.55e-05	0.00449	0.743929	0.750567	TRUE
Kdm5b	3	-0.443	6.14	15.1	0.0003	0.0103	0.573951	0.614512	TRUE
Sclt1	3	-0.443	5.72	11.6	0.00132	0.0298	0.538631	0.55102	TRUE
Numa1	3	-0.444	5.76	13.6	0.000562	0.0161	0.512141	0.571429	TRUE
Txlna	3	-0.445	5.73	11.3	0.00151	0.0325	0.523179	0.564626	TRUE
Dnmt3a	3	-0.445	5.29	13	0.000732	0.0194	0.443709	0.464853	TRUE
Sertad1	3	-0.447	5.57	10.8	0.00186	0.0367	0.423841	0.44898	TRUE
Tppp3	3	-0.448	10.1	14.3	0.000418	0.0132	0.95585	0.954649	TRUE
Sox2	3	-0.451	6.21	19.4	5.84e-05	0.00314	0.551876	0.603175	TRUE
Klf6	3	-0.452	9.72	13.1	0.000695	0.0188	0.871965	0.886621	TRUE
Lca5	3	-0.454	6.04	13.1	0.000696	0.0188	0.607064	0.603175	TRUE
Dnah10	3	-0.455	6.05	10.1	0.00253	0.0464	0.604857	0.564626	TRUE
Arl4a	3	-0.455	6.8	18.9	7.06e-05	0.00354	0.688742	0.721088	TRUE
Fhad1	3	-0.456	7.22	11.8	0.00121	0.0281	0.838852	0.843537	TRUE
Tmem67	3	-0.458	5.28	11.6	0.0013	0.0295	0.456954	0.435374	TRUE
Cdc42ep3	3	-0.459	7.09	15.4	0.000266	0.00947	0.766004	0.75737	TRUE
Cnp	3	-0.46	6.08	10.2	0.0024	0.0445	0.565121	0.596372	TRUE
Spef2	3	-0.46	7.63	15.4	0.000267	0.00948	0.878587	0.870748	TRUE
Vgll4	3	-0.461	5.45	13.2	0.000673	0.0183	0.439294	0.473923	TRUE
Nedd9	3	-0.464	5.66	13.4	0.000609	0.017	0.481236	0.526077	TRUE
Mef2a	3	-0.465	5.89	20.6	3.7e-05	0.00215	0.562914	0.60771	TRUE
Hmgcs2	3	-0.466	6.59	13.1	0.00071	0.019	0.620309	0.628118	TRUE
Tra2a	3	-0.466	7.5	22.7	1.72e-05	0.0012	0.816777	0.836735	TRUE
Egr1	3	-0.466	9.69	15	0.000317	0.0108	0.812362	0.852608	TRUE
Ctxn1	3	-0.467	7.05	12.1	0.00109	0.0259	0.726269	0.755102	TRUE
Ubn1	3	-0.469	5.72	15	0.000315	0.0107	0.492274	0.503401	TRUE
Slc38a2	3	-0.47	7.34	13.3	0.000645	0.0177	0.675497	0.750567	TRUE
5031425E22Rik	3	-0.471	5.74	16.2	0.000197	0.00772	0.534216	0.548753	TRUE
Mier1	3	-0.472	5.86	21.2	2.93e-05	0.00181	0.547461	0.546485	TRUE
Rab23	3	-0.473	4.85	10.2	0.0025	0.0459	0.357616	0.337868	TRUE
Limch1	3	-0.473	6.12	12	0.00112	0.0263	0.547461	0.571429	TRUE
Zfp326	3	-0.476	5.43	14.7	0.000362	0.012	0.467991	0.460317	TRUE
Cnot7	3	-0.476	5.03	9.98	0.00271	0.0486	0.364238	0.380952	TRUE
Iqcb1	3	-0.476	4.78	10	0.00267	0.0483	0.337748	0.333333	TRUE
Ttf1	3	-0.478	5.15	12.9	0.000754	0.0198	0.399558	0.408163	TRUE
Ppp1r15a	3	-0.478	5.94	11.6	0.00131	0.0296	0.459161	0.505669	TRUE
Dnali1	3	-0.479	6.84	10.8	0.00192	0.0377	0.710817	0.707483	TRUE
Smurf2	3	-0.479	5.03	10.7	0.00195	0.0382	0.392936	0.390023	TRUE
Nkx2-1	3	-0.479	7.23	26.2	5.17e-06	0.000474	0.750552	0.764172	TRUE
Fam46a	3	-0.482	5.58	13.4	0.000604	0.0169	0.441501	0.487528	TRUE
Runx1	3	-0.485	7.73	30.5	1.24e-06	0.000143	0.865342	0.893424	TRUE
Cfap69	3	-0.492	6.85	17.9	0.000103	0.00475	0.788079	0.807256	TRUE
Btg2	3	-0.493	9.86	14.6	0.000377	0.0123	0.799117	0.85941	TRUE
Kctd11	3	-0.495	4.67	12.3	0.000971	0.0238	0.337748	0.326531	TRUE
Srf	3	-0.495	5.59	12.3	0.00098	0.0239	0.445916	0.471655	TRUE
Tor3a	3	-0.496	5.12	12.6	0.000856	0.0217	0.384106	0.417234	TRUE
Id2	3	-0.496	7.7	19.7	5.13e-05	0.00284	0.666667	0.768707	TRUE
Tor1a	3	-0.497	4.67	10.1	0.00256	0.0467	0.313466	0.297052	TRUE
Clk1	3	-0.498	6.61	25.4	6.64e-06	0.000582	0.646799	0.655329	TRUE
Mxd4	3	-0.5	6.84	21	3.22e-05	0.00195	0.726269	0.750567	TRUE
Tpst2	3	-0.503	5.11	12.1	0.00105	0.0252	0.410596	0.408163	TRUE
P2rx4	3	-0.504	5.7	12.5	0.000882	0.0222	0.465784	0.514739	TRUE
Ccdc39	3	-0.505	7.91	13.4	0.000605	0.0169	0.874172	0.9161	TRUE
Shh	3	-0.506	4.96	10.4	0.00224	0.0423	0.348786	0.356009	TRUE
Ccdc65	3	-0.507	5.16	11.2	0.00161	0.0339	0.437086	0.387755	TRUE
Akap8l	3	-0.507	5.23	13.9	0.000508	0.015	0.461369	0.46712	TRUE
Cfap58	3	-0.507	5.43	15.7	0.000236	0.00874	0.459161	0.482993	TRUE
Zfp467	3	-0.508	5.62	15.3	0.000281	0.00983	0.456954	0.503401	TRUE
Ccdc17	3	-0.509	6.87	16.5	0.000173	0.00704	0.739514	0.743764	TRUE
Ccp110	3	-0.509	5.82	10.8	0.00191	0.0375	0.545254	0.548753	TRUE
Ing4	3	-0.51	5.07	9.98	0.00271	0.0486	0.397351	0.367347	TRUE
Ccdc153	3	-0.512	9.02	18.5	8.19e-05	0.00399	0.891832	0.879819	TRUE
Ulk4	3	-0.512	5.81	13.1	0.000687	0.0186	0.573951	0.560091	TRUE
Mxi1	3	-0.512	5.28	10.6	0.00205	0.0395	0.419426	0.428571	TRUE
Morn1	3	-0.515	5.11	15.9	0.000223	0.00836	0.406181	0.401361	TRUE
Fto	3	-0.515	5.41	15.2	0.000288	0.01	0.463576	0.451247	TRUE
Fam117a	3	-0.515	5.12	13.4	0.000613	0.0171	0.415011	0.419501	TRUE
Phtf1	3	-0.518	6.41	16.2	0.000199	0.00773	0.657837	0.675737	TRUE
Pam	3	-0.52	5.6	10.2	0.00242	0.0447	0.381898	0.419501	TRUE
Casz1	3	-0.521	6.66	26.5	4.58e-06	0.000432	0.708609	0.730159	TRUE
Smad7	3	-0.521	5.34	12.1	0.00106	0.0252	0.428256	0.460317	TRUE
Vrk3	3	-0.524	5.12	12.1	0.00105	0.0251	0.388521	0.403628	TRUE
Fam60a	3	-0.525	6.13	16.9	0.000148	0.00625	0.578366	0.639456	TRUE
Kdm3a	3	-0.526	4.65	12.1	0.00108	0.0258	0.326711	0.324263	TRUE
Cfap61	3	-0.528	4.75	12.6	0.000849	0.0215	0.357616	0.335601	TRUE
Iqcc	3	-0.53	4.7	10.7	0.00194	0.0381	0.335541	0.333333	TRUE
Nme9	3	-0.531	7.21	14.9	0.000338	0.0114	0.788079	0.777778	TRUE
Cul7	3	-0.531	4.62	9.89	0.00282	0.05	0.339956	0.321995	TRUE
Lrig1	3	-0.534	4.91	11.6	0.00135	0.0301	0.355408	0.358277	TRUE
Ints6l	3	-0.535	5.27	14.5	0.000386	0.0125	0.474614	0.462585	TRUE
Ing1	3	-0.537	5.4	20.7	3.51e-05	0.00207	0.432671	0.439909	TRUE
Ier2	3	-0.537	9.8	15.8	0.000231	0.00862	0.83223	0.877551	TRUE
Dixdc1	3	-0.537	5.36	12.8	0.000786	0.0204	0.461369	0.455782	TRUE
Mbd6	3	-0.538	4.49	10.4	0.00225	0.0424	0.304636	0.276644	TRUE
Tex9	3	-0.539	5.59	14.2	0.000439	0.0136	0.538631	0.52381	TRUE
Ttc8	3	-0.542	5.74	18.6	7.67e-05	0.00379	0.547461	0.544218	TRUE
Arid4a	3	-0.545	5.49	19	6.73e-05	0.00342	0.456954	0.46712	TRUE
Rgs22	3	-0.547	5.39	10.1	0.00261	0.0474	0.448124	0.455782	TRUE
Tmem50b	3	-0.548	6.2	23.7	1.22e-05	0.000935	0.540839	0.598639	TRUE
Dnajb1	3	-0.549	7.5	12.4	0.000945	0.0233	0.611479	0.650794	TRUE
Mxra8	3	-0.55	5.52	11.6	0.00131	0.0297	0.461369	0.455782	TRUE
Cblb	3	-0.552	4.66	11.1	0.00162	0.0339	0.293598	0.301587	TRUE
Shc1	3	-0.554	4.48	11.4	0.00143	0.0315	0.269316	0.267574	TRUE
Ttc28	3	-0.554	5.13	13.9	0.0005	0.0148	0.386313	0.387755	TRUE
2210408I21Rik	3	-0.556	4.98	11.1	0.00167	0.0346	0.403974	0.376417	TRUE
Agbl3	3	-0.557	5.17	12.4	0.000945	0.0233	0.417219	0.405896	TRUE
Tcp11l2	3	-0.557	6.16	19.3	5.87e-05	0.00315	0.600442	0.598639	TRUE
Tmcc1	3	-0.559	5	10.5	0.00215	0.0409	0.373068	0.362812	TRUE
Dcdc2a	3	-0.559	5.84	13.4	0.000626	0.0172	0.538631	0.52381	TRUE
Npc1	3	-0.559	4.77	11.4	0.00146	0.0319	0.333333	0.31746	TRUE
Ccdc30	3	-0.563	6.51	18.8	7.09e-05	0.00355	0.695364	0.664399	TRUE
Rsbn1	3	-0.564	5.56	13.1	0.0007	0.0188	0.467991	0.480726	TRUE
Clk3	3	-0.566	4.72	11.7	0.00125	0.0285	0.339956	0.324263	TRUE
Iqca	3	-0.569	6.23	12.9	0.000773	0.0201	0.637969	0.596372	TRUE
Ak8	3	-0.569	5.11	10.8	0.00186	0.0367	0.399558	0.38322	TRUE
[truncated: 209 more rows]

## Sheet: Cluster 4
gene	cluster_id	logFC__Hyperoxia	logCPM__Hyperoxia	F__Hyperoxia	p_val__Hyperoxia	p_adj.loc__Hyperoxia	Normoxia.frq	Hyperoxia.frq	Frequency
[truncated: 176 more rows]
