# Supplementary material for: Single cell transcriptomic analysis of murine lung development on hyperoxia-induced damage
Source: Nat Commun. 2021 Mar 10;12:1565. doi: 10.1038/s41467-021-21865-2 (PMC7946947; doi:10.1038/s41467-021-21865-2)
Supplement: Supplementary file 8 — Supplementary Data 5 [file 41467_2021_21865_MOESM8_ESM.xlsx]

## Sheet: dsa_gsea_epithelial
Supplementary Data 5. Functional pathway analysis in lung epithelial cells.
pathway	pval	padj	ES	NES	nMoreExtreme	size	leadingEdge	cluster
HALLMARK_TNFA_SIGNALING_VIA_NFKB	0.000669402	0.00575489	-0.35933	-1.6278	22	139	c("TRAF1", "KLF4", "GADD45B", "LDLR", "ID2", "PLK2", "MXD1", "NFAT5", "IRF1", "CD83", "DUSP1", "JAG1", "NR4A2", "FUT4", "BCL6", "IRS2", "GEM", "SOCS3", "PER1", "KLF2", "SIK1", "ABCA1", "KLF10", "DDX58", "SGK1", "ZBTB10", "NR4A3", "NFKB1", "DENND5A", "RHOB", "SDC4", "KDM6B", "CFLAR", "JUNB", "HBEGF", "MARCKS", "PPP1R15A", "TRIP10", "ZFP36", "KLF9", "FOSB", "CCNL1")	0
HALLMARK_HYPOXIA	0.0234344	0.0888454	0.337241	1.40475	1528	132	c("MIF", "RRAGD", "CDKN1A", "PFKP", "ANGPTL4", "CYR61", "ALDOA", "GAPDH", "ENO3", "ENO1", "F3", "TGM2", "SLC25A1", "PAM", "GCNT2", "HEXA", "SERPINE1", "DTNA", "PGK1", "HMOX1", "ADORA2B", "PPARGC1A", "PLIN2", "SDC2")	0
HALLMARK_CHOLESTEROL_HOMEOSTASIS	0.0232585	0.088812	0.405881	1.49346	1409	62	c("PPARG", "ATF5", "LGALS3", "CLU", "TRIB3", "GSTM2", "ETHE1", "GNAI1", "ACTG1", "PLSCR1", "CXCL16", "LPL", "S100A11", "FBXO6")	0
HALLMARK_MITOTIC_SPINDLE	0.00186269	0.0134104	-0.346208	-1.5705	63	140	c("BCL2L11", "FGD6", "MID1IP1", "ALMS1", "PLEKHG2", "NIN", "FGD4", "DOCK4", "CDC42BPA", "SSH2", "RAPGEF5", "STK38L", "NOTCH2", "DST", "MYO9B", "SUN2", "NUMA1", "CLASP1", "MARCKS", "MAP3K11", "CDC42EP4", "EPB41L2", "SPTAN1", "PCNT", "ARHGEF2", "HOOK3", "ARHGEF11", "ABL1", "RASA2", "MARK4", "LLGL1", "SMC3", "SPTBN1", "EZR", "RABGAP1", "MYH10", "TAOK2", "TRIO", "NCK1", "BCR", "AKAP13", "ABI1", "CYTH…	0
HALLMARK_WNT_BETA_CATENIN_SIGNALING	0.143551	0.329099	-0.392456	-1.2806	6172	27	c("PTCH1", "JAG1", "FZD8", "NOTCH1", "CSNK1E", "FZD1", "AXIN2", "DVL2", "ADAM17", "NUMB", "MAML1", "FRAT1", "HDAC5", "RBPJ", "HDAC2")	0
HALLMARK_TGF_BETA_SIGNALING	0.0557229	0.170019	-0.372752	-1.38971	2256	48	c("ID3", "ID2", "ID1", "KLF10", "JUNB", "PPP1R15A", "FURIN", "SMURF2", "ARID4B", "WWTR1", "TRIM33", "TGFBR1", "SPTBN1", "SKIL", "XIAP", "ACVR1", "SMAD1", "SMURF1", "SMAD6", "HDAC1", "CDH1", "TGFB1")	0
HALLMARK_IL6_JAK_STAT3_SIGNALING	0.616047	0.767899	0.2595	0.905244	36607	47	c("CD14", "CRLF2", "IFNGR2", "CSF2RA", "HMOX1", "PTPN2", "CD44", "CSF2", "CXCL1", "ACVR1B", "JUN", "STAT1", "IL15RA", "FAS", "IL10RB", "HAX1", "BAK1")	0
HALLMARK_DNA_REPAIR	0.0447277	0.145185	0.331016	1.35268	2880	115	c("NME1", "RFC4", "FEN1", "TYMS", "COX17", "GMPR2", "RFC5", "NME4", "GTF2F1", "ZWINT", "GPX4", "UMPS", "POLE4", "GTF2A2", "RBX1", "SSRP1", "POLR2G", "APRT", "RFC3", "BOLA2", "SAC3D1", "ADRM1", "RAE1", "TARBP2", "MRPL40", "SF3A3", "POLR1C", "SDCBP", "NT5C3", "LIG1", "BRF2", "EIF1B", "IMPDH2", "POLR2K", "VPS28", "TAF10", "CETN2", "STX3", "POLR2F", "CSTF3", "DAD1", "GTF2H5", "NUDT9", "DUT", "NFX1", …	0
HALLMARK_G2M_CHECKPOINT	0.321707	0.525922	0.261271	1.07114	20761	118	c("ATF5", "SLC38A1", "ODC1", "SLC7A1", "H2AFZ", "SMC2", "MCM2", "E2F3", "CKS2", "MNAT1", "HIF1A", "MAD2L1", "DTYMK", "TFDP1", "LMNB1", "CDK4", "UCK2", "AMD1", "PTTG1")	0
HALLMARK_APOPTOSIS	0.0217972	0.0842767	0.350132	1.4308	1403	115	c("LGALS3", "CLU", "CDKN1A", "GSTM1", "BAX", "BTG3", "MGMT", "IFITM3", "SOD2", "GPX1", "CD14", "GCH1", "ANXA1", "DAP3", "EMP1", "HMOX1", "PPT1", "GSR", "VDAC2", "SQSTM1", "H1F0", "CD44", "WEE1", "BIK")	0
HALLMARK_NOTCH_SIGNALING	0.00821836	0.0419007	-0.550895	-1.72606	357	23	c("ST3GAL6", "JAG1", "FZD7", "FZD5", "NOTCH2", "NOTCH1", "FZD1", "PRKCA", "TCF7L2")	0
HALLMARK_ADIPOGENESIS	9.0435e-05	0.00106589	0.413082	1.76362	5	158	c("PPARG", "REEP6", "ME1", "ANGPTL4", "ALDOA", "CHCHD10", "COX8A", "CD302", "SLC25A1", "GHITM", "COQ3", "TALDO1", "SDHB", "NDUFAB1", "MGST3", "UQCR11", "CYC1", "NDUFA5", "UQCRQ", "TST", "IDH3A", "PHYH", "LPCAT3", "SLC1A5", "COQ5", "COX6A1", "UQCR10", "MDH2", "SAMM50", "SDHC", "DNAJC15", "GRPEL1", "ALDH2", "UQCRC1", "MRPL15", "COX7B", "PLIN2", "VEGFB", "C3", "NDUFS3", "DHRS7B", "DLAT", "LPL", "JAG…	0
HALLMARK_ESTROGEN_RESPONSE_EARLY	0.3711	0.572717	0.252989	1.042	24027	122	c("AQP3", "PDLIM3", "SLC1A4", "GLA", "PTGES", "LAD1", "P2RY2", "TGM2", "SYNGR1", "AREG", "RHOBTB3", "TPD52L1", "SFN", "CHPT1", "CD44")	0
HALLMARK_ESTROGEN_RESPONSE_LATE	0.236136	0.442672	0.275962	1.1277	15209	115	c("PDLIM3", "ASS1", "SLC1A4", "GLA", "BTG3", "PTGES", "HOMER2", "IMPA2", "AREG", "TPD52L1", "TST", "SNX10", "MAPK13", "SFN", "CKB", "CHPT1", "CD44", "GALE", "COX6C", "SLC2A8", "BATF", "PPIF", "FRK", "HSPA4L", "TSTA3")	0
HALLMARK_ANDROGEN_RESPONSE	0.0132027	0.0595548	-0.366407	-1.50804	503	78	c("MAF", "INSIG1", "ABHD2", "ADAMTS1", "NDRG1", "NCOA4", "LIFR", "CDC14B", "DHCR24", "FADS1", "MERTK", "ELL2", "ABCC4", "SLC26A2", "SGK1", "ZBTB10", "PIAS1")	0
HALLMARK_MYOGENESIS	0.260438	0.468755	0.282279	1.11542	16405	93	c("FABP3", "COX6A2", "CLU", "COX7A1", "CDKN1A", "ENO3", "PTP4A3", "SH3BGR", "TPD52L1", "DTNA", "CKB", "AGL", "GAA", "BIN1")	0
HALLMARK_PROTEIN_SECRETION	0.7973	0.898076	0.210677	0.829278	50083	91	c("GLA", "PAM", "CD63", "PPT1", "ATP1A1", "SNAP23", "M6PR", "AP2M1", "LMAN1", "LAMP2", "ATP6V1H", "DNM1L", "CLTA", "IGF2R", "SCAMP3", "KRT18", "NAPA", "GALC", "CLN5", "TPD52", "VAMP4", "VPS45", "ARF1", "RER1", "TMX1", "CLTC", "YIPF6", "GOSR2")	0
HALLMARK_INTERFERON_ALPHA_RESPONSE	0.0250929	0.0939137	0.424534	1.50544	1498	51	c("BST2", "PSMB9", "IFITM3", "B2M", "GMPR", "SAMD9L", "PSMB8", "RIPK2", "PLSCR1", "PSMA3", "LY6E", "LAP3", "CNP")	0
HALLMARK_INTERFERON_GAMMA_RESPONSE	0.00839505	0.0422354	0.382388	1.53363	534	102	c("MTHFD2", "CDKN1A", "PFKP", "BST2", "PSMB9", "IFITM3", "SOD2", "B2M", "GCH1", "SAMD9L", "PSMB8", "RIPK2", "PLSCR1", "PSMA3", "PTPN2", "HIF1A", "LY6E", "LAP3", "PSMB10")	0
HALLMARK_APICAL_JUNCTION	0.182857	0.381229	-0.261845	-1.14723	6544	112	c("TRAF1", "INSIG1", "EGFR", "ITGA9", "VAV2", "SPEG", "THBS3", "TGFBI", "IRS1", "PIK3CB", "MVD", "PLCG1", "PBX2", "SIRPA", "GAMT", "SGCE", "SLIT2", "GRB7")	0
HALLMARK_APICAL_SURFACE	0.299971	0.504207	0.399166	1.13159	16723	19	c("PKHD1", "CX3CL1", "B4GALT1", "FLOT2", "SULF2")	0
HALLMARK_HEDGEHOG_SIGNALING	0.00509537	0.0288059	-0.609976	-1.79137	225	18	c("NRP1", "PTCH1", "NRP2", "TLE3", "LDB1", "DPYSL2")	0
HALLMARK_COMPLEMENT	0.619846	0.771588	0.229473	0.918742	39428	101	c("LGALS3", "CLU", "PSMB9", "ME1", "F3", "SERPINE1", "PLSCR1", "CTSB", "C3", "LAP3", "CTSO", "LIPA", "USP14", "TIMP2", "CXCL1", "GPD2", "LAMP2", "CTSD")	0
HALLMARK_UNFOLDED_PROTEIN_RESPONSE	0.0330175	0.115998	0.347535	1.3981	2104	104	c("ASNS", "MTHFD2", "ALDH18A1", "EIF4EBP1", "SLC1A4", "HSPA9", "PSAT1", "NHP2", "LSM4", "SDAD1", "RRP9", "EIF2S1", "EXOSC1", "ATP6V0D1", "NOP14", "EXOSC9", "HERPUD1", "TARS", "KDELR3", "EIF4A3", "IARS", "EXOSC5", "TUBB2A", "NOLC1", "EIF4A1", "YIF1A", "KIF5B", "EIF4A2", "ERO1L", "LSM1", "SLC7A5", "POP4", "EXOSC10", "GOSR2", "NPM1", "EIF4E", "EIF4G1", "SHC1", "EEF2", "SERP1")	0
HALLMARK_PI3K_AKT_MTOR_SIGNALING	0.85454	0.930286	0.204651	0.788436	53036	80	c("CDKN1A", "TRIB3", "DAPP1", "PLA2G12A", "SFN", "ECSIT", "SQSTM1")	0
HALLMARK_MTORC1_SIGNALING	1.49582e-05	0.000423469	0.490864	2.11153	0	167	c("PHGDH", "ASNS", "MTHFD2", "CCNG1", "GOT1", "CDKN1A", "SLC1A4", "HSPA9", "GLA", "PSAT1", "TRIB3", "ME1", "ALDOA", "GAPDH", "ENO1", "DAPP1", "HSPE1", "NUPR1", "PNO1", "GCLC", "PPA1", "PRDX1", "EPRS", "SDF2L1", "HSPD1", "ATP5G1", "TOMM40", "ATP6V1D", "PSMB5", "MCM2", "PGK1", "IGFBP5", "SLC1A5", "GSR", "PSMA3", "NUFIP1", "EEF1E1", "TXNRD1", "SQSTM1", "RRP9", "SHMT2", "FDXR", "BHLHE40", "M6PR", "PS…	0
HALLMARK_E2F_TARGETS	0.0412976	0.137958	0.327455	1.3534	2680	125	c("MTHFD2", "CDKN1A", "NME1", "TBRG4", "H2AFZ", "SPC24", "CTPS", "RAN", "MCM2", "DCTPP1", "POP7", "CKS2", "MAD2L1", "WEE1", "RANBP1", "EXOSC8", "EIF2S1", "SHMT1", "LMNB1", "ASF1A", "CDK4", "POLE4", "DNMT1", "TUBG1", "LYAR", "PTTG1", "SSRP1", "RFC1", "RFC3", "MCM7", "LIG1", "NUP205")	0
HALLMARK_MYC_TARGETS_V1	1.47384e-05	0.000423469	0.571723	2.50097	0	191	c("NME1", "MRPS18B", "RFC4", "C1QBP", "SRM", "PWP1", "NHP2", "COX5A", "HSPE1", "ODC1", "H2AFZ", "EPRS", "NDUFAB1", "CYC1", "TYMS", "CTPS", "RAN", "HSPD1", "SLC25A3", "MCM2", "GNL3", "PABPC4", "PGK1", "TXNL4A", "PHB", "LSM2", "RPS2", "FBL", "MAD2L1", "RRP9", "RANBP1", "RRM1", "EIF2S1", "TFDP1", "ABCE1", "GLO1", "PSMB3", "EIF3D", "ACP1", "MRPL23", "PTGES3", "VBP1", "CDK4", "RPS3", "DDX18", "PSMD14"…	0
HALLMARK_MYC_TARGETS_V2	1.68282e-05	0.000423469	0.684998	2.38956	0	47	c("IPO4", "NDUFAF4", "SRM", "PPAN", "TBRG4", "HSPE1", "MRTO4", "GRWD1", "HSPD1", "BYSL", "GNL3", "NOC4L", "PHB", "NIP7", "IMP4", "DCTPP1", "RRP9", "PUS1", "LAS1L", "CDK4", "MPHOSPH10", "DDX18", "RABEPK", "WDR43", "MYBBP1A", "PES1", "PPRC1", "TCOF1", "EXOSC5", "AIMP2", "RCL1", "NOLC1", "NOP2", "FARSA", "TFB2M", "PA2G4")	0
HALLMARK_EPITHELIAL_MESENCHYMAL_TRANSITION	0.0518698	0.161293	-0.309269	-1.3224	1902	97	c("CTHRC1", "FBN2", "MYLK", "GADD45B", "ID2", "ANPEP", "GEM", "CAPG", "SLIT3", "TGFBI", "CADM1", "FSTL1", "SPARC", "FZD8", "NOTCH2", "DST", "COL12A1", "PVR", "RHOB", "SDC4", "SLIT2", "TAGLN", "VIM", "GPX7", "BGN", "COL3A1", "MMP14", "ELN", "EFEMP2")	0
HALLMARK_INFLAMMATORY_RESPONSE	0.203985	0.406996	0.305626	1.16747	12601	76	c("CDKN1A", "CX3CL1", "BST2", "P2RY2", "F3", "CD14", "GCH1", "SLC7A1", "RIPK2", "SERPINE1", "IFNGR2", "ADORA2B", "HIF1A", "LY6E")	0
HALLMARK_XENOBIOTIC_METABOLISM	0.00176986	0.012901	0.400019	1.63466	113	115	c("GSTA3", "EPHX1", "CDO1", "AOX1", "ARG2", "PTGES", "GABARAPL1", "GSTO1", "ENTPD5", "GCH1", "GCLC", "GCNT2", "SERPINE1", "HMOX1", "ADH5", "SLC1A5", "GSR", "GSS", "TMEM176B", "ALDH2", "SHMT2", "NFS1", "LONP1", "PSMB10", "GSTT2", "ITIH4", "PTGR1", "CBR1", "SAR1B", "ACP1", "PTGES3", "ACO2", "MAOA", "DHPS", "SMOX")	0
HALLMARK_FATTY_ACID_METABOLISM	0.000557224	0.00490592	0.415296	1.70451	35	119	c("CBR3", "MIF", "EPHX1", "G0S2", "REEP6", "ME1", "ALDOA", "GABARAPL1", "ENO3", "ODC1", "H2AFZ", "CRYZ", "MDH1", "SDHD", "MDH2", "SDHC", "HSPH1", "SUCLG2", "IDH3B", "CBR1", "ACADL", "HSDL2", "ACO2", "MAOA", "PRDX6", "ACADVL", "ACOX1", "PDHA1", "CCDC58", "CPT2", "GPD2", "S100A10", "LDHA", "VNN1", "GCDH", "ECH1", "ALDH1A1", "HADHB", "PTS", "SDHA", "GRHPR", "UROS", "AUH", "SUCLG1", "ACAA2", "PSME1",…	0
HALLMARK_OXIDATIVE_PHOSPHORYLATION	1.47872e-05	0.000423469	0.668798	2.91646	0	186	c("HSPA9", "BAX", "COX8A", "MRPL11", "SLC25A5", "TIMM50", "COX5A", "ATP5B", "COX7C", "COX7A2", "TIMM10", "LRPPRC", "ATP5C1", "SDHB", "CYCS", "NDUFAB1", "MRPL35", "MGST3", "UQCR11", "CYC1", "NDUFA5", "ATP5G1", "LDHB", "SLC25A3", "ATP6V1D", "UQCRQ", "NDUFA4", "ISCU", "MRPS15", "TIMM8B", "SLC25A4", "IDH3A", "COX17", "NDUFC1", "PHYH", "NDUFA1", "NDUFS7", "NDUFS6", "UQCRFS1", "ATP5G3", "ATP6V0B", "COX…	0
HALLMARK_GLYCOLYSIS	0.000182807	0.00192904	0.419254	1.75956	11	139	c("NT5E", "MIF", "RRAGD", "GOT1", "PFKP", "GNPDA1", "ME1", "ANGPTL4", "ALDOA", "ENO1", "PGAM1", "PAM", "GCLC", "TALDO1", "RARS", "GALK2", "PGK1", "AKR1A1", "ADORA2B", "MDH1", "MDH2", "SDHC", "QSOX1", "ABCB6", "CD44", "SDC2", "BIK", "AGL", "GALE", "FAM162A", "B4GALT1", "RBCK1", "GALK1", "GUSB", "PGLS", "GPC4", "XYLT2", "TSTA3", "TPI1", "POLR3K", "LDHA", "PSMC4", "KDELR3", "P4HA2", "CYB5A", "SLC35A…	0
HALLMARK_REACTIVE_OXIGEN_SPECIES_PATHWAY	0.0416365	0.138614	0.447562	1.47635	2414	36	c("SRXN1", "PFKP", "SOD2", "GCLC", "PRDX1", "GCLM", "GSR", "TXNRD1", "MSRA", "GLRX2", "GPX4", "PRDX6", "NDUFB4", "EGLN2", "TXNRD2")	0
HALLMARK_P53_PATHWAY	0.0180237	0.0733788	0.331123	1.40965	1191	155	c("GPX2", "PHLDA3", "CCNG1", "EPHX1", "CDKN1A", "AEN", "ZMAT3", "BAX", "TRIB3", "OSGIN1", "HIST1H1C", "PTPN14", "PDGFA", "NUPR1", "CDKN2B", "RPS27L", "TPD52L1", "LDHB", "H2AFJ", "ISCU", "HMOX1")	0
HALLMARK_UV_RESPONSE_UP	0.00140338	0.0104912	0.406936	1.65362	89	111	c("ASNS", "AQP3", "PDLIM3", "EPHX1", "CREG1", "CDO1", "BTG3", "RFC4", "ALDOA", "SOD2", "CDC34", "GCH1", "CDKN2B", "FEN1", "GRINA", "TST", "SLC25A4", "HMOX1", "PPT1", "GRPEL1", "SQSTM1", "CNP", "CYB5R1", "MRPL23", "ATP6V1F", "AMD1", "NXF1", "MAOA", "PPIF")	0
HALLMARK_UV_RESPONSE_DN	0.00469211	0.0276513	-0.358722	-1.54889	169	103	c("MGLL", "INSIG1", "LDLR", "NRP1", "ID1", "VAV2", "DUSP1", "DLC1", "MAGI2", "IRS1", "CDC42BPA", "MET", "ERBB2", "NOTCH2", "RND3", "APBB2", "EFEMP1", "NFKB1", "PRKCE", "CITED2", "CAV1", "CDKN1B", "IGF1R", "CACNA1A", "PRKCA", "WDR37", "PIAS3", "SIPA1L1", "COL3A1", "CELF2", "PHF3", "RASA2", "CDK13", "NEK7", "PIK3R3", "PAPD7", "PRDM2", "SPOP", "COL1A1")	0
HALLMARK_ANGIOGENESIS	0.110578	0.277441	-0.470859	-1.36414	4928	17	c("NRP1", "VAV2", "JAG1", "FGFR1", "FSTL1", "APP", "COL3A1", "SLCO2A1")	0
HALLMARK_HEME_METABOLISM	0.744767	0.86226	-0.19786	-0.890477	25864	133	c("NCOA4", "CAT", "NARF", "FBXO9", "IGSF3", "E2F2", "ELL2", "RANBP10", "PQLC1", "ALDH6A1", "BMP2K", "ALDH1L1", "VEZF1", "KHNYN", "BCAM", "XPO7", "SYNJ1", "TNRC6B", "TRAK2", "CCND3", "BNIP3L", "TFRC", "BTRC", "BACH1", "SLC25A38", "CIR1", "KLF3", "GAPVD1", "SLC6A9", "RBM38", "NEK7", "KAT2B", "RBM5", "RNF19A", "DCAF11")	0
HALLMARK_COAGULATION	0.330362	0.535579	0.299174	1.08022	19865	56	c("CLU", "F3", "ANXA1", "ISCU", "SERPINE1", "CTSB", "GNG12", "C3", "THBS1", "CTSO")	0
HALLMARK_IL2_STAT5_SIGNALING	0.101239	0.262372	0.306819	1.2538	6520	115	c("NT5E", "RRAGD", "IFITM3", "GABARAPL1", "ENO3", "GSTO1", "TGM2", "ODC1", "CTSZ", "EMP1", "SLC1A5", "PLSCR1", "PLIN2", "CD44", "PUS1", "RNH1", "GPX4", "UMPS", "PTRH2", "P2RX4", "CSF2", "UCK2", "ST3GAL4", "BATF", "BHLHE40", "GALM", "PHLDA1", "S100A1")	0
HALLMARK_BILE_ACID_METABOLISM	0.42172	0.617656	-0.260549	-1.0145	16654	59	c("CAT", "DHCR24", "ABCA3", "FADS1", "RETSAT", "PXMP2", "ABCA1", "TFCP2L1", "RBP1")	0
HALLMARK_PEROXISOME	0.886173	0.947831	0.200513	0.764167	54675	75	c("SOD2", "SEMA3C", "PRDX1", "CTPS", "SLC25A4", "ACOX1", "NUDT19", "SULT2B1", "ECH1", "HRAS", "ALDH1A1", "TSPO", "ITGB1BP1", "GSTK1", "MLYCD", "CTBP1", "SLC25A17", "CNBP", "HSD17B4", "ACOT8", "CDK7", "IDH2", "PEX14", "ABCC5", "ALDH9A1", "SLC35B2", "PABPC1", "PEX11B", "PEX6", "LONP2", "SLC23A2")	0
HALLMARK_ALLOGRAFT_REJECTION	0.0195696	0.0775094	0.402964	1.50407	1193	67	c("NME1", "B2M", "AARS", "DYRK3", "RARS", "GLMN", "RIPK2", "IFNGR2", "HIF1A", "RPL39", "PSMB10", "ABCE1", "TAP2", "EIF3D", "FLNA", "CCND2", "DARS", "WARS", "STAT1", "EIF5A", "MTIF2", "MRPL3", "FAS", "RPL9", "TPD52", "IFNAR2", "TAP1")	0
HALLMARK_SPERMATOGENESIS	0.277312	0.48567	0.32234	1.12446	16478	47	c("RFC4", "PEBP1", "TALDO1", "CST8", "CLPB", "SEPT4", "HSPA4L", "NPHP1", "VDAC3", "MAST2", "PARP2", "PRKAR2A", "ZC3H14", "DBF4", "PSMG1")	0
HALLMARK_KRAS_SIGNALING_UP	0.119388	0.293138	-0.287937	-1.21927	4421	92	c("ARG1", "RBP4", "TRAF1", "KLF4", "GADD45G", "ID2", "NRP1", "ETV5", "MAFB", "PEG3", "PRDM1", "SATB1", "NIN")	0
HALLMARK_KRAS_SIGNALING_DN	0.213257	0.417794	-0.32391	-1.17269	8792	42	c("CDH16", "FGFR3", "ZBTB16", "GDNF", "MYH7", "NR4A2", "TFCP2L1", "TCF7L1", "SGK1", "GAMT", "ENTPD7", "SPHK2", "SLC6A14")	0
KEGG_GLYCOLYSIS_GLUCONEOGENESIS	0.00105987	0.00835044	0.593914	1.89512	60	31	c("PFKP", "ALDOA", "GAPDH", "ENO3", "ENO1", "PGAM1", "LDHB", "PGK1", "AKR1A1", "ADH5", "ALDH2", "DLAT", "PCK2", "GALM", "PDHA1", "TPI1", "LDHA")	0
KEGG_CITRATE_CYCLE_TCA_CYCLE	0.00160749	0.0118689	0.616595	1.87112	90	25	c("SDHB", "IDH3A", "MDH1", "SDHD", "MDH2", "SDHC", "DLAT", "SUCLG2", "IDH3B", "PCK2", "ACO2", "PDHA1", "CS", "SDHA", "SUCLG1", "IDH3G", "SUCLA2", "DLD", "PDHB", "IDH2", "ACO1")	0
KEGG_PENTOSE_PHOSPHATE_PATHWAY	0.153724	0.343265	0.481354	1.30525	8491	16	c("PFKP", "ALDOA", "TALDO1", "DERA", "PGLS", "PGD", "PGM2", "TKT", "RPE", "PRPS1")	0
KEGG_FRUCTOSE_AND_MANNOSE_METABOLISM	0.217205	0.422977	0.403057	1.21077	12288	24	c("PFKP", "ALDOA", "GMDS", "AKR1B10", "PHPT1", "TSTA3", "TPI1", "MTMR2", "PMM1", "HK1")	0
KEGG_GALACTOSE_METABOLISM	0.00812787	0.0417536	0.639264	1.73345	448	16	c("PFKP", "GLA", "GALK2", "GAA", "GALE", "B4GALT1", "GALK1", "PGM2", "HK1")	0
KEGG_FATTY_ACID_METABOLISM	0.126158	0.301767	0.422262	1.31649	7205	28	c("ADH5", "ALDH2", "ACADL", "ACADVL", "ACOX1", "CPT2", "GCDH", "HADHB", "ACAA2", "ACAT1")	0
KEGG_OXIDATIVE_PHOSPHORYLATION	1.57943e-05	0.000423469	0.735816	2.92594	0	97	c("COX6A2", "COX7A1", "COX8A", "COX5A", "ATP5B", "COX7C", "COX7A2", "ATP5C1", "PPA1", "SDHB", "NDUFAB1", "UQCR11", "CYC1", "NDUFB9", "NDUFA5", "ATP5G1", "ATP6V1D", "UQCRQ", "NDUFA4", "COX17", "NDUFC1", "NDUFA1", "NDUFS7", "NDUFS6", "UQCRFS1", "ATP5G3", "ATP6V0B", "COX6A1", "UQCR10", "SDHD", "NDUFA9", "COX5B", "COX6B2", "NDUFB6", "NDUFA10", "SDHC", "COX6B1", "UQCRC1", "COX7B", "ATP5A1", "NDUFV1", …	0
KEGG_PURINE_METABOLISM	0.00432265	0.0261056	0.412961	1.61735	270	88	c("NT5E", "NME1", "NUDT5", "ENTPD5", "ATIC", "GMPR", "PDE8A", "ADSSL1", "GMPR2", "NME4", "NME6", "RRM1", "NT5M", "POLE4", "POLR3H", "POLR2G", "APRT", "POLR3K", "POLR1C", "NT5C3", "IMPDH2", "PNPT1", "AK2", "POLR2K", "POLE3", "POLD2", "NT5C2", "POLR3D", "POLR2F", "NUDT2", "ADSL")	0
KEGG_PYRIMIDINE_METABOLISM	1.64241e-05	0.000423469	0.548852	2.04218	0	66	c("NT5E", "NME1", "ENTPD5", "TYMS", "CTPS", "NME4", "NME6", "TXNRD1", "DTYMK", "RRM1", "CMPK1", "NT5M", "UMPS", "UCK2", "POLE4", "POLR3H", "POLR2G", "POLR3K", "POLR1C", "NT5C3", "DPYD", "PNPT1", "POLR2K", "POLE3", "TXNRD2", "POLD2", "CTPS2", "NT5C2", "POLR3D", "POLR2F", "NUDT2")	0
KEGG_ALANINE_ASPARTATE_AND_GLUTAMATE_METABOLISM	0.00658083	0.0350378	0.607889	1.74577	367	20	c("ASNS", "GOT1", "DDO", "ASS1", "ADSSL1")	0
KEGG_CYSTEINE_AND_METHIONINE_METABOLISM	0.0470534	0.150974	0.510721	1.50103	2645	22	c("GOT1", "CDO1", "SRM", "LDHB", "MAT1A", "DNMT1", "AMD1", "ADI1", "LDHA", "APIP")	0
KEGG_VALINE_LEUCINE_AND_ISOLEUCINE_DEGRADATION	0.46688	0.654958	0.301079	0.993157	27079	36	c("AOX1", "OXCT1", "HIBADH", "ALDH2", "BCAT2", "HADHB", "AUH", "ACAA2", "ACAT1", "DLD", "PCCA", "ACADS", "ALDH9A1", "MCCC1", "HIBCH")	0
KEGG_LYSINE_DEGRADATION	0.97717	0.994869	0.182245	0.568185	55814	28	c("AASS", "ALDH2", "AASDHPPT", "GCDH", "PLOD2", "ACAT1")	0
KEGG_ARGININE_AND_PROLINE_METABOLISM	0.0161761	0.0682654	0.505625	1.6134	930	31	c("GOT1", "ALDH18A1", "ASS1", "ARG2", "SRM", "ODC1", "ALDH2", "CKB", "LAP3", "AMD1", "MAOA", "SAT1", "P4HA2", "PYCRL")	0
KEGG_TYROSINE_METABOLISM	0.00324029	0.0205453	0.668823	1.8136	178	16	c("MIF", "GOT1", "AOX1", "ADH5", "LCMT2", "MAOA")	0
KEGG_TRYPTOPHAN_METABOLISM	0.390694	0.589875	0.383145	1.05538	21654	17	c("AOX1", "ALDH2", "MAOA", "GCDH", "WARS", "ACAT1")	0
KEGG_SELENOAMINO_ACID_METABOLISM	0.508428	0.681088	0.344353	0.962991	28292	18	c("MAT1A", "MARS2", "LCMT2", "SEPHS2", "MARS", "SCLY")	0
KEGG_GLUTATHIONE_METABOLISM	1.72408e-05	0.000423469	0.683337	2.25409	0	36	c("GPX2", "GSTA3", "GSTM1", "GSTP1", "SRM", "GSTM5", "GSTO1", "GSTM2", "GPX1", "ODC1", "GCLC", "MGST3", "GCLM", "GSTA4", "GSR", "GSS", "RRM1", "LAP3", "GSTT2", "GPX4")	0
KEGG_N_GLYCAN_BIOSYNTHESIS	0.944569	0.982553	0.196724	0.659929	55244	39	c("ALG3", "ST6GAL1", "ALG6", "MGAT4B", "B4GALT1", "ALG8", "ALG1", "DAD1", "MAN2A1", "ALG10B", "ALG5", "RFT1", "MOGS")	0
KEGG_AMINO_SUGAR_AND_NUCLEOTIDE_SUGAR_METABOLISM	0.000173154	0.00185395	0.620752	2.00799	9	33	c("RENBP", "GNPDA1", "HEXB", "GMDS", "GALK2", "HEXA", "UXS1", "CYB5R1", "GALE", "CMAS", "GNPNAT1", "GALK1", "AMDHD2", "TSTA3", "PGM2", "PMM1", "HK1")	0
KEGG_GLYCEROLIPID_METABOLISM	0.289425	0.494153	-0.355006	-1.1244	12567	24	c("MGLL", "DGKG", "DGKA", "DGKD")	0
KEGG_INOSITOL_PHOSPHATE_METABOLISM	0.00245694	0.0165095	-0.501648	-1.78632	101	39	c("PIK3C2G", "PLCD3", "ALDH6A1", "ITPK1", "IPMK", "PIK3CB", "PIK3CA", "PIK3C2B", "PLCG1", "SYNJ1", "INPP5K", "PIKFYVE", "INPP5B", "OCRL")	0
KEGG_GLYCOSYLPHOSPHATIDYLINOSITOL_GPI_ANCHOR_BIOSYNTHESIS	0.787035	0.893235	0.267247	0.767497	44010	20	c("PIGO", "PIGK", "PIGF", "GPAA1")	0
KEGG_GLYCEROPHOSPHOLIPID_METABOLISM	0.227887	0.43395	-0.317859	-1.15698	9377	43	c("DGKG", "PLD1", "DGKA", "LPCAT1", "DGKD", "CDS1", "CHKA", "PCYT1A")	0
KEGG_ARACHIDONIC_ACID_METABOLISM	0.00122684	0.00938757	0.68806	1.89527	67	17	c("GPX2", "CBR3", "PTGES", "GPX1", "PLA2G12A", "PTGES2", "PTGS1", "GPX4", "CBR1")	0
KEGG_SPHINGOLIPID_METABOLISM	0.771833	0.881003	0.263791	0.784485	43562	23	c("GLA", "NEU1", "SMPD1", "ASAH1", "GALC", "SGPL1", "SMPD4", "ACER2", "DEGS1")	0
KEGG_PYRUVATE_METABOLISM	0.0130421	0.059104	0.541764	1.65984	740	26	c("ME1", "LDHD", "LDHB", "ACYP2", "MDH1", "MDH2", "ALDH2", "DLAT", "GLO1", "PCK2", "HAGHL", "PDHA1", "LDHA", "GRHPR", "ACAT1")	0
KEGG_PROPANOATE_METABOLISM	0.912259	0.965458	0.219783	0.666952	51642	25	c("LDHB", "ALDH2", "SUCLG2", "LDHA", "SUCLG1", "ACAT1", "SUCLA2", "MLYCD", "PCCA")	0
KEGG_BUTANOATE_METABOLISM	0.384962	0.584158	0.363351	1.05655	21605	21	c("OXCT1", "AKR1B10", "ALDH2", "BDH2", "PDHA1", "ALDH5A1", "ACAT1", "ACADS", "PDHB", "ALDH9A1")	0
KEGG_PORPHYRIN_AND_CHLOROPHYLL_METABOLISM	0.0143956	0.0629914	0.578781	1.66218	804	20	c("EPRS", "EARS2", "HMOX1", "FTH1", "GUSB", "UROS", "HMBS", "BLVRA", "BLVRB", "HCCS", "FECH", "ALAS1", "COX15", "COX10", "ALAD")	0
KEGG_AMINOACYL_TRNA_BIOSYNTHESIS	0.000119906	0.00136376	0.600955	2.00598	6	38	c("SARS", "CARS", "AARS", "FARSB", "EPRS", "RARS", "EARS2", "FARS2", "NARS", "AARS2", "MARS2", "NARS2", "TARS2", "MARS", "PSTK", "YARS2", "VARS", "GARS", "DARS", "TARS", "YARS", "WARS", "IARS")	0
KEGG_METABOLISM_OF_XENOBIOTICS_BY_CYTOCHROME_P450	0.000217226	0.00222011	0.740416	2.00773	11	16	c("GSTA3", "EPHX1", "GSTM1", "GSTP1", "GSTM5", "GSTO1", "GSTM2", "MGST3", "GSTA4", "ADH5", "GSTT2")	0
KEGG_DRUG_METABOLISM_CYTOCHROME_P450	0.000538097	0.00478072	0.692864	1.96419	29	19	c("GSTA3", "GSTM1", "AOX1", "GSTP1", "GSTM5", "GSTO1", "GSTM2", "MGST3", "GSTA4", "ADH5", "GSTT2")	0
KEGG_ABC_TRANSPORTERS	0.276545	0.484908	-0.396448	-1.14856	12326	17	c("ABCA3", "ABCC4", "ABCA1", "ABCA7", "ABCD3", "ABCB10", "ABCD1")	0
KEGG_RIBOSOME	1.60764e-05	0.000423469	0.649677	2.51351	0	82	c("RPS27L", "RPL12", "RPS2", "RPL27", "RPSA", "RPL23", "RPL39", "UBA52", "RPLP1", "RPL13", "RPS8", "RPL15", "RPL13A", "RPS3", "RPL8", "RPL7A", "RPS28", "RPL19", "RPS6", "RPS18", "RPL36A", "RPS24", "RPS10", "RPS15", "RPL30", "RPLP0", "RPL32", "RPS26", "MRPL13", "RPS16", "RPL4", "RPL35", "RPL41", "RPL28", "RPS20", "RPS5", "RPS13", "RPS7", "RPS21", "RPS4X", "RPL29", "RPL14", "RPL24", "RPL17", "RPL31…	0
KEGG_RNA_DEGRADATION	0.0939855	0.249745	0.371323	1.3217	5623	52	c("HSPA9", "ENO3", "ENO1", "MPHOSPH6", "HSPD1", "LSM4", "C1D", "LSM2", "EXOSC8", "EXOSC3", "EXOSC1", "LSM6", "EXOSC9", "WDR61", "PNPT1", "EXOSC5")	0
KEGG_RNA_POLYMERASE	0.337781	0.541296	0.363459	1.09182	19110	24	c("POLR3H", "POLR2G", "POLR3K", "POLR1C", "POLR2K", "POLR3D", "POLR2F", "POLR3F", "POLR2H", "POLR1D", "POLR2B", "POLR2E", "POLR2I", "POLR3C", "POLR2L", "POLR2J", "POLR3GL")	0
KEGG_BASAL_TRANSCRIPTION_FACTORS	0.969035	0.992115	0.189734	0.586565	55234	27	c("GTF2F1", "GTF2F2", "GTF2H4", "GTF2A2", "TAF10", "GTF2B", "GTF2E2", "TAF11", "GTF2IRD1")	0
KEGG_DNA_REPLICATION	0.00280869	0.0184076	0.59847	1.81611	158	25	c("RFC4", "RNASEH2B", "FEN1", "MCM2", "RFC5", "POLE4", "RFC1", "RFC3", "MCM7", "RNASEH2C", "LIG1", "POLE3", "POLD2")	0
KEGG_SPLICEOSOME	0.0923289	0.247953	0.307624	1.26259	5964	119	c("PPIH", "PPIE", "LSM4", "TXNL4A", "LSM2", "SF3B2", "USP39", "SF3B5", "SF3B4", "BCAS2", "LSM6", "XAB2", "SNRPA1", "SMNDC1", "PUF60", "SNRPA", "SF3A3", "HNRNPC", "SF3A1", "PCBP1", "U2AF1", "EIF4A3", "SRSF5", "SNRPD1", "PRPF3", "SNRPC", "CTNNBL1", "SNRPF", "DDX39B", "SNRPB", "PRPF31", "MAGOHB", "NAA38", "LSM7", "SNRPD3", "DDX23", "SRSF6", "SF3B1", "PRPF38A", "LSM3", "ZMAT2", "U2SURP", "PRPF40A", "…	0
KEGG_PROTEASOME	1.70564e-05	0.000423469	0.714334	2.40932	0	40	c("PSMB9", "PSMB8", "PSMB5", "PSMA3", "PSMB10", "PSMB3", "PSMC5", "PSMD14", "PSMC6", "PSMD11", "PSMA4", "PSMA1", "PSMB2", "PSMD13", "PSMB1", "PSMD2", "PSMD12", "PSMD1", "PSMC1", "PSMA2", "PSMA7", "PSMC4", "PSMD8", "PSMC2", "PSMB6", "PSMB7", "PSMD7", "PSMB4", "PSMA6", "POMP", "PSME1", "PSMC3", "PSMD6", "PSME3", "PSME2", "PSMD3", "PSMD4")	0
KEGG_PROTEIN_EXPORT	0.560159	0.723332	0.315469	0.927175	31499	22	c("IMMP2L", "IMMP1L", "SEC11C", "OXA1L")	0
KEGG_PPAR_SIGNALING_PATHWAY	0.0053125	0.0296344	0.539576	1.73354	305	32	c("PPARG", "FABP3", "ME1", "ANGPTL4", "LPL", "ACADL", "PCK2", "UBC", "ACOX1", "CPT2")	0
KEGG_BASE_EXCISION_REPAIR	0.406682	0.604952	0.357194	1.03865	22824	21	c("FEN1", "POLE4", "PARP2", "LIG1", "POLE3", "POLD2", "XRCC1")	0
KEGG_NUCLEOTIDE_EXCISION_REPAIR	0.0511225	0.159478	0.429258	1.43999	2989	39	c("RFC4", "RFC5", "MNAT1", "GTF2H4", "POLE4", "CCNH", "RBX1", "RFC1", "RFC3", "LIG1", "POLE3", "CETN2", "POLD2", "RAD23A", "GTF2H5")	0
KEGG_MISMATCH_REPAIR	0.334478	0.539052	0.382805	1.09937	18703	20	c("RFC4", "RFC5", "MLH3", "RFC1", "RFC3", "LIG1", "POLD2")	0
KEGG_MAPK_SIGNALING_PATHWAY	0.00447375	0.0267418	-0.322411	-1.47929	151	151	c("HSPA2", "GADD45B", "FGFR3", "MAPK8IP1", "GADD45G", "EGFR", "DUSP1", "FGFR1", "TAOK3", "FGF1", "RPS6KA4", "RAPGEF2", "MAP3K3", "DUSP6", "MAPK8", "NFATC4", "NFKB1", "FGFR2", "MAP3K12", "RRAS2", "CACNA1A", "PRKCA", "MAP3K11", "MAP3K5", "CASP3", "RPS6KA3", "MAPK7", "STMN1", "TAOK1", "RASA2", "TGFBR1", "IL1R1", "MKNK1", "DUSP14", "DUSP16", "PRKACA", "PLA2G1B", "PRKX", "TAOK2", "MECOM", "MAP4K2", "N…	0
KEGG_ERBB_SIGNALING_PATHWAY	0.123629	0.298899	-0.317725	-1.24564	4870	61	c("EGFR", "CAMK2G", "PIK3R1", "ERBB3", "ERBB2", "MAPK8", "PIK3CB", "CBLB", "PIK3CA", "PLCG1", "HBEGF", "CDKN1B", "PRKCA", "CBL", "STAT5B")	0
KEGG_CALCIUM_SIGNALING_PATHWAY	0.0117606	0.0547394	-0.421182	-1.58411	474	50	c("ITPR2", "MYLK", "EGFR", "PLCD3", "ADCY7", "CAMK2G", "ADRB1", "ERBB3", "ERBB2", "PLCG1", "CACNA1A", "PRKCA", "SPHK2", "ADCY9", "ADRB2", "PHKA1", "ATP2A2")	0
KEGG_CYTOKINE_CYTOKINE_RECEPTOR_INTERACTION	0.791251	0.895289	0.225067	0.809766	47482	55	c("CX3CL1", "PDGFA", "CRLF2", "IFNGR2", "CSF2RA", "VEGFB", "CXCL16", "GDF5", "CSF2", "GHR", "CXCL1", "ACVR1B")	0
KEGG_CHEMOKINE_SIGNALING_PATHWAY	0.545619	0.711349	-0.229427	-0.956084	20529	84	c("NCF1", "VAV2", "ADCY7", "PIK3R1", "ADCY6", "NFKB1", "PIK3CB", "PIK3CA", "STAT5B", "ADCY9", "NFKBIA", "GNB4", "PRKCD", "JAK2", "PIK3R3", "STAT2", "PRKACA", "PRKX", "GNB5", "PRKCZ", "SOS1", "FOXO3", "NRAS", "CRK", "SOS2")	0
KEGG_PHOSPHATIDYLINOSITOL_SIGNALING_SYSTEM	2.49663e-05	0.000557072	-0.564911	-2.15118	0	53	c("PIK3C2G", "ITPR2", "PLCD3", "DGKG", "DGKA", "PIK3R1", "DGKD", "ITPK1", "CDS1", "PIK3CB", "PIK3CA", "PIK3C2B", "PLCG1", "SYNJ1", "INPP5K", "PIKFYVE", "PRKCA", "INPP5B", "OCRL")	0
KEGG_NEUROACTIVE_LIGAND_RECEPTOR_INTERACTION	0.318994	0.523243	-0.347169	-1.09958	13851	24	c("NPY2R", "GABRE", "CHRNB1", "ADRB1", "THRA", "LPAR4", "GABBR1", "ADRB2", "F2RL1", "THRB")	0
KEGG_CELL_CYCLE	0.795877	0.897621	0.211664	0.827588	49875	87	c("CDKN1A", "CDKN2B", "MCM2", "E2F3", "SFN", "MAD2L1", "WEE1", "TFDP1", "CDK4", "CCNH", "RBX1", "PTTG1", "ANAPC11", "CCND2", "CDK6", "MCM7", "MAD2L2", "ANAPC10", "BUB3", "DBF4")	0
KEGG_OOCYTE_MEIOSIS	0.299147	0.503691	-0.273496	-1.08678	11719	65	c("ITPR2", "ADCY7", "CAMK2G", "ADCY6", "CDK2", "IGF1R", "ADCY9", "RPS6KA3", "BTRC", "PPP2R5A", "FBXW11", "SMC3", "PRKACA", "PRKX")	0
KEGG_P53_SIGNALING_PATHWAY	0.269917	0.478161	0.333041	1.13443	15862	42	c("CCNG1", "CDKN1A", "ZMAT3", "BAX", "CYCS", "SERPINE1", "SFN", "THBS1")	0
KEGG_UBIQUITIN_MEDIATED_PROTEOLYSIS	0.996301	1	-0.148026	-0.644293	35822	108	c("NEDD4L", "SOCS3", "SYVN1", "PIAS1", "KLHL13", "CBLB", "CBL", "PIAS3", "BTRC", "SMURF2", "UBE2H", "BIRC6", "HERC4", "ITCH", "TRIP12", "UBA6", "FBXW11", "UBE4B", "XIAP", "HERC2", "PIAS2", "SMURF1", "PIAS4", "BIRC2", "UBE2D1", "VHL", "UBE2J1", "ANAPC4", "UBE3C", "UBE4A", "KLHL9", "UBE3A")	0
KEGG_SNARE_INTERACTIONS_IN_VESICULAR_TRANSPORT	0.849892	0.928686	0.23584	0.735279	48544	28	c("SNAP47", "SNAP23", "VTI1B", "BNIP1", "STX8", "STX3", "VAMP4", "GOSR2", "VAMP5", "GOSR1", "VAMP7", "VAMP3")	0
KEGG_REGULATION_OF_AUTOPHAGY	0.184948	0.383658	0.44961	1.25735	10291	18	c("GABARAPL1", "BECN1", "ATG4C", "ATG7", "GABARAP")	0
KEGG_LYSOSOME	1.59193e-05	0.000423469	0.512011	2.0154	0	91	c("GLA", "NEU1", "HEXB", "CTSZ", "NAGA", "LAMP1", "HEXA", "AGA", "CD63", "PPT1", "ATP6V0B", "PSAP", "CLN3", "CTSB", "TPP1", "AP1S1", "CTSA", "CTSO", "LIPA", "GAA", "ARSB", "AP1M2", "M6PR", "GUSB", "SMPD1", "ATP6V0D1", "MCOLN1", "ATP6AP1", "LAMP2", "CTSD", "ATP6V1H", "SUMF1", "ASAH1", "CLTA", "IGF2R", "CD68", "MANBA", "LAPTM4B", "ATP6V0A1", "CLTB", "GGA2", "GALC", "CLN5", "SCARB2")	0
KEGG_ENDOCYTOSIS	0.0432535	0.142238	-0.297757	-1.31762	1530	119	c("HSPA2", "FGFR3", "LDLR", "EGFR", "PLD1", "USP8", "NEDD4L", "ADRB1", "MET", "ERBB3", "CBLB", "FGFR2", "PIKFYVE", "IGF1R", "CBL", "EPN2", "TFRC", "SMURF2", "ADRB2", "EHD2", "LDLRAP1", "ITCH", "RAB5B", "EPS15", "EPN3", "ARAP1", "ACAP2", "PIP5K1A", "SMURF1")	0
KEGG_PEROXISOME	0.110276	0.277128	0.351996	1.28784	6672	60	c("DDO", "SOD2", "PRDX1", "PEX12", "PAOX", "PHYH", "PECR", "PEX11G", "DECR2", "ACOX1", "NUDT19", "PMVK", "PEX1", "ECH1", "AMACR", "PEX16", "GSTK1", "MLYCD", "SLC25A17", "HSD17B4", "ACOT8", "IDH2", "PEX14")	0
KEGG_MTOR_SIGNALING_PATHWAY	0.92521	0.973269	-0.197611	-0.699281	38509	38	c("PIK3R1", "DDIT4", "PIK3CB", "PIK3CA", "ULK1", "RPS6KA3", "PDPK1", "PIK3R3", "STRADA")	0
KEGG_APOPTOSIS	0.445723	0.635847	-0.261905	-1.00126	17811	54	c("APAF1", "PIK3R1", "RIPK1", "NFKB1", "PIK3CB", "PIK3CA", "CFLAR", "CASP3", "NFKBIA", "IL1RAP", "IL1R1", "PIK3R3", "PRKACA", "PRKX", "XIAP", "CASP9", "BIRC2")	0
KEGG_CARDIAC_MUSCLE_CONTRACTION	1.72622e-05	0.000423469	0.711449	2.33274	0	35	c("COX6A2", "COX7A1", "COX8A", "COX5A", "COX7C", "COX7A2", "UQCR11", "CYC1", "UQCRQ", "UQCRFS1", "COX6A1", "UQCR10", "COX5B", "COX6B2", "COX6B1", "UQCRC1", "COX7B", "UQCRC2", "ATP1A1", "UQCRB", "COX6C", "COX4I1")	0
KEGG_VASCULAR_SMOOTH_MUSCLE_CONTRACTION	0.0509484	0.159275	-0.363651	-1.39023	2035	54	c("ITPR2", "MYLK", "NPR2", "ADCY7", "ADCY6", "PRKCE", "ARHGEF1", "RAMP2", "PRKCA", "ADCY9", "PRKCD", "NPR1", "ARHGEF11", "PRKACA", "PLA2G1B", "PRKX", "PLA2G6", "PPP1R12A")	0
KEGG_WNT_SIGNALING_PATHWAY	0.000482936	0.00437035	-0.423577	-1.78354	17	89	c("NFAT5", "CAMK2G", "FZD7", "FZD5", "TCF7L1", "WNT7B", "FZD8", "MAPK8", "NFATC4", "CSNK1E", "TBL1XR1", "VANGL2", "FZD3", "FZD1", "AXIN2", "PRKCA", "TCF7L2", "CCND3", "BTRC", "DVL2", "PSEN1", "VANGL1", "LRP6", "PPP2R5A", "SENP2", "NFATC3", "FBXW11", "PRKACA", "PRKX", "NLK", "CTBP2")	0
KEGG_NOTCH_SIGNALING_PATHWAY	0.0359571	0.123813	-0.431354	-1.48758	1517	34	c("JAG1", "MAML3", "NOTCH2", "NOTCH1", "DVL2", "PSEN1", "CIR1", "RBPJL", "ADAM17", "KAT2B", "NUMB", "MAML1", "CTBP2", "DTX3L", "CREBBP", "HDAC1", "EP300", "RBPJ", "DVL3", "HDAC2")	0
KEGG_HEDGEHOG_SIGNALING_PATHWAY	0.0015308	0.0113856	-0.612556	-1.89797	66	22	c("BMP4", "PTCH1", "WNT7B", "CSNK1E", "CSNK1G1", "BTRC", "CSNK1G3", "FBXW11", "PRKACA", "PRKX", "SHH")	0
KEGG_TGF_BETA_SIGNALING_PATHWAY	0.00665632	0.0353111	-0.428306	-1.63741	265	54	c("ID3", "ID4", "ID2", "BMP4", "ID1", "ACVR2B", "THBS3", "SMAD5")	0
KEGG_AXON_GUIDANCE	0.000155099	0.00169162	-0.497388	-2.00538	5	70	c("NGEF", "SEMA4C", "NRP1", "EFNB1", "EFNB2", "SEMA5A", "NFAT5", "LIMK1", "EPHB4", "EPHA7", "SLIT3", "MET", "SRGAP2", "PLXNB1", "DPYSL2", "EPHB6", "PLXNA2", "NFATC4", "ABLIM1")	0
KEGG_VEGF_SIGNALING_PATHWAY	0.35819	0.562434	-0.286884	-1.05491	14635	45	c("NFAT5", "PIK3R1", "NFATC4", "PIK3CB", "PIK3CA", "PLCG1", "PRKCA", "SPHK2", "NFATC3", "PIK3R3", "PLA2G1B", "PLA2G6", "CASP9")	0
KEGG_FOCAL_ADHESION	0.0939271	0.249745	-0.280949	-1.23447	3346	114	c("ITGA1", "MYLK", "COL4A4", "EGFR", "ITGA9", "VAV2", "THBS3", "PIK3R1", "MET", "ERBB2", "MAPK8", "PIK3CB", "CAV1", "PIK3CA", "LAMB1", "IGF1R", "PRKCA", "DIAPH1", "CCND3", "COL3A1", "PDPK1", "LAMB2", "PIK3R3", "COL1A1", "XIAP", "ITGA3", "ILK", "PPP1R12A", "PAK4", "BIRC2", "SOS1", "COL1A2", "TLN1", "CRK", "SOS2", "LAMA5", "ARHGAP5", "PPP1CB", "PAK1", "MYL12B")	0
KEGG_ECM_RECEPTOR_INTERACTION	0.229667	0.436203	-0.33234	-1.16189	9645	36	c("ITGA1", "COL4A4", "ITGA9", "THBS3", "HSPG2", "SDC4", "LAMB1", "COL3A1", "CD36", "LAMB2", "COL1A1", "ITGA3")	0
KEGG_CELL_ADHESION_MOLECULES_CAMS	0.0692815	0.200109	-0.428594	-1.41169	2970	28	c("ITGA9", "CADM1", "PVR", "SDC4", "ESAM", "OCLN", "CLDN5", "NEO1")	0
KEGG_ADHERENS_JUNCTION	0.020722	0.0807606	-0.396155	-1.50855	829	53	c("EGFR", "INSR", "FGFR1", "MET", "LMO7", "TCF7L1", "ERBB2", "YES1", "IGF1R", "TCF7L2")	0
KEGG_TIGHT_JUNCTION	0.249862	0.457897	-0.269386	-1.11309	9478	80	c("MYH7", "MAGI2", "MAGI1", "YES1", "MAGI3", "PRKCE", "EPB41L1", "RRAS2", "PRKCA", "AMOTL1", "OCLN", "CLDN5", "EPB41L2", "SPTAN1", "PRKCD")	0
KEGG_GAP_JUNCTION	0.475958	0.659661	-0.266395	-0.984425	19390	46	c("ITPR2", "EGFR", "ADCY7", "ADRB1", "ADCY6", "TUBA1A", "PRKCA", "ADCY9")	0
KEGG_ANTIGEN_PROCESSING_AND_PRESENTATION	0.91002	0.964463	0.216323	0.684833	52195	30	c("B2M", "CTSB", "TAP2", "HSP90AB1", "HSPA4", "PSME1", "PSME3", "PSME2", "TAP1")	0
KEGG_TOLL_LIKE_RECEPTOR_SIGNALING_PATHWAY	0.728666	0.849577	-0.226305	-0.854844	29338	51	c("PIK3R1", "RIPK1", "MAPK8", "NFKB1", "PIK3CB", "PIK3CA", "LBP", "NFKBIA", "IFNAR1", "PIK3R3", "TLR4", "TOLLIP")	0
KEGG_NOD_LIKE_RECEPTOR_SIGNALING_PATHWAY	0.974504	0.994386	0.181426	0.59487	56452	35	c("RIPK2", "MAPK13", "PYCARD", "HSP90AB1", "CXCL1")	0
KEGG_RIG_I_LIKE_RECEPTOR_SIGNALING_PATHWAY	0.489489	0.667593	-0.276048	-0.976842	20373	38	c("RIPK1", "DDX58", "MAPK8", "NFKB1", "DDX3X", "OTUD5", "NFKBIA")	0
KEGG_CYTOSOLIC_DNA_SENSING_PATHWAY	0.857732	0.93168	-0.227724	-0.736302	37041	26	c("RIPK1", "DDX58", "NFKB1", "NFKBIA", "POLR3B", "IL33")	0
KEGG_JAK_STAT_SIGNALING_PATHWAY	0.0392247	0.133009	-0.355192	-1.40672	1537	64	c("LIFR", "SOCS2", "SPRY1", "PIK3R1", "SOCS3", "PIAS1", "PIK3CB", "CBLB", "PIK3CA", "CBL", "STAT5B", "SPRED2", "PIAS3", "CCND3", "IFNAR1", "SOCS7", "IL6ST", "SPRY2", "JAK2", "OSMR", "PIK3R3", "STAT2", "PIM1", "PIAS2", "IRF9", "PIAS4", "SOCS5", "CREBBP", "SOS1", "STAM", "SOS2", "EP300")	0
KEGG_HEMATOPOIETIC_CELL_LINEAGE	0.824473	0.915564	-0.261796	-0.732439	36970	15	c("ITGA1", "ANPEP", "TFRC", "CD36", "IL1R1", "ITGA3", "CD9")	0
KEGG_NATURAL_KILLER_CELL_MEDIATED_CYTOTOXICITY	0.306184	0.510796	-0.296812	-1.09141	12510	45	c("NFAT5", "VAV2", "PIK3R1", "NFATC4", "PIK3CB", "PIK3CA", "PLCG1", "PRKCA", "CASP3", "IFNAR1", "NFATC3", "PIK3R3")	0
KEGG_T_CELL_RECEPTOR_SIGNALING_PATHWAY	0.455761	0.645243	-0.253959	-0.995644	17956	61	c("NFAT5", "VAV2", "PIK3R1", "NFATC4", "NFKB1", "PIK3CB", "CBLB", "PIK3CA", "PLCG1", "CBL", "NFKBIA", "PDPK1", "NFATC3", "PIK3R3")	0
KEGG_B_CELL_RECEPTOR_SIGNALING_PATHWAY	0.431047	0.624356	-0.274215	-1.00832	17612	45	c("NFAT5", "VAV2", "PIK3R1", "NFATC4", "NFKB1", "PIK3CB", "PIK3CA")	0
KEGG_FC_EPSILON_RI_SIGNALING_PATHWAY	0.279686	0.487737	-0.307672	-1.1139	11531	42	c("VAV2", "PIK3R1", "MAPK8", "PRKCE", "PIK3CB", "PIK3CA", "PLCG1", "PRKCA", "PRKCD", "PDPK1", "PIK3R3", "PLA2G1B", "PLA2G6", "SOS1", "NRAS", "SOS2")	0
KEGG_FC_GAMMA_R_MEDIATED_PHAGOCYTOSIS	0.0154681	0.0659085	-0.394712	-1.53184	612	58	c("NCF1", "PLD1", "LIMK1", "MARCKSL1", "VAV2", "PIK3R1", "PRKCE", "PIK3CB", "PIK3CA", "PLCG1", "PIKFYVE", "MARCKS", "PRKCA", "SPHK2")	0
KEGG_LEUKOCYTE_TRANSENDOTHELIAL_MIGRATION	0.304986	0.509997	-0.283133	-1.08738	12196	55	c("NCF1", "VAV2", "PIK3R1", "PIK3CB", "PIK3CA", "PLCG1", "PRKCA", "ESAM", "OCLN", "CLDN5")	0
KEGG_LONG_TERM_POTENTIATION	0.109699	0.276295	-0.361091	-1.30036	4531	41	c("PPP1R1A", "ITPR2", "CAMK2G", "PRKCA", "RPS6KA3", "PRKACA", "PRKX", "ATF4", "PPP1R12A", "CREBBP", "NRAS", "EP300", "GNAQ", "PPP1CB", "PPP3CB", "RAP1B", "ARAF", "ITPR1", "PPP3R1")	0
KEGG_NEUROTROPHIN_SIGNALING_PATHWAY	0.0346065	0.12071	-0.329628	-1.38184	1291	87	c("CAMK2G", "IRS2", "PIK3R1", "IRS1", "RPS6KA4", "MAP3K3", "MAPK8", "NFKB1", "PIK3CB", "FRS2", "PIK3CA", "PLCG1", "MAP3K5", "RPS6KA3", "NFKBIA", "PRDM4", "PRKCD", "PSEN1", "MAPK7", "ABL1", "PDPK1", "PIK3R3", "GAB1")	0
KEGG_LONG_TERM_DEPRESSION	0.960073	0.987104	0.190528	0.624714	55616	35	c("PLA2G12A", "GNAI1", "PLCB4", "ITPR3", "MAP2K1", "HRAS", "MAP2K2", "GNA12")	0
KEGG_REGULATION_OF_ACTIN_CYTOSKELETON	0.0913098	0.246528	-0.278727	-1.23341	3231	119	c("ITGA1", "MYLK", "FGFR3", "EGFR", "ITGA9", "LIMK1", "VAV2", "PIK3R1", "FGFR1", "FGF1", "SSH2", "DIAPH3", "PIK3CB", "ARHGEF1", "PIK3CA", "FGFR2", "PIKFYVE", "RRAS2")	0
KEGG_INSULIN_SIGNALING_PATHWAY	0.223576	0.431077	-0.263318	-1.12386	8221	96	c("SOCS2", "IRS2", "PIK3R1", "SOCS3", "INSR", "IRS1", "FASN", "MAPK8", "PIK3CB", "CBLB", "PIK3CA", "INPP5K", "TRIP10", "CBL", "FOXO1", "PHKA1", "ACACA", "PRKAG2", "PYGB", "PDPK1", "PIK3R3", "MKNK1", "PRKACA", "PRKX", "SREBF1", "PRKCZ", "SOS1", "NRAS", "CRK", "TSC2", "SOS2")	0
KEGG_GNRH_SIGNALING_PATHWAY	0.0494771	0.155842	-0.355433	-1.38395	1953	59	c("ITPR2", "EGFR", "PLD1", "ADCY7", "CAMK2G", "ADCY6", "MAP3K3", "MAPK8", "HBEGF", "PRKCA", "ADCY9", "PRKCD", "MMP14", "MAPK7", "PRKACA", "PLA2G1B", "PRKX", "ATF4", "PLA2G6")	0
KEGG_PROGESTERONE_MEDIATED_OOCYTE_MATURATION	0.237756	0.444064	-0.301963	-1.14064	9572	51	c("ADCY7", "PIK3R1", "ADCY6", "MAPK8", "CDK2", "PIK3CB", "PIK3CA", "IGF1R", "ADCY9", "RPS6KA3", "CDC25A", "PIK3R3", "PRKACA", "PRKX")	0
KEGG_MELANOGENESIS	0.00277303	0.018297	-0.462807	-1.74067	111	50	c("MITF", "ADCY7", "CAMK2G", "FZD7", "FZD5", "ADCY6", "TCF7L1", "WNT7B", "FZD8", "FZD3", "FZD1", "PRKCA", "TCF7L2", "ADCY9", "CREB1", "DVL2", "CREB3L2", "PRKACA", "PRKX", "CREB3L1", "CREBBP", "NRAS", "EP300", "DVL3", "GNAQ")	0
KEGG_ADIPOCYTOKINE_SIGNALING_PATHWAY	0.197225	0.399231	-0.328445	-1.18911	8131	42	c("IRS2", "SOCS3", "IRS1", "MAPK8", "NFKB1", "NFKBIA", "CD36", "PRKAG2", "JAK2", "ADIPOR2", "ACSL5")	0
KEGG_TYPE_II_DIABETES_MELLITUS	0.000299374	0.00290721	-0.638441	-2.02212	12	24	c("SOCS2", "IRS2", "PIK3R1", "SOCS3", "INSR", "IRS1", "MAPK8", "PRKCE", "PIK3CB", "PIK3CA", "CACNA1A")	0
KEGG_ALDOSTERONE_REGULATED_SODIUM_REABSORPTION	0.0218774	0.084323	-0.512427	-1.60553	952	23	c("NEDD4L", "IRS2", "PIK3R1", "INSR", "IRS1", "SGK1", "PIK3CB", "PIK3CA", "SLC9A3R2", "PRKCA")	0
KEGG_VASOPRESSIN_REGULATED_WATER_REABSORPTION	0.716094	0.843669	0.259672	0.834271	41246	32	c("AQP3", "DCTN5", "RAB11A", "RAB5C", "DYNLL2", "NSF")	0
KEGG_ALZHEIMERS_DISEASE	1.54228e-05	0.000423469	0.619528	2.55525	0	123	c("COX6A2", "COX7A1", "GAPDH", "COX8A", "COX5A", "ATP5B", "COX7C", "COX7A2", "ATP5C1", "SDHB", "CYCS", "NDUFAB1", "UQCR11", "CYC1", "NDUFB9", "NDUFA5", "ATP5G1", "UQCRQ", "NDUFA4", "NDUFC1", "NDUFA1", "NDUFS7", "NDUFS6", "UQCRFS1", "ATP5G3", "COX6A1", "UQCR10", "SDHD", "NDUFA9", "COX5B", "COX6B2", "NDUFB6", "NDUFA10", "SDHC", "COX6B1", "UQCRC1", "COX7B", "ATP5A1", "NDUFV1", "NDUFS3", "NDUFB5", "A…	0
KEGG_PARKINSONS_DISEASE	1.58823e-05	0.000423469	0.717396	2.83023	0	92	c("COX6A2", "COX7A1", "COX8A", "SLC25A5", "COX5A", "ATP5B", "COX7C", "COX7A2", "ATP5C1", "SDHB", "CYCS", "NDUFAB1", "UQCR11", "CYC1", "NDUFB9", "NDUFA5", "ATP5G1", "UQCRQ", "NDUFA4", "SLC25A4", "NDUFC1", "NDUFA1", "NDUFS7", "NDUFS6", "UQCRFS1", "ATP5G3", "COX6A1", "UQCR10", "VDAC2", "SDHD", "NDUFA9", "COX5B", "COX6B2", "NDUFB6", "NDUFA10", "SDHC", "COX6B1", "UQCRC1", "COX7B", "ATP5A1", "NDUFV1", …	0
KEGG_AMYOTROPHIC_LATERAL_SCLEROSIS_ALS	0.160976	0.353454	0.415288	1.27235	9145	26	c("BAX", "GPX1", "CYCS", "TOMM40", "MAPK13")	0
KEGG_HUNTINGTONS_DISEASE	1.52339e-05	0.000423469	0.626996	2.63143	0	139	c("PPARG", "COX6A2", "COX7A1", "BAX", "SOD2", "COX8A", "SLC25A5", "GPX1", "COX5A", "TGM2", "ATP5B", "COX7C", "COX7A2", "ATP5C1", "SDHB", "CYCS", "NDUFAB1", "UQCR11", "CYC1", "NDUFB9", "NDUFA5", "ATP5G1", "UQCRQ", "NDUFA4", "SLC25A4", "NDUFC1", "NDUFA1", "NDUFS7", "NDUFS6", "UQCRFS1", "ATP5G3", "COX6A1", "UQCR10", "VDAC2", "SDHD", "NDUFA9", "COX5B", "COX6B2", "NDUFB6", "PPARGC1A", "NDUFA10", "SDHC…	0
KEGG_PRION_DISEASES	0.772196	0.881003	-0.266533	-0.782751	34249	18	c("C6", "NOTCH1", "HSPA5", "PRKACA", "PRKX")	0
KEGG_VIBRIO_CHOLERAE_INFECTION	0.502021	0.677063	0.287382	0.969289	29432	40	c("ACTG1", "ATP6V1D", "ATP6V0B", "ATP6V1G1", "ATP6V1E1", "ATP6V1F", "ATP6V0D1", "ATP6AP1", "ATP6V1H", "KDELR3", "ACTB", "ATP6V0A1", "ATP6V1A", "ERO1L", "ARF1", "ATP6V1C1")	0
KEGG_EPITHELIAL_CELL_SIGNALING_IN_HELICOBACTER_PYLORI_INFECTION	0.719554	0.845701	-0.229197	-0.858465	29128	49	c("EGFR", "ATP6V1C2", "MET", "MAPK8", "NFKB1", "PLCG1", "HBEGF", "NOD1", "CASP3", "NFKBIA", "ATP6V0A4", "ADAM17")	0
KEGG_PATHOGENIC_ESCHERICHIA_COLI_INFECTION	0.229312	0.436095	0.351783	1.17425	13386	38	c("LY96", "CD14", "ACTG1", "TUBA1C", "ARPC1B", "TUBB4B", "TUBA4A", "ARPC5L", "KRT18", "ACTB", "TUBB2A", "ARPC4", "ARPC1A", "ARPC2")	0
KEGG_LEISHMANIA_INFECTION	0.886251	0.947831	0.219377	0.714291	51211	34	c("CYBA", "IFNGR2", "MAPK13", "C3")	0
KEGG_PATHWAYS_IN_CANCER	0.000570704	0.00500951	-0.328087	-1.56658	17	202	c("TRAF1", "FGFR3", "COL4A4", "ZBTB16", "NCOA4", "EGFR", "MITF", "BMP4", "PLD1", "PTCH1", "EPAS1", "E2F2", "FZD7", "FZD5", "PIK3R1", "FGFR1", "FGF1", "MET", "CEBPA", "TCF7L1", "WNT7B", "ERBB2", "FZD8", "PIAS1", "MAPK8", "NFKB1", "CDK2", "PIK3CB", "CBLB", "DAPK1", "PIK3CA", "MSH2", "PLCG1", "FGFR2", "FZD3", "LAMB1", "FZD1", "CDKN1B", "AXIN2", "IGF1R", "PRKCA", "CBL", "STAT5B", "TCF7L2", "PIAS3", "…	0
KEGG_COLORECTAL_CANCER	0.350805	0.555172	-0.283688	-1.05766	14208	48	c("PIK3R1", "TCF7L1", "MAPK8", "PIK3CB", "PIK3CA", "MSH2", "AXIN2", "TCF7L2", "CASP3")	0
KEGG_RENAL_CELL_CARCINOMA	0.601813	0.757579	-0.241633	-0.920136	24104	53	c("EPAS1", "PIK3R1", "MET", "PIK3CB", "PIK3CA", "FLCN", "PIK3R3", "GAB1", "PAK4", "CREBBP", "SOS1", "VHL", "NRAS", "TGFB1", "CRK", "SOS2", "EP300", "TGFB3", "PAK1")	0
KEGG_PANCREATIC_CANCER	0.0795409	0.222486	-0.344537	-1.32321	3180	55	c("EGFR", "PLD1", "E2F2", "PIK3R1", "ERBB2", "MAPK8", "NFKB1", "PIK3CB", "PIK3CA")	0
KEGG_ENDOMETRIAL_CANCER	0.0139227	0.061848	-0.448431	-1.59682	577	39	c("EGFR", "PIK3R1", "TCF7L1", "ERBB2", "PIK3CB", "PIK3CA", "AXIN2", "TCF7L2", "PDPK1", "PIK3R3", "ILK", "CASP9", "SOS1", "FOXO3", "CDH1", "NRAS", "SOS2")	0
KEGG_GLIOMA	0.250292	0.458397	-0.312312	-1.13679	10299	43	c("EGFR", "E2F2", "CAMK2G", "PIK3R1", "PIK3CB", "PIK3CA", "PLCG1", "IGF1R", "PRKCA")	0
KEGG_PROSTATE_CANCER	0.0864336	0.237226	-0.329448	-1.30053	3398	63	c("EGFR", "E2F2", "PIK3R1", "FGFR1", "TCF7L1", "ERBB2", "NFKB1", "CDK2", "PIK3CB", "PIK3CA", "FGFR2", "CDKN1B", "IGF1R", "TCF7L2", "FOXO1", "CREB1", "NFKBIA", "CREB3L2", "PDPK1", "PIK3R3", "HSP90B1", "ATF4", "CASP9", "CREB3L1", "CREBBP", "SOS1", "NRAS", "SOS2", "EP300")	0
KEGG_THYROID_CANCER	0.636437	0.781858	0.300761	0.87455	35719	21	c("PPARG", "MAP2K1", "HRAS", "MAP2K2", "RXRA")	0
KEGG_BASAL_CELL_CARCINOMA	2.30457e-05	0.000526927	-0.67413	-2.15873	0	25	c("BMP4", "PTCH1", "FZD7", "FZD5", "TCF7L1", "WNT7B", "FZD8", "FZD3", "FZD1", "AXIN2", "TCF7L2", "DVL2")	0
KEGG_MELANOMA	0.0859286	0.236506	-0.386592	-1.35157	3608	36	c("EGFR", "MITF", "E2F2", "PIK3R1", "FGFR1", "FGF1", "MET", "PIK3CB", "PIK3CA", "IGF1R")	0
KEGG_BLADDER_CANCER	0.482919	0.663956	-0.296805	-0.977602	20708	28	c("FGFR3", "EGFR", "E2F2", "ERBB2", "DAPK1")	0
KEGG_CHRONIC_MYELOID_LEUKEMIA	0.497107	0.673754	-0.248647	-0.974822	19585	61	c("E2F2", "PIK3R1", "NFKB1", "PIK3CB", "CBLB", "PIK3CA", "CDKN1B", "CBL", "STAT5B", "NFKBIA", "ABL1", "TGFBR1", "PIK3R3", "MECOM", "BCR", "CTBP2", "SOS1", "RUNX1", "HDAC1", "NRAS", "TGFB1", "CRK", "SOS2")	0
KEGG_ACUTE_MYELOID_LEUKEMIA	0.137344	0.319124	-0.344971	-1.25566	5651	43	c("ZBTB16", "PIK3R1", "CEBPA", "TCF7L1", "NFKB1", "PIK3CB", "PIK3CA", "STAT5B", "TCF7L2")	0
KEGG_SMALL_CELL_LUNG_CANCER	0.0395796	0.134057	-0.360911	-1.41017	1562	60	c("TRAF1", "COL4A4", "APAF1", "E2F2", "PIK3R1", "PIAS1", "NFKB1", "CDK2", "PIK3CB", "PIK3CA", "LAMB1", "CDKN1B", "PIAS3", "NFKBIA", "LAMB2", "PIK3R3", "XIAP", "PIAS2", "ITGA3", "PIAS4", "CASP9", "BIRC2")	0
KEGG_NON_SMALL_CELL_LUNG_CANCER	0.102517	0.264016	-0.369693	-1.31644	4255	39	c("EGFR", "E2F2", "PIK3R1", "ERBB2", "PIK3CB", "PIK3CA", "PLCG1", "PRKCA", "PDPK1", "PIK3R3", "CASP9", "RASSF1", "SOS1", "STK4", "FOXO3", "NRAS", "SOS2")	0
KEGG_SYSTEMIC_LUPUS_ERYTHEMATOSUS	0.502019	0.677063	-0.319612	-0.965789	22129	20	c("C6", "HIST4H4", "TROVE2", "H2AFV")	0
KEGG_HYPERTROPHIC_CARDIOMYOPATHY_HCM	0.653152	0.793696	-0.260625	-0.879158	27724	31	c("ITGA1", "MYH7", "ITGA9")	0
KEGG_ARRHYTHMOGENIC_RIGHT_VENTRICULAR_CARDIOMYOPATHY_ARVC	0.826078	0.916218	-0.234478	-0.765108	35522	27	c("ITGA1", "ITGA9", "TCF7L1", "TCF7L2", "ATP2A2")	0
KEGG_DILATED_CARDIOMYOPATHY	0.178414	0.375357	-0.356529	-1.22127	7537	33	c("ITGA1", "MYH7", "ITGA9", "ADCY7", "ADRB1", "ADCY6")	0
KEGG_VIRAL_MYOCARDITIS	0.758988	0.872185	-0.251756	-0.806182	32933	25	c("MYH7", "CAV1", "CASP3", "ABL1", "MYH10", "CASP9", "SGCB", "ABL2", "MYH14", "ICAM1")	0
GO_POSITIVE_REGULATION_OF_VIRAL_TRANSCRIPTION	0.928432	0.973588	0.208939	0.666705	53434	31	c("GTF2F1", "GTF2F2", "POLR2G", "SMARCA4", "JUN", "POLR2K", "POLR2F", "CTDP1", "PFN1", "SMARCB1", "POLR2H", "TAF11", "POLR2B", "POLR2E")	0
GO_CARDIAC_CHAMBER_DEVELOPMENT	0.000992089	0.00798864	-0.430217	-1.75674	37	75	c("NPY2R", "RBP4", "ADAMTS1", "ID2", "BMP4", "MYH7", "OVOL2", "PRDM1", "JAG1", "NOTCH2", "CITED2", "FRS2", "NOTCH1", "PTK7", "FGFR2", "SOX4", "VANGL2", "FZD1", "GATA6")	0
GO_CIRCADIAN_RHYTHM	0.168853	0.364208	-0.285755	-1.17874	6434	79	c("ID3", "ID4", "ID2", "ID1", "SIRT1", "CRY2", "PER1", "NR1D1", "NCOA2", "KLF10", "RAI1", "ARNTL", "CSNK1E", "ATP7B", "HNF1B", "KDM5A", "KLF9")	0
GO_SPINAL_CORD_DEVELOPMENT	0.103524	0.265439	-0.377414	-1.31948	4347	36	c("PTCH1", "DPYSL2", "SOX12", "NOTCH1", "SOX4", "SLIT2", "CACNA1A", "PBX3", "RNF2", "AKAP5", "PTBP2", "BAG3", "IFT172", "GIGYF2", "ERCC2", "LMO4", "PKD1", "SHH", "VLDLR", "PKD2")	0
GO_PLATELET_DERIVED_GROWTH_FACTOR_RECEPTOR_SIGNALING_PATHWAY	0.262871	0.471395	-0.35074	-1.14448	11303	27	c("NRP1", "TXNIP", "CLASP2", "CSRNP1", "JAK2", "ABL1", "GAB1", "TIPARP", "BCR", "MYO1E", "ARID5B", "IQGAP1", "PIK3C2A")	0
GO_POSITIVE_REGULATION_OF_EPITHELIAL_CELL_DIFFERENTIATION	0.00111676	0.00870476	-0.629205	-1.92616	48	21	c("BMP4", "VDR", "GDNF", "PTCH1", "OVOL2", "RFX3", "ADAMTS9", "NOTCH1", "CLDN5")	0
GO_POSITIVE_REGULATION_OF_KINASE_ACTIVITY	0.00436336	0.026243	-0.280168	-1.38497	126	268	c("HSPA2", "ITGA1", "GADD45B", "FGFR3", "SRCIN1", "GADD45G", "EGFR", "BMP4", "ACVR2B", "SIRT1", "MADD", "VAV2", "ADCY7", "PFKFB2", "FZD5", "INSR", "FGFR1", "TAOK3", "FGF1", "ADCY6", "IRS1", "RIPK1", "RAPGEF2", "MAP3K3", "ERBB3", "ERBB2", "FZD8", "DUSP6", "STRADB", "UNC119", "PIK3CB", "FRS2", "DSTYK", "PIK3CA", "ATG14", "PPP1R9A", "PLCG1", "SDC4", "VANGL2", "MAP3K12", "PINK1", "CDKN1B", "ANG", "MA…	0
GO_NEGATIVE_REGULATION_OF_TRANSCRIPTION_FACTOR_IMPORT_INTO_NUCLEUS	0.986455	1	0.171904	0.540079	56439	29	c("ZC3H12A", "NFKBIL1", "CCDC22", "LITAF", "FAF1", "AKAP1", "SRI", "PPM1A", "RAB23", "KEAP1", "CREB3", "MTOR", "PSMD10", "CYLD")	0
GO_POTASSIUM_ION_TRANSPORT	0.2741	0.482647	-0.33513	-1.13048	11634	31	c("KCNJ13", "SLC12A6", "KCNC3", "CDK2", "KCNJ15", "CDKN1B", "SLC24A4", "KCNJ2", "KCNE2", "SLC12A4", "REST")	0
GO_REGULATION_OF_T_CELL_RECEPTOR_SIGNALING_PATHWAY	0.227182	0.433608	0.447488	1.21342	12549	16	c("LGALS3", "PTPN2", "MALT1", "PHPT1", "CEACAM1", "PAWR", "DUSP3")	0
GO_NEGATIVE_REGULATION_OF_EPITHELIAL_CELL_PROLIFERATION	0.125932	0.301473	-0.307911	-1.23517	4899	68	c("AGER", "EFNB2", "BMP4", "VDR", "PTCH1", "MTSS1", "SPARC", "CAV1", "FGFR2", "CDKN1B", "KLF9", "MEN1", "NR2F2")	0
GO_MOVEMENT_IN_ENVIRONMENT_OF_OTHER_ORGANISM_INVOLVED_IN_SYMBIOTIC_INTERACTION	0.669052	0.807448	-0.240646	-0.881085	27487	44	c("LDLR", "EFNB2", "ANPEP", "PVR", "CAV1", "ACE2", "LAMP3", "TFRC", "SCARB1")	0
GO_REGULATION_OF_PROTEIN_TARGETING_TO_MITOCHONDRION	0.489538	0.667593	0.266969	0.979811	29666	61	c("OSCP1", "WDR75", "KAT2A", "CYB5R1", "PDCD5", "WDR46", "UBL5", "VPS11", "SAE1", "RUVBL1", "PSMD8", "U2AF1", "PSMB7", "RPL28", "LRRK2", "UBE2L3", "TOMM7", "UBE2J2", "STARD7", "HAX1", "PARL", "ATPIF1", "NKAP", "SIRT4", "ACTL6A", "PLAGL2", "MICALL2", "BAP1")	0
GO_REGULATION_OF_ESTABLISHMENT_OF_PLANAR_POLARITY	0.113199	0.281869	0.319986	1.25553	7100	89	c("PSMB9", "PSMB8", "PSMB5", "PSMA3", "PSMB10", "UBA52", "PSMB3", "PSMC5", "PSMD14", "PSMC6", "PSMD11", "PSMA4", "PSMA1", "GPC4", "UBC", "PSMB2", "PSMD13", "AP2M1", "PSMB1", "PSMD2", "PSMD12", "PSMD1", "PSMC1", "PSMA2", "PSMA7", "PSMC4", "PSMD8", "FZD2", "PSMC2", "PSMB6", "PSMB7", "PSMD7", "ROR1", "PSMB4", "PSMA6", "PSME1", "PSMC3", "RPS27A", "PSMD6", "PSME3", "PSME2", "PSMD3", "PFN1", "PSMD4", "…	0
GO_NEUROMUSCULAR_JUNCTION_DEVELOPMENT	0.293876	0.498548	-0.378653	-1.1286	13003	19	c("ETV5", "ANK3", "ERBB2", "APP", "COL4A5", "LAMB2", "UNC13B")	0
GO_MITOTIC_CYTOKINESIS	0.420101	0.616443	-0.353901	-1.0253	18725	17	c("USP8", "ANK3", "STMN1", "SPTBN1", "MYH10")	0
GO_NEGATIVE_REGULATION_OF_RESPONSE_TO_ENDOPLASMIC_RETICULUM_STRESS	0.952622	0.984151	0.197457	0.634387	54870	32	c("GRINA", "SVIP", "PARK7", "DERL2", "USP14", "HERPUD1", "LRRK2")	0
GO_SMAD_PROTEIN_SIGNAL_TRANSDUCTION	0.606343	0.760891	0.293207	0.898319	34449	26	c("GDF15", "SKI", "GDF5")	0
GO_CYTOPLASMIC_TRANSLATION	0.000137926	0.00152135	0.618022	2.03864	7	36	c("EIF4EBP1", "MRTO4", "RPLP1", "EIF2D", "EIF3D", "RPL7L1", "RPL15", "RPL8", "RPL36A", "EIF3B", "RPLP0", "DENR", "RPL29", "EIF3F", "RPL31", "RPL26", "MRPL2", "RPL9", "RPL6", "SSB", "RPL7", "CDC123", "RPLP2", "RPL35A", "RPL36", "GSPT1", "RPL22")	0
GO_MEIOTIC_CHROMOSOME_SEGREGATION	0.657958	0.798344	0.299456	0.859998	36792	20	c("SMC2", "MLH3", "REC8", "PTTG1")	0
GO_POSITIVE_REGULATION_OF_CALCIUM_ION_TRANSPORT	0.431963	0.625063	0.296076	1.01387	25420	43	c("LGALS3", "BAX", "GSTO1", "GSTM2")	0
GO_REGULATION_OF_DOUBLE_STRAND_BREAK_REPAIR	0.694093	0.829181	-0.278168	-0.840556	30596	20	c("FIGN", "TERF2IP", "KDM1A", "RPA2", "TRIP12", "TEX15", "DEK")	0
GO_RNA_DEPENDENT_DNA_BIOSYNTHETIC_PROCESS	0.17086	0.366146	0.456262	1.27595	9507	18	c("NHP2", "PINX1", "GAR1", "PTGES3", "NOP10", "RFC1", "PPIA")	0
GO_REGULATION_OF_G_PROTEIN_COUPLED_RECEPTOR_PROTEIN_SIGNALING_PATHWAY	0.381818	0.582188	-0.284145	-1.04035	15686	44	c("MGLL", "KLK14", "ARRDC3", "RAMP2", "GPRASP1", "ADRB2", "ECE1")	0
GO_DENDRITE_DEVELOPMENT	0.00479268	0.0277167	-0.477489	-1.71954	197	41	c("TULP1", "NRP1", "CTNND2", "SCARF1", "SRGAP2", "BTBD3", "CACNA1A", "APP", "MECP2", "SLC9A6", "MEF2A", "BAIAP2", "UBA6", "KLF7", "PAK4", "RBFOX2", "CELSR2", "VLDLR", "HDAC2", "STRN")	0
GO_MEMORY	0.924956	0.973269	0.20416	0.681481	53997	38	c("KCNK2", "FEN1", "PTGS1", "NQO2", "ITPR3", "ATAD1")	0
GO_NEURON_DEVELOPMENT	7.17437e-05	0.000881122	-0.320739	-1.60519	1	299	c("TULP1", "CTHRC1", "FRY", "ITGA1", "AGER", "ID2", "NRP1", "EFNB1", "EFNB2", "SEMA5A", "DGKG", "GDNF", "LIFR", "CTNND2", "NRP2", "CAMSAP1", "PRDM1", "EPHA7", "NR4A2", "SCARF1", "ANKRD27", "TBC1D24", "ANK3", "SLIT3", "FGFR1", "SRGAP2", "CAMSAP3", "RAPGEF2", "PLXNB1", "DPYSL2", "BTBD3", "ERBB2", "BCL11B", "SGK1", "APBB2", "PLXNA2", "CAMSAP2", "NR4A3", "SEC24B", "DOCK7", "NOTCH1", "TOPORS", "TOP2B"…	0
GO_ENDOTHELIAL_CELL_DEVELOPMENT	0.0638885	0.187889	-0.414304	-1.40821	2708	32	c("ID1", "MET", "RAPGEF2", "WNT7B", "VEZF1", "MARVELD2", "RAP2C", "CLIC4", "F2RL1", "EZR", "ARHGEF26", "RAP2B", "ICAM1", "RAPGEF6", "PDE4D", "MYADM", "RAP1B", "CTNNB1")	0
GO_REGULATION_OF_CELL_ACTIVATION	0.598088	0.755819	0.216005	0.940762	40407	184	c("MIF", "LGALS3", "CDKN1A", "SPINK5", "PDGFA", "ANXA1", "LAMP1", "HSPD1", "GLMN", "RIPK2", "HMOX1", "ADORA2B", "PLSCR1", "PTPN2", "ZC3H12A", "MALT1", "PYCARD", "DNAJA3", "PRR5", "THBS1", "HSPH1", "ATP11C", "HFE", "EXOSC3", "RHBDD3")	0
GO_MULTICELLULAR_ORGANISM_AGING	0.269636	0.477953	-0.415104	-1.16136	12090	15	c("TFCP2L1", "BBC3", "WRN", "MSH2")	0
GO_ATP_DEPENDENT_CHROMATIN_REMODELING	0.473521	0.657324	-0.275358	-0.985989	19590	40	c("HIST4H4", "CECR2", "RSF1", "SMARCC2", "NASP", "GATAD2B", "CHD4")	0
GO_ANATOMICAL_STRUCTURE_FORMATION_INVOLVED_IN_MORPHOGENESIS	4.25659e-05	0.000614817	-0.335218	-1.74822	0	455	c("CTHRC1", "RBP4", "BCL2L11", "FBN2", "PDPN", "CCNO", "KLF4", "ENPEP", "UNC13D", "HHEX", "ADAMTS1", "SEMA4C", "CDC14A", "PLCD3", "NRP1", "EFNB2", "SEMA5A", "BMP4", "SLC12A6", "ID1", "GDNF", "PTCH1", "APAF1", "ACVR2B", "SIRT1", "TNFSF12", "NRP2", "OVOL2", "TET1", "EPAS1", "VAV2", "EPHB4", "EIF2AK3", "MMP15", "ANPEP", "DUSP1", "JAG1", "MFGE8", "DLC1", "BCL6", "THBS3", "FZD5", "SH3PXD2A", "HSPG2", …	0
GO_ION_TRANSPORT	0.000647677	0.00558454	0.301736	1.449	49	481	c("STEAP4", "PPARG", "AQP3", "FABP3", "COX6A2", "KCNK2", "LCN2", "COX7A1", "SLC5A1", "SLC1A4", "BAX", "SLC39A11", "SCNN1B", "SLC16A12", "TMEM37", "COX8A", "SLC44A4", "COX5A", "SLC38A1", "SLC25A1", "ATP5B", "COX7C", "COX7A2", "COMMD3", "ASNA1", "ATP5C1", "SLC7A1", "ANXA1", "UQCR11", "ANO1", "SLC7A6", "ATP5G1", "TOMM40", "SLC25A3", "ATP6V1D", "UQCRQ", "NDUFA4", "SLC12A7", "SFXN1", "SCO2", "COX17", …	0
GO_LIPID_MODIFICATION	0.0180246	0.0733788	-0.317433	-1.40469	637	119	c("ACOXL", "PIK3C2G", "FGFR3", "EGFR", "TTC7B", "IRS2", "PIK3R1", "FGFR1", "FGF1", "IRS1", "ERBB3", "ERBB2", "PIK3CB", "FRS2", "PIK3CA", "PIK3C2B", "FGFR2", "MTM1", "HBEGF", "SYNJ1", "INPP5K", "PIKFYVE", "INPP5B", "SPHK2", "OCRL")	0
GO_NEGATIVE_REGULATION_OF_PROTEIN_COMPLEX_ASSEMBLY	0.300806	0.505029	0.297317	1.09697	18251	63	c("VILL", "CLU", "PMEPA1", "EIF4EBP1", "TWF2", "VDAC2", "DNAJC15", "SVIP", "PARK7", "IMPACT", "TWF1", "SIRT2", "PFN2")	0
GO_SINGLE_FERTILIZATION	0.0857799	0.236319	0.45942	1.39415	4855	25	c("GNPDA1", "HEXB", "CCT8", "PARK7", "B4GALT1", "CCT7", "UBXN8", "CCT4", "CCT3", "TARBP2", "SLIRP", "CCT2")	0
GO_LEUKOCYTE_ACTIVATION	0.248967	0.457317	-0.231911	-1.08475	8195	173	c("UNC13D", "HHEX", "NDRG1", "ID2", "MAFB", "IRF1", "SATB1", "BCL6", "FZD7", "FZD5", "MERTK", "PIK3R1", "FOXP1", "KIF13B", "CADM1", "BCL11B", "ZFP36L2", "FZD8", "NOTCH2", "NR4A3", "PRKCE", "ITFG2", "MSH2", "IL18R1", "SOX4", "PKNOX1", "STAT5B", "SLC7A2", "CCND3", "LBP", "TXLNA", "IFNAR1", "PRKCD", "RC3H2", "PSEN1", "F2RL1", "CHD7", "ZBTB1", "JMJD6", "ABL1", "PRKDC", "ADAM17", "TLR4", "TOLLIP", "RN…	0
GO_NEGATIVE_REGULATION_OF_MAP_KINASE_ACTIVITY	0.0178514	0.0728766	-0.408125	-1.53501	720	50	c("MAPK8IP1", "PDCD4", "BMP4", "DUSP1", "SPRY1", "DUSP6", "AIDA", "CAV1", "INPP5K", "SPRED2", "PRKCD", "MAPK7", "SPRY2", "DUSP14", "DUSP16", "HIPK3", "HMGCR", "DUSP5", "MBIP", "GPS2")	0
GO_SYNAPTIC_VESICLE_LOCALIZATION	0.954769	0.984753	0.190154	0.657459	56465	45	c("SNAP47", "TC2N", "BLOC1S2", "STON2", "DTNBP1", "SNAP23", "SYT7")	0
GO_PHENOL_CONTAINING_COMPOUND_METABOLIC_PROCESS	0.00344057	0.0215349	-0.645875	-1.84056	153	16	c("HDC", "SULT1A1", "EPAS1", "NR4A2")	0
GO_REGULATION_OF_ANTIGEN_RECEPTOR_MEDIATED_SIGNALING_PATHWAY	0.326696	0.531109	0.396377	1.10848	18179	18	c("LGALS3", "PTPN2", "MALT1", "PHPT1", "CEACAM1", "PAWR", "DUSP3")	0
GO_ESTABLISHMENT_OF_SPINDLE_ORIENTATION	0.216399	0.421971	-0.418746	-1.21317	9645	17	c("SPRY1", "NUMA1", "CLASP1", "ARHGEF2", "SPRY2", "LLGL1", "MAP4", "NDE1")	0
GO_CARBOHYDRATE_CATABOLIC_PROCESS	0.000495033	0.00446599	0.498919	1.8311	29	61	c("PFKP", "HKDC1", "ALDOA", "GAPDH", "ENO3", "NEU1", "ENO1", "HEXB", "NUDT5", "PGAM1", "NAGA", "PGK1", "AKR1A1", "DERA", "AGL", "GAA", "GALE", "GALK1", "STBD1", "TPI1", "GPD2", "MAN2B2", "LDHA", "ALDH1A1", "MANBA", "PGM2", "DCXR")	0
GO_LABYRINTHINE_LAYER_DEVELOPMENT	0.019118	0.0762622	-0.479985	-1.59518	817	29	c("PLCD3", "OVOL2", "FZD5", "SOCS3", "WNT7B", "FGFR2", "JUNB", "BIRC6", "SENP2", "GRHL2", "GAB1", "NSDHL")	0
GO_NEUROLOGICAL_SYSTEM_PROCESS	0.456549	0.64593	0.222515	0.999835	31883	239	c("CBR3", "ADORA1", "KCNK2", "SLC1A4", "SCNN1B", "SOD2", "P2RY2", "HEXB", "GPX1", "AARS", "GCH1", "HOMER2", "TIMM10", "FEN1", "NDUFB9", "ANO1", "RABGGTB", "CRYZ", "TIMM8B", "SPG20", "PPT1", "SPATA7", "KPTN", "CLN3", "HIF1A", "DNAJC19", "TPP1", "TIMM9")	0
GO_EXCRETION	0.165337	0.35999	0.4845	1.29265	9119	15	c("AQP3", "SCNN1B", "HMOX1", "ADORA2B", "NPHP1", "GRHPR", "CLCN5")	0
GO_DIGESTION	0.0145979	0.063402	-0.497955	-1.64014	625	28	c("PGC", "RBP4", "ENPEP", "LDLR", "VDR", "MUC4", "ACE2", "SCARB1", "CD36", "TLR4", "EZR", "PLA2G1B")	0
GO_POSITIVE_REGULATION_OF_MITOTIC_NUCLEAR_DIVISION	0.410813	0.608594	0.343837	1.03288	23242	24	c("RANBP1", "BECN1", "NSMCE2", "BTC", "ANAPC11", "ANAPC10", "PHB2")	0
GO_HINDBRAIN_DEVELOPMENT	0.385109	0.584158	-0.25865	-1.03422	15014	67	c("SEMA4C", "MAFB", "DLC1", "NCOA2", "LDB1", "PLXNA2", "SEC24B", "CACNA1A", "HNF1B", "NR2C2", "MECP2", "SOCS7", "HSPA5", "LRP6", "PTBP2", "MDK", "ABL1")	0
GO_OLIGOSACCHARIDE_METABOLIC_PROCESS	0.178159	0.375357	0.365858	1.22731	10419	39	c("GLA", "NEU1", "HEXB", "ST6GAL1", "ST8SIA6", "GAA", "MGAT4B", "ST3GAL4", "B4GALT1")	0
GO_CHROMOSOME_SEGREGATION	0.27269	0.481615	0.260614	1.09592	17924	141	c("RRS1", "PINX1", "SLC25A5", "CENPW", "CDK5RAP2", "KATNB1", "SPC24", "PSRC1", "SMC2", "DDX3Y", "MAD2L1", "TOP1MT", "MLH3", "ZWINT", "NAA60", "BECN1", "REC8", "RPS3", "NUP37", "NUP85", "RANGAP1", "TOP3B", "PTTG1", "SEC13", "CHMP3", "ARL8A", "PMF1", "SEH1L")	0
GO_NEGATIVE_REGULATION_OF_CYCLIN_DEPENDENT_PROTEIN_KINASE_ACTIVITY	0.24515	0.452669	-0.37288	-1.16831	10678	23	c("HEXIM1", "HHEX", "CEBPA", "CDKN1B", "CASP3", "MEN1", "NR2F2", "KAT2B", "DNAJC3")	0
GO_HEMATOPOIETIC_PROGENITOR_CELL_DIFFERENTIATION	0.41144	0.608594	-0.278873	-1.02105	16903	44	c("BMP4", "PYGO1", "TET2", "SIPA1L3", "SIN3A", "SOX4", "SLC7A6OS", "PSEN1", "PRKDC", "REST", "ERCC2", "VPS33B", "SP3", "ABI1", "SHH", "ADAR", "ARHGEF7", "TGFB1", "SSBP3", "EP300")	0
GO_ANTEROGRADE_AXONAL_TRANSPORT	0.425857	0.619629	0.372658	1.02649	23603	17	c("SPG7", "BLOC1S2", "DTNBP1", "BLOC1S3")	0
GO_NEGATIVE_REGULATION_OF_ERK1_AND_ERK2_CASCADE	0.105704	0.26961	-0.385755	-1.32138	4465	33	c("KLF4", "DUSP1", "SPRY1", "ERRFI1", "DUSP6", "CNKSR3", "CAV1", "FLCN", "SPRY2", "ABL1", "TLR4", "EZR")	0
GO_STEROID_BIOSYNTHETIC_PROCESS	0.18863	0.388286	-0.313665	-1.18484	7594	51	c("INSIG1", "DHCR24", "LSS", "HMGCS2", "TFCP2L1", "ACLY", "MVD", "STARD3", "LBR", "PBX1", "SCARB1", "PRKAG2", "IDI1", "NSDHL", "HMGCR", "FDPS", "INSIG2", "HSD17B11")	0
GO_ALDITOL_PHOSPHATE_METABOLIC_PROCESS	0.341477	0.546026	0.386046	1.0944	19037	19	c("PLA2G12A", "LPCAT3", "PLSCR1", "ABHD12", "GPD2", "ACP6", "SERINC2", "PLA2G16", "GK")	0
GO_REGULATION_OF_PROTEIN_TYROSINE_KINASE_ACTIVITY	0.274976	0.483527	-0.320654	-1.12104	11548	36	c("SRCIN1", "ERRFI1", "ERBB3", "SH3BP5L", "UNC119", "CAV1", "ERCC6", "RAP2C", "APP", "DVL2", "PSEN1")	0
GO_REGULATION_OF_INTERFERON_BETA_PRODUCTION	0.469152	0.655458	-0.294789	-0.987569	20006	30	c("IRF1", "ZBTB20", "DDX58", "DDX3X", "IFNAR1", "POLR3B", "TLR4", "RNF216", "RNF135", "HMGB2")	0
GO_DNA_TEMPLATED_TRANSCRIPTION_ELONGATION	0.851318	0.929549	0.207607	0.787221	52367	73	c("MNAT1", "ELP2", "TAF1B", "GTF2F1", "GTF2F2", "GTF2H4", "GTF2A2", "CCNH", "SSRP1", "CD3EAP", "POLR2G", "ADRM1", "POLR1C", "TWISTNB", "POLR2K", "TAF10", "POLR2F", "CTDP1", "GTF2H5", "CDK7", "GTF2B", "GTF2E2", "POLR2H", "ELP4", "POLR1D", "THOC7", "TAF11", "NCBP2", "ENY2", "NCBP1", "POLR2B", "POLR2E")	0
GO_REGULATION_OF_LYASE_ACTIVITY	0.210391	0.414311	-0.379986	-1.20352	9135	24	c("ADCY7", "ADRB1", "ADCY6", "PRKCA", "GABBR1", "ADCY9", "ADRB2", "AKAP5")	0
GO_RESPONSE_TO_NITROGEN_COMPOUND	0.279242	0.487737	0.22475	1.06702	21127	419	c("ASNS", "PPARG", "RRAGD", "FABP3", "GOT1", "SLC25A33", "CDKN1A", "CDO1", "ASS1", "EIF4EBP1", "GSTM1", "NME1", "BAX", "PSMB9", "TRIB3", "GSTP1", "MGMT", "P2RY2", "GSTM2", "CYBA", "AARS", "PPARGC1B", "AREG", "ANXA1", "MGST3", "CYC1", "TYMS", "GNAI1", "ATP6V1D", "RIPK2", "IGFBP5", "HMOX1", "ATP6V0B", "RGS10", "GSS", "PPARGC1A", "PTPN2", "CTSB", "HIF1A", "GNG12", "DDX1", "UQCRC1", "SDC2", "LAMTOR1"…	0
GO_NEGATIVE_REGULATION_OF_TRANSMEMBRANE_TRANSPORT	0.553313	0.718176	-0.261483	-0.941654	22858	41	c("OAZ2", "NEDD4L", "IRS2", "ANK3", "PRKCE", "CAV1")	0
GO_REGULATION_OF_DNA_RECOMBINATION	0.0982745	0.257884	-0.41428	-1.35181	4225	27	c("FIGN", "BCL6", "MSH2", "PAXIP1", "TERF2IP", "KDM1A", "RPA2")	0
GO_REGULATION_OF_LEUKOCYTE_PROLIFERATION	0.136856	0.318242	0.332998	1.24292	8349	67	c("MIF", "LGALS3", "CDKN1A", "GSTP1", "ST6GAL1", "ANXA1", "GLMN", "RIPK2", "PYCARD", "DNAJA3")	0
GO_RESPONSE_TO_ETHANOL	0.26018	0.4686	0.309098	1.13088	15743	60	c("CDO1", "EIF4EBP1", "GSTP1", "MGMT", "CD14", "ST6GAL1", "TYMS", "OXCT1", "ATP5G3", "CTSB")	0
GO_SULFUR_COMPOUND_METABOLIC_PROCESS	0.00101729	0.0080803	0.362963	1.58692	68	190	c("PHGDH", "GSTA3", "CDO1", "GSTM1", "GSTP1", "AASS", "GSTM5", "GSTO1", "HEXB", "GSTM2", "GPX1", "SLC25A1", "ACOT13", "GCLC", "MGST3", "ETHE1", "GCLM", "GSTA4", "HEXA", "MAT1A", "CHAC2", "HSD17B12", "AKR1A1", "PPT1", "GSR", "GSS", "DGAT2", "EEF1E1", "EEF1G", "VNN3", "MSRA", "AGK", "TXN2", "GLRX2", "DLAT", "SUCLG2", "NFS1", "GSTT2", "ACSF3", "ESD", "ARSB", "GLO1", "ADO", "ST3GAL4", "B4GALT1", "DNM…	0
GO_REGULATION_OF_CELL_CYCLE_CHECKPOINT	0.648945	0.791987	0.301513	0.865906	36288	20	c("RNASEH2B", "CDK5RAP2", "MAD2L1", "CRY1")	0
GO_POSITIVE_REGULATION_OF_DNA_REPLICATION	0.469088	0.655458	-0.26047	-0.988257	18839	52	c("KLF4", "EGFR", "BMP4", "INSR", "HMBOX1", "CDK2", "TNFAIP1", "IGF1R")	0
GO_NEGATIVE_REGULATION_OF_NEURON_APOPTOTIC_PROCESS	0.188936	0.388585	0.314828	1.18523	11584	70	c("BAX", "SOD2", "SIX4", "AARS", "GCLC", "GCLM", "HMOX1", "PPT1", "PPARGC1A", "CLN3", "HIF1A", "VEGFB", "GDF5", "PARK7", "CRLF1", "HSP90AB1")	0
GO_POSITIVE_REGULATION_OF_REPRODUCTIVE_PROCESS	0.652493	0.793696	0.316165	0.857322	36044	16	c("C1QBP", "P2RY2", "ACVR1B", "SIRT2")	0
GO_NUCLEOTIDE_PHOSPHORYLATION	0.00211248	0.0148432	0.564199	1.82506	121	33	c("NME1", "PFKP", "HKDC1", "ALDOA", "GAPDH", "ENO3", "ENO1", "PGAM1", "PGK1", "NME4", "NME6", "DTYMK", "CMPK1", "GALK1", "TPI1", "LDHA", "AK2")	0
GO_POSITIVE_REGULATION_OF_GENE_EXPRESSION_EPIGENETIC	0.863628	0.935303	-0.209891	-0.763984	35539	43	c("HIST4H4", "TET1", "ATAD2", "PHF8", "ERCC6", "TBP", "ARID1B", "KAT2B", "DEK", "ARID1A", "PHF2")	0
GO_REGULATION_OF_MRNA_METABOLIC_PROCESS	0.702503	0.836029	-0.210694	-0.892183	26019	92	c("SAP18", "TOB1", "ZFP36L2", "CNOT1", "ZFP36", "TNRC6B", "PAF1", "GTPBP1", "JMJD6", "SRSF2", "RBM5", "FMR1", "SNRNP70", "CPEB3", "RC3H1", "TNRC6C", "DDX5", "PABPN1", "CPSF4", "SYNCRIP", "SAFB", "WTAP", "RBFOX2", "ZC3HAV1", "DYRK1A", "TRA2B", "TIA1", "CTR9", "HNRNPL", "RNPS1", "RBM10", "SFSWAP", "RNF20", "RBM15B", "CCNT1", "UPF1", "HNRNPR", "SRSF4", "RNF40", "CNOT8", "PTBP1")	0
GO_POSITIVE_REGULATION_OF_PROTEIN_BINDING	0.0873733	0.239131	-0.348817	-1.31762	3517	51	c("CTHRC1", "NRP1", "CAPRIN2", "BAMBI", "BMP4", "PLK2", "RAPGEF2", "CAV1", "EPB41L5", "TCF7L2", "MEN1", "SPPL3")	0
GO_LENS_FIBER_CELL_DIFFERENTIATION	0.0150083	0.0645134	-0.603893	-1.68954	672	15	c("MAF", "WNT7B", "KDM5B", "FRS2", "VIM", "EPHA2", "SKIL")	0
GO_SENSORY_PERCEPTION	0.564068	0.726011	0.228787	0.949787	36717	129	c("ADORA1", "SCNN1B", "P2RY2", "HEXB", "GPX1", "HOMER2", "TIMM10", "NDUFB9", "ANO1", "RABGGTB", "CRYZ", "TIMM8B", "PPT1", "SPATA7", "KPTN", "DNAJC19", "TIMM9")	0
GO_HEPATICOBILIARY_SYSTEM_DEVELOPMENT	0.114585	0.284322	-0.299053	-1.23567	4346	80	c("ARG1", "HHEX", "AK4", "HMGCS2", "CEBPA", "TET2", "RB1CC1", "UPF2", "THRA", "CITED2", "JARID2", "PIK3CA", "NOTCH1", "POU2F1", "GATA6", "STAT5B", "HNF1B", "PTPN3", "LBP", "ADRB2")	0
GO_FATTY_ACID_CATABOLIC_PROCESS	0.66041	0.800529	0.246245	0.883148	39650	54	c("PHYH", "BDH2", "ACADL", "ETFA", "ACAD9", "ACADVL", "ACOX1", "NUDT19", "CPT2", "GCDH", "ECH1", "ACAD11", "HADHB", "AMACR", "ETFB", "PCCA", "DECR1", "SLC25A17", "ACADS", "HSD17B4", "ACOT8")	0
GO_REGULATION_OF_VESICLE_FUSION	0.36326	0.56635	-0.299684	-1.05419	15180	37	c("TBC1D4", "TBC1D30", "TBC1D2B", "ANKRD27", "TBC1D8B")	0
GO_MITOCHONDRIAL_RESPIRATORY_CHAIN_COMPLEX_I_BIOGENESIS	1.67749e-05	0.000423469	0.741897	2.61982	0	50	c("NDUFAF4", "NDUFA12", "NDUFAB1", "NDUFB9", "NDUFA5", "NDUFC1", "NDUFA1", "NDUFS7", "NDUFS6", "NDUFA9", "NDUFAF1", "NDUFB6", "NDUFA10", "TIMMDC1", "ECSIT", "NDUFV1", "NDUFS3", "NDUFA11", "NDUFB5", "NDUFA2", "NDUFA13", "BCS1L", "NDUFS5", "NDUFS1", "NUBPL", "NDUFA7", "NDUFS8", "NDUFB8", "NDUFS4", "NDUFB3", "NDUFA8", "NDUFB2", "NDUFV2", "ACAD9", "NDUFAF2", "NDUFB4", "NDUFB7", "NDUFC2", "NDUFB10", "…	0
GO_REGULATION_OF_LIPID_STORAGE	0.287674	0.493179	0.378579	1.13724	16275	24	c("PPARG", "PTPN2", "ZC3H12A", "C3", "LPL")	0
GO_CARBOHYDRATE_TRANSPORT	0.287277	0.492788	0.330117	1.11907	16859	41	c("AQP3", "SLC5A1", "G6PC3", "SLC2A8", "SLC35A1", "M6PR", "SLC35A3", "AQP1", "SLC35B4", "HK1", "SLC35A4", "SLC35B1", "SLC50A1")	0
GO_REGULATION_OF_CELLULAR_RESPONSE_TO_GROWTH_FACTOR_STIMULUS	0.0268906	0.0992438	-0.306692	-1.3626	947	122	c("FBN2", "HHEX", "BAMBI", "BMP4", "SIRT1", "SPRY1", "FGFR1", "FGF1", "TGFB1I1", "TOB1", "VASN", "DUSP6", "CITED2", "DSTYK", "CAV1", "NOTCH1", "FGFR2", "SNX25", "NKX2-1", "SLIT2", "FZD1", "GATA6", "FURIN", "BCL9L", "FLCN", "LEMD3", "CTDSPL2", "MEN1", "NEO1", "SMURF2", "HSPA5", "TRIM33", "SLC9A6", "PRKD2", "SPRY2", "MTMR4", "ABL1", "PRDM16", "PDPK1", "TGFBR1", "ADAM17", "SKIL", "XIAP", "MECOM", "A…	0
GO_EMBRYO_DEVELOPMENT_ENDING_IN_BIRTH_OR_EGG_HATCHING	3.61324e-05	0.000592082	-0.337303	-1.69095	0	304	c("CTHRC1", "RBP4", "BCL2L11", "C6", "HHEX", "SEMA4C", "EGFR", "PLCD3", "BMP4", "PTCH1", "APAF1", "OVOL2", "TET1", "PRDM1", "CECR2", "EPAS1", "DLC1", "FZD5", "SOCS3", "FGFR1", "MBTD1", "KLF2", "CEBPA", "KDM6A", "ITPK1", "WNT7B", "IPMK", "POLG2", "PLXNA2", "TAF8", "SEC24B", "RARG", "NOTCH1", "MSH2", "NASP", "SIN3A", "TAPT1", "PLCG1", "PTK7", "SDC4", "FGFR2", "SOX4", "VANGL2", "JUNB", "FZD3", "FZD1…	0
GO_ANTIGEN_PROCESSING_AND_PRESENTATION_OF_PEPTIDE_OR_POLYSACCHARIDE_ANTIGEN_VIA_MHC_CLASS_II	0.962642	0.988339	0.183071	0.656579	57796	54	c("AP1S1", "SAR1B", "AP1M2", "SEC13", "AP2M1", "CTSD", "CLTA", "DCTN3", "DCTN5", "KIF3A", "ARF1", "DYNLL2", "CLTC", "LGMN")	0
GO_RESPONSE_TO_IONIZING_RADIATION	0.293136	0.498162	0.283831	1.09552	18206	81	c("CDKN1A", "AEN", "BAX", "MGMT", "GPX1", "CYBA", "ANXA1", "LZIC")	0
GO_PROTEIN_EXPORT_FROM_NUCLEUS	0.862609	0.934836	0.234562	0.718643	49009	26	c("HSPA9", "RAN", "XPO5", "CCHCR1")	0
GO_EPITHELIUM_DEVELOPMENT	4.25749e-05	0.000614817	-0.309556	-1.61388	0	454	c("CTHRC1", "ID3", "KLK14", "CCNO", "KLF4", "MAF", "FRMD6", "OVOL1", "ID4", "HHEX", "SEMA4C", "EGFR", "ID2", "NRP1", "FREM2", "EFNB2", "CAT", "MITF", "BMP4", "VDR", "ID1", "GDNF", "PTCH1", "APAF1", "ACVR2B", "OVOL2", "PPL", "PRDM1", "CECR2", "EPHA7", "JAG1", "SATB1", "DLC1", "TXNIP", "SPRY1", "FZD7", "FZD5", "SMAD5", "STARD13", "MAGI2", "ALDOC", "SOCS3", "INSR", "FGFR1", "FGF1", "ERRFI1", "KLF2",…	0
GO_PROTEIN_LOCALIZATION_TO_CYTOSKELETON	0.91585	0.968184	-0.224533	-0.650503	40823	17	c("KLHL21", "DIAPH1", "HOOK3", "C2CD3")	0
GO_NUCLEAR_ENVELOPE_REASSEMBLY	0.573403	0.734134	0.332509	0.9159	31781	17	c("LMNA", "UBXN2A", "EMD", "NSFL1C", "CHMP4B", "CHMP2A", "BANF1", "PPP2CA", "REEP3")	0
GO_INTRINSIC_APOPTOTIC_SIGNALING_PATHWAY_IN_RESPONSE_TO_DNA_DAMAGE_BY_P53_CLASS_MEDIATOR	0.0192768	0.0766612	0.546322	1.6247	1087	23	c("PHLDA3", "CDKN1A", "AEN", "NUPR1", "RPS27L", "PYCARD")	0
GO_REGULATION_OF_AUTOPHAGY	0.722062	0.846945	0.204794	0.890829	48762	182	c("RRAGD", "GAPDH", "WDR75", "KAT8", "ATP6V1D", "RIPK2", "ATP6V0B", "PSAP", "CLN3", "ZC3H12A", "QSOX1", "HIF1A", "SQSTM1", "EXOC4", "VMP1", "KAT2A", "CTSA", "VPS35", "BECN1", "ATP6V1G1", "ATP6V1E1", "SVIP", "PARK7", "RRAGA", "VDAC1", "ATP6V0D1", "ATG7", "SIRT2", "ATP6V1H", "DNM1L", "RUVBL1", "U2AF1", "RPL28", "EXOC1", "LRRK2", "TRIM13", "TSPO", "VPS26A", "ATP6V0A1", "ATP6V1A", "NRBF2")	0
GO_PHOSPHOLIPID_METABOLIC_PROCESS	0.00214085	0.0150065	-0.309408	-1.48483	66	209	c("PIK3C2G", "PON1", "FGFR3", "EGFR", "PLCH2", "PLD1", "TTC7B", "LPCAT1", "FADS1", "IRS2", "PIK3R1", "FGFR1", "LPIN1", "FGF1", "IRS1", "ERBB3", "SGMS1", "ERBB2", "CDS1", "PIK3CB", "MVD", "FRS2", "PIK3CA", "DDHD1", "PIK3C2B", "PLCG1", "FGFR2", "NKX2-1", "MTM1", "PGAP2", "HBEGF", "SYNJ1", "INPP5K", "SERINC5", "GATA6", "PIKFYVE", "INPP5B", "SPHK2", "CHKA", "OCRL", "MTMR14", "SMG1", "PNPLA8", "PCYT1A…	0
GO_AMMONIUM_ION_METABOLIC_PROCESS	0.42843	0.62149	0.265557	1.01441	26467	76	c("SRM", "SLC44A4", "PLA2G12A", "GCH1", "ODC1", "AKR1B10", "PAOX", "LPCAT3", "CLN3", "CHPT1", "ACADL", "SHMT1", "DNMT1", "AMD1", "MAOA", "DHPS", "SMOX", "SMPD1", "SAT1")	0
GO_NCRNA_CATABOLIC_PROCESS	0.499457	0.674948	0.358446	0.971973	27590	16	c("EXOSC8", "EXOSC3", "NUDT16", "EXOSC9", "EXOSC5", "DIS3L2", "EXOSC10", "XRN1", "EXOSC4", "EXOSC2")	0
GO_REGULATION_OF_FAT_CELL_DIFFERENTIATION	0.0447728	0.145185	-0.364447	-1.40522	1784	56	c("INSIG1", "ID4", "ZBTB16", "ID2", "SIRT1", "JAG1", "NR1D1", "CEBPA", "TGFB1I1", "ARNTL", "TAF8", "FTO", "MMP11", "FOXO1", "KLF5", "CREB1", "WDFY2", "WWTR1", "CREBL2")	0
GO_REGULATION_OF_RNA_STABILITY	0.011712	0.0545999	0.359306	1.47815	757	121	c("PSMB9", "PSMB8", "YBX1", "PSMB5", "PSMA3", "ZC3H12A", "EXOSC8", "PSMB10", "UBA52", "PSMB3", "EXOSC3", "PSMC5", "PSMD14", "PSMC6", "PSMD11", "PSMA4", "EXOSC1", "PSMA1", "UBC", "PSMB2", "PSMD13", "PSMB1", "YTHDF2", "EXOSC9", "PSMD2", "PSMD12", "ZC3H14", "PSMD1", "PSMC1", "METTL14", "HNRNPC", "PSMA2", "PSMA7", "PSMC4", "PSMD8", "PSMC2", "PSMB6", "PSMB7", "PSMD7", "PSMB4", "EXOSC5", "PSMA6", "PSME…	0
GO_NEGATIVE_REGULATION_OF_CELL_DEVELOPMENT	0.000204034	0.0020926	-0.380227	-1.73472	6	145	c("FSTL4", "NGEF", "DIXDC1", "ID4", "SEMA4C", "ID2", "NRP1", "SEMA5A", "BMP4", "ID1", "PLK2", "NPR2", "OVOL2", "EPHA7", "JAG1", "ADCY6", "HMG20A", "SRGAP2", "RAPGEF2", "VASN", "EFEMP1", "NFATC4", "CAV1", "ARHGEF1", "NOTCH1", "NKX2-1", "SLIT2", "KANK1", "HNF1B", "PBX1", "APP", "VIM", "PSEN1", "MECP2", "COL3A1", "ARHGEF2", "HOOK3", "SEMA4F")	0
GO_MAMMARY_GLAND_MORPHOGENESIS	0.0143477	0.062957	-0.530896	-1.6634	624	23	c("ARG1", "BMP4", "VDR", "PTCH1", "KDM5B", "CAV1", "FGFR2", "ELF3", "BTRC", "EPHA2")	0
GO_CELLULAR_PROTEIN_COMPLEX_DISASSEMBLY	1.57364e-05	0.000423469	0.612693	2.44935	0	100	c("MRPS18B", "MRPL11", "MRPL39", "N6AMT1", "MRPL35", "DAP3", "MRPS5", "MRPL16", "CHCHD1", "DSTN", "MRPS15", "MRPL42", "MRPL21", "MRPL46", "MRPS16", "MRPS7", "MRPL12", "MRPL37", "MRPS18C", "MRPS35", "MRPL15", "MRPS34", "MRPL27", "MRPL19", "MRPS14", "MRPS11", "MRPL20", "MRPS10", "MRPL51", "MRPL47", "MRPL28", "AURKAIP1", "MRPS24", "MRPS25", "MRPS18A", "MRPL23", "MRPS28", "MRPS30", "MRPS17", "MRPL22"…	0
GO_BODY_MORPHOGENESIS	0.74809	0.864979	-0.252248	-0.815595	32306	26	c("CSRNP1", "CLDN5", "LRP6", "TIPARP", "COL1A1", "NIPBL", "TGFB1", "SSBP3", "ASPH", "ARID5B", "TGFB3")	0
GO_SOMATIC_STEM_CELL_POPULATION_MAINTENANCE	0.00442317	0.0264937	-0.482061	-1.72614	182	40	c("KLF4", "EPAS1", "KLF10", "LDB1", "ZFP36L2", "POLR2A", "SOX4", "VANGL2", "BCL9L", "PBX1", "YAP1", "PRDM16")	0
GO_CYTOPLASMIC_MICROTUBULE_ORGANIZATION	0.600284	0.757579	-0.275355	-0.906954	25741	28	c("FIGN", "TUBGCP4", "CLASP1", "PLK3", "HOOK3", "EZR", "IFT172")	0
GO_POSITIVE_REGULATION_OF_PHOSPHOLIPASE_ACTIVITY	0.0209226	0.0812401	-0.554767	-1.62923	927	18	c("FGFR3", "EGFR", "FGFR1", "PRKCE", "FGFR2", "ANG", "MARCKS", "PRKCD", "PDPK1", "PLA2G1B", "PRKCZ", "ABL2", "GNA13", "GNAQ")	0
GO_NEGATIVE_REGULATION_OF_PEPTIDYL_TYROSINE_PHOSPHORYLATION	0.413097	0.610148	-0.316908	-1.02466	17839	26	c("SRCIN1", "ERRFI1", "SH3BP5L", "CAV1", "PRKCD", "PSEN1", "SOCS5", "GPRC5A", "PRKCZ")	0
GO_NUCLEOSIDE_DIPHOSPHATE_METABOLIC_PROCESS	0.00204596	0.0145507	0.51422	1.77792	120	45	c("NME1", "PFKP", "HKDC1", "ALDOA", "GAPDH", "ENO3", "ENO1", "NUDT5", "PGAM1", "PGK1", "NME4", "NME6", "DTYMK", "CMPK1", "NUDT16", "GALK1")	0
GO_MICROTUBULE_POLYMERIZATION_OR_DEPOLYMERIZATION	0.0408784	0.13687	-0.505691	-1.52807	1801	20	c("TPPP3", "CRYAB", "SGK1", "TUBGCP4", "CAV1", "CLASP2", "CLASP1", "STMN1", "NDE1", "GOLGA2", "AKAP9", "SLAIN2")	0
GO_RESPONSE_TO_AMMONIUM_ION	0.800101	0.899844	0.269496	0.753654	44523	18	c("ASS1", "RGS10", "LRRK2", "GNB1")	0
GO_REGULATION_OF_GLUCOSE_IMPORT	0.0642367	0.188518	-0.409971	-1.40433	2713	33	c("IRS2", "PIK3R1", "INSR", "IRS1", "MARCKS", "CREBL2", "PRKAG2", "ADIPOR2", "PIK3R3", "PRKCZ", "GRB10", "APPL1", "RPS6KB1", "PRKCI", "SIRT6")	0
GO_NEGATIVE_REGULATION_OF_PROTEOLYSIS	0.00842637	0.0423201	0.352636	1.48407	553	142	c("SLPI", "SPINK5", "BST2", "RENBP", "CSTB", "GPX1", "PEBP1", "CST8", "SERPINE1", "CLN3", "SFN", "CD44", "MAD2L1", "DNAJA3", "C3", "BAG5", "SERPINB8", "THBS1", "ITIH4", "GIPC1", "HFE", "SVIP", "PARK7", "USP14", "BCL2L12", "SNX12", "PRDX3", "HSP90AB1", "PTTG1", "TIMP2", "HERPUD1", "PSMG2", "SDCBP", "MAD2L2", "UCHL5", "BUB3", "LRRK2")	0
GO_REGULATION_OF_EPITHELIAL_CELL_APOPTOTIC_PROCESS	0.583797	0.743222	-0.2726	-0.919554	24780	31	c("AGER", "SEMA5A", "BMP4", "RAMP2", "TCF7L2", "MAPK7", "ABL1", "SORT1", "PIAS4", "WFS1", "ICAM1", "KRIT1", "TIA1")	0
GO_PHOSPHATIDYLCHOLINE_METABOLIC_PROCESS	0.393075	0.591636	-0.318461	-1.03915	16902	27	c("PON1", "LPCAT1", "LPIN1", "CDS1", "CHKA", "PNPLA8", "PCYT1A", "MECP2")	0
GO_LUNG_EPITHELIUM_DEVELOPMENT	0.00324945	0.0205587	-0.566746	-1.81486	140	25	c("BMP4", "ERRFI1", "KLF2", "WNT7B", "THRA", "NUMA1", "NKX2-1", "GATA6", "CREB1", "YAP1", "GRHL2", "THRB", "FOXA1", "NUMB", "PKD1", "SHH")	0
GO_METENCEPHALON_DEVELOPMENT	0.321159	0.525321	-0.290846	-1.07911	13031	47	c("SEMA4C", "NCOA2", "LDB1", "SEC24B", "CACNA1A", "NR2C2", "MECP2", "HSPA5", "LRP6", "PTBP2", "MDK", "ABL1")	0
GO_ACTIN_FILAMENT_BUNDLE_ORGANIZATION	0.84453	0.926615	-0.22499	-0.753735	36014	30	c("PHACTR1", "TNFAIP1", "BAIAP2L1", "BAIAP2", "EZR", "HSP90B1")	0
GO_RESPIRATORY_GASEOUS_EXCHANGE	0.388623	0.587355	-0.313405	-1.04157	16627	29	c("MAFB", "SFTPA1", "KDM6A", "HNMT", "PBX3", "NDST1", "FUT8", "ADRB2", "MECP2", "ELN")	0
GO_NEGATIVE_REGULATION_OF_PROTEIN_MODIFICATION_BY_SMALL_PROTEIN_CONJUGATION_OR_REMOVAL	4.65427e-05	0.000654059	0.455482	1.86335	2	116	c("PSMB9", "PINX1", "GCLC", "GLMN", "PSMB8", "PSMB5", "PSMA3", "MAD2L1", "OTUB1", "BAG5", "GTPBP4", "PSMB10", "CRY1", "UBA52", "HFE", "PSMB3", "PARK7", "PSMC5", "RASD2", "RPS3", "PSMD14", "PSMC6", "PSMD11", "PSMA4", "PSMA1", "UBC", "PSMB2", "ANAPC11", "PSMD13", "PSMB1", "PSMD2", "PSMD12", "PSMD1", "PSMC1", "PSMA2", "PSMA7", "MAD2L2", "PSMC4", "ANAPC10", "PSMD8", "UBE2E1", "PSMC2", "PSMB6", "PSMB7…	0
GO_AMINO_ACID_ACTIVATION	3.3749e-05	0.000581177	0.595846	2.06978	1	46	c("SARS", "CARS", "MRPL39", "AARS", "PPA1", "FARSB", "EPRS", "RARS", "EARS2", "FARS2", "NARS", "AARS2", "EEF1E1", "MARS2", "FDXACB1", "NARS2", "TARS2", "MARS", "YARS2", "VARS", "GARS", "AIMP1", "DARS", "TARS", "YARS", "WARS", "IARS", "AIMP2", "PPA2", "FARSA")	0
GO_DENDRITIC_CELL_DIFFERENTIATION	0.789032	0.894277	0.283011	0.755076	43522	15	c("RELB", "CSF2", "BATF")	0
GO_REGULATION_OF_PROTEASOMAL_UBIQUITIN_DEPENDENT_PROTEIN_CATABOLIC_PROCESS	0.607023	0.761188	0.228201	0.927317	38928	111	c("CLU", "TRIB3", "GCLC", "HSPBP1", "GLMN", "MAD2L1", "BAG5", "STUB1", "GIPC1", "HFE", "NSMCE2", "SVIP", "PARK7", "USP14", "HSP90AB1", "ANAPC11", "HERPUD1", "SIRT2", "PSMG2", "SDCBP", "MAD2L2", "ANAPC10", "BUB3", "LRRK2")	0
GO_NEGATIVE_REGULATION_OF_NEURON_DIFFERENTIATION	0.000243191	0.0024261	-0.440081	-1.86805	8	93	c("FSTL4", "NGEF", "DIXDC1", "ID4", "SEMA4C", "ID2", "NRP1", "SEMA5A", "ID1", "PLK2", "EPHA7", "JAG1", "ADCY6", "HMG20A", "RAPGEF2", "EFEMP1", "NFATC4", "CAV1", "ARHGEF1", "NOTCH1", "SLIT2", "KANK1", "PBX1", "APP", "VIM")	0
GO_REGULATION_OF_SKELETAL_MUSCLE_TISSUE_DEVELOPMENT	0.395948	0.593806	-0.34002	-1.04089	17372	21	c("TSC22D3", "ARNTL", "MTM1", "ADRB2", "HMGCR", "DDX5", "SHH", "TGFB1", "NR1D2", "DDX17", "RPS6KB1", "CTNNB1", "PRKAA1")	0
GO_MUSCLE_TISSUE_DEVELOPMENT	0.215085	0.419969	-0.253568	-1.1206	7627	118	c("RBP4", "MYLK", "ID2", "BMP4", "MYH7", "SIK1", "CAV1", "NOTCH1", "FGFR2", "KDM6B", "CFLAR", "PLAGL1", "GATA6", "MARCKS", "BCL9L", "NR2F2", "KLF5", "IFT20", "COL3A1", "HIVEP3", "MEF2A", "SVIL", "UBE4B", "FOXN2", "TIPARP", "SKIL", "MYH10", "ACVR1", "SMAD1", "ARID1A", "MAML1", "AKAP13", "SGCB", "SHH", "CBY1", "MYH14", "PKD2", "PKP2", "EP300")	0
GO_ACID_SECRETION	0.191775	0.391999	-0.422358	-1.24038	8505	18	c("ABCC4", "GLS", "CACNA1A", "PNPLA8", "SLC38A2", "SLC6A9", "UNC13B", "PLA2G1B")	0
GO_POSITIVE_REGULATION_OF_ADAPTIVE_IMMUNE_RESPONSE	0.188309	0.388171	0.395683	1.23362	10755	28	c("B2M", "ANXA1", "HSPD1", "RIPK2", "MALT1", "PYCARD", "C3", "EXOSC3")	0
GO_REGULATION_OF_OSTEOCLAST_DIFFERENTIATION	0.0265026	0.0981838	-0.490479	-1.57063	1149	25	c("TMEM178", "MITF", "MAFB", "PIK3R1", "TOB2", "KLF10")	0
GO_REGULATION_OF_PROTEIN_BINDING	0.112368	0.280489	-0.276807	-1.21278	4021	112	c("CTHRC1", "PRMT8", "NRP1", "CAPRIN2", "BAMBI", "BMP4", "ID1", "PLK2", "RAPGEF2", "MAPK8", "AIDA", "NFATC4", "CAV1", "CSNK1E", "EPB41L5", "TCF7L2", "HOPX", "MEN1", "APP", "KDM1A", "ADRB2", "SPPL3", "PRKCD", "PSEN1", "LDLRAP1", "HSPA5", "SENP2", "ABL1", "TGFBR1")	0
GO_CARDIAC_SEPTUM_DEVELOPMENT	0.00287207	0.0186972	-0.461219	-1.7347	115	50	c("ID2", "BMP4", "PRDM1", "JAG1", "NOTCH2", "CITED2", "FRS2", "NOTCH1", "PTK7", "FGFR2", "SOX4", "VANGL2", "FZD1", "GATA6")	0
GO_REGULATION_OF_HISTONE_METHYLATION	0.0132308	0.0595894	-0.474893	-1.62672	558	33	c("SIRT1", "TET1", "AUTS2", "JARID2", "PAXIP1", "SETD7", "KDM3A", "KDM1A", "MECP2", "PAF1", "BCOR", "PYGO2", "NSD1", "OGT", "KDM4A", "CTR9", "RTF1", "PHF1", "RNF20", "XBP1")	0
GO_EPIDERMIS_MORPHOGENESIS	0.0568663	0.172428	-0.533817	-1.49348	2549	15	c("KLK14", "KLF4", "NOTCH1", "FGFR2", "FOXQ1")	0
GO_INTERMEDIATE_FILAMENT_BASED_PROCESS	0.565061	0.726952	-0.306149	-0.925107	24908	20	c("DST", "MTM1", "VIM", "SHH", "PKP2", "TCHH", "CLN8", "VPS54")	0
GO_COGNITION	0.610497	0.763863	0.231848	0.921933	38652	97	c("CBR3", "ADORA1", "KCNK2", "SLC1A4", "FEN1", "PPT1", "CLN3", "HIF1A")	0
GO_RESPONSE_TO_ZINC_ION	0.911024	0.965177	-0.218916	-0.670159	39972	21	c("ARG1", "ATP7B", "KHK", "CREB1", "SLC30A5", "SLC30A7", "CRIP1")	0
GO_AXIS_SPECIFICATION	0.000169438	0.00182756	-0.553242	-1.99234	6	41	c("HHEX", "BMP4", "PTCH1", "FZD5", "KDM6A", "LDB1", "CITED2", "FRS2", "NOTCH1", "AXIN2", "EPB41L5", "RNF2", "LRP6", "SENP2", "PGAP1", "BCOR", "ETS2", "C2CD3", "IFT172", "SMAD6", "SHH")	0
GO_PHOSPHATIDYLINOSITOL_METABOLIC_PROCESS	0.000195144	0.00202991	-0.41088	-1.79784	6	111	c("PIK3C2G", "FGFR3", "EGFR", "PLCH2", "TTC7B", "IRS2", "PIK3R1", "FGFR1", "FGF1", "IRS1", "ERBB3", "ERBB2", "CDS1", "PIK3CB", "FRS2", "PIK3CA", "PIK3C2B", "FGFR2", "MTM1", "PGAP2", "HBEGF", "SYNJ1", "INPP5K", "PIKFYVE", "INPP5B", "OCRL", "MTMR14", "SMG1", "PIGN", "FAM126A", "PGAP1", "MTMR4", "PIGT", "INPP1", "PIK3R3", "GAB1", "PIGS", "FIG4", "PLA2G1B", "INPP5E", "PI4K2A", "PIGM")	0
GO_CELL_PART_MORPHOGENESIS	0.005361	0.0298186	-0.275754	-1.36761	153	276	c("CCNO", "ITGA1", "CDC14A", "NRP1", "EFNB1", "EFNB2", "LIFR", "CTNND2", "NRP2", "EPHA7", "NR4A2", "ANKRD27", "ANK3", "ABCC4", "SLIT3", "SRGAP2", "PLXNB1", "TROVE2", "RFX3", "UNC119B", "DPYSL2", "BTBD3", "ERBB2", "BCL11B", "SGK1", "APBB2", "POLG2", "PLXNA2", "NR4A3", "ABLIM1", "DOCK7", "NOTCH1", "TOP2B", "FGFR2", "NKX2-1", "VANGL2", "MTM1", "FZD3", "SLIT2", "ULK1", "FNBP1L", "CACNA1A", "POC1B", "…	0
GO_RESPONSE_TO_ORGANOPHOSPHORUS	0.575146	0.73509	0.254036	0.932345	34854	61	c("CDO1", "ASS1", "NME1", "PPARGC1B", "AREG", "TYMS", "IGFBP5")	0
GO_AXO_DENDRITIC_TRANSPORT	0.573644	0.734134	0.302918	0.919233	32473	25	c("HIF1A", "SPG7", "BLOC1S2", "DTNBP1", "BLOC1S3")	0
GO_SINGLE_ORGANISM_MEMBRANE_FUSION	0.616053	0.767899	0.247722	0.911504	37346	62	c("BAX", "SNAP47", "AFG3L2", "STOML2", "VPS8", "TC2N", "SNAP23", "SYT7", "VPS11", "VTI1B", "BNIP1", "EEA1", "STX8", "STX3", "CHCHD3", "RAB8A", "VAMP4", "BAK1")	0
GO_REGULATION_OF_PROTEIN_UBIQUITINATION_INVOLVED_IN_UBIQUITIN_DEPENDENT_PROTEIN_CATABOLIC_PROCESS	1.60059e-05	0.000423469	0.566146	2.20431	0	85	c("CLU", "PSMB9", "PSMB8", "PSMB5", "PSMA3", "MAD2L1", "PSMB10", "UBA52", "CCDC22", "HFE", "PSMB3", "PSMC5", "PSMD14", "PSMC6", "PSMD11", "PSMA4", "PSMA1", "UBC", "PSMB2", "ANAPC11", "PSMD13", "PSMB1", "PSMD2", "PSMD12", "PSMD1", "PSMC1", "PSMA2", "PSMA7", "PSMC4", "ANAPC10", "PSMD8", "UBE2E1", "PSMC2", "PSMB6", "PSMB7", "BUB3", "PSMD7", "PSMB4", "PSMA6", "PSME1", "PSMC3", "RPS27A", "ANAPC1", "PS…	0
GO_POLYSACCHARIDE_BIOSYNTHETIC_PROCESS	0.886314	0.947831	0.234032	0.68783	49840	22	c("AGL", "UBA52", "UBC", "PGM2", "ALG1", "RPS27A")	0
GO_REGULATION_OF_TYROSINE_PHOSPHORYLATION_OF_STAT_PROTEIN	0.880501	0.94552	0.232416	0.698174	49816	24	c("PTPN2", "ARL2BP", "CSF2", "CRLF1", "GHR", "STAP2", "INPP5F", "CLCF1")	0
GO_ORGAN_REGENERATION	0.162865	0.355796	0.357501	1.23606	9631	45	c("PPARG", "CDKN1A", "GSTP1", "ANXA3", "ATIC", "TYMS", "LCP1", "DDR1", "HFE", "CDK4")	0
GO_GLAND_MORPHOGENESIS	0.00127621	0.00966417	-0.470929	-1.80036	50	54	c("ARG1", "ID4", "EGFR", "NRP1", "BMP4", "VDR", "PTCH1", "FGFR1", "TET2", "KDM5B", "RARG", "FRS2", "CAV1", "NOTCH1", "FGFR2")	0
GO_RIBOSOME_BIOGENESIS	1.41663e-05	0.000423469	0.565338	2.56355	0	260	c("RRS1", "C1QBP", "PPAN", "UTP23", "NHP2", "MRPL11", "MRTO4", "PNO1", "MPHOSPH6", "FASTKD2", "WDR75", "RPS27L", "RAN", "C1D", "BYSL", "GNL3", "RPL12", "NOC4L", "SDAD1", "MTG1", "NIP7", "IMP4", "MRPS7", "RPF2", "RPS2", "RPL27", "RPSA", "RPL23", "RPL39", "FBL", "FDXACB1", "RPP40", "RRP9", "EXOSC8", "WDR18", "TBL3", "RPP30", "GTPBP4", "MRPS11", "MRPL20", "LTV1", "WDR12", "LAS1L", "UBA52", "NOP58", …	0
GO_IRE1_MEDIATED_UNFOLDED_PROTEIN_RESPONSE	0.758288	0.872185	-0.223677	-0.837791	30696	49	c("WIPI1", "SYVN1", "CTDSP2", "DNAJB9", "SEC61A1", "KLHDC3", "HSPA5", "DNAJC3", "WFS1", "SSR1", "TLN1", "SEC61B", "GFPT1", "PDIA6", "EDEM1", "SEC61A2", "ADD1", "EXTL3", "XBP1")	0
GO_SINGLE_ORGANISM_BEHAVIOR	0.0318694	0.11402	-0.293672	-1.33036	1094	139	c("NPY2R", "SHANK2", "PPP1R1B", "EGFR", "ID2", "GDNF", "PLK2", "CHRNB1", "AUTS2", "NR4A2", "VWA1", "NCOA2", "FBXL20", "SGK1", "NR4A3", "THRA", "PRKCE", "SYNJ1", "CACNA1A", "ATP8A1", "CASP3", "CLDN5", "PBX3", "APP", "GM2A", "ADRB2", "CREB1", "IFT20", "ABCA7", "PSEN1", "RIC8A", "MECP2")	0
GO_POSITIVE_REGULATION_OF_ENDOCYTOSIS	0.355393	0.559405	0.288218	1.06051	21544	62	c("PPARG", "B2M", "CYBA", "CD14", "CD63", "SERPINE1", "PPT1", "PYCARD", "C3")	0
GO_MRNA_SPLICE_SITE_SELECTION	0.560502	0.723332	0.305794	0.92796	31729	25	c("CELF4", "SF3A3", "SF3A1", "SRSF5", "SNRPC", "NOL3", "SRSF6", "RBMXL1")	0
GO_REGULATION_OF_TRANSLATION_IN_RESPONSE_TO_STRESS	0.804076	0.90154	-0.258479	-0.759098	35663	18	c("EIF2AK3", "PPP1R15A", "RPS6KA3", "DNAJC3", "NCK1", "ATF4")	0
GO_LYSOSOMAL_TRANSPORT	0.873166	0.9411	-0.200252	-0.774407	34689	57	c("KIF13A", "ATG14", "RHOB", "MTM1", "GPRASP1", "ADRB2", "HOOK3", "ZFYVE16", "DENND3", "USE1", "LYST", "VPS33B", "SNX27", "SORT1", "VPS39", "SNX16", "TRAK1", "GCC2")	0
GO_POSITIVE_REGULATION_OF_DNA_BIOSYNTHETIC_PROCESS	0.753836	0.869559	0.247452	0.81626	43723	36	c("RFC4", "RFC5", "CCT8", "CCT7", "CCT4", "CCT3", "RFC3")	0
GO_REGULATION_OF_CALCIUM_MEDIATED_SIGNALING	0.49931	0.674948	0.308302	0.968608	28567	29	c("GSTO1", "GSTM2", "HINT1", "P2RX4", "RCAN3", "TMBIM4", "RCAN1", "LRRK2", "HTT", "SRI", "FKBP1A")	0
GO_REGULATION_OF_ALPHA_BETA_T_CELL_ACTIVATION	0.145234	0.330216	-0.400617	-1.28287	6301	25	c("AGER", "ZBTB16", "IRF1", "CD83", "BCL6")	0
GO_MUSCLE_ORGAN_DEVELOPMENT	0.0532317	0.164582	-0.296061	-1.29922	1899	113	c("ID3", "MYLK", "FOXO4", "MYH7", "SIRT1", "SPEG", "CRYAB", "CAV1", "NOTCH1", "FGFR2", "VANGL2", "CFLAR", "SGCE", "FZD1", "HBEGF", "PLAGL1", "BCL9L", "NR2F2", "TAGLN", "KLF5", "COL3A1", "HIVEP3", "MEF2A", "SVIL", "FOXK1", "UBE4B", "FOXN2")	0
GO_POSITIVE_REGULATION_OF_HEMOPOIESIS	0.621722	0.771674	-0.225862	-0.920077	23870	74	c("AGER", "ZBTB16", "ID2", "PRDM1", "CD83", "JAG1", "RIPK1", "KLF10", "PRKCA", "STAT5B", "KDM1A", "CREB1", "MMP14", "ZBTB1")	0
GO_REGULATION_OF_PHOSPHATIDYLINOSITOL_3_KINASE_ACTIVITY	0.0060791	0.032967	-0.595662	-1.7754	268	19	c("KLF4", "FGFR3", "VAV2", "PIK3R1", "IRS1", "ATG14")	0
GO_CELLULAR_RESPONSE_TO_EPIDERMAL_GROWTH_FACTOR_STIMULUS	0.108678	0.274323	-0.45619	-1.3597	4808	19	c("EGFR", "ID1", "ERRFI1", "BAG4", "PLCG1", "INPP5K", "STAT5B")	0
GO_MYELOID_CELL_HOMEOSTASIS	0.211065	0.414891	-0.305391	-1.16292	8453	53	c("BCL2L11", "ID2", "BMP4", "EPAS1", "BCL6", "SMAD5", "KLF2", "THRA", "ARID4A", "PKNOX1", "CASP3", "SLC25A38", "JMJD6", "JAK2")	0
GO_REGULATION_OF_BLOOD_PRESSURE	0.0493418	0.155584	0.392889	1.41357	2960	55	c("PPARG", "ADORA1", "RENBP", "SOD2", "CYBA", "GCH1", "ATP6AP2", "CTSZ", "HMOX1", "ADH5", "PTGS1", "ATP1A1", "P2RX4")	0
GO_REGULATION_OF_MORPHOGENESIS_OF_A_BRANCHING_STRUCTURE	0.122862	0.298432	-0.422191	-1.32281	5351	23	c("BMP4", "ETV5", "GDNF", "FGFR1", "FGFR2", "HNF1B", "BTBD7")	0
GO_RESPONSE_TO_ELECTRICAL_STIMULUS	0.0648945	0.189877	0.51441	1.4583	3617	19	c("PSMB9", "CD14", "ADSSL1", "PPARGC1A", "HIF1A")	0
GO_REGULATION_OF_CYTOKINE_PRODUCTION	0.198811	0.399759	0.248098	1.12159	13972	253	c("MIF", "CLU", "CX3CL1", "BST2", "GSTP1", "C1QBP", "P2RY2", "B2M", "LY96", "CYBA", "CD14", "ATP6AP2", "ANXA1", "HSPD1", "GLMN", "CHID1", "RIPK2", "SERPINE1", "HMOX1", "ADORA2B", "IL17RC", "ZC3H12A", "MAPK13", "HIF1A", "MALT1", "PYCARD", "GSDMD", "C3", "RELB", "THBS1", "NFKBIL1", "LPL", "UBA52", "HFE", "NFKB2", "PARK7", "LITAF", "MUL1", "CSF2", "JAK3")	0
GO_REGULATION_OF_ERBB_SIGNALING_PATHWAY	0.931961	0.975689	-0.187983	-0.721959	37270	55	c("ITGA1", "EGFR", "SPRY1", "ERRFI1", "RHBDF2", "CBL", "APP", "PSEN1", "SPRY2", "ADAM17", "EPS15", "ARAP1", "SOCS5", "GPRC5A", "SOS1", "ARHGEF7", "STAM")	0
GO_VENTRICULAR_SEPTUM_MORPHOGENESIS	0.00336738	0.021253	-0.659433	-1.84492	150	15	c("ID2", "CITED2", "NOTCH1", "FGFR2", "SOX4", "VANGL2", "FZD1")	0
GO_NEGATIVE_REGULATION_OF_SMOOTH_MUSCLE_CELL_PROLIFERATION	0.185577	0.383894	0.449312	1.25651	10326	18	c("PPARG", "IGFBP5", "HMOX1", "PPARGC1A")	0
GO_CHEMICAL_HOMEOSTASIS	0.124643	0.30052	0.244242	1.15274	9347	391	c("STEAP4", "PPARG", "AQP3", "FABP3", "PKHD1", "GOT1", "LCN2", "NME1", "BAX", "SCNN1B", "GSTP1", "ANGPTL4", "HKDC1", "SOD2", "P2RY2", "B2M", "HEXB", "CYBA", "TGM2", "ATP5B", "NUBP1", "ATP6V1D", "GRINA", "ISCU", "SFXN1", "SCO2", "IGFBP5", "HMOX1", "PPT1", "ATP6V0B", "FTH1", "DGAT2", "PPARGC1A", "CLN3", "PTPN2", "HIF1A", "SFN", "CLDN4", "CKB", "ENDOG", "ABCB6", "SLC30A1", "CYBRD1", "LAMTOR1", "STOM…	0
GO_SYNAPSE_ORGANIZATION	0.000896347	0.00738035	-0.48655	-1.84603	35	52	c("SHANK2", "ETV5", "GDNF", "CHRNB1", "CTNND2", "FZD5", "ELFN1", "MAGI2", "ANK3", "WNT7B", "ERBB2", "FZD1", "CACNA1A", "CHD4", "APP", "MECP2", "SLC9A6", "COL4A5", "LAMB2", "UNC13B")	0
GO_METANEPHROS_DEVELOPMENT	0.00542427	0.0300287	-0.511306	-1.73791	229	32	c("ID3", "ID2", "BMP4", "GDNF", "PTCH1", "SPRY1", "WNT7B")	0
GO_REGULATION_OF_MICROTUBULE_BASED_PROCESS	0.750027	0.865849	0.208897	0.867218	48822	129	c("ATF5", "PKHD1", "CDK5RAP2", "NUBP1", "KATNB1", "PSRC1", "RAN", "TRIM37", "LAMP1", "ARL2", "HAUS4", "RANBP1", "BECN1")	0
GO_NEGATIVE_REGULATION_OF_TRANSPORTER_ACTIVITY	0.571546	0.732732	-0.274772	-0.92688	24260	31	c("NEDD4L", "ANK3", "INSR", "PRKCE", "CAV1")	0
GO_ENDOSOME_ORGANIZATION	0.999852	1	-0.118635	-0.442302	40497	48	c("USP8", "ALS2CL", "EXOC8", "FAM109A", "HOOK3", "RAB5B", "VPS33B", "STAM", "CHMP4C", "VPS37B", "VPS4A", "RAB22A", "RAB27A", "TMEM127", "DNAJC13", "IST1", "CHMP1B", "ARFGEF2")	0
GO_REGULATION_OF_WOUND_HEALING	0.0578366	0.174826	-0.356837	-1.37045	2312	55	c("FAM46A", "MYLK", "VAV2", "PRKCE", "CAV1", "CLASP2", "HBEGF", "CLASP1", "PRKCA", "KANK1", "STXBP5", "HOPX", "ADRB2", "PHLDB2", "PRKCD", "CD36", "F2RL1")	0
GO_REGULATION_OF_MAPK_CASCADE	0.0187481	0.0754832	-0.250736	-1.26726	504	328	c("KLF4", "ITGA1", "GADD45B", "FGFR3", "SEMA4C", "MAPK8IP1", "GADD45G", "EGFR", "NRP1", "PDCD4", "BMP4", "ID1", "MADD", "EPHA7", "DUSP1", "SPRY1", "FZD7", "FZD5", "BMP3", "INSR", "FGFR1", "TAOK3", "FGF1", "STYX", "PER1", "ERRFI1", "RIPK1", "RAPGEF2", "MAP3K3", "ERBB2", "FZD8", "DUSP6", "AIDA", "MAGI3", "PRKCE", "PIK3CB", "FRS2", "DSTYK", "CNKSR3", "CAV1", "PLCG1", "FGFR2", "VANGL2", "MAP3K12", "P…	0
GO_MYELOID_LEUKOCYTE_MIGRATION	0.308194	0.512722	0.345308	1.1094	17751	32	c("LGALS3", "CX3CL1", "ANXA1", "IL17RC", "JAGN1", "NUP85")	0
GO_POSITIVE_REGULATION_OF_NEURON_DEATH	0.503365	0.677875	-0.26354	-0.969066	20567	45	c("BCL2L11", "ITGA1", "AGER", "EPHA7", "DDIT4", "BBC3", "MAP3K11", "MAP3K5", "CASP3")	0
GO_RESPONSE_TO_ESTRADIOL	0.235459	0.442449	-0.2782	-1.12735	9067	72	c("EGFR", "CAT", "BMP4", "PTCH1", "MMP15", "DUSP1", "SOCS2", "TXNIP", "SOCS3", "INSR", "CRYAB", "CDK2", "RAMP2", "CDKN1B", "STAT5B", "CASP3", "NR2F2", "DNMT3A", "NRIP1", "MECP2", "NRF1")	0
GO_CORONARY_VASCULATURE_DEVELOPMENT	0.0389478	0.132224	-0.466669	-1.50888	1681	26	c("NRP1", "PRDM1", "SEC24B", "NOTCH1", "PTK7", "GATA6", "NDST1", "SETD2", "MYH10", "SMAD6", "MEGF8")	0
GO_CARTILAGE_DEVELOPMENT	0.0113625	0.0533964	-0.407335	-1.57059	452	56	c("FGFR3", "ZBTB16", "BMP4", "EIF2AK3", "THBS3", "SMAD5", "BMP3", "FGFR1", "TGFBI", "WNT7B", "THRA", "CHSY1", "RARG", "AXIN2")	0
GO_REGULATION_OF_TUMOR_NECROSIS_FACTOR_SUPERFAMILY_CYTOKINE_PRODUCTION	0.0759372	0.215709	0.395353	1.36694	4490	45	c("CLU", "GSTP1", "LY96", "CYBA", "CD14", "RIPK2", "ZC3H12A", "PYCARD", "THBS1", "NFKBIL1")	0
GO_NEURON_PROJECTION_EXTENSION	0.0167898	0.0697519	-0.481749	-1.6139	715	30	c("NRP1", "NRP2", "SLIT3", "PLXNB1", "SLIT2", "ULK1", "SLC9A6", "ALCAM", "LAMB2", "USP9X", "PRKCZ", "RAPH1", "STK11", "ULK2", "IQGAP1", "PPP3CB", "FLRT3")	0
GO_REGULATION_OF_CARDIAC_MUSCLE_TISSUE_DEVELOPMENT	0.0468445	0.150469	-0.498401	-1.50605	2064	20	c("RBP4", "EFNB2", "BMP4", "FGFR1", "NOTCH1", "FGFR2", "GATA6")	0
GO_PYRIMIDINE_NUCLEOTIDE_BIOSYNTHETIC_PROCESS	0.00105122	0.00830468	0.662377	1.92605	58	21	c("NME1", "TYMS", "CTPS", "NME4", "NME6", "DTYMK", "CMPK1", "UMPS", "SHMT1", "UCK2", "CTPS2", "DUT", "ERH", "UCKL1", "PRPS1", "CAD")	0
GO_REGULATION_OF_PHOSPHATIDYLINOSITOL_3_KINASE_SIGNALING	0.000227888	0.00229717	-0.490041	-1.90808	8	59	c("KLF4", "FGFR3", "EGFR", "CAT", "SIRT1", "IRS2", "PIK3R1", "FGFR1", "FGF1", "IRS1", "PLXNB1", "ERBB3", "ERBB2", "PIK3CB", "FRS2", "PIK3CA", "FGFR2", "HBEGF", "CBL")	0
GO_RESPONSE_TO_COLD	0.292422	0.497815	0.37297	1.13181	16553	25	c("PPARG", "GMPR", "HSPD1", "PPARGC1A", "LPL", "METRNL")	0
GO_CELLULAR_RESPONSE_TO_INTERLEUKIN_1	0.0137603	0.0612197	0.485711	1.61181	800	37	c("CX3CL1", "HSPA9", "PSMB9", "P2RY2", "BYSL", "ZC3H12A", "HIF1A", "PYCARD", "OTUB1")	0
GO_CIRCULATORY_SYSTEM_PROCESS	0.0455006	0.147285	0.322997	1.33982	2960	128	c("PPARG", "ADORA1", "CX3CL1", "RENBP", "IMMP2L", "SOD2", "P2RY2", "GPX1", "CYBA", "PTP4A3", "GCH1", "ATP6AP2", "CTSZ", "GCLC", "GCLM", "HMOX1", "ADH5", "ADORA2B", "HIF1A", "VEGFB", "PTGS1", "GAA", "ATP1A1")	0
GO_REGULATION_OF_VASODILATION	0.310724	0.5153	0.415485	1.12664	17164	16	c("ADORA1", "P2RY2", "HMOX1")	0
GO_REGULATION_OF_TRIGLYCERIDE_METABOLIC_PROCESS	0.293876	0.498548	-0.378632	-1.12854	13003	19	c("LDLR", "SIK1", "ATG14", "TBL1XR1", "SCARB1", "GPAM", "SREBF1")	0
GO_RESPONSE_TO_COCAINE	0.678672	0.815355	-0.300509	-0.840748	30432	15	c("DPYSL2", "HNMT", "PPP1R15A", "DNMT3A")	0
GO_CELL_CHEMOTAXIS	0.538876	0.7063	-0.246401	-0.952873	21408	57	c("ITGA1", "NRP1", "SEMA5A", "ITGA9", "DOCK4", "ELMO2", "HBEGF", "LBP", "PLEKHG5", "PRKCD", "EPHA2", "IL17RA")	0
GO_RIBONUCLEOTIDE_CATABOLIC_PROCESS	0.0893342	0.24268	0.520646	1.4118	4934	16	c("NT5E", "PDE8A", "HINT1", "NUDT16")	0
GO_DNA_TEMPLATED_TRANSCRIPTION_TERMINATION	0.566746	0.728105	0.2409	0.943481	35530	88	c("MNAT1", "TAF1B", "GTF2H4", "CCNH", "CD3EAP", "THOC5", "CSTF1", "POLR3K", "POLR1C", "TWISTNB", "SMN1", "U2AF1", "EIF4A3", "SRSF5", "POLR2K", "MAZ", "SNRPF", "POLR2F", "CSTF3", "DDX39B", "SNRPB", "GTF2H5", "SNRPD3", "CDK7", "SRSF6", "SRRM1", "POLR2H", "CPSF2", "POLR1D", "THOC7", "NCBP2", "THOC6", "THOC1", "LSM10", "CPSF1", "NCBP1", "CLP1", "POLR2E")	0
GO_POSITIVE_REGULATION_OF_CATION_CHANNEL_ACTIVITY	0.448588	0.637824	-0.336274	-1.00228	19849	19	c("BMP4", "ANK3", "NOS1AP", "STIM1")	0
GO_REGULATION_OF_CELLULAR_SENESCENCE	0.466271	0.654931	-0.337355	-0.990741	20680	18	c("SIRT1", "BCL6", "ARNTL", "YPEL3", "ABL1", "PRKDC")	0
GO_RESPONSE_TO_AMINE	0.265742	0.474085	-0.370933	-1.14932	11630	22	c("ARG1", "PPP1R1B", "NR4A2", "DPYSL2", "HNMT")	0
GO_REGULATION_OF_ORGANIC_ACID_TRANSPORT	0.17525	0.372008	0.429446	1.26216	9854	22	c("MIF", "ADORA1", "P2RY2", "THBS1", "P2RX4")	0
GO_REGULATION_OF_DNA_DEPENDENT_DNA_REPLICATION	0.912542	0.965458	0.219601	0.666399	51658	25	c("RFC4", "RFC5", "STOML2", "RFC3", "FBXO18", "TIPIN", "NBN")	0
GO_PROTEIN_HOMOTETRAMERIZATION	0.171775	0.366763	0.365647	1.23326	10070	40	c("ALDOA", "SOD2", "ACOT13", "PCBD2", "THG1L", "CRYZ", "DCTPP1", "SHMT2", "ACADL", "SHMT1", "DHPS", "DNM1L", "IMPDH2", "ALDH5A1", "DCXR", "RXRA", "DECR1", "ACADS", "ATPIF1", "USP16")	0
GO_VESICLE_LOCALIZATION	0.996936	1	0.152272	0.634988	65072	133	c("CTSZ", "AREG", "SNAP47", "CLN3", "TC2N", "BLOC1S2", "ARL6", "STON2", "DTNBP1", "SAR1B", "AP1M2", "SNAP23", "TRAPPC2L", "SYT7", "TRAPPC3", "WDR43", "SEC13", "LMAN1", "VPS33A")	0
GO_POSITIVE_REGULATION_OF_TYPE_I_INTERFERON_PRODUCTION	0.990876	1	0.161621	0.57528	59292	52	c("CD14", "HSPD1", "RIPK2", "NFKB2", "POLR3H", "XRCC5", "POLR3K", "POLR1C", "POLR2K", "DDX41", "POLR3D", "POLR2F", "POLR3F", "IRAK1", "XRCC6")	0
GO_REGULATION_OF_STRESS_ACTIVATED_PROTEIN_KINASE_SIGNALING_CASCADE	0.0079191	0.0408246	-0.330023	-1.46957	277	124	c("GADD45B", "SEMA4C", "MAPK8IP1", "GADD45G", "PDCD4", "FZD7", "FZD5", "TAOK3", "PER1", "RIPK1", "MAP3K3", "FZD8", "AIDA", "MAGI3", "VANGL2", "PINK1", "IGF1R", "ERCC6", "SH3RF1", "MAP3K11", "MAP3K5", "RAP2A", "NOD1", "NBR1", "FOXO1", "MEN1", "DVL2", "F2RL1", "TAOK1", "MARVELD3", "ITCH", "TLR4", "GAB1", "HIPK3", "EZR", "TAOK2", "MECOM", "MAP4K2", "HMGCR", "MAPK8IP3", "MAP4K5")	0
GO_MYELOID_CELL_DEVELOPMENT	0.0710415	0.204183	-0.437198	-1.4136	3067	26	c("BCL6", "FOXP1", "KLF2", "ARID4A", "JMJD6", "ERCC2", "VPS33B", "ABI1", "EP300", "TSPAN2", "LRRK1")	0
GO_NEGATIVE_REGULATION_OF_KINASE_ACTIVITY	0.000595327	0.00519445	-0.351259	-1.62514	19	160	c("PPP1R1A", "PPP1R1B", "GADD45B", "HEXIM1", "SRCIN1", "HHEX", "MAPK8IP1", "PDCD4", "BMP4", "SIRT1", "DUSP1", "SOCS2", "SPRY1", "IRS2", "SOCS3", "TAOK3", "ERRFI1", "CEBPA", "SH3BP5L", "DUSP6", "AIDA", "CAV1", "CDKN1B", "INPP5K", "IGF1R", "SPRED2", "MIDN", "CASP3", "MEN1", "NR2F2", "RANBP2", "BGN", "PRKCD", "WWTR1", "PSEN1", "SOCS7", "MAPK7", "LRP6", "PRKAG2", "PPP2R5A", "SPRY2", "ABL1", "PDPK1", …	0
GO_REGULATION_OF_MITOCHONDRIAL_MEMBRANE_PERMEABILITY_INVOLVED_IN_APOPTOTIC_PROCESS	0.662802	0.802556	-0.299476	-0.853421	29666	16	c("BCL2L11", "BBC3", "BMF", "BNIP3L")	0
GO_REGULATION_OF_HISTONE_DEACETYLATION	0.708166	0.837705	-0.281885	-0.827838	31409	18	c("BCL6", "MAPK8", "KDM5A", "PRKD2", "SREBF1", "NIPBL", "TGFB1")	0
GO_REGULATION_OF_PHOSPHATASE_ACTIVITY	0.00284573	0.0185671	-0.40661	-1.66034	108	75	c("TMEM132D", "ITGA1", "ELFN1", "MAGI2", "CNST", "CRY2", "CSRNP2", "CAMSAP3", "DLG3", "SYTL2", "BAG4", "PPP6R3", "ELL", "PPP1R15A", "FKBP15", "SLC39A10", "PPP2R5A", "JAK2")	0
GO_CELL_DIVISION	0.29686	0.500994	-0.210378	-1.05046	8347	293	c("CCNO", "CCNG2", "DIXDC1", "FIGN", "CDC14A", "ZBTB16", "FBXL7", "ETV5", "CECR2", "USP8", "FZD7", "ANK3", "FGFR1", "HAUS3", "PDS5B", "ZFP36L2", "TUBA1A", "PHF13", "CDK2", "PRKCE", "KLHL13", "PIK3CB", "DOCK7", "KIF13A", "KLHL21", "NOTCH1", "RHOB", "NUMA1", "FGFR2", "TEAD3", "VANGL2", "TTC28", "CLASP2", "MAP9", "CLASP1", "PAPD5", "STAG2", "ACTR8", "CCND3", "MAU2", "WWTR1", "CDC25A", "LRRCC1", "ARH…	0
GO_REGULATION_OF_MRNA_CATABOLIC_PROCESS	0.344942	0.549163	-0.353364	-1.08174	15134	21	c("TOB1", "ZFP36L2", "CNOT1", "ZFP36", "TNRC6B", "GTPBP1", "CPEB3", "RC3H1", "TNRC6C")	0
GO_NEGATIVE_REGULATION_OF_CELL_DIVISION	0.469463	0.655458	-0.299671	-0.987043	20131	28	c("BMP4", "PTCH1", "TXNIP", "MSH2")	0
GO_CELLULAR_RESPONSE_TO_UV	0.947733	0.984094	-0.184719	-0.69475	38277	50	c("SIRT1", "PIK3R1", "NFATC4", "PPP1R15A", "KDM1A", "CDC25A", "ZBTB1", "MFAP4", "YY1", "USP47", "USP28", "N4BP1", "ATF4", "CASP9", "CRIP1", "CREBBP", "STK11", "EP300", "XPA", "INO80", "ACTR5", "RUVBL2", "MME", "PTPRK")	0
GO_REGULATION_OF_NUCLEAR_DIVISION	0.986769	1	0.165578	0.6406	61379	82	c("NME6", "MAD2L1", "RANBP1", "BECN1", "AURKAIP1", "NSMCE2", "BTC", "PTTG1", "ANAPC11", "CHMP3", "SIRT2", "PSMG2", "MAD2L2", "ANAPC10", "PHB2", "BUB3")	0
GO_RESPONSE_TO_ACID_CHEMICAL	0.0699202	0.201754	0.297627	1.27174	4641	159	c("ASNS", "PPARG", "AQP3", "RRAGD", "FABP3", "CDO1", "ASS1", "NME1", "GSTP1", "MGMT", "PTGES", "PDGFA", "CYBA", "AARS", "TYMS", "TWF2", "GSS", "DGAT2", "PPARGC1A", "ZC3H12A", "HIF1A", "GDAP2", "LAMTOR1", "PTGS1", "NDUFA13", "LAMTOR3")	0
GO_POSITIVE_REGULATION_OF_EPITHELIAL_TO_MESENCHYMAL_TRANSITION	0.0198343	0.0784513	-0.516899	-1.61955	863	23	c("AGER", "BAMBI", "TGFB1I1", "NOTCH1", "AXIN2", "EPB41L5", "TCF7L2", "BCL9L", "WWTR1")	0
GO_RESPONSE_TO_STEROID_HORMONE	0.0485434	0.154046	-0.24941	-1.22478	1442	252	c("ARG1", "ABHD2", "FBXO32", "AGER", "NCOA4", "EGFR", "CAT", "BMP4", "VDR", "PTCH1", "PTGDS", "MMP15", "DUSP1", "ABCA3", "SOCS2", "MFGE8", "NR4A2", "TXNIP", "SOCS3", "INSR", "SLIT3", "CALCOCO1", "ERRFI1", "NR1D1", "HMGCS2", "TGFB1I1", "CRYAB", "SGK1", "SPARC", "PIAS1", "NR4A3", "CDK2", "THRA", "CITED2", "RARG", "CAV1", "NOTCH1", "NASP", "PAQR8", "HNMT", "RAMP2", "JUNB", "SLIT2", "CDKN1B", "SLC34A…	0
GO_POSITIVE_REGULATION_OF_RNA_SPLICING	0.962478	0.988339	0.20419	0.571022	53559	18	c("CELF4", "SF3B4")	0
GO_RESPONSE_TO_INTERLEUKIN_4	0.568211	0.729101	-0.317286	-0.919222	25327	17	c("ARG1", "FASN", "STAT5B", "HSPA5")	0
GO_CARDIAC_CHAMBER_MORPHOGENESIS	0.0002222	0.00225518	-0.522592	-1.94835	8	48	c("NPY2R", "RBP4", "ADAMTS1", "ID2", "MYH7", "OVOL2", "JAG1", "NOTCH2", "CITED2", "NOTCH1", "FGFR2", "SOX4", "VANGL2", "FZD1", "GATA6")	0
GO_REGULATION_OF_CARTILAGE_DEVELOPMENT	0.063076	0.185858	-0.443148	-1.43284	2723	26	c("MAF", "ZBTB16", "BMP4", "EFEMP1", "RARG", "AXIN2", "PKDCC", "TGFBR1")	0
GO_POSITIVE_REGULATION_OF_INTERLEUKIN_8_PRODUCTION	0.795517	0.897621	-0.255155	-0.771018	35067	20	c("RIPK1", "DDX58", "LBP", "F2RL1", "PRKD2", "TLR4")	0
GO_REGULATION_OF_DEFENSE_RESPONSE_TO_VIRUS	0.467303	0.654958	0.250674	0.991971	29455	94	c("C1QBP", "B2M", "COX8A", "MRPS2", "LSM4", "MDH1", "ZC3H12A", "AP1S1", "EIF2S1", "MRPS10", "UBA52", "AP1M2", "MUL1", "NUP93", "AP2M1", "TARBP2", "ATP6V1H", "TMEM203", "STOM", "SNRPD1", "ZCCHC17")	0
GO_RESPONSE_TO_PEPTIDE	0.0923781	0.247953	-0.244312	-1.17979	2846	220	c("ARG1", "KLF4", "TBC1D4", "FOXO4", "CAT", "ID1", "SIRT1", "ADCY7", "SOCS2", "JAG1", "NR4A2", "IRS2", "PIK3R1", "SOCS3", "INSR", "LPIN1", "ADCY6", "IRS1", "ERRFI1", "KLF2", "ATP6V1C2", "HMGCS2", "KLF10", "SPARC", "NR4A3", "NFKB1", "CDK2", "CAV1", "PIK3CA", "NOTCH1", "JUNB", "FZD1", "CDKN1B", "INPP5K", "IGF1R", "STAT5B", "BAIAP2L1", "NOD1", "KHK", "ADCY9", "FOXO1", "MEN1", "CREB1", "NFKBIA", "GNB…	0
GO_REGULATION_OF_ENDOTHELIAL_CELL_APOPTOTIC_PROCESS	0.383048	0.583224	-0.343471	-1.05145	16806	21	c("AGER", "SEMA5A", "BMP4")	0
GO_DNA_DEPENDENT_DNA_REPLICATION	0.211692	0.415844	0.328153	1.17691	12709	54	c("SLC25A33", "RFC4", "CDC34", "FEN1", "MCM2", "RFC5", "DNAJA3", "TFAM", "RFC1", "RFC3", "PARP2", "MCM7", "LIG1", "LRWD1", "POLD2", "FBXO18", "TIPIN", "CDK2AP1")	0
GO_POSITIVE_REGULATION_OF_CELLULAR_PROTEIN_CATABOLIC_PROCESS	0.00399238	0.0244751	0.357922	1.52269	263	154	c("CLU", "PSMB9", "TRIB3", "GCLC", "HSPBP1", "PSMB8", "PSMB5", "PSMA3", "MAD2L1", "STUB1", "PSMB10", "UBA52", "CCDC22", "NSMCE2", "PSMB3", "PSMC5", "PSMD14", "PSMC6", "PSMD11", "PSMA4", "PSMA1", "UBC", "PSMB2", "ANAPC11", "PSMD13", "PSMB1", "PSMD2", "HERPUD1", "PSMD12", "PSMD1", "PSMC1", "SIRT2", "PSMA2", "PSMA7", "VPS11", "PSMC4", "ANAPC10", "PSMD8", "UBE2E1", "PSMC2", "PSMB6", "PSMB7", "BUB3", …	0
GO_STEROL_HOMEOSTASIS	0.652842	0.793696	0.281052	0.868876	37211	27	c("FABP3", "DGAT2", "LAMTOR1", "LPL", "NUS1")	0
GO_REGULATION_OF_LEUKOCYTE_APOPTOTIC_PROCESS	0.144213	0.329679	0.380933	1.27155	8418	38	c("MIF", "LGALS3", "BAX", "RORC", "ST6GAL1", "ANXA1", "HIF1A")	0
GO_CELLULAR_RESPONSE_TO_LIPID	0.0596374	0.178709	-0.249697	-1.21516	1805	234	c("ARG1", "ID3", "KLF4", "ABHD2", "FBXO32", "ADAMTS1", "AGER", "NCOA4", "EGFR", "BMP4", "VDR", "PTCH1", "NR4A2", "FZD7", "MLC1", "ADCY6", "CALCOCO1", "ERRFI1", "NR1D1", "HMGCS2", "ABCA1", "WNT7B", "TGFB1I1", "SGK1", "YES1", "PIAS1", "MAPK8", "NR4A3", "NFKB1", "THRA", "PRKCE", "RARG", "PAQR8", "PTK7", "FZD1", "ADNP2", "KLF9", "MED13", "FOXO1", "KDM3A", "BCAS3", "LBP", "NR2F2", "CREB1", "NFKBIA", "…	0
GO_SECRETION_BY_CELL	0.818043	0.91091	-0.184072	-0.880832	25724	205	c("UNC13D", "CLEC3B", "SRCIN1", "ARL4D", "ACVR2B", "C2CD4B", "EXOC6B", "EIF2AK3", "CAMK2G", "MERTK", "FOXP1", "ABCC4", "ABCA1", "SYTL2", "SPARC", "NR4A3", "NOTCH1", "GLS", "SYNJ1", "CACNA1A", "LGI3", "FURIN", "PHACTR2", "HNF1B", "STXBP5", "EXOC8", "APP", "SLC38A2", "TXLNA", "PSEN1", "MECP2", "CD36", "AKAP5", "F2RL1")	0
GO_LIPOPROTEIN_METABOLIC_PROCESS	0.240007	0.446138	-0.274822	-1.1222	9192	75	c("NOTUM", "WIPI1", "LDLR", "APOC1", "HSPG2", "ABCA1", "ZDHHC3", "PGAP2", "WDR45", "WIPI2", "PIGN", "SCARB1", "PGAP1", "PIGT", "PIGS", "ZDHHC20", "PRKACA", "PIGM", "ZDHHC9")	0
GO_REGULATION_OF_COAGULATION	0.293807	0.498548	-0.327592	-1.11348	12457	32	c("FAM46A", "VAV2", "CAV1", "PRKCA", "STXBP5", "ADRB2", "PRKCD", "PSEN1", "CD36", "F2RL1")	0
GO_MEMBRANE_BIOGENESIS	0.401234	0.598371	-0.358828	-1.03957	17884	17	c("MAGI2", "ANK3", "CAV1")	0
GO_REGULATION_OF_EPIDERMIS_DEVELOPMENT	0.128198	0.304426	-0.386043	-1.29328	5466	30	c("BMP4", "VDR", "PTCH1", "OVOL2", "ERRFI1", "NOTCH1", "NAB2")	0
GO_FORMATION_OF_PRIMARY_GERM_LAYER	0.000175579	0.00187306	-0.49768	-1.91894	6	56	c("KLF4", "BMP4", "MMP15", "DUSP1", "KDM6A", "COL12A1", "NR4A3", "FGFR2", "KDM6B", "LAMB1", "GATA6", "EPB41L5", "HNF1B", "PAF1", "MMP14", "EPHA2", "ETS2", "PRKACA", "ACVR1", "SMAD1", "DUSP5", "ITGA3")	0
GO_NEGATIVE_REGULATION_OF_MUSCLE_CELL_DIFFERENTIATION	0.00463113	0.0274641	-0.546754	-1.76782	199	26	c("ID3", "FOXO4", "BMP4", "MBNL3", "NOTCH1", "CFLAR")	0
GO_ENERGY_RESERVE_METABOLIC_PROCESS	0.618523	0.770321	-0.254147	-0.904992	25677	39	c("PPP1R1A", "NR1D1", "PHKA1", "PRKAG2", "PYGB", "IL6ST")	0
GO_GLYCOLIPID_BIOSYNTHETIC_PROCESS	0.612835	0.765193	-0.258157	-0.908114	25610	37	c("ST3GAL6", "PGAP2", "ST6GALNAC2", "GAL3ST1", "UGCG", "PIGN", "B3GNT5", "PGAP1", "PIGT", "PIGS", "PIGM")	0
GO_REGULATION_OF_ACTIN_NUCLEATION	0.473597	0.657324	0.349095	0.989646	26403	19	c("WIPF3", "GMFG", "CORO1B", "WIPF1", "ARF1", "BRK1", "NCKAP1", "ABI2", "ARFIP2", "WHAMM", "AP1AR")	0
GO_EPITHELIAL_CELL_DEVELOPMENT	0.000166931	0.0018139	-0.418342	-1.82387	5	109	c("FRMD6", "BMP4", "ID1", "GDNF", "PRDM1", "JAG1", "FZD7", "MAGI2", "FGFR1", "MET", "RAPGEF2", "TFCP2L1", "RFX3", "WNT7B", "BCL11B", "SIPA1L3", "SEC24B", "RARG", "FRS2", "VEZF1", "NOTCH1", "ARID4A", "MARVELD2", "EPB41L5", "RAP2C", "CLIC5", "CLIC4", "VIM", "KLF5", "ARID4B", "ROS1", "EPHA2", "F2RL1", "GRHL2", "PDPK1", "EXPH5", "LAMB2", "FOXA1", "C1GALT1", "EZR", "ARHGEF26")	0
GO_AMIDE_TRANSPORT	0.371561	0.573126	-0.317059	-1.05371	15897	29	c("PDPN", "ACVR2B", "EIF2AK3", "CAMK2G", "ABCA1", "SLC15A2", "HNF1B")	0
GO_REGULATION_OF_INTERFERON_GAMMA_PRODUCTION	0.145329	0.330216	0.409218	1.28566	8314	29	c("C1QBP", "CD14", "HSPD1", "RIPK2", "ZC3H12A", "PYCARD")	0
GO_NEGATIVE_REGULATION_OF_LIPID_METABOLIC_PROCESS	0.664091	0.803119	0.258962	0.873434	38934	40	c("ADORA1", "TRIB3", "PDGFA", "DGAT2", "ATP1A1", "ACADL", "ORMDL1", "ACADVL", "ORMDL2")	0
GO_NEGATIVE_REGULATION_OF_FAT_CELL_DIFFERENTIATION	0.0801103	0.223651	-0.461179	-1.41179	3514	21	c("INSIG1", "ID4", "SIRT1", "JAG1", "TGFB1I1", "ARNTL", "MMP11", "FOXO1", "WWTR1")	0
GO_PHOTOPERIODISM	0.0481022	0.153329	-0.543522	-1.52064	2156	15	c("ID2", "CRY2", "PER1", "SIK1")	0
GO_ALPHA_AMINO_ACID_BIOSYNTHETIC_PROCESS	5.04032e-05	0.000671741	0.604458	2.12602	2	49	c("PHGDH", "ASNS", "MTHFD2", "GOT1", "ALDH18A1", "ASS1", "THNSL2", "PSAT1", "GCH1", "ATIC", "THNSL1", "ASNSD1", "SHMT2", "SEPHS2", "AASDHPPT", "SHMT1")	0
GO_SALIVARY_GLAND_DEVELOPMENT	0.178032	0.375357	-0.413903	-1.25071	7847	20	c("EGFR", "NRP1", "FGFR1", "TFCP2L1", "FGFR2")	0
GO_REGULATION_OF_MONOOXYGENASE_ACTIVITY	0.086411	0.237226	-0.399787	-1.35886	3663	32	c("EGFR", "VDR", "GDNF", "DDAH2", "NOS1AP", "NFKB1", "CAV1", "NOD1", "SCARB1")	0
GO_SENSORY_PERCEPTION_OF_MECHANICAL_STIMULUS	0.621352	0.771588	0.252099	0.904143	37305	54	c("HEXB", "GPX1", "HOMER2", "TIMM10", "NDUFB9", "TIMM8B", "KPTN", "TIMM9")	0
GO_ESTABLISHMENT_OF_EPITHELIAL_CELL_POLARITY	0.0345934	0.12071	-0.539836	-1.56398	1541	17	c("SIPA1L3", "PTK7", "CLASP1", "CYTH3", "RAP2A", "FRMD4A", "EZR", "MPP5", "MYO18A", "GOLPH3")	0
GO_EMBRYONIC_DIGIT_MORPHOGENESIS	0.440727	0.631493	-0.298666	-1.00748	18707	31	c("BCL2L11", "ZBTB16", "BMP4")	0
GO_REGULATION_OF_CANONICAL_WNT_SIGNALING_PATHWAY	0.163435	0.356773	-0.24855	-1.14225	5536	153	c("IGFBP6", "CTHRC1", "DIXDC1", "CAPRIN2", "BAMBI", "CTNND2", "KREMEN1", "FZD5", "ZNRF3", "TLE2", "ARNTL", "NFKB1", "CAV1", "NOTCH1", "CSNK1E", "FGFR2", "SOX4", "FZD1", "AXIN2", "TCF7L2", "ANKRD10", "FOXO1", "BICC1", "BTRC", "SMURF2", "IFT20", "DVL2", "YAP1", "WWTR1", "LRP6", "CDK14")	0
GO_T_CELL_ACTIVATION_INVOLVED_IN_IMMUNE_RESPONSE	0.675998	0.81348	0.285794	0.849919	38153	23	c("RORC", "LCP1", "RELB", "BATF", "RPS6")	0
GO_NEGATIVE_REGULATION_OF_LEUKOCYTE_PROLIFERATION	0.483921	0.66435	-0.296567	-0.976819	20751	28	c("BMP4", "PRDM1", "ERBB2", "PELI1", "CASP3", "ITCH", "MARCH7", "RC3H1", "SHH", "TGFB1", "PRNP")	0
GO_NEGATIVE_REGULATION_OF_GLIOGENESIS	0.514459	0.686023	-0.330201	-0.956638	22931	17	c("ID4", "ID2", "BMP4")	0
GO_REGULATION_OF_DEVELOPMENTAL_GROWTH	8.73134e-05	0.0010417	-0.395129	-1.78997	2	139	c("FSTL4", "RBP4", "BCL2L11", "FGFR3", "SEMA4C", "NRP1", "SEMA5A", "BMP4", "PTCH1", "LIMK1", "EPHA7", "NEDD4L", "INSR", "FGFR1", "ADRB1", "RAI1", "DPYSL2", "DUSP6", "PLXNA2", "PIK3CA", "NOTCH1", "FGFR2", "MTM1", "GAMT", "CLASP2", "GATA6", "FTO", "STAT5B", "HNF1B", "HOPX", "MACF1", "APP", "ADRB2", "CREB1", "YAP1", "CHD7", "SEMA4F", "CDKL5", "ABL1", "SEMA4B", "PRKDC")	0
GO_MEMBRANE_DISASSEMBLY	0.839289	0.924705	0.230295	0.755104	48619	35	c("NUP35", "NUP93", "NUP37", "NUP85", "RAE1", "SEH1L", "NUP205", "LMNA", "NUP43", "EMD", "NUP62", "NUP50", "CTDNEP1", "NEK6", "BANF1")	0
GO_CELLULAR_RESPONSE_TO_EXTERNAL_STIMULUS	0.220093	0.426896	0.262195	1.12498	14668	164	c("ASNS", "PPARG", "RRAGD", "CDKN1A", "GSTP1", "GABARAPL1", "CYBA", "CDKN2B", "HMOX1", "ADORA2B", "ZC3H12A", "CTSB", "HIF1A", "DNAJC15", "GSDMD", "TXN2", "GLRX2", "EIF2S1", "BECN1", "ATP1A1", "HFE", "HABP4")	0
GO_NADP_METABOLIC_PROCESS	0.0155881	0.066323	0.600967	1.65537	863	17	c("ME1", "TALDO1", "DERA", "PGLS", "TPI1", "NADK", "FMO2", "PGD", "PGM2", "DCXR", "TKT", "RPE")	0
GO_POSITIVE_REGULATION_OF_MRNA_PROCESSING	0.727666	0.849369	-0.25612	-0.828117	31424	26	c("TOB1", "CNOT1", "ZFP36", "TNRC6B", "PAF1", "SNRNP70", "CPEB3", "TNRC6C")	0
GO_EPITHELIAL_TUBE_BRANCHING_INVOLVED_IN_LUNG_MORPHOGENESIS	0.0304407	0.109714	-0.527904	-1.57345	1346	19	c("HHEX", "BMP4", "SPRY1", "FGFR2", "NKX2-1", "VANGL2", "YAP1", "SPRY2", "FOXA1")	0
GO_FATTY_ACID_BETA_OXIDATION	0.450698	0.640131	0.295565	1.00194	26450	41	c("BDH2", "ACADL", "ETFA", "ACAD9", "ACADVL", "ACOX1", "NUDT19", "CPT2", "GCDH", "ECH1", "ACAD11", "HADHB", "AMACR", "ETFB", "DECR1", "SLC25A17", "ACADS", "HSD17B4", "ACOT8")	0
GO_ACTIN_FILAMENT_BASED_PROCESS	0.0060425	0.0328294	-0.280929	-1.37833	179	250	c("FRY", "FRMD6", "PHACTR1", "FGD6", "ANTXR1", "LIMCH1", "MYH7", "LIMK1", "NUAK2", "CORO2B", "NEDD4L", "DLC1", "BCL6", "FGD4", "ARHGEF17", "CDC42BPA", "SSH2", "SRGAP2", "JMY", "MTSS1", "RND3", "DIAPH3", "MYO9B", "SUN2", "PPP1R9A", "PTK7", "CFLAR", "TNFAIP1", "WIPF2", "EPB41L1", "INPP5K", "EPB41L5", "FNBP1L", "ANG", "MARCKS", "TRIP10", "BAIAP2L1", "RAP2A", "DIAPH1", "EPB41L2", "SPTAN1", "KCNJ2", "…	0
GO_RESPONSE_TO_FLUID_SHEAR_STRESS	0.395611	0.593619	-0.328135	-1.03929	17178	24	c("KLF4", "KLF2", "ABCA1", "MTSS1", "CITED2")	0
GO_TRANSITION_METAL_ION_TRANSPORT	0.00874559	0.0435491	0.436473	1.60191	529	61	c("STEAP4", "SLC39A11", "ATP6V1D", "SFXN1", "SCO2", "COX17", "ATP6V0B", "FTH1", "SLC30A1", "SLC39A3", "ATP6V1G1", "SLC30A6", "ATP6V1E1", "HFE", "ATP6V1F", "ATP6V0D1", "MCOLN1", "SLC39A4", "ATP6AP1", "ATP6V1H", "GIF", "ATP13A1", "ATP6V0A1", "ATP6V1A")	0
GO_POSITIVE_REGULATION_OF_MUSCLE_CELL_DIFFERENTIATION	0.251928	0.459126	-0.318151	-1.13922	10422	40	c("CTH", "EFNB2", "BMP4", "THRA", "MAP3K5", "HOPX", "HIF1AN", "NR2C2", "EHD2", "MMP14", "BTG1", "ABL1", "MEF2A", "ZFHX3", "MAML1", "ILK", "SHH", "TGFB1", "EP300", "RBPJ")	0
GO_REGULATION_OF_ADAPTIVE_IMMUNE_RESPONSE	0.615997	0.767899	0.259503	0.905254	36604	47	c("B2M", "ANXA1", "HSPD1", "RIPK2", "MALT1", "PYCARD", "C3", "HFE", "EXOSC3", "JAK3")	0
GO_PHOSPHATIDYLINOSITOL_BIOSYNTHETIC_PROCESS	0.000422264	0.00393082	-0.447497	-1.85402	15	81	c("PIK3C2G", "FGFR3", "IRS2", "PIK3R1", "FGFR1", "FGF1", "IRS1", "CDS1", "PIK3CB", "FRS2", "PIK3CA", "PIK3C2B", "FGFR2", "MTM1", "PGAP2", "SYNJ1", "INPP5K", "PIKFYVE", "OCRL", "MTMR14", "PIGN", "PGAP1", "MTMR4", "PIGT", "PIK3R3", "GAB1", "PIGS", "FIG4", "INPP5E", "PI4K2A", "PIGM", "PIP5K1A", "INPP4B")	0
GO_RESPONSE_TO_CORTICOSTEROID	0.0218556	0.084323	0.372207	1.46043	1370	89	c("GOT1", "ALPL", "CDKN1A", "CDO1", "ASS1", "BAX", "GSTP1", "ANXA3", "PPARGC1B", "PAM", "AREG", "ANXA1", "SMYD3", "TYMS", "RAN")	0
GO_SODIUM_ION_TRANSMEMBRANE_TRANSPORT	0.856668	0.93168	0.238122	0.722602	48495	25	c("SCNN1B", "ATP1A1", "KCNK1", "SLC4A7", "TRAPPC10", "SLC4A4", "SLC9A8", "SCNN1G")	0
GO_PROTEIN_UBIQUITINATION_INVOLVED_IN_UBIQUITIN_DEPENDENT_PROTEIN_CATABOLIC_PROCESS	0.606526	0.760891	-0.217523	-0.933258	22173	99	c("RNF144A", "NEDD4L", "GAN", "RNF144B", "RNF145", "SYVN1", "RNF122", "HACE1", "KLHL21", "DZIP3", "KLHL20", "CBL", "SMURF2", "BFAR", "HERC4", "KLHL7", "ITCH", "TRIP12", "KLHL15", "UBA6", "UBE4B", "RNF19A", "OS9", "HERC2", "TRIM25", "SMURF1", "RNF146", "UBE2D1", "RNF19B")	0
GO_CELL_PROJECTION_ASSEMBLY	0.234758	0.441592	-0.243739	-1.10206	8112	137	c("CCNO", "MYLK", "CDC14A", "FGD6", "VAV2", "FGD4", "ABCC4", "SRGAP2", "RAPGEF2", "MTSS1", "RFX3", "ABLIM1", "BAG4", "VANGL2", "INPP5K", "FNBP1L", "POC1B", "OCRL", "RAP2A", "RAP2C", "KLF5", "PCNT", "IFT20", "ARHGEF6", "NEK1", "ABL1", "FGD1", "EZR", "C2CD3", "ARHGEF26", "IFT172", "MYH10", "NCK1", "PIP5K1A", "ICK", "EMP2", "IFT81")	0
GO_PROTEIN_MATURATION	0.123386	0.298804	0.283779	1.20727	8158	154	c("PPARG", "BAX", "IMMP2L", "F3", "HSPE1", "ATP6AP2", "CTSZ", "CYCS", "RPS27L", "HSPD1", "AGA", "ISCU", "MIPEP", "PITRM1", "CLN3", "CHCHD4", "PYCARD", "UQCRC1", "DNAJA3", "AFG3L2", "UQCRC2", "STOML2", "STUB1", "IMMP1L", "FAM162A", "SEC11C", "MUL1", "TMEM208", "PDCD2", "TYSND1", "AIP", "PMPCB", "ATG4C")	0
GO_PROTEIN_N_LINKED_GLYCOSYLATION	0.89099	0.951527	-0.19706	-0.759817	35521	56	c("ST3GAL6", "SYVN1", "DPAGT1", "ST6GALNAC2", "EDEM3", "GAL3ST1", "MAN2A2", "FUT8", "MGAT5", "MGAT4A")	0
GO_ANAPHASE_PROMOTING_COMPLEX_DEPENDENT_CATABOLIC_PROCESS	1.64409e-05	0.000423469	0.64418	2.39012	0	65	c("PSMB9", "PSMB8", "PSMB5", "PSMA3", "MAD2L1", "PSMB10", "UBA52", "PSMB3", "PSMC5", "PSMD14", "PSMC6", "PSMD11", "PSMA4", "PSMA1", "PTTG1", "UBC", "PSMB2", "ANAPC11", "PSMD13", "PSMB1", "PSMD2", "PSMD12", "PSMD1", "PSMC1", "PSMA2", "PSMA7", "PSMC4", "ANAPC10", "PSMD8", "UBE2E1", "PSMC2", "PSMB6", "PSMB7", "BUB3", "PSMD7", "PSMB4", "PSMA6", "PSME1", "PSMC3", "RPS27A", "ANAPC1", "PSMD6", "PSME3", …	0
GO_ESTABLISHMENT_OR_MAINTENANCE_OF_EPITHELIAL_CELL_APICAL_BASAL_POLARITY	0.0485705	0.154046	-0.542927	-1.51897	2177	15	c("DLG3", "PTK7", "VANGL2", "RAP2A", "EZR", "ILK", "DLG5")	0
GO_VESICLE_ORGANIZATION	0.998035	1	0.149674	0.647203	67048	174	c("CTSZ", "AREG", "SNAP47", "SNX10", "VPS8", "TC2N", "SNX8", "BLOC1S2", "DTNBP1", "SAR1B", "SNAP23", "TRAPPC2L", "SYT7", "SNX12", "TRAPPC3", "SEC13", "CHMP3", "LMAN1", "S100A10", "VAPA", "SNX3", "VPS11", "VTI1B", "BLOC1S3", "EEA1", "VPS28", "NAPA", "STX8", "STX3", "TRAPPC10", "VTA1", "RAB8A", "VAMP4", "SNX5", "CHMP4B", "ARF1", "TRAPPC5", "CHMP6", "TRAPPC6B", "CHMP2A", "GOSR2", "NSF", "VPS37A", "R…	0
GO_POSITIVE_REGULATION_OF_BINDING	0.220706	0.427801	-0.270779	-1.13091	8281	85	c("CTHRC1", "PON1", "KLF4", "NRP1", "CAPRIN2", "BAMBI", "BMP4", "PLK2")	0
GO_SMOOTH_MUSCLE_CELL_DIFFERENTIATION	0.0106345	0.050875	-0.604948	-1.72393	475	16	c("BMP4", "MKL1", "NFATC4", "NOTCH1", "RAMP2", "GATA6", "ACVR1", "MKL2", "SGCB")	0
GO_NEGATIVE_REGULATION_OF_ERBB_SIGNALING_PATHWAY	0.743723	0.86226	-0.236288	-0.836145	30955	38	c("ITGA1", "EGFR", "SPRY1", "ERRFI1")	0
GO_POSITIVE_REGULATION_OF_CELLULAR_AMIDE_METABOLIC_PROCESS	0.610005	0.763841	0.240166	0.919073	37668	77	c("CLU", "CYR61", "C1QBP", "RPS27L", "ZC3H12A", "THBS1", "EIF2B5", "CDK4", "IMPACT", "RBM3", "POLR2G", "YTHDF2", "TARBP2", "EIF4A3", "MPV17L2", "RPS4X", "EIF5A", "RXRA", "DDX39B")	0
GO_EMBRYONIC_SKELETAL_SYSTEM_DEVELOPMENT	0.0186625	0.0754832	-0.425479	-1.5487	767	43	c("RBP4", "BMP4", "MBTD1", "TAPT1", "FGFR2", "PCGF2", "EXT1", "PBX1", "NDST1", "MMP14", "GRHL2", "TGFBR1", "SETD2", "COL1A1", "ACVR2A", "SP3", "MEGF8", "SHH", "NIPBL")	0
GO_CELLULAR_RESPONSE_TO_BIOTIC_STIMULUS	0.284505	0.492317	0.280341	1.09997	17846	89	c("ASS1", "GSTP1", "P2RY2", "B2M", "LY96", "CD14", "BYSL", "RIPK2", "SERPINE1", "PPARGC1A", "ZC3H12A", "HIF1A", "PYCARD", "NFKBIL1", "CXCL16", "LITAF", "CSF2")	0
GO_COENZYME_A_METABOLIC_PROCESS	0.223972	0.431179	-0.424452	-1.20957	10024	16	c("ACOT7", "NUDT7", "PANK3", "ACACA", "PANK1", "CROT", "HMGCR")	0
GO_RNA_STABILIZATION	0.439666	0.630591	-0.314544	-1.00725	19077	25	c("GDNF", "AXIN2", "ZFP36", "CIRBP", "RBM38", "SYNCRIP", "DHX9", "ANGEL2", "HNRNPA0")	0
GO_REGULATION_OF_CELL_MORPHOGENESIS_INVOLVED_IN_DIFFERENTIATION	3.08138e-05	0.000580422	-0.409746	-1.93166	0	183	c("FSTL4", "UNC13D", "NGEF", "SRCIN1", "SEMA4C", "AGER", "NRP1", "CAPRIN2", "BAMBI", "SEMA5A", "ID1", "GDNF", "OVOL2", "LIMK1", "EPHA7", "ANKRD27", "SLIT3", "KIF13B", "SSH2", "RAPGEF2", "PLXNB1", "TGFB1I1", "DPYSL2", "VASN", "SGK1", "PLXNA2", "NFATC4", "ARHGEF1", "NOTCH1", "PPP1R9A", "NKX2-1", "SLIT2", "CLASP2", "AXIN2", "CLASP1", "EPB41L5", "CACNA1A", "MARCKS", "KANK1", "TCF7L2", "RAP2A", "BCL9L…	0
GO_POSITIVE_REGULATION_OF_REACTIVE_OXYGEN_SPECIES_BIOSYNTHETIC_PROCESS	0.363681	0.56635	-0.32482	-1.0599	15638	27	c("KLF4", "EGFR", "DDAH2", "INSR", "KLF2", "NOS1AP")	0
GO_ALPHA_AMINO_ACID_METABOLIC_PROCESS	1.53266e-05	0.000423469	0.463759	1.93176	0	132	c("PHGDH", "ASNS", "MTHFD2", "GOT1", "ALDH18A1", "DDO", "CDO1", "ASS1", "THNSL2", "PSAT1", "SARS", "ARG2", "AASS", "GCH1", "ODC1", "ATIC", "GCLC", "GCAT", "THNSL1", "TYMS", "CTPS", "GCLM", "HIBADH", "ASNSD1", "ADSSL1", "ASRGL1", "NMNAT3", "CKB", "MSRA", "SHMT2", "ABHD12", "GCSH", "SEPHS2", "AASDHPPT")	0
GO_ADULT_BEHAVIOR	0.150809	0.338568	-0.338441	-1.23915	6195	44	c("SHANK2", "ID2", "GDNF", "CHRNB1", "NR4A2", "NR4A3", "CACNA1A", "PBX3", "APP", "MECP2", "CHD7")	0
GO_SPINDLE_LOCALIZATION	0.339432	0.543054	-0.345122	-1.08133	14785	23	c("SPRY1", "NUMA1", "CLASP1", "ARHGEF2", "SPRY2", "LLGL1", "MAP4", "NDE1")	0
GO_CELLULAR_RESPONSE_TO_ORGANIC_CYCLIC_COMPOUND	0.004796	0.0277167	-0.283318	-1.39419	141	256	c("ARG1", "ID3", "KLF4", "ITPR2", "ABHD2", "FBXO32", "ADAMTS1", "AGER", "NCOA4", "EGFR", "BMP4", "VDR", "ID1", "CIB2", "PTCH1", "NR4A2", "SP5", "MLC1", "SMAD5", "ADCY6", "CALCOCO1", "ERRFI1", "KLF2", "NR1D1", "HMGCS2", "CEBPA", "ABCA1", "RAPGEF2", "TGFB1I1", "SGK1", "PIAS1", "NR4A3", "NFKB1", "THRA", "RARG", "CAV1", "DGCR8", "SIN3A", "PAQR8", "FZD1", "CDKN1B", "INPP5K", "AXIN2", "PPP1R15A", "DIAP…	0
GO_POSITIVE_REGULATION_OF_CYTOKINE_PRODUCTION_INVOLVED_IN_IMMUNE_RESPONSE	0.129177	0.305984	0.494663	1.34134	7135	16	c("MIF", "B2M", "MALT1")	0
GO_REGULATION_OF_PROTEIN_SUMOYLATION	0.538325	0.7063	0.353105	0.942087	29693	15	c("GNL3", "PARK7", "MUL1", "RASD2")	0
GO_RESPONSE_TO_ENDOPLASMIC_RETICULUM_STRESS	0.980995	0.997621	0.166838	0.725266	66223	181	c("ASNS", "BAX", "TRIB3", "AARS", "ASNA1", "SDF2L1", "RHBDD1", "TPP1", "DNAJC10", "THBS1", "EIF2S1", "EIF2B5", "STUB1", "FBXO6", "PSMC5", "RNF121", "DERL2", "PSMC6", "UBXN8", "ATP6V0D1", "ACADVL", "HERPUD1", "DDIT3", "PSMC1", "AIFM1", "PSMC4", "TMEM33", "KDELR3", "LMNA", "PSMC2", "JUN", "AUP1", "TRIM13")	0
GO_CELLULAR_RESPONSE_TO_LIGHT_STIMULUS	0.935911	0.977373	0.193575	0.696459	56163	55	c("CDKN1A", "BAX", "RHBDD1", "HIF1A", "EIF2S1", "CRY1", "NOC2L", "IMPACT")	0
GO_NEGATIVE_REGULATION_OF_STEM_CELL_DIFFERENTIATION	0.0596716	0.178709	-0.441256	-1.43983	2565	27	c("OVOL2", "JAG1", "VASN", "ZFP36L2", "NOTCH1", "NKX2-1", "HNF1B", "YAP1", "FOXA1", "REST")	0
GO_NEGATIVE_REGULATION_OF_PRODUCTION_OF_MOLECULAR_MEDIATOR_OF_IMMUNE_RESPONSE	0.130747	0.308129	0.503339	1.34291	7211	15	c("SPINK5", "BST2", "HMOX1", "HFE", "JAK3")	0
GO_LUNG_CELL_DIFFERENTIATION	0.00827119	0.0419007	-0.583683	-1.7397	365	19	c("KLF2", "THRA", "NUMA1", "NKX2-1", "GATA6", "CREB1", "YAP1", "GRHL2", "THRB", "FOXA1", "NUMB")	0
GO_PLATELET_ACTIVATION	0.0215274	0.0834545	-0.362615	-1.46497	828	71	c("PDPN", "ITPR2", "DGKG", "DGKA", "VAV2", "MERTK", "PIK3R1", "DGKD", "PRKCE", "PIK3CB", "PIK3CA", "RHOB")	0
GO_CYTOSKELETON_ORGANIZATION	8.38364e-05	0.00101682	-0.280272	-1.4581	1	441	c("FRY", "FIGN", "PHACTR1", "CDC14A", "FGD6", "ANTXR1", "LIMCH1", "CCP110", "PLK2", "TPPP3", "LIMK1", "CAMSAP1", "CECR2", "NUAK2", "CORO2B", "NIN", "DLC1", "GAN", "BCL6", "FGD4", "SPRY1", "ANK3", "ARHGEF17", "CDC42BPA", "SSH2", "SRGAP2", "CAMSAP3", "HAUS3", "JMY", "MTSS1", "CRYAB", "DPYSL2", "SGK1", "SIPA1L3", "DST", "RND3", "CAMSAP2", "CDK2", "TUBGCP4", "DIAPH3", "ABLIM1", "ELMO2", "DOCK7", "SH3…	0
GO_NUCLEOTIDE_BINDING_DOMAIN_LEUCINE_RICH_REPEAT_CONTAINING_RECEPTOR_SIGNALING_PATHWAY	0.50152	0.677063	0.321996	0.967269	28374	24	c("RIPK2", "UBA52", "IRAK2", "UBC", "IKBKG", "RPS27A", "IRAK1", "IKBKB")	0
GO_TRANSCRIPTION_COUPLED_NUCLEOTIDE_EXCISION_REPAIR	0.0328128	0.115804	0.38407	1.44221	2010	69	c("RFC4", "PPIE", "RFC5", "MNAT1", "POLK", "UBA52", "GTF2H4", "CCNH", "RBX1", "COPS5", "UBC", "XAB2", "POLR2G", "RFC1", "RFC3", "LIG1", "POLR2K", "COPS6", "GPS1", "POLD2", "XRCC1", "POLR2F", "COPS7A", "RPS27A", "GTF2H5")	0
GO_MATURATION_OF_SSU_RRNA	8.58944e-05	0.00102897	0.609955	2.02411	4	37	c("RRS1", "UTP23", "BYSL", "NOC4L", "RPSA", "TBL3", "MRPS11", "SRFBP1", "EMG1", "NGDN", "RPS8", "MPHOSPH10", "LSM6", "NOL11", "NOP14", "RPS24", "WDR46", "DCAF13", "FCF1", "UTP14A", "RPS16", "RPS21", "RCL1", "NOB1")	0
GO_RESPONSE_TO_WOUNDING	0.166717	0.360974	-0.226106	-1.11351	4922	258	c("ARG1", "ID3", "PDPN", "ITPR2", "ABHD2", "AGER", "NRP1", "BMP4", "DGKG", "DGKA", "IRF1", "ITGA9", "VAV2", "FZD7", "MERTK", "PIK3R1", "DGKD", "ELK3", "PHF21A", "ITPK1", "ERBB3", "ERBB2", "SPARC", "NOTCH2", "DST", "PRKCE", "PIK3CB", "CAV1", "PIK3CA", "NOTCH1", "RHOB", "PTK7", "SDC4", "VANGL2", "CFLAR", "HBEGF", "GATA6", "PRKCA", "HPS5", "CASP3", "ARHGEF19", "MACF1", "KDM1A", "ADRB2", "MTR", "GGCX…	0
GO_NON_CANONICAL_WNT_SIGNALING_PATHWAY	0.141727	0.326196	0.302456	1.21305	9031	102	c("PSMB9", "PSMB8", "PSMB5", "PSMA3", "NFATC1", "PSMB10", "UBA52", "PSMB3", "PSMC5", "PSMD14", "PSMC6", "PSMD11", "PSMA4", "PSMA1", "GPC4", "UBC", "PSMB2", "PSMD13", "AP2M1", "PSMB1", "PSMD2", "PSMD12", "PSMD1", "PSMC1", "PSMA2", "PSMA7", "PSMC4", "PSMD8", "FZD2", "PSMC2", "PSMB6", "PSMB7", "PSMD7", "ROR1", "PSMB4", "PSMA6", "GNB1", "PSME1", "PSMC3", "RPS27A", "PSMD6", "PSME3", "PSME2", "PSMD3", …	0
GO_NEGATIVE_REGULATION_OF_LEUKOCYTE_MEDIATED_IMMUNITY	0.426047	0.619629	0.361428	1.02461	23752	19	c("BST2", "HMOX1", "HFE", "JAK3", "CEACAM1", "TAP1", "NDFIP1", "THOC1", "DUSP22", "PTPN6", "RABGEF1")	0
GO_NEGATIVE_REGULATION_OF_CELL_GROWTH	0.333317	0.537983	0.26995	1.0667	20996	93	c("PPARG", "CDKN1A", "BST2", "OSGIN1", "ENO1", "SEMA3C", "PSRC1", "SEMA3E", "SPG20", "PPT1", "PHB", "ADAM15", "NME6")	0
GO_PROTEIN_SECRETION	0.015261	0.0654077	-0.430748	-1.57711	626	44	c("ARL4D", "ACVR2B", "EIF2AK3", "CAMK2G", "FOXP1", "ABCA1", "NOTCH1", "HNF1B", "CD36", "AKAP5", "F2RL1", "TLR4", "GPAM")	0
GO_ASSOCIATIVE_LEARNING	0.273941	0.482647	-0.347546	-1.13405	11779	27	c("PPP1R1B", "SGK1", "APP", "ADRB2", "CREB1", "IFT20", "RIC8A", "MECP2")	0
GO_NEGATIVE_REGULATION_OF_CELLULAR_CATABOLIC_PROCESS	0.35005	0.554878	0.265205	1.05659	22189	98	c("LRPPRC", "HP", "PPARGC1A", "CLN3", "QSOX1", "MAD2L1", "BAG5", "GIPC1", "HFE", "SVIP", "PARK7", "NBAS", "USP14", "RRAGA", "HSP90AB1", "TIMP2", "ATG7", "MTMR2", "SIRT2", "PSMG2", "SDCBP", "MAD2L2", "BUB3", "LRRK2", "TSPO", "SLIRP")	0
GO_REGULATION_OF_RESPONSE_TO_EXTRACELLULAR_STIMULUS	0.410093	0.607861	0.247903	1.02248	26589	123	c("GAPDH", "WDR75", "ATP6V1D", "RIPK2", "ATP6V0B", "CLN3", "QSOX1", "HIF1A", "SQSTM1", "EXOC4", "KAT2A", "VPS35", "BECN1", "ATP6V1G1", "ATP6V1E1", "PARK7", "VDAC1", "ATP6V0D1", "ATG7", "ATP6V1H", "DNM1L", "RUVBL1", "U2AF1", "RPL28", "EXOC1", "LRRK2", "TRIM13", "TSPO", "VPS26A", "ATP6V0A1", "ATP6V1A")	0
GO_POSITIVE_REGULATION_OF_FAT_CELL_DIFFERENTIATION	0.51607	0.687231	-0.296353	-0.958201	22286	26	c("ZBTB16", "ID2", "CEBPA", "KLF5", "CREB1", "WDFY2", "CREBL2", "PRDM16")	0
GO_NEGATIVE_REGULATION_OF_PROTEIN_POLYMERIZATION	0.71988	0.845744	0.260413	0.830953	41431	31	c("VILL", "TWF2", "VDAC2")	0
GO_NEGATIVE_REGULATION_OF_REACTIVE_OXYGEN_SPECIES_METABOLIC_PROCESS	0.085411	0.235525	0.47731	1.40283	4802	22	c("GLA", "HP", "ZC3H12A", "HIF1A", "BECN1", "MYCN", "VDAC1", "AATF", "TRAP1", "SIRT2", "TSPO", "SIRT5")	0
GO_REGULATION_OF_PROTEIN_DEACETYLATION	0.274037	0.482647	-0.355161	-1.13731	11890	25	c("FRY", "BCL6", "MAPK8", "SPRED2", "KDM5A", "PRKD2", "SREBF1", "NIPBL", "TGFB1", "DYRK1A", "EP300")	0
GO_POSITIVE_REGULATION_OF_DNA_TEMPLATED_TRANSCRIPTION_INITIATION	0.842834	0.926102	0.256706	0.717885	46901	18	c("GTF2F2", "PSMC5", "PSMC6", "PSMC1", "PSMC4", "PSMC2", "JUN", "PSMC3")	0
GO_PHOSPHOLIPID_DEPHOSPHORYLATION	0.198564	0.399727	-0.42633	-1.23514	8850	17	c("MTM1", "SYNJ1", "INPP5K", "INPP5B", "OCRL")	0
GO_METAL_ION_TRANSPORT	0.417852	0.614687	0.230712	1.01663	28606	202	c("STEAP4", "KCNK2", "SLC5A1", "SLC39A11", "SCNN1B", "TMEM37", "SLC38A1", "COMMD3", "ATP6V1D", "SLC12A7", "SFXN1", "SCO2", "COX17", "ATP6V0B", "SLC38A4", "NDUFA9", "FTH1", "TRPV6", "SLC30A1", "SLC39A3", "STOML2", "ATP6V1G1", "SLC30A6", "ATP6V1E1", "ATP1A1", "HFE", "KCNK1", "ORAI2", "ATP6V1F", "MICU1", "VDAC1", "ATP6V0D1", "MCOLN1", "ITPR3", "SLC39A4", "ATP6AP1", "DDIT3", "BSPRY", "ATP6V1H", "GIF"…	0
GO_POSITIVE_REGULATION_OF_FIBROBLAST_PROLIFERATION	0.0621166	0.183772	0.4569	1.43546	3553	29	c("MIF", "CDKN1A", "PDGFA", "RNASEH2B", "NDUFS4", "CDK4", "BTC", "CDK6")	0
GO_NECROTIC_CELL_DEATH	0.141363	0.326127	0.457208	1.31304	7904	20	c("BAX", "LY96", "CD14", "PPIF", "PGAM5", "SIRT2", "DNM1L")	0
GO_REGULATION_OF_MAST_CELL_ACTIVATION_INVOLVED_IN_IMMUNE_RESPONSE	0.878542	0.944604	-0.238824	-0.691905	39160	17	UNC13D	0
GO_POSITIVE_REGULATION_OF_INTRACELLULAR_PROTEIN_TRANSPORT	0.423389	0.618474	-0.219626	-1.00932	14343	153	c("EGFR", "BAMBI", "SEMA5A", "BMP4", "OAZ2", "FZD5", "PIK3R1", "ANK3", "CNST", "DDX58", "ERBB2", "IL18R1", "HNMT", "PINK1", "KANK1", "TCF7L2", "CTDSPL2", "BCAS3", "UGCG", "PLK3", "SPPL3", "PCNT", "PRKCD", "AKAP5", "JAK2", "SREBF2", "CDKL2", "TGFBR1", "TLR4", "RANBP3")	0
GO_CHROMOSOME_LOCALIZATION	0.125634	0.301473	0.396725	1.30081	7277	35	c("RRS1", "PINX1", "KATNB1", "PSRC1", "BECN1", "CHMP3", "SEH1L", "RAB11A", "CHMP4B", "CHMP6", "CHMP2A")	0
GO_POSITIVE_REGULATION_OF_ADENYLATE_CYCLASE_ACTIVITY	0.0809871	0.225668	-0.491522	-1.42401	3609	17	c("ADCY7", "ADRB1", "ADCY6", "PRKCA", "ADCY9", "ADRB2", "AKAP5")	0
GO_POSITIVE_REGULATION_OF_NEURON_DIFFERENTIATION	0.0107718	0.0513639	-0.312798	-1.4219	368	142	c("ADAMTS1", "NRP1", "CAPRIN2", "SEMA5A", "BMP4", "ETV5", "TGIF2", "LIMK1", "NEDD4L", "BCL6", "SCARF1", "MAGI2", "ZMYND8", "ANKRD27", "ENC1", "FGFR1", "RAPGEF2", "PLXNB1", "SGK1", "TLE6", "PPP1R9A", "PTK7", "SLIT2", "MARCKS", "MACF1", "PSEN1", "AKAP5", "CDKL5", "MOB2", "BAIAP2", "FBXO38", "FOXA1", "FIG4", "KAT2B", "FMR1", "SKIL", "INPP5E", "CPEB3", "SETX", "ITGA3", "NBL1", "SMURF1", "ILK")	0
GO_EMBRYONIC_SKELETAL_SYSTEM_MORPHOGENESIS	0.545326	0.711284	-0.279279	-0.942081	23147	31	c("BMP4", "FGFR2", "PCGF2", "NDST1", "MMP14", "GRHL2", "TGFBR1", "SETD2", "MEGF8", "NIPBL")	0
GO_ACTIVATION_OF_GTPASE_ACTIVITY	0.0297945	0.108455	-0.398922	-1.4801	1208	47	c("TBC1D4", "TBC1D30", "TBC1D2B", "SYDE2", "DOCK7", "TBC1D8B", "BCAS3", "TBC1D14", "SIPA1L1", "EPHA2", "RABGAP1", "PIP5K1A", "TBC1D8", "USP6NL", "TBC1D10A", "RALGAPB", "TAX1BP3", "RHOG", "TBC1D10B", "RALGAPA1")	0
GO_INOSITOL_PHOSPHATE_METABOLIC_PROCESS	0.144792	0.330216	-0.356944	-1.25561	6050	37	c("PLCD3", "PLCH2", "ITPK1", "IPMK", "PLCG1", "SYNJ1", "INPP5K", "INPP5B", "OCRL")	0
GO_T_CELL_HOMEOSTASIS	0.780585	0.888839	0.274721	0.768263	43437	18	c("BAX", "DNAJA3", "SLC39A3", "JAK3", "RPS6")	0
GO_REGULATION_OF_RECEPTOR_ACTIVITY	0.25124	0.459126	0.314434	1.13961	15142	57	c("ADORA1", "GSTO1", "GSTM2", "PPARGC1B", "SERPINE1", "CBLC", "PPARGC1A", "HFE", "PARK7", "ZGPAT")	0
GO_HISTONE_METHYLATION	0.461527	0.651083	-0.260715	-0.992798	18485	53	c("PRMT8", "SATB1", "SETD1B", "TET2", "KDM6A", "ARID4A", "PAXIP1", "SETD7", "TET3", "MEN1", "KDM3A", "ARID4B", "PRDM4", "MECP2", "PRDM16", "SETD2", "PRDM2", "WDR82")	0
GO_POSITIVE_REGULATION_OF_TRANSPORTER_ACTIVITY	0.0189993	0.0759712	-0.444631	-1.56407	793	37	c("PON1", "HSPA2", "AGER", "BMP4", "ANK3", "NOS1AP", "SGK1", "STIM1")	0
GO_POSITIVE_REGULATION_OF_TRANSCRIPTION_FACTOR_IMPORT_INTO_NUCLEUS	0.489675	0.667593	-0.298427	-0.973776	21056	27	c("PIK3R1", "DDX58", "IL18R1", "SPPL3", "AKAP5", "TLR4")	0
GO_ALPHA_BETA_T_CELL_DIFFERENTIATION	0.499259	0.674948	-0.315967	-0.967257	21905	21	c("IRF1", "SATB1", "FOXP1", "BCL11B", "IL18R1", "RC3H2", "ABL1", "RC3H1", "RORA")	0
GO_PEPTIDYL_SERINE_MODIFICATION	8.10636e-05	0.000987287	-0.455184	-1.93216	2	93	c("PLK2", "EIF2AK3", "RPS6KA4", "RIPK1", "STK38L", "SGK1", "MAPK8", "CDK2", "PRKCE", "CLK1", "CSNK1E", "MAP3K12", "CSNK1G1", "PINK1", "ULK1", "MAST4", "PRKCA", "LMTK2", "SMG1", "BGN", "PRKCD", "MAPK7", "CSNK1G3", "PRKD2", "PDPK1", "PRKDC", "TGFBR1", "MKNK1", "TAF1", "HIPK3", "PRKACA", "PRKX", "NLK", "ILK", "PKD1", "LATS2", "PRKCZ")	0
GO_CELLULAR_RESPONSE_TO_EXTRACELLULAR_STIMULUS	0.147066	0.332753	0.291979	1.19965	9504	120	c("ASNS", "PPARG", "RRAGD", "CDKN1A", "GSTP1", "GABARAPL1", "CDKN2B", "HMOX1", "ADORA2B", "ZC3H12A", "DNAJC15", "GSDMD", "TXN2", "GLRX2", "EIF2S1", "BECN1", "HFE", "RRAGA", "IMPACT", "MYBBP1A", "ATG7", "SLC39A4", "SIRT2", "SEH1L", "AIFM1", "JUN", "PAWR", "LRRK2", "WDR59")	0
GO_NEGATIVE_REGULATION_OF_RESPONSE_TO_DNA_DAMAGE_STIMULUS	0.166201	0.360304	0.379912	1.24568	9627	35	c("MIF", "CLU", "CD44", "OTUB1", "RPS3", "BCL2L12", "THOC5", "TPT1", "FBXO18", "DDX39B")	0
GO_GLUTAMATE_METABOLIC_PROCESS	0.0102611	0.049412	0.642332	1.71375	565	15	c("GOT1", "ALDH18A1", "GCLC", "GCLM")	0
GO_TRNA_METABOLIC_PROCESS	1.53266e-05	0.000423469	0.535276	2.22966	0	132	c("PUS7", "SARS", "CARS", "MRPL39", "AARS", "PUSL1", "PPA1", "FARSB", "EPRS", "RARS", "EARS2", "FARS2", "THG1L", "NARS", "POP7", "AARS2", "EEF1E1", "TRMT6", "TRMU", "DDX1", "MARS2", "FBL", "LCMT2", "FDXACB1", "RPP40", "NARS2", "EXOSC8", "RPP30", "METTL1", "PUS1", "CDK5RAP1", "TRMT1", "TARS2", "MARS", "DUS1L", "MTO1", "EXOSC3", "PSTK", "YARS2", "ZBTB8OS", "TSEN2", "FAM98B", "URM1", "VARS", "CTU2",…	0
GO_POSITIVE_REGULATION_OF_LOCOMOTION	0.0050992	0.0288059	-0.302698	-1.43196	164	187	c("MYLK", "SEMA4C", "AGER", "EGFR", "NRP1", "SEMA5A", "BMP4", "NRP2", "IRS2", "PIK3R1", "INSR", "FOXP1", "FGFR1", "DOCK4", "FGF1", "MET", "RAPGEF2", "SPARC", "HDAC7", "FAM110C", "PRKCE", "BAG4", "DOCK7", "SUN2", "NOTCH1", "RHOB", "PLCG1", "LAMB1", "SLIT2", "CLASP2", "HBEGF", "GRB7", "CLASP1", "EPB41L5", "RRAS2", "IGF1R", "ATP8A1", "PRKCA", "FURIN", "DIAPH1", "AMOTL1", "BCAS3", "LBP", "SMURF2", "S…	0
GO_REGULATION_OF_DENDRITE_MORPHOGENESIS	0.00227978	0.0156061	-0.494685	-1.79097	93	42	c("NGEF", "SRCIN1", "CAPRIN2", "ID1", "ANKRD27", "RAPGEF2", "SGK1", "NFATC4", "PPP1R9A", "MARCKS", "RAP2A", "SIPA1L1", "AKAP5", "CDKL5", "BAIAP2")	0
GO_MAMMARY_GLAND_EPITHELIUM_DEVELOPMENT	0.241036	0.447617	-0.346814	-1.16186	10278	30	c("ID2", "VDR", "PTCH1", "WNT7B", "KDM5B", "FGFR2", "BTRC", "EPHA2", "JAK2")	0
GO_NEGATIVE_REGULATION_OF_VIRAL_PROCESS	0.0402261	0.135462	0.424579	1.46098	2369	44	c("SLPI", "BST2", "IFITM3", "PLSCR1", "ZC3H12A", "SRPK2", "CHMP3", "TRIM11", "VAPA", "SNX3", "JUN", "TRIM13", "STAT1")	0
GO_ERYTHROCYTE_HOMEOSTASIS	0.152872	0.342148	-0.339486	-1.2357	6290	43	c("ID2", "BMP4", "EPAS1", "BCL6", "SMAD5", "KLF2", "THRA", "ARID4A", "PKNOX1", "CASP3", "SLC25A38", "JMJD6", "JAK2")	0
GO_RESPONSE_TO_HEAT	0.0516121	0.160663	0.407353	1.42102	3066	47	c("CDKN1A", "CD14", "GCLC", "ANO1", "HMOX1", "CLPB", "DNAJA3", "THBS1", "EIF2S1", "EIF2B3", "EIF2B5")	0
GO_I_KAPPAB_KINASE_NF_KAPPAB_SIGNALING	0.0232781	0.088812	0.434829	1.52344	1384	48	c("IRAK1BP1", "LY96", "CD14", "RIPK2", "RELB", "NFKBIL1", "UBA52", "NKIRAS1", "NFKB2", "RBCK1", "IRAK2", "UBC", "TIFA")	0
GO_REGULATION_OF_KINASE_ACTIVITY	0.000126194	0.00141327	-0.277907	-1.44574	2	442	c("PPP1R1A", "HSPA2", "KLF4", "ITGA1", "PPP1R1B", "GADD45B", "HEXIM1", "FGFR3", "SRCIN1", "HHEX", "MAPK8IP1", "GADD45G", "EGFR", "PDCD4", "BMP4", "ACVR2B", "SIRT1", "MADD", "VAV2", "ADCY7", "DUSP1", "SOCS2", "SPRY1", "PFKFB2", "IRS2", "FZD5", "PIK3R1", "SERTAD1", "SOCS3", "INSR", "FGFR1", "TAOK3", "FGF1", "ADCY6", "IRS1", "ERRFI1", "RIPK1", "CEBPA", "RAPGEF2", "MAP3K3", "ERBB3", "LDB1", "ERBB2", …	0
GO_NEGATIVE_REGULATION_OF_CELLULAR_RESPONSE_TO_INSULIN_STIMULUS	0.089152	0.24268	-0.461378	-1.39417	3929	20	c("SOCS2", "SOCS3", "IRS1", "INPP5K", "KANK1", "PRKCD", "NCOA5", "PRKCZ", "GRB10", "TSC2")	0
GO_MYELOID_LEUKOCYTE_DIFFERENTIATION	0.444193	0.634593	-0.265161	-1.00162	17884	51	c("HHEX", "BMP4", "SIRT1", "SH3PXD2A", "FOXP1", "CEBPA", "JUNB", "TFRC", "KDM1A", "PSEN1", "EPHA2", "F2RL1")	0
GO_PEROXISOME_ORGANIZATION	0.451577	0.640447	0.318948	1.00205	25836	29	c("PEX12", "PEX11G", "ACOX1", "PEX1", "DNM1L", "PEX16", "ACOT8", "PEX14", "PEX11B", "PEX6", "LONP2", "MFF", "PEX7", "PEX2")	0
GO_DNA_STRAND_ELONGATION_INVOLVED_IN_DNA_REPLICATION	0.0794323	0.222395	0.528289	1.43252	4387	16	c("RFC4", "FEN1", "RFC3", "PARP2", "LIG1", "POLD2")	0
GO_SINGLE_ORGANISM_CELL_ADHESION	0.412871	0.610122	-0.213274	-1.01325	13241	193	c("PDPN", "SRCIN1", "EGFR", "ANTXR1", "CTNND2", "MAFB", "IRF1", "SATB1", "FZD7", "FZD5", "MERTK", "PEAK1", "FOXP1", "KIF13B", "SRGAP2", "CAMSAP3", "CADM1", "WNT7B", "BCL11B", "ZFP36L2", "FZD8", "PIK3CB", "IL18R1", "SOX4", "LAMB1", "PKNOX1", "STAT5B", "ESAM", "CCND3", "IFNAR1", "RC3H2", "PSEN1", "RIC8A", "VEZT", "F2RL1", "LRP6", "CHD7", "ZBTB1", "JMJD6", "ABL1", "PRKDC", "ADAM17")	0
GO_POLYOL_METABOLIC_PROCESS	0.587535	0.746019	-0.239619	-0.929943	23283	58	c("PLCD3", "PLCH2", "SLC5A3", "ITPK1", "IPMK", "SGPP2", "PLCG1", "SYNJ1", "INPP5K", "INPP5B", "SPHK2", "OCRL")	0
GO_APICAL_JUNCTION_ASSEMBLY	0.348473	0.552994	-0.312406	-1.07013	14722	33	c("MARVELD2", "RAMP2", "OCLN", "GRHL2", "MARVELD3", "MPP5", "DLG5", "MPP7", "STRN", "RAB13", "RHOC", "PRKCI", "CLDN3", "PARD6B", "F11R", "FBF1")	0
GO_LYMPHOCYTE_HOMEOSTASIS	0.799229	0.89921	0.251228	0.769706	45408	26	c("BAX", "HIF1A", "DNAJA3", "SLC39A3", "JAK3", "RPS6")	0
GO_NEGATIVE_REGULATION_OF_RNA_SPLICING	0.415336	0.612493	0.346597	1.03074	23441	23	c("C1QBP", "CELF4", "RPS26", "RPS13", "SRSF6", "AKT2", "TMBIM6")	0
GO_CELL_CYCLE_PHASE_TRANSITION	0.894462	0.953158	0.187462	0.804329	59614	164	c("CDKN1A", "EIF4EBP1", "CDC34", "CDK5RAP2", "CDKN2B", "TYMS", "TPD52L1", "MCM2", "OPTN", "E2F6", "MNAT1", "HAUS4", "CEP135", "WEE1", "RANBP1", "UBA52", "CEP290", "CDK4", "TUBB4B", "PHLDA1", "CCNH", "TUBG1", "UBC", "RPS6", "CNTRL")	0
GO_TISSUE_MORPHOGENESIS	3.42724e-05	0.000582431	-0.369536	-1.82441	0	265	c("CTHRC1", "RBP4", "KLK14", "KLF4", "MYLK", "ID4", "HHEX", "SEMA4C", "EGFR", "NRP1", "FREM2", "EFNB2", "BMP4", "VDR", "GDNF", "MYH7", "PTCH1", "APAF1", "OVOL2", "EPHA7", "JAG1", "DLC1", "SPRY1", "FZD5", "STARD13", "SOCS3", "FGFR1", "FGF1", "MET", "DLG3", "KDM6A", "MTSS1", "WNT7B", "TGFB1I1", "IPMK", "NFATC4", "NR4A3", "SEC24B", "KDM5B", "RARG", "FRS2", "NOTCH1", "RHOB", "TOPORS", "PTK7", "SDC4",…	0
GO_ENDOSOME_TO_LYSOSOME_TRANSPORT	0.229906	0.436343	-0.330005	-1.16085	9607	37	c("KIF13A", "ATG14", "RHOB", "MTM1", "GPRASP1", "ADRB2", "HOOK3", "DENND3", "LYST", "VPS33B", "SNX27", "SORT1", "VPS39", "SNX16", "TRAK1")	0
GO_MRNA_PROCESSING	0.373483	0.575179	0.221279	1.03189	27444	344	c("LGALS3", "C1QBP", "CELF4", "PPIH", "PPIE", "LSM4", "YBX1", "TXNL4A", "LSM2", "PPARGC1A", "DBR1", "MNAT1", "DDX1", "GEMIN5", "SSU72", "GTF2F1", "GTF2F2", "SRPK2", "SF3B2", "PRMT7", "GTF2H4", "TSEN2", "USP39", "RBMX2", "SF3B5", "CCNH", "SF3B4", "BCAS2", "ZRSR1", "LSM6", "XAB2", "BUD13", "SNRNP35", "SNRPA1", "POLR2G", "ZRANB2", "RNGTT", "SMNDC1", "PUF60", "SNRPA", "THOC5", "METTL14", "SF3A3", "CS…	0
GO_REGULATION_OF_PROTEIN_OLIGOMERIZATION	0.324355	0.528772	0.403663	1.11189	17977	17	c("CLU", "BAX", "BIK")	0
GO_HEME_METABOLIC_PROCESS	0.091352	0.246528	0.46727	1.38961	5155	23	c("HMOX1", "BDH2", "TMEM14C", "TSPO", "UROS", "HMBS", "SLC25A39", "BLVRA", "BLVRB", "FXN", "ATPIF1", "FECH", "ALAS1", "COX15", "COX10", "ALAD")	0
GO_CELLULAR_RESPONSE_TO_CARBOHYDRATE_STIMULUS	0.452614	0.641606	-0.278907	-0.998698	18725	40	c("AGER", "IRS2", "NFKB1", "PIK3CA", "SIN3A", "SOX4", "POLG", "PPP1R15A", "MEN1", "GJB6", "IL1R1", "PRKACA", "GRIK5", "OGT", "ICAM1", "AACS", "EP300")	0
GO_POSITIVE_REGULATION_OF_VASCULATURE_DEVELOPMENT	0.174701	0.371383	0.340157	1.21536	10472	53	c("LRG1", "CX3CL1", "ANGPTL4", "F3", "ANXA3", "SERPINE1", "HMOX1", "ZC3H12A", "HIF1A", "VEGFB", "C3", "THBS1")	0
GO_MEMBRANE_FUSION	0.497191	0.673754	0.253094	0.976889	30880	81	c("BAX", "SNAP47", "AFG3L2", "STOML2", "VPS8", "TC2N", "SNAP23", "SYT7", "ATG7", "VAPA", "DNM1L", "VPS11", "VTI1B", "BNIP1", "EEA1", "NAPA", "PPIA", "STX8", "STX3", "HYAL2", "CHCHD3", "UBXN2A", "RAB8A", "VAMP4", "NSFL1C", "BAK1")	0
GO_POSITIVE_REGULATION_OF_TOR_SIGNALING	0.0569584	0.172528	0.500535	1.47109	3202	22	c("RRAGD", "LAMTOR1", "TELO2", "LAMTOR3", "RRAGA", "RHEB", "SEC13", "SEH1L", "WDR59")	0
GO_POSITIVE_REGULATION_OF_GLIAL_CELL_DIFFERENTIATION	0.524968	0.695828	0.335576	0.951322	29267	19	c("PPARG", "BIN1", "RHEB", "CLCF1", "SPINT1")	0
GO_ANTIGEN_RECEPTOR_MEDIATED_SIGNALING_PATHWAY	0.00551479	0.0304721	0.399484	1.58327	347	95	c("BAX", "PSMB9", "PSMB8", "PSMB5", "RIPK2", "PSMA3", "MALT1", "STOML2", "PSMB10", "UBA52", "PSMB3", "PSMC5", "PSMD14", "RBCK1", "PSMC6", "PSMD11", "PSMA4", "PSMA1", "UBC", "PSMB2", "PSMD13", "PSMB1", "PSMD2", "PSMD12", "PSMD1", "PSMC1", "PSMA2", "PSMA7", "PSMC4", "HRAS", "PSMD8", "PSMC2", "PSMB6", "PSMB7", "PSMD7", "PSMB4", "PSMA6", "PSME1", "IKBKG", "PSMC3", "RPS27A", "PSMD6", "PSME3", "PSME2",…	0
GO_POSITIVE_REGULATION_OF_MITOTIC_CELL_CYCLE	0.427304	0.620472	0.269527	1.01469	26200	70	c("ASNS", "EIF4EBP1", "ANXA1", "MAD2L1", "RANBP1", "BECN1", "NSMCE2", "CDK4", "BTC", "ANAPC11", "CDK10", "ANAPC10", "PHB2")	0
GO_LYMPHOCYTE_COSTIMULATION	0.0162011	0.0682654	-0.511028	-1.63644	702	25	c("EFNB1", "EFNB2", "PIK3R1", "YES1", "CAV1", "PIK3CA")	0
GO_COFACTOR_METABOLIC_PROCESS	1.4489e-05	0.000423469	0.473667	2.10314	0	216	c("MTHFD2", "CBR3", "PFKP", "ME1", "HKDC1", "ALDOA", "GAPDH", "ENO3", "AASS", "ENO1", "COQ7", "SLC25A1", "GCH1", "PGAM1", "ACOT13", "COQ6", "COQ3", "ATIC", "COQ4", "TALDO1", "NUBP1", "PCBD2", "TYMS", "AKR1B10", "LDHB", "MAT1A", "ISCU", "HSD17B12", "PGK1", "HMOX1", "PPT1", "COQ5", "MDH1", "NDUFA9", "DERA", "MDH2", "DGAT2", "NMNAT3", "ABCB6", "PDXK", "VNN3", "COQ2", "AGK", "SHMT2", "DLAT", "SUCLG2"…	0
GO_REGULATION_OF_EPITHELIAL_CELL_MIGRATION	5.41008e-05	0.000705968	-0.459974	-1.95656	1	94	c("KLF4", "AGER", "NRP1", "SEMA5A", "BMP4", "NRP2", "STARD13", "FOXP1", "FGFR1", "FGF1", "MET", "SPARC", "HDAC7", "PRKCE", "NOTCH1", "RHOB", "PLCG1", "PTPRG", "SLIT2", "CLASP2", "HBEGF", "CLASP1", "EPB41L5", "PRKCA", "AMOTL1", "BCAS3", "NR2F2", "MACF1", "SCARB1", "EPHA2", "CAPN7", "PRKD2", "PDPK1", "MARVELD3")	0
GO_POSITIVE_REGULATION_OF_NOTCH_SIGNALING_PATHWAY	0.279827	0.487737	-0.411438	-1.1511	12547	15	c("JAG1", "TSPAN15", "NOTCH1")	0
GO_CELLULAR_IRON_ION_HOMEOSTASIS	0.00104919	0.00830468	0.651334	1.9143	58	22	c("LCN2", "NUBP1", "ISCU", "HMOX1", "FTH1", "HIF1A", "ABCB6", "CYBRD1", "HFE")	0
GO_MACROMOLECULE_DEACYLATION	0.0414789	0.138247	-0.359323	-1.40396	1637	60	c("NOTUM", "SIRT1", "SAP18", "PER1", "PHF21A", "HDAC7", "ARID4A", "TBL1XR1", "SIN3A", "HDAC8", "CHD4", "HOPX", "KDM1A", "ARID4B", "SFPQ", "REST", "RCOR1", "MTA3", "CHD3", "HDAC1", "SIRT3", "BAZ2A", "HDAC5", "LYPLA2", "ELK4", "HDAC2", "LYPLA1")	0
GO_TRANSLATIONAL_INITIATION	1.53203e-05	0.000423469	0.577499	2.40822	0	133	c("EIF4EBP1", "DDX3Y", "RPL12", "RPS2", "RPL27", "RPSA", "RPL23", "RPL39", "EIF3C", "EIF2S1", "EIF2B3", "EIF2B5", "UBA52", "RPLP1", "EIF2D", "EIF3I", "EIF3D", "RPL13", "RPS8", "RPL15", "RPL13A", "RPS3", "RPL8", "RPL7A", "COPS5", "RPS28", "RPL19", "RPS6", "RPS18", "RPL36A", "RPS24", "EIF3B", "RPS10", "RPS15", "RPL30", "RPLP0", "DENR", "RPL32", "RPS26", "RPS16", "RPL4", "EIF2S2", "EIF1B", "RPL35", …	0
GO_POSITIVE_REGULATION_OF_CELLULAR_PROTEIN_LOCALIZATION	0.704826	0.836426	-0.191172	-0.923949	21616	222	c("BCL2L11", "EGFR", "BAMBI", "SEMA5A", "BMP4", "OAZ2", "EIF2AK3", "FZD5", "PIK3R1", "ANK3", "CNST", "DDX58", "ERBB2", "MAPK8", "BBC3", "IL18R1", "HNMT", "PINK1", "KANK1", "TCF7L2", "TRIM8", "BMF", "CTDSPL2", "BCAS3", "UGCG", "PLK3", "SPPL3", "PCNT", "PRKCD", "PPP1R13B", "EPHA2", "AKAP5", "DYNLL1", "JAK2", "SREBF2", "PDPK1", "CDKL2", "TGFBR1", "TLR4", "RANBP3", "SPTBN1", "EZR", "PRKACA")	0
GO_PLASMA_MEMBRANE_ORGANIZATION	0.128207	0.304426	-0.269419	-1.19222	4537	119	c("TULP1", "NDRG1", "PTCH1", "TTC7B", "ANK3", "TSPAN15", "RAPGEF2", "MTSS1", "SYTL2", "BAG4", "KIF13A", "CAV1", "RAMP2", "CLASP2", "INPP5K", "FNBP1L", "BAIAP2L1", "RAP2A", "MACF1", "FCHO2", "ABCA7", "DENND4C", "ATP2A2", "EHD2", "LRP6", "FAM126A", "PACSIN3", "BAIAP2", "SPTBN1", "BLZF1", "EZR", "MYH10", "PIP5K1A", "MICALL1", "SMURF1", "EMP2", "PRKCZ", "PLSCR3", "MPP5", "CDH1", "JUP", "PKP2", "GCC2"…	0
GO_REGULATION_OF_NEUROTRANSMITTER_SECRETION	0.948749	0.9841	0.213466	0.596962	52795	18	c("SLC30A1", "DTNBP1", "PFN2", "LRRK2", "NAPA")	0
GO_POSITIVE_REGULATION_OF_PROTEIN_CATABOLIC_PROCESS	0.100326	0.261918	0.27588	1.2149	6861	201	c("CLU", "PSMB9", "TRIB3", "GCLC", "HSPBP1", "PSMB8", "PSMB5", "PSMA3", "RHBDD1", "MAD2L1", "STUB1", "PSMB10", "UBA52", "NDUFA13", "CCDC22", "NSMCE2", "PSMB3", "PSMC5", "RHBDD3", "PSMD14", "PSMC6", "PSMD11", "PSMA4", "PSMA1", "UBC", "PSMB2", "ANAPC11", "PSMD13", "PSMB1", "ATG7", "PSMD2", "HERPUD1", "PSMD12", "PSMD1", "PSMC1", "SIRT2", "PSMA2", "PSMA7", "VPS11", "PSMC4", "EGLN2", "ANAPC10", "PSMD8…	0
GO_OOGENESIS	0.859998	0.932755	0.256984	0.696844	47507	16	c("HEXB", "REC8", "RPS6", "DDX20")	0
GO_RESPONSE_TO_TYPE_I_INTERFERON	0.342695	0.547217	0.361969	1.08735	19388	24	c("BST2", "IFITM3", "PSMB8", "SHMT2")	0
GO_MITOCHONDRIAL_RESPIRATORY_CHAIN_COMPLEX_ASSEMBLY	1.64954e-05	0.000423469	0.743411	2.73542	0	62	c("SLC25A33", "IMMP2L", "NDUFAF4", "NDUFA12", "NDUFAB1", "NDUFB9", "NDUFA5", "NDUFC1", "NDUFA1", "NDUFS7", "NDUFS6", "UQCR10", "NDUFA9", "NDUFAF1", "NDUFB6", "SAMM50", "NDUFA10", "AARS2", "TIMMDC1", "ECSIT", "NDUFV1", "NDUFS3", "NDUFA11", "NDUFB5", "NDUFA2", "NDUFA13", "UQCRB", "BCS1L", "NDUFS5", "NDUFS1", "IMMP1L", "NUBPL", "NDUFA7", "NDUFS8", "NDUFB8", "NDUFS4", "NDUFB3", "NDUFA8", "NDUFB2", "S…	0
GO_CYTOKINE_MEDIATED_SIGNALING_PATHWAY	0.0424962	0.140835	0.306816	1.31982	2840	167	c("CX3CL1", "BST2", "PSMB9", "IFITM3", "B2M", "F3", "PSMB8", "PSMB5", "IFNGR2", "CSF2RA", "PSMA3", "IL17RC", "PYCARD", "CD44", "PSMB10", "UBA52", "JAGN1", "PSMB3", "PSMC5", "PSMD14", "JAK3", "PSMC6", "GHR", "PSMD11", "PSMA4", "PSMA1", "IRAK2", "UBC", "PSMB2", "PSMD13", "PSMB1", "CXCL1", "KRT8", "PSMD2", "PSMD12", "PSMD1", "PSMC1", "PSMA2", "PSMA7", "PSMC4", "PSMD8", "PSMC2", "PSMB6", "PSMB7", "KR…	0
GO_ATP_GENERATION_FROM_ADP	0.00473942	0.0277167	0.610238	1.77444	265	21	c("PFKP", "HKDC1", "ALDOA", "GAPDH", "ENO3", "ENO1", "PGAM1", "PGK1")	0
GO_NEGATIVE_REGULATION_OF_LOCOMOTION	0.0937321	0.249607	-0.274074	-1.22458	3274	127	c("KLF4", "ABHD2", "SEMA4C", "AGER", "NRP1", "SEMA5A", "DLC1", "STARD13", "MAGI2", "SRGAP2", "ARRDC3", "CITED2", "NOTCH1", "RHOB", "NKX2-1", "SCAI", "PTPRG", "SLIT2", "CLASP2", "CLASP1", "KANK1", "RAP2A", "TRIM8", "RAP2C", "FLCN", "NR2F2", "CLIC4", "PHLDB2", "COL3A1", "SEMA4F", "MARVELD3", "SEMA4B")	0
GO_NCRNA_3_END_PROCESSING	0.135277	0.315323	0.48234	1.32861	7497	17	c("RPSA", "FBL", "EXOSC8", "EXOSC3", "EXOSC9", "RPS21", "EXOSC5")	0
GO_REGULATION_OF_CELLULAR_COMPONENT_SIZE	0.288502	0.493889	-0.225607	-1.06452	9358	184	c("FSTL4", "SEMA4C", "NRP1", "SEMA5A", "LIMK1", "VAV2", "EPHA7", "CAPG", "CDC42EP5", "SSH2", "RB1CC1", "CDC42EP3", "JMY", "ARFIP1", "DPYSL2", "PLXNA2", "PRKCE", "RARG", "BAG4", "PPP1R9A", "WIPF2", "SLIT2", "CLASP2", "KANK1", "BAIAP2L1", "CDC42EP4", "SPTAN1", "MACF1", "CREB1", "PRKCD", "F2RL1", "SEMA4F", "CDKL5", "ABL1", "SLC12A4", "SEMA4B")	0
GO_MITOCHONDRIAL_TRANSPORT	1.53541e-05	0.000423469	0.496247	2.06232	0	130	c("SLC25A33", "BAX", "IMMP2L", "SLC25A5", "TIMM50", "ATP5B", "TIMM10", "ATP5C1", "ATP5G1", "TOMM40", "TST", "TIMM8B", "MIPEP", "ATP5G3", "SAMM50", "SLC25A12", "CHCHD4", "SFN", "DNAJC19", "TIMM9", "ATP5A1", "AFG3L2", "ATP5E", "STOML2", "CNP", "TFDP1", "ATP5L", "NDUFA13", "ATP5F1", "MTX3", "BLOC1S2", "TOMM20", "ATP5D", "IMMP1L", "TIMM17A", "ATP5J2", "MTX2", "TIMM44", "MUL1", "TIMM13", "MICU1", "MTX…	0
GO_SULFUR_COMPOUND_BIOSYNTHETIC_PROCESS	0.0358859	0.123813	0.343404	1.38589	2292	106	c("GSTA3", "CDO1", "GSTM1", "GSTP1", "GSTM5", "GSTO1", "GSTM2", "SLC25A1", "ACOT13", "GCLC", "MGST3", "GCLM", "GSTA4", "MAT1A", "CHAC2", "HSD17B12", "AKR1A1", "PPT1", "GSS", "AGK", "DLAT", "ACSF3", "ESD", "ST3GAL4", "B4GALT1", "AMD1")	0
GO_T_CELL_PROLIFERATION	0.337642	0.541296	0.406526	1.10235	18651	16	c("BAX", "CTPS", "RIPK2", "MALT1", "PSMB10", "RPS6")	0
GO_PROTEIN_TARGETING	5.49602e-05	0.000713993	0.359372	1.66331	3	317	c("ADORA1", "IMMP2L", "IPO4", "TIMM50", "TIMM10", "SYNGR1", "KATNB1", "RAN", "PEX12", "TOMM40", "OPTN", "TIMM8B", "MIPEP", "RPL12", "RPS2", "SAMM50", "RPL27", "NUP35", "CHCHD4", "DNAJC19", "RPSA", "RPL23", "RPL39", "TIMM9", "RANBP1", "AFG3L2", "BECN1", "UBA52", "NOP58", "RPLP1", "GIPC1", "NDUFA13", "MTX3", "ARL6", "TOMM20", "IMMP1L", "TIMM17A", "GDF5", "AP1M2", "RPL13", "MTX2", "RPS8", "RPL15", "…	0
GO_POSITIVE_REGULATION_OF_VIRAL_GENOME_REPLICATION	0.251912	0.459126	0.399943	1.17545	14165	22	c("PPIH", "PPIE", "SRPK2", "TARBP2", "VAPA", "PPID", "STOM", "PPIA", "RAD23A", "SRPK1", "YTHDC2", "VAPB", "PABPC1")	0
GO_NEGATIVE_REGULATION_OF_INNATE_IMMUNE_RESPONSE	0.0670323	0.194961	0.53872	1.46081	3702	16	c("PPARG", "PTPN2", "DNAJA3", "MUL1")	0
GO_GLIAL_CELL_DEVELOPMENT	0.10637	0.270836	0.381719	1.3135	6266	44	c("PHGDH", "CLU", "GSTP1", "HDAC11", "SKI", "EIF2B3", "EIF2B5")	0
GO_MITOCHONDRIAL_TRANSLATION	1.57751e-05	0.000423469	0.658907	2.62511	0	98	c("MRPS18B", "MRPL11", "MRPS2", "MRPL39", "MRPL35", "DAP3", "EARS2", "MRPS5", "GFM1", "MRPL16", "CHCHD1", "MRPS15", "MRPL42", "MRPL21", "MRPL46", "MRPS16", "MRPS7", "MRPL12", "AARS2", "MRPL37", "MRPS18C", "MRPS35", "MRPL15", "MRPS34", "MRPL27", "MRPL19", "MRPS14", "MRPS11", "MRPL20", "MRPS10", "TARS2", "MRPL51", "MRPL47", "MRPL28", "AURKAIP1", "MRPS24", "MRPS25", "MRPS18A", "NDUFA7", "MRPL23", "M…	0
GO_STRIATED_MUSCLE_CELL_DIFFERENTIATION	0.113379	0.282048	0.336043	1.2688	6971	71	c("NEBL", "SIX4", "GPX1", "NEXN", "SMYD3", "ACTG1", "IGFBP5", "SKI", "KAT2A", "AFG3L2")	0
GO_REGULATION_OF_SYSTEMIC_ARTERIAL_BLOOD_PRESSURE	0.115023	0.285167	0.42751	1.33285	6569	28	c("ADORA1", "SOD2", "CYBA", "ATP6AP2", "CTSZ")	0
GO_REGULATION_OF_SMOOTH_MUSCLE_CONTRACTION	0.638246	0.782876	0.32001	0.867748	35257	16	c("ADORA1", "ADORA2B", "PTGS1")	0
GO_SECOND_MESSENGER_MEDIATED_SIGNALING	0.00524144	0.029304	-0.425988	-1.65868	206	59	c("NPY2R", "ITPR2", "EGFR", "RASD1", "DDAH2", "EIF2AK3", "ADCY7", "ADCY6", "DGKD", "RAPGEF2", "NFATC4", "PPP1R9A", "PLCG1", "ADCY9", "ATP2A2", "MAPK7", "CD36")	0
GO_CELL_CELL_SIGNALING	0.0479884	0.153133	-0.266527	-1.25843	1552	185	c("NPY2R", "ENPEP", "FGFR3", "NRP1", "EFNB1", "EFNB2", "SEMA5A", "BMP4", "SLC12A6", "ETV5", "CHRNB1", "ACVR2B", "C2CD4B", "EIF2AK3", "FADS1", "CAMK2G", "MERTK", "BMP3", "FGFR1", "ADRB1", "DLG3", "KLF10", "SYTL2", "UNC119", "PPP1R9A", "FGFR2", "GLS", "FZD1", "SYNJ1", "CACNA1A", "HNF1B", "LNPEP")	0
GO_NEGATIVE_REGULATION_OF_PROTEIN_TYROSINE_KINASE_ACTIVITY	0.373682	0.575183	-0.373413	-1.06412	16725	16	c("SRCIN1", "ERRFI1", "SH3BP5L", "CAV1")	0
GO_LUNG_MORPHOGENESIS	0.0111551	0.0525064	-0.487512	-1.65704	472	32	c("HHEX", "BMP4", "ID1", "SPRY1", "WNT7B", "SEC24B", "FGFR2", "NKX2-1", "VANGL2", "YAP1", "SPRY2", "GRHL2", "FOXA1")	0
GO_VASCULAR_ENDOTHELIAL_GROWTH_FACTOR_RECEPTOR_SIGNALING_PATHWAY	0.104088	0.266417	-0.343608	-1.29235	4203	50	c("NCF1", "NRP1", "NRP2", "VAV2", "PIK3R1", "PIK3CB", "ELMO2", "PIK3CA")	0
GO_POSITIVE_REGULATION_OF_MAPK_CASCADE	0.109633	0.276295	-0.242487	-1.16674	3412	213	c("ITGA1", "GADD45B", "FGFR3", "SEMA4C", "GADD45G", "EGFR", "NRP1", "BMP4", "MADD", "FZD7", "FZD5", "INSR", "FGFR1", "TAOK3", "FGF1", "RIPK1", "RAPGEF2", "MAP3K3", "ERBB2", "FZD8", "DUSP6", "PRKCE", "PIK3CB", "FRS2", "DSTYK", "PLCG1", "FGFR2", "VANGL2", "MAP3K12", "PRKCA", "ERCC6", "MAP3K11", "MAP3K5", "NOD1", "ADRB2", "DVL2", "ABCA7", "PSEN1", "CD36", "F2RL1", "PRKD2", "SPRY2", "JAK2", "ABL1", "…	0
GO_MULTICELLULAR_ORGANISMAL_MACROMOLECULE_METABOLIC_PROCESS	0.00279048	0.0183294	-0.537664	-1.80122	118	30	c("ARG1", "ENPEP", "COL4A4", "ID1", "MMP15", "COL4A3", "MRC2", "COL12A1", "ACE2", "FURIN", "MMP11", "COL3A1", "MMP14", "ACACA", "COL4A5")	0
GO_CARBOHYDRATE_DERIVATIVE_CATABOLIC_PROCESS	0.00478522	0.0277167	0.411163	1.61031	299	88	c("NT5E", "GLA", "RENBP", "GNPDA1", "NEU1", "HEXB", "NAGA", "PDE8A", "HEXA", "CHID1", "FUCA2", "DERA", "CD44", "SDC2", "ABHD12", "ARSB", "FBXO6", "NT5M", "HINT1", "NUDT16", "GUSB", "GPC4", "AMDHD2", "PGLYRP1", "NT5C3", "DPYD")	0
GO_L_AMINO_ACID_TRANSPORT	0.147818	0.333647	0.425823	1.2922	8367	25	c("SLC1A4", "SLC38A1", "SLC7A1", "SLC7A6", "SLC25A12")	0
GO_REGULATION_OF_MUSCLE_CONTRACTION	0.525816	0.695921	0.266978	0.957506	31569	54	c("ADORA1", "GSTO1", "GSTM2", "ADORA2B", "ZC3H12A", "PTGS1", "ATP1A1", "P2RX4")	0
GO_REGULATION_OF_EXOCYTOSIS	0.796689	0.897733	-0.202584	-0.844222	29976	84	c("UNC13D", "C2CD4B", "SYTL2", "RAB27B", "NOTCH1", "SDC4", "CLASP2", "CLASP1", "CACNA1A", "LGI3", "RAB33B", "STXBP5", "ATP2A2", "F2RL1", "PDPK1", "EXPH5", "LLGL1", "FMR1", "REST", "UNC13B")	0
GO_ANION_TRANSMEMBRANE_TRANSPORT	0.467411	0.654958	0.249928	0.992114	29552	96	c("SLC1A4", "SLC16A12", "SLC38A1", "SLC25A1", "SLC7A1", "ANO1", "SLC7A6", "SLC25A3", "SLC12A7", "SLC16A7", "SLC1A5", "SLC38A4", "SLC25A12")	0
GO_REGULATION_OF_BODY_FLUID_LEVELS	0.497038	0.673754	0.221321	0.983642	34320	218	c("AQP3", "ADORA1", "CDO1", "CX3CL1", "NME1", "SCNN1B", "C1QBP", "P2RY2", "F3", "PDGFA", "CYBA", "PAM", "ACTG1", "PABPC4", "SERPINE1", "PLSCR1", "HIF1A", "SFN", "CLDN4", "DDR1", "C3", "THBS1")	0
GO_REGULATION_OF_HORMONE_LEVELS	0.0163388	0.0686182	-0.29172	-1.36044	538	170	c("NNAT", "RBP4", "SULT1A1", "ENPEP", "ITPR2", "ACVR2B", "EIF2AK3", "CAMK2G", "PFKFB2", "IRS2", "RETSAT", "IRS1", "NR1D1", "RFX3", "ARNTL", "RBP1", "KDM5B", "PRKCE", "PIM3", "SIN3A", "GLUL", "SOX4", "STARD3", "ACE2", "RDH11", "CACNA1A", "MARCKS", "PRKCA", "STAT5B", "TCF7L2", "C2CD2L", "FURIN", "HNF1B", "GABBR1", "MIDN", "KDM1A", "CREB1", "SCARB1")	0
GO_REGULATION_OF_DEFENSE_RESPONSE	0.0146718	0.0636285	0.281633	1.32	1087	362	c("NT5E", "PPARG", "ADORA1", "SPINK5", "CX3CL1", "SETD6", "PSMB9", "GSTP1", "C1QBP", "B2M", "COX8A", "LY96", "MRPS2", "GPX1", "CYBA", "CD14", "ANXA1", "LAMP1", "HSPD1", "CHID1", "PSMB8", "LSM4", "PSMB5", "RIPK2", "SERPINE1", "IFNGR2", "ADORA2B", "PHB", "MDH1", "PLSCR1", "PSMA3", "IL17RC", "PTPN2", "ZC3H12A", "UNC93B1", "MAPK13", "CTSB", "MALT1", "PYCARD", "DNAJA3", "C3", "AP1S1", "RELB", "EIF2S1"…	0
GO_NEGATIVE_REGULATION_OF_LIPID_BIOSYNTHETIC_PROCESS	0.28719	0.492788	-0.337533	-1.12175	12287	29	c("INSIG1", "APOC1", "SIRT1", "LPCAT1", "SIK1", "NFKB1")	0
GO_NEGATIVE_REGULATION_OF_PEPTIDE_SECRETION	0.208746	0.412811	-0.408057	-1.21624	9236	19	c("IRS1", "PIM3", "MIDN", "REST", "SREBF1", "HMGCR", "PFKL", "PDE8B")	0
GO_VESICLE_TARGETING	0.978259	0.995284	0.173037	0.636699	59304	62	c("CTSZ", "AREG", "SAR1B", "AP1M2", "SNAP23", "TRAPPC2L", "TRAPPC3", "SEC13", "LMAN1")	0
GO_REGULATION_OF_PROTEIN_EXPORT_FROM_NUCLEUS	0.448637	0.637824	0.334714	1.00547	25382	24	c("PTPN14", "SFN", "PARK7", "RANGAP1", "CAMK1")	0
GO_POSITIVE_REGULATION_OF_DNA_METABOLIC_PROCESS	0.436238	0.628028	0.249071	1.00954	27944	109	c("BAX", "MGMT", "RFC4", "PDGFA", "ANXA3", "AREG", "GNL3", "RFC5", "PPARGC1A", "ENDOG", "CCT8", "STOML2", "EXOSC3", "CSF2", "RPS3", "CCT7", "NUDT16", "CCT4", "CCT3", "RFC3")	0
GO_ESTABLISHMENT_OF_PROTEIN_LOCALIZATION_TO_ENDOPLASMIC_RETICULUM	1.57943e-05	0.000423469	0.582022	2.31438	0	97	c("RPL12", "RPS2", "RPL27", "RPSA", "RPL23", "RPL39", "UBA52", "RPLP1", "RPL13", "RPS8", "RPL15", "RPL13A", "RPS3", "RPL8", "RPL7A", "RPS28", "RPL19", "RPS6", "RPS18", "RPL36A", "RPS24", "RPS10", "RPS15", "RPL30", "RPLP0", "RPL32", "RPS26", "RPS16", "RPL4", "RPL35", "RPL41", "RPL28", "RPS20", "RPS5", "RPS13", "RPS7", "RPS21", "RPS4X", "RPL29", "RPL14", "RPL24", "RPL17", "RPL31", "RPL26", "RPL37",…	0
GO_NEGATIVE_REGULATION_OF_ENDOCYTOSIS	0.745652	0.862501	0.272599	0.801178	41930	22	c("LGALS3", "MTMR2", "SNX3", "SDCBP")	0
GO_REGULATION_OF_LYMPHOCYTE_APOPTOTIC_PROCESS	0.12107	0.295893	0.42902	1.32632	6900	27	c("MIF", "LGALS3", "BAX", "RORC", "HIF1A", "NOC2L", "JAK3")	0
GO_THYMUS_DEVELOPMENT	0.183701	0.381904	-0.368135	-1.22346	7859	29	c("BCL2L11", "MAFB", "BCL11B", "JARID2", "PBX1", "PSEN1", "ZBTB1", "ABL1", "PRKDC", "TGFBR1")	0
GO_POSITIVE_REGULATION_OF_CYTOPLASMIC_TRANSPORT	0.937645	0.978136	-0.173331	-0.805539	31141	166	c("EGFR", "BAMBI", "SEMA5A", "BMP4", "FZD5", "PIK3R1", "CNST", "DDX58", "CAV1", "IL18R1", "PLCG1", "HNMT", "PINK1", "SYNJ1", "KANK1", "TCF7L2", "CTDSPL2", "UGCG", "SPPL3", "PRKCD", "AKAP5", "JAK2", "ABL1", "SREBF2", "PDPK1", "CDKL2", "TGFBR1", "TLR4", "RANBP3", "UNC13B", "EZR", "PRKACA", "PLA2G1B")	0
GO_MORPHOGENESIS_OF_AN_EPITHELIUM	3.23091e-05	0.000581177	-0.381033	-1.83847	0	218	c("CTHRC1", "KLK14", "KLF4", "ID4", "HHEX", "SEMA4C", "EGFR", "NRP1", "FREM2", "EFNB2", "BMP4", "VDR", "GDNF", "PTCH1", "APAF1", "OVOL2", "EPHA7", "JAG1", "DLC1", "SPRY1", "FZD5", "STARD13", "SOCS3", "FGFR1", "FGF1", "MET", "DLG3", "KDM6A", "MTSS1", "WNT7B", "TGFB1I1", "IPMK", "NFATC4", "SEC24B", "KDM5B", "RARG", "FRS2", "NOTCH1", "RHOB", "PTK7", "SDC4", "FGFR2", "SOX4", "NKX2-1", "VANGL2", "FZD3…	0
GO_OSTEOBLAST_DIFFERENTIATION	0.883254	0.947084	0.202684	0.761093	54131	69	c("ALPL", "CYR61", "ATP5B", "HSPE1", "IGFBP5", "PHB", "FBL", "GTPBP4", "ASF1A", "RSL1D1", "MYBBP1A", "RPS15", "HNRNPC", "PSMC2", "IARS", "RRBP1")	0
GO_REGULATION_OF_STRIATED_MUSCLE_CELL_DIFFERENTIATION	0.301867	0.505938	-0.308352	-1.09801	12531	39	c("EFNB2", "BMP4", "SIK1", "THRA", "NOTCH1", "CFLAR", "HOPX", "EHD2", "MMP14", "RBM38", "MAML1", "AKAP13", "SHH", "HDAC1", "TGFB1", "HDAC5", "EP300", "RBPJ")	0
GO_DEFENSE_RESPONSE_TO_VIRUS	0.645644	0.789662	-0.227277	-0.906201	25254	66	c("UNC13D", "FAM111A", "IRF1", "DDIT4", "DDX58", "SERINC5", "AGBL5", "BNIP3L", "TRIM56", "IFNAR1", "ELMOD2", "F2RL1", "POLR3B", "SERINC3", "ITCH", "GPAM", "IL33", "DNAJC3", "STAT2", "LYST", "TRIM25", "IRF9")	0
GO_REGULATION_OF_RUFFLE_ASSEMBLY	0.634048	0.781663	-0.306007	-0.872034	28379	16	c("CAV1", "KANK1", "EPS8L1", "EPS8L2")	0
GO_CELLULAR_PIGMENTATION	0.941683	0.980598	0.205268	0.639964	53787	28	c("CD63", "BLOC1S2", "ARL6", "DTNBP1", "VPS33A", "BLOC1S3")	0
GO_VACUOLAR_TRANSPORT	1	1	-0.120578	-0.573793	31922	196	c("RAB6B", "WIPI1", "ALMS1", "ANKRD27", "ABCA1", "DENND5A", "KIF13A", "ATG14", "RHOB", "MTM1", "PIKFYVE", "KLHL20", "GPRASP1", "LMTK2", "FAM109A", "ADRB2", "TBC1D14", "EHD2", "ERC1", "HOOK3", "ZFYVE16", "MON2", "DOPEY2", "RAB5B", "RAB35", "EPS15", "DENND3", "USE1", "LYST", "VPS33B", "SNX27", "MICALL1", "SMURF1", "SORT1", "EMP2", "VPS39", "SNX16", "USP6NL", "RGP1", "TBC1D10A", "YKT6", "STAM", "TRA…	0
GO_NEGATIVE_REGULATION_OF_CELL_CELL_ADHESION	0.826183	0.916218	0.216393	0.79171	49993	60	c("LGALS3", "ASS1", "ANXA1", "GLMN", "PTPN2", "GTPBP4", "HFE", "JAK3")	0
GO_LEUKOCYTE_MEDIATED_CYTOTOXICITY	0.833442	0.92032	0.265624	0.720274	46040	16	c("PRDX1", "RAET1E", "TUBB4B", "STXBP2")	0
GO_POSITIVE_REGULATION_OF_LYASE_ACTIVITY	0.183164	0.38133	-0.418121	-1.24623	8104	19	c("ADCY7", "ADRB1", "ADCY6", "PRKCA", "ADCY9", "ADRB2", "AKAP5")	0
GO_ORGANIC_HYDROXY_COMPOUND_METABOLIC_PROCESS	0.0089318	0.0441007	-0.28161	-1.36508	271	227	c("HDC", "RBP4", "PON1", "SULT1A1", "INSIG1", "LDLR", "APOC1", "PLCD3", "CAT", "PLCH2", "EPAS1", "DHCR24", "LPCAT1", "NR4A2", "LSS", "PFKFB2", "SCARF1", "SLC5A3", "RETSAT", "LPIN1", "HMGCS2", "CEBPA", "ABCA1", "ITPK1", "ACLY", "SGMS1", "IPMK", "SGPP2", "CDS1", "MVD", "DPAGT1", "PLCG1", "STARD3", "RDH11", "SYNJ1", "INPP5K", "INPP5B", "SPHK2", "CHKA", "OCRL", "LBR", "ACSS2", "ACSS1", "PNPLA8", "PCY…	0
GO_TELOMERE_MAINTENANCE_VIA_TELOMERE_LENGTHENING	0.107749	0.273316	0.490814	1.37258	5995	18	c("NHP2", "PINX1", "GAR1", "NOP10", "RFC1")	0
GO_REGULATION_OF_LIGASE_ACTIVITY	0.00076764	0.00642926	0.421549	1.69855	48	105	c("PSMB9", "TRIB3", "ARRDC4", "GCLM", "PSMB8", "PSMB5", "PSMA3", "MAD2L1", "BAG5", "STUB1", "PSMB10", "UBA52", "PSMB3", "PARK7", "PSMC5", "PSMD14", "PSMC6", "PSMD11", "PSMA4", "PSMA1", "UBC", "PSMB2", "ANAPC11", "PSMD13", "PSMB1", "PSMD2", "PSMD12", "PSMD1", "PSMC1", "PSMA2", "PSMA7", "MAD2L2", "XRCC4", "PSMC4", "ANAPC10", "PSMD8", "UBE2E1", "PSMC2", "PSMB6", "PSMB7", "BUB3", "PSMD7", "PSMB4", "P…	0
GO_REGULATION_OF_OXIDOREDUCTASE_ACTIVITY	0.467367	0.654958	-0.267637	-0.989015	19040	46	c("EGFR", "VDR", "GDNF", "DDAH2", "NOS1AP", "NFKB1", "CAV1")	0
GO_REGULATION_OF_PROTEIN_INSERTION_INTO_MITOCHONDRIAL_MEMBRANE_INVOLVED_IN_APOPTOTIC_SIGNALING_PATHWAY	0.130373	0.307819	-0.443884	-1.32302	5768	19	c("BCL2L11", "MAPK8", "BBC3", "BMF", "PPP1R13B", "DYNLL1")	0
GO_TELOMERE_ORGANIZATION	0.126491	0.30207	0.349624	1.26714	7623	57	c("RFC4", "NHP2", "PINX1", "FBXO4", "FEN1", "RFC5", "NSMCE2", "GAR1", "PTGES3", "NOP10", "RFC1", "RFC3", "XRCC5", "LIG1")	0
GO_IMMUNE_SYSTEM_DEVELOPMENT	0.0148102	0.063944	-0.261506	-1.29912	423	280	c("BCL2L11", "KLF4", "HHEX", "RTKN2", "ZBTB16", "ID2", "BMP4", "SIRT1", "MAFB", "IRF1", "EPAS1", "JAG1", "SATB1", "BCL6", "FZD7", "PMS2", "FZD5", "SH3PXD2A", "SMAD5", "MERTK", "PIK3R1", "CRIP2", "FOXP1", "KLF2", "PYGO1", "CEBPA", "TET2", "TROVE2", "BCL11B", "SIPA1L3", "ZFP36L2", "FZD8", "NOTCH2", "THRA", "CITED2", "ITFG2", "JARID2", "MSH2", "IL18R1", "ARID4A", "SIN3A", "FGFR2", "SOX4", "JUNB", "P…	0
GO_ALPHA_AMINO_ACID_CATABOLIC_PROCESS	0.18688	0.38577	0.344524	1.20705	11118	48	c("GOT1", "DDO", "CDO1", "THNSL2", "AASS", "GCAT", "HIBADH", "ASRGL1", "ABHD12", "GCSH", "SHMT1")	0
GO_REGULATION_OF_CARDIAC_MUSCLE_CELL_CONTRACTION	0.543553	0.709288	-0.333821	-0.933946	24373	15	c("NOS1AP", "CAV1", "KCNJ2", "ATP2A2", "JUP", "PKP2", "PDE4D")	0
GO_FC_GAMMA_RECEPTOR_SIGNALING_PATHWAY	0.31072	0.5153	-0.283581	-1.08413	12416	54	c("LIMK1", "VAV2", "PIK3R1", "YES1", "PRKCE", "PIK3CB", "ELMO2", "PIK3CA", "PLCG1", "WIPF2")	0
GO_RRNA_METABOLIC_PROCESS	1.44739e-05	0.000423469	0.561685	2.49808	0	219	c("RRS1", "UTP23", "NHP2", "MRTO4", "PNO1", "MPHOSPH6", "WDR75", "RPS27L", "C1D", "BYSL", "RPL12", "NOC4L", "IMP4", "RPF2", "RPS2", "RPL27", "RPSA", "RPL23", "RPL39", "FBL", "FDXACB1", "RPP40", "RRP9", "EXOSC8", "WDR18", "TBL3", "RPP30", "MRPS11", "LTV1", "WDR12", "LAS1L", "UBA52", "NOP58", "RPLP1", "WDR55", "SRFBP1", "EMG1", "NGDN", "RPL7L1", "EXOSC3", "GAR1", "RPL13", "RPS8", "RPL15", "DIMT1", …	0
GO_NEUROTRANSMITTER_TRANSPORT	0.788972	0.894277	0.23564	0.7988	46303	41	c("SLC38A1", "SNAP47", "PPT1", "TC2N", "PARK7", "SNAP23", "SYT7")	0
GO_PH_REDUCTION	0.0641062	0.188324	0.480986	1.44487	3626	24	c("ATP6V1D", "PPT1", "ATP6V0B", "CLN3", "ATP6V1G1", "ATP6V1E1", "ATP6V1F", "ATP6V0D1", "ATP6AP1", "ATP6V1H", "ATP6V0A1", "ATP6V1A", "CLN5", "ATP6V1C1")	0
GO_MONOSACCHARIDE_CATABOLIC_PROCESS	0.0177604	0.0726066	0.497664	1.59889	1022	32	c("PFKP", "ALDOA", "GAPDH", "ENO3", "ENO1", "NUDT5", "PGAM1", "PGK1", "AKR1A1", "GALE", "GALK1", "TPI1", "ALDH1A1", "PGM2", "DCXR", "HK1")	0
GO_POSITIVE_REGULATION_OF_MRNA_METABOLIC_PROCESS	0.72414	0.847935	-0.242961	-0.843043	30465	35	c("TOB1", "ZFP36L2", "CNOT1", "ZFP36", "TNRC6B", "PAF1", "GTPBP1", "SNRNP70", "CPEB3", "RC3H1", "TNRC6C")	0
GO_REGULATION_OF_EPIDERMAL_GROWTH_FACTOR_ACTIVATED_RECEPTOR_ACTIVITY	0.38673	0.585402	0.398007	1.06189	21331	15	c("ADORA1", "CBLC", "ZGPAT")	0
GO_HORMONE_TRANSPORT	0.215076	0.419969	-0.398862	-1.20526	9480	20	c("ACVR2B", "EIF2AK3", "CAMK2G", "HNF1B")	0
GO_PROTEIN_CATABOLIC_PROCESS	0.964573	0.989627	-0.163693	-0.848394	23387	424	c("PGC", "NOTUM", "ENPEP", "FBXO32", "LDLR", "FBXL7", "SIRT1", "FBXO9", "USP8", "RNF144A", "NEDD4L", "GAN", "ENC1", "RNF144B", "ZNRF3", "CELA1", "NR1D1", "RNF145", "RIPK1", "TGFB1I1", "SYVN1", "ARNTL", "RNF122", "UBR1", "ADAMTS9", "FBXL4", "HACE1", "KLHL21", "TOPORS", "TBL1XR1", "DNAJB9", "ACE2", "TNFAIP1", "PINK1", "DZIP3", "YOD1", "KLHL20", "CBL", "EDEM3", "LNPEP", "RNF38", "USP1", "NAPSA", "BN…	0
GO_INORGANIC_ANION_TRANSPORT	0.507153	0.680003	-0.268421	-0.966641	20951	41	c("GABRE", "SLC12A6", "FXYD3", "SLC37A1", "SLC26A2", "CLIC3", "SLC34A2", "SLC26A9", "CLIC5", "CLIC4", "SLC4A2", "SLC4A3", "SLC12A4", "TTYH3")	0
GO_PROTEIN_IMPORT	0.0142365	0.062765	0.359869	1.47059	916	115	c("CLU", "IPO4", "TIMM50", "TIMM10", "RAN", "PEX12", "TOMM40", "SAMM50", "NUP35", "CHCHD4", "RPL23", "TIMM9", "RANBP1", "AFG3L2", "NOP58", "NDUFA13", "TOMM20", "TIMM17A", "GDF5", "TIMM44", "NUP93", "JAK3", "NUP85", "DNLZ", "RAE1", "LAMP2", "HSPA4", "PEX1", "TOMM40L", "NUP205", "PHB2", "LMNA", "JUN")	0
GO_NUCLEOSIDE_BISPHOSPHATE_METABOLIC_PROCESS	0.169939	0.364976	-0.39048	-1.25041	7373	25	c("SULT1A1", "ACOT7", "SLC26A2", "NUDT7", "PANK3", "ACACA", "PANK1", "CROT", "HMGCR")	0
GO_REGULATION_OF_INTRACELLULAR_STEROID_HORMONE_RECEPTOR_SIGNALING_PATHWAY	0.181302	0.378262	-0.337788	-1.20954	7500	40	c("SIRT1", "FOXP1", "CRY2", "PER1", "NCOA2", "ARNTL", "CNOT1", "FOXA1", "UFL1", "PIAS2", "DDX5", "HDAC1", "EP300", "STRN3", "UBA5", "KANK2", "PAK1", "DDX17")	0
GO_CELLULAR_RESPONSE_TO_GAMMA_RADIATION	0.789751	0.894621	-0.271671	-0.760066	35413	15	c("CRYAB", "WRN", "KDM1A", "YAP1")	0
GO_REGULATION_OF_FIBROBLAST_MIGRATION	0.327819	0.532424	-0.36821	-1.09747	14505	19	c("AGER", "PRKCE", "BAG4", "SDC4")	0
GO_REGENERATION	0.103016	0.264602	0.336154	1.2811	6355	75	c("PPARG", "CDKN1A", "GSTP1", "ENO3", "GPX1", "ANXA3", "ATIC", "ANXA1", "TYMS", "LCP1", "ADAM15", "DDR1")	0
GO_EXTRINSIC_APOPTOTIC_SIGNALING_PATHWAY	0.23965	0.446138	-0.284004	-1.12853	9388	65	c("BCL2L11", "FGFR3", "TNFSF12", "PIK3R1", "RIPK1", "ERBB3", "WWOX", "DAPK1", "DDX3X", "CASP3", "JAK2", "PDPK1", "CRADD", "IL33", "BAG3", "CASP2", "SORT1", "DEDD2", "CASP9")	0
GO_REGULATION_OF_TRANSLATIONAL_ELONGATION	0.539592	0.7063	0.327833	0.941493	30173	20	c("AARS", "VARS", "EIF4A3", "RPS5", "IARS", "EIF5A", "USP16", "YRDC")	0
GO_CELL_MATRIX_ADHESION	0.436759	0.628028	-0.260336	-1.00676	17351	57	c("BCL2L11", "ITGA1", "DLC1", "THBS3", "MUC4", "BCAM", "SGCE", "COL3A1", "PDPK1", "MKLN1", "TAOK2", "ITGA3", "PIP5K1A", "ILK", "EMP2", "PKD1")	0
GO_TISSUE_HOMEOSTASIS	0.378806	0.57874	-0.263806	-1.03798	14916	62	c("TULP1", "RBP4", "CIB2", "EPAS1", "LPCAT1", "LDB1", "MUC4", "ERCC6", "POC1B", "NAPSA", "ADRB2", "ACACA")	0
GO_ADAPTIVE_IMMUNE_RESPONSE_BASED_ON_SOMATIC_RECOMBINATION_OF_IMMUNE_RECEPTORS_BUILT_FROM_IMMUNOGLOBULIN_SUPERFAMILY_DOMAINS	0.268757	0.476986	0.318728	1.13024	16054	51	c("CLU", "RORC", "C1QBP", "KDM5D", "HSPD1", "RAET1E", "C3", "RELB", "NFKB2", "EXOSC3", "BATF")	0
GO_CELL_CYCLE_ARREST	0.263367	0.471705	-0.252204	-1.0929	9525	105	c("CDC14A", "SESN1", "FOXO4", "IRF1", "DHCR24", "DUSP1", "MAGI2", "JMY", "HBP1", "NOTCH2", "DST", "APBB2", "STRADB", "MSH2", "ING4", "CDKN1B", "PLAGL1", "PPP1R15A", "TCF7L2", "MACF1", "PRKAG2", "ABL1", "TGFBR1", "RBM38", "KAT2B", "STRADA", "SKIL", "CDKN2D", "ZFHX3", "ILK", "PKD1", "RASSF1", "IRF6", "STK11", "TGFB1", "TSC2", "PPP1R9B", "PRNP", "PKD2", "GAS2L1")	0
GO_APOPTOTIC_CELL_CLEARANCE	0.55036	0.715464	0.344093	0.933051	30402	16	c("TGM2", "THBS1", "BECN1")	0
GO_MODIFICATION_OF_MORPHOLOGY_OR_PHYSIOLOGY_OF_OTHER_ORGANISM	0.998767	1	0.137043	0.493064	59935	55	c("TYMS", "ZC3H12A", "RRAGA", "ATG7", "VAPA", "STOM", "SMARCA4", "JUN", "HYAL2", "RXRA", "AQP1", "SMARCB1", "YTHDC2", "KPNA3", "VAPB", "CFL1", "TAF11", "TUSC2", "BCL2L1", "SUGT1")	0
GO_RIBOSOME_ASSEMBLY	5.06235e-05	0.000671741	0.579932	2.0145	2	46	c("C1QBP", "PPAN", "MRPL11", "MRTO4", "FASTKD2", "RPS27L", "RPL12", "NIP7", "MRPS7", "RPF2", "RPSA", "MRPS11", "MRPL20", "BRIX1", "RPS10", "RPS15", "MDN1", "EIF6", "RPS5", "MPV17L2", "RPL24", "RPL5", "BMS1", "RSL24D1", "RPL6", "EIF2A", "RPL38", "RPL23A", "RPS17", "RPS19")	0
GO_NEGATIVE_REGULATION_OF_ACTIN_FILAMENT_DEPOLYMERIZATION	0.319361	0.523258	0.393004	1.11412	17804	19	c("VILL", "TWF2", "TWF1")	0
GO_REGULATION_OF_CELL_JUNCTION_ASSEMBLY	0.0104808	0.0503046	-0.436252	-1.6121	426	46	c("DLC1", "FZD5", "RAPGEF2", "LDB1", "CAV1", "SDC4", "ACE2", "CLASP2", "CLASP1", "EPB41L5", "BCAS3", "MACF1", "PHLDB2", "MMP14", "COL16A1", "PRKACA")	0
GO_ARTERY_DEVELOPMENT	0.000192701	0.00201167	-0.560237	-1.99495	7	39	c("MYLK", "NRP1", "BMP4", "ACVR2B", "PRDM1", "JAG1", "SEC24B", "NOTCH1", "SOX4", "NDST1", "COL3A1", "CHD7", "TGFBR1", "MYH10", "SMAD6", "SHH", "PKD2", "RBPJ", "TAB1", "SUFU")	0
GO_PROTEIN_DEALKYLATION	0.035234	0.122025	-0.483502	-1.53139	1529	24	c("KDM6A", "KDM5B", "KDM4B", "PHF8", "KDM6B", "KDM3B", "KDM5C", "KDM5A", "KDM3A", "KDM1A", "JMJD6", "KDM2A", "PHF2", "KDM4A", "PPME1", "ARID5B", "KDM4C")	0
GO_NEGATIVE_REGULATION_OF_TYPE_I_INTERFERON_PRODUCTION	0.935634	0.977373	0.209012	0.640366	53158	26	c("PYCARD", "RELB", "UBA52", "UBC", "PIN1", "RPS27A")	0
GO_POSTREPLICATION_REPAIR	0.2227	0.429671	0.360993	1.18365	12900	35	c("RFC4", "RFC5", "POLK", "UBA52", "REV1", "UBE2F", "UBC", "RFC1", "RFC3", "MAD2L2", "POLD2", "RPS27A")	0
GO_SKELETAL_SYSTEM_DEVELOPMENT	3.0977e-05	0.000580422	-0.370647	-1.75614	0	189	c("RBP4", "FBN2", "INSIG1", "FGFR3", "ZBTB16", "BMP4", "VDR", "ACVR2B", "NPR2", "EIF2AK3", "SP5", "THBS3", "SMAD5", "BMP3", "FOXP1", "FGFR1", "MBTD1", "TGFBI", "KLF10", "PLXNB1", "WWOX", "RAI1", "WNT7B", "SPARC", "COL12A1", "THRA", "CHSY1", "RARG", "TAPT1", "NAB2", "FGFR2", "SOX4", "AXIN2", "PCGF2", "RAB33B", "CSRNP1", "EXT1", "PBX1", "USP1", "RPS6KA3", "NDST1", "PKDCC", "PSEN1", "COL3A1", "MMP14…	0
GO_REGULATION_OF_HEART_CONTRACTION	0.179918	0.376719	-0.285672	-1.16934	6876	76	c("ITPR2", "MYH7", "NPR2", "EPAS1", "FXYD3", "ADRB1", "NOS1AP", "THRA", "CAV1", "STIM1", "ACE2", "HBEGF", "HOPX", "KCNJ2", "ADRB2", "ATP2A2", "CELF2", "NPR1", "KCNE2", "JAK2", "MEF2A", "THRB")	0
GO_CELLULAR_AMINO_ACID_BIOSYNTHETIC_PROCESS	4.99667e-05	0.000671741	0.579974	2.08006	2	54	c("PHGDH", "ASNS", "MTHFD2", "GOT1", "ALDH18A1", "CDO1", "ASS1", "THNSL2", "PSAT1", "GCH1", "ATIC", "THNSL1", "ASNSD1", "SHMT2", "SEPHS2", "AASDHPPT", "SHMT1")	0
GO_ACTIVATION_OF_JUN_KINASE_ACTIVITY	0.145289	0.330216	-0.416818	-1.29149	6358	22	c("RIPK1", "ERCC6", "MAP3K11", "MAP3K5", "GAB1", "MAP4K2", "MAPK8IP3", "MAP4K5")	0
GO_LONG_CHAIN_FATTY_ACID_METABOLIC_PROCESS	0.336994	0.541296	-0.314756	-1.07817	14237	33	c("MGLL", "PTGDS", "FADS1", "ACOT7")	0
GO_MONOVALENT_INORGANIC_CATION_TRANSPORT	3.0145e-05	0.000580422	0.460171	1.96467	1	158	c("COX6A2", "KCNK2", "COX7A1", "SLC5A1", "SCNN1B", "COX8A", "SLC44A4", "COX5A", "SLC38A1", "ATP5B", "COX7C", "COX7A2", "COMMD3", "ATP5C1", "UQCR11", "ATP5G1", "ATP6V1D", "UQCRQ", "NDUFA4", "SLC12A7", "UQCRFS1", "ATP5G3", "ATP6V0B", "COX6A1", "SLC38A4", "UQCR10", "NDUFA9", "COX5B", "COX6B2", "COX6B1", "UQCRC1", "COX7B", "ATP5A1", "ATP5E", "STOML2", "ATP5L", "ATP6V1G1", "ATP5F1", "ATP6V1E1", "ATP1A…	0
GO_NEURAL_TUBE_DEVELOPMENT	0.00864522	0.0431965	-0.35656	-1.51945	318	95	c("CTHRC1", "SEMA4C", "BMP4", "PTCH1", "APAF1", "OVOL2", "CECR2", "DLC1", "KDM6A", "ITPK1", "IPMK", "PLXNA2", "SEC24B", "RARG", "NOTCH1", "PTK7", "SDC4", "SOX4", "VANGL2", "FZD3", "FZD1", "DVL2", "PSEN1", "EPHA2", "LRP6", "AMBRA1", "GRHL2", "SETD2", "FOXA1", "PRKACA", "C2CD3", "IFT172", "PHACTR4", "MIB1", "ARID1A", "LMO4", "PKD1")	0
GO_POLYSACCHARIDE_METABOLIC_PROCESS	0.332669	0.537695	-0.294927	-1.07351	13689	43	c("PPP1R1A", "NR1D1", "EXT1", "NDST1", "PHKA1", "PRKAG2", "PYGB", "IL6ST")	0
GO_CYCLIC_NUCLEOTIDE_METABOLIC_PROCESS	0.228052	0.433981	-0.407526	-1.19682	10114	18	c("NPR2", "ADCY7", "ADCY6", "RAMP2", "ADCY9", "PDE7B", "NPR1")	0
GO_POSITIVE_REGULATION_OF_T_CELL_PROLIFERATION	0.678361	0.815316	0.280356	0.850768	38401	25	c("ANXA1", "RIPK2", "PYCARD", "DNAJA3", "JAK3", "DHPS")	0
GO_MULTICELLULAR_ORGANISMAL_MOVEMENT	0.185085	0.383658	-0.417369	-1.24399	8189	19	c("MYH7", "CHRNB1", "CACNA1A", "ADRB2", "GIGYF2", "MYH14", "VTI1A", "RPS6KB1", "CLN8", "VPS54", "ITPR1")	0
GO_CELL_ACTIVATION	0.0837128	0.231716	-0.241347	-1.18095	2499	245	c("PDPN", "ITPR2", "UNC13D", "HHEX", "NDRG1", "ID2", "DGKG", "DGKA", "MAFB", "IRF1", "VAV2", "SATB1", "BCL6", "FZD7", "FZD5", "MERTK", "PIK3R1", "FOXP1", "KIF13B", "DGKD", "CADM1", "BCL11B", "ZFP36L2", "FZD8", "NOTCH2", "NR4A3", "PRKCE", "PIK3CB", "ITFG2", "PIK3CA", "MSH2", "RHOB", "IL18R1", "SOX4", "PKNOX1", "PRKCA", "STAT5B", "SLC7A2", "CCND3", "LBP", "TXLNA", "IFNAR1", "PRKCD", "RC3H2", "PSEN1…	0
GO_REGULATION_OF_MYELINATION	0.769325	0.87942	-0.27391	-0.780567	34434	16	c("EIF2AK3", "RARG")	0
GO_REGULATION_OF_AXON_GUIDANCE	0.119764	0.293682	-0.457239	-1.34282	5311	18	c("SEMA4C", "NRP1", "SEMA5A", "PLXNA2", "SLIT2", "SEMA4F", "SEMA4B")	0
GO_NEGATIVE_REGULATION_OF_CELLULAR_PROTEIN_CATABOLIC_PROCESS	0.261232	0.469607	0.331554	1.14088	15390	44	c("MAD2L1", "BAG5", "GIPC1", "HFE", "SVIP", "PARK7", "USP14", "HSP90AB1", "PSMG2", "SDCBP", "MAD2L2", "BUB3")	0
GO_RESPONSE_TO_AXON_INJURY	0.521954	0.692858	0.336332	0.953464	29099	19	c("KCNK2", "BAX", "TXN2", "RANGAP1", "JUN", "TSPO", "RXRA")	0
GO_REGULATION_OF_VACUOLE_ORGANIZATION	0.0946184	0.250516	-0.402607	-1.34877	4034	30	c("MTM1", "PINK1", "SYNJ1", "PIKFYVE", "RAB33B", "ADRB2", "IFT20", "TBC1D14", "AMBRA1")	0
GO_CIRCADIAN_REGULATION_OF_GENE_EXPRESSION	0.0717341	0.205781	-0.374576	-1.36342	2951	43	c("ID2", "SIRT1", "CRY2", "PER1", "NR1D1", "NCOA2", "RAI1", "ARNTL", "CSNK1E", "HNF1B", "KDM5A", "NRIP1", "PER3", "ZFHX3", "ATF4", "RORA", "TOP1", "OGT", "HDAC1", "HDAC2", "PPP1CB", "GFPT1")	0
GO_NEGATIVE_REGULATION_OF_EXOCYTOSIS	0.773078	0.881321	0.287587	0.767284	42642	15	c("ANXA1", "HMOX1", "CEACAM1")	0
GO_INTRACELLULAR_STEROID_HORMONE_RECEPTOR_SIGNALING_PATHWAY	0.714601	0.842589	0.239127	0.851155	42760	52	c("PMEPA1", "PPARGC1B", "RAN", "PHB", "PPARGC1A")	0
GO_REGULATION_OF_WNT_SIGNALING_PATHWAY	0.0432603	0.142238	-0.26531	-1.26252	1380	196	c("IGFBP6", "CTHRC1", "NOTUM", "DIXDC1", "HHEX", "CAPRIN2", "BAMBI", "CTNND2", "KREMEN1", "FZD5", "ZNRF3", "TLE2", "ATP6V1C2", "WWOX", "TCF7L1", "ARNTL", "NFATC4", "NFKB1", "CAV1", "NOTCH1", "CSNK1E", "FGFR2", "SOX4", "VANGL2", "FZD1", "AXIN2", "KANK1", "TCF7L2", "HNF1B", "ANKRD10", "FOXO1", "BICC1", "MACF1", "BTRC", "SMURF2", "IFT20", "DVL2", "YAP1", "WWTR1", "LRP6", "CDK14", "SENP2", "ABL1", "Z…	0
GO_NEGATIVE_REGULATION_OF_CELL_JUNCTION_ASSEMBLY	0.253936	0.461601	-0.421227	-1.17848	11386	15	c("DLC1", "CLASP2", "BCAS3", "PHLDB2", "MMP14")	0
GO_ANTIGEN_PROCESSING_AND_PRESENTATION_OF_PEPTIDE_ANTIGEN	0.000109288	0.00125767	0.452961	1.83788	6	110	c("PSMB9", "B2M", "CYBA", "PSMB8", "PSMB5", "PSMA3", "AP1S1", "PSMB10", "HFE", "PSMB3", "TAP2", "SAR1B", "AP1M2", "PSMC5", "PSMD14", "PSMC6", "PSMD11", "PSMA4", "PSMA1", "PSMB2", "PSMD13", "SEC13", "AP2M1", "PSMB1", "PSMD2", "PSMD12", "PSMD1", "PSMC1", "CTSD", "PSMA2", "PSMA7", "PSMC4", "CLTA", "PSMD8", "DCTN3", "PSMC2", "PSMB6", "PSMB7", "PSMD7", "PSMB4", "PSMA6", "DCTN5", "PSME1", "PSMC3", "PSM…	0
GO_HIPPO_SIGNALING	0.0149881	0.0645134	-0.535941	-1.66058	655	22	c("AMOTL2", "TEAD3", "MOB1B", "AMOTL1", "CASP3", "DVL2", "YAP1", "WWTR1", "TEAD1", "MOB1A", "LATS2", "STK4")	0
GO_NEGATIVE_REGULATION_OF_EPITHELIAL_TO_MESENCHYMAL_TRANSITION	0.205743	0.409107	-0.42324	-1.22618	9170	17	c("OVOL2", "VASN", "NKX2-1")	0
GO_REGULATION_OF_MEMBRANE_DEPOLARIZATION	0.1417	0.326196	0.478841	1.31897	7853	17	c("B2M", "RANGRF", "GCLC", "GCLM")	0
GO_REGULATION_OF_NERVOUS_SYSTEM_DEVELOPMENT	3.73176e-05	0.000602648	-0.317009	-1.6047	0	333	c("FSTL4", "KLF4", "NGEF", "DIXDC1", "ID4", "SRCIN1", "ADAMTS1", "SEMA4C", "ID2", "NRP1", "CAPRIN2", "SEMA5A", "BMP4", "ETV5", "TGIF2", "ID1", "PLK2", "LIMK1", "EIF2AK3", "EPHA7", "JAG1", "NEDD4L", "BCL6", "SCARF1", "MAGI2", "ZMYND8", "ANKRD27", "ENC1", "SLIT3", "FGFR1", "KIF13B", "ADCY6", "SSH2", "HMG20A", "SRGAP2", "RAPGEF2", "PLXNB1", "DPYSL2", "BCL11B", "SGK1", "ARNTL", "EFEMP1", "PLXNA2", "N…	0
GO_INTRINSIC_APOPTOTIC_SIGNALING_PATHWAY_IN_RESPONSE_TO_DNA_DAMAGE	0.0505544	0.158382	0.404032	1.42107	3008	49	c("PHLDA3", "CDKN1A", "AEN", "BAX", "NUPR1", "RPS27L", "HMOX1", "SFN", "PYCARD")	0
GO_TETRAPYRROLE_BIOSYNTHETIC_PROCESS	0.165647	0.35999	0.433639	1.27448	9314	22	c("ABCB6", "TMEM14C", "TSPO", "UROS", "HMBS", "SUCLA2", "SLC25A39", "FXN", "ATPIF1", "FECH", "ALAS1", "COX15", "COX10", "ALAD")	0
GO_NUCLEOSIDE_PHOSPHATE_BIOSYNTHETIC_PROCESS	0.000218897	0.00222939	0.437272	1.76724	13	107	c("NT5E", "NME1", "ME1", "ALDOA", "CHCHD10", "ATP5B", "ATIC", "ATP5C1", "TYMS", "CTPS", "ATP5G1", "ADSSL1", "ATP5G3", "NME4", "NMNAT3", "NME6", "ATP5A1", "DTYMK", "RRM1", "ATP5E", "STOML2", "ATP5L", "ATP5F1", "ATP5D", "CMPK1", "UMPS", "ATP5J2", "SHMT1", "UCK2", "GARS", "PPCS", "APRT", "ATP5J", "FLAD1", "NADK", "ATP5H", "IMPDH2", "ATP5G2", "AK2", "ATP6V0A1", "SUCLG1", "CTPS2", "ADSL", "RFK", "AQP1…	0
GO_POSITIVE_REGULATION_OF_SODIUM_ION_TRANSPORT	0.0984808	0.25817	-0.488023	-1.39073	4407	16	c("ANK3", "SGK1", "CNKSR3", "ADRB2")	0
GO_NEURAL_RETINA_DEVELOPMENT	0.830183	0.918462	-0.25718	-0.732889	37158	16	c("TOPORS", "PSEN1", "TSPAN12", "CASP2", "RDH13", "HIPK1")	0
GO_CLEAVAGE_INVOLVED_IN_RRNA_PROCESSING	0.0615656	0.182697	0.526264	1.47171	3425	18	c("RRS1", "RPSA", "EXOSC8", "EXOSC3", "NOP14", "EXOSC9", "RPS21", "RCL1", "NOB1")	0
GO_ASPARTATE_FAMILY_AMINO_ACID_BIOSYNTHETIC_PROCESS	0.00629471	0.0338848	0.609292	1.7498	351	20	c("ASNS", "GOT1", "THNSL2", "THNSL1", "ASNSD1", "AASDHPPT")	0
GO_NEURON_PROJECTION_DEVELOPMENT	3.34336e-05	0.000581177	-0.358027	-1.75078	0	244	c("TULP1", "FRY", "ITGA1", "AGER", "NRP1", "EFNB1", "EFNB2", "SEMA5A", "GDNF", "LIFR", "CTNND2", "NRP2", "CAMSAP1", "EPHA7", "NR4A2", "SCARF1", "ANKRD27", "TBC1D24", "ANK3", "SLIT3", "FGFR1", "SRGAP2", "CAMSAP3", "RAPGEF2", "PLXNB1", "DPYSL2", "BTBD3", "ERBB2", "BCL11B", "SGK1", "APBB2", "PLXNA2", "CAMSAP2", "NR4A3", "DOCK7", "NOTCH1", "TOP2B", "PPP1R9A", "FGFR2", "NKX2-1", "VANGL2", "FZD3", "LAM…	0
GO_MALE_GAMETE_GENERATION	0.0329891	0.115998	-0.27833	-1.30188	1085	173	c("BCL2L11", "HSPA2", "OVOL1", "ABHD2", "ZBTB16", "ETV5", "SIRT1", "BCL6", "MERTK", "SLCO4C1", "STYX", "PYGO1", "CADM1", "ARNTL", "PACRG", "DIAPH3", "NOTCH1", "ARID4A", "RNF114", "GAMT", "INPP5B", "SPATA2", "GAL3ST1", "KDM5A", "SMARCA2", "BRD2", "SCMH1", "KDM3A", "TXNRD3", "DNMT3A", "ARID4B", "NR2C2", "SLC4A2", "TBP", "ROS1", "HERC4", "PHC2", "USP42", "PYGO2", "TEX15", "YY1", "SBF1", "PRKACA", "S…	0
GO_NEGATIVE_REGULATION_OF_RESPONSE_TO_OXIDATIVE_STRESS	0.179019	0.375374	0.422568	1.25667	10103	23	c("SOD2", "GPX1", "HP", "PSAP", "HIF1A", "BAG5", "HSPH1", "PARK7", "TRAP1", "VNN1", "LRRK2")	0
GO_ORGANELLE_TRANSPORT_ALONG_MICROTUBULE	0.297859	0.501811	0.324149	1.11	17528	43	c("LRPPRC", "CLN3", "HIF1A", "BLOC1S2", "DTNBP1", "UXT", "WDR43", "BLOC1S3", "HTT", "RHOT2", "KIF5B", "KIF3A")	0
GO_MITOTIC_SISTER_CHROMATID_SEGREGATION	0.295576	0.499693	0.311627	1.10922	17686	52	c("RRS1", "PINX1", "KATNB1", "PSRC1", "SMC2", "MAD2L1", "ZWINT", "BECN1")	0
GO_MICROTUBULE_NUCLEATION	0.526047	0.695921	-0.337908	-0.945382	23588	15	c("TUBGCP4", "CLASP2", "CLASP1", "NDE1", "GOLGA2", "AKAP9", "SLAIN2")	0
GO_ESTABLISHMENT_OF_PROTEIN_LOCALIZATION_TO_ORGANELLE	1.39833e-05	0.000423469	0.389937	1.78472	0	284	c("BAX", "IMMP2L", "IPO4", "TIMM50", "TIMM10", "RAN", "LAMP1", "PEX12", "TOMM40", "OPTN", "TIMM8B", "MIPEP", "RPL12", "COX18", "RPS2", "SAMM50", "RPL27", "NUP35", "CHCHD4", "DNAJC19", "RPSA", "RPL23", "RPL39", "TIMM9", "RANBP1", "AFG3L2", "BECN1", "UBA52", "NOP58", "RPLP1", "NDUFA13", "MTX3", "TOMM20", "IMMP1L", "TIMM17A", "GDF5", "RPL13", "MTX2", "RPS8", "RPL15", "TIMM44", "RPL13A", "TIMM13", "R…	0
GO_REGULATION_OF_SEQUESTERING_OF_CALCIUM_ION	0.478182	0.661293	0.290618	0.98517	28063	41	c("BAX", "GSTO1", "GSTM2", "CYBA")	0
GO_XENOPHAGY	0.485901	0.665864	0.27778	0.980909	28965	50	c("COX8A", "MRPS2", "LSM4", "OPTN", "MDH1", "EIF2S1", "MRPS10", "UBA52", "NUP93", "TMEM203", "STOM", "SNRPD1", "ZCCHC17", "ANXA5")	0
GO_MYD88_DEPENDENT_TOLL_LIKE_RECEPTOR_SIGNALING_PATHWAY	0.0551681	0.169209	0.515862	1.48149	3084	20	c("LY96", "CD14", "HSPD1", "UBA52", "IRAK2", "UBC")	0
GO_REGULATION_OF_PROTEIN_POLYMERIZATION	0.502746	0.677514	-0.226352	-0.977341	18214	103	c("CAPG", "CDC42EP5", "CDC42EP3", "JMY", "ARFIP1", "SGK1", "TUBGCP4", "PRKCE", "BAG4", "CAV1", "PPP1R9A", "WIPF2", "SLIT2", "PINK1", "CLASP2", "CDKN1B", "CLASP1", "KANK1", "BAIAP2L1", "CDC42EP4", "SPTAN1")	0
GO_KIDNEY_EPITHELIUM_DEVELOPMENT	0.000177665	0.00188842	-0.499223	-1.9572	6	61	c("EFNB2", "CAT", "BMP4", "GDNF", "PTCH1", "EPHA7", "JAG1", "SPRY1", "SMAD5", "MAGI2", "FGFR1", "FGF1", "MTSS1", "WNT7B", "NOTCH1", "SDC4", "FGFR2", "SLIT2", "HNF1B", "PBX1")	0
GO_HISTONE_H2A_UBIQUITINATION	0.935507	0.977373	-0.220614	-0.617221	41949	15	c("RYBP", "RNF2", "BCOR", "RNF168")	0
GO_POSITIVE_REGULATION_OF_RECEPTOR_MEDIATED_ENDOCYTOSIS	0.364629	0.567524	0.35986	1.07018	20579	23	c("B2M", "CD63", "SERPINE1", "PPT1", "HFE", "ATAD1", "AHI1")	0
GO_POSITIVE_REGULATION_OF_STAT_CASCADE	0.384459	0.584158	-0.33845	-1.04867	16826	22	c("FGFR3", "SOCS3", "CRLF3", "NOTCH1", "IL6ST", "JAK2")	0
GO_POSITIVE_REGULATION_OF_SUBSTRATE_ADHESION_DEPENDENT_CELL_SPREADING	0.938585	0.978442	-0.212664	-0.624549	41629	18	UNC13D	0
GO_BLASTOCYST_FORMATION	0.379921	0.5799	-0.359214	-1.05494	16850	18	c("TET1", "JUNB", "HNF1B", "HOPX", "SKIL", "SP3", "LATS2", "CTR9", "CNOT3")	0
GO_PYRIMIDINE_RIBONUCLEOSIDE_METABOLIC_PROCESS	0.00217549	0.0151404	0.69763	1.86128	119	15	c("NME1", "CTPS", "NME4", "NME6", "CMPK1", "UMPS", "UCK2")	0
GO_POSITIVE_REGULATION_OF_ORGANELLE_ORGANIZATION	0.983868	0.999252	0.165033	0.768773	72211	339	c("BAX", "C1QBP", "WIPF3", "OSCP1", "KATNB1", "ANXA1", "PSRC1", "WDR75", "DSTN", "GNL3", "LCP1", "ARL2", "MARCH5", "PPARGC1A", "HIF1A", "JDP2", "SFN", "PYCARD", "KAT2A", "RANBP1", "BIK", "CCT8", "STOML2", "TADA2A", "TFDP1", "BECN1", "ARPC1B", "CYB5R1", "NSMCE2", "FAM162A", "PARK7", "APOPT1", "MUL1", "CSF2", "RPS3", "CFL2", "DNMT1", "CCT7", "PPIF", "BTC", "CCT4", "ANAPC11", "CCT3", "PDCD5", "LMAN1…	0
GO_AMINO_ACID_TRANSMEMBRANE_TRANSPORT	0.0164817	0.06902	0.515305	1.61896	942	29	c("SLC1A4", "SLC16A12", "SLC38A1", "SLC7A1", "SLC7A6", "SLC1A5", "SLC38A4", "SLC25A12")	0
GO_CELLULAR_RESPONSE_TO_ACID_CHEMICAL	0.295076	0.499426	-0.257252	-1.08099	11008	88	c("ID3", "KLF4", "ADAMTS1", "AGER", "EGFR", "FZD7", "ADCY6", "HMGCS2", "ABCA1", "WNT7B", "YES1", "UBR1", "PRKCE", "RARG", "PTK7", "CPEB4", "ADNP2", "SLC38A9", "DNMT3A", "CREB1", "YAP1", "COL3A1", "ACACA")	0
GO_CELLULAR_SENESCENCE	0.539896	0.7063	-0.307418	-0.941085	23688	21	c("ID2", "SIRT1", "ARNTL", "CAV1", "KAT6A", "PRKCD", "SMC5")	0
GO_ACTIN_FILAMENT_BASED_MOVEMENT	0.0121027	0.0558836	-0.447607	-1.61193	499	41	c("FRMD6", "MYH7", "NEDD4L", "MYO9B", "SUN2", "WIPF2", "EPB41L5", "FNBP1L", "KCNJ2", "VIM", "KCNE2", "TPM3", "SYNE2", "MYH10", "EMP2", "MYO6", "MYO1E", "MYH14", "PKP2", "TPM2", "NUP155")	0
GO_POSITIVE_REGULATION_OF_EPITHELIAL_CELL_PROLIFERATION	0.00101576	0.0080803	-0.433031	-1.76401	38	74	c("ARG1", "EGFR", "NRP1", "SEMA5A", "BMP4", "ID1", "SIRT1", "TNFSF12", "NRP2", "FZD7", "FGF1", "ERBB2", "NR4A3", "KDM5B", "CAV1", "NOTCH1", "FGFR2", "GLUL", "LAMB1", "ANG", "PRKCA")	0
GO_OVULATION_CYCLE	0.275021	0.483527	0.326308	1.12821	16264	45	c("CLU", "BAX", "IMMP2L", "PAM", "ANXA1")	0
GO_ADULT_LOCOMOTORY_BEHAVIOR	0.727906	0.849369	-0.243516	-0.839796	30729	34	c("ID2", "GDNF", "NR4A2", "CACNA1A", "PBX3", "APP", "MECP2", "CHD7")	0
GO_POSITIVE_REGULATION_OF_HOMEOSTATIC_PROCESS	0.507645	0.680352	0.24108	0.972941	32436	106	c("BAX", "GSTO1", "GSTM2", "PPARGC1B", "ANXA1", "OXCT1", "ANO1", "GNL3", "PPARGC1A", "HIF1A", "CCT8", "METRNL", "PHPT1", "P2RX4", "CCT7", "CCT4", "CCT3", "ACOX1", "ATP6AP1", "ACVR1B")	0
GO_ACETYL_COA_METABOLIC_PROCESS	0.472328	0.657122	-0.340402	-0.986191	21053	17	c("ACLY", "FASN", "MVD", "NUDT7", "ACSS2", "ACSS1", "ACACA")	0
GO_REGULATION_OF_CELLULAR_COMPONENT_BIOGENESIS	0.052007	0.161548	-0.22422	-1.16819	1226	450	c("BCL2L11", "HSPA2", "INSIG1", "MITF", "PLD1", "ID1", "PLK2", "ALMS1", "TBC1D30", "TBC1D2B", "LIMK1", "EPHA7", "DLC1", "FZD5", "MAGI2", "ZMYND8", "PIK3R1", "ANKRD27", "CAPG", "TBC1D24", "CDC42EP5", "SSH2", "CDC42EP3", "RAPGEF2", "JMY", "LDB1", "ARFIP1", "SGK1", "CNOT6L", "FAM110C", "BBC3", "TUBGCP4", "THRA", "SEC24B", "PRKCE", "BAG4", "CAV1", "NOTCH1", "PPP1R9A", "SDC4", "MDM1", "ACE2", "WIPF2",…	0
GO_IRON_ION_TRANSPORT	0.0143662	0.062957	0.515209	1.63104	823	30	c("STEAP4", "ATP6V1D", "SFXN1", "ATP6V0B", "FTH1", "ATP6V1G1", "ATP6V1E1", "HFE", "ATP6V1F", "ATP6V0D1", "MCOLN1", "ATP6AP1", "ATP6V1H", "ATP6V0A1", "ATP6V1A")	0
GO_POSITIVE_REGULATION_OF_POTASSIUM_ION_TRANSPORT	0.43234	0.625299	-0.345549	-1.01481	19175	18	c("AGER", "NOS1AP", "HBP1", "KCNJ2", "ADRB2")	0
GO_POSITIVE_REGULATION_OF_NERVOUS_SYSTEM_DEVELOPMENT	0.0603136	0.180078	-0.263557	-1.2395	1961	180	c("ADAMTS1", "ID2", "NRP1", "CAPRIN2", "SEMA5A", "BMP4", "ETV5", "TGIF2", "LIMK1", "NEDD4L", "BCL6", "SCARF1", "MAGI2", "ZMYND8", "ANKRD27", "ENC1", "FGFR1", "RAPGEF2", "PLXNB1", "SGK1", "TLE6", "NOTCH1", "PPP1R9A", "PTK7", "FZD3", "SLIT2", "MARCKS", "SPEN", "MACF1", "PSEN1", "MECP2", "AKAP5", "IL6ST", "CDKL5", "MOB2", "BAIAP2", "CLSTN1", "FBXO38", "FOXA1", "FIG4", "KAT2B", "FMR1", "SKIL", "INPP5…	0
GO_CELLULAR_RESPONSE_TO_OXYGEN_CONTAINING_COMPOUND	0.0812594	0.226211	-0.221602	-1.14447	1994	409	c("ARG1", "ID3", "KLF4", "ITPR2", "TBC1D4", "FBXO32", "ADAMTS1", "AGER", "EGFR", "FOXO4", "VDR", "ID1", "CIB2", "PTCH1", "SIRT1", "ADCY7", "SOCS2", "NR4A2", "FZD7", "MLC1", "IRS2", "PIK3R1", "INSR", "LPIN1", "ADCY6", "IRS1", "ERRFI1", "KLF2", "NR1D1", "ATP6V1C2", "HMGCS2", "ABCA1", "RAPGEF2", "KLF10", "WNT7B", "YES1", "MAPK8", "NR4A3", "NFKB1", "CDK2", "UBR1", "PRKCE", "RARG", "CAV1", "PIK3CA", "…	0
GO_REGULATION_OF_LAMELLIPODIUM_ASSEMBLY	0.873561	0.94118	-0.240482	-0.696709	38938	17	c("SSH2", "SLIT2", "EPHA2")	0
GO_CELLULAR_KETONE_METABOLIC_PROCESS	1.74779e-05	0.000423469	0.670261	2.10579	0	29	c("CBR3", "COQ7", "COQ6", "COQ3", "COQ4", "OXCT1", "AKR1B10", "COQ5", "NDUFA9", "COQ2", "GLO1", "CBR1", "PARK7")	0
GO_WNT_SIGNALING_PATHWAY_CALCIUM_MODULATING_PATHWAY	0.397748	0.595299	-0.339649	-1.03975	17451	21	c("FZD5", "FZD3", "TCF7L2", "TNRC6B", "NLK", "TNRC6C")	0
GO_EPIDERMAL_GROWTH_FACTOR_RECEPTOR_SIGNALING_PATHWAY	0.0125892	0.0575351	-0.455635	-1.61234	523	38	c("EGFR", "PIK3R1", "DGKD", "EFEMP1", "PIK3CA", "PLCG1", "HBEGF", "GRB7", "CBL", "ABL1", "PDPK1", "ADAM17", "GAB1", "EPS15", "SOCS5", "SOS1", "NRAS", "TGFB1", "IQGAP1", "RASSF2", "PIK3C2A", "PTK2")	0
GO_REGULATION_OF_IMMUNE_RESPONSE	0.162378	0.355354	0.240007	1.12838	12102	375	c("PPARG", "MIF", "LGALS3", "CLU", "SPINK5", "BAX", "BST2", "PSMB9", "C1QBP", "WIPF3", "B2M", "LY96", "GPX1", "CYBA", "CD14", "ANXA1", "LAMP1", "HSPD1", "ACTG1", "PSMB8", "PSMB5", "RIPK2", "IFNGR2", "RAET1E", "HMOX1", "ADORA2B", "PHB", "PLSCR1", "PSMA3", "PTPN2", "UNC93B1", "CTSB", "MALT1", "PYCARD", "DNAJA3", "C3", "NFATC1", "RELB", "STOML2", "NFKBIL1", "PSMB10", "ARPC1B", "CLEC2D", "UBA52", "HF…	0
GO_PEPTIDE_SECRETION	0.0298928	0.108677	-0.556803	-1.58673	1337	16	c("ACVR2B", "EIF2AK3", "CAMK2G", "ABCA1", "HNF1B")	0
GO_THIOESTER_METABOLIC_PROCESS	0.248538	0.457034	0.326453	1.14821	14792	49	c("AASS", "SLC25A1", "ACOT13", "HSD17B12", "PPT1", "DGAT2", "AGK", "DLAT", "SUCLG2", "ACSF3", "PDHA1", "PMVK", "GCDH", "SUCLG1", "ELOVL1", "SUCLA2", "DLD", "ELOVL7", "MLYCD", "HSD17B4", "PDHB", "ACOT8")	0
GO_NEGATIVE_REGULATION_OF_INTRINSIC_APOPTOTIC_SIGNALING_PATHWAY_IN_RESPONSE_TO_DNA_DAMAGE	0.117831	0.290159	0.492395	1.35631	6530	17	c("MIF", "CLU", "CD44", "BCL2L12")	0
GO_NEGATIVE_REGULATION_OF_CELLULAR_AMIDE_METABOLIC_PROCESS	0.60885	0.763088	0.229979	0.923894	38826	103	c("CLU", "EIF4EBP1", "GAPDH", "CELF4", "EPRS", "RAN", "IGFBP5", "ZC3H12A", "EIF2S1", "EIF2B3", "EIF2B5", "RPL13A", "RPS3", "XPO5", "TARBP2", "IGF2BP3", "METTL14")	0
GO_PEPTIDYL_CYSTEINE_MODIFICATION	0.123586	0.298899	0.507734	1.35464	6816	15	c("GAPDH", "ADH5", "PARK7", "PRDX3", "MOCS3", "HMBS")	0
GO_LEUKOCYTE_DIFFERENTIATION	0.0302472	0.10931	-0.297606	-1.34111	1049	134	c("HHEX", "ID2", "BMP4", "SIRT1", "MAFB", "IRF1", "SATB1", "BCL6", "FZD7", "FZD5", "SH3PXD2A", "MERTK", "PIK3R1", "FOXP1", "CEBPA", "BCL11B", "ZFP36L2", "FZD8", "NOTCH2", "ITFG2", "MSH2", "IL18R1", "SOX4", "JUNB", "PKNOX1", "STAT5B", "TFRC", "KDM1A", "RC3H2", "PSEN1", "EPHA2", "F2RL1", "CHD7", "ZBTB1", "JMJD6", "ABL1", "PRKDC", "ADAM17")	0
GO_RESPONSE_TO_EXOGENOUS_DSRNA	0.837931	0.923557	0.261335	0.71985	46443	17	c("RIPK2", "DDX1", "MUL1")	0
GO_MORPHOGENESIS_OF_EMBRYONIC_EPITHELIUM	0.000106101	0.00122582	-0.479541	-1.9945	3	83	c("CTHRC1", "HHEX", "SEMA4C", "BMP4", "GDNF", "PTCH1", "APAF1", "OVOL2", "DLC1", "KDM6A", "WNT7B", "TGFB1I1", "IPMK", "SEC24B", "RARG", "PTK7", "SDC4", "FGFR2", "SOX4", "VANGL2", "FZD3", "FZD1", "EPB41L5", "HNF1B", "DVL2", "LRP6", "GRHL2", "SETD2", "IRX2", "PRKACA", "IFT172", "PHACTR4", "MIB1", "ARID1A", "LMO4")	0
GO_ACTIN_POLYMERIZATION_OR_DEPOLYMERIZATION	0.884277	0.947831	-0.224541	-0.703531	38519	23	c("ANG", "DIAPH1", "MSRB2", "JAK2", "MICAL2", "ABI1", "COBLL1", "TTC17")	0
GO_PROTEIN_MODIFICATION_BY_SMALL_PROTEIN_REMOVAL	0.967001	0.990727	-0.17092	-0.716518	36101	87	c("USP8", "USP53", "ATXN7", "TRRAP", "YOD1", "VCPIP1", "COPS7B", "FAM76B", "MYSM1", "USP1", "OTUD5", "USP12", "SENP2", "ZRANB1", "UIMC1", "USP42", "USP32", "OTUD1", "USP47", "USP7", "USP28", "OTUD7B", "USP45", "USP38", "USP9X", "USP54", "JOSD1", "USP48", "USP10")	0
GO_REGULATION_OF_NITRIC_OXIDE_BIOSYNTHETIC_PROCESS	0.460627	0.650441	0.324985	0.995681	26170	26	c("CLU", "ASS1", "GLA", "ZC3H12A", "P2RX4", "HSP90AB1")	0
GO_PHOSPHATIDYLGLYCEROL_METABOLIC_PROCESS	0.929512	0.974171	-0.218491	-0.632998	41432	17	c("LPCAT1", "CDS1", "MECP2", "PLA2G1B", "PLA2G6")	0
GO_PYRIMIDINE_NUCLEOSIDE_BIOSYNTHETIC_PROCESS	0.00698216	0.0367727	0.633885	1.74604	386	17	c("NME1", "TYMS", "CTPS", "NME4", "NME6", "CMPK1", "UMPS", "UCK2")	0
GO_TRANSLATIONAL_TERMINATION	1.59571e-05	0.000423469	0.666839	2.60728	0	87	c("MRPS18B", "MRPL11", "MRPL39", "N6AMT1", "MRPL35", "DAP3", "MRPS5", "MRPL16", "CHCHD1", "MRPS15", "MRPL42", "MRPL21", "MRPL46", "MRPS16", "MRPS7", "MRPL12", "MRPL37", "MRPS18C", "MRPS35", "MRPL15", "MRPS34", "MRPL27", "MRPL19", "MRPS14", "MRPS11", "MRPL20", "MRPS10", "MRPL51", "MRPL47", "MRPL28", "AURKAIP1", "MRPS24", "MRPS25", "MRPS18A", "MRPL23", "MRPS28", "MRPS30", "MRPS17", "MRPL22", "MRPL1…	0
GO_REGULATION_OF_INNATE_IMMUNE_RESPONSE	0.0433438	0.142353	0.296048	1.3018	2956	199	c("PPARG", "PSMB9", "C1QBP", "LY96", "CYBA", "CD14", "LAMP1", "HSPD1", "PSMB8", "PSMB5", "RIPK2", "IFNGR2", "PLSCR1", "PSMA3", "PTPN2", "UNC93B1", "CTSB", "MALT1", "PYCARD", "DNAJA3", "RELB", "NFKBIL1", "PSMB10", "UBA52", "PSMB3", "PSMC5", "MUL1", "PSMD14", "PSMC6", "PSMD11", "PSMA4", "PSMA1", "HSP90AB1", "IRAK2", "UBC", "PSMB2", "PSMD13", "PSMB1", "PSMD2", "PSMD12", "CDC37", "PSMD1", "PSMC1", "P…	0
GO_REGULATION_OF_DNA_REPAIR	0.121818	0.296561	-0.3442	-1.27194	4962	46	c("FIGN", "EGFR", "SIRT1", "AXIN2", "TERF2IP", "USP1", "KDM1A", "RPA2", "UIMC1", "CBX8", "TRIP12", "TEX15", "RNF168", "DEK")	0
GO_REGULATION_OF_MEMBRANE_LIPID_DISTRIBUTION	0.652996	0.793696	-0.294058	-0.863587	28962	18	c("ABCA1", "ATP8A1", "ATP9A", "ABCA7", "PRKCD", "ATP11A", "PLSCR3", "ATP9B")	0
GO_LEUKOCYTE_MEDIATED_IMMUNITY	0.165491	0.35999	0.335471	1.21996	9990	58	c("CLU", "C1QBP", "ANXA3", "PRDX1", "KDM5D", "HSPD1", "RAET1E", "C3", "JAGN1", "EXOSC3", "TUBB4B", "BATF", "SNAP23", "STXBP2")	0
GO_ORGANOPHOSPHATE_BIOSYNTHETIC_PROCESS	0.348672	0.552994	0.228451	1.04378	24875	279	c("NT5E", "NME1", "ME1", "ALDOA", "CHCHD10", "SLC44A4", "HEXB", "PLA2G12A", "GCH1", "ATP5B", "ATIC", "ATP5C1", "TYMS", "CTPS", "ATP5G1", "ADSSL1", "LPCAT3", "AKR1A1", "PIGO", "ATP5G3", "PLSCR1", "NME4", "NMNAT3", "NME6", "CHPT1", "PDXK", "ATP5A1", "DTYMK", "RRM1", "ATP5E", "NFS1", "STOML2", "ATP5L", "ATP5F1", "PIGK", "ATP5D", "CMPK1", "UMPS", "ATP5J2", "SHMT1", "IMPA1", "UCK2", "AGPAT5", "PIGF", …	0
GO_PROTEIN_LOCALIZATION_TO_CELL_PERIPHERY	0.026807	0.0990604	-0.328739	-1.39834	990	94	c("TULP1", "PTCH1", "TTC7B", "ANK3", "TSPAN15", "RAPGEF2", "SYTL2", "BAG4", "KIF13A", "CAV1", "RAMP2", "CLASP2", "INPP5K", "RAP2A", "MACF1", "FCHO2", "DENND4C", "EHD2", "LRP6", "FAM126A", "SPTBN1", "BLZF1", "EZR", "PIP5K1A", "SMURF1", "EMP2", "PRKCZ", "MPP5", "CDH1", "JUP", "PKP2", "GCC2", "LAMA5", "RAPGEF6", "RAB13")	0
GO_NEGATIVE_REGULATION_OF_FIBROBLAST_PROLIFERATION	0.000181022	0.00191712	0.743467	2.01601	9	16	c("PPARG", "BAX", "GSTP1", "NUPR1", "FTH1", "SKI")	0
GO_REGULATION_OF_MUSCLE_TISSUE_DEVELOPMENT	0.170634	0.365931	-0.326368	-1.2109	6923	47	c("RBP4", "EFNB2", "BMP4", "TSC22D3", "FGFR1", "ARNTL", "NOTCH1", "FGFR2", "MTM1", "GATA6")	0
GO_ORGANIC_ACID_BIOSYNTHETIC_PROCESS	0.00016907	0.00182756	0.428502	1.77577	10	127	c("PHGDH", "ASNS", "MTHFD2", "MIF", "GOT1", "ALDH18A1", "CDO1", "ASS1", "THNSL2", "PSAT1", "PTGES", "MECR", "GSTO1", "GCH1", "ATIC", "THNSL1", "NDUFAB1", "ASNSD1", "HSD17B12", "AKR1A1", "PTGES2", "PECR", "SHMT2", "LPL", "ACSF3", "PTGS1", "SEPHS2", "AASDHPPT", "CBR1", "SHMT1", "PARK7", "PTGES3")	0
GO_REGULATION_OF_LEUKOCYTE_MIGRATION	0.00179838	0.0130438	0.507852	1.77927	106	48	c("LGALS3", "ADORA1", "CX3CL1", "C1QBP", "ANXA1", "SERPINE1", "HMOX1", "PYCARD", "VEGFB", "THBS1")	0
GO_REGULATION_OF_CELLULAR_RESPONSE_TO_HEAT	0.885789	0.947831	0.204199	0.753405	53746	63	c("NUP35", "BAG2", "BAG5", "HSPH1", "PTGES3", "NUP93", "NUP37", "NUP85", "HSP90AB1", "RAE1", "BAG1", "SEH1L", "NUP205")	0
GO_GASTRULATION_WITH_MOUTH_FORMING_SECOND	0.000852496	0.00707911	-0.670016	-1.94113	37	17	c("HHEX", "ACVR2B", "LDB1", "FRS2", "RNF2", "LRP6", "ETS2", "ACVR1", "ACVR2A", "MEGF8")	0
GO_ENDOTHELIAL_CELL_DIFFERENTIATION	0.00209322	0.0148237	-0.489481	-1.79215	85	44	c("NRP1", "ID1", "ACVR2B", "JAG1", "MET", "RAPGEF2", "WNT7B", "VEZF1", "NOTCH1", "KDM6B", "MARVELD2", "RAP2C", "NR2F2", "CLIC4", "F2RL1", "EZR", "ARHGEF26", "ACVR1", "RAP2B", "ICAM1", "RBPJ", "LAMA5", "RAPGEF6", "PDE4D")	0
GO_NEGATIVE_REGULATION_OF_CELLULAR_PROTEIN_LOCALIZATION	0.589329	0.747011	-0.223974	-0.938929	22001	87	c("NEDD4L", "THRA", "BAG4", "SIN3A", "SOX4", "FZD1", "INPP5K", "AXIN2", "YOD1", "FLCN", "NFKBIA", "PKDCC", "WWTR1", "MAPK7", "CD36", "PPP2R5A", "FBXW11", "OS9", "NUMB", "OTUD7B", "PKD1", "GOPC", "OGT", "DYRK2", "UBE2J1", "TGFB1", "TMEM59", "PKD2", "TAX1BP3", "GPM6B", "MXI1", "LYPLA1", "SUFU")	0
GO_PHOSPHATIDYLINOSITOL_3_PHOSPHATE_BIOSYNTHETIC_PROCESS	2.31557e-05	0.000526927	-0.724077	-2.34117	0	26	c("PIK3C2G", "FGFR3", "IRS2", "PIK3R1", "FGFR1", "FGF1", "IRS1", "PIK3CB", "FRS2", "PIK3CA", "PIK3C2B", "FGFR2", "SYNJ1", "PIKFYVE")	0
GO_RESPONSE_TO_EPIDERMAL_GROWTH_FACTOR	0.0905856	0.245623	-0.441412	-1.38303	3945	23	c("EGFR", "ID1", "ERRFI1", "BAG4", "PLCG1", "INPP5K", "STAT5B", "PDPK1", "IL1R1", "COL1A1")	0
GO_POSITIVE_REGULATION_OF_TRANSMEMBRANE_TRANSPORT	0.549159	0.715326	0.267195	0.943531	32736	50	c("LGALS3", "BAX", "GSTO1", "GSTM2")	0
GO_REGULATION_OF_NUCLEOTIDE_CATABOLIC_PROCESS	0.236134	0.442672	0.410037	1.1923	13252	21	c("ENTPD5", "PGAM1", "PPARGC1A", "HIF1A")	0
GO_POSITIVE_REGULATION_OF_CARBOHYDRATE_METABOLIC_PROCESS	0.56257	0.725035	-0.270908	-0.93426	23749	34	c("PFKFB2", "IRS2", "INSR", "IRS1", "NFKB1", "PRKCE")	0
GO_WNT_SIGNALING_PATHWAY	0.00101251	0.0080803	-0.31211	-1.51161	30	225	c("CTHRC1", "NOTUM", "KLF4", "TLE4", "DIXDC1", "HHEX", "CTNND2", "KREMEN1", "NR4A2", "TLE3", "FZD7", "FZD5", "MAGI2", "ZNRF3", "CALCOCO1", "TLE2", "CELA1", "PYGO1", "KDM6A", "LDB1", "WWOX", "TCF7L1", "WNT7B", "TGFB1I1", "HBP1", "FZD8", "RARG", "CAV1", "CSNK1E", "TBL1XR1", "AMOTL2", "PTK7", "SOX4", "VANGL2", "CSNK1G1", "FZD3", "FZD1", "AXIN2", "DDX3X", "TCF7L2", "TNRC6B", "AMOTL1", "BCL9L", "ARHGE…	0
GO_REGULATION_OF_NEUROTRANSMITTER_LEVELS	0.478086	0.661293	0.268055	0.98632	28982	62	c("SLC44A4", "SLC38A1", "SNAP47", "PPT1", "CLN3", "SLC30A1", "TC2N", "DTNBP1", "PARK7", "SNAP23", "SYT7", "MAOA", "PFN2", "ALDH5A1", "LRRK2", "NAPA", "STX3")	0
GO_POSITIVE_REGULATION_OF_STRESS_ACTIVATED_PROTEIN_KINASE_SIGNALING_CASCADE	0.0564036	0.171202	-0.320238	-1.3294	2131	82	c("GADD45B", "SEMA4C", "GADD45G", "FZD7", "FZD5", "TAOK3", "RIPK1", "MAP3K3", "FZD8", "VANGL2", "ERCC6", "MAP3K11", "MAP3K5", "NOD1", "DVL2", "F2RL1", "TAOK1", "TLR4", "GAB1", "TAOK2", "MAP4K2", "HMGCR", "MAPK8IP3", "MAP4K5")	0
GO_REGULATION_OF_CELLULAR_AMINE_METABOLIC_PROCESS	0.00816522	0.0417985	0.436665	1.60673	494	62	c("PSMB9", "ODC1", "PSMB8", "PSMB5", "PAOX", "PSMA3", "PSMB10", "PSMB3", "PARK7", "PSMC5", "PSMD14", "PSMC6", "PSMD11", "PSMA4", "PSMA1", "PSMB2", "PSMD13", "PSMB1", "PSMD2", "PSMD12", "PSMD1", "PSMC1", "PSMA2", "PSMA7", "PSMC4", "PSMD8", "PSMC2", "PSMB6", "PSMB7", "PSMD7", "PSMB4", "PSMA6", "SLC7A7", "PSME1", "PSMC3", "PSMD6", "PSME3", "PSME2", "PSMD3")	0
GO_POSITIVE_REGULATION_OF_LIPID_TRANSPORT	0.264508	0.472955	-0.371319	-1.15051	11576	22	c("PON1", "PTCH1", "SIRT1", "ABCA1", "ATP8A1", "NFKBIA", "ABCA7", "PRKCD")	0
GO_EPITHELIAL_TO_MESENCHYMAL_TRANSITION	0.676293	0.8135	-0.276051	-0.85533	29599	22	c("NOTCH1", "FGFR2", "EPB41L5", "LRP6", "TGFBR1", "TGFB1", "RBPJ", "TRIM28", "CTNNB1", "LIMS1", "EFNA1", "SMAD4")	0
GO_SINGLE_ORGANISM_MEMBRANE_BUDDING	0.827282	0.916311	0.216739	0.790826	50057	59	c("CTSZ", "AREG", "SAR1B", "TRAPPC2L", "TRAPPC3", "SEC13", "LMAN1", "VAPA", "SNX3", "NAPA", "TRAPPC10", "TRAPPC5", "TRAPPC6B", "GOSR2", "NSF", "VAPB", "TFG")	0
GO_NEGATIVE_REGULATION_OF_MAPK_CASCADE	0.000463367	0.00424583	-0.413443	-1.76784	16	97	c("KLF4", "MAPK8IP1", "PDCD4", "BMP4", "DUSP1", "SPRY1", "TAOK3", "PER1", "ERRFI1", "DUSP6", "AIDA", "CNKSR3", "CAV1", "PINK1", "INPP5K", "IGF1R", "SPRED2", "FLCN", "FOXO1", "MEN1", "PRKCD", "MAPK7", "F2RL1", "SPRY2", "ABL1", "MARVELD3", "ITCH", "TLR4", "DUSP14", "DUSP16", "HIPK3", "EZR", "MECOM", "HMGCR", "DUSP5", "MBIP", "ASH1L", "GPS2")	0
GO_NEGATIVE_REGULATION_OF_NERVOUS_SYSTEM_DEVELOPMENT	0.000683663	0.00586026	-0.378108	-1.68369	23	124	c("FSTL4", "NGEF", "DIXDC1", "ID4", "SEMA4C", "ID2", "NRP1", "SEMA5A", "BMP4", "ID1", "PLK2", "EIF2AK3", "EPHA7", "JAG1", "ADCY6", "HMG20A", "SRGAP2", "RAPGEF2", "EFEMP1", "NFATC4", "CAV1", "ARHGEF1", "NOTCH1", "SLIT2", "KANK1", "PBX1", "APP", "VIM", "PSEN1", "MECP2", "COL3A1", "ARHGEF2", "HOOK3", "SEMA4F")	0
GO_REGULATION_OF_EXTRACELLULAR_MATRIX_ORGANIZATION	0.80341	0.901485	0.274654	0.74476	44381	16	c("GPX1", "DDR1", "PARK7")	0
GO_RNA_METHYLATION	0.120096	0.29425	0.412722	1.31696	6911	31	c("TRMT6", "FBL", "LCMT2", "FDXACB1", "METTL1", "TRMT1", "EMG1", "DIMT1", "METTL14", "NSUN2", "TRMT2B", "TRMT2A", "TFB2M", "TRMT11")	0
GO_NEGATIVE_REGULATION_OF_CATION_TRANSMEMBRANE_TRANSPORT	0.855474	0.930957	0.235481	0.727993	48761	27	c("GSTO1", "GSTM2", "SLC30A1")	0
GO_REGULATION_OF_PHOSPHOLIPID_METABOLIC_PROCESS	0.0406864	0.13654	-0.4305	-1.47465	1718	33	c("KLF4", "FGFR3", "LDLR", "APOC1", "VAV2", "LPCAT1", "PIK3R1", "IRS1", "ATG14")	0
GO_NEGATIVE_REGULATION_OF_CYTOPLASMIC_TRANSPORT	0.895791	0.953967	0.198823	0.755889	55186	74	c("GSTO1", "GSTM2", "ZC3H12A", "VPS35", "NFKBIL1", "CCDC22", "SVIP", "PARK7", "LITAF", "DERL2", "RANGAP1", "SNX12")	0
GO_POSITIVE_REGULATION_OF_CELLULAR_RESPONSE_TO_TRANSFORMING_GROWTH_FACTOR_BETA_STIMULUS	0.479355	0.661859	0.347587	0.985372	26724	19	c("LRG1", "CDKN2B", "THBS1", "GIPC1")	0
GO_MICROTUBULE_BASED_PROCESS	0.361076	0.565793	-0.208509	-1.02866	10589	263	c("DYNLRB2", "FIGN", "CDC14A", "CCP110", "PLK2", "TPPP3", "NIN", "SPRY1", "KIF13B", "SRGAP2", "CAMSAP3", "HAUS3", "RFX3", "CRYAB", "SGK1", "TUBA1A", "DST", "CAMSAP2", "CDK2", "TUBGCP4", "KLC3", "DOCK7", "KIF13A", "CAV1", "SUN2", "NUMA1", "ATXN7", "CLASP2", "MAP9", "CLASP1", "MAP3K11", "CNTLN", "CHD4", "CEP350", "BCAS3", "PLK3", "APP", "PCNT", "IFT20", "PHLDB2", "ARHGEF2", "TTC21B", "HOOK3", "STMN…	0
GO_CALCIUM_MEDIATED_SIGNALING	0.806689	0.903429	-0.228347	-0.792336	33938	35	c("EGFR", "EIF2AK3", "NFATC4", "PPP1R9A", "PLCG1")	0
GO_NEGATIVE_REGULATION_OF_SEQUENCE_SPECIFIC_DNA_BINDING_TRANSCRIPTION_FACTOR_ACTIVITY	0.245066	0.452669	-0.268065	-1.11493	9238	83	c("ID3", "KLF4", "ID2", "CAT", "ID1", "PTCH1", "SIRT1", "SIK1", "THRA", "PELI1", "TCF7L2", "MED13", "MEN1", "PBX1", "BTRC", "KDM1A", "RNF2", "NFKBIA")	0
GO_NEGATIVE_REGULATION_OF_PROTEIN_CATABOLIC_PROCESS	0.48862	0.667593	0.258926	0.981816	30056	73	c("PHB", "MAD2L1", "BAG5", "GIPC1", "HFE", "SVIP", "PARK7", "DERL2", "USP14", "SNX12", "HSP90AB1", "FLNA", "TIMP2", "SIRT2", "SNX3", "PSMG2", "SDCBP", "MAD2L2", "BUB3")	0
GO_CELLULAR_AMINO_ACID_METABOLIC_PROCESS	1.45307e-05	0.000423469	0.459635	2.03449	0	210	c("PHGDH", "ASNS", "MTHFD2", "GOT1", "ALDH18A1", "DDO", "CDO1", "ASS1", "THNSL2", "PSAT1", "SARS", "ARG2", "AASS", "CARS", "MRPL39", "PEPD", "AARS", "GCH1", "ODC1", "ATIC", "GCLC", "GCAT", "THNSL1", "PPA1", "FARSB", "EPRS", "TYMS", "RARS", "CTPS", "EARS2", "GCLM", "SLC7A6", "FARS2", "HIBADH", "MAT1A", "ASNSD1", "ADSSL1", "NARS", "ASRGL1", "GSS", "AARS2", "CLN3", "EEF1E1", "NMNAT3", "CKB", "MARS2"…	0
GO_POSITIVE_REGULATION_OF_DNA_BINDING	0.239899	0.446138	0.394834	1.18607	13572	24	c("NME1", "PINX1", "SKI", "KAT2A", "PARK7", "SIRT2")	0
GO_NUCLEOTIDE_TRANSPORT	0.101304	0.262372	0.502848	1.3851	5614	17	c("SLC25A33", "SLC35A1", "SLC25A24", "SLC35A3", "SLC35B4", "SLC35B1", "SLC25A17", "SLC35C2", "SLC35B2")	0
GO_DORSAL_VENTRAL_PATTERN_FORMATION	4.71676e-05	0.000659669	-0.622209	-2.11487	1	32	c("BMP4", "PTCH1", "OVOL2", "FZD5", "DUSP6", "AIDA", "NKX2-1", "AXIN2", "PSEN1", "LRP6", "TTC21B", "SENP2", "FOXA1", "IFT172", "NBL1", "SMAD6", "SHH")	0
GO_AEROBIC_RESPIRATION	0.000476434	0.00432489	0.558249	1.90156	27	42	c("SDHB", "IDH3A", "UQCR10", "MDH1", "SDHD", "MDH2", "SDHC", "UQCRC1", "NDUFV1", "DLAT", "SUCLG2", "UQCRC2", "IDH3B", "UQCRB", "ACO2", "PMPCB", "PDHA1", "CS", "OXA1L", "SDHA", "SUCLG1", "IDH3G", "CHCHD5", "UQCRH", "SUCLA2", "DLD", "FXN", "PDHB", "IDH2", "ACO1")	0
GO_CELLULAR_RESPONSE_TO_INSULIN_STIMULUS	0.505557	0.679422	0.243093	0.973274	32158	101	c("PPARG", "GOT1", "SLC25A33", "EIF4EBP1", "TRIB3", "GSTP1", "ATP6V1D", "ATP6V0B", "PTPN2", "HIF1A")	0
GO_REGULATION_OF_DNA_DAMAGE_RESPONSE_SIGNAL_TRANSDUCTION_BY_P53_CLASS_MEDIATOR	0.105256	0.268935	0.500064	1.37743	5833	17	c("MIF", "SMYD2", "EEF1E1", "CD44")	0
GO_POSITIVE_REGULATION_OF_G1_S_TRANSITION_OF_MITOTIC_CELL_CYCLE	0.919735	0.970186	0.23355	0.6333	50807	16	c("ANXA1", "CDK10", "NACC2", "UBE2E2", "LSM10", "APEX1", "LSM11", "PLRG1", "CUL4B", "RDX")	0
GO_NEUROMUSCULAR_PROCESS_CONTROLLING_BALANCE	0.43922	0.63026	0.340523	1.01268	24789	23	c("HEXB", "AARS", "CLN3", "TPP1", "GAA")	0
GO_NEGATIVE_REGULATION_OF_ORGANELLE_ASSEMBLY	0.581025	0.740662	0.335659	0.910183	32096	16	c("TBC1D7", "CDK5RAP2", "TRIM37")	0
GO_FOREBRAIN_DEVELOPMENT	5.88651e-05	0.000756821	-0.380856	-1.74745	1	151	c("DIXDC1", "ID4", "HHEX", "EGFR", "ID2", "NRP1", "SEMA5A", "BMP4", "APAF1", "NR4A2", "DLC1", "SLIT3", "FGFR1", "SRGAP2", "CCDC141", "RAPGEF2", "WNT7B", "DPYSL2", "BTBD3", "BCL11B", "NR4A3", "SMARCC2", "FRS2", "DOCK7", "NOTCH1", "TOP2B", "FGFR2", "KDM6B", "NKX2-1", "LAMB1", "SLIT2", "EXT1", "CASP3", "NR2F2", "NDST1", "APP", "SLC38A2", "PHLPP2", "KDM1A", "CREB1", "PSEN1", "COL3A1", "SOCS7", "AKAP5…	0
GO_ACTIVATION_OF_CYSTEINE_TYPE_ENDOPEPTIDASE_ACTIVITY	0.277997	0.486578	0.303155	1.11547	16852	62	c("PPARG", "BAX", "F3", "HSPE1", "CYCS", "RPS27L", "HSPD1", "PYCARD", "DNAJA3", "FAM162A", "MUL1", "PDCD2")	0
GO_STEM_CELL_PROLIFERATION	0.00433738	0.0261406	-0.537184	-1.76935	185	28	c("ID4", "BMP4", "FGFR1", "ZNRF3", "WNT7B", "FRS2", "DOCK7", "FGFR2", "TEAD3")	0
GO_NAD_METABOLIC_PROCESS	0.00121625	0.00933096	0.587245	1.87384	69	31	c("PFKP", "ALDOA", "GAPDH", "ENO3", "ENO1", "PGAM1", "LDHB", "PGK1", "MDH1", "MDH2", "NMNAT3", "IDH3B", "TPI1", "NADK", "LDHA")	0
GO_SOMATIC_DIVERSIFICATION_OF_IMMUNOGLOBULINS	0.857059	0.93168	-0.243932	-0.716378	38013	18	c("PMS2", "MSH2", "POLB", "PRKDC", "RNF168")	0
GO_ERBB2_SIGNALING_PATHWAY	0.0433972	0.142368	-0.450598	-1.48416	1860	28	c("EGFR", "USP8", "PIK3R1", "ERBB3", "ERBB2", "PIK3CA", "HBEGF", "GRB7")	0
GO_AMEBOIDAL_TYPE_CELL_MIGRATION	0.00314878	0.0201398	-0.399555	-1.64817	119	79	c("FAT2", "SEMA4C", "NRP1", "EFNB1", "EFNB2", "SEMA5A", "ID1", "GDNF", "TNFSF12", "OVOL2", "EPHB4", "STARD13", "SRGAP2", "PIK3CA", "SLIT2", "PAXIP1", "EPB41L5", "AMOTL1", "PLEKHG5", "SCARB1", "RIC8A", "SEMA4F", "SEMA4B", "TGFBR1", "SYNE2", "PRKX", "ACVR1", "PHACTR4", "PIP5K1A", "ILK", "EMP2", "DPP4", "MEGF8", "SHH")	0
GO_MONOCARBOXYLIC_ACID_METABOLIC_PROCESS	0.000472448	0.00431551	0.353257	1.58675	32	238	c("PHGDH", "PPARG", "MIF", "FABP3", "DDO", "CDO1", "THNSL2", "PFKP", "PTGES", "HKDC1", "ALDOA", "MECR", "GAPDH", "ENO3", "ENO1", "GPX1", "PGAM1", "PAM", "NDUFAB1", "LDHB", "HSD17B12", "PHYH", "PGK1", "NDUFS6", "AKR1A1", "PTGES2", "PECR", "PPARGC1A", "HIF1A", "VNN3", "C3", "DLAT", "LPL", "ACSF3", "PTGS1", "LIPA", "GCSH", "AASDHPPT", "GLO1", "GPX4", "PTGR1", "BDH2", "CBR1", "ACADL", "SHMT1", "PARK7…	0
GO_CELLULAR_RESPONSE_TO_TOPOLOGICALLY_INCORRECT_PROTEIN	0.868372	0.938009	0.198755	0.791847	55046	98	c("ASNS", "BAX", "AARS", "ASNA1", "SDF2L1", "RHBDD1", "TPP1", "EIF2S1", "STUB1", "RNF121", "DERL2", "ATP6V0D1", "ACADVL", "HERPUD1", "DDIT3")	0
GO_AMINOGLYCAN_BIOSYNTHETIC_PROCESS	0.0741069	0.211331	-0.390838	-1.37484	3096	37	c("ST3GAL6", "CSPG5", "B4GALT3", "HSPG2", "CHSY1", "NDST2", "SDC4", "EXT1", "GLCE", "NDST1", "BGN", "CHPF")	0
GO_DICARBOXYLIC_ACID_METABOLIC_PROCESS	6.63647e-05	0.000828992	0.543739	1.97068	3	57	c("MTHFD2", "GOT1", "ALDH18A1", "DDO", "ASS1", "ME1", "ATIC", "GCLC", "SDHB", "GCLM", "ADSSL1", "MDH1", "MDH2", "NMNAT3", "SHMT2", "ACSF3", "IDH3B", "SHMT1")	0
GO_POSITIVE_REGULATION_OF_PROTEASOMAL_PROTEIN_CATABOLIC_PROCESS	0.870201	0.939637	0.201952	0.778038	54008	80	c("CLU", "TRIB3", "GCLC", "HSPBP1", "STUB1", "NSMCE2", "PSMC5", "PSMC6", "ANAPC11", "HERPUD1", "PSMC1", "SIRT2", "PSMC4", "ANAPC10", "PSMC2", "LRRK2", "SUMO2", "DDRGK1", "PSMC3", "USP5", "BCAP31", "RNF14", "DVL1", "SGTA")	0
GO_REGULATION_OF_MEMBRANE_POTENTIAL	0.180348	0.377088	0.287537	1.17172	11597	113	c("ADORA1", "KCNK2", "SLC25A33", "CX3CL1", "BAX", "B2M", "CELF4", "RANGRF", "GCLC", "GCLM", "SPG20", "CLN3", "STOML2", "ATP1A1", "KCNK1", "NDUFS1", "PARK7", "MUL1", "P2RX4")	0
GO_POSITIVE_REGULATION_OF_RELEASE_OF_CYTOCHROME_C_FROM_MITOCHONDRIA	0.443899	0.634593	0.36763	1.01264	24603	17	c("BAX", "PYCARD", "BIK", "FAM162A", "APOPT1", "PPIF", "PDCD5", "DNM1L")	0
GO_MULTICELLULAR_ORGANISMAL_RESPONSE_TO_STRESS	0.0654937	0.191247	-0.452647	-1.43366	2843	24	c("NPY2R", "NR4A2", "VWA1", "ADRB1", "HMGCS2", "FBXL20", "CACNA1A", "MECP2", "MDK")	0
GO_NEGATIVE_REGULATION_OF_SMALL_GTPASE_MEDIATED_SIGNAL_TRANSDUCTION	0.00881468	0.0437442	-0.515479	-1.69786	377	28	c("DLC1", "BCL6", "SPRY1", "SCAI", "TNFAIP1", "SLIT2", "KANK1", "FLCN", "SPRY2", "RASA2", "ITGA3", "TNK1", "RASAL2")	0
GO_ESTABLISHMENT_OF_LOCALIZATION_BY_MOVEMENT_ALONG_MICROTUBULE	0.917207	0.969268	0.195512	0.731842	56033	68	c("LRPPRC", "CLN3", "HIF1A", "SPG7", "BLOC1S2", "DTNBP1", "UXT", "WDR43", "BLOC1S3", "WDR35", "IFT57", "HTT", "RHOT2", "KIF5B", "KIF3A")	0
GO_REGULATION_OF_GROWTH	0.0132677	0.0596638	-0.253454	-1.285	352	339	c("FSTL4", "IGFBP6", "RBP4", "BCL2L11", "FGFR3", "SEMA4C", "EGFR", "NRP1", "CAPRIN2", "SEMA5A", "BMP4", "PTCH1", "SIRT1", "ING1", "CSPG5", "LIMK1", "EPHA7", "SOCS2", "NEDD4L", "BCL6", "SOCS3", "INSR", "SLIT3", "FGFR1", "ADRB1", "CRLF3", "TFCP2L1", "RAI1", "CRYAB", "DPYSL2", "ERBB2", "SGK1", "APBB2", "DUSP6", "BBC3", "PLXNA2", "WRN", "PIK3CA", "NOTCH1", "FGFR2", "MTM1", "GAMT", "ING4", "SLIT2", "C…	0
GO_CATION_TRANSPORT	4.15426e-05	0.000610196	0.359821	1.65612	2	300	c("STEAP4", "COX6A2", "KCNK2", "COX7A1", "SLC5A1", "SLC1A4", "SLC39A11", "SCNN1B", "TMEM37", "COX8A", "SLC44A4", "COX5A", "SLC38A1", "ATP5B", "COX7C", "COX7A2", "COMMD3", "ATP5C1", "SLC7A1", "UQCR11", "ANO1", "ATP5G1", "ATP6V1D", "UQCRQ", "NDUFA4", "SLC12A7", "SFXN1", "SCO2", "COX17", "SLC1A5", "UQCRFS1", "ATP5G3", "ATP6V0B", "COX6A1", "SLC38A4", "UQCR10", "NDUFA9", "COX5B", "FTH1", "COX6B2", "CL…	0
GO_MACROAUTOPHAGY	0.21075	0.414551	0.262258	1.13075	14122	170	c("RRAGD", "SLC1A4", "PFKP", "GABARAPL1", "COX8A", "MRPS2", "NDUFB9", "TOMM40", "LSM4", "OPTN", "MDH1", "VPS16", "CLN3", "SQSTM1", "LAMTOR1", "EIF2S1", "MRPS10", "BECN1", "UBA52", "LAMTOR3", "TOMM20", "GDF5", "NUP93", "RRAGA", "STBD1", "VDAC1", "ATG4C", "UBC", "RHEB", "ATG7", "GABARAP", "CHMP3", "TOMM5", "VPS33A", "CDC37", "MAP2K1", "TMEM203", "STOM", "VTI1B", "SNRPD1", "PLOD2", "ZCCHC17")	0
GO_FATTY_ACID_BETA_OXIDATION_USING_ACYL_COA_DEHYDROGENASE	0.43139	0.624543	-0.356673	-1.01642	19308	16	ACOXL	0
GO_MEMBRANE_DOCKING	0.995185	1	0.154794	0.527272	58486	42	c("EXOC4", "RABEPK", "STXBP2", "VPS33A", "SNX3", "VPS11", "VTI1B", "STX8", "STX3", "PEX16", "RAB8A", "VPS45")	0
GO_GLUTAMINE_FAMILY_AMINO_ACID_METABOLIC_PROCESS	6.83913e-05	0.000843492	0.605912	2.03259	3	39	c("PHGDH", "ASNS", "GOT1", "ALDH18A1", "ASS1", "ARG2", "GCLC", "CTPS", "GCLM", "ASNSD1", "ADSSL1", "ASRGL1")	0
GO_REGULATION_OF_NUCLEASE_ACTIVITY	0.886034	0.947831	0.241632	0.675731	49305	18	c("BAX", "RPS3", "BAK1", "NPM1", "VAPB", "DAB2IP", "TMBIM6", "TCEA1")	0
GO_RESPONSE_TO_INORGANIC_SUBSTANCE	0.13955	0.323734	0.257419	1.16373	9807	253	c("NT5E", "AQP3", "CLU", "ASS1", "BAX", "GSTP1", "PTGES", "SOD2", "B2M", "F3", "PDGFA", "GPX1", "CD14", "PAM", "ATIC", "AREG", "PRDX1", "ANXA1", "HP", "HMOX1", "GSS", "PPARGC1A", "SLC25A12", "ZC3H12A", "MNAT1", "HIF1A", "ENDOG", "SLC30A1", "CYBRD1", "C3", "DTYMK", "THBS1", "ANXA11", "GLRX2", "EIF2S1", "LONP1", "BECN1", "SLC30A6", "HFE", "ATP5D", "PARK7", "CDK4", "RPS3", "DNMT1", "PPIF", "PRDX3", …	0
GO_MODULATION_BY_SYMBIONT_OF_HOST_CELLULAR_PROCESS	0.601788	0.757579	-0.298415	-0.901736	26527	20	BCL2L11	0
GO_REGULATION_OF_VESICLE_MEDIATED_TRANSPORT	0.145395	0.330216	-0.229765	-1.12831	4321	252	c("TULP1", "UNC13D", "TBC1D4", "INSIG1", "AGER", "APOC1", "NRP1", "PLD1", "TBC1D30", "TBC1D2B", "C2CD4B", "MFGE8", "NEDD4L", "MAGI2", "MERTK", "ANKRD27", "CNST", "SYTL2", "RAB27B", "UNC119", "SEC24B", "PIK3CB", "CAV1", "NOTCH1", "SDC4", "TBC1D8B", "PINK1", "CLASP2", "SYNJ1", "CLASP1", "CACNA1A", "LGI3", "CBL", "RAB33B", "STXBP5", "EPN2", "LBP", "SCARB1", "ABCA7", "PKDCC", "TBC1D14", "ATP2A2", "EH…	0
GO_ORGANONITROGEN_COMPOUND_CATABOLIC_PROCESS	0.0163261	0.0686182	0.326747	1.4076	1092	169	c("NT5E", "GOT1", "DDO", "CDO1", "THNSL2", "GLA", "AOX1", "AASS", "NEU1", "HEXB", "GPX1", "GCAT", "PDE8A", "HEXA", "HIBADH", "CHID1", "TST", "PAOX", "HMOX1", "PPT1", "ASRGL1", "DERA", "CD44", "TPP1", "SDC2", "ABHD12", "GCSH", "ARSB", "ACADL", "NT5M", "SHMT1", "HINT1", "ADO", "NUDT16", "MAOA", "GUSB", "DHPS", "SMOX", "GPC4", "SMPD1", "SAT1")	0
GO_REGULATION_OF_ASTROCYTE_DIFFERENTIATION	0.408249	0.606357	0.377695	1.04037	22627	17	c("ATF5", "EPHA4", "MYCN", "BIN1")	0
GO_ADP_METABOLIC_PROCESS	0.0110526	0.0522318	0.541622	1.67443	629	27	c("PFKP", "HKDC1", "ALDOA", "GAPDH", "ENO3", "ENO1", "PGAM1", "PGK1")	0
GO_POSITIVE_REGULATION_OF_CELL_PROLIFERATION	0.0398701	0.134418	-0.237927	-1.2088	1055	345	c("ARG1", "CTHRC1", "FGFR3", "ID4", "AGER", "EGFR", "ID2", "NRP1", "EFNB1", "BAMBI", "SEMA5A", "BMP4", "ETV5", "ID1", "GDNF", "LIFR", "SIRT1", "TNFSF12", "NRP2", "TET1", "MARCKSL1", "MFGE8", "BCL6", "FZD7", "IRS2", "CRIP2", "SERTAD1", "INSR", "FOXP1", "FGFR1", "FGF1", "IRS1", "ERBB2", "CNOT6L", "EFEMP1", "NR4A3", "CDK2", "KDM5B", "CCPG1", "MVD", "RARG", "CAV1", "NOTCH1", "FGFR2", "GLUL", "SOX4", …	0
GO_REGULATION_OF_SODIUM_ION_TRANSPORT	0.132405	0.311109	-0.364786	-1.27533	5560	36	c("NEDD4L", "FXYD3", "ANK3", "PER1", "SIK1", "SGK1", "PRKCE", "CNKSR3", "PTPN3", "ADRB2")	0
GO_POSITIVE_REGULATION_OF_TUMOR_NECROSIS_FACTOR_SUPERFAMILY_CYTOKINE_PRODUCTION	0.105444	0.269182	0.42818	1.34523	6032	29	c("CLU", "LY96", "CYBA", "CD14", "RIPK2", "PYCARD", "THBS1")	0
GO_HISTONE_DEUBIQUITINATION	0.744437	0.86226	-0.279793	-0.797331	33320	16	c("ATXN7", "TRRAP", "MYSM1", "UIMC1")	0
GO_ORGANIC_ACID_TRANSPORT	0.0932804	0.249231	0.315775	1.27033	5946	104	c("PPARG", "FABP3", "SLC1A4", "SLC16A12", "SLC38A1", "SLC25A1", "SLC7A1", "ANXA1", "SLC7A6", "SLC16A7", "SLC1A5", "SLC38A4", "CLN3", "SLC25A12", "PLIN2")	0
GO_FOREBRAIN_GENERATION_OF_NEURONS	0.0831643	0.230635	-0.45862	-1.40396	3648	21	c("NRP1", "SLIT3", "FGFR1", "RAPGEF2", "BCL11B", "SMARCC2", "FGFR2", "NKX2-1", "SLIT2")	0
GO_PANCREAS_DEVELOPMENT	0.00950427	0.0463016	-0.491499	-1.67059	402	32	c("HHEX", "BMP4", "ACVR2B", "EIF2AK3", "INSR", "CELA1", "RFX3", "SOX4", "GATA6", "TCF7L2", "HNF1B", "FOXO1", "MEN1")	0
GO_LEUKOCYTE_CHEMOTAXIS	0.202728	0.40504	0.362373	1.20252	11800	37	c("LGALS3", "CX3CL1", "ANXA1", "IL17RC", "CXCL16", "NUP85")	0
GO_MITOCHONDRIAL_TRANSMEMBRANE_TRANSPORT	1.69087e-05	0.000423469	0.693187	2.3967	0	45	c("SLC25A33", "TIMM50", "ATP5B", "TIMM10", "ATP5C1", "ATP5G1", "TOMM40", "ATP5G3", "SAMM50", "CHCHD4", "TIMM9", "ATP5A1", "AFG3L2", "ATP5E", "STOML2", "ATP5L", "NDUFA13", "ATP5F1", "TOMM20", "ATP5D", "TIMM17A", "ATP5J2", "TIMM44", "MICU1", "DNLZ", "ATP5J", "CPT2", "HSPA4", "ATP5H", "TOMM40L", "ATP5G2")	0
GO_REGULATION_OF_SYNAPSE_STRUCTURE_OR_ACTIVITY	0.378617	0.57874	-0.254464	-1.03659	14536	74	c("SHANK2", "ETV5", "PLK2", "EPHA7", "MAGI2", "ZMYND8", "RAPGEF2", "NFATC4", "PPP1R9A", "APP", "CREB1", "PSEN1", "SIPA1L1", "MECP2", "BAIAP2", "CLSTN1", "FMR1", "UNC13B")	0
GO_NEGATIVE_REGULATION_OF_TRANSLATIONAL_INITIATION	0.119328	0.293138	0.491636	1.35422	6613	17	c("EIF4EBP1", "EIF2S1", "EIF2B3", "EIF2B5", "RPL13A")	0
GO_REGULATION_OF_TOLL_LIKE_RECEPTOR_SIGNALING_PATHWAY	0.679898	0.815992	0.280016	0.849735	38488	25	c("LY96", "CYBA", "CD14", "NFKBIL1")	0
GO_REGULATION_OF_FATTY_ACID_METABOLIC_PROCESS	0.532308	0.700632	0.268967	0.953785	31798	51	c("PPARG", "FABP3", "TRIB3", "ANXA1", "DGAT2", "PPARGC1A", "DLAT", "ACADL", "TYSND1", "ACADVL", "PDHA1")	0
GO_RESPONSE_TO_METAL_ION	0.0499933	0.156961	0.303514	1.30446	3338	166	c("NT5E", "AQP3", "CLU", "ASS1", "BAX", "GSTP1", "PTGES", "B2M", "CD14", "PAM", "HMOX1", "GSS", "PPARGC1A", "SLC25A12", "MNAT1", "HIF1A", "ENDOG", "SLC30A1", "CYBRD1", "C3", "DTYMK", "THBS1", "ANXA11", "EIF2S1", "LONP1", "BECN1", "SLC30A6", "HFE", "ATP5D", "PARK7", "CDK4", "DNMT1", "PPIF", "CUTA", "QDPR", "ITPR3", "SLC25A24")	0
GO_CELL_SUBSTRATE_ADHESION	0.00401198	0.0244751	-0.383217	-1.60334	149	86	c("BCL2L11", "ITGA1", "SRCIN1", "ANTXR1", "ID1", "DLC1", "FZD7", "THBS3", "MERTK", "PEAK1", "SRGAP2", "MUC4", "BCAM", "LAMB1", "SGCE", "EPB41L5", "MARCKS", "COL3A1", "ABL1", "PDPK1", "PRKX", "MKLN1", "TAOK2", "ITGA3", "PIP5K1A", "SMAD6", "ILK", "EMP2", "PKD1")	0
GO_NEGATIVE_REGULATION_OF_DEVELOPMENTAL_GROWTH	0.000895602	0.00738035	-0.516366	-1.85954	36	41	c("FSTL4", "RBP4", "FGFR3", "SEMA4C", "NRP1", "SEMA5A", "BMP4", "PTCH1", "EPHA7", "ADRB1", "RAI1")	0
GO_NEGATIVE_REGULATION_OF_INTRACELLULAR_SIGNAL_TRANSDUCTION	0.538744	0.7063	0.212676	0.970442	38391	275	c("PHLDA3", "MIF", "PKHD1", "CLU", "GSTP1", "C1QBP", "SOD2", "CDC34", "GSTO1", "GSTM2", "GPX1", "TBC1D7", "GRINA", "OPTN", "CBLC", "PHB", "VDAC2", "PTPN2", "ZC3H12A", "HIF1A", "PYCARD", "CD44", "DNAJA3", "BAG5", "THBS1", "NDUFS3", "HSPH1", "NDUFA13", "CCDC22", "PARK7", "LITAF", "NOC2L", "MUL1")	0
GO_ORGANIC_HYDROXY_COMPOUND_TRANSPORT	0.284645	0.492317	-0.280342	-1.09908	11214	61	c("RBP4", "LDLR", "APOC1", "SLC5A3", "EMB", "NCOA2", "ABCA1", "CAV1", "SCARB1", "ABCA7", "PSEN1", "MECP2", "LDLRAP1", "CD36", "ACACA", "LRP6", "PRKAG2", "PGAP1")	0
GO_REGULATION_OF_ACTIN_FILAMENT_BASED_PROCESS	0.0653551	0.191033	-0.265601	-1.23864	2155	170	c("FRMD6", "DIXDC1", "SEMA5A", "ID1", "ALMS1", "LIMK1", "DLC1", "PIK3R1", "CAPG", "CDC42EP5", "SSH2", "CDC42EP3", "JMY", "NOS1AP", "ARFIP1", "PRKCE", "BAG4", "CAV1", "PPP1R9A", "SDC4", "VANGL2", "WIPF2", "SLIT2", "CLASP2", "INPP5K", "CLASP1", "KANK1", "BAIAP2L1", "CDC42EP4", "ARHGEF19", "SPTAN1", "BCAS3", "KCNJ2", "PHLDB2", "PRKCD", "ATP2A2")	0
GO_WOUND_HEALING	0.194727	0.396385	-0.229118	-1.10549	6026	218	c("PDPN", "ITPR2", "BMP4", "DGKG", "DGKA", "IRF1", "ITGA9", "VAV2", "FZD7", "MERTK", "PIK3R1", "DGKD", "ELK3", "PHF21A", "ITPK1", "ERBB3", "ERBB2", "SPARC", "NOTCH2", "PRKCE", "PIK3CB", "CAV1", "PIK3CA", "NOTCH1", "RHOB", "PTK7", "SDC4", "VANGL2", "CFLAR", "HBEGF", "GATA6", "PRKCA", "HPS5", "CASP3", "ARHGEF19", "MACF1", "KDM1A", "ADRB2", "GGCX", "SCARB1", "PRKCD", "EHD2", "COL3A1", "CD36", "DCBLD…	0
GO_HEXOSE_CATABOLIC_PROCESS	0.061532	0.182697	0.471802	1.44549	3495	26	c("PFKP", "ALDOA", "GAPDH", "ENO3", "ENO1", "PGAM1", "PGK1", "GALE", "GALK1", "TPI1", "ALDH1A1")	0
GO_GLUTAMINE_METABOLIC_PROCESS	0.00728225	0.037943	0.614781	1.74284	405	19	c("PHGDH", "ASNS", "CTPS", "ASNSD1", "ADSSL1")	0
GO_RESPONSE_TO_NERVE_GROWTH_FACTOR	0.0976678	0.256729	-0.424935	-1.36074	4237	25	c("ID1", "MAGI2", "RAPGEF2", "NFKB1", "APP", "CREB1", "RAB35", "ACAP2", "MICALL1", "SORT1", "EP300", "CDC5L")	0
GO_SYNAPTIC_VESICLE_CYCLE	0.922781	0.972811	-0.204119	-0.683815	39351	30	c("C2CD4B", "SYTL2", "SYNJ1", "CACNA1A", "PSEN1")	0
GO_NUCLEOBASE_CONTAINING_SMALL_MOLECULE_METABOLIC_PROCESS	1.36552e-05	0.000423469	0.49012	2.27954	0	334	c("NT5E", "NME1", "PFKP", "AOX1", "ME1", "HKDC1", "ALDOA", "CHCHD10", "GAPDH", "ENO3", "COX8A", "ENO1", "NUDT5", "ENTPD5", "GPX1", "COX5A", "ATP5B", "COX7C", "PGAM1", "ATIC", "RNASEH2B", "TALDO1", "ATP5C1", "NDUFA12", "CYCS", "NDUFAB1", "UQCR11", "CYC1", "TYMS", "NDUFB9", "CTPS", "GMPR", "PDE8A", "NDUFA5", "ATP5G1", "LDHB", "MAT1A", "UQCRQ", "NDUFA4", "OLA1", "NDUFC1", "ADSSL1", "NDUFA1", "PGK1",…	0
GO_REGULATION_OF_CYTOKINE_PRODUCTION_INVOLVED_IN_IMMUNE_RESPONSE	0.0562105	0.170794	0.471385	1.45729	3203	27	c("MIF", "BST2", "B2M", "HMOX1", "MALT1", "HFE", "JAK3")	0
GO_POSITIVE_REGULATION_OF_LEUKOCYTE_PROLIFERATION	0.200044	0.401049	0.358788	1.20359	11699	39	c("MIF", "CDKN1A", "ST6GAL1", "ANXA1", "RIPK2", "PYCARD", "DNAJA3")	0
GO_CELLULAR_PROTEIN_COMPLEX_ASSEMBLY	1.45033e-05	0.000423469	0.448974	1.99144	0	214	c("CLU", "SLC25A33", "IMMP2L", "IPO4", "NDUFAF4", "PSMG4", "CENPW", "CYBA", "NDUFA12", "NDUFAB1", "NDUFB9", "HSPD1", "NDUFA5", "SNAP47", "SCO2", "NDUFC1", "NDUFA1", "NDUFS7", "NDUFS6", "ARL2", "UQCR10", "COX18", "NDUFA9", "NDUFAF1", "NDUFB6", "SAMM50", "NDUFA10", "AARS2", "TIMMDC1", "ECSIT", "NDUFV1", "NDUFS3", "NDUFA11", "NDUFB5", "ATPAF1", "LONP1", "NDUFA2", "NDUFA13", "BLOC1S2", "UQCRB", "ARL6…	0
GO_DEFENSE_RESPONSE	0.000172556	0.00185395	0.327126	1.54828	12	404	c("SLPI", "PPARG", "MIF", "LGALS3", "CLU", "ADORA1", "LCN2", "CDO1", "ASS1", "CX3CL1", "ITGB6", "BST2", "AOX1", "IFITM3", "PTGES", "C1QBP", "B2M", "GAPDH", "COX8A", "LY96", "MRPS2", "F3", "CYBA", "CD14", "GCH1", "ANXA3", "NUPR1", "PRDX1", "ANXA1", "EPRS", "CHID1", "PSMB8", "LSM4", "HP", "OPTN", "RIPK2", "SERPINE1", "IFNGR2", "RAET1E", "HMOX1", "ADORA2B", "ADAM15", "MDH1", "PLSCR1", "IL17RC", "ZC3…	0
GO_PHOSPHOLIPID_BIOSYNTHETIC_PROCESS	0.00392574	0.0241577	-0.324684	-1.49213	132	153	c("PIK3C2G", "FGFR3", "PLD1", "LPCAT1", "FADS1", "IRS2", "PIK3R1", "FGFR1", "LPIN1", "FGF1", "IRS1", "SGMS1", "CDS1", "PIK3CB", "MVD", "FRS2", "PIK3CA", "DDHD1", "PIK3C2B", "FGFR2", "MTM1", "PGAP2", "SYNJ1", "INPP5K", "SERINC5", "PIKFYVE", "SPHK2", "CHKA", "OCRL", "MTMR14", "PCYT1A", "PIGN", "PGAP1", "MTMR4", "PIGT", "PIK3R3", "GPAM", "GAB1", "PIGS", "FIG4", "PLA2G1B", "IDI1", "INPP5E", "PI4K2A",…	0
GO_NEGATIVE_REGULATION_OF_LEUKOCYTE_APOPTOTIC_PROCESS	0.391216	0.590054	0.361488	1.05113	21956	21	c("MIF", "RORC", "ST6GAL1", "HIF1A", "NOC2L", "JAK3")	0
GO_POSITIVE_REGULATION_OF_HYDROLASE_ACTIVITY	4.43912e-05	0.000632858	-0.295281	-1.5506	0	493	c("BCL2L11", "HSPA2", "ITGA1", "TBC1D4", "NGEF", "FGFR3", "EGFR", "FGD6", "GDNF", "APAF1", "SIRT1", "MADD", "TBC1D30", "TBC1D2B", "STARD8", "PLEKHG2", "ARHGEF38", "VAV2", "ARHGAP17", "EIF2AK3", "COL4A3", "CAMK2G", "DLC1", "FGD4", "IRS2", "STARD13", "MAGI2", "ANKRD27", "TBC1D24", "MYO9A", "FGFR1", "ARHGAP24", "ADRB1", "DOCK4", "FGF1", "IRS1", "ERRFI1", "ARHGEF17", "SYDE2", "CDC42EP5", "RIPK1", "SR…	0
GO_CELLULAR_RESPONSE_TO_INTERLEUKIN_4	0.487445	0.667334	-0.347778	-0.972993	21857	15	c("ARG1", "FASN")	0
GO_PORPHYRIN_CONTAINING_COMPOUND_METABOLIC_PROCESS	0.058399	0.176161	0.474645	1.4542	3317	26	c("HMOX1", "ABCB6", "BDH2", "TMEM14C", "TSPO", "UROS", "HMBS", "SUCLA2", "SLC25A39", "BLVRA", "BLVRB", "FXN", "ATPIF1", "FECH", "ALAS1", "COX15", "COX10", "ALAD")	0
GO_POSITIVE_REGULATION_OF_TELOMERASE_ACTIVITY	0.261469	0.469745	-0.401621	-1.16355	11654	17	c("KLF4", "HMBOX1", "GRHL2", "NEK7")	0
GO_CELLULAR_MONOVALENT_INORGANIC_CATION_HOMEOSTASIS	0.409597	0.607434	0.297697	1.02929	24223	45	c("ATP5B", "ATP6V1D", "PPT1", "ATP6V0B", "CLN3", "ATP6V1G1", "ATP6V1E1", "ATP1A1", "ATP6V1F", "ATP6V0D1", "ATP6V1H", "SLC4A7", "LRRK2", "ATP6V0A1", "ATP6V1A", "CLN5", "SLC4A4", "ATP6V1C1", "SLC9A8", "MAFG")	0
GO_REGULATION_OF_ACUTE_INFLAMMATORY_RESPONSE	0.0168066	0.0697519	0.580781	1.64645	936	19	c("PPARG", "ADORA1", "GSTP1", "C1QBP", "PHB", "C3", "RHBDD3")	0
GO_CYTOKINE_PRODUCTION	0.071851	0.205903	-0.371952	-1.36184	2951	44	c("MAF", "SIRT1", "NFAT5", "FOXP1", "ABCA1", "NOTCH1", "NOD1", "TRIM56", "IFNAR1", "PRKCD", "CD36", "F2RL1", "TLR4", "GPAM", "LTBP3", "PLA2G1B")	0
GO_TOLL_LIKE_RECEPTOR_SIGNALING_PATHWAY	0.477898	0.661293	0.275781	0.985348	28648	53	c("LY96", "CD14", "HSPD1", "RIPK2", "UNC93B1", "CTSB", "UBA52", "IRAK2", "UBC")	0
GO_POSITIVE_REGULATION_OF_INTRACELLULAR_TRANSPORT	0.227315	0.433608	-0.225846	-1.08902	7036	217	c("BCL2L11", "EGFR", "BAMBI", "SEMA5A", "BMP4", "OAZ2", "MLC1", "FZD5", "PIK3R1", "ANK3", "CNST", "DDX58", "ERBB2", "MAPK8", "BBC3", "CAV1", "IL18R1", "PLCG1", "HNMT", "PINK1", "SYNJ1", "KANK1", "TCF7L2", "BMF", "CTDSPL2", "BCAS3", "UGCG", "PLK3", "SPPL3", "PCNT", "PRKCD", "PPP1R13B", "EHD2", "AKAP5", "DYNLL1", "JAK2", "ABL1", "SREBF2", "PDPK1", "CDKL2", "TGFBR1", "TLR4", "RANBP3", "UNC13B", "EZR…	0
GO_FOREBRAIN_CELL_MIGRATION	2.32547e-05	0.000526927	-0.691954	-2.25787	0	27	c("DIXDC1", "EGFR", "NRP1", "SLIT3", "FGFR1", "SRGAP2", "CCDC141", "NKX2-1", "LAMB1", "SLIT2", "PSEN1", "SOCS7")	0
GO_DEMETHYLATION	0.00824777	0.0419007	-0.481915	-1.67218	346	35	c("TET1", "TET2", "KDM6A", "KDM5B", "KDM4B", "PHF8", "KDM6B", "KDM3B", "FTO", "KDM5C", "KDM5A", "TET3", "KDM3A", "KDM1A", "JMJD6", "KDM2A", "PHF2", "KDM4A", "PPME1", "ARID5B", "POR", "KDM4C")	0
GO_CELL_MOTILITY	3.86444e-05	0.000605296	-0.306301	-1.56206	0	361	c("CTHRC1", "PDPN", "ENPEP", "ITGA1", "DIXDC1", "FAT2", "SEMA4C", "PHACTR1", "EGFR", "NRP1", "EFNB1", "EFNB2", "MITF", "BAMBI", "SEMA5A", "PLD1", "ID1", "GDNF", "TNFSF12", "OVOL2", "ITGA9", "VAV2", "EPHB4", "NR4A2", "STARD13", "MERTK", "PIK3R1", "PEAK1", "SLIT3", "FGFR1", "DOCK4", "CDC42BPA", "SRGAP2", "DDIT4", "CCDC141", "RAPGEF2", "JMY", "PLXNB1", "RFX3", "YES1", "DST", "APBB2", "PLXNA2", "PIK3…	0
GO_POSITIVE_REGULATION_OF_ENDOTHELIAL_CELL_MIGRATION	0.000521117	0.00468685	-0.557521	-1.92268	21	34	c("NRP1", "SEMA5A", "BMP4", "NRP2", "FOXP1", "FGFR1", "MET", "SPARC", "HDAC7", "RHOB", "PLCG1", "PRKCA", "AMOTL1", "BCAS3", "SCARB1", "PRKD2")	0
GO_CERAMIDE_BIOSYNTHETIC_PROCESS	0.857393	0.93168	-0.228755	-0.732529	37203	25	c("ST3GAL6", "ST6GALNAC2", "GAL3ST1", "UGCG", "CERS5", "SMPD2", "SPTLC2", "CERS6", "B4GALNT1", "ST6GALNAC6", "CLN8")	0
GO_NEGATIVE_REGULATION_OF_RESPONSE_TO_BIOTIC_STIMULUS	0.102621	0.264052	0.502032	1.38285	5687	17	c("SPINK5", "C1QBP", "NFKBIL1", "MUL1", "TARBP2", "SIRT2")	0
GO_ORGANOPHOSPHATE_ESTER_TRANSPORT	0.878679	0.944604	-0.203498	-0.75869	35589	48	c("LDLR", "APOC1", "SLC37A1", "ABCA1", "ATP8A1", "ATP9A", "SCARB1", "ABCA7", "ATP11A", "SLC37A3", "SLC37A4", "PITPNM3", "ATP9B", "SLC35E3", "SLC35A2")	0
GO_MICROTUBULE_CYTOSKELETON_ORGANIZATION	0.0201214	0.0792653	-0.287404	-1.34291	662	172	c("FIGN", "CDC14A", "CCP110", "PLK2", "TPPP3", "NIN", "SPRY1", "SRGAP2", "CAMSAP3", "HAUS3", "CRYAB", "SGK1", "DST", "CAMSAP2", "CDK2", "TUBGCP4", "DOCK7", "CAV1", "SUN2", "NUMA1", "ATXN7", "CLASP2", "MAP9", "CLASP1", "CNTLN", "CHD4", "CEP350", "BCAS3", "PLK3", "PCNT", "PHLDB2", "ARHGEF2", "HOOK3", "STMN1", "SPRY2", "MARK4", "NEK7", "LLGL1", "MAP4", "SMC3", "RNF19A", "EZR", "C2CD3", "NAV1", "IFT1…	0
GO_HISTONE_MONOUBIQUITINATION	0.824191	0.915564	-0.247671	-0.748401	36331	20	c("RYBP", "RNF2", "PAF1", "BCOR", "WAC", "RNF168", "DTX3L")	0
GO_REGULATION_OF_CELL_CYCLE_G2_M_PHASE_TRANSITION	0.718073	0.844639	0.259265	0.832963	41360	32	c("ATF5", "RNASEH2B")	0
GO_SOMATIC_CELL_DNA_RECOMBINATION	0.949301	0.984151	-0.20061	-0.621581	41548	22	c("BCL11B", "MSH2", "POLB", "PRKDC", "RNF168", "HMGB2")	0
GO_PIGMENTATION	0.45123	0.640264	-0.27414	-0.997844	18568	43	c("BCL2L11", "MITF", "ANKRD27", "RAB27B", "KIF13A", "HPS5", "HPS3")	0
GO_POSITIVE_REGULATION_OF_PROTEIN_LOCALIZATION_TO_CELL_PERIPHERY	0.496824	0.673754	-0.312882	-0.969448	21744	22	c("PIK3R1", "CNST", "EPHA2", "PDPK1", "SPTBN1", "EZR", "ITGA3")	0
GO_POSITIVE_REGULATION_OF_TRANSLATIONAL_INITIATION	0.933967	0.97639	0.224252	0.617704	51766	17	c("EIF2B5", "IMPACT", "POLR2G", "YTHDF2", "RXRA")	0
GO_B_CELL_MEDIATED_IMMUNITY	0.140797	0.32585	0.434426	1.30501	7965	24	c("CLU", "C1QBP", "HSPD1", "C3", "EXOSC3", "BATF")	0
GO_AORTA_DEVELOPMENT	0.00896479	0.044189	-0.533654	-1.70889	388	25	c("MYLK", "PRDM1", "JAG1", "SEC24B", "SOX4", "NDST1", "COL3A1", "MYH10", "SMAD6", "PKD2", "RBPJ", "TAB1", "SUFU")	0
GO_SPECIFICATION_OF_SYMMETRY	0.0200436	0.0790652	-0.418258	-1.53798	818	45	c("BMP4", "ACVR2B", "OVOL2", "RFX3", "CITED2", "NOTCH1", "VANGL2", "BICC1", "PSEN1", "C2CD3", "IFT172", "ACVR1", "MIB1", "ACVR2A", "NBL1", "MICAL2", "MEGF8", "SHH")	0
GO_PROTEIN_LOCALIZATION_TO_ENDOPLASMIC_RETICULUM	1.55499e-05	0.000423469	0.537094	2.18867	0	113	c("RPL12", "RPS2", "RPL27", "RPSA", "RPL23", "RPL39", "UBA52", "RPLP1", "RPL13", "RPS8", "RPL15", "RPL13A", "RPS3", "RPL8", "RPL7A", "RPS28", "RPL19", "RPS6", "RPS18", "RPL36A", "RPS24", "GPAA1", "RPS10", "RPS15", "RPL30", "VAPA", "RPLP0", "RPL32", "RPS26", "RPS16", "RPL4", "KDELR3", "RPL35", "RPL41", "RPL28", "RPS20", "RPS5", "RPS13", "RPS7", "RPS21", "RPS4X", "RPL29", "RPL14", "RPL24", "RPL17",…	0
GO_HISTONE_EXCHANGE	0.574463	0.734539	-0.30782	-0.917475	25419	19	c("HIST4H4", "RSF1", "NASP")	0
GO_LIPID_HOMEOSTASIS	0.250586	0.458649	0.309845	1.13717	15185	61	c("PPARG", "FABP3", "GOT1", "ANGPTL4", "DGAT2", "LAMTOR1", "LPL", "ACADL", "ETFA", "ACAD9", "NUS1", "ACADVL", "ACOX1")	0
GO_CELLULAR_RESPIRATION	1.54445e-05	0.000423469	0.640944	2.63989	0	122	c("BAX", "IMMP2L", "COX8A", "COX5A", "TBRG4", "COX7C", "SDHB", "NDUFA12", "FASTKD2", "CYCS", "NDUFAB1", "UQCR11", "CYC1", "NDUFB9", "NDUFA5", "UQCRQ", "NDUFA4", "SCO2", "IDH3A", "NDUFC1", "NDUFA1", "NDUFS7", "NDUFS6", "UQCRFS1", "COX6A1", "UQCR10", "MDH1", "SDHD", "NDUFA9", "MDH2", "COX5B", "NDUFAF1", "NDUFB6", "PPARGC1A", "NDUFA10", "SLC25A12", "SDHC", "COX6B1", "UQCRC1", "COX7B", "FASTKD1", "ND…	0
GO_NUCLEOTIDE_EXCISION_REPAIR_DNA_DAMAGE_RECOGNITION	0.195567	0.397177	0.415508	1.23567	11037	23	c("UBA52", "RBX1", "COPS5", "UBC", "COPS6", "GPS1", "CETN2", "COPS7A", "RPS27A", "COPS4", "COPS8", "COPS3", "DDB2", "COPS2", "CUL4B")	0
GO_B_CELL_DIFFERENTIATION	0.535448	0.704055	-0.275611	-0.950478	22604	34	c("HHEX", "BCL6", "PIK3R1", "NOTCH2", "ITFG2", "MSH2", "ZBTB1", "ABL1", "PRKDC", "ADAM17")	0
GO_NEURAL_PRECURSOR_CELL_PROLIFERATION	0.0888166	0.2424	-0.398154	-1.35331	3765	32	c("DIXDC1", "ID4", "HHEX", "FGFR1", "FRS2", "DOCK7", "FGFR2", "TEAD3", "FZD3", "IFT20", "HOOK3", "RPGRIP1", "NUMB", "RORA", "NDE1", "SHH", "GRN")	0
GO_NUCLEAR_TRANSPORT	0.999675	1	0.144043	0.65458	70800	265	c("HSPA9", "RRS1", "IPO4", "HTATIP2", "RAN", "SDAD1", "NUP35", "MALT1", "RPSA", "RPL23", "GEMIN5", "RANBP1", "RAB15", "NOP58", "GDF5", "NOC2L", "RASD2", "RBMX2", "NUP93", "NUP37", "JAK3", "NUP85", "NXF1", "CAMK1", "RPS28", "XPO5", "BUD13", "MYBBP1A", "RPS15", "RAE1", "THOC5", "CCHCR1", "SEH1L", "NUP205", "PHB2", "LMNA", "SMN1", "U2AF1", "EIF4A3", "JUN", "SRSF5", "SNRPD1", "EIF6")	0
GO_PEPTIDE_METABOLIC_PROCESS	1.31815e-05	0.000423469	0.528694	2.51473	0	428	c("GSTA3", "SLC25A33", "EIF4EBP1", "GSTM1", "SARS", "IMMP2L", "MRPS18B", "GSTP1", "THOP1", "GSTM5", "GSTO1", "CARS", "MRPL11", "MRPS2", "SLC25A5", "GSTM2", "MRPL39", "GPX1", "SLC25A1", "AARS", "ATP6AP2", "CTSZ", "MRTO4", "PAM", "GCLC", "PPA1", "FARSB", "SLC25A35", "N6AMT1", "EPRS", "MRPL35", "ETHE1", "DAP3", "RARS", "RPS27L", "EARS2", "GCLM", "DDX3Y", "MRPS5", "GSTA4", "FARS2", "SLC25A3", "GFM1",…	0
GO_NEGATIVE_REGULATION_OF_CELL_SUBSTRATE_ADHESION	0.176138	0.37281	-0.354383	-1.22213	7435	34	c("DLC1", "BCL6", "FZD7", "PIK3R1", "NOTCH1", "CLASP2", "KANK1", "MEN1", "BCAS3", "PHLDB2", "MMP14")	0
GO_REGULATION_OF_EPITHELIAL_CELL_DIFFERENTIATION	0.00990941	0.0480352	-0.416595	-1.59264	395	54	c("BMP4", "VDR", "ID1", "GDNF", "PTCH1", "OVOL2", "ERRFI1", "RFX3", "ARNTL", "ADAMTS9", "CAV1", "NOTCH1", "STAT5B", "CLDN5", "YAP1", "WWTR1", "GRHL2", "BTG1")	0
GO_ENDOTHELIAL_CELL_MIGRATION	0.0462478	0.148879	-0.429209	-1.45887	1960	32	c("NRP1", "EFNB2", "ID1", "TNFSF12", "EPHB4", "STARD13", "PIK3CA", "SLIT2", "PAXIP1", "PLEKHG5", "SCARB1")	0
GO_ORGANIC_HYDROXY_COMPOUND_CATABOLIC_PROCESS	0.282882	0.49043	0.354749	1.13197	16280	31	c("IMPA2", "AKR1B10", "ALDH2", "ACADL", "IMPA1", "MAOA", "SMPD1", "TPI1", "GPD2", "MTMR2")	0
GO_GLYCEROLIPID_METABOLIC_PROCESS	6.26508e-05	0.000796209	-0.354482	-1.68687	1	196	c("MGLL", "PIK3C2G", "PON1", "INSIG1", "FGFR3", "ABHD2", "APOC1", "EGFR", "CAT", "PLCH2", "PLD1", "SIRT1", "TTC7B", "LPCAT1", "IRS2", "PIK3R1", "FGFR1", "LPIN1", "FGF1", "IRS1", "DGKD", "ERBB3", "ERBB2", "CDS1", "PIK3CB", "FRS2", "CAV1", "PIK3CA", "DDHD1", "PIK3C2B", "FGFR2", "MTM1", "PGAP2", "HBEGF", "SYNJ1", "INPP5K", "SERINC5", "PIKFYVE", "ANG", "INPP5B", "CHKA", "OCRL", "MTMR14", "SMG1", "PNP…	0
GO_SECRETION	0.816063	0.909997	0.191714	0.864084	57236	245	c("CLU", "CDO1", "NME1", "ALDOA", "SLC44A4", "PDGFA", "ANXA3", "PAM", "ANXA1", "CD63", "SNAP47", "SERPINE1", "PPT1", "PTGES2", "PSAP", "QSOX1", "HIF1A", "VEGFB", "EXOC4", "DDR1", "VMP1", "THBS1", "TC2N", "JAGN1", "ITIH4", "GIPC1", "CYB5R1", "HABP4", "UMPS", "SNAP23", "RABEPK", "SYT7", "SCRN3", "FLNA", "COPS5", "STXBP2")	0
GO_CELL_ACTIVATION_INVOLVED_IN_IMMUNE_RESPONSE	0.578545	0.738143	-0.241353	-0.93335	22984	57	c("UNC13D", "FOXP1", "NOTCH2", "NR4A3", "PRKCE", "ITFG2", "MSH2", "IL18R1", "LBP", "RC3H2", "PSEN1", "F2RL1", "ABL1", "TLR4", "RNF168", "PI4K2A", "RC3H1", "RORA")	0
GO_NEGATIVE_REGULATION_OF_HISTONE_MODIFICATION	0.262606	0.471208	-0.358497	-1.148	11394	25	c("SIRT1", "JARID2", "SIN3A", "KDM5A", "KDM3A", "KDM1A", "MECP2", "BCOR", "TRIP12")	0
GO_NEGATIVE_REGULATION_OF_DNA_BINDING	0.242734	0.449343	-0.378267	-1.17204	10623	22	c("ID2", "ID1", "RSF1", "SIN3A", "KDM1A", "NFKBIA", "JAK2")	0
GO_REGULATION_OF_CIRCADIAN_RHYTHM	0.130501	0.307873	-0.32432	-1.24557	5218	55	c("NPY2R", "ID2", "PTGDS", "CRY2", "PER1", "NR1D1", "SIK1", "KLF10", "ARNTL", "MAPK8", "CSNK1E", "SIN3A", "NKX2-1", "BTRC", "CREB1", "SFPQ", "PRKDC", "PER3", "FBXW11")	0
GO_ANION_TRANSPORT	0.739325	0.858922	0.202008	0.887594	50384	198	c("PPARG", "FABP3", "SLC1A4", "SLC16A12", "SLC38A1", "SLC25A1", "ASNA1", "SLC7A1", "ANXA1", "ANO1", "SLC7A6", "SLC25A3", "SLC12A7", "SLC16A7", "SLC1A5", "SLC38A4", "VDAC2", "CLN3", "SLC25A12", "PLIN2", "MFSD5", "GIPC1", "ATP11C", "CYB5R1")	0
GO_CELL_CELL_ADHESION	0.275346	0.483676	-0.222799	-1.06784	8649	207	c("PDPN", "CDH16", "FAT2", "PCDHGA12", "EGFR", "CTNND2", "MAFB", "IRF1", "SATB1", "FZD7", "FZD5", "FOXP1", "KIF13B", "PCDHGC4", "CAMSAP3", "CADM1", "WNT7B", "BCL11B", "ZFP36L2", "CD200", "FZD8", "PIK3CB", "ELMO2", "PVR", "IL18R1", "SOX4", "LAMB1", "PKNOX1", "STAT5B", "ESAM", "CLDN5", "CCND3", "IFNAR1", "RC3H2", "PSEN1", "RIC8A", "VEZT", "F2RL1", "LRP6", "CHD7", "ZBTB1", "JMJD6", "ABL1", "PRKDC", …	0
GO_GUANOSINE_CONTAINING_COMPOUND_METABOLIC_PROCESS	0.0911606	0.246528	0.440691	1.37395	5206	28	c("NME1", "GMPR2", "NME4", "NME6", "NFS1", "HDDC3", "MOCS2", "IMPDH2", "LRRK2", "RHOQ", "MOCS3")	0
GO_POSITIVE_REGULATION_OF_RELEASE_OF_SEQUESTERED_CALCIUM_ION_INTO_CYTOSOL	0.0472988	0.151595	0.569507	1.51945	2608	15	c("BAX", "GSTO1", "GSTM2")	0
GO_REGULATION_OF_CYCLIC_NUCLEOTIDE_METABOLIC_PROCESS	0.00202337	0.0144251	-0.507625	-1.8076	83	39	c("NPY2R", "ADCY7", "ADRB1", "ADCY6", "ABCA1", "TBL1XR1", "RAMP2", "PRKCA", "GABBR1", "ADCY9", "ADRB2", "MAPK7", "ECE1", "NPR1", "AKAP5")	0
GO_PROTEIN_OLIGOMERIZATION	0.362182	0.56635	0.233	1.03984	25129	225	c("MIF", "ALDH18A1", "BAX", "ME1", "ANGPTL4", "ALDOA", "SOD2", "AASS", "GCH1", "ACOT13", "PAM", "PCBD2", "THG1L", "CLPP", "CRYZ", "HMOX1", "DCTPP1", "NUFIP1", "ZC3H12A", "MALT1", "SQSTM1", "SKI", "UXS1", "SHMT2", "RRM1", "LNX2", "STOML2", "LONP1", "ACADL", "SHMT1", "ST13", "P2RX4", "MICU1", "TYSND1", "DHPS", "ITPR3", "CHMP3", "S100A10", "MTMR2", "DNM1L", "HRAS", "STOM", "IMPDH2", "PNPT1", "ALDH5A…	0
GO_BETA_CATENIN_DESTRUCTION_COMPLEX_DISASSEMBLY	0.141492	0.326168	-0.453095	-1.31268	6306	17	c("FZD5", "CAV1", "FZD1", "DVL2", "LRP6")	0
GO_REGULATION_OF_EPITHELIAL_CELL_PROLIFERATION	0.000999207	0.00802385	-0.349175	-1.60091	33	150	c("ARG1", "AGER", "EGFR", "NRP1", "EFNB2", "SEMA5A", "BMP4", "VDR", "ID1", "PTCH1", "SIRT1", "TNFSF12", "NRP2", "OVOL2", "FZD7", "FGF1", "ERRFI1", "NR1D1", "MTSS1", "ERBB2", "BCL11B", "SPARC", "NR4A3", "KDM5B", "FRS2", "CAV1", "NOTCH1", "FGFR2", "GLUL", "LAMB1", "CDKN1B", "ANG", "PRKCA", "RAB33B", "KLF9", "MEN1", "NR2F2")	0
GO_CHROMATIN_ASSEMBLY_OR_DISASSEMBLY	0.849041	0.92845	0.20715	0.789459	52384	75	c("IPO4", "HIST1H1C", "CENPW", "SMYD3", "CENPV", "MCM2", "H1F0", "NAA60", "NOC2L", "ASF1A")	0
GO_REGULATION_OF_NITRIC_OXIDE_SYNTHASE_ACTIVITY	0.421725	0.617656	-0.31252	-1.01976	18134	27	c("EGFR", "DDAH2", "NOS1AP", "CAV1", "NOD1", "SCARB1")	0
GO_REGULATION_OF_ANDROGEN_RECEPTOR_SIGNALING_PATHWAY	0.703552	0.836426	-0.289508	-0.825015	31490	16	c("SIRT1", "FOXP1")	0
GO_REGULATION_OF_LIPID_BIOSYNTHETIC_PROCESS	0.405024	0.6031	0.26903	1.02768	25021	76	c("NT5E", "FABP3", "TRIB3", "CYR61", "PDGFA", "ANXA1", "DGAT2", "PPARGC1A", "C3", "ATP1A1", "ACADL")	0
GO_RESPONSE_TO_XENOBIOTIC_STIMULUS	0.00237111	0.0160107	0.574382	1.81837	135	30	c("EPHX1", "GSTM1", "GSTP1", "RORC", "GSTO1", "GSTM2", "GPX1", "GCLC", "MGST3", "GSTA4", "CRYZ", "GSS", "PTGS1", "RHBDD3", "AIP", "MCM7", "DNAJA2", "FMO2")	0
GO_PLACENTA_BLOOD_VESSEL_DEVELOPMENT	0.10183	0.263148	-0.44578	-1.36465	4467	21	c("PLCD3", "OVOL2", "FZD5", "SOCS3", "JUNB", "NR2F2", "NSDHL", "ARID1A", "PKD1", "PKD2", "RBPJ")	0
GO_POSITIVE_REGULATION_OF_RESPONSE_TO_EXTERNAL_STIMULUS	0.352273	0.556291	0.25543	1.05205	22808	122	c("MIF", "CX3CL1", "C1QBP", "LY96", "F3", "CYBA", "RIPK2", "SERPINE1", "ADORA2B", "IL17RC", "MAPK13", "HIF1A", "SQSTM1", "VEGFB", "C3", "THBS1", "BECN1", "LPL")	0
GO_AGING	0.0457442	0.14791	0.31263	1.32394	3014	149	c("MIF", "CLU", "CDKN1A", "ASS1", "CX3CL1", "BAX", "SOD2", "P2RY2", "ENO3", "F3", "TYMS", "PRMT6", "SERPINE1", "NDUFS6", "ATP5G3", "GSS", "PPARGC1A", "ENDOG", "DNAJA3", "GLRX2", "EIF2S1", "CNP", "EIF2B5", "LONP1", "PTGS1", "NSMCE2", "NFKB2")	0
GO_REGULATION_OF_VACUOLAR_TRANSPORT	0.266684	0.474737	0.381056	1.15635	15096	25	c("VPS35", "SNX12", "MTMR2", "SNX3", "MAP2K1", "VPS11", "LRRK2", "MAP2K2", "INPP5F", "ARF1")	0
GO_NEGATIVE_REGULATION_OF_CHROMOSOME_SEGREGATION	0.12471	0.30052	0.506987	1.35264	6878	15	c("MAD2L1", "PTTG1", "PSMG2", "MAD2L2", "BUB3")	0
GO_NEGATIVE_REGULATION_OF_EXTRINSIC_APOPTOTIC_SIGNALING_PATHWAY	0.225242	0.432293	0.313282	1.15587	13666	63	c("LGALS3", "CX3CL1", "GSTP1", "GPX1", "GCLC", "GCLM", "SERPINE1", "HMOX1", "THBS1", "PARK7", "CSF2")	0
GO_REGULATION_OF_LEUKOCYTE_MEDIATED_CYTOTOXICITY	0.67475	0.812647	-0.29234	-0.846949	30076	17	c("AGER", "CADM1", "PVR", "STAT5B", "F2RL1")	0
GO_NEGATIVE_REGULATION_OF_AUTOPHAGY	0.992822	1	-0.156195	-0.541978	41769	35	c("MET", "MTM1", "PINK1", "TBC1D14", "SNRNP70", "GOLGA2", "ZKSCAN3", "PHF23", "UBQLN4", "KDM4A")	0
GO_POSTTRANSCRIPTIONAL_REGULATION_OF_GENE_EXPRESSION	0.0534455	0.164964	0.263415	1.23103	3939	352	c("EIF4EBP1", "PSMB9", "C1QBP", "GAPDH", "CELF4", "AARS", "LRPPRC", "GCNT2", "EPRS", "RPS27L", "RAN", "PSMB8", "YBX1", "PSMB5", "IGFBP5", "MTG1", "PSMA3", "ZC3H12A", "DDX1", "EIF3C", "EXOSC8", "TRNAU1AP", "THBS1", "EIF2S1", "EIF2B3", "EIF2B5", "PSMB10", "UBA52", "EIF3I", "PSMB3", "NGDN", "EIF3D", "EXOSC3", "PSMC5", "PSTK", "RPL13A", "CDK4", "RPS3", "PSMD14", "PSMC6", "PSMD11", "PSMA4", "VARS", "E…	0
GO_TRANSCRIPTION_FROM_RNA_POLYMERASE_II_PROMOTER	0.00209532	0.0148237	-0.262995	-1.36143	50	419	c("KLF4", "MAF", "OVOL1", "BACH2", "FOXO4", "MITF", "ETV5", "VDR", "NFAT5", "OVOL2", "MAFB", "IRF1", "EPAS1", "E2F2", "NR4A2", "ELL2", "NR1D1", "CSRNP2", "ELK3", "CEBPA", "LDB1", "TGFB1I1", "INTS6", "BCL11B", "MAML3", "ARNTL", "NOTCH2", "KLF11", "SOX12", "NFATC4", "NR4A3", "NFKB1", "TAF8", "THRA", "RARG", "POLR2A", "VEZF1", "NOTCH1", "ARID4A", "POU2F1", "SOX4", "TEAD3", "JUNB", "PKNOX1", "NFIX", …	0
GO_PATTERN_RECOGNITION_RECEPTOR_SIGNALING_PATHWAY	0.828662	0.917144	0.214538	0.794027	50375	64	c("LY96", "CD14", "HSPD1", "RIPK2", "UNC93B1", "CTSB", "UBA52", "IRAK2", "UBC")	0
GO_POSITIVE_REGULATION_OF_CELL_MATRIX_ADHESION	0.386194	0.584894	-0.333801	-1.04586	16822	23	c("SDC4", "EPB41L5", "CD36", "COL16A1", "ILK", "EMP2", "PRKCZ")	0
GO_EMBRYO_DEVELOPMENT	4.23908e-05	0.000614817	-0.354558	-1.84843	0	452	c("CTHRC1", "ID3", "RBP4", "BCL2L11", "FBN2", "C6", "KLF4", "INSIG1", "HHEX", "SEMA4C", "ZBTB16", "EGFR", "PLCD3", "ID2", "NRP1", "EFNB1", "BMP4", "GDNF", "PTCH1", "APAF1", "ACVR2B", "OVOL2", "MAFB", "TET1", "PRDM1", "CECR2", "EPAS1", "MMP15", "DUSP1", "DLC1", "FZD5", "SMAD5", "LRIG1", "SOCS3", "FGFR1", "MBTD1", "KLF2", "CEBPA", "KDM6A", "ITPK1", "LDB1", "WNT7B", "TGFB1I1", "IPMK", "EFEMP1", "POL…	0
GO_REGULATION_OF_STRIATED_MUSCLE_CONTRACTION	0.297369	0.501274	0.337667	1.11385	17247	36	c("ADORA1", "GSTO1", "GSTM2", "ZC3H12A", "ATP1A1", "P2RX4")	0
GO_REGULATION_OF_LEUKOCYTE_DIFFERENTIATION	0.018539	0.0751586	-0.32928	-1.42452	671	104	c("AGER", "ZBTB16", "TMEM178", "ID2", "MITF", "BMP4", "MAFB", "IRF1", "SOX13", "PRDM1", "CD83", "BCL6", "PIK3R1", "TOB2", "FOXP1", "RIPK1", "KLF10", "ERBB2")	0
GO_REGULATION_OF_TRANSCRIPTION_ELONGATION_FROM_RNA_POLYMERASE_II_PROMOTER	0.92862	0.973588	-0.2173	-0.638164	41187	18	c("ELL", "PAF1", "RNF168", "SHH", "ZMYND11", "CTR9", "RTF1")	0
GO_ESTABLISHMENT_OF_CELL_POLARITY	0.00945621	0.0461612	-0.413235	-1.59334	376	56	c("SPRY1", "SIPA1L3", "DOCK7", "NUMA1", "PTK7", "CLASP1", "CYTH3", "RAP2A", "AMOTL1", "ARHGEF2", "ARHGEF11", "SPRY2", "FRMD4A", "LLGL1", "MAP4", "EZR", "SNX27", "SDCCAG8", "NDE1", "PKD1", "PRKCZ", "SHH", "STK11", "MPP5", "RICTOR", "MPP7", "MYO18A", "GOLPH3", "PTK2", "PRKCI")	0
GO_STEM_CELL_DIVISION	2.25459e-05	0.000526927	-0.780397	-2.29186	0	18	c("ZBTB16", "ETV5", "FZD7", "FGFR1", "ZFP36L2", "DOCK7", "NOTCH1", "FGFR2", "TEAD3", "VANGL2")	0
GO_DIGESTIVE_SYSTEM_DEVELOPMENT	0.0108353	0.0515203	-0.414242	-1.58364	432	54	c("EGFR", "ID2", "BMP4", "ACVR2B", "OVOL2", "PRDM1", "INSR", "CELA1", "HMGCS2", "THRA", "NOTCH1", "FGFR2", "VANGL2", "GATA6", "EPB41L5", "HNF1B", "KLF5", "PKDCC", "SLC4A2", "COL3A1")	0
GO_DNA_CONFORMATION_CHANGE	0.785473	0.892591	0.204354	0.851223	51248	132	c("IPO4", "HIST1H1C", "CENPW", "ANXA1", "SMYD3", "SMC2", "CENPV", "CHD1L", "MCM2", "DDX1", "H1F0", "TOP1MT", "NAA60", "UBA52", "GTF2H4", "NOC2L", "ASF1A", "RBX1", "TOP3B", "UBC", "XRCC5", "MCM7", "AIFM1", "RUVBL1", "HIST1H2BC", "CETN2", "HMGB3", "TSPYL4")	0
GO_SEXUAL_REPRODUCTION	0.00241398	0.0162582	-0.288679	-1.42285	70	260	c("BCL2L11", "KLK14", "HSPA2", "PPP1R1B", "OVOL1", "ABHD2", "ADAMTS1", "ZBTB16", "BMP4", "ETV5", "SIRT1", "PRDM1", "MFGE8", "BCL6", "SMAD5", "MERTK", "TOB2", "SLCO4C1", "STYX", "PYGO1", "NCOA2", "CADM1", "ARNTL", "PACRG", "THRA", "KDM5B", "DIAPH3", "NOTCH1", "MSH2", "ARID4A", "PAQR8", "RNF114", "GAMT", "ANG", "INPP5B", "SPATA2", "GAL3ST1", "KDM5A", "SMARCA2", "BRD2", "SCMH1", "KDM3A", "TXNRD3", "…	0
GO_EPIDERMAL_CELL_DIFFERENTIATION	0.0936089	0.249607	-0.336658	-1.29808	3731	56	c("KLF4", "PTCH1", "OVOL2", "PPL", "JAG1", "TXNIP", "FGFR1", "BCL11B", "SEC24B", "NOTCH1", "CASP3", "CLIC5", "CLIC4", "YAP1", "EPHA2", "EXPH5", "ERCC2", "PPHLN1", "PIP5K1A", "LATS2", "IRF6", "STK4", "HDAC1")	0
GO_BASE_EXCISION_REPAIR	0.20712	0.411286	-0.381223	-1.20744	8993	24	c("CCNO", "NTHL1", "WRN", "POLG", "ERCC6", "RPA2", "POLB", "USP47")	0
GO_CELLULAR_CARBOHYDRATE_CATABOLIC_PROCESS	0.265993	0.474085	0.417032	1.16624	14801	18	c("AGL", "GAA", "STBD1", "TPI1", "GPD2", "PGM2")	0
GO_REGULATION_OF_NUCLEOSIDE_METABOLIC_PROCESS	0.0842861	0.232862	0.43255	1.38023	4850	31	c("SLC25A33", "ENTPD5", "PGAM1", "PPARGC1A", "HIF1A", "DNAJC15", "PARK7", "PPIF", "GADD45GIP1")	0
GO_TAXIS	0.00401917	0.0244751	-0.317851	-1.47218	134	161	c("PIK3C2G", "ITGA1", "SEMA4C", "ID2", "NRP1", "EFNB1", "EFNB2", "SEMA5A", "BMP4", "PLD1", "NRP2", "ITGA9", "EPHA7", "ANK3", "SLIT3", "DOCK4", "MET", "PLXNB1", "DPYSL2", "ERBB2", "BCL11B", "APBB2", "PLXNA2", "NR4A3", "PIK3CB", "ELMO2", "NKX2-1", "VANGL2", "FZD3", "SLIT2", "HBEGF", "CMTM8", "EXT1", "NEO1", "SPTAN1", "LBP", "PLEKHG5", "APP", "CREB1", "PRKCD", "EPHA2", "IL17RA", "SEMA4F", "SEMA4B", …	0
GO_ORGAN_FORMATION	0.0299944	0.108776	-0.547879	-1.58728	1336	17	c("HHEX", "BMP4", "FGFR2", "AXIN2", "GATA6")	0
GO_RESPONSE_TO_GLUCAGON	0.652869	0.793696	0.288785	0.867504	36937	24	c("CDO1", "ASS1", "CYC1", "GNG12", "CRY1", "QDPR", "PRKAR2A")	0
GO_EMBRYONIC_PLACENTA_DEVELOPMENT	0.0107605	0.0513639	-0.417009	-1.58797	430	53	c("EGFR", "PLCD3", "OVOL2", "PRDM1", "EPAS1", "FZD5", "SOCS3", "CEBPA", "WNT7B", "FGFR2", "JUNB", "NR2F2", "BIRC6", "SENP2", "GRHL2", "SETD2", "TFEB", "GAB1", "NSDHL", "SP3", "PKD1")	0
GO_SMALL_MOLECULE_BIOSYNTHETIC_PROCESS	2.86944e-05	0.000580422	0.395379	1.77306	1	235	c("PHGDH", "ASNS", "MTHFD2", "MIF", "GOT1", "ALDH18A1", "CDO1", "ASS1", "THNSL2", "PSAT1", "PTGES", "ALDOA", "MECR", "GAPDH", "ENO3", "GSTO1", "ENO1", "SLC44A4", "COQ7", "SLC25A1", "GCH1", "PGAM1", "IMPA2", "COQ6", "COQ3", "ATIC", "COQ4", "TALDO1", "THNSL1", "NDUFAB1", "ASNSD1", "HSD17B12", "PGK1", "AKR1A1", "COQ5", "MDH1", "PTGES2", "NDUFA9", "MDH2", "PECR", "PPARGC1A", "SLC25A12", "CHPT1", "COQ…	0
GO_ANATOMICAL_STRUCTURE_MATURATION	0.320516	0.524694	-0.382072	-1.10692	14286	17	c("FGFR3", "THBS3", "PLXNB1", "CACNA1A")	0
GO_REGULATION_OF_TELOMERE_MAINTENANCE	0.852791	0.929731	0.215615	0.764593	50943	51	c("PINX1", "GNL3", "CCT8", "CCT7", "CCT4", "CCT3", "XRCC5", "HNRNPC", "CCT2", "TINF2", "NBN", "GNL3L", "TEN1", "NAT10", "PNKP", "ATR", "MCRS1", "CCT5")	0
GO_REGULATION_OF_EXTRINSIC_APOPTOTIC_SIGNALING_PATHWAY_VIA_DEATH_DOMAIN_RECEPTORS	0.335122	0.539703	0.333635	1.08631	19364	34	c("LGALS3", "GPX1", "SERPINE1", "HMOX1", "THBS1", "PARK7")	0
GO_NEGATIVE_REGULATION_OF_WOUND_HEALING	0.723724	0.847874	-0.281077	-0.814317	32259	17	c("CLASP2", "CLASP1", "ADRB2", "PHLDB2", "PRKCD")	0
GO_REGULATION_OF_IMMUNOGLOBULIN_PRODUCTION	0.204469	0.407404	-0.416997	-1.22463	9068	18	c("RBP4", "BCL6", "PAXIP1", "PRKDC", "IL33")	0
GO_FATTY_ACYL_COA_METABOLIC_PROCESS	0.258922	0.467756	0.364891	1.15517	14850	30	c("SLC25A1", "ACOT13", "HSD17B12", "PPT1", "DGAT2", "AGK", "ACSF3")	0
GO_NEGATIVE_REGULATION_OF_MUSCLE_CELL_APOPTOTIC_PROCESS	0.424508	0.619181	-0.358619	-1.02196	19000	16	c("LIFR", "CAV1", "LRP6", "JAK2", "PDPK1", "BAG3", "HMGCR", "ILK")	0
GO_GPI_ANCHOR_METABOLIC_PROCESS	0.976718	0.994755	0.185449	0.562764	55291	25	c("PIGO", "PIGK", "PIGF", "GPAA1", "PGAP3", "PIGX", "ALG5", "PIGG")	0
GO_POSITIVE_REGULATION_OF_INSULIN_SECRETION	0.0220741	0.084898	-0.465669	-1.57082	936	31	c("NNAT", "RBP4", "PFKFB2", "IRS2", "PRKCE", "GLUL", "SOX4", "TCF7L2", "C2CD2L")	0
GO_NUCLEIC_ACID_PHOSPHODIESTER_BOND_HYDROLYSIS	0.367022	0.569127	0.242003	1.0401	24512	166	c("AEN", "RRS1", "RFC4", "RNASEH2B", "FEN1", "CHD1L", "RFC5", "POP7", "DBR1", "ZC3H12A", "DDX1", "RPSA", "ENDOG", "H1F0", "RPP40", "EXOSC8", "RPP30", "TATDN1", "POLK", "UBA52", "EXOSC3", "GTF2H4", "TSEN2", "REXO2", "RBX1", "APTX", "UBC", "NOP14", "RFC1", "EXOSC9", "RFC3", "CSTF1", "PDE12", "RNASEH2C", "PNPT1", "TSEN15", "RPS21", "EXOSC5", "RCL1", "POLD2", "NOB1", "CSTF3", "FBXO18", "RPS27A", "EXD…	0
GO_REGULATION_OF_MYELOID_CELL_DIFFERENTIATION	0.0140355	0.0621601	-0.35454	-1.48628	523	87	c("HIST4H4", "ZBTB16", "TMEM178", "ID2", "MITF", "MAFB", "JAG1", "PIK3R1", "TOB2", "FOXP1", "RIPK1", "KLF10", "LDB1", "RARG", "PRKCA", "STAT5B", "KDM1A", "CREB1", "NFKBIA", "PAF1", "ZBTB7A")	0
GO_REGULATION_OF_RESPONSE_TO_EXTERNAL_STIMULUS	0.126789	0.302533	0.240951	1.14628	9622	429	c("NT5E", "PPARG", "MIF", "ADORA1", "SPINK5", "CX3CL1", "SETD6", "GSTP1", "C1QBP", "B2M", "GAPDH", "COX8A", "LY96", "SEMA3C", "MRPS2", "F3", "PDGFA", "GPX1", "CYBA", "ST6GAL1", "ANXA1", "SEMA3E", "WDR75", "ATP6V1D", "CHID1", "LSM4", "RIPK2", "SERPINE1", "ADORA2B", "PHB", "ATP6V0B", "MDH1", "IL17RC", "CLN3", "PTPN2", "ZC3H12A", "MAPK13", "QSOX1", "HIF1A", "EPHA4", "SQSTM1", "VEGFB", "EXOC4", "C3",…	0
GO_REGULATION_OF_MITOCHONDRION_ORGANIZATION	0.0371621	0.12735	0.320413	1.34942	2442	143	c("BAX", "C1QBP", "SLC25A5", "GPX1", "LRPPRC", "OSCP1", "WDR75", "MTG1", "MARCH5", "PPARGC1A", "HIF1A", "SFN", "PYCARD", "SQSTM1", "KAT2A", "BIK", "STOML2", "TFDP1", "BECN1", "CYB5R1", "FAM162A", "PARK7", "APOPT1", "MUL1", "PPIF", "VDAC1", "ATG7", "PDCD5", "WDR46", "UBL5", "DNM1L", "VPS11", "SAE1", "RUVBL1", "PSMD8", "LMNA", "U2AF1", "PSMB7", "RPL28", "LRRK2", "MPV17L2", "TSPO", "ACAA2", "UBE2L3"…	0
GO_POSITIVE_REGULATION_OF_MUSCLE_CONTRACTION	0.391108	0.590054	-0.368136	-1.04908	17505	16	c("NPY2R", "NOS1AP", "ACE2")	0
GO_POSITIVE_REGULATION_OF_PROTEIN_LOCALIZATION_TO_NUCLEUS	0.344714	0.549163	-0.257653	-1.05465	13175	76	c("EGFR", "BAMBI", "SEMA5A", "BMP4", "EIF2AK3", "PIK3R1", "DDX58", "IL18R1", "KANK1", "TRIM8", "SPPL3", "PRKCD", "AKAP5", "JAK2", "TGFBR1", "TLR4")	0
GO_POSITIVE_REGULATION_OF_BMP_SIGNALING_PATHWAY	0.464857	0.653572	-0.342271	-0.991605	20720	17	c("BMP4", "NOTCH1", "GATA6", "NEO1")	0
GO_STRIATED_MUSCLE_CONTRACTION	0.666816	0.805747	0.262222	0.870172	38815	37	c("ARG2", "ALDOA", "DTNA", "VEGFB", "GAA", "ATP1A1")	0
GO_LEUKOCYTE_MIGRATION	0.854328	0.930286	0.20068	0.802254	54289	100	c("MIF", "LGALS3", "CX3CL1", "ANXA1", "SLC7A6", "IL17RC", "CD44", "CXCL16", "JAGN1")	0
GO_NEGATIVE_REGULATION_OF_INTRACELLULAR_PROTEIN_TRANSPORT	0.886869	0.947831	-0.195665	-0.769866	34923	62	c("THRA", "BAG4", "SOX4", "FZD1", "INPP5K", "AXIN2", "YOD1", "NFKBIA", "PKDCC", "WWTR1", "MAPK7", "CD36", "FBXW11", "OS9", "PKD1", "GOPC", "OGT", "DYRK2", "UBE2J1", "PKD2", "MXI1", "LYPLA1", "SUFU")	0
GO_MEIOSIS_I	0.224669	0.431476	-0.351597	-1.17788	9580	30	c("BCL2L11", "HSPA2", "MSH2", "TOP2B", "FANCM", "KLHDC3", "SUN1", "TEX15")	0
GO_SENSORY_PERCEPTION_OF_PAIN	0.00983275	0.0477428	0.620544	1.70929	544	17	c("ADORA1", "P2RY2", "ANO1", "PTGS1", "P2RX4", "NDN", "PAWR")	0
GO_NEGATIVE_REGULATION_OF_GENE_EXPRESSION_EPIGENETIC	0.696106	0.830158	-0.230874	-0.872103	28027	51	c("HIST4H4", "BAHCC1", "SIRT1", "JARID2", "H2AFV", "TNRC18", "DNMT3A", "MECP2")	0
GO_REGULATION_OF_ANATOMICAL_STRUCTURE_SIZE	0.419903	0.616443	0.227402	1.01486	29134	225	c("AQP3", "VILL", "ADORA1", "CX3CL1", "WIPF3", "SOD2", "P2RY2", "SEMA3C", "GPX1", "GMFG", "GCH1", "GCLC", "SEMA3E", "GCLM", "SLC12A7", "DSTN", "SPG20", "HMOX1", "TWF2", "ADORA2B", "HIF1A", "PYCARD")	0
GO_POSITIVE_REGULATION_OF_MITOCHONDRION_ORGANIZATION	0.0892964	0.24268	0.317119	1.27574	5692	104	c("BAX", "C1QBP", "OSCP1", "WDR75", "MARCH5", "PPARGC1A", "HIF1A", "SFN", "PYCARD", "KAT2A", "BIK", "STOML2", "TFDP1", "BECN1", "CYB5R1", "FAM162A", "PARK7", "APOPT1", "MUL1", "PPIF", "PDCD5", "WDR46", "UBL5", "DNM1L", "VPS11", "SAE1", "RUVBL1", "PSMD8", "U2AF1", "PSMB7", "RPL28")	0
GO_PEPTIDYL_LYSINE_MODIFICATION	0.0559178	0.170436	-0.253455	-1.22497	1714	222	c("CTH", "MITF", "SIRT1", "SETD1B", "PER1", "CRTC2", "NCOA2", "TET2", "KDM6A", "SAP130", "LDB1", "HDAC7", "PIAS1", "MSL2", "WRN", "TOPORS", "ARID4A", "TOP2B", "ING4", "NUP54", "PAXIP1", "TRRAP", "PHC3", "ING3", "PCGF2", "SETD7", "STAG2", "PIAS3", "TET3", "FAM76B", "L3MBTL2", "CBX4", "MEN1", "SCMH1", "KDM3A", "PHC1", "KAT6B", "KAT6A", "RNF2", "ARID4B", "RANBP2", "SRCAP", "MECP2", "SENP2", "YEATS2"…	0
GO_HORMONE_MEDIATED_SIGNALING_PATHWAY	0.132285	0.311076	-0.285186	-1.2056	4918	91	c("ABHD2", "NCOA4", "BMP4", "VDR", "NR4A2", "CALCOCO1", "NR1D1", "TGFB1I1", "SGK1", "PIAS1", "NR4A3", "THRA", "RARG", "PAQR8", "STAT5B", "MED13", "KDM3A", "NR2F2", "NR2C2", "NRIP1", "PAQR7", "JAK2", "TRIP4", "ADIPOR2", "THRB")	0
GO_NEGATIVE_REGULATION_OF_PROTEIN_BINDING	0.300607	0.504985	0.310468	1.10509	17987	52	c("SLPI", "BAX", "B2M", "ADAM15", "GTPBP4", "STUB1", "HFE", "PARK7", "CAMK1")	0
GO_REGULATION_OF_LIPID_METABOLIC_PROCESS	0.205915	0.409171	-0.241494	-1.11278	6947	156	c("KLF4", "INSIG1", "FGFR3", "PDP2", "LDLR", "APOC1", "ID2", "VDR", "MID1IP1", "SIRT1", "VAV2", "LPCAT1", "IRS2", "PIK3R1", "FGF1", "IRS1", "NR1D1", "SIK1", "BCL11B", "NR4A3", "NFKB1", "THRA", "PRKCE", "CAV1", "ATG14", "TBL1XR1", "PDPR")	0
GO_PROTEIN_IMPORT_INTO_NUCLEUS_TRANSLOCATION	0.743464	0.86226	0.288867	0.795686	41207	17	c("IPO4", "RAN")	0
GO_REGULATION_OF_ADENYLATE_CYCLASE_ACTIVITY	0.0397214	0.134226	-0.506961	-1.53191	1750	20	c("ADCY7", "ADRB1", "ADCY6", "PRKCA", "GABBR1", "ADCY9", "ADRB2", "AKAP5")	0
GO_POSITIVE_REGULATION_OF_LEUKOCYTE_DIFFERENTIATION	0.46215	0.651647	-0.256055	-0.993729	18314	58	c("AGER", "ZBTB16", "ID2", "PRDM1", "CD83", "RIPK1", "KLF10", "PRKCA", "STAT5B", "CREB1", "MMP14", "ZBTB1")	0
GO_MITOCHONDRIAL_MEMBRANE_ORGANIZATION	0.0373864	0.127813	0.377179	1.42412	2298	71	c("BAX", "CHCHD6", "SLC25A5", "TIMM50", "TIMM10", "APOO", "COX18", "SAMM50", "SFN", "TIMM9", "AFG3L2", "CNP", "TFDP1", "NDUFA13", "BLOC1S2", "TOMM20", "MUL1", "PPIF", "HSPA4", "IMMT", "ACAA2", "CHCHD3", "TOMM7", "NOL3", "RHOT2", "TOMM22", "BAK1", "MTCH2", "ATPIF1", "DYNLL2", "YWHAQ", "TIMM22", "NMT1", "SIVA1")	0
GO_INTRA_GOLGI_VESICLE_MEDIATED_TRANSPORT	0.975497	0.994386	-0.175091	-0.615913	40766	37	RAB6B	0
GO_OVARIAN_FOLLICLE_DEVELOPMENT	0.483598	0.66435	0.326164	0.979791	27360	24	c("BAX", "IMMP2L", "EIF2B5")	0
GO_REGULATION_OF_MYOBLAST_DIFFERENTIATION	0.007395	0.0383936	-0.618747	-1.76325	330	16	c("ID3", "BMP4", "MBNL3", "NOTCH1", "MAP3K5", "HIF1AN", "NR2C2", "BTG1", "ZFHX3", "ILK")	0
GO_GLUCAN_METABOLIC_PROCESS	0.526643	0.695921	-0.273376	-0.955752	22118	36	c("PPP1R1A", "NR1D1", "PHKA1", "PRKAG2", "PYGB", "IL6ST")	0
GO_NEGATIVE_REGULATION_OF_CELLULAR_RESPONSE_TO_GROWTH_FACTOR_STIMULUS	0.0160627	0.0679469	-0.375626	-1.50681	624	68	c("FBN2", "HHEX", "BAMBI", "SIRT1", "SPRY1", "TGFB1I1", "TOB1", "VASN", "CAV1", "NOTCH1", "SNX25", "NKX2-1", "SLIT2", "FZD1", "BCL9L", "LEMD3", "CTDSPL2", "SMURF2", "HSPA5", "TRIM33", "SPRY2", "MTMR4", "ABL1", "PRDM16", "PDPK1", "TGFBR1", "ADAM17", "SKIL", "MECOM", "NBL1", "SMURF1", "SMAD6")	0
GO_NUCLEOTIDE_SUGAR_METABOLIC_PROCESS	0.121982	0.296635	0.428598	1.32502	6952	27	c("RENBP", "UAP1L1", "GMDS", "UXS1", "GNPNAT1", "AMDHD2", "TSTA3", "SLC35A3", "PMM1")	0
GO_ENERGY_DERIVATION_BY_OXIDATION_OF_ORGANIC_COMPOUNDS	1.5029e-05	0.000423469	0.563541	2.41383	0	162	c("BAX", "IMMP2L", "COX8A", "COX5A", "TBRG4", "COX7C", "SDHB", "NDUFA12", "FASTKD2", "CYCS", "NDUFAB1", "UQCR11", "CYC1", "NDUFB9", "NDUFA5", "UQCRQ", "NDUFA4", "SCO2", "IDH3A", "NDUFC1", "NDUFA1", "NDUFS7", "NDUFS6", "UQCRFS1", "COX6A1", "UQCR10", "MDH1", "SDHD", "NDUFA9", "MDH2", "COX5B", "NDUFAF1", "NDUFB6", "PPARGC1A", "NDUFA10", "SLC25A12", "SDHC", "COX6B1", "UQCRC1", "COX7B", "FASTKD1", "ND…	0
GO_REGULATION_OF_SUBSTRATE_ADHESION_DEPENDENT_CELL_SPREADING	0.848053	0.927716	0.237554	0.734401	48338	27	c("C1QBP", "ST6GAL1", "FLNA", "S100A10", "ITGB1BP1", "RCC2", "ARPC2")	0
GO_POST_GOLGI_VESICLE_MEDIATED_TRANSPORT	0.998304	1	-0.139853	-0.561015	38843	68	c("WIPI1", "ANK3", "KIF13A", "KLHL20", "MACF1", "LLGL1", "SPTBN1", "BLZF1", "MON2", "DOPEY2", "EPS15", "SORT1", "GOPC")	0
GO_ERROR_FREE_TRANSLESION_SYNTHESIS	0.0360595	0.124002	0.572547	1.55253	1991	16	c("RFC4", "RFC5", "UBA52", "UBC", "RFC1", "RFC3")	0
GO_EYE_PHOTORECEPTOR_CELL_DIFFERENTIATION	0.0919674	0.247305	-0.504083	-1.4103	4123	15	c("TULP1", "PRDM1", "TOPORS")	0
GO_RESPONSE_TO_TESTOSTERONE	0.294202	0.498812	-0.37262	-1.12597	12968	20	c("BMP4", "DUSP1", "INSR", "HMGCS2", "NASP")	0
GO_REGULATION_OF_HEMOPOIESIS	0.0234348	0.0888454	-0.297074	-1.35535	803	145	c("HIST4H4", "AGER", "ZBTB16", "TMEM178", "ID2", "MITF", "BMP4", "MAFB", "IRF1", "SOX13", "PRDM1", "CD83", "JAG1", "BCL6", "PIK3R1", "TOB2", "FOXP1", "RIPK1", "KLF10", "LDB1", "ERBB2", "RARG", "NOTCH1", "PRKCA", "STAT5B", "FLCN", "KDM1A", "CREB1", "NFKBIA", "PAF1", "MMP14", "ZBTB7A", "ZBTB1")	0
GO_ION_TRANSMEMBRANE_TRANSPORT	9.73832e-05	0.00113627	0.350423	1.60867	6	293	c("AQP3", "COX6A2", "KCNK2", "COX7A1", "SLC1A4", "BAX", "SLC39A11", "SCNN1B", "SLC16A12", "TMEM37", "COX8A", "COX5A", "SLC38A1", "SLC25A1", "ATP5B", "COX7C", "COX7A2", "ATP5C1", "SLC7A1", "UQCR11", "ANO1", "SLC7A6", "ATP5G1", "SLC25A3", "ATP6V1D", "UQCRQ", "NDUFA4", "SLC12A7", "SFXN1", "SLC16A7", "SLC1A5", "UQCRFS1", "ATP5G3", "ATP6V0B", "COX6A1", "SLC38A4", "UQCR10", "COX5B", "COX6B2", "SLC25A12…	0
GO_POSITIVE_REGULATION_OF_CALCIUM_MEDIATED_SIGNALING	0.19487	0.396385	0.461668	1.25187	10764	16	c("GSTO1", "GSTM2", "HINT1", "P2RX4")	0
GO_NEURAL_CREST_CELL_MIGRATION	0.0189849	0.0759712	-0.518803	-1.62551	826	23	c("SEMA4C", "NRP1", "EFNB1", "SEMA5A", "GDNF", "OVOL2")	0
GO_REGULATION_OF_GLYCOPROTEIN_METABOLIC_PROCESS	0.990654	1	0.166998	0.511643	56284	26	c("ITM2A", "JAK3", "AATF", "PAWR", "TINF2", "RAMP1", "ACOT8", "ACER2", "ITM2B")	0
GO_PYRIMIDINE_NUCLEOTIDE_METABOLIC_PROCESS	0.00210526	0.0148282	0.594483	1.83785	119	27	c("NME1", "TYMS", "CTPS", "NME4", "NME6", "DTYMK", "CMPK1", "NT5M", "UMPS", "SHMT1", "UCK2", "CTPS2", "DUT", "NT5C", "ERH", "UCKL1", "PRPS1", "CAD")	0
GO_POSITIVE_REGULATION_OF_PROTEIN_TYROSINE_KINASE_ACTIVITY	0.469035	0.655458	-0.346668	-0.987905	20993	16	c("SRCIN1", "ERBB3", "UNC119", "ERCC6", "DVL2", "ADAM17")	0
GO_PALATE_DEVELOPMENT	0.0246667	0.0928257	-0.439395	-1.53617	1035	36	c("INSIG1", "ACVR2B", "FZD1", "CSRNP1", "CLDN5", "PKDCC", "LRP6", "CHD7", "BCOR", "PRDM16", "TGFBR1", "PYGO2", "TIPARP", "IFT172", "INSIG2", "SHH", "SOS1", "ASPH", "ARID5B", "TGFB3")	0
GO_INNATE_IMMUNE_RESPONSE_ACTIVATING_CELL_SURFACE_RECEPTOR_SIGNALING_PATHWAY	0.000354467	0.00338597	0.477764	1.84063	21	80	c("PSMB9", "PSMB8", "PSMB5", "PSMA3", "MALT1", "RELB", "PSMB10", "UBA52", "PSMB3", "PSMC5", "PSMD14", "PSMC6", "PSMD11", "PSMA4", "PSMA1", "UBC", "PSMB2", "PSMD13", "PSMB1", "PSMD2", "PSMD12", "PSMD1", "PSMC1", "PSMA2", "PSMA7", "PSMC4", "HRAS", "PSMD8", "PSMC2", "PSMB6", "PSMB7", "PSMD7", "PSMB4", "PSMA6", "PSME1", "IKBKG", "PSMC3", "RPS27A", "PSMD6", "PSME3", "PSME2", "PSMD3", "PSMD4", "PSMD5",…	0
GO_PATTERNING_OF_BLOOD_VESSELS	0.552799	0.717829	0.337863	0.930647	30639	17	c("BAX", "SEMA3E")	0
GO_REGULATION_OF_HOMEOSTATIC_PROCESS	0.756188	0.87124	0.198382	0.884116	52427	222	c("MIF", "ADORA1", "BAX", "B2M", "GSTO1", "PINX1", "GSTM2", "CYBA", "RANGRF", "PPARGC1B", "GCLC", "ANXA1", "OXCT1", "ANO1", "GCLM", "GNL3", "PPARGC1A", "HIF1A", "SLC30A1", "CCT8", "SLC30A6", "METRNL", "PHPT1", "P2RX4", "CCT7", "CCT4", "CCT3", "ACOX1", "MCOLN1", "ITPR3", "NDUFAF2", "ATP6AP1", "CDK6", "XRCC5", "DDIT3", "ACVR1B")	0
GO_GOLGI_TO_PLASMA_MEMBRANE_TRANSPORT	0.99846	1	-0.136342	-0.470194	42151	34	c("ANK3", "KIF13A", "MACF1", "LLGL1", "SPTBN1", "BLZF1")	0
GO_PROTEIN_TARGETING_TO_MEMBRANE	6.13064e-05	0.000782527	0.435011	1.81201	3	132	c("ADORA1", "RPL12", "RPS2", "RPL27", "RPSA", "RPL23", "RPL39", "UBA52", "RPLP1", "ARL6", "RPL13", "RPS8", "RPL15", "RPL13A", "RPS3", "RPL8", "RPL7A", "ATG4C", "RPS28", "RPL19", "RPS6", "RPS18", "RPL36A", "RPS24", "RPS10", "RPS15", "RPL30", "RPLP0", "RPL32", "RPS26", "RPS16", "RPL4", "SDCBP", "RPL35", "RPL41", "RPL28", "RPS20", "RPS5", "CHM", "RPS13", "RPS7", "RPS21", "RPS4X", "RPL29", "MYO1C", "…	0
GO_REGULATION_OF_MULTICELLULAR_ORGANISM_GROWTH	0.0295208	0.107593	-0.436602	-1.51495	1241	35	c("PTCH1", "ADRB1", "RAI1", "PIK3CA", "FGFR2", "GAMT", "FTO", "STAT5B", "APP", "ADRB2", "CREB1", "CHD7", "GPAM", "EZR")	0
GO_REGULATION_OF_KIDNEY_DEVELOPMENT	0.467152	0.654958	-0.327572	-0.989843	20592	20	c("BMP4", "GDNF", "HNF1B", "FLCN", "YAP1", "WWTR1")	0
GO_MACROMOLECULAR_COMPLEX_DISASSEMBLY	1.51722e-05	0.000423469	0.482394	2.04286	0	149	c("MRPS18B", "MRPL11", "MRPL39", "N6AMT1", "MRPL35", "DAP3", "MRPS5", "MRPL16", "CHCHD1", "DSTN", "MRPS15", "MRPL42", "MRPL21", "MRPL46", "MRPS16", "MRPS7", "MRPL12", "MRPL37", "MRPS18C", "MRPS35", "MRPL15", "MRPS34", "MRPL27", "MRPL19", "MRPS14", "MRPS11", "MRPL20", "MRPS10", "MRPL51", "MRPL47", "EIF2D", "MRPL28", "AURKAIP1", "MRPS24", "MRPS25", "MRPS18A", "MRPL23", "MRPS28", "MRPS30", "MRPS17",…	0
GO_POSITIVE_REGULATION_OF_CELLULAR_COMPONENT_BIOGENESIS	0.20816	0.412811	-0.227827	-1.09858	6443	217	c("BCL2L11", "MITF", "ID1", "LIMK1", "MAGI2", "ZMYND8", "CAPG", "CDC42EP5", "CDC42EP3", "JMY", "CNOT6L", "BBC3", "TUBGCP4", "PRKCE", "BAG4", "CAV1", "SDC4", "ACE2", "PINK1", "CLASP2", "CNOT1", "CDKN1B", "PAXIP1", "CLASP1", "EPB41L5", "FNBP1L", "PRKCA", "PAN3", "HNF1B", "BAIAP2L1", "CDC42EP4", "BMF", "BCAS3", "EPS8L1", "CREB1", "PHLDB2", "RPA2", "MECP2", "EPS8L2", "CD36", "F2RL1", "TGFBR1", "BAIAP…	0
GO_BONE_DEVELOPMENT	0.00101267	0.0080803	-0.433307	-1.75588	38	72	c("INSIG1", "FGFR3", "BMP4", "NPR2", "SP5", "THBS3", "SMAD5", "FOXP1", "PLXNB1", "SPARC", "CHSY1", "RARG", "NAB2", "FGFR2", "AXIN2")	0
GO_NEGATIVE_REGULATION_OF_INTRACELLULAR_STEROID_HORMONE_RECEPTOR_SIGNALING_PATHWAY	0.107998	0.273436	-0.472493	-1.36888	4813	17	c("SIRT1", "FOXP1", "CRY2", "PER1", "ARNTL", "CNOT1")	0
GO_REGULATION_OF_BIOMINERAL_TISSUE_DEVELOPMENT	0.00631952	0.0339558	-0.527096	-1.73613	270	28	c("FBN2", "BMP4", "ACVR2B", "BMP2K", "TXLNG", "NBR1", "ADRB2", "PKDCC", "BCOR", "MGP", "ACVR1", "ACVR2A")	0
GO_REGULATION_OF_AMINE_TRANSPORT	0.0591153	0.177955	-0.520496	-1.48327	2645	16	c("ARG1", "NPY2R", "GDNF", "DPYSL2", "PINK1", "CACNA1A", "GABBR1")	0
GO_NEGATIVE_REGULATION_OF_CATION_CHANNEL_ACTIVITY	0.511332	0.683725	0.355133	0.962988	28246	16	c("GSTO1", "GSTM2")	0
GO_NCRNA_PROCESSING	1.38055e-05	0.000423469	0.531049	2.45028	0	308	c("RRS1", "PUS7", "SARS", "UTP23", "NHP2", "AARS", "PUSL1", "MRTO4", "PNO1", "MPHOSPH6", "WDR75", "RPS27L", "FARS2", "THG1L", "C1D", "BYSL", "RPL12", "NOC4L", "IMP4", "RPF2", "RPS2", "POP7", "RPL27", "AARS2", "TRMT6", "TRMU", "DDX1", "RPSA", "RPL23", "RPL39", "FBL", "LCMT2", "FDXACB1", "RPP40", "RRP9", "EXOSC8", "WDR18", "INTS2", "TBL3", "RPP30", "METTL1", "MRPS11", "PUS1", "CDK5RAP1", "TRMT1", "…	0
GO_NEGATIVE_REGULATION_OF_TRANSPORT	0.477264	0.661157	-0.205339	-0.991889	14672	221	c("NPY2R", "TBC1D4", "INSIG1", "SRCIN1", "APOC1", "OAZ2", "ANPEP", "NEDD4L", "IRS2", "ANKRD27", "ANK3", "INSR", "IRS1", "RHBDF2", "ERBB3", "CRYAB", "UNC119", "NFKB1", "THRA", "PRKCE", "BAG4", "PIM3", "CAV1", "NOTCH1", "PPP1R9A", "SOX4", "FZD1", "INPP5K", "AXIN2", "YOD1", "RAB33B", "GABBR1", "MIDN", "NFKBIA", "PKDCC", "WWTR1", "MAPK7", "CD36", "AKAP5", "F2RL1", "KCNE2", "MPV17L", "SREBF2", "PACSIN…	0
GO_THYMOCYTE_AGGREGATION	0.0975303	0.256729	-0.414776	-1.35343	4193	27	c("MAFB", "FZD7", "FZD5", "BCL11B", "ZFP36L2", "FZD8", "STAT5B", "ZBTB1", "JMJD6", "PRKDC", "ADAM17")	0
GO_AMINE_METABOLIC_PROCESS	0.198288	0.399727	-0.307076	-1.17395	7923	54	c("HDC", "PON1", "SULT1A1", "OAZ2", "AZIN1", "LPCAT1", "LPIN1", "SGMS1", "CDS1")	0
GO_DNA_MODIFICATION	0.694364	0.829181	-0.239288	-0.866323	28629	42	c("TET1", "TET2", "NTHL1", "FTO", "ZFP57", "GATAD2B", "TET3", "DNMT3A")	0
GO_PROTEIN_LOCALIZATION_TO_MEMBRANE	0.22958	0.436203	0.243031	1.103	16217	262	c("ADORA1", "BAX", "ZDHHC23", "TIMM10", "ASNA1", "OPTN", "RPL12", "COX18", "RPS2", "SAMM50", "RPL27", "RPSA", "RPL23", "RPL39", "DNAJA3", "TIMM9", "UBA52", "RPLP1", "NDUFA13", "ARL6", "RPL13", "RPS8", "RPL15", "RPL13A", "RPS3", "RPL8", "RPL7A", "FLNA", "ATG4C", "RPS28", "RPL19", "RPS6", "RPS18", "RPL36A", "RPS24", "RPS10", "RPS15", "RPL30", "S100A10", "HSPA4", "BBIP1", "RPLP0", "RPL32", "RPS26", …	0
GO_MITOTIC_SPINDLE_ASSEMBLY	0.241582	0.448122	-0.39579	-1.17968	10689	19	c("CDC14A", "TUBGCP4", "MAP9", "CLASP1", "XIAP", "GOLGA2", "BIRC2")	0
GO_RESPONSE_TO_ALKALOID	0.075138	0.213646	0.39167	1.36631	4464	47	c("PPARG", "BAX", "PSMB9", "GSTM2", "HMOX1", "PPARGC1A", "HIF1A", "UQCRC1", "SDC2", "KCNK1", "DNMT1", "SMPD1")	0
GO_REGULATION_OF_MESENCHYMAL_CELL_PROLIFERATION	0.194817	0.396385	-0.400706	-1.22667	8547	21	c("BMP4", "IRS2", "FGFR1", "FGFR2", "PHF14")	0
GO_AUTOPHAGY	0.18061	0.377088	0.250548	1.13367	12706	255	c("RRAGD", "SLC1A4", "PFKP", "GABARAPL1", "COX8A", "MRPS2", "NDUFB9", "LAMP1", "TOMM40", "LSM4", "OPTN", "MDH1", "PPARGC1A", "VPS16", "CLN3", "CLEC16A", "CTSB", "SQSTM1", "VMP1", "CTSA", "LAMTOR1", "EIF2S1", "MRPS10", "BECN1", "UBA52", "LAMTOR3", "TOMM20", "ARSB", "GDF5", "PARK7", "TMEM208", "FUNDC2", "NUP93", "RRAGA", "STBD1", "VDAC1", "ATG4C", "UBC", "RHEB", "ATG7", "GABARAP", "CHMP3", "TOMM5",…	0
GO_REGULATION_OF_CELL_PROJECTION_ORGANIZATION	3.57974e-05	0.000592082	-0.330586	-1.65306	0	297	c("FSTL4", "KLF4", "NGEF", "SRCIN1", "ADAMTS1", "SEMA4C", "NRP1", "CAPRIN2", "SEMA5A", "BMP4", "PLD1", "ID1", "PLK2", "TBC1D30", "TBC1D2B", "LIMK1", "EPHA7", "NEDD4L", "SCARF1", "MAGI2", "ZMYND8", "ANKRD27", "ENC1", "TBC1D24", "SLIT3", "FGFR1", "KIF13B", "ADCY6", "CDC42EP5", "SSH2", "CDC42EP3", "RAPGEF2", "PLXNB1", "DPYSL2", "SGK1", "FAM110C", "EFEMP1", "PLXNA2", "NFATC4", "CAV1", "ARHGEF1", "PPP…	0
GO_REGULATION_OF_ACTIN_FILAMENT_LENGTH	0.677235	0.814298	-0.213304	-0.901722	25182	91	c("SEMA5A", "CAPG", "CDC42EP5", "SSH2", "CDC42EP3", "JMY", "ARFIP1", "PRKCE", "BAG4", "PPP1R9A", "WIPF2", "SLIT2", "KANK1", "BAIAP2L1", "CDC42EP4", "SPTAN1")	0
GO_REGULATION_OF_TRANSPORTER_ACTIVITY	0.0191804	0.0763819	-0.351183	-1.45787	724	82	c("PON1", "HSPA2", "AGER", "BMP4", "NEDD4L", "FXYD3", "ANK3", "INSR", "KLHL24", "RIPK1", "NOS1AP", "SGK1", "PRKCE", "DAPK1", "CAV1", "STIM1")	0
GO_GLUTATHIONE_DERIVATIVE_METABOLIC_PROCESS	0.00116026	0.00897207	0.716427	1.91143	63	15	c("GSTA3", "GSTM1", "GSTP1", "GSTM5", "GSTO1", "GSTM2", "MGST3", "GSTA4", "AKR1A1", "ESD")	0
GO_CELL_JUNCTION_ORGANIZATION	0.127229	0.303336	-0.274136	-1.19768	4573	110	c("DLC1", "CAMSAP3", "CADM1", "HDAC7", "DST", "PVR", "MARVELD2", "RAMP2", "ANG", "PRKCA", "FLCN", "OCLN", "CLDN5", "GRHL2", "PDPK1", "MARVELD3", "NUMB", "TAOK2", "PIP5K1A", "ILK", "PLEKHA7", "CD9", "TLN1", "MPP5", "DLG5", "CDH1", "ARHGEF7", "JUP", "TGFB1", "HIPK1", "PKP2", "LAMA5", "MPP7", "STRN", "RAB13", "TGFB3", "RHOC", "PLEC", "PRKCI", "CLDN3", "MYADM", "PTPRK", "TNS1", "LAMC1", "CXADR", "CTN…	0
GO_EMBRYONIC_HEART_TUBE_DEVELOPMENT	0.0116268	0.0543763	-0.485153	-1.64902	492	32	c("HHEX", "OVOL2", "CITED2", "NOTCH1", "VANGL2", "YAP1", "PSEN1", "C2CD3", "IFT172", "ACVR1", "MIB1", "MICAL2", "MEGF8", "SHH")	0
GO_PROTEIN_DESTABILIZATION	0.143414	0.329041	-0.401533	-1.28581	6222	25	c("ID1", "SIRT1", "BTRC", "SENP2", "PRKDC", "FBXW11", "FBXL3", "CHFR", "MYLIP", "SIRT6", "XBP1")	0
GO_EAR_DEVELOPMENT	0.000130979	0.00145571	-0.474991	-1.95495	4	78	c("CTHRC1", "BCL2L11", "MAF", "INSIG1", "NRP1", "FREM2", "BMP4", "MAFB", "JAG1", "LRIG1", "FGFR1", "CEBPA", "SPARC", "NR4A3", "SEC24B", "NOTCH1", "PTK7", "SDC4", "FGFR2", "VANGL2", "FZD3", "SLC9A3R2", "CDKN1B")	0
GO_NEGATIVE_REGULATION_OF_CELL_MATRIX_ADHESION	0.426088	0.619629	-0.328802	-1.01878	18648	22	c("DLC1", "BCL6", "PIK3R1", "CLASP2", "BCAS3", "PHLDB2", "MMP14")	0
GO_POSITIVE_REGULATION_OF_SMOOTH_MUSCLE_CELL_PROLIFERATION	0.32787	0.532424	-0.324646	-1.08759	13981	30	c("AGER", "ID2", "BMP4", "FOXP1", "NR4A3", "FGFR2", "HBEGF", "STAT5B")	0
GO_MEMBRANE_BUDDING	0.946451	0.983488	0.183195	0.720046	59403	90	c("CTSZ", "AREG", "SAR1B", "TRAPPC2L", "TRAPPC3", "SEC13", "CHMP3", "LMAN1", "S100A10", "VAPA", "SNX3", "VPS28", "NAPA", "TRAPPC10", "VTA1", "CHMP4B", "ARF1", "TRAPPC5", "CHMP6", "TRAPPC6B", "CHMP2A", "GOSR2", "NSF", "VPS37A", "VAPB", "TFG", "MITD1")	0
GO_REGULATION_OF_SYNAPTIC_PLASTICITY	0.682444	0.818205	-0.231979	-0.880156	27408	52	c("SHANK2", "PLK2", "RAPGEF2", "NFATC4", "PPP1R9A", "CREB1", "PSEN1", "SIPA1L1", "MECP2", "BAIAP2", "FMR1", "UNC13B", "CPEB3")	0
GO_CELLULAR_RESPONSE_TO_RETINOIC_ACID	0.26622	0.4742	-0.349712	-1.14112	11447	27	c("KLF4", "FZD7", "ABCA1", "WNT7B", "YES1", "RARG", "PTK7", "ADNP2")	0
GO_NCRNA_TRANSCRIPTION	0.964185	0.989576	0.179965	0.675782	59091	69	c("SNAPC1", "INTS2", "TAF1B", "GTF2F1", "GTF2F2", "RPAP2", "INTS10", "GTF2A2", "GTF3A", "CD3EAP", "POLR2G", "INTS1")	0
GO_REGULATION_OF_INTERLEUKIN_1_BETA_PRODUCTION	0.271655	0.480367	0.421861	1.16202	15056	17	c("GSTP1", "ZC3H12A", "PYCARD", "GSDMD")	0
GO_NEGATIVE_REGULATION_OF_INTRINSIC_APOPTOTIC_SIGNALING_PATHWAY	0.0262043	0.0973256	0.400545	1.47783	1589	63	c("MIF", "CLU", "SOD2", "GPX1", "GRINA", "VDAC2", "HIF1A", "CD44", "BAG5", "NDUFS3", "HSPH1", "NDUFA13", "PARK7", "NOC2L", "BCL2L12", "PPIF", "HERPUD1", "TRAP1", "VNN1")	0
GO_NEGATIVE_REGULATION_OF_EPITHELIAL_CELL_APOPTOTIC_PROCESS	0.612346	0.764909	-0.303254	-0.890593	27159	18	c("SEMA5A", "RAMP2", "TCF7L2", "MAPK7", "ABL1", "WFS1", "ICAM1", "KRIT1")	0
GO_VESICLE_DOCKING_INVOLVED_IN_EXOCYTOSIS	0.895874	0.953967	0.228815	0.680471	50563	23	c("EXOC4", "RABEPK", "STXBP2", "VPS33A", "VPS11", "VTI1B", "STX3", "RAB8A", "VPS45")	0
GO_CD4_POSITIVE_ALPHA_BETA_T_CELL_ACTIVATION	0.734923	0.854695	0.286925	0.802392	40896	18	c("RORC", "RELB", "STOML2", "BATF")	0
GO_ARTERY_MORPHOGENESIS	4.59126e-05	0.000648322	-0.705378	-2.21009	1	23	c("MYLK", "NRP1", "BMP4", "PRDM1", "JAG1", "SEC24B", "NOTCH1", "SOX4", "COL3A1", "CHD7", "TGFBR1")	0
GO_POSITIVE_REGULATION_OF_REGULATED_SECRETORY_PATHWAY	0.689674	0.824506	0.298735	0.83542	38378	18	c("LAMP1", "ADORA2B", "RAB15", "SYT7")	0
GO_SPROUTING_ANGIOGENESIS	0.00496801	0.0284178	-0.591791	-1.78825	218	20	c("NRP1", "EFNB2", "SEMA5A", "BMP4", "EPHB4", "NOTCH1", "RAMP2", "SLIT2")	0
GO_LYMPHOCYTE_ACTIVATION	0.0911186	0.246528	-0.267274	-1.21783	3122	144	c("UNC13D", "HHEX", "ID2", "MAFB", "IRF1", "SATB1", "BCL6", "FZD7", "FZD5", "MERTK", "PIK3R1", "FOXP1", "KIF13B", "CADM1", "BCL11B", "ZFP36L2", "FZD8", "NOTCH2", "ITFG2", "MSH2", "IL18R1", "SOX4", "PKNOX1", "STAT5B", "CCND3", "TXLNA", "IFNAR1", "PRKCD", "RC3H2", "PSEN1", "F2RL1", "CHD7", "ZBTB1", "JMJD6", "ABL1", "PRKDC", "ADAM17", "TLR4", "RNF168", "CBFB", "PATZ1", "SNX27", "SP3", "RC3H1", "NCK1…	0
GO_METALLO_SULFUR_CLUSTER_ASSEMBLY	0.0325296	0.115253	0.577744	1.56663	1796	16	c("NUBP1", "ISCU", "NFS1", "SDHAF1", "CIAPIN1", "NFU1", "ISCA2", "HSCB", "FXN", "FAM96B", "ISCA1", "NARFL", "FAM96A", "NUBP2")	0
GO_PROTEIN_TRIMERIZATION	0.718366	0.844643	0.284837	0.818015	40170	20	c("MIF", "SKI", "PNPT1", "NUP62", "C1QTNF6", "MGST1", "BRK1", "WIZ", "COL6A2")	0
GO_REGULATION_OF_PEPTIDYL_SERINE_PHOSPHORYLATION	0.793262	0.895944	0.224088	0.809111	47701	56	c("MIF", "BAX", "SMYD3", "RIPK2", "CD44")	0
GO_PROTEOGLYCAN_METABOLIC_PROCESS	0.227125	0.433608	-0.347991	-1.17387	9640	31	c("CSPG5", "CHSY1", "NDST2", "VANGL2", "EXT1", "GLCE", "NDST1", "BGN", "CHPF")	0
GO_NITROGEN_COMPOUND_TRANSPORT	0.227411	0.433608	0.243654	1.10415	16021	259	c("AQP3", "SLC25A33", "SLC1A4", "SLC16A12", "SLC44A4", "SLC25A5", "SLC38A1", "LRPPRC", "SLC7A1", "ANXA1", "RAN", "SLC7A6", "TST", "SLC25A4", "SLC1A5", "SLC38A4", "CLN3", "SLC25A12", "NUP35", "RPSA", "ABCB6", "SLC48A1", "RANBP1", "PLEKHA8", "GIPC1", "TOMM20", "TAP2", "PARK7", "RBMX2", "SLC35A1", "NUP93", "SNAP23", "NUP37", "NUP85", "NXF1", "RPS28", "XPO5", "BUD13", "SEC13", "VDAC3", "SLC25A24", "C…	0
GO_DEFENSE_RESPONSE_TO_OTHER_ORGANISM	0.144369	0.329679	0.276472	1.18422	9605	162	c("SLPI", "BST2", "IFITM3", "B2M", "COX8A", "MRPS2", "ANXA3", "LSM4", "HP", "OPTN", "RIPK2", "SERPINE1", "MDH1", "PLSCR1", "IL17RC", "ZC3H12A", "UNC93B1", "PYCARD", "RPL39", "EIF2S1", "MRPS10", "BECN1", "UBA52", "JAGN1", "NUP93", "BATF", "AIMP1", "POLR3H", "ATG7", "ROMO1", "COTL1", "TRIM11", "PGLYRP1", "POLR3K", "SEH1L", "HRAS", "TMEM203", "STOM", "HIST1H2BC", "SNRPD1", "DDX41", "ZCCHC17", "STAT1…	0
GO_LEUKOCYTE_PROLIFERATION	0.113211	0.281869	0.433086	1.33889	6452	27	c("CLU", "BAX", "CTPS", "HSPD1", "RIPK2", "MALT1", "PSMB10")	0
GO_POSITIVE_REGULATION_OF_MICROTUBULE_POLYMERIZATION_OR_DEPOLYMERIZATION	0.624275	0.773529	0.328849	0.877371	34434	15	c("KATNB1", "PSRC1", "ARL2", "RPS3")	0
GO_ADHERENS_JUNCTION_ASSEMBLY	0.153577	0.343199	-0.396948	-1.27112	6663	25	c("DLC1", "RAMP2", "PDPK1", "TAOK2", "PIP5K1A", "DLG5", "ARHGEF7", "JUP", "HIPK1", "LAMA5", "PTPRK", "CTNNB1", "FERMT2")	0
GO_SECRETORY_GRANULE_ORGANIZATION	0.959529	0.987104	-0.201138	-0.582725	42770	17	c("ABCA1", "CREB1", "LYST", "VPS33B")	0
GO_VENTRICULAR_CARDIAC_MUSCLE_TISSUE_DEVELOPMENT	0.0281656	0.103557	-0.573327	-1.60402	1262	15	c("ID2", "MYH7", "NOTCH1", "FGFR2", "MARCKS")	0
GO_CELLULAR_RESPONSE_TO_INTERFERON_GAMMA	0.0638939	0.187889	0.439871	1.42288	3689	33	c("ASS1", "CX3CL1", "B2M", "GAPDH", "EPRS", "IFNGR2", "CD44")	0
GO_IN_UTERO_EMBRYONIC_DEVELOPMENT	0.000439409	0.00406453	-0.332751	-1.58461	13	197	c("BCL2L11", "C6", "HHEX", "EGFR", "PLCD3", "PTCH1", "OVOL2", "TET1", "PRDM1", "EPAS1", "FZD5", "SOCS3", "FGFR1", "KLF2", "CEBPA", "KDM6A", "WNT7B", "POLG2", "TAF8", "NOTCH1", "MSH2", "NASP", "SIN3A", "TAPT1", "PLCG1", "FGFR2", "JUNB", "INPP5K", "SLC34A2", "MBNL1", "GATA6", "EPB41L5", "ELL", "PCGF2", "INPP5B", "HNF1B", "OCRL", "FLCN", "HOPX", "NR2F2", "ELF3", "FUT8", "KDM1A", "RIC8A", "BIRC6", "C…	0
GO_NEGATIVE_REGULATION_OF_BLOOD_CIRCULATION	0.0496374	0.156179	0.566987	1.51273	2737	15	c("ADORA1", "CX3CL1", "ZC3H12A", "HIF1A", "ATP1A1")	0
GO_ER_NUCLEUS_SIGNALING_PATHWAY	0.847523	0.927716	0.235741	0.740639	48490	29	c("ASNS", "EIF2S1", "HERPUD1", "DDIT3", "LMNA")	0
GO_VESICLE_CYTOSKELETAL_TRAFFICKING	0.867427	0.937334	0.229295	0.725901	49752	30	c("CLN3", "BLOC1S2", "DTNBP1", "WDR43", "BLOC1S3", "HTT", "KIF5B", "KIF3A")	0
GO_REGULATION_OF_TRANSCRIPTION_FACTOR_IMPORT_INTO_NUCLEUS	0.971917	0.994185	-0.171906	-0.671677	38380	60	c("PIK3R1", "DDX58", "THRA", "IL18R1", "NFKBIA", "SPPL3", "MAPK7", "CD36", "AKAP5", "MBTPS1", "FBXW11", "TLR4", "PKD1", "DYRK2", "CDH1", "PKD2", "BCL3", "MXI1", "SUFU", "TRIM28", "PPP3CB")	0
GO_MESENCHYMAL_CELL_DIFFERENTIATION	0.00510485	0.0288059	-0.43616	-1.66744	203	54	c("SEMA4C", "NRP1", "EFNB1", "SEMA5A", "BMP4", "GDNF", "OVOL2", "JAG1", "FGFR1", "NOTCH1", "FGFR2", "EPB41L5", "WWTR1", "LRP6", "SEMA4F", "SEMA4B", "TGFBR1")	0
GO_NEGATIVE_REGULATION_OF_DNA_BIOSYNTHETIC_PROCESS	0.0184766	0.0751142	0.560885	1.63093	1036	21	c("PPARG", "KCNK2", "PINX1")	0
GO_REGULATION_OF_SMALL_GTPASE_MEDIATED_SIGNAL_TRANSDUCTION	2.97717e-05	0.000580422	-0.452362	-2.09519	0	161	c("NGEF", "FGD6", "MADD", "STARD8", "PLEKHG2", "ARHGEF38", "VAV2", "ARHGAP17", "DLC1", "BCL6", "FGD4", "SPRY1", "STARD13", "MYO9A", "ARHGAP24", "ARHGEF17", "SYDE2", "SRGAP2", "ABCA1", "SIPA1L3", "NOTCH2", "MYO9B", "ARHGEF1", "RHOB", "SCAI", "TNFAIP1", "ALS2CL", "SLIT2", "CYTH3", "CYTH1", "TRIP10", "INPP5B", "KANK1", "OCRL", "ARHGAP31", "FLCN", "RALGPS1", "ARHGEF19", "PLEKHG5", "EPS8L1", "MCF2L", …	0
GO_RNA_MODIFICATION	0.000113217	0.00129271	0.492351	1.88797	6	78	c("PUS7", "NHP2", "AARS", "PUSL1", "THG1L", "AARS2", "TRMT6", "TRMU", "FBL", "LCMT2", "FDXACB1", "METTL1", "PUS1", "CDK5RAP1", "TRMT1", "NOP58", "DUS1L", "EMG1", "GAR1", "DIMT1", "URM1", "NUDT16", "CTU2", "NAF1", "NOP10", "TRUB1", "METTL14", "ALKBH3", "GTPBP3", "MOCS3", "NSUN2", "TYW5", "TRMT2B", "OSGEPL1", "TRMT2A", "CDKAL1", "TFB2M", "TRMT11", "SSB")	0
GO_CELLULAR_COMPONENT_ASSEMBLY_INVOLVED_IN_MORPHOGENESIS	0.759097	0.872185	0.211882	0.855103	48503	106	c("PKHD1", "NEBL", "SIX4", "B9D1", "CEP89", "ACTG1", "ATP6V1D", "SNX10", "ARL6", "CEP290", "CFL2", "FLNA", "ATP6V0D1", "KRT8", "MTMR2", "BBIP1", "AHI1")	0
GO_ORGANELLE_FISSION	0.901698	0.958772	0.181744	0.827201	63970	269	c("CCNG1", "RRS1", "PINX1", "CENPW", "KATNB1", "SPC24", "PSRC1", "SMC2", "RAN", "CENPV", "TXNL4A", "MTFP1", "CKS2", "HAUS4", "MAD2L1", "WEE1", "PEX11G", "MLH3", "ZWINT", "BECN1", "NSMCE2", "SSSCA1", "REC8", "SLC2A8", "MUL1", "RPS3", "NUP37", "SLC25A46", "FLNA", "PTTG1", "RPS6", "ANAPC11", "PSMD13", "GGNBP1", "ACOX1", "CHMP3", "SAC3D1", "ARL8A", "PMF1", "SIRT2", "SEH1L", "DNM1L", "MAD2L2", "ANAPC1…	0
GO_MUSCLE_STRUCTURE_DEVELOPMENT	0.00847855	0.0425091	-0.29164	-1.38712	270	195	c("ID3", "MYLK", "SEMA4C", "FOXO4", "BMP4", "MYH7", "CHRNB1", "SIRT1", "MKL1", "EPAS1", "SPEG", "JAG1", "SIK1", "CRYAB", "NFATC4", "CAV1", "NOTCH1", "FGFR2", "KDM6B", "VANGL2", "CFLAR", "RAMP2", "SGCE", "FZD1", "HBEGF", "MBNL1", "PLAGL1", "GATA6", "TCF7L2", "BCL9L", "NR2F2", "TAGLN", "KLF5", "KDM1A", "IFT20", "ATP2A2", "COL3A1", "HIVEP3", "MYEF2", "MEF2A", "SVIL", "FOXK1", "UBE4B", "FOXN2", "REST…	0
GO_NEGATIVE_REGULATION_OF_CELL_CYCLE_PROCESS	0.337897	0.541296	0.252911	1.05883	22112	137	c("ATF5", "MIF", "CDKN1A", "BAX", "CDK5RAP2", "NUBP1", "CDKN2B", "RPS27L", "TRIM37", "SFN", "NME6", "MAD2L1", "TFDP1", "FBXO31", "UBA52", "AURKAIP1")	0
GO_RIBOSOMAL_LARGE_SUBUNIT_ASSEMBLY	0.00322494	0.0204924	0.622431	1.8099	180	21	c("PPAN", "MRPL11", "MRTO4", "FASTKD2", "RPL12", "RPF2", "MRPL20", "BRIX1", "MDN1", "RPL24", "RPL5", "RSL24D1", "RPL6", "RPL38", "RPL23A")	0
GO_MAINTENANCE_OF_LOCATION_IN_CELL	0.976624	0.994755	-0.167763	-0.674275	37809	69	c("ANK3", "TAF8", "THRA", "CAV1", "SUN2", "TOPORS", "PINK1", "NFKBIA", "HSPA5", "SYNE2", "SUN1", "EZR", "OS9", "PKD1", "GOPC", "GRIK5", "UVRAG", "TLN1", "JUP", "PKD2", "TAF3", "BCL3", "MXI1", "SUFU", "GOLPH3", "MORC3", "ARHGAP21")	0
GO_CEREBELLAR_CORTEX_DEVELOPMENT	0.847575	0.927716	0.243852	0.72519	47837	23	c("AARS", "UQCRQ")	0
GO_REGULATION_OF_MICROTUBULE_POLYMERIZATION	0.375709	0.576731	-0.34542	-1.05742	16484	21	c("SGK1", "TUBGCP4", "CAV1", "CLASP2", "CDKN1B", "CLASP1", "STMN1", "ABL1")	0
GO_CELLULAR_RESPONSE_TO_OXYGEN_LEVELS	0.473231	0.657324	-0.236642	-0.988337	17757	85	c("NDRG1", "SIRT1", "TBL2", "EPAS1", "VASN", "BBC3", "PRKCE", "CITED2", "CAV1", "NOTCH1", "CPEB4", "PINK1", "GATA6", "PPP1R15A", "FOXO1", "HIF1AN", "DNMT3A", "PLK3", "BNIP3L", "ADRB2", "BACH1")	0
GO_DNA_CATABOLIC_PROCESS	0.791763	0.895289	0.271798	0.760089	44059	18	c("ENDOG", "H1F0", "TATDN1", "AIFM1", "FBXO18", "MUS81")	0
GO_REGULATION_OF_INTRACELLULAR_ESTROGEN_RECEPTOR_SIGNALING_PATHWAY	0.314055	0.518071	-0.383906	-1.11223	13998	17	c("CNOT1", "FOXA1", "UFL1", "DDX5", "STRN3", "UBA5", "KANK2", "PAK1", "DDX17")	0
GO_CELLULAR_RESPONSE_TO_HORMONE_STIMULUS	0.013395	0.0600513	-0.258779	-1.29667	370	303	c("ARG1", "TBC1D4", "ABHD2", "FBXO32", "ADAMTS1", "NCOA4", "EGFR", "FOXO4", "BMP4", "VDR", "SIRT1", "ADCY7", "DUSP1", "SOCS2", "NR4A2", "IRS2", "PIK3R1", "INSR", "SLIT3", "LPIN1", "ADCY6", "IRS1", "CALCOCO1", "ERRFI1", "NR1D1", "ATP6V1C2", "NCOA2", "HMGCS2", "SIK1", "TGFB1I1", "SGK1", "PIAS1", "NR4A3", "NFKB1", "CDK2", "THRA", "PRKCE", "RARG", "CAV1", "PIK3CA", "NOTCH1", "PAQR8", "RAMP2", "JUNB",…	0
GO_CELL_FATE_COMMITMENT_INVOLVED_IN_FORMATION_OF_PRIMARY_GERM_LAYER	0.0175951	0.0721326	-0.596884	-1.66993	788	15	c("KLF4", "BMP4", "GATA6", "HNF1B", "PAF1", "ETS2", "SMAD1", "CTR9", "RTF1", "EYA2", "CTNNB1")	0
GO_DNA_REPAIR	0.999458	1	-0.143212	-0.717596	27681	303	c("CCNO", "HIST4H4", "SIRT1", "CDC14B", "PMS2", "CRY2", "TAOK3", "JMY", "POLG2", "NTHL1", "CDK2", "WRN", "POLR2A", "MSH2", "CSNK1E", "INO80D", "POLG", "FANCM", "PAXIP1", "TRRAP", "FTO", "ERCC6", "COPS7B", "TDP2", "ACTR8", "SMG1", "MEN1", "USP1", "INTS3", "BACH1", "SFPQ", "RPA2", "REV3L", "NFRKB", "ZBTB1", "POLB", "ABL1", "HLTF", "TAOK1", "MCM9", "PRKDC", "UIMC1", "SMC5", "TRIP12", "SETD2", "PARP4…	0
GO_T_CELL_DIFFERENTIATION_INVOLVED_IN_IMMUNE_RESPONSE	0.743655	0.86226	0.292143	0.792182	41080	16	c("RORC", "RELB", "BATF")	0
GO_SULFUR_COMPOUND_CATABOLIC_PROCESS	0.536947	0.705101	0.337073	0.942633	29879	18	c("CDO1", "HEXB", "HEXA", "ARSB", "ADO")	0
GO_CHLORIDE_TRANSPORT	0.301593	0.505769	-0.328284	-1.10739	12801	31	c("GABRE", "SLC12A6", "FXYD3", "SLC26A2", "CLIC3", "SLC26A9", "CLIC5", "CLIC4", "SLC4A2", "SLC4A3", "SLC12A4", "TTYH3")	0
GO_PROTEIN_POLYMERIZATION	0.144122	0.329679	-0.357227	-1.25661	6022	37	c("MID1IP1", "TPPP3", "TUBGCP4", "CAV1", "CLASP2", "CLASP1", "ANG", "DIAPH1", "MSRB2", "JAK2", "NDE1", "GOLGA2", "AKAP9", "COBLL1", "SLAIN2", "TTC17")	0
GO_CELLULAR_RESPONSE_TO_CORTICOSTEROID_STIMULUS	0.424504	0.619181	0.324983	1.02101	24287	29	c("ASS1", "GSTP1", "ANXA1", "SMYD3", "RAN")	0
GO_SIGNAL_TRANSDUCTION_IN_RESPONSE_TO_DNA_DAMAGE	0.652341	0.793696	-0.223865	-0.904419	25120	71	c("NDRG1", "PLK2", "CNOT6L", "CDK2", "SOX4", "ING4", "PGAP2", "CNOT1", "CDKN1B", "PAXIP1", "PLAGL1", "RBL2", "PLK3", "CNOT4", "ABL1", "CRADD", "PRKDC", "RBM38", "CASP2", "CNOT6", "CASP9", "ARID3A", "MYO6", "FOXO3", "USP10", "EP300", "CDC5L", "MDM4", "BCL3", "ATRX")	0
GO_MUSCLE_CONTRACTION	0.149204	0.335997	-0.287487	-1.19571	5624	83	c("ITGA1", "MYLK", "GDNF", "MYH7", "CHRNB1", "NEDD4L", "SCN7A", "SMAD5", "CRYAB", "PIK3CA", "GAMT", "KCNJ2", "VIM", "ADRB2", "KCNE2", "ARHGEF11", "TPM3")	0
GO_TRANSITION_METAL_ION_HOMEOSTASIS	0.00756679	0.0391464	0.436082	1.61399	459	64	c("STEAP4", "LCN2", "B2M", "NUBP1", "ISCU", "SFXN1", "SCO2", "HMOX1", "FTH1", "HIF1A", "ABCB6", "SLC30A1", "CYBRD1", "CCDC22", "HFE", "BDH2")	0
GO_REGULATION_OF_ADHERENS_JUNCTION_ORGANIZATION	0.0608481	0.181304	-0.405091	-1.40562	2559	35	c("DLC1", "LDB1", "SDC4", "CLASP2", "CLASP1", "EPB41L5", "BCAS3", "MACF1", "PHLDB2", "MMP14")	0
GO_ENZYME_LINKED_RECEPTOR_PROTEIN_SIGNALING_PATHWAY	4.0269e-05	0.000609547	-0.309896	-1.59509	0	396	c("NGEF", "FGFR3", "NCF1", "EGFR", "FOXO4", "NRP1", "EFNB1", "EFNB2", "BAMBI", "BMP4", "TGIF2", "ID1", "LIFR", "ACVR2B", "NPR2", "NRP2", "VAV2", "USP8", "EPHB4", "EIF2AK3", "EPHA7", "PPM1L", "SOCS2", "TXNIP", "IRS2", "SMAD5", "HNRNPH1", "MAGI2", "PIK3R1", "BMP3", "INSR", "FGFR1", "FGF1", "IRS1", "DGKD", "ATP6V1C2", "MET", "DDIT4", "RAPGEF2", "KLF10", "MTSS1", "ERBB3", "ESRP1", "TGFB1I1", "FSTL1",…	0
GO_REGULATION_OF_DEFENSE_RESPONSE_TO_VIRUS_BY_VIRUS	0.16457	0.358716	0.45931	1.28447	9157	18	c("B2M", "AP1S1", "AP1M2", "AP2M1", "ATP6V1H", "ARF1", "ELMO1", "PAK2", "AP2A1")	0
GO_REGULATION_OF_RECEPTOR_INTERNALIZATION	0.506793	0.679833	0.344742	0.96408	28201	18	c("CD63", "ATAD1", "MTMR2", "SDCBP", "AHI1")	0
GO_REGULATION_OF_CALCIUM_ION_TRANSMEMBRANE_TRANSPORT	0.442282	0.63341	-0.271461	-1.00314	18018	46	c("HSPA2", "BMP4", "NOS1AP", "PRKCE", "STIM1", "PLCG1", "DIAPH1", "AHNAK", "KCNE2", "ABL1", "PDPK1", "FMR1", "PRKACA", "GNB5", "PLA2G6", "TSPAN13", "TGFB1", "PKD2", "ASPH", "LYN", "PDE4D")	0
GO_RESPONSE_TO_BACTERIUM	0.0447904	0.145185	0.2981	1.30333	3037	190	c("SLPI", "ALPL", "ASS1", "GSTP1", "PTGES", "P2RY2", "B2M", "LY96", "F3", "GPX1", "CD14", "GCH1", "ANXA3", "HP", "OPTN", "FUCA2", "BYSL", "RIPK2", "SERPINE1", "ADH5", "PPARGC1A", "ZC3H12A", "HIF1A", "GNG12", "MALT1", "PYCARD", "RPL39", "CNP", "NFKBIL1", "CXCL16")	0
GO_POSITIVE_REGULATION_OF_LEUKOCYTE_MIGRATION	0.014545	0.063402	0.500367	1.61857	839	33	c("LGALS3", "CX3CL1", "C1QBP", "SERPINE1", "PYCARD", "VEGFB", "THBS1")	0
GO_CALCIUM_ION_IMPORT	0.758591	0.872185	-0.256312	-0.803074	33044	23	c("ITPR2", "BBC3", "PRKCE")	0
GO_CELL_MATURATION	0.125858	0.301473	-0.33662	-1.26082	5094	49	c("ABHD2", "ID2", "EPAS1", "NR4A2", "FZD5", "SCARF1", "FGFR1", "KLF2", "CEBPA", "TFCP2L1", "RFX3")	0
GO_REGULATION_OF_SECRETION	0.234108	0.441482	-0.21744	-1.07728	6742	274	c("NNAT", "NPY2R", "RBP4", "ITPR2", "UNC13D", "SRCIN1", "GDNF", "C2CD4B", "ANPEP", "PFKFB2", "IRS2", "FOXP1", "IRS1", "NR1D1", "RHBDF2", "CADM1", "ERBB3", "RFX3", "SYTL2", "ARFIP1", "DPYSL2", "SGK1", "ARNTL", "RAB27B", "KDM5B", "PRKCE", "GOLPH3L", "PIM3", "NOTCH1", "PPP1R9A", "SDC4", "GLUL", "SOX4", "PINK1", "CLASP2", "CLASP1", "ANG", "CACNA1A", "LGI3", "MARCKS", "PRKCA", "RAB33B", "TCF7L2", "C2C…	0
GO_CELLULAR_RESPONSE_TO_TOXIC_SUBSTANCE	0.244994	0.452669	-0.424714	-1.18824	10985	15	c("PPP1R9A", "PINK1", "CDKN1B", "PPP1R15A", "HSPA5", "CRIP1", "OGT", "EP300")	0
GO_MODULATION_OF_TRANSCRIPTION_IN_OTHER_ORGANISM_INVOLVED_IN_SYMBIOTIC_INTERACTION	0.893069	0.952426	-0.238996	-0.66865	40046	15	c("INPP5K", "REST", "CHD1", "HDAC1", "EP300", "SP1")	0
GO_APOPTOTIC_SIGNALING_PATHWAY	0.0448021	0.145185	0.298427	1.30366	3033	189	c("PHLDA3", "CLU", "ADORA1", "CDKN1A", "AEN", "ZMAT3", "G0S2", "BAX", "TRIB3", "SOD2", "LY96", "TIMM50", "GPX1", "CD14", "NUPR1", "CYCS", "DAP3", "RPS27L", "LAMP1", "HMOX1", "SFN", "TM2D1", "PYCARD")	0
GO_NEURAL_NUCLEUS_DEVELOPMENT	0.362723	0.56635	0.329363	1.06541	20947	33	c("COX6B1", "CKB", "NDUFS3", "CNP", "ATP5F1", "S100A1", "ATP5J", "SIRT2", "LDHA", "ACTB")	0
GO_LYMPHOCYTE_MEDIATED_IMMUNITY	0.19979	0.400813	0.348123	1.19789	11770	44	c("CLU", "C1QBP", "PRDX1", "KDM5D", "HSPD1", "RAET1E", "C3", "EXOSC3", "TUBB4B", "BATF")	0
GO_REGULATION_OF_HEART_MORPHOGENESIS	0.422818	0.617948	-0.365913	-1.02373	18959	15	c("BMP4", "NOTCH1")	0
GO_FC_EPSILON_RECEPTOR_SIGNALING_PATHWAY	0.0347728	0.120857	0.347708	1.39454	2215	102	c("PSMB9", "PSMB8", "PSMB5", "PSMA3", "MALT1", "NFATC1", "PSMB10", "UBA52", "PSMB3", "PSMC5", "PSMD14", "PSMC6", "PSMD11", "PSMA4", "PSMA1", "UBC", "PSMB2", "PSMD13", "PSMB1", "PSMD2", "PSMD12", "PSMD1", "PSMC1", "PSMA2", "PSMA7", "PSMC4", "HRAS", "PSMD8", "PSMC2", "PSMB6", "JUN", "PSMB7", "PSMD7", "PSMB4", "PSMA6", "PSME1", "IKBKG", "PSMC3", "RPS27A", "PSMD6", "PSME3", "PSME2", "PSMD3")	0
GO_HIPPOCAMPUS_DEVELOPMENT	0.398425	0.595702	0.319323	1.03971	23022	34	c("NME1", "ANXA3", "RAN", "UQCRQ")	0
GO_REGULATION_OF_PROTEIN_LOCALIZATION_TO_CELL_SURFACE	0.845613	0.927129	0.264759	0.70638	46643	15	c("RANGRF", "HFE", "STX3", "COMMD1")	0
GO_RIBONUCLEOSIDE_TRIPHOSPHATE_BIOSYNTHETIC_PROCESS	1.72622e-05	0.000423469	0.662357	2.17178	0	35	c("NME1", "ALDOA", "CHCHD10", "ATP5B", "ATP5C1", "CTPS", "ATP5G1", "ATP5G3", "NME4", "NME6", "ATP5A1", "ATP5E", "STOML2", "ATP5L", "ATP5F1", "ATP5D", "ATP5J2", "UCK2", "ATP5J", "ATP5H", "ATP5G2", "ATP6V0A1", "CTPS2")	0
GO_REGULATION_OF_CHROMOSOME_SEGREGATION	0.953175	0.984151	0.189098	0.6651	56732	49	c("MAD2L1", "BECN1", "NSMCE2", "PTTG1", "ANAPC11", "SIRT2", "PSMG2", "MAD2L2", "ANAPC10", "BUB3")	0
GO_PROTEIN_K11_LINKED_UBIQUITINATION	0.860952	0.933443	0.240054	0.713893	48592	23	c("ANAPC11", "ANAPC10", "UBE2L3", "ANAPC1", "CDC16", "UBE2E2", "UBE2A", "UBE2W", "UBE2E3", "CDC27", "UBE2D3", "ANAPC13")	0
GO_SPHINGOLIPID_METABOLIC_PROCESS	0.190243	0.389411	0.308807	1.17962	11752	76	c("GLA", "BAX", "NEU1", "HEXB", "HEXA", "ST8SIA6", "PPT1", "PSAP", "CLN3", "AGK", "CTSA", "ARSB", "ST3GAL4", "ORMDL1", "SMPD1", "CREM", "ORMDL2", "VAPA", "SUMF1", "ASAH1")	0
GO_PROTEIN_ACETYLATION	0.516564	0.687535	-0.229025	-0.969809	19132	92	c("SIRT1", "PER1", "CRTC2", "NCOA2", "SAP130", "LDB1", "MSL2", "ING4", "TRRAP", "ING3", "PCGF2", "FOXO1", "KAT6B", "KAT6A", "SRCAP", "MECP2", "YEATS2", "ESCO1", "KAT2B", "TAF1", "BRPF3", "MSL1", "EP400", "NAA30", "MBIP", "BRPF1", "ATF2")	0
GO_REGULATION_OF_NUCLEOCYTOPLASMIC_TRANSPORT	0.285368	0.492365	-0.238068	-1.07402	9885	135	c("EGFR", "BAMBI", "SEMA5A", "BMP4", "SIRT1", "FZD7", "PIK3R1", "DDX58", "THRA", "IL18R1", "SOX4", "NUP54", "FZD1", "AXIN2", "KANK1", "TCF7L2", "CTDSPL2", "NFKBIA", "SPPL3", "PRKCD", "WWTR1", "MAPK7", "CD36", "AKAP5", "JAK2", "TGFBR1", "MBTPS1", "SETD2", "FBXW11", "TLR4", "RANBP3", "PRKACA")	0
GO_CELLULAR_HORMONE_METABOLIC_PROCESS	0.152025	0.340774	-0.360519	-1.25096	6395	35	c("RBP4", "SULT1A1", "RETSAT", "RBP1", "STARD3", "RDH11", "STAT5B", "SCARB1", "ECE1")	0
GO_PTERIDINE_CONTAINING_COMPOUND_METABOLIC_PROCESS	0.0206459	0.080679	0.549652	1.61545	1160	22	c("MTHFD2", "GCH1", "ATIC", "PCBD2", "TYMS", "SHMT2", "SHMT1", "QDPR", "GGH", "PTS")	0
GO_BONE_REMODELING	0.110299	0.277128	-0.480557	-1.36945	4936	16	c("CTHRC1", "NOTCH2", "ADRB2", "EPHA2", "TGFB1", "TGFB3", "RASSF2", "LRRK1", "CTNNB1", "RAB3D", "SRC")	0
GO_FORMATION_OF_TRANSLATION_PREINITIATION_COMPLEX	0.0185108	0.0751488	0.593773	1.63555	1025	17	c("EIF3C", "EIF2D", "EIF3I", "EIF3D", "EIF3B", "DENR", "EIF3F", "EIF3G", "EIF3H")	0
GO_POSITIVE_REGULATION_OF_INTERFERON_BETA_PRODUCTION	0.13294	0.311727	-0.428698	-1.31235	5832	21	c("IRF1", "ZBTB20", "DDX58", "DDX3X", "IFNAR1", "POLR3B", "TLR4", "RNF135", "HMGB2")	0
GO_REGULATION_OF_PROTEIN_SECRETION	0.426659	0.619951	-0.217424	-1.00826	14249	163	c("NNAT", "RBP4", "ITPR2", "SRCIN1", "PFKFB2", "IRS2", "FOXP1", "IRS1", "NR1D1", "RHBDF2", "CADM1", "RFX3", "ARFIP1", "ARNTL", "PRKCE", "GOLPH3L", "PIM3", "GLUL", "SOX4", "ANG", "CACNA1A", "MARCKS", "PRKCA", "TCF7L2", "C2CD2L", "STXBP5", "MIDN", "IFNAR1", "IL17RA", "F2RL1", "JAK2", "ABL1", "EXPH5", "LLGL1", "TLR4", "GPAM", "IL33", "SPTBN1", "REST", "EZR", "PLA2G1B")	0
GO_REGULATION_OF_PEPTIDYL_TYROSINE_PHOSPHORYLATION	0.257514	0.466042	-0.258451	-1.10137	9501	95	c("FGFR3", "SRCIN1", "EGFR", "NRP1", "EPHA7", "SOCS3", "ERRFI1", "ERBB3", "SH3BP5L", "YES1", "UNC119", "PRKCE", "CAV1", "ERCC6", "RAP2C", "APP", "DVL2", "IFNAR1", "PRKCD", "PSEN1", "CD36", "ARHGEF2", "IL6ST", "JAK2", "ABL1", "ADAM17")	0
GO_RESPONSE_TO_INSULIN	0.539707	0.7063	0.231604	0.960711	35121	128	c("PPARG", "FABP3", "GOT1", "SLC25A33", "EIF4EBP1", "TRIB3", "GSTP1", "ATP6V1D", "ATP6V0B", "PTPN2", "HIF1A", "CRY1", "ATP6V1G1", "ATP6V1E1")	0
GO_REGULATION_OF_MUSCLE_CELL_APOPTOTIC_PROCESS	0.18678	0.38577	-0.398333	-1.23421	8174	22	c("PDCD4", "LIFR", "SIRT1", "CAV1", "LRP6", "JAK2", "PDPK1", "BAG3", "HMGCR", "ILK")	0
GO_POSITIVE_REGULATION_OF_NIK_NF_KAPPAB_SIGNALING	0.991428	1	0.172447	0.482252	55170	18	c("MALT1", "RPS3", "IRAK1", "ZFP91", "COPS8", "ACTN4", "TRAF2", "TRAF4", "HMGB1")	0
GO_REGULATION_OF_CARBOHYDRATE_METABOLIC_PROCESS	0.487893	0.667343	-0.234305	-0.982239	18214	87	c("SIRT1", "PFKFB2", "IRS2", "INSR", "IRS1", "NR1D1", "NCOA2", "DDIT4", "SIK1", "NFKB1", "PRKCE", "INPP5K", "CLK2", "MIDN", "FOXO1", "RANBP2", "LCMT1")	0
GO_NEGATIVE_REGULATION_OF_SYNAPTIC_TRANSMISSION	0.473591	0.657324	-0.29876	-0.984044	20308	28	c("NPY2R", "SHANK2", "PLK2")	0
GO_B_CELL_ACTIVATION	0.521819	0.692858	0.268713	0.960096	31281	53	c("BAX", "BST2", "CTPS", "HSPD1", "PTPN2", "MALT1", "ATP11C", "EXOSC3", "BATF", "JAK3")	0
GO_REGULATION_OF_NEURON_DIFFERENTIATION	3.39997e-05	0.000581177	-0.357893	-1.764	0	260	c("FSTL4", "KLF4", "NGEF", "DIXDC1", "ID4", "SRCIN1", "ADAMTS1", "SEMA4C", "ID2", "NRP1", "CAPRIN2", "SEMA5A", "BMP4", "ETV5", "TGIF2", "ID1", "PLK2", "LIMK1", "EPHA7", "JAG1", "NEDD4L", "BCL6", "SCARF1", "MAGI2", "ZMYND8", "ANKRD27", "ENC1", "SLIT3", "FGFR1", "KIF13B", "ADCY6", "SSH2", "HMG20A", "RAPGEF2", "PLXNB1", "DPYSL2", "BCL11B", "SGK1", "EFEMP1", "PLXNA2", "NFATC4", "TLE6", "CAV1", "ARHGE…	0
GO_NEGATIVE_REGULATION_OF_NF_KAPPAB_TRANSCRIPTION_FACTOR_ACTIVITY	0.208345	0.412811	0.35828	1.19593	12162	38	c("PKHD1", "SETD6", "TRIM37", "ZC3H12A", "PYCARD", "DNAJA3", "NFKBIL1", "RBCK1", "IRAK2", "ANXA4", "BRMS1")	0
GO_PROTEIN_POLYUBIQUITINATION	0.793064	0.895944	0.196909	0.864225	53990	196	c("PSMB9", "CDC34", "FBXO4", "PSMB8", "PSMB5", "MARCH5", "PSMA3", "FBXO31", "STUB1", "PSMB10", "UBA52", "FBXO6", "RNF115", "PSMB3", "PSMC5", "PSMD14", "RBCK1", "PSMC6", "RBX1", "UBE2F", "PSMD11", "PSMA4", "PSMA1", "UBC", "PSMB2", "ANAPC11", "PSMD13", "PSMB1", "PSMD2", "PSMD12", "PSMD1", "PSMC1", "PSMA2", "PSMA7", "PSMC4", "ANAPC10", "PSMD8", "UBE2E1", "PSMC2", "PSMB6", "PSMB7", "PSMD7", "RNF126",…	0
GO_RIBONUCLEOPROTEIN_COMPLEX_LOCALIZATION	0.334533	0.539052	0.266038	1.06514	21279	101	c("RRS1", "RAN", "SDAD1", "NUP35", "RPSA", "NOP58", "RBMX2", "NUP93", "NUP37", "NUP85", "NXF1", "RPS28", "BUD13", "RPS15", "RAE1", "THOC5", "SEH1L", "NUP205", "U2AF1", "EIF4A3", "SRSF5", "EIF6", "EIF5A", "DDX39B", "PRPF31", "NUP43", "NMD3", "NUP62", "SRSF6", "SRRM1", "NUP50", "EIF4E", "ZC3H3", "CPSF2", "THOC7", "NCBP2", "THOC6", "THOC1", "ENY2", "CPSF1", "NCBP1", "DDX19A")	0
GO_REGULATION_OF_MRNA_3_END_PROCESSING	0.378963	0.57874	-0.335463	-1.05107	16507	23	c("TOB1", "CNOT1", "ZFP36", "TNRC6B", "PAF1", "CPEB3", "TNRC6C", "CTR9", "RNF20", "CCNT1", "RNF40")	0
GO_REGULATION_OF_PEPTIDE_TRANSPORT	0.0680927	0.19726	-0.291595	-1.27396	2447	110	c("NNAT", "NPY2R", "RBP4", "ITPR2", "PFKFB2", "IRS2", "IRS1", "NR1D1", "RFX3", "ARNTL", "PRKCE", "PIM3", "IL18R1", "GLUL", "SOX4", "CACNA1A", "MARCKS", "PRKCA", "TCF7L2", "C2CD2L", "GABBR1", "MIDN")	0
GO_POSITIVE_REGULATION_OF_ION_TRANSPORT	0.265819	0.474085	0.277819	1.11063	16891	100	c("MIF", "LGALS3", "ADORA1", "BAX", "P2RY2", "B2M", "GSTO1", "GSTM2")	0
GO_ATP_BIOSYNTHETIC_PROCESS	0.000229641	0.00229877	0.662711	2.01106	12	25	c("ALDOA", "CHCHD10", "ATP5B", "ATP5C1", "ATP5G1", "ATP5G3", "ATP5A1", "ATP5E", "STOML2", "ATP5L", "ATP5F1", "ATP5D", "ATP5J2", "ATP5J", "ATP5H", "ATP5G2", "ATP6V0A1")	0
GO_CANONICAL_WNT_SIGNALING_PATHWAY	2.49663e-05	0.000557072	-0.604552	-2.30213	0	53	c("KLF4", "DIXDC1", "NR4A2", "FZD7", "FZD5", "ZNRF3", "KDM6A", "TCF7L1", "WNT7B", "FZD8", "RARG", "CAV1", "TBL1XR1", "PTK7", "SOX4", "FZD3", "FZD1", "TCF7L2", "BCL9L", "DVL2", "PSEN1", "LRP6")	0
GO_ACUTE_INFLAMMATORY_RESPONSE	0.00263158	0.0174821	0.587813	1.81723	149	27	c("ASS1", "PTGES", "F3", "NUPR1", "HP", "PLSCR1", "HIF1A", "ITIH4", "HFE", "B4GALT1")	0
GO_NUCLEOBASE_METABOLIC_PROCESS	0.0121053	0.0558836	0.538616	1.66514	689	27	c("AOX1", "TYMS", "GMPR", "GMPR2", "RRM1", "CMPK1", "UMPS", "SHMT1", "UCK2", "APRT", "DPYD")	0
GO_HUMORAL_IMMUNE_RESPONSE	0.0167382	0.069695	0.531712	1.62904	950	26	c("SLPI", "CLU", "BST2", "C1QBP", "B2M", "ST6GAL1", "RPL39", "C3", "PSMB10")	0
GO_PHAGOSOME_MATURATION	0.0892294	0.24268	0.480608	1.39751	5007	21	c("ATP6V1D", "ATP6V0B", "ATP6V1G1", "ATP6V1E1", "ATP6V1F", "SYT7", "ATP6V0D1", "ATP6V1H", "ATP6V0A1", "ATP6V1A")	0
GO_CHROMATIN_MODIFICATION	3.90808e-05	0.000605296	-0.322542	-1.65071	0	373	c("BCORL1", "HIST4H4", "PRMT8", "BAHCC1", "SIRT1", "ING1", "TET1", "CECR2", "CBX7", "SATB1", "SAP18", "SETD1B", "MBTD1", "PER1", "CRTC2", "RPS6KA4", "NCOA2", "HMG20A", "TET2", "ATAD2", "PHF21A", "KDM6A", "SAP130", "BANP", "LDB1", "HDAC7", "PHF13", "MSL2", "CDK2", "KDM5B", "RSF1", "SMARCC2", "JARID2", "RYBP", "NASP", "ARID4A", "TBL1XR1", "SIN3A", "KDM4B", "ATXN7", "BRD3", "PHF8", "KDM6B", "KDM3B",…	0
GO_MYELOID_LEUKOCYTE_ACTIVATION	0.382916	0.583224	0.307228	1.04651	22503	42	c("CLU", "CX3CL1", "ANXA3", "PYCARD", "RELB", "CSF2", "BATF", "SNAP23", "STXBP2")	0
GO_ANTERIOR_POSTERIOR_PATTERN_SPECIFICATION	0.000523245	0.00469155	-0.444194	-1.81822	19	76	c("HHEX", "ZBTB16", "BMP4", "ACVR2B", "FZD5", "KDM6A", "LDB1", "PLXNA2", "RARG", "FRS2", "NOTCH1", "VANGL2", "AXIN2", "EPB41L5", "PCGF2", "HNF1B", "SCMH1", "PBX3", "PBX1", "NR2F2", "RNF2", "PSEN1", "LRP6", "PGAP1", "PRKDC", "TGFBR1", "ETS2", "MIB1", "ACVR2A", "ABI1", "SHH", "CELSR2", "HIPK1", "SSBP3", "EP300", "RBPJ")	0
GO_POSITIVE_REGULATION_OF_CELL_DIVISION	0.69768	0.831357	0.242622	0.860361	41677	51	c("PDGFA", "CENPV", "YBX1", "VEGFB", "RANBP1", "BECN1", "GIPC1", "NSMCE2", "BTC", "ANAPC11", "SIRT2", "ANAPC10", "PHB2")	0
GO_PIGMENT_BIOSYNTHETIC_PROCESS	0.164415	0.358645	0.401089	1.26012	9406	29	c("SHMT1", "APRT", "TMEM14C", "TSPO", "UROS", "HMBS", "SLC25A39", "FXN", "ATPIF1", "DDT", "PRPS1", "FECH", "ALAS1", "COX15", "COX10", "ALAD")	0
GO_ERBB_SIGNALING_PATHWAY	0.0462439	0.148879	-0.367027	-1.40314	1847	54	c("EGFR", "USP8", "PIK3R1", "DGKD", "ERBB3", "ERBB2", "EFEMP1", "PIK3CA", "PLCG1", "HBEGF", "GRB7", "CBL", "ABL1", "PDPK1", "ADAM17", "GAB1", "EPS15", "SOCS5", "SOS1", "NRAS", "TGFB1")	0
GO_EMBRYONIC_ORGAN_MORPHOGENESIS	2.78118e-05	0.000580422	-0.50688	-2.20623	0	108	c("CTHRC1", "RBP4", "FBN2", "INSIG1", "ID2", "NRP1", "BMP4", "OVOL2", "MAFB", "FZD5", "LRIG1", "FGFR1", "KDM6A", "EFEMP1", "NR4A3", "SEC24B", "RARG", "FRS2", "NOTCH1", "PTK7", "FGFR2", "VANGL2", "FZD3", "PCGF2", "HNF1B", "CLIC5", "NDST1", "DVL2", "YAP1", "PSEN1", "MMP14", "EPHA2", "CHD7", "SPRY2", "GRHL2", "GJB6", "TGFBR1", "SETD2", "C2CD3", "IFT172", "ACVR1", "PHACTR4", "MIB1", "SP3", "ARID1A", …	0
GO_REPRODUCTIVE_SYSTEM_DEVELOPMENT	0.00126823	0.00962867	-0.317772	-1.51733	39	202	c("RBP4", "BCL2L11", "ID4", "ADAMTS1", "NCOA4", "EGFR", "PLCD3", "BMP4", "VDR", "SIRT1", "OVOL2", "PRDM1", "EPAS1", "DHCR24", "FZD5", "MERTK", "SOCS3", "INSR", "SLIT3", "NCOA2", "CEBPA", "WNT7B", "KDM5B", "RARG", "FRS2", "NOTCH1", "MSH2", "NASP", "ARID4A", "FGFR2", "NKX2-1", "JUNB", "SLIT2", "GATA6", "ANG", "STAT5B", "HNF1B", "RNF38", "KDM5A", "MEN1", "KDM3A", "NR2F2", "ARID4B", "NRIP1", "MMP14",…	0
GO_CYTOSOLIC_CALCIUM_ION_TRANSPORT	0.486878	0.666891	-0.33208	-0.97525	21594	18	c("ITPR2", "BBC3", "PRKCE")	0
GO_REGULATION_OF_SPINDLE_ORGANIZATION	0.840375	0.924856	0.26341	0.71427	46423	16	c("PSRC1", "CHMP3", "CHMP4B", "CHMP2A")	0
GO_POSITIVE_REGULATION_OF_CATABOLIC_PROCESS	0.652227	0.793696	0.203107	0.930602	46720	287	c("CLU", "BAX", "PSMB9", "TRIB3", "ENTPD5", "GCLC", "HSPBP1", "PSMB8", "PSMB5", "RIPK2", "PSMA3", "RHBDD1", "ZC3H12A", "HIF1A", "ENDOG", "SQSTM1", "MAD2L1", "STUB1", "PSMB10", "BECN1", "UBA52", "NDUFA13", "CCDC22", "NSMCE2", "PSMB3", "SVIP", "PARK7", "PSMC5", "RHBDD3", "PSMD14", "PSMC6", "PSMD11", "PSMA4", "PSMA1", "UBC", "PSMB2", "ANAPC11", "PSMD13", "POLR2G", "PSMB1", "ATG7", "PSMD2", "HERPUD1"…	0
GO_GLIOGENESIS	0.154228	0.343605	0.311813	1.21162	9619	84	c("PHGDH", "CLU", "GSTP1", "HEXB", "AREG", "ANXA1", "HDAC11", "EPHA4", "SKI", "EIF2B3", "CNP", "EIF2B5")	0
GO_PEPTIDYL_THREONINE_MODIFICATION	0.072619	0.207493	-0.394041	-1.37761	3049	36	c("MAPK8", "CLK1", "MAP3K12", "PRKCA", "LMTK2", "PRKCD", "PDPK1", "TGFBR1", "TAF1", "HIPK3", "PRKACA", "ACVR1", "NLK")	0
GO_MATURATION_OF_5_8S_RRNA_FROM_TRICISTRONIC_RRNA_TRANSCRIPT_SSU_RRNA_5_8S_RRNA_LSU_RRNA_	0.0442244	0.144272	0.543964	1.52121	2460	18	c("RRS1", "RPSA", "EXOSC8", "WDR12", "EXOSC3", "NOP14", "PES1", "EXOSC9", "RPS21")	0
GO_ANTIGEN_PROCESSING_AND_PRESENTATION	0.000153917	0.00169135	0.428232	1.77204	9	126	c("PSMB9", "B2M", "CYBA", "KDM5D", "PSMB8", "PSMB5", "RAET1E", "PSMA3", "AP1S1", "RELB", "PSMB10", "HFE", "PSMB3", "TAP2", "SAR1B", "AP1M2", "PSMC5", "PSMD14", "PSMC6", "PSMD11", "PSMA4", "PSMA1", "PSMB2", "PSMD13", "SEC13", "AP2M1", "PSMB1", "PSMD2", "PSMD12", "PSMD1", "PSMC1", "CTSD", "PSMA2", "PSMA7", "PSMC4", "CLTA", "PSMD8", "DCTN3", "PSMC2", "PSMB6", "PSMB7", "PSMD7", "PSMB4", "PSMA6", "DCT…	0
GO_CELLULAR_AMINO_ACID_CATABOLIC_PROCESS	0.392792	0.591582	0.282708	1.03758	23803	61	c("GOT1", "DDO", "CDO1", "THNSL2", "AASS", "GCAT", "HIBADH", "ASRGL1", "ABHD12", "GCSH", "SHMT1", "ADO")	0
GO_MAINTENANCE_OF_LOCATION	0.911398	0.965223	-0.184131	-0.781596	33728	93	c("FBN2", "ANK3", "TAF8", "THRA", "CAV1", "SUN2", "TOPORS", "PINK1", "ATP7B", "STAT5B", "GM2A", "NFKBIA", "NRIP1", "CD36", "HSPA5", "SYNE2", "SUN1", "EZR", "OS9", "SLC30A7", "HSP90B1", "NBL1", "PKD1", "GOPC", "GRIK5", "UVRAG", "TLN1", "JUP", "PKD2", "TAF3", "BCL3", "B4GALNT1", "MXI1", "SUFU", "GOLPH3")	0
GO_NEPHRON_EPITHELIUM_DEVELOPMENT	0.000749281	0.00629353	-0.529584	-1.89631	30	40	c("BMP4", "GDNF", "PTCH1", "JAG1", "MAGI2", "FGF1", "MTSS1", "WNT7B", "NOTCH1", "HNF1B", "PBX1", "GZF1", "LAMB2", "IRX2", "ILK", "PKD1", "SHH", "MYO1E", "PKD2", "LAMA5", "IQGAP1")	0
GO_NEGATIVE_REGULATION_OF_RECEPTOR_ACTIVITY	0.12057	0.295163	0.474884	1.34624	6721	19	c("GSTO1", "GSTM2", "CBLC", "PPARGC1A", "HFE", "ZGPAT")	0
GO_KERATINOCYTE_DIFFERENTIATION	0.309619	0.514214	-0.313146	-1.09479	13003	36	c("PPL", "JAG1", "TXNIP", "BCL11B", "NOTCH1", "CASP3", "CLIC4", "YAP1", "EPHA2", "EXPH5", "PPHLN1", "PIP5K1A", "LATS2", "IRF6", "STK4")	0
GO_POSITIVE_REGULATION_OF_CALCIUM_ION_TRANSMEMBRANE_TRANSPORT	0.481046	0.66294	0.323705	0.982312	27231	25	c("BAX", "GSTO1", "GSTM2")	0
GO_NEGATIVE_REGULATION_OF_EPITHELIAL_CELL_MIGRATION	0.102357	0.263835	-0.398542	-1.33515	4364	30	c("KLF4", "AGER", "STARD13", "NOTCH1", "PTPRG", "SLIT2", "NR2F2")	0
GO_CELL_REDOX_HOMEOSTASIS	0.00879203	0.043706	0.477464	1.64296	517	44	c("GPX1", "CYBA", "GCLC", "GSR", "PTGES2", "QSOX1", "TXNRD1", "DNAJC10", "TXN2", "GLRX2", "TMX2", "GLRX3", "AIFM3", "TXNL1", "QSOX2", "DDIT3", "TXNDC9", "AIFM1", "EGLN2", "TXNRD2")	0
GO_POSITIVE_REGULATION_OF_PROTEIN_SECRETION	0.631869	0.779634	-0.221228	-0.918383	23883	82	c("NNAT", "RBP4", "PFKFB2", "IRS2", "CADM1", "PRKCE", "GOLPH3L", "GLUL", "SOX4", "ANG", "TCF7L2", "C2CD2L", "IFNAR1", "IL17RA", "F2RL1", "JAK2", "ABL1", "EXPH5", "IL33", "SPTBN1", "EZR", "PLA2G1B")	0
GO_POSITIVE_REGULATION_OF_CYTOSKELETON_ORGANIZATION	0.506736	0.679833	-0.229018	-0.97416	18732	94	c("SEMA5A", "ID1", "LIMK1", "CDC42EP5", "CDC42EP3", "JMY", "TUBGCP4", "PRKCE", "BAG4", "CAV1", "SDC4", "WIPF2", "CDKN1B", "CLASP1", "BAIAP2L1", "CDC42EP4", "BCAS3")	0
GO_RESPONSE_TO_KETONE	0.0166417	0.0695906	-0.339369	-1.44845	611	96	c("ARG1", "KLF4", "ABHD2", "FBXO32", "ADAMTS1", "AGER", "BMP4", "DUSP1", "TXNIP", "SOCS3", "INSR", "SLIT3", "ADCY6", "ERRFI1", "KLF2", "HMGCS2", "PRKCE", "CAV1", "NASP", "SIN3A", "RAMP2", "JUNB", "SLIT2", "KLF9", "FOSB", "FOXO1")	0
GO_NEGATIVE_REGULATION_OF_PROTEIN_KINASE_B_SIGNALING	0.208877	0.412811	0.392419	1.21317	11905	27	c("PHLDA3", "PKHD1", "MUL1")	0
GO_REGULATION_OF_ENDOTHELIAL_CELL_MIGRATION	5.07885e-05	0.000671741	-0.542571	-2.13481	1	62	c("KLF4", "AGER", "NRP1", "SEMA5A", "BMP4", "NRP2", "STARD13", "FOXP1", "FGFR1", "FGF1", "MET", "SPARC", "HDAC7", "NOTCH1", "RHOB", "PLCG1", "SLIT2", "PRKCA", "AMOTL1", "BCAS3", "NR2F2", "SCARB1", "EPHA2", "PRKD2", "PDPK1")	0
GO_NEURON_NEURON_SYNAPTIC_TRANSMISSION	0.392002	0.590935	0.389388	1.05588	21654	16	c("SLC1A4", "PARK7", "RASD2", "VDAC1", "NAPA")	0
GO_INNER_MITOCHONDRIAL_MEMBRANE_ORGANIZATION	0.000924583	0.00755695	0.722915	1.92874	50	15	c("BAX", "CHCHD6", "TIMM10", "APOO", "SAMM50", "TIMM9", "AFG3L2", "NDUFA13")	0
GO_CILIUM_MORPHOGENESIS	0.905937	0.961181	-0.184469	-0.788769	33236	97	c("CCNO", "CDC14A", "ABCC4", "TROVE2", "RFX3", "UNC119B", "ABLIM1", "NOTCH1", "VANGL2", "FNBP1L", "POC1B", "OCRL", "PCNT", "IFT20", "WWTR1", "TTC21B", "DYNLL1", "NEK1")	0
GO_ENERGY_COUPLED_PROTON_TRANSPORT_DOWN_ELECTROCHEMICAL_GRADIENT	0.000286985	0.00282444	0.715988	2.02975	15	19	c("ATP5B", "ATP5C1", "ATP5G1", "ATP5G3", "ATP5A1", "ATP5E", "STOML2", "ATP5L", "ATP5F1", "ATP5D", "ATP5J2", "ATP5J", "ATP5H", "ATP5G2", "ATP6V0A1")	0
GO_CELLULAR_MODIFIED_AMINO_ACID_BIOSYNTHETIC_PROCESS	0.00298611	0.0193106	0.556173	1.78687	171	32	c("MTHFD2", "ALDH18A1", "GCH1", "ATIC", "GCLC", "GCLM", "MAT1A", "CHAC2", "PLSCR1", "GSS")	0
GO_PROTEIN_LOCALIZATION_TO_VACUOLE	0.975617	0.994386	-0.175011	-0.615631	40771	37	c("NRP1", "ZFYVE16", "TOLLIP", "RAB35", "ACAP2", "MICALL1", "SMURF1", "SNX16", "GCC2")	0
GO_CELLULAR_RESPONSE_TO_HYDROGEN_PEROXIDE	0.104207	0.266489	-0.353311	-1.29916	4257	45	c("ARG1", "KLF4", "AGER", "SIRT1", "KLF2", "RHOB", "KDM6B", "PCGF2", "MAP3K5", "FOXO1", "PRKCD", "MAPK7", "ABL1", "CBX8")	0
GO_REGULATION_OF_ORGAN_GROWTH	0.104058	0.266417	-0.383495	-1.32253	4392	34	c("RBP4", "BCL2L11", "FGFR1", "DUSP6", "NOTCH1", "FGFR2", "GATA6")	0
GO_POSITIVE_REGULATION_OF_CELL_GROWTH	0.670716	0.809122	-0.216695	-0.901274	25285	83	c("EGFR", "NRP1", "SEMA5A", "LIMK1", "NEDD4L", "ERBB2", "SGK1", "HBEGF", "DDX3X", "ADNP2", "CDKN2AIP", "MACF1", "RPS6KA3", "MMP14", "CDKL5", "TGFBR1", "ADAM17")	0
GO_BONE_MINERALIZATION	8.97364e-05	0.00106194	-0.721393	-2.08998	3	17	c("CLEC3B", "FGFR3", "EIF2AK3", "KLF10", "FGFR2", "AXIN2", "PKDCC", "TUFT1")	0
GO_REGULATION_OF_TRANSMEMBRANE_RECEPTOR_PROTEIN_SERINE_THREONINE_KINASE_SIGNALING_PATHWAY	0.133573	0.312171	-0.273425	-1.19207	4800	109	c("FBN2", "BAMBI", "BMP4", "ACVR2B", "SIRT1", "MAGI2", "BMP3", "TGFB1I1", "TOB1", "VASN", "CITED2", "CAV1", "NOTCH1", "SNX25", "NKX2-1", "FZD1", "GATA6", "FURIN", "BCL9L", "FLCN", "LEMD3", "CTDSPL2", "MEN1", "NEO1", "SMURF2", "WWTR1", "HSPA5", "TRIM33", "MTMR4", "ABL1", "PRDM16", "PDPK1", "TGFBR1", "ADAM17", "SKIL", "XIAP", "ACVR1", "MECOM", "ACVR2A", "ITGA3", "NBL1", "SMURF1", "SMAD6", "ILK")	0
GO_OVULATION_CYCLE_PROCESS	0.468491	0.655458	-0.27947	-0.988953	19499	38	c("ADAMTS1", "BMP4", "SIRT1", "SLIT3", "SLIT2", "ANG", "STAT5B", "NRIP1", "MMP14", "TAF4", "CASP2")	0
GO_POSITIVE_REGULATION_OF_CELL_ADHESION	0.337947	0.541296	-0.226723	-1.04472	11402	156	c("NPY2R", "UNC13D", "AGER", "ZBTB16", "EFNB1", "EFNB2", "CD83", "PIK3R1", "ANK3", "LDB1", "ERBB2", "YES1", "NR4A3", "PRKCE", "CITED2", "BAG4", "CAV1", "PIK3CA", "SDC4", "EPB41L5", "CYTH3", "PRKCA", "STAT5B")	0
GO_CEREBRAL_CORTEX_DEVELOPMENT	0.0130717	0.0591466	-0.411882	-1.56273	524	52	c("DIXDC1", "EGFR", "NRP1", "FGFR1", "SRGAP2", "CCDC141", "BTBD3", "NKX2-1", "LAMB1", "SLIT2", "SLC38A2", "PSEN1", "COL3A1", "SOCS7", "LRP6", "MDK")	0
GO_ENDOCRINE_PANCREAS_DEVELOPMENT	0.245446	0.452929	-0.394592	-1.17611	10860	19	c("BMP4", "EIF2AK3", "RFX3", "SOX4", "GATA6", "HNF1B", "FOXO1", "MEN1")	0
GO_REGULATION_OF_INTERLEUKIN_8_PRODUCTION	0.824101	0.915564	-0.234879	-0.766417	35437	27	c("KLF4", "RIPK1", "DDX58", "LBP", "F2RL1", "PRKD2", "TLR4")	0
GO_RNA_PHOSPHODIESTER_BOND_HYDROLYSIS	0.252413	0.459404	0.288625	1.12377	15769	85	c("RRS1", "RNASEH2B", "FEN1", "POP7", "DBR1", "ZC3H12A", "RPSA", "RPP40", "EXOSC8", "RPP30", "EXOSC3", "TSEN2", "REXO2", "NOP14", "EXOSC9", "CSTF1", "PDE12", "RNASEH2C", "PNPT1", "TSEN15", "RPS21", "EXOSC5", "RCL1", "NOB1", "CSTF3")	0
GO_ORGANIC_ACID_METABOLIC_PROCESS	1.29096e-05	0.000423469	0.402685	1.93684	0	492	c("PHGDH", "ASNS", "MTHFD2", "PPARG", "MIF", "FABP3", "GOT1", "ALDH18A1", "DDO", "CDO1", "ASS1", "THNSL2", "PFKP", "PSAT1", "RENBP", "SARS", "ARG2", "PTGES", "ME1", "HKDC1", "ALDOA", "MECR", "GAPDH", "ENO3", "AASS", "GSTO1", "ENO1", "CARS", "HEXB", "MRPL39", "PEPD", "GPX1", "AARS", "GCH1", "PGAM1", "ODC1", "ST6GAL1", "PAM", "ATIC", "GCLC", "GCAT", "THNSL1", "PPA1", "FARSB", "SDHB", "EPRS", "NDUFA…	0
GO_CYCLIC_NUCLEOTIDE_MEDIATED_SIGNALING	0.0769591	0.217655	-0.515658	-1.44268	3450	15	c("ADCY7", "ADCY6", "RAPGEF2", "ADCY9", "MAPK7", "CD36")	0
GO_POSITIVE_REGULATION_OF_PHOSPHOLIPID_METABOLIC_PROCESS	0.480339	0.662369	-0.328887	-0.980267	21254	19	c("FGFR3", "VAV2", "IRS1", "ATG14", "PRKCD", "AMBRA1")	0
GO_REGULATION_OF_SYMBIOSIS_ENCOMPASSING_MUTUALISM_THROUGH_PARASITISM	0.316939	0.521037	0.260075	1.07268	20549	123	c("SLPI", "BST2", "IFITM3", "PPIH", "PPIE", "FUCA2", "PLSCR1", "ZC3H12A", "SQSTM1", "GTF2F1", "GTF2F2", "SRPK2", "TAP2", "POLR2G", "CHMP3", "TRIM11", "TARBP2", "VAPA", "PPID", "SNX3", "STOM", "SMARCA4", "JUN", "POLR2K", "SNF8", "TRIM13", "PPIA", "STAT1", "POLR2F", "RAD23A", "CTDP1", "EXOC7", "TAP1", "PFN1", "TMPRSS2", "CHMP4B", "SMARCB1", "SRPK1", "YTHDC2", "CHMP2A", "IFITM2", "TRIM35", "TIRAP", …	0
GO_RESPONSE_TO_GROWTH_HORMONE	0.651524	0.793696	0.312647	0.861188	36111	17	c("ASS1", "IGFBP5", "JAK3", "GHR")	0
GO_G1_DNA_DAMAGE_CHECKPOINT	0.722663	0.84731	0.236245	0.849981	43366	55	c("CDKN1A", "BAX", "RPS27L", "SFN", "TFDP1", "FBXO31", "UBA52")	0
GO_RESPONSE_TO_OXYGEN_LEVELS	0.26455	0.472955	-0.230215	-1.07682	8708	173	c("ITPR2", "AGER", "NDRG1", "CAT", "APAF1", "SIRT1", "TBL2", "EPAS1", "NR4A2", "SOCS3", "DDIT4", "CRYAB", "VASN", "BBC3", "PRKCE", "CITED2", "CAV1", "NOTCH1", "CPEB4", "PDLIM1", "POLG", "RAMP2", "PINK1", "CDKN1B", "GATA6", "ANG", "PPP1R15A", "STAT5B", "CASP3", "FOXO1", "KDM3A", "HIF1AN", "DNMT3A", "PLK3", "BNIP3L", "TFRC", "ADRB2", "CREB1", "BACH1", "MECP2", "MMP14", "ECE1", "NRF1", "SCAP", "POLB…	0
GO_POSITIVE_REGULATION_OF_IMMUNE_SYSTEM_PROCESS	0.248609	0.457034	0.230144	1.08275	18541	378	c("MIF", "AQP3", "LGALS3", "CLU", "CDKN1A", "CX3CL1", "BAX", "PSMB9", "C1QBP", "WIPF3", "B2M", "LY96", "CYBA", "CD14", "PPARGC1B", "ANXA1", "LAMP1", "HSPD1", "ACTG1", "PSMB8", "PSMB5", "RIPK2", "SERPINE1", "HMOX1", "ADORA2B", "PHB", "PLSCR1", "PSMA3", "UNC93B1", "CTSB", "HIF1A", "MALT1", "PYCARD", "VEGFB", "DNAJA3", "C3", "PRR5", "RELB", "THBS1", "HSPH1", "STOML2", "PSMB10", "ARPC1B", "UBA52", "A…	0
GO_POSITIVE_REGULATION_OF_CALCIUM_ION_TRANSMEMBRANE_TRANSPORTER_ACTIVITY	0.528023	0.697115	-0.318065	-0.948011	23364	19	c("HSPA2", "BMP4", "STIM1")	0
GO_REGULATION_OF_RECEPTOR_MEDIATED_ENDOCYTOSIS	0.636348	0.781858	-0.246652	-0.897789	26186	43	c("APOC1", "NEDD4L", "MAGI2", "UNC119", "PIK3CB", "SYNJ1", "CBL")	0
GO_POSITIVE_REGULATION_OF_LYMPHOCYTE_MEDIATED_IMMUNITY	0.384632	0.584158	0.346735	1.0522	21773	25	c("B2M", "LAMP1", "HSPD1", "MALT1", "C3", "EXOSC3")	0
GO_POSITIVE_REGULATION_OF_BIOMINERAL_TISSUE_DEVELOPMENT	0.00762759	0.0393913	-0.604832	-1.75228	339	17	c("FBN2", "BMP4", "ACVR2B", "ADRB2", "PKDCC", "ACVR1", "ACVR2A", "TGFB1", "GPM6B", "TGFB3")	0
GO_RESPONSE_TO_TRANSFORMING_GROWTH_FACTOR_BETA	0.148053	0.333918	-0.278561	-1.18707	5462	95	c("ARG1", "CLEC3B", "BAMBI", "ID1", "APAF1", "SMAD5", "KLF10", "WWOX", "YES1", "CAV1", "EPB41L5", "CBL", "FURIN", "CLDN5", "MEN1", "FUT8", "CREB1", "COL3A1", "MAPK7", "MTMR4", "TGFBR1", "IL1R1", "SKIL", "COL1A1", "ACVR1", "SMAD1", "NLK", "ZFHX3", "SMURF1", "SMAD6", "USP9X", "PRKCZ")	0
GO_TRANSCRIPTION_ELONGATION_FROM_RNA_POLYMERASE_II_PROMOTER	0.945202	0.982862	0.188408	0.695143	57351	63	c("MNAT1", "ELP2", "GTF2F1", "GTF2F2", "GTF2H4", "GTF2A2", "CCNH", "SSRP1", "POLR2G", "ADRM1", "POLR2K", "TAF10", "POLR2F", "CTDP1", "GTF2H5", "CDK7", "GTF2B", "GTF2E2", "POLR2H", "ELP4", "THOC7", "TAF11", "NCBP2", "ENY2", "NCBP1", "POLR2B", "POLR2E")	0
GO_OXIDATIVE_PHOSPHORYLATION	1.62319e-05	0.000423469	0.729358	2.77289	0	74	c("CHCHD10", "COX8A", "COX5A", "COX7C", "ATP5C1", "NDUFA12", "CYCS", "NDUFAB1", "UQCR11", "CYC1", "NDUFB9", "NDUFA5", "UQCRQ", "NDUFA4", "NDUFC1", "NDUFA1", "NDUFS7", "NDUFS6", "UQCRFS1", "COX6A1", "UQCR10", "NDUFA9", "COX5B", "NDUFAF1", "NDUFB6", "NDUFA10", "SDHC", "COX6B1", "UQCRC1", "COX7B", "NDUFV1", "NDUFS3", "NDUFA11", "NDUFB5", "UQCRC2", "NDUFA2", "NDUFA13", "UQCRB", "NDUFS5", "ATP5D", "ND…	0
GO_APOPTOTIC_NUCLEAR_CHANGES	0.878227	0.944604	0.250918	0.680397	48514	16	c("ENDOG", "H1F0")	0
GO_REGULATION_OF_DNA_BINDING	0.809823	0.906246	0.22465	0.793294	48275	50	c("NME1", "PINX1", "HMOX1", "SKI", "KAT2A", "HABP4", "PARK7", "DDIT3", "SIRT2", "MAD2L2", "JUN")	0
GO_IMMUNOGLOBULIN_PRODUCTION	0.948712	0.9841	0.209757	0.602394	53051	20	c("HSPD1", "EXOSC3", "BATF", "CTNNBL1", "FAS", "NBN")	0
GO_TISSUE_MIGRATION	0.0154249	0.0659085	-0.435416	-1.57639	635	42	c("FAT2", "NRP1", "EFNB2", "ID1", "TNFSF12", "EPHB4", "STARD13", "PIK3CA", "SLIT2", "PAXIP1", "EPB41L5", "PLEKHG5", "SCARB1", "GRHL2", "TGFBR1")	0
GO_RESPONSE_TO_ISCHEMIA	0.512708	0.684688	0.354659	0.961704	28322	16	c("EIF4EBP1", "PPARGC1A", "PPIF", "AIFM1", "NOL3", "MLYCD")	0
GO_ENSHEATHMENT_OF_NEURONS	0.713131	0.841982	-0.234483	-0.85852	29298	44	c("ID4", "NDRG1", "ERBB2", "NAB2", "SERINC5", "PIKFYVE", "GAL3ST1", "FAM126A", "MAL", "FIG4", "ERCC2", "ILK", "ADAM22", "SBF2", "CD9", "MPP5", "TGFB1")	0
GO_POSITIVE_REGULATION_OF_PHOSPHORUS_METABOLIC_PROCESS	0.00572867	0.0314754	-0.245583	-1.28419	131	471	c("HSPA2", "ITGA1", "GADD45B", "FGFR3", "SRCIN1", "SEMA4C", "AGER", "GADD45G", "EGFR", "NRP1", "CAPRIN2", "BMP4", "ACVR2B", "SIRT1", "MADD", "VAV2", "EPHA7", "ADCY7", "DLC1", "FZD7", "PFKFB2", "FZD5", "MAGI2", "BMP3", "SOCS3", "INSR", "FGFR1", "ADRB1", "TAOK3", "FGF1", "ADCY6", "IRS1", "RPS6KA4", "RIPK1", "ABCA1", "RB1CC1", "RAPGEF2", "MAP3K3", "ERBB3", "ERBB2", "YES1", "FZD8", "DUSP6", "STRADB",…	0
GO_DENDRITE_MORPHOGENESIS	0.437831	0.628885	-0.325964	-1.00998	19162	22	c("CTNND2", "BTBD3", "CACNA1A", "MEF2A", "KLF7", "RBFOX2", "CELSR2", "VLDLR")	0
GO_RESPONSE_TO_CAMP	0.531715	0.700471	0.27198	0.95289	31635	48	c("CDO1", "ASS1", "NME1", "PPARGC1B", "AREG", "IGFBP5")	0
GO_MYOBLAST_DIFFERENTIATION	0.0405319	0.136196	-0.490217	-1.51891	1773	22	c("EPAS1", "JAG1", "NOTCH1", "MBNL1", "TCF7L2", "REST", "HINFP", "HMGCR", "MAML1", "SHH")	0
GO_NEGATIVE_REGULATION_OF_HEMOPOIESIS	0.0141555	0.0625022	-0.3931	-1.53594	558	60	c("HIST4H4", "ZBTB16", "TMEM178", "ID2", "BMP4", "MAFB", "IRF1", "BCL6", "PIK3R1", "TOB2", "LDB1", "ERBB2", "NOTCH1")	0
GO_REGULATION_OF_MUSCLE_CELL_DIFFERENTIATION	0.0154334	0.0659085	-0.369563	-1.50161	593	73	c("ID3", "FOXO4", "CTH", "EFNB2", "BMP4", "MBNL3", "SIK1", "THRA", "NOTCH1", "FGFR2", "CFLAR", "MAP3K5", "HOPX", "HIF1AN", "NR2C2", "EHD2", "MMP14", "CCNT2", "BTG1", "ABL1", "MEF2A", "RBM38", "ZFHX3", "MAML1", "ILK", "AKAP13", "SHH", "HDAC1", "TGFB1", "HDAC5", "EP300", "RBPJ")	0
GO_RESPONSE_TO_STEROL	0.411289	0.608594	-0.36916	-1.03282	18442	15	c("PTCH1", "MLC1", "ABCA1", "LRP6", "TGFBR1", "RORA", "TGFB1", "AACS")	0
GO_REGULATION_OF_ENDOPLASMIC_RETICULUM_STRESS_INDUCED_INTRINSIC_APOPTOTIC_SIGNALING_PATHWAY	0.171483	0.366502	-0.389844	-1.24837	7440	25	c("BCL2L11", "SIRT1", "EIF2AK3", "SYVN1", "BBC3")	0
GO_RIBOSOMAL_SMALL_SUBUNIT_BIOGENESIS	3.34795e-05	0.000581177	0.609474	2.16125	1	51	c("RRS1", "UTP23", "RPS27L", "BYSL", "NOC4L", "MRPS7", "RPSA", "TBL3", "MRPS11", "SRFBP1", "EMG1", "NGDN", "RPS8", "MPHOSPH10", "RPS28", "LSM6", "RPS6", "NOL11", "NOP14", "RPS24", "WDR46", "RPS10", "RPS15", "DCAF13", "FCF1", "UTP14A", "RPS16", "RPS5", "RPS7", "RPS21", "RCL1", "NOB1", "RPL38", "TSR2", "RPS17", "RPS19")	0
GO_TRABECULA_MORPHOGENESIS	0.00131573	0.00993767	-0.631753	-1.909	57	20	c("RBP4", "FBN2", "ADAMTS1", "OVOL2", "THBS3", "PLXNB1", "NOTCH1")	0
GO_REGULATION_OF_CALCIUM_ION_IMPORT	0.0264474	0.0981036	0.466165	1.53772	1533	36	c("LGALS3", "BAX", "GSTO1", "GSTM2", "CYBA", "SLC30A1")	0
GO_CELLULAR_RESPONSE_TO_GLUCAGON_STIMULUS	0.409272	0.607434	-0.362802	-1.03388	18318	16	c("ARG1", "ADCY7", "ADCY6", "ADCY9", "GNB4")	0
GO_REGULATION_OF_METAL_ION_TRANSPORT	0.578216	0.738047	0.227268	0.943483	37638	129	c("LGALS3", "ADORA1", "BAX", "SCNN1B", "B2M", "GSTO1", "GSTM2", "CYBA", "RANGRF")	0
GO_MODIFICATION_BY_SYMBIONT_OF_HOST_MORPHOLOGY_OR_PHYSIOLOGY	0.832807	0.92032	-0.227041	-0.765871	35350	31	c("BCL2L11", "INSR")	0
GO_SISTER_CHROMATID_SEGREGATION	0.637149	0.781858	0.22977	0.910648	40205	95	c("RRS1", "PINX1", "KATNB1", "SPC24", "PSRC1", "SMC2", "MAD2L1", "ZWINT", "BECN1", "REC8", "NUP37", "NUP85", "RANGAP1", "SEC13", "CHMP3", "PMF1", "SEH1L", "PHB2", "BUB3", "NUDC", "NAA50", "RCC2", "NUP43", "RAB11A", "ITGB3BP", "CHMP4B", "DIS3L2")	0
GO_MONOSACCHARIDE_BIOSYNTHETIC_PROCESS	0.000189884	0.00198936	0.607468	1.9918	10	35	c("GOT1", "ALDOA", "GAPDH", "ENO3", "GSTO1", "ENO1", "SLC25A1", "PGAM1", "TALDO1", "PGK1", "AKR1A1", "MDH1", "MDH2", "PPARGC1A", "SLC25A12", "G6PC3", "CRY1", "PCK2")	0
GO_ORGANELLE_MEMBRANE_FUSION	0.952537	0.984151	0.189294	0.665789	56694	49	c("SNAP47", "VPS8", "TC2N", "SNAP23", "SYT7", "VPS11", "VTI1B", "BNIP1", "EEA1", "STX8", "STX3", "RAB8A", "VAMP4")	0
GO_REGULATION_OF_ERK1_AND_ERK2_CASCADE	0.118462	0.291468	-0.279843	-1.21064	4293	104	c("KLF4", "FGFR3", "EGFR", "NRP1", "BMP4", "EPHA7", "DUSP1", "SPRY1", "FGF1", "STYX", "ERRFI1", "RAPGEF2", "ERBB2", "DUSP6", "FRS2", "DSTYK", "CNKSR3", "CAV1", "FGFR2", "PRKCA", "FLCN", "NOD1", "ABCA7", "ROS1", "EPHA2", "CD36", "ECE1", "F2RL1", "PRKD2", "SPRY2", "ABL1")	0
GO_CARBOHYDRATE_DERIVATIVE_BIOSYNTHETIC_PROCESS	0.0429451	0.141708	0.271129	1.25699	3130	323	c("NT5E", "NME1", "RENBP", "ALDOA", "CHCHD10", "ALG3", "UAP1L1", "GMDS", "ENTPD5", "ATP5B", "ST6GAL1", "ATIC", "ATP5C1", "GCNT2", "TYMS", "SDF2L1", "CTPS", "ATP5G1", "HEXA", "MAT1A", "ST8SIA6", "ADSSL1", "AKR1A1", "PIGO", "ATP5G3", "PLSCR1", "NME4", "NME6", "VEGFB", "LCMT2", "ALG6", "ATP5A1", "UXS1", "SDC2", "DTYMK", "THBS1", "RRM1", "ATP5E", "STOML2", "ATP5L", "ATP5F1", "PIGK", "ATP5D", "CMPK1",…	0
GO_POSITIVE_REGULATION_OF_CELL_JUNCTION_ASSEMBLY	0.178828	0.375357	-0.452993	-1.26736	8018	15	c("CAV1", "SDC4", "ACE2", "EPB41L5")	0
GO_HEART_MORPHOGENESIS	0.000110351	0.00126492	-0.438019	-1.89494	3	104	c("NPY2R", "RBP4", "ADAMTS1", "ID2", "BMP4", "MYH7", "PTCH1", "OVOL2", "EPHB4", "JAG1", "DLC1", "INSR", "KDM6A", "NOTCH2", "SEC24B", "CITED2", "NOTCH1", "FGFR2", "SOX4", "VANGL2", "FZD1", "AXIN2", "GATA6", "CLDN5", "DVL2", "YAP1", "PSEN1", "CHD7", "GRHL2", "TGFBR1", "UBE4B", "COL4A3BP", "C2CD3", "IFT172", "ACVR1", "MIB1", "ILK", "ATF2", "MICAL2", "MEGF8", "SHH", "NIPBL", "SOS1")	0
GO_RAS_PROTEIN_SIGNAL_TRANSDUCTION	0.0145858	0.063402	-0.341244	-1.46159	533	98	c("PLD1", "PLK2", "CTNNAL1", "RTKN", "LIMK1", "DHCR24", "BCL6", "CDC42EP5", "CDC42EP3", "RAPGEF2", "CNKSR1", "CDK2", "HACE1", "MYO9B", "ARHGEF1", "RHOB", "VANGL2", "RRAS2", "RGL2", "RAP2A", "RAP2C", "CDC42EP4")	0
GO_NEGATIVE_REGULATION_OF_DENDRITE_DEVELOPMENT	0.000314077	0.00303989	-0.695154	-2.01396	13	17	c("FSTL4", "NGEF", "ID1", "PLK2", "RAPGEF2", "NFATC4")	0
GO_REGULATION_OF_HORMONE_SECRETION	0.0701332	0.201848	-0.299143	-1.28344	2563	99	c("NNAT", "RBP4", "ITPR2", "PFKFB2", "IRS2", "IRS1", "NR1D1", "RFX3", "ARNTL", "KDM5B", "PRKCE", "PIM3", "GLUL", "SOX4", "CACNA1A", "MARCKS", "PRKCA", "TCF7L2", "C2CD2L", "GABBR1", "MIDN")	0
GO_REGULATION_OF_CALCIUM_ION_TRANSPORT	0.519294	0.690581	-0.23551	-0.966794	19862	77	c("HSPA2", "MYLK", "BMP4", "CAMK2G", "NOS1AP", "PRKCE", "CAV1", "STIM1", "PLCG1", "INPP5K", "DIAPH1", "AHNAK", "ADRB2", "AKAP5", "KCNE2", "ABL1", "PDPK1", "PACSIN3", "FMR1", "PRKACA", "PLA2G1B", "GNB5", "PLA2G6", "WFS1")	0
GO_SENSORY_PERCEPTION_OF_LIGHT_STIMULUS	0.0187244	0.0754832	-0.409328	-1.53315	757	49	c("TULP1", "PRCD", "RBP4", "EPAS1", "MYO9A", "TGFBI", "EFEMP1", "UNC119", "ABLIM1", "ATXN7")	0
GO_TERPENOID_METABOLIC_PROCESS	0.446627	0.636515	-0.292961	-1.00352	18869	33	c("RBP4", "HSPG2", "RETSAT", "RBP1", "SDC4", "RDH11")	0
GO_CELL_PROLIFERATION	0.00479383	0.0277167	-0.264099	-1.33771	127	335	c("PDPN", "ENPEP", "INSIG1", "DIXDC1", "FGFR3", "ID4", "HHEX", "CDC14A", "EGFR", "ID2", "FBXL7", "SEMA5A", "BMP4", "PTCH1", "MXD1", "PRDM1", "USP8", "COL4A3", "SATB1", "IRS2", "FGFR1", "ZNRF3", "TGFBI", "FGF1", "MET", "SRGAP2", "DDIT4", "KLF10", "MTSS1", "CADM1", "WNT7B", "PDS5B", "ERBB2", "ZFP36L2", "NR4A3", "TAF8", "CITED2", "PIK3CB", "FRS2", "DOCK7", "ARHGEF1", "CLK1", "NOTCH1", "NASP", "NAB2"…	0
GO_REGULATION_OF_LIPID_KINASE_ACTIVITY	0.00679849	0.036	-0.543407	-1.74012	294	25	c("KLF4", "FGFR3", "VAV2", "PIK3R1", "IRS1", "ATG14", "RBL2", "AMBRA1", "PPP2R5A", "PIK3R3")	0
GO_REGULATION_OF_FIBROBLAST_PROLIFERATION	0.000925552	0.00755695	0.527662	1.84071	54	47	c("PPARG", "MIF", "CDKN1A", "BAX", "GSTP1", "PDGFA", "NUPR1", "RNASEH2B", "FTH1", "SKI", "NDUFS4", "CDK4", "BTC")	0
GO_RESPONSE_TO_HORMONE	0.310802	0.5153	0.219671	1.05283	23918	469	c("ASNS", "PPARG", "FABP3", "GOT1", "ALPL", "SLC25A33", "CDKN1A", "PMEPA1", "CDO1", "ASS1", "EIF4EBP1", "NME1", "BAX", "TRIB3", "GSTP1", "ME1", "RORC", "F3", "PDGFA", "ANXA3", "PPARGC1B", "PAM", "GCLC", "AREG", "ANXA1", "H2AFZ", "SMYD3", "CYC1", "TYMS", "RAN", "OXCT1", "GNAI1", "ATP6V1D", "IGFBP5", "HMOX1", "PHB", "UQCRFS1", "ATP6V0B", "PPARGC1A", "PTPN2", "CTSB", "HIF1A", "GNG12", "CLDN4", "ENDO…	0
GO_POSITIVE_REGULATION_OF_MUSCLE_HYPERTROPHY	0.289149	0.493969	-0.408267	-1.14223	12965	15	c("NR4A3", "PRKCA", "ECE1", "IL6ST")	0
GO_EMBRYONIC_PATTERN_SPECIFICATION	2.29563e-05	0.000526927	-0.724003	-2.26844	0	23	c("ZBTB16", "NRP1", "EFNB1", "PTCH1", "FZD5", "SMAD5", "KDM6A", "FRS2", "FGFR2", "EPB41L5", "LRP6", "PGAP1", "C2CD3", "OOEP", "SMAD1", "SMAD6", "SHH")	0
GO_MULTIVESICULAR_BODY_ORGANIZATION	0.754963	0.870516	0.261292	0.80054	42893	26	c("CHMP3", "SNF8", "VPS28", "VTA1", "RAB11A", "CHMP4B", "CHMP6", "CHMP2A", "VPS37A", "CHMP1A", "TSG101", "CHMP2B", "CHMP7", "PDCD6IP", "CHMP5", "VPS36", "STAM2", "VPS4B", "VPS37C", "CHMP1B", "IST1", "RAB27A", "VPS4A", "VPS37B", "CHMP4C", "STAM")	0
GO_REGULATION_OF_CELL_GROWTH	0.312003	0.516698	0.239693	1.06391	21530	215	c("HTRA3", "PPARG", "SLC25A33", "CDKN1A", "BST2", "OSGIN1", "CYR61", "ENO1", "SEMA3C", "SLC44A4", "CYBA", "N6AMT1", "PSRC1", "SEMA3E", "IGFBP5", "SPG20", "PPT1", "TWF2", "PHB", "ADAM15", "SFN", "NME6", "CHPT1", "DDR1")	0
GO_CENTROSOME_CYCLE	0.876059	0.942828	-0.225742	-0.714988	38041	24	c("CCP110", "CDK2", "TUBGCP4")	0
GO_RESPONSE_TO_FIBROBLAST_GROWTH_FACTOR	0.190054	0.389411	-0.292049	-1.16776	7409	67	c("FGFR3", "HNRNPH1", "FGFR1", "FGF1", "ESRP1", "KDM5B", "FRS2", "DSTYK", "POLR2A", "FGFR2", "CBL", "SPRED2", "NDST1")	0
GO_NEGATIVE_REGULATION_OF_TELOMERE_MAINTENANCE_VIA_TELOMERE_LENGTHENING	0.584519	0.743616	0.334754	0.907728	32289	16	c("PINX1", "HNRNPC", "TINF2", "GNL3L", "NAT10", "MCRS1")	0
GO_NUCLEOTIDE_EXCISION_REPAIR_PREINCISION_COMPLEX_ASSEMBLY	0.233191	0.440036	0.376291	1.18221	13341	29	c("CHD1L", "MNAT1", "UBA52", "GTF2H4", "CCNH", "RBX1", "UBC", "CETN2", "RPS27A", "GTF2H5", "CDK7")	0
GO_LEARNING	0.125131	0.301067	-0.346929	-1.27022	5140	44	c("SHANK2", "PPP1R1B", "SGK1", "SYNJ1", "ATP8A1", "CLDN5", "APP", "ADRB2", "CREB1", "IFT20", "RIC8A", "MECP2")	0
GO_CILIUM_ORGANIZATION	0.95668	0.986028	-0.174268	-0.726221	35996	84	c("CCNO", "CDC14A", "ABCC4", "RFX3", "ABLIM1", "TOPORS", "VANGL2", "FNBP1L", "POC1B", "OCRL", "PCNT", "IFT20", "TTC21B", "DYNLL1", "NEK1")	0
GO_REGULATION_OF_PHOSPHOLIPASE_ACTIVITY	0.117282	0.289541	-0.436667	-1.33675	5145	21	c("FGFR3", "EGFR", "FGFR1", "PRKCE", "FGFR2", "ANG", "MARCKS", "PRKCD", "ABL1", "PDPK1", "PLA2G1B", "PRKCZ", "ABL2")	0
GO_CHONDROCYTE_DIFFERENTIATION	0.00258128	0.0171869	-0.556347	-1.81538	110	27	c("FGFR3", "BMP4", "EIF2AK3", "FGFR1", "TGFBI", "CHSY1", "RARG", "AXIN2")	0
GO_NEGATIVE_REGULATION_OF_TOR_SIGNALING	0.16102	0.353454	-0.394056	-1.26186	6986	25	c("SIRT1", "DDIT4", "ARNTL", "UBR1", "MTM1", "FLCN")	0
GO_SUBSTANTIA_NIGRA_DEVELOPMENT	0.0610702	0.18178	0.467196	1.44434	3480	27	c("COX6B1", "CKB", "NDUFS3", "CNP", "ATP5F1", "S100A1", "ATP5J", "SIRT2", "LDHA", "ACTB", "GLUD1", "YWHAQ", "SUDS3")	0
GO_MATURATION_OF_SSU_RRNA_FROM_TRICISTRONIC_RRNA_TRANSCRIPT_SSU_RRNA_5_8S_RRNA_LSU_RRNA_	0.00107725	0.00846451	0.592185	1.88961	61	31	c("RRS1", "UTP23", "BYSL", "NOC4L", "RPSA", "TBL3", "MRPS11", "EMG1", "NGDN", "RPS8", "NOP14", "RPS24", "WDR46", "DCAF13", "FCF1", "RPS16", "RPS21", "RCL1")	0
GO_REGULATION_OF_EARLY_ENDOSOME_TO_LATE_ENDOSOME_TRANSPORT	0.249728	0.457897	0.446074	1.19013	13774	15	c("SNX12", "MTMR2", "SNX3", "MAP2K1", "VPS11", "MAP2K2")	0
GO_REGULATION_OF_RECEPTOR_BIOSYNTHETIC_PROCESS	0.259989	0.4686	0.441876	1.17893	14340	15	c("PPARG", "HIF1A", "PARK7")	0
GO_JNK_CASCADE	0.35209	0.556291	-0.278809	-1.05784	14140	52	c("MAPK8IP1", "CDC42EP5", "RIPK1", "RB1CC1", "MAPK8", "MAP3K12", "ERCC6", "MAP3K11", "MAP3K5", "NOD1")	0
GO_ENDODERMAL_CELL_DIFFERENTIATION	0.0676436	0.196348	-0.470889	-1.44151	2967	21	c("MMP15", "COL12A1", "LAMB1", "GATA6", "HNF1B", "PAF1", "MMP14")	0
GO_PROTEIN_KINASE_B_SIGNALING	0.133373	0.312129	-0.428484	-1.3117	5851	21	c("MERTK", "PIK3CA", "PIK3C2B", "PLK3", "EPHA2", "SETX", "ILK", "TGFB1", "TSC2", "EP300")	0
GO_SOMITOGENESIS	0.305494	0.510554	-0.346298	-1.10893	13255	25	c("KDM6A", "PLXNA2", "AXIN2", "EPB41L5", "PSEN1", "LRP6", "PRKDC", "MIB1", "ABI1", "EP300", "RBPJ")	0
GO_REGULATION_OF_DENDRITIC_SPINE_DEVELOPMENT	0.0129239	0.0587787	-0.481654	-1.63713	547	32	c("FSTL4", "NGEF", "SRCIN1", "CAPRIN2", "PLK2", "ZMYND8", "PPP1R9A", "MARCKS", "PSEN1", "SIPA1L1", "BAIAP2", "FMR1", "CPEB3")	0
GO_TRICARBOXYLIC_ACID_METABOLIC_PROCESS	0.00160797	0.0118689	0.588943	1.85031	91	29	c("ASS1", "SDHB", "IDH3A", "MDH1", "SDHD", "MDH2", "SDHC", "DLAT", "SUCLG2", "IDH3B", "ACO2", "GHR", "PDHA1", "CS", "SDHA", "SUCLG1", "IDH3G", "SUCLA2", "DLD", "GLUD1", "PDHB", "IDH2", "ACO1", "SIRT4")	0
GO_NEGATIVE_REGULATION_OF_RESPONSE_TO_EXTRACELLULAR_STIMULUS	0.981313	0.997621	0.184378	0.529509	54874	20	c("CLN3", "QSOX1", "LRRK2", "TSPO", "CHMP4B", "MKKS", "FEZ2", "NRBP2", "MTOR")	0
GO_NEGATIVE_REGULATION_OF_ESTABLISHMENT_OF_PROTEIN_LOCALIZATION	0.978224	0.995284	-0.165086	-0.726378	34814	115	c("SRCIN1", "IRS1", "RHBDF2", "THRA", "BAG4", "PIM3", "SOX4", "FZD1", "INPP5K", "AXIN2", "YOD1", "MIDN", "NFKBIA", "PKDCC", "WWTR1", "MAPK7", "CD36", "F2RL1", "PPP2R5A", "FBXW11", "IL33", "REST", "EZR", "OS9", "SREBF1", "HMGCR", "PKD1", "GOPC", "PFKL", "OGT", "PDE8B", "DYRK2", "UBE2J1", "TMEM59", "PKD2")	0
GO_RENAL_TUBULE_DEVELOPMENT	0.00482506	0.0277631	-0.497677	-1.72688	202	35	c("BMP4", "GDNF", "PTCH1", "JAG1", "FGF1", "MTSS1", "WNT7B", "NOTCH1", "HNF1B", "PBX1", "GZF1", "IRX2", "ILK", "PKD1", "SHH")	0
GO_CARDIAC_VENTRICLE_MORPHOGENESIS	0.0606012	0.180752	-0.477066	-1.46042	2658	21	c("NPY2R", "MYH7", "JAG1", "NOTCH1", "FGFR2", "SOX4")	0
GO_ANTIGEN_PROCESSING_AND_PRESENTATION_OF_PEPTIDE_ANTIGEN_VIA_MHC_CLASS_I	1.64241e-05	0.000423469	0.556287	2.06985	0	66	c("PSMB9", "B2M", "CYBA", "PSMB8", "PSMB5", "PSMA3", "PSMB10", "HFE", "PSMB3", "TAP2", "SAR1B", "PSMC5", "PSMD14", "PSMC6", "PSMD11", "PSMA4", "PSMA1", "PSMB2", "PSMD13", "SEC13", "PSMB1", "PSMD2", "PSMD12", "PSMD1", "PSMC1", "PSMA2", "PSMA7", "PSMC4", "PSMD8", "PSMC2", "PSMB6", "PSMB7", "PSMD7", "PSMB4", "PSMA6", "PSME1", "PSMC3", "PSMD6", "PSME3", "PSME2", "PSMD3", "TAP1", "PSMD4", "PSMD5", "BC…	0
GO_PROTEIN_STABILIZATION	0.0250067	0.0937111	0.363302	1.43987	1577	95	c("CLU", "CDKN1A", "GAPDH", "LAMP1", "HSPD1", "PHB", "PPARGC1A", "DNAJA3", "GTPBP4", "CCT8", "TELO2", "ZSWIM7", "PARK7", "MUL1", "CCT7", "HSP90AB1", "FLNA", "CCT4", "CCT3", "DNLZ", "SAV1", "CDC37", "LAMP2", "PFN2", "PHB2")	0
GO_NEGATIVE_REGULATION_OF_PROTEIN_SECRETION	0.705913	0.836733	0.248312	0.85031	41542	43	c("CX3CL1", "SERGEF", "ANXA1", "ZC3H12A", "DPH3")	0
GO_REGULATION_OF_CELLULAR_KETONE_METABOLIC_PROCESS	0.0246933	0.0928257	0.348779	1.42128	1587	113	c("PPARG", "FABP3", "PSMB9", "TRIB3", "ODC1", "ANXA1", "PSMB8", "PSMB5", "PSMA3", "DGAT2", "PPARGC1A", "KAT2A", "DLAT", "PSMB10", "PSMB3", "ACADL", "PARK7", "PSMC5", "PSMD14", "PSMC6", "TYSND1", "PSMD11", "PSMA4", "PSMA1", "PSMB2", "PSMD13", "ACADVL", "PSMB1", "PDHA1", "PSMD2", "PSMD12", "PSMD1", "PSMC1", "PSMA2", "PSMA7", "PSMC4", "PSMD8", "PSMC2", "PSMB6", "PSMB7", "PSMD7", "PSMB4", "PSMA6", "S…	0
GO_REGULATION_OF_SYNAPSE_ORGANIZATION	0.112158	0.280202	-0.406558	-1.32661	4822	27	c("ETV5", "EPHA7", "MAGI2", "ZMYND8", "NFATC4", "PPP1R9A")	0
GO_MUSCLE_ADAPTATION	0.125774	0.301473	0.496763	1.34704	6947	16	c("PSMB9", "CYBA", "HMOX1", "PPARGC1A")	0
GO_REGULATION_OF_MAST_CELL_ACTIVATION	0.750574	0.866138	0.279662	0.792812	41845	19	c("HMOX1", "ADORA2B", "PLSCR1", "STXBP2")	0
GO_MIDBRAIN_DEVELOPMENT	0.744918	0.86226	0.23837	0.831536	44265	47	c("UQCRQ", "COX6B1", "CKB", "KAT2A", "NDUFS3", "CNP", "ATP5F1", "S100A1", "ATP5J", "SIRT2", "LDHA", "UCHL5", "ACTB")	0
GO_ORGANIC_ACID_CATABOLIC_PROCESS	0.422639	0.617948	0.246038	1.01593	27427	124	c("GOT1", "DDO", "CDO1", "THNSL2", "RENBP", "AASS", "GCAT", "HIBADH", "PHYH", "AKR1A1", "ASRGL1", "ABHD12", "ACSF3", "GCSH", "BDH2", "ACADL", "SHMT1", "ADO", "ETFA", "ACAD9", "ACADVL", "ACOX1", "QDPR", "AMDHD2", "NUDT19", "CPT2", "BCAT2", "GCDH", "ECH1", "ACAD11", "HADHB", "ALDH5A1", "AUH", "AMACR", "ACAT1", "DCXR")	0
GO_REGULATION_OF_NEURON_APOPTOTIC_PROCESS	0.601562	0.757579	0.230012	0.928274	38437	106	c("BAX", "SOD2", "SIX4", "CDC34", "GPX1", "AARS", "GCLC", "GCLM", "HMOX1", "PPT1", "PPARGC1A", "CLN3", "HIF1A", "VEGFB", "SRPK2", "GDF5", "PARK7", "CRLF1", "HSP90AB1", "UBE2M", "DDIT3", "AIFM1", "EGLN2", "HRAS", "JUN", "PAWR")	0
GO_AMIDE_BIOSYNTHETIC_PROCESS	1.32896e-05	0.000423469	0.524189	2.47904	0	400	c("ASNS", "MTHFD2", "SLC25A33", "ASS1", "EIF4EBP1", "SARS", "MRPS18B", "ARG2", "CARS", "MRPL11", "MRPS2", "SLC25A5", "MRPL39", "SLC25A1", "AARS", "GCH1", "MRTO4", "ATIC", "GCLC", "PPA1", "FARSB", "SLC25A35", "N6AMT1", "EPRS", "MRPL35", "DAP3", "RARS", "RPS27L", "EARS2", "GCLM", "DDX3Y", "MRPS5", "FARS2", "SLC25A3", "GFM1", "MRPL16", "ST8SIA6", "ASNSD1", "CHCHD1", "MRPS15", "SLC25A4", "CHAC2", "PA…	0
GO_POSITIVE_REGULATION_OF_EXOCYTOSIS	0.811979	0.907428	-0.221776	-0.794127	33593	40	c("UNC13D", "RAB27B", "SDC4", "CLASP2", "CLASP1", "STXBP5", "F2RL1", "EXPH5", "UNC13B")	0
GO_MORPHOGENESIS_OF_AN_EPITHELIAL_SHEET	0.628737	0.776753	0.286146	0.884623	35837	27	c("SCNN1B", "CYR61", "LCP1", "DDR1")	0
GO_SISTER_CHROMATID_COHESION	0.926638	0.973269	0.195287	0.710176	55942	58	c("SPC24", "MAD2L1", "ZWINT", "REC8", "NUP37", "NUP85", "RANGAP1", "SEC13", "PMF1", "SEH1L", "PHB2", "BUB3", "NUDC", "NAA50", "RCC2", "NUP43", "ITGB3BP")	0
GO_REGULATION_OF_I_KAPPAB_KINASE_NF_KAPPAB_SIGNALING	0.958061	0.987042	0.176143	0.739848	62889	140	c("BST2", "GSTP1", "PRDX1", "CXXC5", "OPTN", "RIPK2", "HMOX1", "ZC3H12A", "MALT1", "PYCARD", "SQSTM1", "DNAJA3", "UBA52", "CCDC22", "LITAF", "MUL1", "RBCK1", "FLNA", "UBC")	0
GO_ORGAN_MORPHOGENESIS	3.89029e-05	0.000605296	-0.396517	-2.02678	0	368	c("TULP1", "ARG1", "CTHRC1", "ID3", "NPY2R", "RBP4", "BCL2L11", "FBN2", "MYLK", "INSIG1", "FGFR3", "ID4", "HHEX", "ADAMTS1", "EGFR", "ID2", "NRP1", "EFNB2", "BMP4", "VDR", "ID1", "GDNF", "MYH7", "PTCH1", "ACVR2B", "OVOL2", "MAFB", "PRDM1", "EPHB4", "JAG1", "DLC1", "TLE3", "SP5", "SPRY1", "THBS3", "FZD5", "LRIG1", "INSR", "SLIT3", "FGFR1", "FGF1", "TLE2", "ERRFI1", "CELA1", "TET2", "KDM6A", "WWOX"…	0
GO_REGULATION_OF_NECROTIC_CELL_DEATH	0.610184	0.763841	0.314332	0.891096	34018	19	c("SLC25A4", "UBA52", "RBCK1", "PPIF", "UBC", "TSPO", "RPS27A", "NOL3", "TRADD")	0
GO_CELLULAR_RESPONSE_TO_CAMP	0.905053	0.960874	-0.221056	-0.676709	39710	21	c("ITPR2", "RAPGEF2", "INPP5K", "APP")	0
GO_PROTEIN_LOCALIZATION_TO_CHROMOSOME	0.928282	0.973588	0.217566	0.639436	52200	22	c("PINX1", "LRWD1", "RCC2", "TINF2", "MIS12", "ATR", "PIH1D1", "CHAMP1")	0
GO_CARDIAC_MUSCLE_CELL_DIFFERENTIATION	0.757362	0.872185	0.25455	0.80585	43439	30	c("NEBL", "NEXN", "KAT2A")	0
GO_NUCLEOSIDE_TRIPHOSPHATE_METABOLIC_PROCESS	1.49725e-05	0.000423469	0.622303	2.67458	0	166	c("NME1", "PFKP", "HKDC1", "ALDOA", "CHCHD10", "GAPDH", "ENO3", "COX8A", "ENO1", "ENTPD5", "COX5A", "ATP5B", "COX7C", "PGAM1", "ATP5C1", "NDUFA12", "CYCS", "NDUFAB1", "UQCR11", "CYC1", "TYMS", "NDUFB9", "CTPS", "NDUFA5", "ATP5G1", "UQCRQ", "NDUFA4", "OLA1", "NDUFC1", "NDUFA1", "PGK1", "NDUFS7", "NDUFS6", "UQCRFS1", "ATP5G3", "COX6A1", "UQCR10", "NDUFA9", "COX5B", "DCTPP1", "NDUFAF1", "NDUFB6", "N…	0
GO_BRANCHING_INVOLVED_IN_URETERIC_BUD_MORPHOGENESIS	0.00820339	0.0419007	-0.583849	-1.7402	362	19	c("BMP4", "GDNF", "PTCH1", "FGF1", "PBX1", "GZF1", "ILK", "SHH", "PKD2", "LAMA5", "NPNT")	0
GO_REGULATION_OF_RESPONSE_TO_WOUNDING	0.101341	0.262372	0.286666	1.22788	6742	162	c("NT5E", "PPARG", "ADORA1", "CX3CL1", "SETD6", "GSTP1", "C1QBP", "F3", "PDGFA", "GPX1", "ANXA1", "CHID1", "SERPINE1", "ADORA2B", "PHB", "IL17RC", "PTPN2", "ZC3H12A", "MAPK13", "EPHA4", "VEGFB", "C3", "THBS1", "LPL", "TC2N", "METRNL", "PARK7", "RHBDD3")	0
GO_POSITIVE_REGULATION_OF_STEM_CELL_DIFFERENTIATION	0.00626099	0.0337655	-0.514995	-1.72527	266	30	c("AGER", "BAMBI", "TGFB1I1", "NOTCH1", "AXIN2", "GATA6", "EPB41L5", "TCF7L2", "BCL9L", "YAP1", "WWTR1", "LTBP3", "COL1A1")	0
GO_REGULATION_OF_HEART_RATE	0.0593668	0.178161	-0.421966	-1.4234	2519	31	c("MYH7", "EPAS1", "ADRB1", "NOS1AP", "CAV1", "KCNJ2", "ATP2A2", "KCNE2", "PRKACA", "SREBF1", "AKAP9", "JUP", "PKP2")	0
GO_REGULATION_OF_EXTRINSIC_APOPTOTIC_SIGNALING_PATHWAY	0.407419	0.605741	0.255231	1.02365	25963	102	c("LGALS3", "CX3CL1", "G0S2", "BAX", "GSTP1", "GPX1", "GCLC", "GCLM", "SERPINE1", "HMOX1", "PYCARD", "THBS1", "BCL2L14", "PARK7", "CSF2", "RBCK1")	0
GO_INTRASPECIES_INTERACTION_BETWEEN_ORGANISMS	0.411081	0.608594	-0.362206	-1.03219	18399	16	SHANK2	0
GO_REGULATION_OF_EXTRINSIC_APOPTOTIC_SIGNALING_PATHWAY_IN_ABSENCE_OF_LIGAND	0.367931	0.569933	-0.320932	-1.05707	15777	28	c("GDNF", "FGFR1", "RIPK1", "WWOX", "STRADB")	0
GO_PYRIMIDINE_RIBONUCLEOTIDE_METABOLIC_PROCESS	0.00217549	0.0151404	0.69763	1.86128	119	15	c("NME1", "CTPS", "NME4", "NME6", "CMPK1", "UMPS", "UCK2")	0
GO_MAINTENANCE_OF_PROTEIN_LOCALIZATION_IN_ORGANELLE	0.721191	0.846603	-0.261888	-0.829474	31316	24	c("TAF8", "SUN2", "TOPORS", "PINK1", "HSPA5", "SUN1", "OS9", "GRIK5", "TAF3", "BCL3")	0
GO_MRNA_3_END_PROCESSING	0.996498	1	0.151718	0.562922	60610	65	c("SSU72", "THOC5", "CSTF1", "U2AF1", "PNPT1", "EIF4A3", "SRSF5", "CSTF3", "DDX39B", "MTPAP", "SYMPK", "SRSF6", "SRRM1", "ZC3H3", "CPSF2", "PABPC1", "THOC7", "NCBP2", "THOC6", "THOC1", "CPSF1", "NCBP1", "CLP1", "U2AF2", "LSM11")	0
GO_POSITIVE_REGULATION_OF_TRANSCRIPTION_FROM_RNA_POLYMERASE_II_PROMOTER_IN_RESPONSE_TO_STRESS	0.333175	0.537983	-0.361375	-1.09199	14686	20	c("KLF2", "NOTCH1", "CHD6", "MAPK7", "HSPA5", "ATF4", "CREB3L1", "RBPJ", "ATF6B", "ATF6", "XBP1")	0
GO_REGULATION_OF_LIPASE_ACTIVITY	0.171528	0.366502	-0.365473	-1.23284	7280	31	c("FGFR3", "APOC1", "EGFR", "FGFR1", "PRKCE", "FGFR2", "ANG", "MARCKS", "PRKCD", "ABL1", "PDPK1", "PLA2G1B", "SORT1", "PRKCZ", "ABL2", "GNA13", "POR", "GNAQ", "RHOC")	0
GO_INNATE_IMMUNE_RESPONSE	5.89284e-05	0.000756821	0.405511	1.77499	3	192	c("SLPI", "PPARG", "MIF", "LGALS3", "CLU", "LCN2", "ASS1", "CX3CL1", "BST2", "IFITM3", "C1QBP", "B2M", "GAPDH", "LY96", "CYBA", "CD14", "GCH1", "PRDX1", "ANXA1", "EPRS", "CHID1", "PSMB8", "RIPK2", "IFNGR2", "RAET1E", "ADAM15", "UNC93B1", "MALT1", "PYCARD", "ECSIT", "RPL39", "GSDMD", "CD44", "DNAJA3", "C3", "PPP1R14B", "RELB", "SHMT2", "CXCL16", "UBA52", "SRPK2", "NFKB2")	0
GO_G_PROTEIN_COUPLED_RECEPTOR_SIGNALING_PATHWAY	0.158765	0.351036	-0.254019	-1.1523	5454	140	c("NPY2R", "NPW", "GABRE", "RASD1", "DGKG", "DGKA", "ADCY7", "FZD7", "FZD5", "INSR", "ADRB1", "ADCY6", "DGKD", "ABCA1", "RAPGEF2", "FZD8", "PIK3CB", "FRS2", "CAV1", "LPAR4", "TAPT1", "RAMP2", "FZD3", "RDH11", "FZD1", "INPP5K", "CACNA1A", "SPHK2", "GABBR1", "KLF16", "ADCY9", "ADRB2", "RIC8A", "NPR1", "F2RL1", "ARHGEF11", "JAK2", "ATRNL1", "ADAM17", "ADIPOR2")	0
GO_DIGESTIVE_TRACT_MORPHOGENESIS	0.000269209	0.00265844	-0.698541	-2.02377	11	17	c("EGFR", "ID2", "BMP4", "ACVR2B", "OVOL2", "NOTCH1", "FGFR2", "VANGL2", "EPB41L5", "HNF1B")	0
GO_GLOBAL_GENOME_NUCLEOTIDE_EXCISION_REPAIR	0.231823	0.438872	0.366834	1.17856	13352	32	c("CHD1L", "UBA52", "GTF2H4", "RBX1", "UBC", "CETN2", "SUMO3", "SUMO2", "RPS27A", "GTF2H5")	0
GO_NEGATIVE_REGULATION_OF_MRNA_METABOLIC_PROCESS	0.657165	0.797713	0.274587	0.869284	37692	30	c("C1QBP", "CELF4", "NBAS", "ZC3H14")	0
GO_REGULATION_OF_TRANSCRIPTION_FROM_RNA_POLYMERASE_I_PROMOTER	0.455842	0.645243	-0.326016	-0.998021	20000	21	c("EIF2AK3", "ERBB2", "HEATR1", "PHF8", "UBTF", "ATF4", "RASL11A")	0
GO_REGULATION_OF_DNA_TEMPLATED_TRANSCRIPTION_INITIATION	0.648585	0.791902	-0.278779	-0.87347	28252	23	c("MITF", "THRA", "PAXIP1", "HNF1B", "CREB1", "TAF1", "ATF7IP", "SETX")	0
GO_REGULATION_OF_CELL_ADHESION_MEDIATED_BY_INTEGRIN	0.993872	1	0.16617	0.4647	55306	18	c("SERPINE1", "ITGB1BP1", "ACER2", "PTPN6")	0
GO_NUCLEOSIDE_TRIPHOSPHATE_BIOSYNTHETIC_PROCESS	1.69924e-05	0.000423469	0.63349	2.1693	0	43	c("NME1", "ALDOA", "CHCHD10", "ATP5B", "ATP5C1", "TYMS", "CTPS", "ATP5G1", "ATP5G3", "NME4", "NME6", "ATP5A1", "DTYMK", "ATP5E", "STOML2", "ATP5L", "ATP5F1", "ATP5D", "CMPK1", "ATP5J2", "UCK2", "ATP5J", "ATP5H", "ATP5G2", "ATP6V0A1", "SUCLG1", "CTPS2")	0
GO_GLYOXYLATE_METABOLIC_PROCESS	0.0630032	0.185831	0.52471	1.46737	3505	18	c("DDO", "NDUFAB1", "DLAT", "GCSH", "PDHA1", "GRHPR", "LIAS", "DLD", "PDHB", "IDH2")	0
GO_REGULATION_OF_PROTEIN_MODIFICATION_BY_SMALL_PROTEIN_CONJUGATION_OR_REMOVAL	0.00372189	0.023147	0.332779	1.479	256	218	c("CLU", "PSMB9", "TRIB3", "ARRDC4", "PINX1", "TBC1D7", "GCLC", "FBXO4", "HSPBP1", "GLMN", "PSMB8", "PSMB5", "GNL3", "RIPK2", "PSMA3", "MALT1", "MAD2L1", "DNAJA3", "OTUB1", "BAG5", "GTPBP4", "STUB1", "PSMB10", "CRY1", "UBA52", "CCDC22", "HFE", "PSMB3", "PARK7", "PSMC5", "MUL1", "RASD2", "RPS3", "PSMD14", "PSMC6", "PSMD11", "PSMA4", "PSMA1", "HSP90AB1", "SEPT4", "UBC", "PSMB2", "ANAPC11", "PSMD13"…	0
GO_COVALENT_CHROMATIN_MODIFICATION	0.00235302	0.0159678	-0.291667	-1.43148	69	251	c("PRMT8", "SIRT1", "SATB1", "SAP18", "SETD1B", "PER1", "CRTC2", "RPS6KA4", "NCOA2", "TET2", "PHF21A", "KDM6A", "SAP130", "LDB1", "HDAC7", "MSL2", "CDK2", "KDM5B", "RYBP", "ARID4A", "TBL1XR1", "SIN3A", "KDM4B", "ATXN7", "PHF8", "KDM6B", "KDM3B", "MAP3K12", "ING4", "PAXIP1", "TRRAP", "HDAC8", "ING3", "PRKCA", "PCGF2", "SETD7", "KDM5C", "CHD4", "KDM5A", "TET3", "HOPX", "MEN1", "KDM3A", "MYSM1", "DN…	0
GO_PURINE_CONTAINING_COMPOUND_BIOSYNTHETIC_PROCESS	0.00231132	0.0157482	0.432625	1.67763	143	83	c("NT5E", "NME1", "ALDOA", "CHCHD10", "ATP5B", "ATIC", "ATP5C1", "GMPR", "ATP5G1", "MAT1A", "ADSSL1", "GMPR2", "ATP5G3", "NME4", "NME6", "ATP5A1", "ATP5E", "STOML2", "ATP5L", "ATP5F1", "ATP5D", "ATP5J2", "SHMT1", "AMD1", "PPCS", "APRT", "ATP5J", "ATP5H", "IMPDH2", "ATP5G2", "AK2")	0
GO_SKELETAL_MUSCLE_ORGAN_DEVELOPMENT	0.174151	0.370944	0.338893	1.21543	10455	54	c("ASS1", "SIX4", "GPX1", "NUPR1", "IGFBP5", "CTSB", "SKI")	0
GO_POSITIVE_REGULATION_OF_RECEPTOR_ACTIVITY	0.0189779	0.0759712	0.515691	1.60777	1083	28	c("ADORA1", "GSTO1", "GSTM2", "PPARGC1B", "HFE", "PARK7")	0
GO_FC_RECEPTOR_SIGNALING_PATHWAY	0.127961	0.304426	0.286657	1.20725	8411	143	c("PSMB9", "WIPF3", "ACTG1", "PSMB8", "PSMB5", "PSMA3", "MALT1", "NFATC1", "PSMB10", "ARPC1B", "UBA52", "PSMB3", "PSMC5", "PSMD14", "PSMC6", "PSMD11", "PSMA4", "PSMA1", "HSP90AB1", "UBC", "PSMB2", "PSMD13", "PSMB1", "PSMD2", "PSMD12", "PSMD1", "PSMC1", "PSMA2", "PSMA7", "PSMC4", "WIPF1", "HRAS", "PSMD8", "PSMC2", "PSMB6", "JUN", "PSMB7", "PSMD7", "PSMB4", "ACTB", "PSMA6", "MYO1C", "PSME1", "IKBKG…	0
GO_NEGATIVE_REGULATION_OF_HOMEOSTATIC_PROCESS	0.419043	0.615818	0.269044	1.02018	25776	73	c("MIF", "ADORA1", "GSTO1", "PINX1", "GSTM2")	0
GO_APPENDAGE_DEVELOPMENT	0.0384645	0.130887	-0.347125	-1.39955	1487	70	c("BCL2L11", "FBN2", "ZBTB16", "BMP4", "PTCH1", "FGFR1", "PLXNA2", "RARG", "NOTCH1", "FGFR2", "SOX4", "PBX2", "MBNL1", "PBX1", "NR2F2", "PKDCC", "RC3H2", "PSEN1", "ECE1", "CHD7", "GRHL2")	0
GO_REGULATION_OF_CHEMOKINE_PRODUCTION	0.0135332	0.0604853	0.527737	1.64533	772	28	c("MIF", "GSTP1", "P2RY2", "RIPK2", "HMOX1", "ADORA2B", "HIF1A", "PYCARD", "LPL", "MUL1")	0
GO_PROTEIN_AUTOUBIQUITINATION	0.849477	0.928579	0.228958	0.745485	49086	34	c("TRIM37", "MARCH5", "STUB1", "RNF115", "TRIM13", "RNF11", "RNF181", "RNF10", "RNF213", "WWP2", "UBE2A", "DDB2", "TRAF2", "RNF187", "UBE2D3", "RCHY1")	0
GO_NEGATIVE_REGULATION_OF_PHOSPHORUS_METABOLIC_PROCESS	3.65097e-05	0.000592877	-0.333258	-1.67656	0	314	c("PPP1R1A", "NPY2R", "TMEM132D", "KLF4", "PPP1R1B", "GADD45B", "HEXIM1", "SRCIN1", "HHEX", "MAPK8IP1", "AGER", "APOC1", "PDCD4", "BMP4", "SIRT1", "LPCAT1", "DUSP1", "SOCS2", "SPRY1", "IRS2", "ELFN1", "SOCS3", "CNST", "INSR", "CRY2", "TAOK3", "PER1", "ERRFI1", "CSRNP2", "DDIT4", "CEBPA", "CAMSAP3", "DLG3", "SYTL2", "SH3BP5L", "DUSP6", "AIDA", "CTDSP2", "BAG4", "CNKSR3", "CAV1", "ATG14", "ATXN7", …	0
GO_REGULATION_OF_CELL_CYCLE_G1_S_PHASE_TRANSITION	0.345509	0.549768	-0.243256	-1.0486	12532	102	c("PDPN", "EGFR", "ID2", "PLK2", "MEPCE", "CNOT6L", "CDK2", "CTDSP2", "SOX4", "CNOT1", "CDKN1B", "PLAGL1", "DDX3X", "MEN1", "RBL2", "PLK3", "RPA2", "CNOT4", "SENP2", "CRADD", "PRKDC", "RBM38", "ADAM17", "CASP2", "GIGYF2", "CTDSP1", "PIM1", "CNOT6", "PKD1", "ARID3A")	0
GO_ANION_HOMEOSTASIS	0.111702	0.279331	0.488128	1.36506	6215	18	c("FABP3", "GOT1", "DGAT2", "CKB")	0
GO_LIPOPROTEIN_BIOSYNTHETIC_PROCESS	0.966447	0.990727	-0.174205	-0.680662	38164	60	c("WIPI1", "ABCA1", "ZDHHC3", "PGAP2", "WDR45", "WIPI2", "PIGN", "PGAP1", "PIGT", "PIGS", "ZDHHC20", "PIGM", "ZDHHC9")	0
GO_ELECTRON_TRANSPORT_CHAIN	1.60059e-05	0.000423469	0.710312	2.76563	0	85	c("IMMP2L", "COX8A", "COX5A", "COX7C", "SDHB", "NDUFA12", "CYCS", "NDUFAB1", "UQCR11", "CYC1", "NDUFB9", "NDUFA5", "UQCRQ", "NDUFA4", "SCO2", "NDUFC1", "NDUFA1", "NDUFS7", "NDUFS6", "UQCRFS1", "COX6A1", "UQCR10", "NDUFA9", "COX5B", "NDUFAF1", "NDUFB6", "PPARGC1A", "NDUFA10", "SLC25A12", "SDHC", "COX6B1", "UQCRC1", "COX7B", "CYB561", "NDUFV1", "NDUFS3", "NDUFA11", "NDUFB5", "UQCRC2", "NDUFA2", "ND…	0
GO_REGULATION_OF_PATHWAY_RESTRICTED_SMAD_PROTEIN_PHOSPHORYLATION	0.256815	0.465125	0.372735	1.16208	14668	28	c("GDF15", "PMEPA1", "HFE", "GDF5", "ACVR1B", "SDCBP", "RBPMS", "PIN1", "STRAP")	0
GO_NUCLEOTIDE_EXCISION_REPAIR_DNA_GAP_FILLING	0.0236156	0.089415	0.542724	1.59509	1327	22	c("RFC4", "RFC5", "POLK", "UBA52", "UBC", "RFC1", "RFC3", "LIG1", "POLD2", "XRCC1", "RPS27A")	0
GO_RESPONSE_TO_ORGANIC_CYCLIC_COMPOUND	0.0114441	0.0536935	-0.240755	-1.25434	269	450	c("ARG1", "ID3", "KLF4", "ITPR2", "ABHD2", "FBXO32", "ADAMTS1", "AGER", "NCOA4", "EGFR", "CAT", "BMP4", "VDR", "ID1", "LIFR", "CIB2", "CHRNB1", "PTCH1", "PTGDS", "CD83", "MMP15", "DUSP1", "ABCA3", "SOCS2", "MFGE8", "NR4A2", "SP5", "TXNIP", "MLC1", "SMAD5", "SOCS3", "INSR", "SLIT3", "ADCY6", "CALCOCO1", "PER1", "ERRFI1", "KLF2", "NR1D1", "HMGCS2", "CEBPA", "TET2", "ABCA1", "RAPGEF2", "DDX58", "TGF…	0
GO_ONE_CARBON_METABOLIC_PROCESS	0.051211	0.159584	0.554109	1.50254	2828	16	c("MTHFD2", "TYMS", "MAT1A", "SHMT2", "SHMT1")	0
GO_REGULATION_OF_INTERLEUKIN_1_PRODUCTION	0.16955	0.364884	0.437866	1.27322	9515	21	c("GSTP1", "ANXA1", "ZC3H12A", "PYCARD", "GSDMD")	0
GO_NEGATIVE_REGULATION_OF_CELL_MORPHOGENESIS_INVOLVED_IN_DIFFERENTIATION	0.000228862	0.00229877	-0.484833	-1.91393	8	63	c("FSTL4", "NGEF", "SEMA4C", "NRP1", "SEMA5A", "ID1", "OVOL2", "EPHA7", "RAPGEF2", "VASN", "NFATC4", "ARHGEF1", "NKX2-1", "SLIT2", "KANK1")	0
GO_RENAL_WATER_HOMEOSTASIS	0.595377	0.753045	0.336777	0.898522	32840	15	c("AQP3", "PRKAR2A", "HYAL2", "AQP1", "RAB11FIP2", "RAB11A")	0
GO_MITOTIC_NUCLEAR_DIVISION	0.851154	0.929549	0.189296	0.844078	59041	223	c("CCNG1", "RRS1", "PINX1", "CENPW", "KATNB1", "SPC24", "PSRC1", "SMC2", "RAN", "CENPV", "TXNL4A", "HAUS4", "MAD2L1", "WEE1", "ZWINT", "BECN1", "NSMCE2", "SSSCA1", "RPS3", "NUP37", "FLNA", "PTTG1", "RPS6", "ANAPC11", "CHMP3", "SAC3D1", "ARL8A", "PMF1", "SIRT2", "SEH1L", "MAD2L2", "ANAPC10", "RUVBL1", "DCTN3", "SMARCA4", "BUB3", "CETN2", "NSUN2", "NUDC", "NOLC1", "BABAM1", "TUBGCP2", "NAA50", "BOD…	0
GO_NEGATIVE_REGULATION_OF_MYELOID_LEUKOCYTE_DIFFERENTIATION	0.161068	0.353454	-0.435827	-1.27993	7143	18	c("TMEM178", "MAFB", "PIK3R1", "TOB2")	0
GO_ACTOMYOSIN_STRUCTURE_ORGANIZATION	0.697136	0.831047	-0.245021	-0.861903	29133	37	c("PHACTR1", "LIMCH1", "CDC42BPA", "CFLAR", "TNFAIP1", "EPB41L5")	0
GO_POSITIVE_REGULATION_OF_CELL_CYCLE_PROCESS	0.524187	0.69519	-0.215201	-0.97192	18128	136	c("NDRG1", "FOXO4", "ID2", "PLK2", "MEPCE", "INSR", "CRLF3", "CNOT6L", "CDK2", "PRKCE", "CSPP1", "SIN3A", "SOX4", "CNOT1", "CDKN1B", "PLAGL1", "GATA6", "DDX3X", "RBL2", "PBX1", "PLK3", "APP", "SFPQ", "CNOT4", "CRADD", "RBM38", "SMC5", "SVIL", "CASP2", "PHIP", "PRKACA")	0
GO_REGULATION_OF_CHONDROCYTE_DIFFERENTIATION	0.00437465	0.0262569	-0.626003	-1.81362	194	17	c("MAF", "ZBTB16", "BMP4", "EFEMP1", "RARG", "AXIN2", "PKDCC", "TGFBR1")	0
GO_PALLIUM_DEVELOPMENT	0.032504	0.115253	-0.345144	-1.40935	1244	75	c("DIXDC1", "ID4", "EGFR", "NRP1", "FGFR1", "SRGAP2", "CCDC141", "BTBD3", "NR4A3", "KDM6B", "NKX2-1", "LAMB1", "SLIT2", "CASP3", "SLC38A2", "PHLPP2", "PSEN1", "COL3A1", "SOCS7", "AKAP5", "LRP6", "MDK")	0
GO_MYOFIBRIL_ASSEMBLY	0.0865646	0.237362	0.52258	1.41704	4781	16	c("NEBL", "SIX4", "ACTG1", "CFL2", "KRT8", "KRT19")	0
GO_NEGATIVE_REGULATION_OF_CHEMOTAXIS	0.621388	0.771588	0.315983	0.883655	34578	18	c("SEMA3C", "ST6GAL1", "SEMA3E", "PTPN2", "THBS1", "CORO1B")	0
GO_GLOMERULUS_DEVELOPMENT	0.00022791	0.00229717	-0.665722	-2.03795	9	21	c("ENPEP", "COL4A4", "BMP4", "COL4A3", "JAG1", "MAGI2", "MTSS1", "NOTCH1", "VANGL2")	0
GO_TELOMERE_MAINTENANCE_VIA_RECOMBINATION	0.139843	0.324155	0.45797	1.31523	7819	20	c("RFC4", "FEN1", "RFC5", "NSMCE2", "RFC1", "RFC3", "LIG1", "POLD2")	0
GO_REGULATION_OF_RELEASE_OF_CYTOCHROME_C_FROM_MITOCHONDRIA	0.366844	0.569127	0.338887	1.0647	20988	29	c("BAX", "GPX1", "PYCARD", "BIK", "FAM162A", "APOPT1", "PPIF", "PDCD5", "DNM1L", "LMNA", "NOL3", "FXN", "BAK1", "PARL")	0
GO_POSITIVE_REGULATION_OF_NF_KAPPAB_TRANSCRIPTION_FACTOR_ACTIVITY	0.546399	0.712048	-0.233047	-0.95393	20884	76	c("TRAF1", "AGER", "CTH", "CAT", "RPS6KA4", "RIPK1", "NFKB1", "CFLAR", "TERF2IP", "TRIM8", "NOD1", "NFKBIA", "ARHGEF2", "ERC1", "PRKD2")	0
GO_CELLULAR_LIPID_CATABOLIC_PROCESS	0.11521	0.28539	0.322922	1.25731	7197	85	c("FABP3", "GLA", "NEU1", "HEXB", "NAGA", "AKR1B10", "PHYH", "PPT1", "ABHD12", "LPL", "BDH2", "ACADL", "ETFA", "ACAD9", "GDE1", "SMPD1", "ACADVL", "ACOX1", "NUDT19", "CPT2", "SIRT2", "GCDH", "ECH1", "ACAD11", "HADHB", "FABP12", "AMACR", "INPP5F", "GALC", "ETFB", "SGPL1", "PCCA", "DECR1", "SLC25A17", "ACADS", "HSD17B4", "ACOT8", "SMPD4", "SRD5A3")	0
GO_REGULATION_OF_ALPHA_BETA_T_CELL_DIFFERENTIATION	0.378847	0.57874	-0.353858	-1.05469	16763	19	c("ZBTB16", "CD83", "BCL6")	0
GO_MULTICELLULAR_ORGANISM_GROWTH	0.199632	0.400773	-0.310994	-1.17475	8037	51	c("HHEX", "CELA1", "KLF2", "KDM6A", "RARG", "TBL1XR1", "FGFR2", "ERCC6", "CLIC4", "PKDCC", "WWTR1", "RC3H2", "GRHL2", "WDTC1", "GIGYF2", "ERCC2", "SOS1", "DHCR7", "XPA", "ARID5B", "ATRX", "TNKS2", "PDE4D", "CDKN1C", "ADD1")	0
GO_GRANULOCYTE_MIGRATION	0.0780461	0.219566	0.476068	1.41577	4404	23	c("LGALS3", "CX3CL1", "ANXA1", "IL17RC", "JAGN1")	0
GO_NCRNA_METABOLIC_PROCESS	1.32398e-05	0.000423469	0.475543	2.25552	0	414	c("RRS1", "PUS7", "SARS", "UTP23", "NHP2", "CARS", "MRPL39", "AARS", "PUSL1", "MRTO4", "PNO1", "MPHOSPH6", "PPA1", "FARSB", "EPRS", "RARS", "WDR75", "RPS27L", "SNAPC1", "EARS2", "FARS2", "THG1L", "C1D", "BYSL", "NARS", "RPL12", "NOC4L", "IMP4", "RPF2", "RPS2", "POP7", "RPL27", "AARS2", "EEF1E1", "TRMT6", "TRMU", "DDX1", "RPSA", "RPL23", "RPL39", "MARS2", "FBL", "LCMT2", "FDXACB1", "RPP40", "RRP9"…	0
GO_NEGATIVE_REGULATION_OF_BMP_SIGNALING_PATHWAY	0.433204	0.625312	0.359791	1.01997	24151	19	c("HTRA3", "SPG20", "SKI")	0
GO_CARDIAC_MUSCLE_TISSUE_MORPHOGENESIS	0.2188	0.424951	-0.417615	-1.20989	9752	17	c("MYH7", "NOTCH1", "FGFR2", "UBE4B", "PKP2", "RBPJ", "SIRT6")	0
GO_POSITIVE_REGULATION_OF_PROTEIN_AUTOPHOSPHORYLATION	0.843075	0.926102	0.265617	0.708667	46503	15	c("PDGFA", "NBN")	0
GO_NEGATIVE_REGULATION_OF_NUCLEOCYTOPLASMIC_TRANSPORT	0.989379	1	-0.160144	-0.588867	40426	45	c("THRA", "SOX4", "FZD1", "AXIN2", "NFKBIA", "WWTR1", "MAPK7", "CD36")	0
GO_POSITIVE_REGULATION_OF_CELL_ACTIVATION	0.560418	0.723332	-0.217512	-0.954516	20002	113	c("AGER", "ZBTB16", "EFNB1", "EFNB2", "PRDM1", "CD83", "BCL6", "IRS2", "PIK3R1", "YES1", "NR4A3", "CAV1", "PIK3CA", "PAXIP1", "PELI1", "STAT5B", "LBP", "MMP14", "F2RL1", "SLC39A10", "ZBTB1", "IL6ST", "JAK2", "PDPK1", "TLR4", "GPAM", "IL33")	0
GO_CARBOHYDRATE_BIOSYNTHETIC_PROCESS	0.000196425	0.00203599	0.499548	1.86991	11	68	c("GOT1", "ALDOA", "GAPDH", "ENO3", "GSTO1", "ENO1", "SLC25A1", "PGAM1", "IMPA2", "TALDO1", "ST8SIA6", "PGK1", "AKR1A1", "MDH1", "MDH2", "PPARGC1A", "SLC25A12", "G6PC3", "AGL", "CRY1", "UBA52", "PCK2", "IMPA1", "B4GALT1")	0
GO_AMINO_SUGAR_METABOLIC_PROCESS	0.014735	0.0638079	0.569754	1.65672	826	21	c("RENBP", "GNPDA1", "UAP1L1", "ST6GAL1", "CHID1", "CMAS", "GNPNAT1", "AMDHD2", "SLC35A3")	0
GO_REGULATION_OF_CYTOKINESIS	0.369496	0.570971	-0.305735	-1.05437	15598	34	c("CCP110", "PRKCE", "CSPP1", "KLHL21", "FLCN", "PLK3", "BIRC6", "SVIL", "UVRAG", "CDC25B", "CHMP4C", "KIF3B", "VPS4A")	0
GO_MUSCLE_ORGAN_MORPHOGENESIS	0.0405374	0.136196	-0.470493	-1.50663	1758	25	c("MYLK", "MYH7", "NOTCH1", "FGFR2", "VANGL2", "FZD1", "COL3A1", "UBE4B")	0
GO_AMINO_ACID_TRANSPORT	0.216732	0.422338	0.330208	1.17535	12968	52	c("SLC1A4", "SLC16A12", "SLC38A1", "SLC7A1", "SLC7A6", "SLC1A5", "SLC38A4", "CLN3", "SLC25A12", "GIPC1")	0
GO_EXOCRINE_SYSTEM_DEVELOPMENT	0.00855774	0.0428327	-0.52245	-1.70477	367	27	c("EGFR", "NRP1", "IGSF3", "INSR", "FGFR1", "CELA1", "TFCP2L1", "RARG", "FGFR2")	0
GO_AMINOGLYCAN_METABOLIC_PROCESS	0.672451	0.810212	0.239438	0.881024	40765	62	c("HEXB", "GCNT2", "HEXA", "CHID1", "CD44", "SDC2", "ITIH4", "ARSB", "ST3GAL4", "B4GALT1", "GUSB", "GPC4", "XYLT2")	0
GO_CELL_CYCLE_G1_S_PHASE_TRANSITION	0.621233	0.771588	0.245843	0.909889	37765	64	c("CDKN1A", "EIF4EBP1", "CDC34", "TYMS", "MCM2", "E2F6", "MNAT1", "RANBP1", "CDK4", "CCNH", "RPS6", "CDK6", "ACVR1B", "MCM7")	0
GO_RNA_SPLICING_VIA_TRANSESTERIFICATION_REACTIONS	0.0767776	0.217462	0.274315	1.23092	5356	236	c("CELF4", "PPIH", "PPIE", "LSM4", "YBX1", "TXNL4A", "LSM2", "DBR1", "DDX1", "GEMIN5", "GTF2F1", "GTF2F2", "SRPK2", "SF3B2", "PRMT7", "USP39", "MPHOSPH10", "RBMX2", "SF3B5", "SF3B4", "BCAS2", "ZRSR1", "LSM6", "XAB2", "BUD13", "SNRNP35", "SNRPA1", "POLR2G", "SMNDC1", "SNRPA", "METTL14", "SF3A3", "CSTF1", "UBL5", "HNRNPC", "SF3A1", "PCBP1", "SUGP1", "SMN1", "U2AF1", "EIF4A3", "HNRNPF", "SRSF5", "SN…	0
GO_BLOOD_VESSEL_MORPHOGENESIS	3.06654e-05	0.000580422	-0.385796	-1.8114	0	178	c("ENPEP", "MYLK", "HHEX", "PLCD3", "NRP1", "EFNB2", "SEMA5A", "BMP4", "SLC12A6", "ID1", "SIRT1", "TNFSF12", "NRP2", "OVOL2", "PRDM1", "EPAS1", "VAV2", "EPHB4", "EIF2AK3", "ANPEP", "JAG1", "MFGE8", "FZD5", "HSPG2", "FGFR1", "ARHGAP24", "TGFBI", "FGF1", "ELK3", "WNT7B", "FZD8", "HDAC7", "NFATC4", "SEC24B", "PIK3CB", "CAV1", "PIK3CA", "VEZF1", "NOTCH1", "RHOB", "FGFR2", "SOX4", "RAMP2", "JUNB", "PK…	0
GO_CENTRAL_NERVOUS_SYSTEM_NEURON_DIFFERENTIATION	0.0047824	0.0277167	-0.433831	-1.6777	189	57	c("ID4", "NRP1", "PTCH1", "NR4A2", "SLIT3", "FGFR1", "RAPGEF2", "LDB1", "BCL11B", "SMARCC2", "FGFR2", "SOX4", "NKX2-1", "SLIT2", "FZD1", "CACNA1A")	0
GO_ENDOTHELIUM_DEVELOPMENT	0.000125025	0.00140557	-0.52013	-1.99758	4	55	c("NRP1", "BMP4", "ID1", "ACVR2B", "OVOL2", "JAG1", "STARD13", "MET", "RAPGEF2", "WNT7B", "VEZF1", "NOTCH1", "RHOB", "KDM6B", "MARVELD2", "RAP2C", "NR2F2", "CLIC4", "F2RL1", "PRKD2", "EZR", "ARHGEF26", "ACVR1")	0
GO_DOUBLE_STRAND_BREAK_REPAIR	0.867324	0.937334	-0.192378	-0.808385	32358	88	c("HIST4H4", "WRN", "MSH2", "PAXIP1", "TDP2", "SFPQ", "RPA2", "MCM9", "PRKDC", "UIMC1", "SMC5", "PAPD7", "YY1", "RNF168", "KDM2A", "HERC2", "SETX", "PIAS4", "MDC1", "RPA3", "DTX3L", "SLX1B", "UVRAG", "SFR1")	0
GO_NUCLEOBASE_CONTAINING_COMPOUND_TRANSPORT	0.286181	0.492365	0.257219	1.08624	18820	146	c("SLC25A33", "LRPPRC", "RAN", "TST", "NUP35", "RPSA", "RANBP1", "TOMM20", "RBMX2", "SLC35A1", "NUP93", "NUP37", "NUP85", "NXF1", "RPS28", "XPO5", "BUD13", "SEC13", "SLC25A24", "RAE1", "IGF2BP3", "THOC5", "SEH1L", "NUP205", "U2AF1", "PNPT1", "EIF4A3", "SLC35A3", "SRSF5", "MYO1C", "PARP11", "EIF5A", "SLC35B4", "HTT", "DDX39B", "NUP43", "SLC35B1", "SLC25A17", "MAGOHB", "NUP62", "SLC35C2", "SRSF6", …	0
GO_MULTI_ORGANISM_ORGANELLE_ORGANIZATION	0.726109	0.848627	0.282787	0.812127	40603	20	c("CHMP3", "VPS28", "VTA1", "CHMP4B", "CHMP6", "CHMP2A", "VPS37A", "MITD1", "CHMP1A", "TSG101", "CHMP2B", "CHMP7")	0
GO_MESONEPHRIC_TUBULE_MORPHOGENESIS	0.00479803	0.0277167	-0.577399	-1.78904	209	22	c("BMP4", "GDNF", "PTCH1", "FGF1", "HNF1B", "PBX1", "GZF1", "ILK", "SHH", "PKD2", "LAMA5")	0
GO_RELEASE_OF_CYTOCHROME_C_FROM_MITOCHONDRIA	0.00732415	0.0380934	0.654359	1.74583	403	15	c("CLU", "BAX", "SOD2", "TIMM50", "SFN")	0
GO_RESPONSE_TO_INTERLEUKIN_1	0.00501345	0.0286217	0.47075	1.6756	299	52	c("CX3CL1", "HSPA9", "PSMB9", "P2RY2", "CYBA", "ANXA1", "BYSL", "RIPK2", "ZC3H12A", "HIF1A", "PYCARD", "OTUB1")	0
GO_WATER_SOLUBLE_VITAMIN_METABOLIC_PROCESS	0.00221774	0.0152888	0.500645	1.76088	131	49	c("MTHFD2", "PSAT1", "AOX1", "GSTO1", "GCLC", "AKR1A1", "PDXK", "VNN3", "SHMT2", "AASDHPPT", "SHMT1", "MMADHC", "FLAD1", "VNN1", "GIF", "CYB5A")	0
GO_SIGNAL_TRANSDUCTION_IN_ABSENCE_OF_LIGAND	0.592099	0.749548	-0.292661	-0.906795	25914	22	c("BCL2L11", "ERBB3", "CASP3", "BAG3", "CASP2", "CASP9", "FOXO3", "APPL1")	0
GO_RNA_CAPPING	0.0914254	0.246528	0.421217	1.36254	5279	33	c("MNAT1", "METTL1", "GTF2F1", "GTF2F2", "GTF2H4", "CCNH", "POLR2G", "RNGTT", "POLR2K", "FAM103A1", "POLR2F", "GTF2H5", "CDK7", "POLR2H", "NCBP2", "NCBP1", "POLR2B", "POLR2E", "TRMT112", "GTF2H1", "POLR2I", "WDR4", "POLR2L", "POLR2J")	0
GO_REGULATION_OF_REACTIVE_OXYGEN_SPECIES_METABOLIC_PROCESS	0.0247069	0.0928257	0.371448	1.44939	1546	86	c("CLU", "SLC25A33", "CDKN1A", "ASS1", "GLA", "NOXA1", "GSTP1", "COQ7", "CYBA", "GCH1", "NOXO1", "HP", "ZC3H12A", "HIF1A", "THBS1", "BECN1", "MYCN", "PARK7", "P2RX4", "VDAC1", "HSP90AB1", "ROMO1", "AATF", "TRAP1", "SIRT2")	0
GO_NEGATIVE_REGULATION_OF_DEFENSE_RESPONSE	0.00306921	0.0198042	0.464074	1.70321	185	61	c("NT5E", "PPARG", "ADORA1", "SPINK5", "GSTP1", "C1QBP", "GPX1", "CHID1", "PTPN2", "ZC3H12A", "DNAJA3")	0
GO_ETHANOLAMINE_CONTAINING_COMPOUND_METABOLIC_PROCESS	0.485813	0.665864	-0.276621	-0.97887	20220	38	c("PON1", "LPCAT1", "LPIN1", "SGMS1", "CDS1", "CHKA", "PNPLA8", "PCYT1A", "MECP2", "PLA2G1B", "SMPD2", "PLA2G6", "SPTLC2", "PNPLA6")	0
GO_POSITIVE_REGULATION_OF_DENDRITE_DEVELOPMENT	0.0663095	0.193243	-0.39803	-1.39155	2784	36	c("CAPRIN2", "ZMYND8", "ANKRD27", "SGK1", "PPP1R9A", "MARCKS", "PSEN1", "AKAP5", "CDKL5", "BAIAP2", "FMR1", "CPEB3", "ILK", "GRN", "VLDLR")	0
GO_ASTROCYTE_DIFFERENTIATION	0.886182	0.947831	-0.227207	-0.69554	38882	21	c("NOTCH1", "VIM", "ABL1", "LAMB2", "TLR4", "SHH")	0
GO_PROTEIN_MONOUBIQUITINATION	0.824728	0.915564	-0.218629	-0.787329	34071	41	c("NEDD4L", "RYBP", "TOPORS", "RNF2", "PAF1", "BCOR", "UBE4B", "WAC", "RNF168", "TRIM25", "DTX3L")	0
GO_FACE_DEVELOPMENT	0.422574	0.617948	-0.29993	-1.01945	17917	32	c("RARG", "CSRNP1", "CLDN5", "LRP6", "CHD7", "GRHL2", "TIPARP", "COL1A1", "NIPBL", "TGFB1", "ASPH", "ARID5B", "TGFB3")	0
GO_RESPONSE_TO_ESTROGEN	0.175864	0.372769	-0.265848	-1.15546	6338	107	c("AGER", "EGFR", "CAT", "BMP4", "PTCH1", "MMP15", "DUSP1", "SOCS2", "MFGE8", "TXNIP", "SOCS3", "INSR", "CRYAB", "CDK2", "CITED2", "CAV1", "RAMP2", "CDKN1B", "SLC34A2", "GATA6", "STAT5B", "CASP3", "BCAS3", "NR2F2", "DNMT3A", "ADRB2", "NRIP1", "MECP2", "MMP14", "NRF1")	0
GO_DETOXIFICATION	0.000290663	0.00283566	0.579624	1.9444	16	39	c("GPX2", "SRXN1", "GSTM1", "SOD2", "GSTO1", "GSTM2", "GPX1", "PRDX1", "MGST3", "HP", "GSR", "TXNRD1", "SLC30A1", "PTGS1", "GPX4", "PARK7", "PRDX3", "PRDX6")	0
GO_ESTABLISHMENT_OF_PROTEIN_LOCALIZATION_TO_MEMBRANE	0.0063388	0.0339969	0.328576	1.45229	434	208	c("ADORA1", "BAX", "TIMM10", "ASNA1", "OPTN", "RPL12", "COX18", "RPS2", "SAMM50", "RPL27", "RPSA", "RPL23", "RPL39", "TIMM9", "UBA52", "RPLP1", "NDUFA13", "ARL6", "RPL13", "RPS8", "RPL15", "RPL13A", "RPS3", "RPL8", "RPL7A", "ATG4C", "RPS28", "RPL19", "RPS6", "RPS18", "RPL36A", "RPS24", "RPS10", "RPS15", "RPL30", "S100A10", "HSPA4", "RPLP0", "RPL32", "RPS26", "RPS16", "RPL4", "SDCBP", "RPL35", "RP…	0
GO_SMALL_GTPASE_MEDIATED_SIGNAL_TRANSDUCTION	0.0542992	0.167192	-0.253695	-1.22782	1663	224	c("RAB6B", "ARL4D", "RASD1", "PLD1", "PLK2", "CTNNAL1", "RTKN", "LIMK1", "VAV2", "REM2", "DHCR24", "BCL6", "GEM", "DOCK4", "CDC42EP5", "RAPGEF5", "CDC42EP3", "RAPGEF2", "RAB27B", "CNKSR1", "RND3", "CDK2", "HACE1", "DOCK7", "MYO9B", "ARHGEF1", "RHOB", "VANGL2", "RRAS2", "RAB33B", "RGL2", "RAP2A", "RAP2C", "CDC42EP4", "ARHGAP31", "RALGPS1", "EPS8L1")	0
GO_REGULATION_OF_PEPTIDASE_ACTIVITY	0.00338983	0.0212628	0.344377	1.50646	229	191	c("SLPI", "PPARG", "SPINK5", "BAX", "BST2", "PSMB9", "RENBP", "MGMT", "CYR61", "CSTB", "F3", "GPX1", "PEBP1", "HSPE1", "CYCS", "RPS27L", "HSPD1", "CST8", "PSMB8", "SERPINE1", "PSMA3", "SFN", "PYCARD", "CD44", "DNAJA3", "C3", "SERPINB8", "THBS1", "ITIH4", "NDUFA13", "FAM162A", "PARK7", "APOPT1", "MUL1", "RPS3", "PDCD2", "PSMD14", "USP14", "BCL2L12", "PRDX3", "PTTG1", "TIMP2")	0
GO_POSITIVE_REGULATION_OF_PROTEIN_SERINE_THREONINE_KINASE_ACTIVITY	0.114232	0.283929	-0.253345	-1.17973	3785	168	c("HSPA2", "ITGA1", "GADD45B", "GADD45G", "EGFR", "SIRT1", "MADD", "FZD5", "INSR", "FGFR1", "TAOK3", "FGF1", "RIPK1", "RAPGEF2", "ERBB2", "FZD8", "DUSP6", "PIK3CB", "FRS2", "VANGL2", "CDKN1B", "MARCKS", "ERCC6", "MAP3K11", "MAP3K5", "NOD1", "CCNL1", "CCND3")	0
GO_BROWN_FAT_CELL_DIFFERENTIATION	0.735188	0.854695	-0.278303	-0.80628	32770	17	c("ADRB1", "CEBPA", "ALDH6A1", "NUDT7", "ADRB2", "PRDM16")	0
GO_REGULATION_OF_CENTROSOME_CYCLE	0.00694616	0.0366492	0.57454	1.72591	392	24	c("ATF5", "PKHD1", "CDK5RAP2", "NUBP1", "TRIM37", "RANBP1")	0
GO_POSITIVE_REGULATION_OF_TRANSFERASE_ACTIVITY	0.487659	0.667334	-0.193757	-0.991775	12446	374	c("HSPA2", "KLF4", "ITGA1", "GADD45B", "FGFR3", "SRCIN1", "GADD45G", "EGFR", "BMP4", "ACVR2B", "SIRT1", "MADD", "VAV2", "CDC14B", "ADCY7", "PFKFB2", "FZD5", "INSR", "FGFR1", "TAOK3", "FGF1", "ADCY6", "IRS1", "RIPK1", "ARRDC3", "RAPGEF2", "MAP3K3", "ERBB3", "HMBOX1", "ERBB2", "FZD8", "DUSP6", "STRADB", "UNC119", "PIK3CB", "FRS2", "DSTYK", "PIK3CA", "ATG14", "TOPORS", "PPP1R9A", "PLCG1", "SDC4", "V…	0
GO_PROTEIN_ADP_RIBOSYLATION	0.844588	0.926615	-0.255383	-0.714496	37872	15	c("SIRT1", "PARP4", "TIPARP", "SIRT3", "TNKS2", "SIRT6", "TNKS")	0
GO_PROTEIN_SUMOYLATION	0.125144	0.301067	-0.289387	-1.21602	4668	88	c("MITF", "HDAC7", "PIAS1", "WRN", "TOPORS", "TOP2B", "NUP54", "PHC3", "PCGF2", "STAG2", "PIAS3", "L3MBTL2", "CBX4", "SCMH1", "PHC1", "RNF2", "RANBP2", "SENP2", "PHC2", "CBX8", "SMC5", "NUP107", "SMC3", "RNF168", "STAG1", "HERC2", "SP3", "PIAS2", "PIAS4", "MDC1")	0
GO_NEGATIVE_REGULATION_OF_MITOTIC_CELL_CYCLE	0.64629	0.79009	-0.205946	-0.926869	22444	133	c("OVOL1", "FOXO4", "BMP4", "PLK2", "HECA", "TAOK3", "CNOT6L", "CDK2", "CTDSP2", "MSH2", "PRCC", "TOP2B", "SOX4", "FZD3", "CNOT1", "CDKN1B", "PLAGL1", "PTPN3", "RBL2", "PLK3", "INTS3", "RPA2", "CNOT4", "ABL1", "CRADD", "PRKDC", "RBM38", "CASP2", "USP47", "GIGYF2", "TOM1L2", "CTDSP1", "CNOT6", "ATF2", "MDC1", "ARID3A", "SYF2", "MAD2L1BP", "TGFB1", "PKD2", "ANGEL2", "CHFR", "EP300", "MDM4")	0
GO_POSITIVE_REGULATION_OF_AXON_EXTENSION	0.111568	0.279331	-0.428602	-1.34289	4859	23	c("NRP1", "SEMA5A", "LIMK1", "MACF1", "CDKL5", "ILK", "MEGF8", "EP300")	0
GO_REGULATION_OF_ION_HOMEOSTASIS	0.26724	0.475147	0.290141	1.11493	16539	79	c("ADORA1", "BAX", "B2M", "GSTO1", "GSTM2", "CYBA", "RANGRF", "GCLC", "GCLM")	0
GO_ORGAN_GROWTH	0.0249994	0.0937111	-0.506562	-1.58716	1088	23	c("FGFR3", "ACVR2B", "THBS3", "RARG", "NOTCH1", "FGFR2")	0
GO_REGULATION_OF_LYMPHOCYTE_DIFFERENTIATION	0.100846	0.262372	-0.336986	-1.28829	4029	54	c("ZBTB16", "ID2", "BMP4", "IRF1", "SOX13", "PRDM1", "CD83", "BCL6", "ERBB2")	0
GO_REGULATION_OF_T_CELL_PROLIFERATION	0.769606	0.87942	0.233051	0.816499	45789	48	c("LGALS3", "ANXA1", "GLMN", "RIPK2", "PYCARD", "DNAJA3")	0
GO_NERVE_DEVELOPMENT	0.208541	0.412811	-0.3759	-1.20372	9048	25	c("NRP1", "NRP2", "LRIG1", "NAV2", "ERBB3")	0
GO_PHAGOSOME_ACIDIFICATION	0.130261	0.307804	0.485173	1.33641	7219	17	c("ATP6V1D", "ATP6V0B", "ATP6V1G1", "ATP6V1E1", "ATP6V1F", "ATP6V0D1", "ATP6V1H", "ATP6V0A1", "ATP6V1A")	0
GO_REGULATION_OF_CELL_SIZE	0.148884	0.335535	-0.282032	-1.18989	5543	90	c("FSTL4", "SEMA4C", "NRP1", "SEMA5A", "LIMK1", "VAV2", "EPHA7", "RB1CC1", "DPYSL2", "PLXNA2", "RARG", "CLASP2", "MACF1", "CREB1", "SEMA4F", "CDKL5", "ABL1", "SLC12A4", "SEMA4B")	0
GO_TETRAPYRROLE_METABOLIC_PROCESS	0.120716	0.295274	0.393157	1.30467	7026	37	c("HMOX1", "ABCB6", "BDH2", "MMADHC", "TMEM14C", "GIF", "TSPO", "UROS", "HMBS", "SUCLA2", "SLC25A39", "BLVRA", "BLVRB", "FXN", "ATPIF1", "FECH", "ALAS1", "COX15", "TCN2", "CD320", "COX10", "ALAD")	0
GO_REGULATION_OF_CENTROSOME_DUPLICATION	0.0531492	0.164571	0.510577	1.48465	2982	21	c("PKHD1", "CDK5RAP2", "NUBP1", "TRIM37")	0
GO_NEGATIVE_REGULATION_OF_TRANSFERASE_ACTIVITY	0.480404	0.662369	0.220498	0.990772	33549	239	c("PPARG", "CDKN1A", "PSMB9", "TRIB3", "GSTP1", "CHCHD10", "PINX1", "GMFG", "CDKN2B", "SMYD3", "PSMB8", "PSMB5", "CBLC", "PSMA3", "PTPN2", "SFN", "PYCARD", "MAD2L1", "DNAJA3", "BAG5", "CDK5RAP1", "FBXO31", "PSMB10", "UBA52", "COX11", "PSMB3", "PHPT1", "PARK7", "PSMC5", "ZGPAT", "PSMD14", "PSMC6", "PSMD11", "PSMA4", "PRDX3", "PSMA1", "SMPD1", "UBC", "PSMB2", "ANAPC11", "PSMD13", "PSMB1", "PSMD2", …	0
GO_BICELLULAR_TIGHT_JUNCTION_ASSEMBLY	0.435813	0.627836	-0.31222	-1.00951	18820	26	c("MARVELD2", "RAMP2", "OCLN", "GRHL2", "MARVELD3", "MPP5", "MPP7", "STRN", "RAB13", "PRKCI", "CLDN3", "PARD6B", "F11R")	0
GO_RIBONUCLEOPROTEIN_COMPLEX_SUBUNIT_ORGANIZATION	2.99164e-05	0.000580422	0.425932	1.83222	1	167	c("C1QBP", "PPAN", "CELF4", "MRPL11", "MRTO4", "FASTKD2", "RPS27L", "LSM4", "TXNL4A", "RPL12", "NIP7", "MRPS7", "RPF2", "NUFIP1", "DDX1", "RPSA", "GEMIN5", "EIF3C", "MRPS11", "MRPL20", "EIF2D", "EIF3I", "SRPK2", "EIF3D", "PRMT7", "BRIX1", "USP39", "XAB2", "EIF3B", "RPS10", "RPS15", "TARBP2", "DENR", "SF3A3", "MDN1", "SF3A1", "SMN1", "MRRF", "SRSF5", "SNRPD1", "EIF6", "PRPF3", "RPS5", "DDX20", "SN…	0
GO_REGULATION_OF_CALCIUM_ION_TRANSPORT_INTO_CYTOSOL	0.369056	0.570971	0.320933	1.05865	21405	36	c("BAX", "GSTO1", "GSTM2", "CYBA")	0
GO_MULTICELLULAR_ORGANISMAL_WATER_HOMEOSTASIS	0.197108	0.399231	0.414882	1.23381	11124	23	c("AQP3", "SCNN1B", "SFN", "CLDN4", "PRKAR2A", "HYAL2", "AQP1", "RAB11FIP2", "RAB11A", "SCNN1G")	0
GO_REGULATION_OF_ALTERNATIVE_MRNA_SPLICING_VIA_SPLICEOSOME	0.505877	0.679539	-0.301145	-0.964338	21950	25	c("SAP18", "SRSF2", "RBM5", "FMR1", "DDX5", "WTAP", "RBFOX2", "DYRK1A", "TRA2B", "HNRNPL", "RNPS1", "RBM10", "RBM15B")	0
GO_BLASTOCYST_DEVELOPMENT	0.530286	0.699154	-0.272766	-0.953619	22271	36	c("TET1", "TAF8", "NASP", "JUNB", "HNF1B", "HOPX", "ELF3", "TGFBR1", "SKIL", "SP3", "LATS2")	0
GO_CHROMATIN_ORGANIZATION	4.06537e-05	0.000609547	-0.293481	-1.51469	0	406	c("BCORL1", "HIST4H4", "PRMT8", "BAHCC1", "SIRT1", "ING1", "TET1", "CECR2", "CBX7", "SATB1", "SAP18", "SETD1B", "MBTD1", "PER1", "CRTC2", "RPS6KA4", "NCOA2", "HMG20A", "TET2", "ATAD2", "PHF21A", "KDM6A", "SAP130", "BANP", "LDB1", "TCF7L1", "HDAC7", "PHF13", "MSL2", "CDK2", "KDM5B", "RSF1", "SMARCC2", "JARID2", "RYBP", "NASP", "ARID4A", "TBL1XR1", "SIN3A", "KDM4B", "ATXN7", "BRD3", "PHF8", "KDM6B"…	0
GO_EPHRIN_RECEPTOR_SIGNALING_PATHWAY	0.0763674	0.21651	-0.343151	-1.32702	3033	57	c("NGEF", "EFNB1", "EFNB2", "VAV2", "EPHB4", "EPHA7", "EPHB6", "YES1")	0
GO_ORGANIC_ANION_TRANSPORT	0.695865	0.830158	0.21108	0.898605	46020	155	c("PPARG", "FABP3", "SLC1A4", "SLC16A12", "SLC38A1", "SLC25A1", "SLC7A1", "ANXA1", "SLC7A6", "SLC16A7", "SLC1A5", "SLC38A4", "CLN3", "SLC25A12", "PLIN2", "GIPC1", "ATP11C", "CYB5R1")	0
GO_STAT_CASCADE	0.0586159	0.176633	-0.43154	-1.43418	2507	29	c("FGFR3", "AGER", "SOCS2", "SOCS3", "PIAS1", "STAT5B", "IFNAR1", "JAK2", "STAT2", "SOCS5", "PKD1", "PKD2", "CTR9", "LYN")	0
GO_SEGMENTATION	0.00717813	0.0375343	-0.470789	-1.67643	297	39	c("NRP1", "BMP4", "MAFB", "FZD5", "KDM6A", "PLXNA2", "FRS2", "AXIN2", "EPB41L5", "DVL2", "PSEN1", "LRP6", "PRKDC", "IRX2", "MIB1", "ABI1", "EP300", "RBPJ", "MLLT3")	0
GO_POSITIVE_REGULATION_OF_PEPTIDASE_ACTIVITY	0.478266	0.661293	0.246496	0.986898	30422	101	c("PPARG", "BAX", "CYR61", "F3", "HSPE1", "CYCS", "RPS27L", "HSPD1", "PYCARD", "DNAJA3", "NDUFA13", "FAM162A", "APOPT1", "MUL1", "RPS3", "PDCD2", "PSMD14")	0
GO_REGULATION_OF_OLIGODENDROCYTE_DIFFERENTIATION	0.388408	0.587334	-0.376003	-1.05196	17416	15	c("ID4", "ID2", "BMP4", "NOTCH1")	0
GO_INTERACTION_WITH_HOST	0.871634	0.940285	-0.193818	-0.795648	33339	77	c("BCL2L11", "LDLR", "EFNB2", "ANPEP", "INSR", "PVR", "CAV1", "ACE2", "LAMP3", "TFRC", "SCARB1")	0
GO_GASTRULATION	2.64557e-05	0.000572815	-0.498037	-2.0675	0	82	c("KLF4", "HHEX", "BMP4", "ACVR2B", "MMP15", "DUSP1", "KDM6A", "LDB1", "COL12A1", "NR4A3", "FRS2", "FGFR2", "KDM6B", "VANGL2", "LAMB1", "GATA6", "EPB41L5", "HNF1B", "EXT1", "RNF2", "DVL2", "RIC8A", "PAF1", "MMP14", "EPHA2", "LRP6", "ETS2", "PRKACA", "ACVR1", "SMAD1", "ACVR2A", "DUSP5", "ITGA3", "MEGF8", "SYF2")	0
GO_RESPONSE_TO_UV	0.341946	0.546477	-0.250349	-1.05414	12744	89	c("EGFR", "CAT", "SIRT1", "PIK3R1", "TROVE2", "MAPK8", "NFATC4", "WRN", "MSH2", "PPP1R15A", "ERCC6", "CASP3", "MEN1", "USP1", "KDM1A", "CDC25A", "CIRBP", "ZBTB1", "MFAP4", "UBE4B", "YY1", "USP47", "ERCC2", "USP28", "CDKN2D", "N4BP1", "ATF4", "CASP9", "CRIP1", "CREBBP", "STK11", "EP300", "XPA", "BCL3", "GTF2H2", "INO80", "ACTR5", "RUVBL2", "MME", "PTPRK", "RPAIN", "USF1", "MAP2K7", "PCNA", "MAP4K3…	0
GO_REGULATION_OF_NEUROTRANSMITTER_TRANSPORT	0.727084	0.849087	-0.265217	-0.821759	31822	22	c("GDNF", "PPP1R9A", "CACNA1A", "ATP2A2", "FMR1", "UNC13B", "GRIK5", "GPM6B", "RAB3A")	0
GO_NEGATIVE_REGULATION_OF_VASCULATURE_DEVELOPMENT	0.0488686	0.154592	-0.414381	-1.43785	2055	35	c("KLF4", "HHEX", "FOXO4", "BMP4", "COL4A3", "STARD13", "SPARC", "NOTCH1")	0
GO_SKIN_EPIDERMIS_DEVELOPMENT	0.647495	0.791034	0.266976	0.88066	37555	36	c("SPINK5", "PDGFA", "AARS", "IGFBP5")	0
GO_NUCLEOTIDE_EXCISION_REPAIR	0.12898	0.305764	0.310341	1.22997	8138	95	c("RFC4", "PPIE", "CHD1L", "RFC5", "MNAT1", "POLK", "UBA52", "GTF2H4", "CCNH", "RBX1", "COPS5", "UBC", "XAB2", "POLR2G", "RFC1", "RFC3", "LIG1", "POLR2K", "COPS6", "GPS1", "CETN2", "POLD2", "XRCC1", "POLR2F", "RAD23A", "SUMO3", "COPS7A", "SUMO2", "RPS27A", "GTF2H5", "CDK7", "PNKP", "POLR2H", "SUMO1", "ERCC5", "COPS4", "HUS1", "COPS8", "POLR2B", "POLR2E", "PRPF19", "UBE2V2", "COPS3", "DDB2", "TCEA…	0
GO_POSITIVE_REGULATION_OF_REACTIVE_OXYGEN_SPECIES_METABOLIC_PROCESS	0.399899	0.596989	0.294153	1.0346	23801	49	c("CLU", "CDKN1A", "ASS1", "GSTP1", "CYBA", "ZC3H12A", "THBS1", "PARK7", "P2RX4", "HSP90AB1", "ROMO1")	0
GO_GOLGI_TO_ENDOSOME_TRANSPORT	0.0143392	0.062957	-0.605532	-1.69413	642	15	c("WIPI1", "KLHL20", "MON2", "DOPEY2", "EPS15", "SORT1")	0
GO_REGULATION_OF_MUSCLE_HYPERTROPHY	0.893124	0.952426	-0.220545	-0.698527	38782	24	c("ERRFI1", "NR4A3", "PRKCA", "ECE1", "IL6ST")	0
GO_FATTY_ACID_BIOSYNTHETIC_PROCESS	0.246227	0.453849	0.322703	1.14864	14733	52	c("MIF", "THNSL2", "PTGES", "MECR", "NDUFAB1", "HSD17B12", "PTGES2", "PECR", "LPL", "ACSF3", "PTGS1", "CBR1", "PTGES3")	0
GO_RECEPTOR_INTERNALIZATION	0.760084	0.872976	-0.255943	-0.80192	33109	23	c("CAV1", "RAMP2", "LDLRAP1", "CD36", "EZR")	0
GO_MULTICELLULAR_ORGANISM_METABOLIC_PROCESS	0.00235447	0.0159678	-0.50735	-1.79535	97	38	c("ARG1", "ENPEP", "COL4A4", "ID1", "MMP15", "COL4A3", "MRC2", "ADRB1", "COL12A1", "ACE2", "FURIN", "MMP11", "CLIC5", "ADRB2", "COL3A1", "MMP14", "ACACA", "COL4A5", "PLA2G1B", "TIPARP", "COL1A1")	0
GO_HOMEOSTASIS_OF_NUMBER_OF_CELLS	0.444099	0.634593	-0.236443	-1.00122	16448	92	c("BCL2L11", "ID2", "BMP4", "EPAS1", "BCL6", "SMAD5", "KLF2", "TET2", "THRA", "ARID4A", "PKNOX1", "STAT5B", "CASP3", "SLC25A38", "RC3H2", "POLB", "JMJD6", "JAK2", "ABL1", "TEX15", "SKIL", "GIGYF2", "ERCC2", "SP3", "RC3H1")	0
GO_REGULATION_OF_LIPID_TRANSPORT	0.436674	0.628028	-0.27645	-1.00625	17969	43	c("PON1", "APOC1", "PTCH1", "SIRT1", "IRS2", "ABCA1", "NFKB1", "KDM5B", "ATP8A1", "NFKBIA", "ABCA7", "PRKCD")	0
GO_REGULATION_OF_REPRODUCTIVE_PROCESS	0.0557127	0.170019	-0.393915	-1.41051	2304	40	c("OVOL1", "BMP4", "NPR2", "PTGDS", "DUSP1", "INSR", "CITED2", "NOTCH1", "MSH2", "FGFR2", "CDKN1B")	0
GO_POSITIVE_REGULATION_OF_HORMONE_SECRETION	0.0329996	0.115998	-0.405467	-1.47586	1357	43	c("NNAT", "RBP4", "PFKFB2", "IRS2", "PRKCE", "GLUL", "SOX4", "TCF7L2", "C2CD2L", "GABBR1", "CREB1")	0
GO_DNA_STRAND_ELONGATION	0.133	0.311727	0.468082	1.32696	7414	19	c("RFC4", "FEN1", "RFC3", "PARP2", "LIG1", "POLD2", "NBN")	0
GO_NEURON_PROJECTION_MORPHOGENESIS	2.97663e-05	0.000580422	-0.394288	-1.82422	0	160	c("ITGA1", "NRP1", "EFNB1", "EFNB2", "LIFR", "CTNND2", "NRP2", "EPHA7", "NR4A2", "ANKRD27", "ANK3", "SLIT3", "SRGAP2", "PLXNB1", "DPYSL2", "BTBD3", "ERBB2", "BCL11B", "SGK1", "APBB2", "PLXNA2", "NR4A3", "DOCK7", "NOTCH1", "TOP2B", "FGFR2", "NKX2-1", "VANGL2", "FZD3", "SLIT2", "ULK1", "CACNA1A", "EXT1", "NEO1", "SPTAN1", "APP", "CREB1", "SLC9A6", "STMN1", "SEMA4F", "ABL1", "MEF2A", "ALCAM", "BAIAP…	0
GO_REGULATION_OF_CELL_DIVISION	0.397342	0.594994	-0.227962	-1.02121	13869	129	c("CDC14A", "CAT", "BMP4", "CCP110", "PTCH1", "MACC1", "DUSP1", "TXNIP", "INSR", "FGF1", "PRKCE", "CSPP1", "KLHL21", "MSH2", "FGFR2", "MAP9", "FLCN", "PLK3", "LCMT1", "BIRC6", "MDK", "SMC5", "CDK13", "SVIL")	0
GO_REGULATION_OF_LYMPHOCYTE_MEDIATED_IMMUNITY	0.795038	0.897604	0.234455	0.794781	46659	41	c("B2M", "LAMP1", "HSPD1", "MALT1", "C3", "HFE", "EXOSC3")	0
GO_SOMATIC_DIVERSIFICATION_OF_IMMUNE_RECEPTORS	0.801645	0.900209	-0.242668	-0.777082	34784	25	c("PMS2", "BCL11B", "MSH2", "POLB", "PRKDC", "RNF168", "HMGB2", "ADAR")	0
GO_NOTCH_SIGNALING_PATHWAY	0.704466	0.836426	-0.224596	-0.871638	27917	58	c("HHEX", "JAG1", "CEBPA", "MAML3", "NOTCH2", "NOTCH1", "CDKN1B", "HNF1B", "SPEN", "APP", "PSEN1", "MDK", "MIB2", "ITCH", "ADAM17", "FOXA1", "KAT2B", "IFT172", "MIB1", "MAML1")	0
GO_RESPONSE_TO_RADIATION	0.155078	0.344976	-0.23563	-1.13307	4830	212	c("TULP1", "PPP1R1B", "EGFR", "ID2", "CAT", "SIRT1", "DUSP1", "PIK3R1", "SOCS3", "CRY2", "PER1", "SIK1", "TROVE2", "CRYAB", "SGK1", "MAPK8", "UNC119", "NFATC4", "CDS1", "WRN", "CAV1", "MSH2", "RHOB", "POLG", "JUNB", "RDH11", "PAXIP1", "PPP1R15A", "ERCC6", "CLK2", "CASP3", "MEN1", "USP1", "DNMT3A", "PLK3", "APP", "INTS3", "KDM1A", "CREB1", "IFT20", "YAP1", "CDC25A", "RIC8A", "MECP2", "COL3A1", "CI…	0
GO_HEART_DEVELOPMENT	6.71795e-05	0.000832365	-0.329792	-1.61683	1	249	c("ID3", "NPY2R", "RBP4", "HEXIM1", "HHEX", "ADAMTS1", "ID2", "NRP1", "FREM2", "BMP4", "ID1", "MYH7", "PTCH1", "ACVR2B", "OVOL2", "PRDM1", "EPHB4", "JAG1", "DLC1", "INSR", "SIK1", "RB1CC1", "KDM6A", "ERBB3", "ERBB2", "SPARC", "NOTCH2", "NFATC4", "SEC24B", "CITED2", "FRS2", "NOTCH1", "PTK7", "FGFR2", "KDM6B", "SOX4", "VANGL2", "RAMP2", "FZD1", "AXIN2", "GATA6", "MARCKS", "CASP3", "HOPX", "CLDN5", …	0
GO_TISSUE_REGENERATION	0.180454	0.377088	0.438618	1.25965	10090	20	c("ENO3", "GPX1", "ANXA1", "ADAM15")	0
GO_MESODERM_MORPHOGENESIS	0.00318036	0.0202974	-0.529307	-1.78549	134	31	c("KLF4", "BMP4", "KDM6A", "NR4A3", "FGFR2", "KDM6B", "EPB41L5", "EPHA2", "SETD2", "PRKACA", "ACVR1", "SMAD1", "ITGA3")	0
GO_RECEPTOR_METABOLIC_PROCESS	0.51543	0.687005	-0.261771	-0.96256	21060	45	c("ZNRF3", "CAV1", "SNX25", "ACE2", "RAMP2", "GPRASP1", "LMTK2", "FAM109A", "FUT8", "LDLRAP1", "CD36")	0
GO_INFLAMMATORY_RESPONSE	0.00216022	0.015106	0.378094	1.58994	141	141	c("MIF", "ADORA1", "CDO1", "ASS1", "CX3CL1", "ITGB6", "AOX1", "PTGES", "LY96", "F3", "CYBA", "CD14", "NUPR1", "ANXA1", "HP", "RIPK2", "HMOX1", "PLSCR1", "ZC3H12A", "HIF1A", "PYCARD", "GSDMD", "C3", "RELB", "THBS1", "ITIH4", "PTGS1", "LIPA", "HFE", "NFKB2", "PARK7", "B4GALT1", "SNAP23")	0
GO_TRNA_TRANSPORT	0.153123	0.342447	0.414096	1.28018	8727	27	c("RAN", "NUP35", "TOMM20", "NUP93", "NUP37", "NUP85", "RAE1", "SEH1L", "NUP205", "NUP43", "NUP62", "NUP50")	0
GO_REGULATION_OF_NIK_NF_KAPPAB_SIGNALING	0.993805	1	-0.156422	-0.495432	43154	24	c("HDAC7", "NOD1", "RC3H2", "EZR", "RC3H1", "CREBBP")	0
GO_POSITIVE_REGULATION_OF_LIGASE_ACTIVITY	4.77578e-05	0.000664743	0.491639	1.93521	2	91	c("PSMB9", "TRIB3", "ARRDC4", "GCLM", "PSMB8", "PSMB5", "PSMA3", "MAD2L1", "STUB1", "PSMB10", "UBA52", "PSMB3", "PSMC5", "PSMD14", "PSMC6", "PSMD11", "PSMA4", "PSMA1", "UBC", "PSMB2", "ANAPC11", "PSMD13", "PSMB1", "PSMD2", "PSMD12", "PSMD1", "PSMC1", "PSMA2", "PSMA7", "XRCC4", "PSMC4", "ANAPC10", "PSMD8", "UBE2E1", "PSMC2", "PSMB6", "PSMB7", "BUB3", "PSMD7", "PSMB4", "PSMA6", "PSME1", "UBE2L3", "…	0
GO_REGULATION_OF_TRANSCRIPTION_FROM_RNA_POLYMERASE_II_PROMOTER_IN_RESPONSE_TO_HYPOXIA	0.858442	0.931926	-0.230474	-0.729976	37276	24	c("EPAS1", "CITED2", "NOTCH1", "HIF1AN", "BACH1", "UBE2D1", "CREBBP", "VHL", "EP300", "RBPJ")	0
GO_REGULATION_OF_INTRACELLULAR_PROTEIN_TRANSPORT	0.58778	0.746019	-0.196955	-0.959442	17767	236	c("EGFR", "BAMBI", "SEMA5A", "BMP4", "OAZ2", "SIRT1", "FZD7", "FZD5", "PIK3R1", "ANK3", "CNST", "DDX58", "ERBB2", "THRA", "BAG4", "IL18R1", "SOX4", "HNMT", "PINK1", "NUP54", "FZD1", "INPP5K", "AXIN2", "YOD1", "KANK1", "TCF7L2", "CTDSPL2", "BCAS3", "UGCG", "PLK3", "BNIP3L", "NFKBIA", "SPPL3", "PCNT", "PKDCC", "PRKCD", "WWTR1", "MAPK7", "CD36", "AKAP5", "JAK2", "SREBF2", "CDKL2", "TGFBR1", "MBTPS1"…	0
GO_TUBE_DEVELOPMENT	3.57897e-05	0.000592082	-0.378882	-1.89378	0	296	c("ARG1", "CTHRC1", "RBP4", "BCL2L11", "PDPN", "HHEX", "SEMA4C", "AGER", "EGFR", "ID2", "NRP1", "EFNB2", "CAT", "BMP4", "VDR", "ID1", "GDNF", "PTCH1", "APAF1", "ACVR2B", "OVOL2", "PRDM1", "CECR2", "EPAS1", "HECA", "EPHA7", "JAG1", "DLC1", "SPRY1", "SMAD5", "STARD13", "FGFR1", "FGF1", "ERRFI1", "KLF2", "HMGCS2", "MET", "CEBPA", "KDM6A", "ITPK1", "MTSS1", "WNT7B", "IPMK", "SPARC", "PLXNA2", "NFATC4…	0
GO_LOCOMOTION	4.26985e-05	0.000614817	-0.308857	-1.61123	0	457	c("CTHRC1", "PIK3C2G", "PDPN", "ENPEP", "ITGA1", "DIXDC1", "FAT2", "SEMA4C", "PHACTR1", "LDLR", "EGFR", "ID2", "NRP1", "EFNB1", "EFNB2", "MITF", "BAMBI", "SEMA5A", "BMP4", "PLD1", "ID1", "GDNF", "TNFSF12", "NRP2", "OVOL2", "ITGA9", "VAV2", "EPHB4", "ANPEP", "EPHA7", "NR4A2", "STARD13", "MERTK", "PIK3R1", "PEAK1", "ANK3", "SLIT3", "FGFR1", "DOCK4", "CDC42BPA", "MET", "SRGAP2", "DDIT4", "CCDC141", …	0
GO_RESPONSE_TO_EXTRACELLULAR_STIMULUS	0.203127	0.405561	0.251962	1.12447	14093	225	c("ASNS", "PPARG", "AQP3", "RRAGD", "ALPL", "CDKN1A", "ASS1", "GSTP1", "MGMT", "GABARAPL1", "CYBA", "CDKN2B", "TYMS", "OXCT1", "ADSSL1", "HMOX1", "ADORA2B", "GSS", "PPARGC1A", "ZC3H12A", "DNAJC15", "GSDMD", "KAT2A", "TXN2", "AGL", "GLRX2", "EIF2S1", "BECN1", "ARSB", "HFE")	0
GO_REGULATION_OF_PROTEIN_COMPLEX_ASSEMBLY	0.852894	0.929731	0.188552	0.846082	59508	236	c("VILL", "CLU", "PMEPA1", "EIF4EBP1", "BAX", "WIPF3", "GMFG", "PSRC1", "CHD1L", "LCP1", "TWF2", "ARL2", "VDAC2", "VPS16", "DNAJC15", "PYCARD", "BIK", "STUB1", "ARPC1B", "GTF2F2", "SVIP", "PARK7", "GTF2H4", "PSMC5", "CSF2", "RPS3", "PSMC6", "RBX1", "CORO1B", "IMPACT", "CHMP3", "TWF1", "PSMC1", "SIRT2", "FAF1", "DNM1L", "PFN2", "VPS11", "PSMC4", "WIPF1", "PSMC2", "ARPC5L", "JUN")	0
GO_REGULATION_OF_REGULATED_SECRETORY_PATHWAY	0.853075	0.929731	0.215539	0.764322	50960	51	c("LAMP1", "HMOX1", "ADORA2B", "TRPV6", "RAB15", "TC2N", "B4GALT1", "SYT7", "STXBP2", "PFN2", "CEACAM1", "LRRK2", "NAPA")	0
GO_MITOCHONDRIAL_RNA_METABOLIC_PROCESS	0.000703628	0.00599623	0.708524	1.95164	38	17	c("SLC25A33", "PPARGC1B", "EARS2", "MRPL12", "AARS2", "TRMU", "PUS1", "TARS2", "YARS2", "TFAM")	0
GO_NUCLEUS_LOCALIZATION	0.100424	0.261918	-0.486713	-1.387	4494	16	c("HHEX", "DOCK7", "SUN2", "HOOK3", "SYNE2", "MYH10")	0
GO_ORGANELLE_ASSEMBLY	0.415523	0.612493	0.223521	1.01659	29465	267	c("PKHD1", "NEBL", "C1QBP", "GABARAPL1", "PPAN", "SIX4", "B9D1", "MRPL11", "CENPW", "MRTO4", "CDK5RAP2", "FASTKD2", "RPS27L", "CEP89", "ACTG1", "ATP6V1D", "LSM4", "RPL12", "NIP7", "SNX10", "MRPS7", "RPF2", "HAUS4", "RPSA", "CEP135", "MRPS11", "MRPL20", "BECN1", "ARL6", "CEP290", "BRIX1", "RPS3", "CFL2", "SYT7", "FLNA", "ATG4C", "ATP6V0D1", "CHMP3", "KRT8", "RPS10", "RPS15", "BBIP1", "MDN1", "AHI1…	0
GO_MITOTIC_DNA_INTEGRITY_CHECKPOINT	0.292697	0.497995	-0.269971	-1.08848	11322	70	c("FOXO4", "PLK2", "TAOK3", "CNOT6L", "CDK2", "MSH2", "TOP2B", "SOX4", "CNOT1", "CDKN1B", "PLAGL1", "RBL2", "PLK3", "RPA2", "CNOT4", "CRADD", "PRKDC", "RBM38", "CASP2", "GIGYF2", "CNOT6", "ATF2", "MDC1", "ARID3A", "SYF2")	0
GO_CARDIAC_VENTRICLE_DEVELOPMENT	0.0323603	0.115212	-0.387795	-1.45854	1306	50	c("NPY2R", "ID2", "MYH7", "PRDM1", "JAG1", "CITED2", "FRS2", "NOTCH1", "PTK7", "FGFR2", "SOX4", "VANGL2", "FZD1")	0
GO_GLYCEROLIPID_BIOSYNTHETIC_PROCESS	0.00401066	0.0244751	-0.338503	-1.51641	139	129	c("PIK3C2G", "FGFR3", "PLD1", "LPCAT1", "IRS2", "PIK3R1", "FGFR1", "LPIN1", "FGF1", "IRS1", "CDS1", "PIK3CB", "FRS2", "PIK3CA", "DDHD1", "PIK3C2B", "FGFR2", "MTM1", "PGAP2", "SYNJ1", "INPP5K", "PIKFYVE", "ANG", "CHKA", "OCRL", "MTMR14", "PCYT1A", "PIGN", "PGAP1", "MTMR4", "PIGT", "PIK3R3", "GPAM", "GAB1", "PIGS", "FIG4", "PLA2G1B", "INPP5E", "PI4K2A", "PIGM", "PIP5K1A", "PLA2G6", "INPP4B")	0
GO_REGULATION_OF_GLUCOSE_METABOLIC_PROCESS	0.331744	0.537223	-0.275288	-1.06837	13146	58	c("SIRT1", "PFKFB2", "IRS2", "INSR", "IRS1", "NR1D1", "NCOA2", "SIK1", "INPP5K", "CLK2", "MIDN", "FOXO1", "RANBP2", "LCMT1")	0
GO_EXTRINSIC_APOPTOTIC_SIGNALING_PATHWAY_VIA_DEATH_DOMAIN_RECEPTORS	0.937077	0.977892	-0.205313	-0.643285	40819	23	c("PIK3R1", "DAPK1", "DDX3X", "CRADD", "BAG3", "SORT1", "DEDD2")	0
GO_PURINE_NUCLEOSIDE_BIOSYNTHETIC_PROCESS	0.000197394	0.00203881	0.508199	1.8809	11	64	c("NT5E", "NME1", "ALDOA", "CHCHD10", "ATP5B", "ATP5C1", "ATP5G1", "MAT1A", "ADSSL1", "ATP5G3", "NME4", "NME6", "ATP5A1", "ATP5E", "STOML2", "ATP5L", "ATP5F1", "ATP5D", "ATP5J2", "AMD1", "PPCS", "APRT", "ATP5J", "ATP5H", "IMPDH2", "ATP5G2", "AK2")	0
GO_FEMALE_SEX_DIFFERENTIATION	0.0599887	0.179475	-0.374626	-1.38438	2443	46	c("RBP4", "ADAMTS1", "BMP4", "SIRT1", "MERTK", "SLIT3", "NKX2-1", "SLIT2", "ANG", "STAT5B", "NRIP1", "MMP14", "CHD7", "TAF4", "CASP2", "TIPARP")	0
GO_POSITIVE_REGULATION_OF_PHAGOCYTOSIS	0.29535	0.4996	-0.345348	-1.11662	12754	26	c("TULP1", "AGER", "MFGE8", "MERTK", "LBP", "ABCA7", "CD36", "F2RL1")	0
GO_POSITIVE_REGULATION_OF_DNA_REPAIR	0.748572	0.865194	-0.256178	-0.811387	32505	24	c("EGFR", "SIRT1")	0
GO_NIK_NF_KAPPAB_SIGNALING	1.63688e-05	0.000423469	0.579968	2.17094	0	68	c("PSMB9", "PSMB8", "PSMB5", "PSMA3", "MALT1", "RELB", "PSMB10", "UBA52", "NFKB2", "PSMB3", "PSMC5", "PSMD14", "PSMC6", "PSMD11", "PSMA4", "PSMA1", "UBC", "PSMB2", "UBE2M", "PSMD13", "PSMB1", "PSMD2", "PSMD12", "PSMD1", "PSMC1", "PSMA2", "PSMA7", "PSMC4", "PSMD8", "PSMC2", "PSMB6", "PSMB7", "PSMD7", "PSMB4", "PSMA6", "PSME1", "PSMC3", "RPS27A", "PSMD6", "PSME3", "PSME2", "PSMD3", "PSMD4", "IRAK1"…	0
GO_MAMMARY_GLAND_DEVELOPMENT	0.0771232	0.217655	-0.332082	-1.31519	3023	64	c("ARG1", "BCL2L11", "ID2", "BMP4", "VDR", "PTCH1", "IRS2", "WNT7B", "FASN", "KDM5B", "CAV1", "FGFR2", "ATP7B", "STAT5B", "ELF3", "BTRC", "CREB1", "EPHA2")	0
GO_NEGATIVE_REGULATION_OF_SECRETION	0.612101	0.764909	0.240668	0.917199	37765	75	c("ADORA1", "CX3CL1", "SERGEF", "ANXA1", "HMOX1", "ZC3H12A", "SLC30A1", "DPH3", "CRY1", "PTGS1")	0
GO_MITOTIC_SPINDLE_ORGANIZATION	0.0349349	0.121276	-0.437185	-1.49755	1475	33	c("CDC14A", "PLK2", "TUBGCP4", "SUN2", "CLASP2", "MAP9", "CLASP1", "PCNT", "STMN1", "MAP4", "SMC3", "XIAP", "GOLGA2", "BIRC2")	0
GO_REGULATION_OF_PROTEIN_CATABOLIC_PROCESS	0.156304	0.346645	0.249536	1.1442	11214	289	c("CLU", "PSMB9", "TRIB3", "GPX1", "ODC1", "GCLC", "HSPBP1", "GLMN", "PSMB8", "PSMB5", "PHB", "PSMA3", "RHBDD1", "MAD2L1", "BAG5", "STUB1", "PSMB10", "UBA52", "GIPC1", "NDUFA13", "CCDC22", "HFE", "NSMCE2", "PSMB3", "SVIP", "PARK7", "PSMC5", "RHBDD3", "DERL2", "PSMD14", "USP14", "PSMC6", "SNX12", "PSMD11", "PSMA4", "PSMA1", "HSP90AB1", "FLNA", "UBC", "PSMB2", "TIMP2", "ANAPC11", "PSMD13", "PSMB1",…	0
GO_MRNA_CLEAVAGE	0.770951	0.880614	-0.277243	-0.775654	34570	15	RNASE4	0
GO_POSITIVE_REGULATION_OF_CHEMOKINE_PRODUCTION	0.002897	0.0188059	0.635859	1.8261	161	20	c("MIF", "P2RY2", "RIPK2", "HMOX1", "ADORA2B", "HIF1A", "PYCARD", "LPL")	0
GO_REGULATION_OF_GLYCOGEN_METABOLIC_PROCESS	0.0484972	0.154046	-0.505461	-1.50656	2145	19	c("IRS2", "INSR", "IRS1", "INPP5K", "GRB10", "DYRK2", "EPM2AIP1", "PPP1CB", "GFPT1")	0
GO_ENDODERM_DEVELOPMENT	0.000528554	0.00471025	-0.53881	-1.90667	21	38	c("HHEX", "MMP15", "DUSP1", "COL12A1", "NOTCH1", "NKX2-1", "LAMB1", "GATA6", "EPB41L5", "HNF1B", "EXT1", "PAF1", "MMP14")	0
GO_VESICLE_COATING	0.972077	0.994185	0.177936	0.644894	58589	57	c("CTSZ", "AREG", "SAR1B", "TRAPPC2L", "TRAPPC3", "SEC13", "LMAN1", "NAPA", "TRAPPC10", "TRAPPC5", "TRAPPC6B", "GOSR2", "NSF", "TFG")	0
GO_CYTOPLASMIC_SEQUESTERING_OF_TRANSCRIPTION_FACTOR	0.991969	1	0.175516	0.468278	54716	15	c("NFKBIL1", "CCDC22", "FAF1", "SRI", "KEAP1", "CREB3", "PSMD10", "NFKBIB")	0
GO_PROTEIN_TRANSPORT_ALONG_MICROTUBULE	0.766582	0.877338	-0.268001	-0.787062	34000	18	c("IFT20", "TTC21B", "DYNLL1", "ICK", "IFT81")	0
GO_PYRIMIDINE_CONTAINING_COMPOUND_METABOLIC_PROCESS	0.00427754	0.0259404	0.523908	1.73856	248	37	c("NT5E", "NME1", "TYMS", "CTPS", "NME4", "NME6", "DTYMK", "RRM1", "CMPK1", "NT5M", "UMPS", "SHMT1", "UCK2")	0
GO_WATER_HOMEOSTASIS	0.279657	0.487737	0.37308	1.14303	15888	26	c("AQP3", "SCNN1B", "SFN", "CLDN4")	0
GO_GOLGI_TO_PLASMA_MEMBRANE_PROTEIN_TRANSPORT	0.837523	0.923557	-0.241647	-0.739744	36747	21	c("ANK3", "KIF13A", "MACF1", "SPTBN1", "BLZF1")	0
GO_VIRAL_LIFE_CYCLE	0.000347569	0.00333097	0.364044	1.61796	23	218	c("ITGB6", "RAN", "LAMP1", "RPL12", "SLC1A5", "RPS2", "RPL27", "NUP35", "CTSB", "RPSA", "RPL23", "RPL39", "UBA52", "RPLP1", "TAP2", "EIF3D", "RPL13", "RPS8", "RPL15", "RPL13A", "RPS3", "NUP93", "NUP37", "RPL8", "NUP85", "HSP90AB1", "RPL7A", "RPS28", "UBC", "RPL19", "RPS6", "RPS18", "RPL36A", "RPS24", "CHMP3", "EIF3B", "RPS10", "RPS15", "RAE1", "RPL30", "THOC5", "PPID", "RPLP0", "RPL32", "RPS26", …	0
GO_REGULATION_OF_SMOOTH_MUSCLE_CELL_MIGRATION	0.196273	0.39813	0.405629	1.23092	11110	25	c("P2RY2", "F3", "PDGFA", "SERPINE1", "IGFBP5", "PPARGC1A")	0
GO_ENTRAINMENT_OF_CIRCADIAN_CLOCK	0.0840961	0.232557	-0.480696	-1.4117	3729	18	c("ID2", "CRY2", "PER1", "SIK1")	0
GO_REGULATION_OF_CYTOKINE_SECRETION	0.0119108	0.0552625	0.47442	1.61601	699	42	c("MIF", "CX3CL1", "CD14", "ANXA1", "GLMN", "IL17RC", "ZC3H12A", "PYCARD", "GSDMD", "LPL")	0
GO_CELLULAR_RESPONSE_TO_AMINO_ACID_STARVATION	0.330245	0.535579	0.374947	1.10198	18570	22	c("CDKN1A", "EIF2S1", "RRAGA", "IMPACT", "SEH1L", "WDR59", "RRAGC")	0
GO_REGULATION_OF_ESTABLISHMENT_OF_PROTEIN_LOCALIZATION_TO_MITOCHONDRION	0.918356	0.970132	0.192249	0.742038	57039	81	c("OSCP1", "WDR75", "SFN", "KAT2A", "HSPH1", "TFDP1", "CYB5R1", "PDCD5", "WDR46", "UBL5", "VPS11", "SAE1", "RUVBL1", "PSMD8", "U2AF1", "PSMB7", "RPL28", "LRRK2", "UBE2L3", "TOMM7", "UBE2J2", "STARD7", "HAX1", "PARL", "ATPIF1", "DYNLL2", "NKAP", "YWHAQ", "NMT1", "SIRT4", "ACTL6A", "PLAGL2", "MICALL2", "BAP1")	0
GO_PRESYNAPTIC_PROCESS_INVOLVED_IN_SYNAPTIC_TRANSMISSION	0.749377	0.86544	0.251644	0.814011	43277	33	c("SNAP47", "PPT1", "TC2N", "PARK7", "SNAP23", "SYT7")	0
GO_PROTEIN_UBIQUITINATION	0.408215	0.606357	-0.194327	-1.01173	9679	446	c("KLHL29", "FBXO32", "ZBTB16", "BACH2", "FBXL7", "SIRT1", "FBXO9", "RNF144A", "SOCS2", "NEDD4L", "GAN", "ENC1", "SOCS3", "FBXO33", "KBTBD11", "RNF167", "RNF144B", "ZNRF3", "KLHL24", "RNF145", "LMO7", "SYVN1", "KBTBD7", "RNF122", "WSB1", "MSL2", "UBR1", "KLHL13", "CBLB", "FBXL4", "HACE1", "KLHL21", "RYBP", "TOPORS", "TNFAIP1", "RNF114", "PINK1", "DZIP3", "PELI1", "KLHL20", "VCPIP1", "CBL", "DCAF1…	0
GO_MAINTENANCE_OF_CELL_NUMBER	0.00482134	0.0277631	-0.37835	-1.58609	179	87	c("KLF4", "TET1", "EPAS1", "JAG1", "FZD7", "FGFR1", "KLF10", "LDB1", "ZFP36L2", "NOTCH2", "POLR2A", "NOTCH1", "SOX4", "VANGL2", "TRIM8", "BCL9L", "FOXO1", "PBX1", "YAP1", "PAF1", "HOOK3", "PRDM16", "ZCCHC11")	0
GO_CELL_MORPHOGENESIS_INVOLVED_IN_DIFFERENTIATION	3.26424e-05	0.000581177	-0.423656	-2.04887	0	223	c("FRMD6", "SRCIN1", "ID2", "NRP1", "EFNB1", "EFNB2", "ANTXR1", "BMP4", "ID1", "GDNF", "CTNND2", "NRP2", "EPHA7", "NR4A2", "FZD7", "MERTK", "PEAK1", "ANK3", "SLIT3", "MET", "SRGAP2", "PLXNB1", "DPYSL2", "BTBD3", "ERBB2", "BCL11B", "SIPA1L3", "APBB2", "PLXNA2", "NR4A3", "SEC24B", "DOCK7", "NOTCH1", "TOP2B", "FGFR2", "NKX2-1", "VANGL2", "FZD3", "LAMB1", "SLIT2", "ULK1", "EPB41L5", "CACNA1A", "EXT1"…	0
GO_NEGATIVE_REGULATION_OF_CHROMOSOME_ORGANIZATION	0.900433	0.957775	-0.191353	-0.765127	35106	67	c("SIRT1", "TET1", "ATAD2", "JARID2", "SIN3A", "PHF8", "TERF2IP", "KDM5A", "KDM3A", "KDM1A", "MECP2", "BCOR", "TRIP12", "SMG6")	0
GO_COENZYME_BIOSYNTHETIC_PROCESS	0.000288577	0.00283057	0.470417	1.82792	17	84	c("MTHFD2", "ME1", "COQ7", "SLC25A1", "GCH1", "ACOT13", "COQ6", "COQ3", "ATIC", "COQ4", "PCBD2", "MAT1A", "HSD17B12", "PPT1", "COQ5", "NDUFA9", "NMNAT3", "PDXK", "COQ2", "AGK", "DLAT", "NFS1", "ACSF3", "QDPR", "PPCS", "PDHA1", "FLAD1", "NADK", "COQ9", "GCDH", "MOCS2", "PTS", "MOCS3", "LIAS", "ELOVL1", "RFK", "DLD", "DCAKD", "ELOVL7", "MLYCD", "TPK1", "COASY", "ATPIF1", "PDHB", "ACOT8", "SPR", "PD…	0
GO_NEGATIVE_REGULATION_OF_INFLAMMATORY_RESPONSE	0.00572777	0.0314754	0.505803	1.69676	334	39	c("NT5E", "PPARG", "ADORA1", "GSTP1", "GPX1", "CHID1", "PTPN2", "ZC3H12A")	0
GO_REGULATION_OF_CALCIUM_ION_DEPENDENT_EXOCYTOSIS	0.643414	0.788553	-0.274231	-0.878154	27918	25	c("C2CD4B", "SYTL2", "NOTCH1", "CACNA1A", "ATP2A2", "FMR1", "REST", "UNC13B")	0
GO_ORGANOPHOSPHATE_CATABOLIC_PROCESS	0.110358	0.277128	0.35197	1.28774	6677	60	c("NT5E", "NUDT5", "GPX1", "IMPA2", "PDE8A", "DERA", "DCTPP1", "ABHD12", "CNP", "NT5M", "HINT1", "IMPA1", "NUDT16", "GDE1", "SMPD1")	0
GO_POSITIVE_REGULATION_OF_CHROMATIN_MODIFICATION	0.197605	0.399722	-0.300322	-1.16937	7803	59	c("SIRT1", "TET1", "AUTS2", "BCL6", "RPS6KA4", "JARID2", "SIN3A", "PAXIP1", "KDM1A", "PAF1", "PRKD2", "KAT2B", "MIER1", "SREBF1", "NIPBL", "OGT", "TGFB1", "EP300", "CTR9", "TRIM28", "RTF1", "PHF1", "RNF20", "XBP1", "RUVBL2", "SETDB1", "CTNNB1", "RNF40")	0
GO_CRANIAL_SKELETAL_SYSTEM_DEVELOPMENT	0.215353	0.420212	-0.361599	-1.19102	9234	28	c("INSIG1", "BMP4", "FGFR2", "NDST1", "MMP14", "GRHL2", "TGFBR1", "SETD2", "INSIG2", "MEGF8", "NIPBL", "TGFB1")	0
GO_DNA_TEMPLATED_TRANSCRIPTION_INITIATION	0.975312	0.994386	-0.164054	-0.744934	33421	141	c("HIST4H4", "VDR", "E2F2", "NR4A2", "NR1D1", "MAML3", "NOTCH2", "NR4A3", "THRA", "RSF1", "RARG", "POLR2A", "NOTCH1", "TEAD3", "GTF2A1", "MED13", "NR2C2", "UBTF", "YAP1", "WWTR1", "TBP", "MED26", "TEAD1", "TTF1", "TAF4", "THRB", "KAT2B", "TAF1", "ERCC2", "MAML1", "RORA", "NR3C1", "GTF2I", "CREBBP", "CDK8", "NRBP1", "NR1D2", "TAF3", "TAF13", "RBPJ", "TCF4", "RXRB", "MED20", "TAF12", "NCOA6", "RRN3…	0
GO_DEOXYRIBONUCLEOTIDE_METABOLIC_PROCESS	0.0992282	0.259431	0.468275	1.37628	5579	22	c("TYMS", "DERA", "DTYMK", "RRM1", "NT5M", "SHMT1", "NUDT16", "AK2", "DUT", "NT5C")	0
GO_CELLULAR_PROCESS_INVOLVED_IN_REPRODUCTION_IN_MULTICELLULAR_ORGANISM	0.0794153	0.222395	-0.299826	-1.2727	2938	93	c("HSPA2", "ABHD2", "ZBTB16", "BMP4", "ETV5", "PRDM1", "SMAD5", "SLIT3", "PYGO1", "PACRG", "MSH2", "PAQR8", "SLIT2", "ANG", "SMARCA2", "KDM3A", "RNF2", "PAQR7", "DIAPH2", "PRKDC", "TGFBR1", "PYGO2", "CASP2", "PRKACA", "ACVR1", "HMGB2", "SOS1", "CD9", "STK11", "FOXO3", "UBE2J1", "TGFB1", "CDC25B")	0
GO_POSITIVE_REGULATION_OF_CELL_DEATH	0.472289	0.657122	0.212014	0.995813	35126	371	c("PHLDA3", "PPARG", "CLU", "KCNK2", "CDKN1A", "ZMAT3", "G0S2", "BAX", "OSGIN1", "CYR61", "C1QBP", "CDC34", "F3", "TGM2", "HSPE1", "NUPR1", "KATNB1", "ANXA1", "CYCS", "RPS27L", "TPD52L1", "HSPD1", "HP", "RIPK2", "PPARGC1A", "EEF1E1", "PTPN2", "ZC3H12A", "HIF1A", "SFN", "PYCARD", "ENDOG", "SQSTM1", "DNAJA3", "THBS1", "BIK", "EIF2S1", "TFDP1", "UBA52", "NDUFA13", "SRPK2", "BCL2L14", "MYCN", "PTRH2"…	0
GO_ER_ASSOCIATED_UBIQUITIN_DEPENDENT_PROTEIN_CATABOLIC_PROCESS	0.699773	0.833172	0.240892	0.86069	41949	53	c("SDF2L1", "DNAJC10", "FBXO6", "PSMC5", "RNF121", "DERL2", "PSMC6", "UBXN8", "PSMC1", "PSMC4", "PSMC2", "AUP1", "TRIM13", "PSMC3", "UBE2J2", "CCDC47", "ERLIN2", "TMUB1")	0
GO_TUMOR_NECROSIS_FACTOR_MEDIATED_SIGNALING_PATHWAY	9.75721e-05	0.00113627	0.510555	1.92771	5	71	c("PSMB9", "PSMB8", "PSMB5", "PSMA3", "PYCARD", "PSMB10", "UBA52", "PSMB3", "PSMC5", "PSMD14", "PSMC6", "PSMD11", "PSMA4", "PSMA1", "UBC", "PSMB2", "PSMD13", "PSMB1", "KRT8", "PSMD2", "PSMD12", "PSMD1", "PSMC1", "PSMA2", "PSMA7", "PSMC4", "PSMD8", "PSMC2", "PSMB6", "PSMB7", "KRT18", "PSMD7", "PSMB4", "STAT1", "PSMA6", "PSME1", "PSMC3", "FAS", "RPS27A", "TRADD", "PSMD6", "PSME3", "PSME2", "PSMD3",…	0
GO_SIGNAL_RELEASE	0.302926	0.507422	-0.288827	-1.09101	12196	51	c("ACVR2B", "C2CD4B", "EIF2AK3", "CAMK2G", "SYTL2", "SYNJ1", "CACNA1A", "HNF1B")	0
GO_REGULATION_OF_T_CELL_DIFFERENTIATION	0.198557	0.399727	-0.330249	-1.18929	8202	41	c("ZBTB16", "BMP4", "IRF1", "SOX13", "CD83", "BCL6", "ERBB2")	0
GO_ADAPTIVE_IMMUNE_RESPONSE	0.112781	0.281278	0.329802	1.26466	6972	78	c("CLU", "RORC", "C1QBP", "ANXA1", "KDM5D", "HSPD1", "RIPK2", "RAET1E", "UNC93B1", "C3", "OTUB1", "RELB", "NFKB2", "TAP2", "EXOSC3", "BATF", "JAK3")	0
GO_TRANSLESION_SYNTHESIS	0.078147	0.219638	0.459935	1.40913	4439	26	c("RFC4", "RFC5", "POLK", "UBA52", "REV1", "UBC", "RFC1", "RFC3", "MAD2L2", "POLD2", "RPS27A")	0
GO_METHIONINE_METABOLIC_PROCESS	0.923785	0.973269	0.233121	0.621968	50955	15	c("MSRA", "ADI1", "APIP", "EIF2B2", "MTAP", "EIF2B4", "GNMT", "MRI1", "EIF2B1")	0
GO_DICARBOXYLIC_ACID_TRANSPORT	0.645669	0.789662	-0.279342	-0.875234	28125	23	c("PDPN", "SLC26A2", "GLS", "SLC26A9", "SLC38A2", "PSEN1")	0
GO_DNA_RECOMBINATION	0.954016	0.984341	0.179179	0.728109	61181	111	c("RFC4", "FEN1", "HSPD1", "RFC5", "ENDOG", "MLH3", "NSMCE2", "ZSWIM7", "EXOSC3", "REC8", "BATF", "PSMD14", "RFC1", "RFC3", "XRCC5", "LIG1", "XRCC4", "RUVBL1", "UCHL5", "HMGB3", "POLD2", "XRCC1", "FBXO18", "EXD2", "NBN")	0
GO_POST_TRANSLATIONAL_PROTEIN_MODIFICATION	0.176015	0.37281	0.461643	1.2716	9755	17	c("RHBDD1", "ARSB", "SUMF2", "ATG4C", "ATG7", "SUMF1")	0
GO_PROTEIN_FOLDING	3.0145e-05	0.000580422	0.440981	1.88274	1	158	c("CLU", "FKBP11", "HSPA9", "TTC9", "B2M", "ENTPD5", "AARS", "HSPE1", "PPIH", "HSPBP1", "HSPD1", "PPIE", "GNAI1", "CHCHD4", "QSOX1", "BAG2", "DNAJC19", "GRPEL1", "DNAJA3", "DNAJC24", "BAG5", "DNAJC10", "TXN2", "CCT8", "GLRX2", "HSPH1", "PFDN1", "PIGK", "ST13", "PTGES3", "VBP1", "CCT7", "TBCC", "AIP", "PPIF", "HSP90AB1", "CCT4", "CCT3", "HSPA4L", "TXNL1", "DNLZ", "LMAN1", "QSOX2", "CDC37", "TRAP1"…	0
GO_GLYCOSPHINGOLIPID_METABOLIC_PROCESS	0.0110992	0.0523273	0.510011	1.64977	640	33	c("GLA", "BAX", "NEU1", "HEXB", "HEXA", "ST8SIA6", "PSAP", "CLN3", "CTSA", "ARSB", "ST3GAL4", "SMPD1", "CREM", "SUMF1", "ASAH1", "ALDH5A1")	0
GO_NEURON_MIGRATION	0.00464745	0.0274641	-0.478118	-1.7218	191	41	c("NRP1", "NR4A2", "FGFR1", "DDIT4", "RAPGEF2", "APBB2", "TOP2B", "NKX2-1", "FZD3", "NR2F2", "PSEN1", "CDKL5", "NAV1", "MYH10", "SDCCAG8", "ITGA3", "NDE1", "USP9X")	0
GO_REGULATION_OF_ACTION_POTENTIAL	0.299933	0.504207	-0.396356	-1.1295	13424	16	c("ANK3", "NOS1AP", "CAV1", "PTPN3", "KCNJ2", "ATP2A2")	0
GO_REGULATION_OF_NF_KAPPAB_IMPORT_INTO_NUCLEUS	0.463564	0.652696	0.334413	0.994507	26163	23	c("PRDX1", "ZC3H12A", "CCDC22", "LITAF", "RBCK1", "FAF1")	0
GO_REGULATION_OF_PROTEASOMAL_PROTEIN_CATABOLIC_PROCESS	0.45103	0.640264	0.238134	1.00139	29647	141	c("CLU", "TRIB3", "GPX1", "GCLC", "HSPBP1", "GLMN", "MAD2L1", "BAG5", "STUB1", "GIPC1", "HFE", "NSMCE2", "SVIP", "PARK7", "PSMC5", "PSMD14", "USP14", "PSMC6", "HSP90AB1", "ANAPC11", "HERPUD1", "PSMC1", "SIRT2", "PSMG2", "SDCBP", "MAD2L2", "PSMC4", "ANAPC10", "UCHL5", "PSMC2", "BUB3", "LRRK2", "PSME1", "GNA12", "RAD23A", "SUMO2", "DDRGK1", "PSMC3")	0
GO_POSITIVE_REGULATION_OF_MYELOID_CELL_DIFFERENTIATION	0.601661	0.757579	-0.259963	-0.914466	25143	37	c("ID2", "JAG1", "RIPK1", "KLF10", "PRKCA", "KDM1A", "CREB1", "ACVR2A", "HMGB2", "RUNX1", "FOXO3", "OGT")	0
GO_CALCIUM_ION_REGULATED_EXOCYTOSIS	0.775066	0.883243	-0.246903	-0.798313	33471	26	c("C2CD4B", "SYTL2", "SYNJ1", "CACNA1A", "PSEN1")	0
GO_CELLULAR_RESPONSE_TO_NITROGEN_COMPOUND	0.122973	0.298432	-0.229488	-1.13698	3541	274	c("ARG1", "KLF4", "ITPR2", "TBC1D4", "EGFR", "FOXO4", "ID1", "CIB2", "ADCY7", "SOCS2", "NR4A2", "IRS2", "PIK3R1", "INSR", "LPIN1", "ADCY6", "IRS1", "ERRFI1", "KLF2", "ATP6V1C2", "HMGCS2", "RAPGEF2", "KLF10", "NR4A3", "NFKB1", "CDK2", "UBR1", "CAV1", "DGCR8", "PIK3CA", "SIN3A", "CPEB4", "SLIT2", "FZD1", "INPP5K", "IGF1R", "PPP1R15A", "STAT5B", "MAP3K5", "BAIAP2L1", "SLC38A9", "DIAPH1", "NOD1", "AD…	0
GO_MOLTING_CYCLE	0.66058	0.800529	0.262008	0.874579	38563	38	c("SPINK5", "PDGFA", "AARS", "IGFBP5")	0
GO_CHROMOSOME_ORGANIZATION_INVOLVED_IN_MEIOTIC_CELL_CYCLE	0.498751	0.674948	0.358614	0.972429	27551	16	c("SMC2", "MLH3", "REC8")	0
GO_DNA_BIOSYNTHETIC_PROCESS	0.133094	0.311727	0.332845	1.24591	8130	68	c("RFC4", "NHP2", "PINX1", "TYMS", "RFC5", "PHB", "POLK", "UBA52", "REV1", "GAR1", "PTGES3", "POLE4", "UBC", "MYBBP1A", "NOP10", "RFC1", "RFC3", "CHRAC1", "LIG1", "MAD2L2", "POLE3", "PPIA", "POLD2")	0
GO_SUBSTRATE_ADHESION_DEPENDENT_CELL_SPREADING	0.00218594	0.015177	-0.560433	-1.82871	93	27	c("SRCIN1", "ANTXR1", "FZD7", "MERTK", "PEAK1", "SRGAP2", "LAMB1")	0
GO_MULTI_ORGANISM_LOCALIZATION	0.17285	0.368519	0.340741	1.21745	10361	53	c("RAN", "NUP35", "UBA52", "TAP2", "NUP93", "NUP37", "NUP85", "UBC", "RAE1", "THOC5", "SEH1L", "NUP205", "VPS28", "DDX39B", "RPS27A", "NUP43", "TAP1", "NUP62", "NUP50", "KPNA3", "VPS37A", "THOC7", "THOC6", "THOC1")	0
GO_NEGATIVE_REGULATION_OF_CELL_DEATH	0.249076	0.457317	0.224585	1.07781	19198	477	c("ASNS", "ATF5", "MIF", "PKHD1", "LGALS3", "CLU", "ADORA1", "CDKN1A", "CX3CL1", "HSPA9", "BAX", "GSTP1", "MGMT", "ANGPTL4", "CYR61", "RORC", "SOD2", "SIX4", "SLC25A5", "GPX1", "HTATIP2", "AARS", "ST6GAL1", "GCLC", "ANXA1", "GCLM", "HSPD1", "GRINA", "ATAD3A", "SLC25A4", "RIPK2", "MIEN1", "SERPINE1", "HMOX1", "PPT1", "VDAC2", "PSAP", "RHBDD1", "PPARGC1A", "CLN3", "ZC3H12A", "MNAT1", "CTSB", "HIF1A…	0
GO_TRANSCRIPTION_INITIATION_FROM_RNA_POLYMERASE_II_PROMOTER	0.903791	0.96021	-0.183095	-0.803483	32258	113	c("VDR", "E2F2", "NR4A2", "NR1D1", "MAML3", "NOTCH2", "NR4A3", "THRA", "RARG", "POLR2A", "NOTCH1", "TEAD3", "GTF2A1", "MED13", "NR2C2", "YAP1", "WWTR1", "TBP", "MED26", "TEAD1", "TAF4", "THRB", "KAT2B", "TAF1", "ERCC2", "MAML1", "RORA", "NR3C1", "GTF2I", "CREBBP", "CDK8", "NRBP1", "NR1D2", "TAF3", "TAF13", "RBPJ", "TCF4", "RXRB", "MED20", "TAF12", "NCOA6", "GTF2H2", "TRIM28")	0
GO_POSITIVE_REGULATION_OF_DEVELOPMENTAL_GROWTH	0.0050363	0.0286961	-0.410152	-1.63536	196	66	c("NRP1", "SEMA5A", "LIMK1", "NEDD4L", "INSR", "FGFR1", "NOTCH1", "FGFR2", "MTM1", "GATA6", "STAT5B", "HOPX", "MACF1", "ADRB2", "CREB1", "YAP1", "CHD7", "CDKL5", "PRKDC", "GPAM", "EZR", "SMURF1", "ILK", "MEGF8", "NIPBL", "ITSN2", "AGRN", "EP300", "RBPJ")	0
GO_REGULATION_OF_ERYTHROCYTE_DIFFERENTIATION	0.217832	0.423636	-0.381652	-1.19579	9488	23	c("ID2", "MAFB", "LDB1", "STAT5B", "KDM1A", "ACVR2A", "KLF13", "HMGB2", "FOXO3", "RBFOX2", "GAS2L1", "LYN")	0
GO_POSITIVE_REGULATION_OF_SEQUENCE_SPECIFIC_DNA_BINDING_TRANSCRIPTION_FACTOR_ACTIVITY	0.858596	0.931926	0.195577	0.811267	55873	128	c("PPARG", "CLU", "ANXA3", "PPARGC1B", "TRIM37", "RIPK2", "PPARGC1A", "MALT1", "PYCARD", "UBA52", "NFKB2", "PARK7", "RPS3", "RBCK1", "GTF2A2", "PRDX3", "IRAK2", "UBC", "PPRC1", "SAV1")	0
GO_ENDOMEMBRANE_SYSTEM_ORGANIZATION	0.925759	0.973269	-0.170229	-0.857379	25200	318	c("TULP1", "NDRG1", "PTCH1", "USP8", "EIF2AK3", "TTC7B", "ANK3", "LPIN1", "TSPAN15", "ABCA1", "RAPGEF2", "MTSS1", "SYTL2", "GOLPH3L", "BAG4", "HACE1", "KIF13A", "CAV1", "SUN2", "RAMP2", "ALS2CL", "NUP54", "CLASP2", "INPP5K", "CLASP1", "FNBP1L", "SEC61A1", "PRKCA", "VCPIP1", "BAIAP2L1", "RAP2A", "EXOC8", "BCAS3", "MACF1", "PLK3", "FCHO2", "FAM109A", "CREB1", "RANBP2", "ABCA7", "DENND4C", "ATP2A2",…	0
GO_GLYCEROPHOSPHOLIPID_METABOLIC_PROCESS	0.000728376	0.00615331	-0.340244	-1.5898	23	172	c("PIK3C2G", "PON1", "FGFR3", "EGFR", "PLCH2", "PLD1", "TTC7B", "LPCAT1", "IRS2", "PIK3R1", "FGFR1", "LPIN1", "FGF1", "IRS1", "ERBB3", "ERBB2", "CDS1", "PIK3CB", "FRS2", "PIK3CA", "DDHD1", "PIK3C2B", "FGFR2", "MTM1", "PGAP2", "HBEGF", "SYNJ1", "INPP5K", "SERINC5", "PIKFYVE", "INPP5B", "CHKA", "OCRL", "MTMR14", "SMG1", "PNPLA8", "PCYT1A", "PIGN", "MECP2", "FAM126A", "PGAP1", "SERINC3", "MTMR4", "P…	0
GO_REGULATION_OF_PROTEIN_ACETYLATION	0.372351	0.573739	-0.287566	-1.04671	15322	43	c("SIRT1", "AUTS2", "RPS6KA4", "SIN3A", "SOX4", "PAXIP1", "TERF2IP", "FLCN", "MECP2", "PYGO2", "KAT2B")	0
GO_REGULATION_OF_NEUROLOGICAL_SYSTEM_PROCESS	0.0602804	0.180078	-0.509901	-1.47725	2686	17	c("MGLL", "NPY2R", "EIF2AK3", "FGFR1")	0
GO_INTRINSIC_APOPTOTIC_SIGNALING_PATHWAY	0.0701598	0.201848	0.323321	1.30485	4482	106	c("PHLDA3", "CLU", "CDKN1A", "AEN", "ZMAT3", "BAX", "TRIB3", "GPX1", "NUPR1", "CYCS", "RPS27L", "HMOX1", "SFN", "PYCARD", "DNAJC10")	0
GO_CELLULAR_RESPONSE_TO_HEAT	0.0119323	0.0552743	0.570144	1.67567	670	22	c("CDKN1A", "ANO1", "HMOX1", "CLPB", "THBS1", "EIF2S1")	0
GO_T_CELL_RECEPTOR_SIGNALING_PATHWAY	0.00451406	0.0268849	0.412346	1.61495	282	88	c("PSMB9", "PSMB8", "PSMB5", "RIPK2", "PSMA3", "MALT1", "STOML2", "PSMB10", "UBA52", "PSMB3", "PSMC5", "PSMD14", "RBCK1", "PSMC6", "PSMD11", "PSMA4", "PSMA1", "UBC", "PSMB2", "PSMD13", "PSMB1", "PSMD2", "PSMD12", "PSMD1", "PSMC1", "PSMA2", "PSMA7", "PSMC4", "HRAS", "PSMD8", "PSMC2", "PSMB6", "PSMB7", "PSMD7", "PSMB4", "PSMA6", "PSME1", "IKBKG", "PSMC3", "RPS27A", "PSMD6", "PSME3", "PSME2", "PSMD3…	0
GO_REGULATION_OF_PROTEIN_STABILITY	0.100835	0.262372	0.288293	1.23085	6689	158	c("CLU", "CDKN1A", "GAPDH", "PINX1", "LAMP1", "HSPD1", "PHB", "PPARGC1A", "PYCARD", "DNAJA3", "KAT2A", "CTSA", "VPS35", "GTPBP4", "CCT8", "TELO2", "STUB1", "GIPC1", "ZSWIM7", "PARK7", "MUL1", "CCT7", "APTX", "HSP90AB1", "FLNA", "CCT4", "CCT3", "DNLZ", "SAV1", "CDC37", "LAMP2", "PFN2", "VPS11", "PHB2", "PSMD8")	0
GO_REGULATION_OF_DNA_METABOLIC_PROCESS	0.772651	0.881178	0.19849	0.874095	52846	201	c("PPARG", "KCNK2", "CDKN1A", "BAX", "MGMT", "RFC4", "PINX1", "PDGFA", "ANXA3", "AREG", "GNL3", "RFC5", "PPARGC1A", "ENDOG", "OTUB1", "GTPBP4", "CCT8", "STOML2", "S100A11", "EXOSC3", "CSF2", "RPS3", "DNMT1", "CCT7", "NUDT16")	0
GO_NADH_METABOLIC_PROCESS	0.0031461	0.0201398	0.603042	1.81153	177	24	c("PFKP", "ALDOA", "GAPDH", "ENO3", "ENO1", "PGAM1", "PGK1", "MDH1", "MDH2", "IDH3B")	0
GO_POSITIVE_REGULATION_OF_NUCLEOCYTOPLASMIC_TRANSPORT	0.0896863	0.243411	-0.315966	-1.28039	3453	72	c("EGFR", "BAMBI", "SEMA5A", "BMP4", "PIK3R1", "DDX58", "IL18R1", "KANK1", "TCF7L2", "CTDSPL2", "SPPL3", "PRKCD", "AKAP5", "JAK2", "TGFBR1", "TLR4", "RANBP3", "PRKACA")	0
GO_REGULATION_OF_BLOOD_VESSEL_ENDOTHELIAL_CELL_MIGRATION	0.0175402	0.0720083	-0.480003	-1.60805	747	30	c("KLF4", "STARD13", "HDAC7", "NOTCH1", "PLCG1", "PRKCA", "AMOTL1", "EPHA2", "PRKD2")	0
GO_GROWTH	0.0195249	0.0774373	-0.275775	-1.31966	613	205	c("FGFR3", "HHEX", "NRP1", "BMP4", "ACVR2B", "NRP2", "SPRY1", "FZD7", "THBS3", "MAGI2", "BMP3", "SLIT3", "FGF1", "CELA1", "KLF2", "DGKD", "KDM6A", "PLXNB1", "WNT7B", "SGMS1", "NOTCH2", "TAF8", "KDM5B", "RARG", "NOTCH1", "TBL1XR1", "PTK7", "FGFR2", "VANGL2", "CFLAR", "SLIT2", "ULK1", "EPB41L5", "CACNA1A", "SEC61A1", "ERCC6", "HNF1B", "CLIC4", "APP", "PKDCC", "YAP1", "WWTR1", "RC3H2", "ROS1", "SLC9…	0
GO_EMBRYONIC_MORPHOGENESIS	3.35694e-05	0.000581177	-0.415864	-2.04036	0	250	c("CTHRC1", "RBP4", "BCL2L11", "FBN2", "KLF4", "INSIG1", "HHEX", "SEMA4C", "ZBTB16", "ID2", "NRP1", "BMP4", "GDNF", "PTCH1", "APAF1", "ACVR2B", "OVOL2", "MAFB", "MMP15", "DUSP1", "DLC1", "FZD5", "LRIG1", "SOCS3", "FGFR1", "KDM6A", "LDB1", "WNT7B", "TGFB1I1", "IPMK", "EFEMP1", "COL12A1", "NR4A3", "SEC24B", "RARG", "FRS2", "NOTCH1", "PTK7", "SDC4", "FGFR2", "KDM6B", "SOX4", "VANGL2", "PBX2", "FZD3"…	0
GO_NEGATIVE_REGULATION_OF_LYMPHOCYTE_APOPTOTIC_PROCESS	0.494642	0.671874	0.3597	0.975372	27324	16	c("MIF", "RORC", "HIF1A", "NOC2L", "JAK3")	0
GO_INTERSTRAND_CROSS_LINK_REPAIR	0.922889	0.972811	-0.212664	-0.658927	40392	22	c("FANCM", "USP1", "RPA2", "RNF168", "RPA3", "SLX1B", "XPA")	0
GO_POSITIVE_REGULATION_OF_TELOMERE_MAINTENANCE_VIA_TELOMERE_LENGTHENING	0.936782	0.977892	0.213386	0.627149	52678	22	c("CCT8", "CCT7", "CCT4", "CCT3", "CCT2", "PNKP", "ATR", "CCT5", "TCP1")	0
GO_NEGATIVE_REGULATION_OF_T_CELL_PROLIFERATION	0.232636	0.439399	-0.381453	-1.18191	10181	22	c("BMP4", "ERBB2", "PELI1", "CASP3", "ITCH", "MARCH7", "RC3H1", "SHH", "TGFB1", "PRNP")	0
GO_REGULATION_OF_INSULIN_SECRETION_INVOLVED_IN_CELLULAR_RESPONSE_TO_GLUCOSE_STIMULUS	0.847235	0.927716	0.240722	0.730493	47961	25	c("OXCT1", "ANO1", "HIF1A", "PHPT1", "NDUFAF2")	0
GO_NEGATIVE_REGULATION_OF_CANONICAL_WNT_SIGNALING_PATHWAY	0.25539	0.463668	0.276041	1.11562	16333	107	c("PSMB9", "PSMB8", "PSMB5", "PSMA3", "PSMB10", "UBA52", "PSMB3", "PSMC5", "PSMD14", "PSMC6", "RBX1", "PSMD11", "PSMA4", "PSMA1", "UBC", "PSMB2", "PSMD13", "PSMB1", "PSMD2", "PSMD12", "DDIT3", "PSMD1", "PSMC1", "PSMA2", "PSMA7", "MAD2L2", "PSMC4", "PSMD8", "PSMC2", "PSMB6", "PSMB7", "PSMD7", "PSMB4", "PSMA6", "PSME1", "TMEM64", "PSMC3", "RPS27A", "PSMD6", "PSME3", "PSME2", "PSMD3")	0
GO_REGULATION_OF_CELLULAR_RESPONSE_TO_TRANSFORMING_GROWTH_FACTOR_BETA_STIMULUS	0.312344	0.516698	-0.271254	-1.07787	12236	65	c("FBN2", "BAMBI", "SIRT1", "TGFB1I1", "VASN", "CITED2", "CAV1", "SNX25", "NKX2-1", "FURIN", "BCL9L", "FLCN", "LEMD3", "MEN1", "SMURF2", "HSPA5", "TRIM33", "MTMR4", "PRDM16", "PDPK1", "TGFBR1", "ADAM17", "SKIL", "MECOM", "ITGA3", "SMURF1", "SMAD6")	0
GO_PHOSPHATIDYLINOSITOL_DEPHOSPHORYLATION	0.198564	0.399727	-0.42633	-1.23514	8850	17	c("MTM1", "SYNJ1", "INPP5K", "INPP5B", "OCRL")	0
GO_DIGESTIVE_SYSTEM_PROCESS	0.0834802	0.231292	-0.473032	-1.4099	3693	19	c("RBP4", "LDLR", "VDR", "MUC4", "SCARB1", "CD36", "TLR4", "EZR")	0
GO_CALCIUM_ION_TRANSPORT	0.390565	0.589875	-0.255562	-1.03038	15108	70	c("ITPR2", "VDR", "CAMK2G", "BBC3", "PRKCE", "DENND5A", "CAV1", "STIM1", "RAMP2", "CACNA1A", "CACHD1", "SLC24A4", "PSEN1", "ATP2A2", "TRPC4AP")	0
GO_ANTIGEN_PROCESSING_AND_PRESENTATION_OF_EXOGENOUS_PEPTIDE_ANTIGEN_VIA_MHC_CLASS_I	6.72043e-05	0.000832365	0.594936	2.09253	3	49	c("PSMB9", "B2M", "CYBA", "PSMB8", "PSMB5", "PSMA3", "PSMB10", "PSMB3", "PSMC5", "PSMD14", "PSMC6", "PSMD11", "PSMA4", "PSMA1", "PSMB2", "PSMD13", "PSMB1", "PSMD2", "PSMD12", "PSMD1", "PSMC1", "PSMA2", "PSMA7", "PSMC4", "PSMD8", "PSMC2", "PSMB6", "PSMB7", "PSMD7", "PSMB4", "PSMA6", "PSME1", "PSMC3", "PSMD6", "PSME3", "PSME2", "PSMD3", "PSMD4", "PSMD5")	0
GO_NEGATIVE_REGULATION_OF_CATALYTIC_ACTIVITY	0.430919	0.624356	0.212014	1.01041	32782	439	c("SLPI", "PPARG", "CDKN1A", "SPINK5", "GLA", "BST2", "PSMB9", "TRIB3", "RENBP", "GSTP1", "ANGPTL4", "CSTB", "CHCHD10", "PINX1", "GPX1", "GMFG", "PEBP1", "ANXA3", "CDKN2B", "ANXA1", "SMYD3", "HSPBP1", "CST8", "PSMB8", "HP", "PSMB5", "SERPINE1", "CBLC", "ARL2", "PSMA3", "CLN3", "PTPN2", "SFN", "PYCARD", "CD44", "MAD2L1", "DNAJA3", "C3", "BAG5", "PPP1R14B", "SERPINB8", "THBS1", "CDK5RAP1", "MYO1D",…	0
GO_PYRIMIDINE_NUCLEOSIDE_TRIPHOSPHATE_METABOLIC_PROCESS	0.00250181	0.0167725	0.692011	1.84629	137	15	c("NME1", "TYMS", "CTPS", "NME4", "NME6", "DTYMK", "UCK2", "CTPS2", "DUT", "UCKL1", "CAD")	0
GO_CARDIAC_MUSCLE_TISSUE_DEVELOPMENT	0.107529	0.273072	-0.329726	-1.2751	4271	57	c("RBP4", "ID2", "MYH7", "SIK1", "NOTCH1", "FGFR2", "KDM6B", "GATA6", "MARCKS", "IFT20", "MEF2A", "UBE4B", "MYH10", "ACVR1", "SMAD1", "ARID1A", "MAML1", "AKAP13", "SGCB")	0
GO_POSITIVE_REGULATION_OF_NUCLEOTIDE_METABOLIC_PROCESS	0.140212	0.324755	-0.351009	-1.25688	5800	40	c("ADCY7", "INSR", "ADRB1", "ADCY6", "ABCA1", "RAMP2", "PINK1", "PRKCA", "ADCY9", "ADRB2", "ECE1", "NPR1", "AKAP5")	0
GO_REGULATION_OF_NOTCH_SIGNALING_PATHWAY	0.00651894	0.0347716	-0.514258	-1.72281	277	30	c("DLK1", "OVOL2", "JAG1", "BCL6", "TSPAN15", "NOTCH1", "HIF1AN", "NFKBIA", "MMP14", "IL6ST", "LLGL1", "NUMB")	0
GO_INTERFERON_GAMMA_MEDIATED_SIGNALING_PATHWAY	0.635362	0.781858	-0.281453	-0.881846	27676	23	c("IRF1", "CAMK2G", "TRIM8", "PRKCD", "JAK2", "IRF2", "TRIM25", "IRF9", "IRF6", "ICAM1")	0
GO_POSITIVE_REGULATION_OF_CYTOKINE_SECRETION	0.0282315	0.103669	0.510383	1.5637	1603	26	c("MIF", "CD14", "GLMN", "IL17RC", "PYCARD", "GSDMD", "LPL")	0
GO_MICROTUBULE_BUNDLE_FORMATION	0.706599	0.837207	0.30671	0.818305	38975	15	c("CDK5RAP2", "PSRC1")	0
GO_NEGATIVE_REGULATION_OF_CYSTEINE_TYPE_ENDOPEPTIDASE_ACTIVITY	0.812122	0.907428	-0.212108	-0.810888	32453	54	c("KLF4", "MKL1", "DHCR24", "CRYAB", "DDX3X", "SH3RF1", "LAMP3", "RPS6KA3")	0
GO_RESPONSE_TO_CARBOHYDRATE	0.150007	0.337475	-0.280889	-1.18743	5577	91	c("AGER", "CAT", "ACVR2B", "TXNIP", "PFKFB2", "IRS2", "HMGCS2", "SPARC", "NFKB1", "PIK3CA", "SIN3A", "GLUL", "SOX4", "POLG", "CDKN1B", "PPP1R15A", "TCF7L2", "HNF1B", "KHK", "CASP3", "MEN1")	0
GO_ORGANIC_ACID_TRANSMEMBRANE_TRANSPORT	0.0202995	0.0797518	0.457654	1.5589	1192	42	c("SLC1A4", "SLC16A12", "SLC38A1", "SLC25A1", "SLC7A1", "SLC7A6", "SLC16A7", "SLC1A5", "SLC38A4", "SLC25A12")	0
GO_SYSTEM_PROCESS	0.151115	0.338994	0.236295	1.1288	11546	452	c("CBR3", "PPARG", "AQP3", "ADORA1", "KCNK2", "SLC5A1", "SLC1A4", "CX3CL1", "PSMB9", "SCNN1B", "RENBP", "IMMP2L", "ARG2", "ALDOA", "SOD2", "P2RY2", "HEXB", "GSTM2", "GPX1", "CYBA", "PTP4A3", "AARS", "GCH1", "HOMER2", "TIMM10", "ATP6AP2", "CTSZ", "GCLC", "FEN1", "NDUFB9", "ANO1", "GCLM", "RABGGTB", "SCO2", "CRYZ", "TIMM8B", "DTNA", "NDUFS6", "SPG20", "HMOX1", "PPT1", "ADH5", "ADORA2B", "SPATA7", "…	0
GO_REGULATION_OF_PROTEIN_MATURATION	0.53444	0.703046	0.293425	0.949165	30864	33	c("C1QBP", "SERPINE1", "PHB", "RHBDD1", "C3", "THBS1", "BCL2L12", "SNX12", "PHB2", "LRRK2", "CD55")	0
GO_MONOCARBOXYLIC_ACID_BIOSYNTHETIC_PROCESS	0.318681	0.523023	0.288304	1.0826	19530	69	c("MIF", "THNSL2", "PTGES", "MECR", "NDUFAB1", "HSD17B12", "PTGES2", "PECR", "LPL", "ACSF3", "PTGS1", "CBR1", "SHMT1", "PARK7", "PTGES3")	0
GO_COLUMNAR_CUBOIDAL_EPITHELIAL_CELL_DEVELOPMENT	0.224286	0.431179	-0.366482	-1.18495	9685	26	c("BMP4", "PRDM1", "FGFR1", "RFX3", "SEC24B", "RARG", "CLIC5", "KLF5", "ROS1", "PDPK1", "C1GALT1")	0
GO_EAR_MORPHOGENESIS	0.00072759	0.00615331	-0.51688	-1.87133	29	42	c("CTHRC1", "INSIG1", "NRP1", "MAFB", "LRIG1", "FGFR1", "NR4A3", "SEC24B", "PTK7", "FGFR2", "VANGL2", "FZD3", "CLIC5", "DVL2", "CHD7", "SPRY2", "GJB6")	0
GO_TERMINATION_OF_RNA_POLYMERASE_II_TRANSCRIPTION	0.952848	0.984151	0.18674	0.676803	57430	57	c("THOC5", "CSTF1", "U2AF1", "EIF4A3", "SRSF5", "MAZ", "SNRPF", "CSTF3", "DDX39B", "SNRPB", "SNRPD3", "SRSF6", "SRRM1", "CPSF2", "THOC7", "NCBP2", "THOC6", "THOC1", "LSM10", "CPSF1", "NCBP1", "CLP1", "U2AF2", "LSM11", "SNRPE")	0
GO_SYNAPTIC_SIGNALING	0.492077	0.670242	0.245072	0.979722	31269	100	c("ADORA1", "SLC1A4", "CX3CL1", "SNAP47", "SLC12A7", "DTNA", "PPT1", "RGS10", "CNP", "TC2N", "GIPC1", "PARK7", "RASD2", "SNAP23", "USP14", "SYT7", "VDAC1", "GABARAP", "LRFN4", "SDCBP", "LRRK2", "NAPA", "FLOT2", "TSPO", "GNB1", "STX3")	0
GO_MITOTIC_CELL_CYCLE_CHECKPOINT	0.833735	0.92032	-0.195395	-0.83266	30763	95	c("FOXO4", "PLK2", "TAOK3", "CNOT6L", "CDK2", "MSH2", "PRCC", "TOP2B", "SOX4", "CNOT1", "CDKN1B", "PLAGL1", "RBL2", "PLK3", "INTS3", "RPA2", "CNOT4", "CRADD", "PRKDC", "RBM38", "CASP2", "GIGYF2", "CNOT6", "ATF2", "MDC1", "ARID3A", "SYF2", "MAD2L1BP", "TGFB1", "CHFR", "EP300", "MDM4")	0
GO_RESPONSE_TO_LIPID	0.121851	0.296561	0.242127	1.15008	9227	421	c("SLPI", "PPARG", "AQP3", "FABP3", "GOT1", "ALPL", "CDKN1A", "PMEPA1", "CDO1", "ASS1", "NME1", "BAX", "GSTP1", "PTGES", "RORC", "P2RY2", "B2M", "LY96", "F3", "PDGFA", "CD14", "GCH1", "ANXA3", "PPARGC1B", "PAM", "AREG", "ANXA1", "H2AFZ", "SMYD3", "TYMS", "RAN", "GNAI1", "BYSL", "RIPK2", "SERPINE1", "HMOX1", "ADH5", "TWF2", "PHB", "DGAT2", "PPARGC1A", "ZC3H12A", "HIF1A", "GNG12", "CLDN4", "PYCARD"…	0
GO_NEGATIVE_REGULATION_OF_MACROAUTOPHAGY	0.952081	0.984151	0.21385	0.589052	52770	17	c("CLN3", "QSOX1", "LRRK2", "TSPO", "CHMP4B")	0
GO_REGULATION_OF_MITOPHAGY	0.351668	0.555935	0.320743	1.07063	20529	38	c("WDR75", "HIF1A", "KAT2A", "BECN1", "PARK7", "VDAC1", "ATG7", "DNM1L", "RUVBL1", "U2AF1", "RPL28", "TSPO")	0
GO_FATTY_ACID_METABOLIC_PROCESS	0.0928877	0.248712	0.292929	1.24287	6132	151	c("PPARG", "MIF", "FABP3", "THNSL2", "PTGES", "MECR", "GPX1", "PAM", "NDUFAB1", "HSD17B12", "PHYH", "NDUFS6", "PTGES2", "PECR", "PPARGC1A", "C3", "LPL", "ACSF3", "PTGS1", "LIPA", "GPX4", "PTGR1", "BDH2", "CBR1", "ACADL", "PTGES3", "ETFA", "ACAD9", "GHR", "DECR2", "ACADVL", "ACOX1", "CREM", "NUDT19", "CPT2", "GCDH", "ECH1", "ACAD11", "HADHB", "ALDH5A1")	0
GO_ACTIVATION_OF_IMMUNE_RESPONSE	0.0814451	0.226512	0.279999	1.23501	5581	204	c("CLU", "BAX", "PSMB9", "C1QBP", "WIPF3", "LY96", "CD14", "HSPD1", "ACTG1", "PSMB8", "PSMB5", "RIPK2", "PSMA3", "UNC93B1", "CTSB", "MALT1", "PYCARD", "C3", "RELB", "STOML2", "PSMB10", "ARPC1B", "UBA52", "PSMB3", "PSMC5", "PSMD14", "RBCK1", "PSMC6", "PSMD11", "PSMA4", "PSMA1", "HSP90AB1", "IRAK2", "UBC", "PSMB2", "PSMD13", "PSMB1", "PSMD2", "PSMD12", "PSMD1", "PSMC1", "PGLYRP1", "PSMA2", "PSMA7",…	0
GO_VASCULATURE_DEVELOPMENT	3.33745e-05	0.000581177	-0.355449	-1.73735	0	243	c("PDPN", "ENPEP", "MYLK", "HHEX", "PLCD3", "NRP1", "EFNB2", "SEMA5A", "BMP4", "SLC12A6", "ID1", "ACVR2B", "SIRT1", "TNFSF12", "NRP2", "OVOL2", "PRDM1", "EPAS1", "VAV2", "EPHB4", "EIF2AK3", "ANPEP", "JAG1", "MFGE8", "FZD5", "HSPG2", "SOCS3", "FGFR1", "ARHGAP24", "TGFBI", "FGF1", "ERRFI1", "ELK3", "RAPGEF2", "MAP3K3", "WNT7B", "FZD8", "HDAC7", "NFATC4", "SEC24B", "PIK3CB", "CAV1", "PIK3CA", "VEZF1…	0
GO_CELL_CYCLE_G2_M_PHASE_TRANSITION	0.668733	0.807397	0.225599	0.895536	42281	96	c("CDKN1A", "CDK5RAP2", "CDKN2B", "TPD52L1", "OPTN", "MNAT1", "HAUS4", "CEP135", "WEE1", "UBA52", "CEP290", "TUBB4B", "PHLDA1", "CCNH", "TUBG1", "UBC", "CNTRL")	0
GO_REGULATION_OF_CYSTEINE_TYPE_ENDOPEPTIDASE_ACTIVITY_INVOLVED_IN_APOPTOTIC_SIGNALING_PATHWAY	0.602194	0.757732	0.334845	0.893367	33216	15	c("BAX", "PARK7", "FAS", "TRADD", "FADD", "HTRA2", "PIH1D1", "TRAF2", "LGALS9")	0
GO_NEGATIVE_REGULATION_OF_BINDING	0.653312	0.793696	0.234265	0.898315	40392	78	c("SLPI", "BAX", "B2M", "HMOX1", "ADAM15", "GTPBP4", "STUB1", "HFE", "HABP4", "PARK7", "CAMK1", "DDIT3", "MAD2L2", "EIF4A3", "JUN", "LRRK2", "RAP1GAP", "ITGB1BP1", "FBXO18", "PIN1")	0
GO_POSITIVE_REGULATION_OF_RESPONSE_TO_EXTRACELLULAR_STIMULUS	0.694436	0.829181	-0.24917	-0.859294	29316	34	c("SIRT1", "PINK1", "ULK1", "NOD1", "BNIP3L", "ADRB2", "WDFY3", "AMBRA1", "WAC", "LARP1", "SPTLC2")	0
GO_POSITIVE_REGULATION_OF_CALCIUM_ION_TRANSPORT_INTO_CYTOSOL	0.368283	0.570175	0.363935	1.06962	20709	22	c("BAX", "GSTO1", "GSTM2", "P2RX4")	0
GO_REGULATION_OF_SMOOTHENED_SIGNALING_PATHWAY	0.020377	0.0798417	-0.495247	-1.60129	879	26	c("PTCH1", "CHSY1", "FGFR2", "BTRC", "TTC21B", "FOXA1", "PRKACA", "C2CD3", "IFT172", "RORA", "SHH", "CREBBP", "POR", "SUFU")	0
GO_EPIDERMIS_DEVELOPMENT	0.010019	0.0483262	-0.343968	-1.48518	362	103	c("KLK14", "KLF4", "OVOL1", "EGFR", "PTCH1", "OVOL2", "PPL", "JAG1", "SATB1", "TXNIP", "INSR", "FGFR1", "LDB1", "BCL11B", "SEC24B", "NOTCH1", "FGFR2", "VANGL2", "FZD3", "CASP3", "CLIC5", "UGCG", "ELF3", "CLIC4", "YAP1", "FOXQ1", "ATP2A2", "EPHA2", "GRHL2", "EXPH5", "GAB1", "IFT172", "ERCC2", "PPHLN1", "NSDHL", "PIP5K1A", "LATS2", "SHH", "ALDH3A2", "IRF6", "SOS1", "STK4")	0
GO_REGULATION_OF_GASTRULATION	4.4601e-05	0.000632858	-0.769057	-2.15162	1	15	c("KLF4", "TGIF2", "FZD7", "FGFR1", "DUSP6", "CLASP2", "CLASP1", "HNF1B", "PHLDB2", "MAPK7")	0
GO_CELLULAR_RESPONSE_TO_IONIZING_RADIATION	0.409497	0.607434	0.320829	1.03076	23586	32	c("CDKN1A", "MGMT", "CYBA")	0
GO_ACTIN_MEDIATED_CELL_CONTRACTION	0.0125369	0.0574377	-0.521761	-1.6708	543	25	c("FRMD6", "MYH7", "NEDD4L", "EPB41L5", "KCNJ2", "VIM", "KCNE2", "TPM3", "EMP2", "PKP2", "TPM2", "NUP155")	0
GO_POSITIVE_REGULATION_OF_INNATE_IMMUNE_RESPONSE	0.0199458	0.0787861	0.334243	1.40886	1310	144	c("PSMB9", "LY96", "CD14", "LAMP1", "HSPD1", "PSMB8", "PSMB5", "RIPK2", "PLSCR1", "PSMA3", "UNC93B1", "CTSB", "MALT1", "PYCARD", "RELB", "PSMB10", "UBA52", "PSMB3", "PSMC5", "PSMD14", "PSMC6", "PSMD11", "PSMA4", "PSMA1", "IRAK2", "UBC", "PSMB2", "PSMD13", "PSMB1", "PSMD2", "PSMD12", "PSMD1", "PSMC1", "PGLYRP1", "PSMA2", "PSMA7", "PSMC4", "HRAS", "PSMD8", "PSMC2", "PSMB6", "PSMB7", "PSMD7", "PSMB4…	0
GO_NEUTRAL_LIPID_BIOSYNTHETIC_PROCESS	0.840371	0.924856	-0.254106	-0.724131	37614	16	c("LPCAT1", "LPIN1", "ANG")	0
GO_CELLULAR_RESPONSE_TO_NUTRIENT	0.304424	0.509349	0.382788	1.12503	17118	22	c("PPARG", "CDKN2B", "HMOX1")	0
GO_POSITIVE_REGULATION_OF_GLUCOSE_TRANSPORT	0.0478077	0.152723	-0.469433	-1.48683	2075	24	c("IRS2", "PIK3R1", "INSR", "IRS1", "NR4A3", "MARCKS", "CREBL2", "ADIPOR2", "PIK3R3")	0
GO_REGULATION_OF_PLASMA_MEMBRANE_ORGANIZATION	0.345743	0.549841	-0.280992	-1.06142	13920	51	c("PIK3R1", "CNST", "PKDCC", "PRKCD", "LDLRAP1", "EPHA2", "PPP2R5A", "PDPK1", "SPTBN1", "EZR", "NUMB", "ITGA3", "GOPC", "STX7", "TGFB1", "TMEM59", "APPL1", "RHOG", "LYPLA1", "VPS4A", "PRKCI")	0
GO_RESPONSE_TO_AMINO_ACID	0.015002	0.0645134	0.416824	1.54271	911	64	c("ASNS", "RRAGD", "CDO1", "ASS1", "GSTP1", "MGMT", "CYBA", "AARS", "TYMS", "GSS", "PPARGC1A", "LAMTOR1", "LAMTOR3", "DNMT1", "RRAGA")	0
GO_POSITIVE_REGULATION_OF_LYMPHOCYTE_DIFFERENTIATION	0.588249	0.74629	-0.271913	-0.917234	24969	31	c("ZBTB16", "PRDM1", "CD83", "STAT5B", "MMP14", "ZBTB1", "SOCS5", "PRKCZ", "SHH", "TGFB1")	0
GO_VENTRICULAR_SEPTUM_DEVELOPMENT	0.0131786	0.0595378	-0.490005	-1.64156	561	30	c("ID2", "PRDM1", "CITED2", "FRS2", "NOTCH1", "PTK7", "FGFR2", "SOX4", "VANGL2", "FZD1")	0
GO_INSULIN_RECEPTOR_SIGNALING_PATHWAY	0.610724	0.763863	-0.236631	-0.918345	24202	58	c("FOXO4", "IRS2", "PIK3R1", "INSR", "IRS1", "ATP6V1C2", "PIK3CA", "IGF1R", "BAIAP2L1", "FOXO1", "SOCS7", "ATP6V0A4", "BAIAP2", "PIK3R3", "GAB1", "PHIP", "PTPRA", "SREBF1")	0
GO_VIRION_ASSEMBLY	0.471123	0.656696	0.309653	0.988075	27114	31	c("UBA52", "UBC", "CHMP3", "VPS28", "PPIA", "VTA1", "RPS27A", "CHMP4B", "CHMP6", "CHMP2A", "VPS37A", "MITD1")	0
GO_NEGATIVE_REGULATION_OF_CARBOHYDRATE_METABOLIC_PROCESS	0.493423	0.671169	-0.309904	-0.97099	21493	23	c("DDIT4", "SIK1", "INPP5K", "CLK2", "MIDN", "RANBP2")	0
GO_SIGNAL_TRANSDUCTION_BY_P53_CLASS_MEDIATOR	0.212817	0.417405	0.293857	1.15301	13349	89	c("PHLDA3", "MIF", "CDKN1A", "AEN", "ZMAT3", "BAX", "NUPR1", "RPS27L", "SFN", "PYCARD", "TFDP1", "UBA52")	0
GO_GLIAL_CELL_MIGRATION	0.880058	0.945392	0.247367	0.681375	48778	17	c("HEXB", "EPHA4", "NDN", "TSPO")	0
GO_MODULATION_BY_VIRUS_OF_HOST_MORPHOLOGY_OR_PHYSIOLOGY	0.787196	0.893235	-0.242426	-0.791044	33850	27	c("BCL2L11", "INSR")	0
GO_PROTEIN_K48_LINKED_DEUBIQUITINATION	0.558744	0.722844	-0.319765	-0.926402	24905	17	c("USP8", "YOD1", "VCPIP1", "OTUD5")	0
[truncated: 13,328 more rows]

## Sheet: Cluster 0
pathway	pval	padj	ES	NES	nMoreExtreme	size	leadingEdge	cluster
[truncated: 608 more rows]

## Sheet: Cluster 1
pathway	pval	padj	ES	NES	nMoreExtreme	size	leadingEdge	cluster
[truncated: 435 more rows]

[truncated: 3 more sheets: Cluster 2, Cluster 3, Cluster 4]
