# Supplementary material for: Single cell transcriptomic analysis of murine lung development on hyperoxia-induced damage
Source: Nat Commun. 2021 Mar 10;12:1565. doi: 10.1038/s41467-021-21865-2 (PMC7946947; doi:10.1038/s41467-021-21865-2)
Supplement: Supplementary file 9 — Supplementary Data 6 [file 41467_2021_21865_MOESM9_ESM.xlsx]

## Sheet: stroma_subset_markers
Supplementary Data 6. Stroma subset markers.
	p_val	avg_logFC	pct.1	pct.2	p_val_adj	cluster	gene
Mfap4	0	2.28172	0.987	0.656	0	0	Mfap4
Macf1	0	2.18307	0.963	0.738	0	0	Macf1
Npnt	0	2.05646	0.904	0.235	0	0	Npnt
Limch1	0	1.93419	0.952	0.308	0	0	Limch1
Gyg	0	1.90357	0.893	0.3	0	0	Gyg
Slit2	0	1.70421	0.818	0.175	0	0	Slit2
Inmt	0	1.68636	0.263	0.054	0	0	Inmt
Cpm	0	1.63726	0.74	0.069	0	0	Cpm
Fn1	0	1.59428	0.965	0.722	0	0	Fn1
Enpep	0	1.59243	0.765	0.123	0	0	Enpep
Nebl	0	1.59106	0.766	0.064	0	0	Nebl
Tcf21	0	1.55335	0.902	0.345	0	0	Tcf21
G0s2	0	1.51287	0.81	0.346	0	0	G0s2
Maf	0	1.49594	0.751	0.12	0	0	Maf
Col13a1	0	1.46545	0.789	0.123	0	0	Col13a1
Adh1	0	1.40018	0.802	0.21	0	0	Adh1
Wnt2	0	1.33131	0.623	0.041	0	0	Wnt2
Fhl1	0	1.28541	0.959	0.767	0	0	Fhl1
Meox2	0	1.28003	0.752	0.174	0	0	Meox2
Ces1d	0	1.26414	0.473	0.049	0	0	Ces1d
Slc38a5	0	1.25217	0.678	0.088	0	0	Slc38a5
Ptprd	0	1.21556	0.812	0.348	0	0	Ptprd
Frem1	0	1.19459	0.65	0.125	0	0	Frem1
Dock4	0	1.18745	0.714	0.22	0	0	Dock4
Rbp1	0	1.18213	0.91	0.615	0	0	Rbp1
Cp	0	1.16775	0.669	0.231	0	0	Cp
Tmem176a	0	1.16566	0.874	0.569	0	0	Tmem176a
Cebpb	0	1.15886	0.912	0.658	0	0	Cebpb
Cdh11	0	1.14964	0.917	0.527	0	0	Cdh11
Slc27a6	0	1.13935	0.543	0.041	0	0	Slc27a6
Lbh	0	1.12543	0.885	0.482	0	0	Lbh
6030408B16Rik	0	1.12271	0.727	0.17	0	0	6030408B16Rik
Cacna1d	0	1.1103	0.65	0.124	0	0	Cacna1d
Specc1l	0	1.08382	0.683	0.286	0	0	Specc1l
Spon1	0	1.08058	0.683	0.149	0	0	Spon1
Rap2a	0	1.06855	0.821	0.427	0	0	Rap2a
Tns3	0	1.05976	0.772	0.334	0	0	Tns3
Scube2	0	1.02846	0.461	0.047	0	0	Scube2
Hp	4.56534e-197	1.34659	0.232	0.093	1.00894e-192	0	Hp
Saa3	4.90333e-115	1.80437	0.115	0.035	1.08364e-110	0	Saa3
Tgfbi	0	3.07398	0.975	0.135	0	1	Tgfbi
Aspn	0	2.03537	0.598	0.345	0	1	Aspn
Htra1	0	1.90642	0.746	0.175	0	1	Htra1
Agt	0	1.73071	0.83	0.064	0	1	Agt
Pdlim3	0	1.69107	0.814	0.064	0	1	Pdlim3
P2ry14	0	1.60029	0.826	0.095	0	1	P2ry14
Net1	0	1.40598	0.709	0.154	0	1	Net1
Wnt5a	0	1.35763	0.837	0.346	0	1	Wnt5a
Gm13889	0	1.2931	0.828	0.255	0	1	Gm13889
Egfem1	0	1.27375	0.677	0.026	0	1	Egfem1
Mustn1	0	1.26943	0.684	0.12	0	1	Mustn1
Ltbp2	0	1.23988	0.908	0.408	0	1	Ltbp2
Filip1l	0	1.22081	0.864	0.299	0	1	Filip1l
Tnc	0	1.19503	0.903	0.47	0	1	Tnc
Nes	0	1.17043	0.698	0.118	0	1	Nes
Loxl2	0	1.16639	0.774	0.256	0	1	Loxl2
Sema3c	0	1.16413	0.666	0.101	0	1	Sema3c
Prss35	0	1.15031	0.604	0.15	0	1	Prss35
Spon2	0	1.13079	0.727	0.198	0	1	Spon2
Fndc1	0	1.04932	0.76	0.201	0	1	Fndc1
Plat	0	1.0354	0.612	0.144	0	1	Plat
Dcn	0	2.98655	0.77	0.121	0	2	Dcn
Col14a1	0	1.921	0.877	0.182	0	2	Col14a1
Mfap5	0	1.82558	0.92	0.275	0	2	Mfap5
Col1a1	0	1.8117	0.999	0.932	0	2	Col1a1
Col1a2	0	1.71872	0.999	0.948	0	2	Col1a2
Meg3	0	1.68807	0.92	0.386	0	2	Meg3
Col3a1	0	1.65888	1	0.954	0	2	Col3a1
Serpinf1	0	1.62869	0.7	0.04	0	2	Serpinf1
Ptn	0	1.59045	0.446	0.033	0	2	Ptn
Cygb	0	1.47686	0.852	0.275	0	2	Cygb
Lum	0	1.45738	0.34	0.023	0	2	Lum
Igfbp4	0	1.23502	0.966	0.652	0	2	Igfbp4
Aebp1	0	1.10937	0.799	0.268	0	2	Aebp1
Cthrc1	0	1.08555	0.329	0.025	0	2	Cthrc1
Sparc	0	1.06161	1	0.976	0	2	Sparc
Igfbp6	0	1.05106	0.454	0.056	0	2	Igfbp6
S100a6	0	1.02234	0.972	0.607	0	2	S100a6
Crip1	0	1.86375	0.982	0.53	0	3	Crip1
Acta2	0	1.79592	0.989	0.735	0	3	Acta2
Myh11	0	1.62206	0.9	0.266	0	3	Myh11
Tagln	0	1.56485	0.993	0.7	0	3	Tagln
Igfbp5	0	1.56332	0.645	0.213	0	3	Igfbp5
Pi15	0	1.53975	0.63	0.183	0	3	Pi15
Actc1	0	1.52287	0.575	0.032	0	3	Actc1
Tm4sf1	0	1.47735	0.802	0.207	0	3	Tm4sf1
Gpc6	0	1.4467	0.758	0.082	0	3	Gpc6
Myl9	0	1.43975	0.951	0.596	0	3	Myl9
Lmod1	0	1.43828	0.782	0.099	0	3	Lmod1
Csrp2	0	1.38605	0.741	0.356	0	3	Csrp2
Cxcl12	0	1.35675	0.654	0.218	0	3	Cxcl12
Map1b	0	1.32262	0.778	0.235	0	3	Map1b
Grp	0	1.31855	0.274	0.004	0	3	Grp
Timp4	0	1.31227	0.452	0.016	0	3	Timp4
Tpm2	0	1.31158	0.956	0.68	0	3	Tpm2
Itga4	0	1.2788	0.647	0.054	0	3	Itga4
Actg2	0	1.27045	0.823	0.205	0	3	Actg2
Ramp1	0	1.2564	0.664	0.117	0	3	Ramp1
Aoc3	0	1.16833	0.621	0.036	0	3	Aoc3
Notch3	0	1.16767	0.719	0.123	0	3	Notch3
Fabp4	0	1.16608	0.38	0.026	0	3	Fabp4
Mustn11	0	1.15188	0.739	0.218	0	3	Mustn1
Cd9	0	1.13468	0.717	0.253	0	3	Cd9
Cav1	0	1.11848	0.8	0.316	0	3	Cav1
Pde3a	0	1.10163	0.733	0.138	0	3	Pde3a
Pcdh7	0	1.09152	0.565	0.157	0	3	Pcdh7
Wisp2	0	1.04453	0.453	0.028	0	3	Wisp2
Cpe	0	1.03765	0.375	0.043	0	3	Cpe
Eln	0	1.03431	0.996	0.916	0	3	Eln
Parm1	0	1.02984	0.507	0.038	0	3	Parm1
Gadd45g	5.54981e-299	1.13666	0.717	0.3	1.22651e-294	3	Gadd45g
Pdzd2	0	3.21984	0.916	0.077	0	4	Pdzd2
Higd1b	0	2.92897	0.914	0.026	0	4	Higd1b
Gucy1a1	0	2.74271	0.985	0.387	0	4	Gucy1a1
Postn	0	2.64124	0.994	0.262	0	4	Postn
Gucy1b1	0	2.58767	0.958	0.24	0	4	Gucy1b1
Itga1	0	2.54447	0.971	0.403	0	4	Itga1
Cox4i2	0	2.52429	0.865	0.051	0	4	Cox4i2
Ndufa4l2	0	2.4022	0.906	0.106	0	4	Ndufa4l2
Mcam	0	2.3834	0.913	0.126	0	4	Mcam
Pdgfrb	0	2.37529	0.954	0.244	0	4	Pdgfrb
Ebf1	0	2.26368	0.936	0.122	0	4	Ebf1
Pcdh18	0	2.15473	0.871	0.117	0	4	Pcdh18
Pde5a	0	1.97484	0.968	0.509	0	4	Pde5a
Trpc6	0	1.8475	0.771	0.021	0	4	Trpc6
Crim1	0	1.73742	0.825	0.257	0	4	Crim1
Col4a1	0	1.73029	0.979	0.853	0	4	Col4a1
Mfge8	0	1.71978	0.92	0.553	0	4	Mfge8
Epas1	0	1.67848	0.776	0.138	0	4	Epas1
Fam162b	0	1.66563	0.606	0.036	0	4	Fam162b
Cadm1	0	1.64861	0.65	0.028	0	4	Cadm1
Itm2a	0	1.62939	0.789	0.349	0	4	Itm2a
Col4a2	0	1.59412	0.942	0.698	0	4	Col4a2
Lmcd1	0	1.59356	0.759	0.178	0	4	Lmcd1
Notch31	0	1.59351	0.788	0.129	0	4	Notch3
Hbegf	0	1.5829	0.636	0.058	0	4	Hbegf
Adgrg6	0	1.57082	0.905	0.431	0	4	Adgrg6
Emid1	0	1.5216	0.681	0.103	0	4	Emid1
Lipg	0	1.49486	0.504	0.019	0	4	Lipg
1190002N15Rik	0	1.48549	0.73	0.215	0	4	1190002N15Rik
Gap43	0	1.4765	0.545	0.038	0	4	Gap43
Nostrin	0	1.47622	0.673	0.065	0	4	Nostrin
Pag1	0	1.43194	0.717	0.173	0	4	Pag1
Fermt2	0	1.41636	0.963	0.799	0	4	Fermt2
Dgkh	0	1.39854	0.657	0.149	0	4	Dgkh
F2r	0	1.38957	0.792	0.381	0	4	F2r
Clstn2	0	1.37309	0.57	0.008	0	4	Clstn2
Cdh2	0	1.35865	0.602	0.029	0	4	Cdh2
Cspg4	0	1.33165	0.597	0.076	0	4	Cspg4
Gjc1	0	1.32726	0.727	0.266	0	4	Gjc1
Lhfp	0	1.29046	0.941	0.725	0	4	Lhfp
Itga41	0	1.25445	0.591	0.066	0	4	Itga4
Rasgrp2	0	1.24856	0.712	0.224	0	4	Rasgrp2
Rgcc	0	1.23555	0.506	0.089	0	4	Rgcc
Rflna	0	1.21929	0.527	0.03	0	4	Rflna
Art3	0	1.16518	0.439	0.013	0	4	Art3
Mapt	0	1.15693	0.568	0.108	0	4	Mapt
Cxcr4	0	1.13773	0.421	0.026	0	4	Cxcr4
Sgip1	0	1.13681	0.483	0.03	0	4	Sgip1
Ccrl2	0	1.13158	0.54	0.061	0	4	Ccrl2
Marcks	0	1.1306	0.957	0.796	0	4	Marcks
Retreg1	0	1.12779	0.501	0.034	0	4	Retreg1
Hilpda	0	1.12273	0.574	0.143	0	4	Hilpda
Vsnl1	0	1.12192	0.504	0.069	0	4	Vsnl1
Fjx1	0	1.10693	0.497	0.092	0	4	Fjx1
Atp7a	0	1.09702	0.561	0.11	0	4	Atp7a
Adcy8	0	1.06873	0.34	0.007	0	4	Adcy8
Itga6	0	1.05772	0.458	0.033	0	4	Itga6
Pde3a1	0	1.03768	0.597	0.154	0	4	Pde3a
Tmem178	0	1.02849	0.632	0.195	0	4	Tmem178
Gng11	8.22727e-306	1.20091	0.904	0.651	1.81823e-301	4	Gng11
Pten	4.03716e-298	1.19781	0.827	0.517	8.92213e-294	4	Pten
Wisp1	1.21842e-297	1.12316	0.666	0.241	2.69272e-293	4	Wisp1
Klhl23	1.90593e-291	1.05258	0.584	0.179	4.21211e-287	4	Klhl23
Clec2d	2.56681e-287	1.12592	0.595	0.189	5.67265e-283	4	Clec2d
Arhgap42	4.72076e-283	1.08521	0.683	0.265	1.04329e-278	4	Arhgap42
Nkain4	7.46641e-278	1.16574	0.715	0.317	1.65008e-273	4	Nkain4
Btbd3	2.59562e-261	1.06417	0.669	0.269	5.73633e-257	4	Btbd3
Cdk6	3.73353e-254	1.07659	0.704	0.331	8.25109e-250	4	Cdk6
Kcnk3	1.60256e-248	1.06457	0.608	0.218	3.54165e-244	4	Kcnk3
Epb41l2	1.31395e-230	1.00575	0.801	0.519	2.90382e-226	4	Epb41l2
2011-09-01	1.25741e-227	1.03273	0.763	0.46	2.77888e-223	4	2011-09-01
Car2	4.80714e-208	1.08954	0.827	0.52	1.06238e-203	4	Car2
Actc11	0	3.50887	0.834	0.053	0	5	Actc1
Cnn1	0	2.86014	0.906	0.114	0	5	Cnn1
Actg21	0	2.82346	0.954	0.232	0	5	Actg2
Tnnt2	0	2.74999	0.777	0.027	0	5	Tnnt2
Sbspon	0	1.83993	0.769	0.009	0	5	Sbspon
Synpo2	0	1.75331	0.828	0.078	0	5	Synpo2
Chrm2	0	1.74102	0.745	0.008	0	5	Chrm2
Ehd4	0	1.62223	0.863	0.154	0	5	Ehd4
Fbxl22	0	1.55252	0.737	0.097	0	5	Fbxl22
Sh3bgr	0	1.38465	0.649	0.043	0	5	Sh3bgr
Lmod11	0	1.34868	0.799	0.13	0	5	Lmod1
Tcap	0	1.28044	0.381	0.009	0	5	Tcap
Myh111	3.21581e-283	2.26025	0.954	0.294	7.10695e-279	5	Myh11
Des	8.26956e-283	2.41552	0.954	0.287	1.82757e-278	5	Des
Ednrb	3.80798e-262	1.44513	0.786	0.16	8.41564e-258	5	Ednrb
Ramp11	9.56834e-253	1.22823	0.737	0.141	2.1146e-248	5	Ramp1
Mustn12	2.79824e-252	1.61712	0.917	0.239	6.18411e-248	5	Mustn1
Gja1	1.15722e-242	1.28966	0.686	0.126	2.55746e-238	5	Gja1
Tnnt3	1.28423e-237	1.14561	0.271	0.018	2.83814e-233	5	Tnnt3
Ptgis	2.90272e-207	1.51652	0.818	0.242	6.41501e-203	5	Ptgis
Myl91	3.17285e-203	1.80352	0.989	0.612	7.01199e-199	5	Myl9
Tpm21	5.94699e-196	2.41517	0.965	0.692	1.31429e-191	5	Tpm2
Rrad	5.18926e-192	1.11296	0.665	0.141	1.14683e-187	5	Rrad
Dstn	1.14272e-187	1.49086	0.987	0.769	2.52541e-183	5	Dstn
Pdlim31	3.47428e-187	1.13796	0.855	0.227	7.67815e-183	5	Pdlim3
Acta21	8.71711e-182	1.95727	0.965	0.748	1.92648e-177	5	Acta2
Myl6	2.53896e-179	1.36095	0.997	0.947	5.61109e-175	5	Myl6
Tagln1	7.42227e-175	1.80493	0.968	0.715	1.64032e-170	5	Tagln
Cd91	2.32264e-164	1.23183	0.812	0.273	5.13305e-160	5	Cd9
Map1b1	5.23862e-163	1.05702	0.834	0.259	1.15774e-158	5	Map1b
Mylk	3.96981e-162	1.38611	0.96	0.802	8.77328e-158	5	Mylk
Chchd10	6.76173e-160	1.10946	0.408	0.063	1.49434e-155	5	Chchd10
Ccdc107	2.24173e-157	1.12525	0.799	0.302	4.95422e-153	5	Ccdc107
Ckb	5.80603e-155	1.41898	0.941	0.599	1.28313e-150	5	Ckb
Sparcl1	3.14328e-153	1.26877	0.952	0.766	6.94665e-149	5	Sparcl1
Tpm1	6.82553e-153	1.36528	0.992	0.864	1.50844e-148	5	Tpm1
Mgst3	1.13002e-146	1.0384	0.761	0.26	2.49735e-142	5	Mgst3
Hspb1	2.80082e-141	1.26091	0.941	0.512	6.18981e-137	5	Hspb1
Ppp1r12a	5.13738e-133	1.25565	0.887	0.519	1.13536e-128	5	Ppp1r12a
Mgll	2.01764e-131	1.08809	0.799	0.335	4.45898e-127	5	Mgll
Lpp	8.91839e-130	1.18825	0.936	0.692	1.97096e-125	5	Lpp
Atp2a2	1.36727e-127	1.40942	0.871	0.468	3.02166e-123	5	Atp2a2
Hacd1	1.73794e-112	1.02959	0.804	0.4	3.84085e-108	5	Hacd1
Flna	6.22998e-109	1.04678	0.912	0.756	1.37683e-104	5	Flna
Ogn	4.68331e-88	1.43354	0.818	0.525	1.03501e-83	5	Ogn
Aspn1	5.37458e-87	1.14253	0.796	0.397	1.18778e-82	5	Aspn
Hhip	2.67323e-73	1.35706	0.807	0.466	5.90784e-69	5	Hhip
Brd7	3.58647e-60	1.00426	0.66	0.352	7.9261e-56	5	Brd7
Myl4	8.62582e-20	1.82368	0.115	0.032	1.90631e-15	5	Myl4
Fabp3	3.52406e-10	1.24728	0.185	0.092	7.78817e-06	5	Fabp3

## Sheet: Cluster 0
	p_val	avg_logFC	pct.1	pct.2	p_val_adj	cluster	gene
Mfap4	0	2.28172	0.987	0.656	0	0	Mfap4
Macf1	0	2.18307	0.963	0.738	0	0	Macf1
Npnt	0	2.05646	0.904	0.235	0	0	Npnt
Limch1	0	1.93419	0.952	0.308	0	0	Limch1
Gyg	0	1.90357	0.893	0.3	0	0	Gyg
Saa3	4.90333e-115	1.80437	0.115	0.035	1.08364e-110	0	Saa3
Slit2	0	1.70421	0.818	0.175	0	0	Slit2
Inmt	0	1.68636	0.263	0.054	0	0	Inmt
Cpm	0	1.63726	0.74	0.069	0	0	Cpm
Fn1	0	1.59428	0.965	0.722	0	0	Fn1
Enpep	0	1.59243	0.765	0.123	0	0	Enpep
Nebl	0	1.59106	0.766	0.064	0	0	Nebl
Tcf21	0	1.55335	0.902	0.345	0	0	Tcf21
G0s2	0	1.51287	0.81	0.346	0	0	G0s2
Maf	0	1.49594	0.751	0.12	0	0	Maf
Col13a1	0	1.46545	0.789	0.123	0	0	Col13a1
Adh1	0	1.40018	0.802	0.21	0	0	Adh1
Hp	4.56534e-197	1.34659	0.232	0.093	1.00894e-192	0	Hp
Wnt2	0	1.33131	0.623	0.041	0	0	Wnt2
Fhl1	0	1.28541	0.959	0.767	0	0	Fhl1
Meox2	0	1.28003	0.752	0.174	0	0	Meox2
Ces1d	0	1.26414	0.473	0.049	0	0	Ces1d
Slc38a5	0	1.25217	0.678	0.088	0	0	Slc38a5
Ptprd	0	1.21556	0.812	0.348	0	0	Ptprd
Frem1	0	1.19459	0.65	0.125	0	0	Frem1
Dock4	0	1.18745	0.714	0.22	0	0	Dock4
Rbp1	0	1.18213	0.91	0.615	0	0	Rbp1
Cp	0	1.16775	0.669	0.231	0	0	Cp
Tmem176a	0	1.16566	0.874	0.569	0	0	Tmem176a
Cebpb	0	1.15886	0.912	0.658	0	0	Cebpb
Cdh11	0	1.14964	0.917	0.527	0	0	Cdh11
Slc27a6	0	1.13935	0.543	0.041	0	0	Slc27a6
Lbh	0	1.12543	0.885	0.482	0	0	Lbh
6030408B16Rik	0	1.12271	0.727	0.17	0	0	6030408B16Rik
Cacna1d	0	1.1103	0.65	0.124	0	0	Cacna1d
Specc1l	0	1.08382	0.683	0.286	0	0	Specc1l
Spon1	0	1.08058	0.683	0.149	0	0	Spon1
Rap2a	0	1.06855	0.821	0.427	0	0	Rap2a
Tns3	0	1.05976	0.772	0.334	0	0	Tns3
Scube2	0	1.02846	0.461	0.047	0	0	Scube2

## Sheet: Cluster 1
	p_val	avg_logFC	pct.1	pct.2	p_val_adj	cluster	gene
Tgfbi	0	3.07398	0.975	0.135	0	1	Tgfbi
Aspn	0	2.03537	0.598	0.345	0	1	Aspn
Htra1	0	1.90642	0.746	0.175	0	1	Htra1
Agt	0	1.73071	0.83	0.064	0	1	Agt
Pdlim3	0	1.69107	0.814	0.064	0	1	Pdlim3
P2ry14	0	1.60029	0.826	0.095	0	1	P2ry14
Net1	0	1.40598	0.709	0.154	0	1	Net1
Wnt5a	0	1.35763	0.837	0.346	0	1	Wnt5a
Gm13889	0	1.2931	0.828	0.255	0	1	Gm13889
Egfem1	0	1.27375	0.677	0.026	0	1	Egfem1
Mustn1	0	1.26943	0.684	0.12	0	1	Mustn1
Ltbp2	0	1.23988	0.908	0.408	0	1	Ltbp2
Filip1l	0	1.22081	0.864	0.299	0	1	Filip1l
Tnc	0	1.19503	0.903	0.47	0	1	Tnc
Nes	0	1.17043	0.698	0.118	0	1	Nes
Loxl2	0	1.16639	0.774	0.256	0	1	Loxl2
Sema3c	0	1.16413	0.666	0.101	0	1	Sema3c
Prss35	0	1.15031	0.604	0.15	0	1	Prss35
Spon2	0	1.13079	0.727	0.198	0	1	Spon2
Fndc1	0	1.04932	0.76	0.201	0	1	Fndc1
Plat	0	1.0354	0.612	0.144	0	1	Plat

## Sheet: Cluster 2
	p_val	avg_logFC	pct.1	pct.2	p_val_adj	cluster	gene
Dcn	0	2.98655	0.77	0.121	0	2	Dcn
Col14a1	0	1.921	0.877	0.182	0	2	Col14a1
Mfap5	0	1.82558	0.92	0.275	0	2	Mfap5
Col1a1	0	1.8117	0.999	0.932	0	2	Col1a1
Col1a2	0	1.71872	0.999	0.948	0	2	Col1a2
Meg3	0	1.68807	0.92	0.386	0	2	Meg3
Col3a1	0	1.65888	1	0.954	0	2	Col3a1
Serpinf1	0	1.62869	0.7	0.04	0	2	Serpinf1
Ptn	0	1.59045	0.446	0.033	0	2	Ptn
Cygb	0	1.47686	0.852	0.275	0	2	Cygb
Lum	0	1.45738	0.34	0.023	0	2	Lum
Igfbp4	0	1.23502	0.966	0.652	0	2	Igfbp4
Aebp1	0	1.10937	0.799	0.268	0	2	Aebp1
Cthrc1	0	1.08555	0.329	0.025	0	2	Cthrc1
Sparc	0	1.06161	1	0.976	0	2	Sparc
Igfbp6	0	1.05106	0.454	0.056	0	2	Igfbp6
S100a6	0	1.02234	0.972	0.607	0	2	S100a6

## Sheet: Cluster 3
	p_val	avg_logFC	pct.1	pct.2	p_val_adj	cluster	gene
Crip1	0	1.86375	0.982	0.53	0	3	Crip1
Acta2	0	1.79592	0.989	0.735	0	3	Acta2
Myh11	0	1.62206	0.9	0.266	0	3	Myh11
Tagln	0	1.56485	0.993	0.7	0	3	Tagln
Igfbp5	0	1.56332	0.645	0.213	0	3	Igfbp5
Pi15	0	1.53975	0.63	0.183	0	3	Pi15
Actc1	0	1.52287	0.575	0.032	0	3	Actc1
Tm4sf1	0	1.47735	0.802	0.207	0	3	Tm4sf1
Gpc6	0	1.4467	0.758	0.082	0	3	Gpc6
Myl9	0	1.43975	0.951	0.596	0	3	Myl9
Lmod1	0	1.43828	0.782	0.099	0	3	Lmod1
Csrp2	0	1.38605	0.741	0.356	0	3	Csrp2
Cxcl12	0	1.35675	0.654	0.218	0	3	Cxcl12
Map1b	0	1.32262	0.778	0.235	0	3	Map1b
Grp	0	1.31855	0.274	0.004	0	3	Grp
Timp4	0	1.31227	0.452	0.016	0	3	Timp4
Tpm2	0	1.31158	0.956	0.68	0	3	Tpm2
Itga4	0	1.2788	0.647	0.054	0	3	Itga4
Actg2	0	1.27045	0.823	0.205	0	3	Actg2
Ramp1	0	1.2564	0.664	0.117	0	3	Ramp1
Aoc3	0	1.16833	0.621	0.036	0	3	Aoc3
Notch3	0	1.16767	0.719	0.123	0	3	Notch3
Fabp4	0	1.16608	0.38	0.026	0	3	Fabp4
Mustn11	0	1.15188	0.739	0.218	0	3	Mustn1
Gadd45g	5.54981e-299	1.13666	0.717	0.3	1.22651e-294	3	Gadd45g
Cd9	0	1.13468	0.717	0.253	0	3	Cd9
Cav1	0	1.11848	0.8	0.316	0	3	Cav1
Pde3a	0	1.10163	0.733	0.138	0	3	Pde3a
Pcdh7	0	1.09152	0.565	0.157	0	3	Pcdh7
Wisp2	0	1.04453	0.453	0.028	0	3	Wisp2
Cpe	0	1.03765	0.375	0.043	0	3	Cpe
Eln	0	1.03431	0.996	0.916	0	3	Eln
Parm1	0	1.02984	0.507	0.038	0	3	Parm1

## Sheet: Cluster 4
	p_val	avg_logFC	pct.1	pct.2	p_val_adj	cluster	gene
Pdzd2	0	3.21984	0.916	0.077	0	4	Pdzd2
Higd1b	0	2.92897	0.914	0.026	0	4	Higd1b
Gucy1a1	0	2.74271	0.985	0.387	0	4	Gucy1a1
Postn	0	2.64124	0.994	0.262	0	4	Postn
Gucy1b1	0	2.58767	0.958	0.24	0	4	Gucy1b1
Itga1	0	2.54447	0.971	0.403	0	4	Itga1
Cox4i2	0	2.52429	0.865	0.051	0	4	Cox4i2
Ndufa4l2	0	2.4022	0.906	0.106	0	4	Ndufa4l2
Mcam	0	2.3834	0.913	0.126	0	4	Mcam
Pdgfrb	0	2.37529	0.954	0.244	0	4	Pdgfrb
Ebf1	0	2.26368	0.936	0.122	0	4	Ebf1
Pcdh18	0	2.15473	0.871	0.117	0	4	Pcdh18
Pde5a	0	1.97484	0.968	0.509	0	4	Pde5a
Trpc6	0	1.8475	0.771	0.021	0	4	Trpc6
Crim1	0	1.73742	0.825	0.257	0	4	Crim1
Col4a1	0	1.73029	0.979	0.853	0	4	Col4a1
Mfge8	0	1.71978	0.92	0.553	0	4	Mfge8
Epas1	0	1.67848	0.776	0.138	0	4	Epas1
Fam162b	0	1.66563	0.606	0.036	0	4	Fam162b
Cadm1	0	1.64861	0.65	0.028	0	4	Cadm1
Itm2a	0	1.62939	0.789	0.349	0	4	Itm2a
Col4a2	0	1.59412	0.942	0.698	0	4	Col4a2
Lmcd1	0	1.59356	0.759	0.178	0	4	Lmcd1
Notch31	0	1.59351	0.788	0.129	0	4	Notch3
Hbegf	0	1.5829	0.636	0.058	0	4	Hbegf
Adgrg6	0	1.57082	0.905	0.431	0	4	Adgrg6
Emid1	0	1.5216	0.681	0.103	0	4	Emid1
Lipg	0	1.49486	0.504	0.019	0	4	Lipg
1190002N15Rik	0	1.48549	0.73	0.215	0	4	1190002N15Rik
Gap43	0	1.4765	0.545	0.038	0	4	Gap43
Nostrin	0	1.47622	0.673	0.065	0	4	Nostrin
Pag1	0	1.43194	0.717	0.173	0	4	Pag1
Fermt2	0	1.41636	0.963	0.799	0	4	Fermt2
Dgkh	0	1.39854	0.657	0.149	0	4	Dgkh
F2r	0	1.38957	0.792	0.381	0	4	F2r
Clstn2	0	1.37309	0.57	0.008	0	4	Clstn2
Cdh2	0	1.35865	0.602	0.029	0	4	Cdh2
Cspg4	0	1.33165	0.597	0.076	0	4	Cspg4
Gjc1	0	1.32726	0.727	0.266	0	4	Gjc1
Lhfp	0	1.29046	0.941	0.725	0	4	Lhfp
Itga41	0	1.25445	0.591	0.066	0	4	Itga4
Rasgrp2	0	1.24856	0.712	0.224	0	4	Rasgrp2
Rgcc	0	1.23555	0.506	0.089	0	4	Rgcc
Rflna	0	1.21929	0.527	0.03	0	4	Rflna
Gng11	8.22727e-306	1.20091	0.904	0.651	1.81823e-301	4	Gng11
Pten	4.03716e-298	1.19781	0.827	0.517	8.92213e-294	4	Pten
Nkain4	7.46641e-278	1.16574	0.715	0.317	1.65008e-273	4	Nkain4
Art3	0	1.16518	0.439	0.013	0	4	Art3
Mapt	0	1.15693	0.568	0.108	0	4	Mapt
Cxcr4	0	1.13773	0.421	0.026	0	4	Cxcr4
Sgip1	0	1.13681	0.483	0.03	0	4	Sgip1
Ccrl2	0	1.13158	0.54	0.061	0	4	Ccrl2
Marcks	0	1.1306	0.957	0.796	0	4	Marcks
Retreg1	0	1.12779	0.501	0.034	0	4	Retreg1
Clec2d	2.56681e-287	1.12592	0.595	0.189	5.67265e-283	4	Clec2d
Wisp1	1.21842e-297	1.12316	0.666	0.241	2.69272e-293	4	Wisp1
Hilpda	0	1.12273	0.574	0.143	0	4	Hilpda
Vsnl1	0	1.12192	0.504	0.069	0	4	Vsnl1
Fjx1	0	1.10693	0.497	0.092	0	4	Fjx1
Atp7a	0	1.09702	0.561	0.11	0	4	Atp7a
Car2	4.80714e-208	1.08954	0.827	0.52	1.06238e-203	4	Car2
Arhgap42	4.72076e-283	1.08521	0.683	0.265	1.04329e-278	4	Arhgap42
Cdk6	3.73353e-254	1.07659	0.704	0.331	8.25109e-250	4	Cdk6
Adcy8	0	1.06873	0.34	0.007	0	4	Adcy8
Kcnk3	1.60256e-248	1.06457	0.608	0.218	3.54165e-244	4	Kcnk3
Btbd3	2.59562e-261	1.06417	0.669	0.269	5.73633e-257	4	Btbd3
Itga6	0	1.05772	0.458	0.033	0	4	Itga6
Klhl23	1.90593e-291	1.05258	0.584	0.179	4.21211e-287	4	Klhl23
Pde3a1	0	1.03768	0.597	0.154	0	4	Pde3a
2011-09-01	1.25741e-227	1.03273	0.763	0.46	2.77888e-223	4	2011-09-01
Tmem178	0	1.02849	0.632	0.195	0	4	Tmem178
Epb41l2	1.31395e-230	1.00575	0.801	0.519	2.90382e-226	4	Epb41l2

## Sheet: Cluster 5
	p_val	avg_logFC	pct.1	pct.2	p_val_adj	cluster	gene
Actc11	0	3.50887	0.834	0.053	0	5	Actc1
Cnn1	0	2.86014	0.906	0.114	0	5	Cnn1
Actg21	0	2.82346	0.954	0.232	0	5	Actg2
Tnnt2	0	2.74999	0.777	0.027	0	5	Tnnt2
Des	8.26956e-283	2.41552	0.954	0.287	1.82757e-278	5	Des
Tpm21	5.94699e-196	2.41517	0.965	0.692	1.31429e-191	5	Tpm2
Myh111	3.21581e-283	2.26025	0.954	0.294	7.10695e-279	5	Myh11
Acta21	8.71711e-182	1.95727	0.965	0.748	1.92648e-177	5	Acta2
Sbspon	0	1.83993	0.769	0.009	0	5	Sbspon
Myl4	8.62582e-20	1.82368	0.115	0.032	1.90631e-15	5	Myl4
Tagln1	7.42227e-175	1.80493	0.968	0.715	1.64032e-170	5	Tagln
Myl91	3.17285e-203	1.80352	0.989	0.612	7.01199e-199	5	Myl9
Synpo2	0	1.75331	0.828	0.078	0	5	Synpo2
Chrm2	0	1.74102	0.745	0.008	0	5	Chrm2
Ehd4	0	1.62223	0.863	0.154	0	5	Ehd4
Mustn12	2.79824e-252	1.61712	0.917	0.239	6.18411e-248	5	Mustn1
Fbxl22	0	1.55252	0.737	0.097	0	5	Fbxl22
Ptgis	2.90272e-207	1.51652	0.818	0.242	6.41501e-203	5	Ptgis
Dstn	1.14272e-187	1.49086	0.987	0.769	2.52541e-183	5	Dstn
Ednrb	3.80798e-262	1.44513	0.786	0.16	8.41564e-258	5	Ednrb
Ogn	4.68331e-88	1.43354	0.818	0.525	1.03501e-83	5	Ogn
Ckb	5.80603e-155	1.41898	0.941	0.599	1.28313e-150	5	Ckb
Atp2a2	1.36727e-127	1.40942	0.871	0.468	3.02166e-123	5	Atp2a2
Mylk	3.96981e-162	1.38611	0.96	0.802	8.77328e-158	5	Mylk
Sh3bgr	0	1.38465	0.649	0.043	0	5	Sh3bgr
Tpm1	6.82553e-153	1.36528	0.992	0.864	1.50844e-148	5	Tpm1
Myl6	2.53896e-179	1.36095	0.997	0.947	5.61109e-175	5	Myl6
Hhip	2.67323e-73	1.35706	0.807	0.466	5.90784e-69	5	Hhip
Lmod11	0	1.34868	0.799	0.13	0	5	Lmod1
Gja1	1.15722e-242	1.28966	0.686	0.126	2.55746e-238	5	Gja1
Tcap	0	1.28044	0.381	0.009	0	5	Tcap
Sparcl1	3.14328e-153	1.26877	0.952	0.766	6.94665e-149	5	Sparcl1
Hspb1	2.80082e-141	1.26091	0.941	0.512	6.18981e-137	5	Hspb1
Ppp1r12a	5.13738e-133	1.25565	0.887	0.519	1.13536e-128	5	Ppp1r12a
Fabp3	3.52406e-10	1.24728	0.185	0.092	7.78817e-06	5	Fabp3
Cd91	2.32264e-164	1.23183	0.812	0.273	5.13305e-160	5	Cd9
Ramp11	9.56834e-253	1.22823	0.737	0.141	2.1146e-248	5	Ramp1
Lpp	8.91839e-130	1.18825	0.936	0.692	1.97096e-125	5	Lpp
Tnnt3	1.28423e-237	1.14561	0.271	0.018	2.83814e-233	5	Tnnt3
Aspn1	5.37458e-87	1.14253	0.796	0.397	1.18778e-82	5	Aspn
Pdlim31	3.47428e-187	1.13796	0.855	0.227	7.67815e-183	5	Pdlim3
Ccdc107	2.24173e-157	1.12525	0.799	0.302	4.95422e-153	5	Ccdc107
Rrad	5.18926e-192	1.11296	0.665	0.141	1.14683e-187	5	Rrad
Chchd10	6.76173e-160	1.10946	0.408	0.063	1.49434e-155	5	Chchd10
Mgll	2.01764e-131	1.08809	0.799	0.335	4.45898e-127	5	Mgll
Map1b1	5.23862e-163	1.05702	0.834	0.259	1.15774e-158	5	Map1b
Flna	6.22998e-109	1.04678	0.912	0.756	1.37683e-104	5	Flna
Mgst3	1.13002e-146	1.0384	0.761	0.26	2.49735e-142	5	Mgst3
Hacd1	1.73794e-112	1.02959	0.804	0.4	3.84085e-108	5	Hacd1
Brd7	3.58647e-60	1.00426	0.66	0.352	7.9261e-56	5	Brd7
