# Supplementary material for: Single cell transcriptomic analysis of murine lung development on hyperoxia-induced damage
Source: Nat Commun. 2021 Mar 10;12:1565. doi: 10.1038/s41467-021-21865-2 (PMC7946947; doi:10.1038/s41467-021-21865-2)
Supplement: Supplementary file 10 — Supplementary Data 7 [file 41467_2021_21865_MOESM10_ESM.xlsx]

## Sheet: dsa_stroma
Supplementary Data 7. Hyperoxia-induced changes in lung stroma.
gene	cluster_id	logFC__Hyperoxia	logCPM__Hyperoxia	F__Hyperoxia	p_val__Hyperoxia	p_adj.loc__Hyperoxia	Normoxia.frq	Hyperoxia.frq	Frequency		0.1
Xkr4	0	0.264	2.22	0.854	0.361	0.637	0.0151734	0.0203843	FALSE
Rp1	0	0.088	0.507	0.0219	0.929	0.978	0.00108382	0.00133668	FALSE
Sox17	0	-0.199	1.97	0.429	0.516	0.759	0.0135477	0.0142022	FALSE
Gm37323	0	0.48	0.266	3.24	0.281	0.551	0	0.000167084	FALSE
Mrpl15	0	0.0419	6.06	0.243	0.979	0.995	0.254697	0.295071	TRUE
Lypla1	0	0.0838	5.23	0.745	0.393	0.671	0.149025	0.183124	TRUE
Tcea1	0	0.15	6.7	4.27	0.0449	0.23	0.347363	0.415873	TRUE
Rgs20	0	0.48	0.266	3.24	0.281	0.551	0	0.000167084	FALSE
Atp6v1h	0	0.209	5.22	5.44	0.0244	0.162	0.144689	0.185631	TRUE
Npbwr1	0	-0.103	0.285	0.0861	0.865	0.95	0.000180636	0.000167084	FALSE
Rb1cc1	0	-0.243	6.85	5.1	0.0291	0.179	0.389993	0.393818	TRUE
4732440D04Rik	0	-0.369	3.24	3.92	0.054	0.257	0.0404624	0.0382623	FALSE
Alkal1	0	1.68	0.915	7.19	0.0104	0.0927	0.00108382	0.00517962	FALSE
St18	0	-0.118	0.286	0.0903	0.865	0.95	0.000180636	0.000167084	FALSE
Pcmtd1	0	-0.0688	6.58	0.707	0.65	0.867	0.334718	0.362406	TRUE
Gm26901	0	0.943	0.831	4.63	0.0443	0.228	0.00180636	0.00434419	FALSE
Sntg1	0	2.04	0.394	12.6	0.00231	0.0334	0	0.00116959	FALSE
Rrs1	0	0.515	5.75	22.3	2.48e-05	0.00118	0.171423	0.257143	TRUE
Adhfe1	0	0.706	2.73	5.68	0.0217	0.15	0.0180636	0.0365915	FALSE
Mybl1	0	1.26	2.56	25.7	8.22e-06	0.000498	0.011922	0.0320802	FALSE
Vcpip1	0	-0.151	5.28	2.65	0.111	0.374	0.161488	0.172932	TRUE
1700034P13Rik	0	0.157	0.341	0.0866	0.855	0.95	0.000361272	0.000501253	FALSE
Sgk3	0	-0.269	4.52	7.31	0.0098	0.0896	0.103866	0.103425	TRUE
Mcmdc2	0	0.307	1.65	0.803	0.375	0.651	0.00776734	0.011863	FALSE
Snhg6	0	-0.127	6.27	0.722	0.4	0.676	0.292811	0.301587	TRUE
Tcf24	0	0.184	0.965	0.166	0.686	0.889	0.00343208	0.00451128	FALSE
Ppp1r42	0	0.0607	0.386	0.00923	0.95	0.986	0.000541908	0.000668338	FALSE
Cops5	0	0.103	6.37	1.28	0.265	0.551	0.297146	0.356391	TRUE
Cspp1	0	-0.281	6.02	14.2	0.000499	0.0112	0.259393	0.251462	TRUE
Arfgef1	0	0.0645	5.77	0.571	0.454	0.715	0.208454	0.247619	TRUE
Cpa6	0	-0.462	0.418	0.621	0.488	0.734	0.000903179	0.000668338	FALSE
Prex2	0	-0.312	9.04	6.52	0.0143	0.116	0.782695	0.802673	TRUE
A830018L16Rik	0	0.0833	0.685	0.0271	0.87	0.953	0.00198699	0.00250627	FALSE
Sulf1	0	2.32	4.03	44.8	3.65e-08	6.6e-06	0.0200506	0.0913952	FALSE
Slco5a1	0	-0.344	2.97	2.11	0.154	0.44	0.033237	0.0315789	FALSE
Prdm14	0	0.478	0.266	3.29	0.281	0.551	0	0.000167084	FALSE
Ncoa2	0	-0.328	5.46	14.5	0.00044	0.0102	0.190932	0.183793	TRUE
Gm29570	0	-0.451	0.416	0.786	0.488	0.734	0.000903179	0.000668338	FALSE
Tram1	0	0.177	5.85	3.67	0.0622	0.274	0.20466	0.26416	TRUE
Lactb2	0	-0.063	4.59	0.343	0.561	0.801	0.10224	0.111947	TRUE
Eya1	0	1.89	0.655	15.4	0.000813	0.016	0.000541908	0.00350877	FALSE
Gm9947	0	-1.2	0.543	3.85	0.0563	0.263	0.00198699	0.000835422	FALSE
Msc	0	-1.12	0.809	3.83	0.0568	0.265	0.00379335	0.00183793	FALSE
Kcnb2	0	0.356	5.27	8.2	0.00647	0.0682	0.130419	0.175773	TRUE
Terf1	0	0.00968	4.53	0.00679	0.935	0.98	0.0926662	0.107268	TRUE
Sbspon	0	-0.0973	0.587	0.0385	0.845	0.95	0.00162572	0.00167084	FALSE
4930444P10Rik	0	0.7	0.506	1.63	0.234	0.526	0.000722543	0.00167084	FALSE
Rpl7	0	-0.134	10.9	1.42	0.24	0.535	0.939668	0.943358	TRUE
Rdh10	0	-0.187	3.79	1.81	0.186	0.483	0.058526	0.0569758	FALSE
Stau2	0	0.0517	4.35	0.217	0.739	0.909	0.0868858	0.0992481	FALSE
Ube2w	0	-0.0574	6.03	0.366	0.548	0.789	0.249819	0.276692	TRUE
Eloc	0	0.0494	7.51	0.261	0.612	0.838	0.505961	0.558897	TRUE
D030040B21Rik	0	-0.256	1.11	0.41	0.526	0.769	0.0050578	0.00467836	FALSE
Tmem70	0	0.031	5.42	0.119	0.818	0.947	0.172327	0.200668	TRUE
Ly96	0	0.523	3.61	7.55	0.00876	0.0828	0.0404624	0.0649958	FALSE
Jph1	0	-0.331	2.54	1.9	0.175	0.473	0.0229408	0.0210526	FALSE
Gdap1	0	-0.101	0.288	0.0725	0.865	0.95	0.000180636	0.000167084	FALSE
Pi15	0	-0.18	5.8	0.696	0.409	0.685	0.199603	0.199332	TRUE
Gm28154	0	-0.646	1.04	1.95	0.17	0.467	0.0050578	0.00384294	FALSE
Gm16070	0	-0.852	0.325	3.17	0.208	0.49	0.000541908	0.000167084	FALSE
Crispld1	0	0.0742	0.695	0.0226	0.881	0.957	0.00180636	0.00233918	FALSE
Il17a	0	-0.0571	0.448	0.0131	0.924	0.977	0.000903179	0.00100251	FALSE
Il17f	0	-0.164	0.326	0.115	0.811	0.943	0.000361272	0.000334169	FALSE
Mcm3	0	0.0321	4.79	0.0111	0.917	0.975	0.0895954	0.100752	TRUE
6720483E21Rik	0	0.518	0.465	0.931	0.45	0.711	0.000722543	0.00133668	FALSE
Paqr8	0	0.841	2.44	7.44	0.00923	0.0858	0.0140896	0.0275689	FALSE
Efhc1	0	-0.166	1.79	0.297	0.588	0.824	0.0111994	0.0115288	FALSE
Tram2	0	0.36	3.74	4.28	0.0447	0.23	0.0475072	0.071345	FALSE
Tmem14a	0	0.375	3.83	7.93	0.00733	0.0741	0.0516618	0.0755221	FALSE
Gsta3	0	0.251	2.67	0.417	0.522	0.765	0.0184249	0.0285714	FALSE
Gm28836	0	-0.597	0.267	4.3	0.2	0.483	0.000180636	0	FALSE
Kcnq5	0	-0.915	1.6	6.48	0.0146	0.117	0.0115607	0.00701754	FALSE
Gm26580	0	-0.163	0.323	0.116	0.811	0.943	0.000361272	0.000334169	FALSE
Rims1	0	0.1	0.867	0.038	0.846	0.95	0.00234827	0.00334169	FALSE
4933415F23Rik	0	0.13	0.34	0.0753	0.855	0.95	0.000361272	0.000501253	FALSE
Gm29107	0	-0.305	2.11	1.07	0.306	0.58	0.015896	0.0153718	FALSE
Ogfrl1	0	-0.101	5.11	0.94	0.338	0.611	0.142341	0.155556	TRUE
B3gat2	0	0.0728	1.86	0.106	0.746	0.915	0.0111994	0.0140351	FALSE
Smap1	0	0.105	7.81	2	0.164	0.459	0.569725	0.639432	TRUE
Sdhaf4	0	0.169	5.94	2.85	0.0987	0.349	0.21875	0.275856	TRUE
Fam135a	0	-0.229	4.86	5.35	0.0256	0.168	0.128613	0.129657	TRUE
Col9a1	0	-0.151	0.325	0.0965	0.811	0.943	0.000180636	0.000334169	FALSE
Lmbrd1	0	0.117	5.59	1.08	0.304	0.577	0.179552	0.222891	TRUE
Adgrb3	0	0.936	0.418	2.7	0.171	0.467	0.000361272	0.00116959	FALSE
Phf3	0	-0.207	6.67	6.9	0.0119	0.102	0.373374	0.382456	TRUE
Ptp4a1	0	0.366	7.21	21.8	2.96e-05	0.00135	0.379155	0.493233	TRUE
Khdrbs2	0	-1.73	0.589	10.7	0.00209	0.0315	0.00234827	0.000668338	FALSE
Prim2	0	0.267	3.61	2.86	0.0982	0.349	0.0449783	0.0629908	FALSE
Rab23	0	-0.0712	4.58	0.543	0.641	0.86	0.100434	0.115455	TRUE
Bag2	0	0.349	4.07	6.49	0.0145	0.117	0.0625	0.0887218	FALSE
Zfp451	0	0.0517	5.78	0.438	0.512	0.757	0.208815	0.248956	TRUE
Bend6	0	0.565	0.379	1.26	0.4	0.676	0.000361272	0.000835422	FALSE
Dst	0	-0.0793	6.31	0.19	0.665	0.877	0.268064	0.305096	TRUE
Gm37233	0	-0.0391	1.58	0.013	0.91	0.972	0.00867052	0.0100251	FALSE
Ccdc115	0	0.178	5.02	2.98	0.0917	0.337	0.132587	0.165414	TRUE
Imp4	0	0.14	4.45	1.44	0.237	0.531	0.0894147	0.111278	TRUE
Ptpn18	0	-0.177	2.71	0.74	0.582	0.819	0.0229408	0.0275689	FALSE
4930568A12Rik	0	-0.799	0.321	3.33	0.208	0.49	0.000541908	0.000167084	FALSE
Arhgef4	0	0.336	0.944	0.602	0.442	0.703	0.00289017	0.00451128	FALSE
Gm38336	0	-0.286	1.17	0.468	0.497	0.743	0.00559971	0.00551378	FALSE
Fam168b	0	0.0526	6.01	0.308	0.582	0.819	0.244039	0.288555	TRUE
Plekhb2	0	0.68	1.86	3.12	0.0843	0.322	0.00794798	0.0162072	FALSE
1110002O04Rik	0	0.485	0.523	0.832	0.398	0.676	0.000903179	0.00167084	FALSE
Hs6st1	0	0.334	4.03	5.68	0.0217	0.15	0.0612355	0.089056	FALSE
Gm37335	0	0.535	0.325	1.34	0.43	0.691	0.000180636	0.000501253	FALSE
Gm33280	0	-0.872	0.503	2.25	0.141	0.419	0.00162572	0.000835422	FALSE
Uggt1	0	-0.0598	5.35	0.403	0.529	0.771	0.169978	0.188638	TRUE
Neurl3	0	0.29	1.78	0.732	0.397	0.676	0.00740607	0.0108605	FALSE
Arid5a	0	0.393	5.77	8.28	0.00625	0.0669	0.168895	0.240769	TRUE
4930403P22Rik	0	0.479	2.66	3.09	0.086	0.327	0.0189668	0.0314119	FALSE
Kansl3	0	-0.259	5.29	6.41	0.0151	0.119	0.173772	0.173935	TRUE
Fer1l5	0	-0.517	0.304	1.52	0.43	0.691	0.000361272	0.000167084	FALSE
Lman2l	0	0.0959	3.31	0.212	0.648	0.864	0.0408237	0.0487886	FALSE
Cnnm4	0	0.176	1.83	0.505	0.481	0.733	0.0106575	0.0133668	FALSE
Cnnm3	0	-0.404	3.85	7.97	0.00718	0.0731	0.0662934	0.0616541	FALSE
Gm38033	0	0.248	0.482	0.192	0.684	0.889	0.000903179	0.00133668	FALSE
Ankrd23	0	0.956	0.534	3.16	0.114	0.38	0.000722543	0.00200501	FALSE
Gm42417	0	0.734	0.397	1.78	0.264	0.551	0.000361272	0.00100251	FALSE
Ankrd39	0	0.102	4.05	0.698	0.424	0.691	0.0680997	0.0842105	FALSE
Sema4c	0	-0.512	4.24	13.6	0.000642	0.0134	0.0933887	0.0785297	FALSE
Fam178b	0	-0.214	1.62	0.443	0.509	0.755	0.00975434	0.00952381	FALSE
Cox5b	0	0.0569	8.14	0.452	0.505	0.751	0.625181	0.678028	TRUE
Actr1b	0	0.11	5.42	1.82	0.184	0.483	0.172327	0.211028	TRUE
4933424G06Rik	0	1.14	0.306	4.53	0.062	0.274	0	0.000501253	FALSE
Zap70	0	-0.301	0.536	0.345	0.632	0.852	0.00144509	0.00133668	FALSE
Tmem131	0	0.0803	5.53	0.741	0.394	0.672	0.17341	0.216207	TRUE
Vwa3b	0	0.249	0.306	0.327	0.705	0.889	0.000180636	0.000334169	FALSE
Inpp4a	0	-0.181	3.98	1.31	0.4	0.676	0.0659321	0.0723475	FALSE
Coa5	0	-0.176	4.63	2.07	0.157	0.447	0.112175	0.113952	TRUE
Unc50	0	-0.0781	6.65	0.869	0.356	0.632	0.362717	0.394486	TRUE
Mgat4a	0	-0.413	3.63	4.34	0.0433	0.224	0.0549133	0.0516291	FALSE
2010300C02Rik	0	-0.00961	0.677	0.000287	0.998	0.999	0.00198699	0.00233918	FALSE
Tsga10	0	-0.286	3.77	4.16	0.0476	0.237	0.0614162	0.059315	FALSE
Lipt1	0	-0.533	1.84	3.91	0.0545	0.258	0.0135477	0.0111947	FALSE
Mitd1	0	-0.258	4.02	3.78	0.0586	0.27	0.0746026	0.0725146	FALSE
Mrpl30	0	0.0818	7.05	1.06	0.592	0.824	0.424314	0.469173	TRUE
Gm15457	0	-0.581	0.266	4.83	0.2	0.483	0.000180636	0	FALSE
Txndc9	0	0.00432	6.47	0.00296	0.957	0.988	0.325325	0.354553	TRUE
Eif5b	0	0.032	7.53	0.193	0.662	0.874	0.510477	0.565748	TRUE
Rev1	0	0.204	4.95	3.29	0.0769	0.304	0.116691	0.155556	TRUE
Aff3	0	-0.395	4.3	5.78	0.0207	0.145	0.0901373	0.0795322	FALSE
Gm16150	0	0.498	0.268	2.72	0.281	0.551	0	0.000167084	FALSE
Gm16152	0	-0.424	3.39	2.3	0.137	0.413	0.0491329	0.0404344	FALSE
Lonrf2	0	0.067	1.72	0.0455	0.955	0.988	0.0104769	0.0115288	FALSE
Chst10	0	0.845	0.979	3.62	0.0638	0.279	0.0025289	0.00551378	FALSE
Pdcl3	0	0.0476	6.93	0.335	0.566	0.805	0.398663	0.450627	TRUE
Npas2	0	0.169	1.23	0.118	0.733	0.906	0.0050578	0.00718463	FALSE
Rpl31	0	-0.00981	9.48	0.00548	0.941	0.983	0.826228	0.856307	TRUE
Tbc1d8	0	-0.618	1.57	4.67	0.0443	0.228	0.0102962	0.00802005	FALSE
Cnot11	0	-0.04	4.09	0.143	0.708	0.889	0.0747832	0.0822055	FALSE
Rnf149	0	0.0879	5.66	1.69	0.2	0.483	0.199061	0.234252	TRUE
Creg2	0	-0.501	0.303	1.61	0.43	0.691	0.000361272	0.000167084	FALSE
D930019O06Rik	0	0.247	0.306	0.329	0.705	0.889	0.000180636	0.000334169	FALSE
Rfx8	0	-0.255	0.443	0.176	0.705	0.889	0.000903179	0.000835422	FALSE
Map4k4	0	0.156	7.54	3.69	0.0616	0.274	0.505419	0.558897	TRUE
Il1r2	0	2.46	2.59	55.3	3.12e-09	9.08e-07	0.00650289	0.0407686	FALSE
Gm16894	0	1.42	0.807	9.85	0.00307	0.0413	0.00126445	0.00467836	FALSE
Il1r1	0	1.55	5.26	38.7	1.8e-07	2.43e-05	0.0774928	0.20802	TRUE
Il1rl2	0	0.468	3.79	3.38	0.0728	0.294	0.0457009	0.0768588	FALSE
Il1rl1	0	0.282	0.451	0.337	0.606	0.833	0.000722543	0.00116959	FALSE
Il18r1	0	-0.461	1.64	2.03	0.162	0.455	0.0108382	0.00902256	FALSE
Il18rap	0	-0.34	0.573	0.375	0.611	0.837	0.00162572	0.00150376	FALSE
Slc9a4	0	-0.192	0.326	0.131	0.811	0.943	0.000361272	0.000334169	FALSE
Mfsd9	0	-0.425	1.32	1.68	0.202	0.486	0.00758671	0.00618212	FALSE
Pantr1	0	-0.459	0.955	0.971	0.33	0.601	0.00415462	0.00350877	FALSE
Pou3f3	0	0.0041	0.798	5.78e-05	0.994	0.998	0.00270954	0.0031746	FALSE
Mrps9	0	0.0173	5.23	0.0292	0.865	0.95	0.160766	0.183626	TRUE
Gpr45	0	1.04	0.627	2.86	0.098	0.349	0.000903179	0.00250627	FALSE
Tgfbrap1	0	0.0805	3.77	0.183	0.671	0.882	0.0554552	0.06934	FALSE
8430432A02Rik	0	-0.838	0.713	2.62	0.113	0.378	0.00289017	0.00183793	FALSE
AI597479	0	-0.0569	3.41	0.139	0.945	0.985	0.0446171	0.0502924	FALSE
Fhl2	0	1	2.53	17.6	0.000133	0.00428	0.0130058	0.0307435	FALSE
Nck2	0	-0.18	4.29	2.03	0.161	0.454	0.0854408	0.0903926	FALSE
1500015O10Rik	0	-0.793	2.48	12.1	0.00117	0.0205	0.0225795	0.0148705	FALSE
Gm29155	0	1.6	0.435	9.26	0.0181	0.133	0.000180636	0.00150376	FALSE
Gm29157	0	-0.104	0.288	0.0748	0.865	0.95	0.000180636	0.000167084	FALSE
Gm29156	0	-0.11	0.285	0.0879	0.865	0.95	0.000180636	0.000167084	FALSE
Uxs1	0	0.272	4.74	5	0.0306	0.184	0.104949	0.133333	TRUE
Tpp2	0	0.0881	6.08	2.06	0.159	0.449	0.243316	0.301253	TRUE
Mettl21c	0	-0.298	0.85	0.359	0.552	0.793	0.00343208	0.00300752	FALSE
Gm8251	0	0.0219	1.39	0.00389	0.957	0.988	0.00578035	0.00718463	FALSE
Tex30	0	-0.302	3.99	3.07	0.0868	0.328	0.0720737	0.0663325	FALSE
Kdelc1	0	0.107	4.25	0.716	0.781	0.932	0.0805636	0.0949039	FALSE
Bivm	0	-0.171	3.12	1.24	0.272	0.551	0.0375723	0.0392648	FALSE
Ercc5	0	0.224	5.81	9.82	0.00312	0.0417	0.203035	0.259315	TRUE
Mettl21e	0	0.0194	5.69	0.0061	0.938	0.982	0.161669	0.206182	TRUE
Gulp1	0	-0.117	6.49	2.13	0.151	0.438	0.328035	0.350543	TRUE
Col3a1	0	0.241	11.3	7.82	0.00773	0.0772	0.956467	0.961069	TRUE
Col5a2	0	0.637	8.68	41.2	9.11e-08	1.39e-05	0.667088	0.773099	TRUE
Wdr75	0	0.187	4.94	3.04	0.0886	0.331	0.118858	0.154219	TRUE
Gm5269	0	-0.492	0.342	1.06	0.474	0.728	0.000541908	0.000334169	FALSE
Slc40a1	0	0.106	4.82	0.18	0.673	0.883	0.0970014	0.133166	TRUE
Dnah7b	0	0.258	1.97	1	0.323	0.596	0.0121026	0.0162072	FALSE
Dnah7c	0	0.751	0.343	2.23	0.258	0.551	0.000180636	0.000668338	FALSE
Slc39a10	0	0.0717	4.89	0.617	0.436	0.698	0.117955	0.140685	TRUE
Gm28151	0	-0.375	1.1	0.886	0.352	0.627	0.0050578	0.00451128	FALSE
Gm28826	0	1.47	0.414	8.66	0.0311	0.184	0.000180636	0.00133668	FALSE
4933411E06Rik	0	0.478	0.266	3.29	0.281	0.551	0	0.000167084	FALSE
Tmeff2	0	1.77	2.29	24.6	1.17e-05	0.000644	0.00740607	0.0290727	FALSE
Gm28322	0	0.153	1.59	0.213	0.647	0.864	0.00758671	0.0100251	FALSE
Gm29325	0	0.222	1.01	0.24	0.627	0.849	0.00343208	0.00517962	FALSE
9330175M20Rik	0	-1.03	0.522	3.44	0.0776	0.306	0.00180636	0.000835422	FALSE
Cavin2	0	0.455	8.6	25.5	8.82e-06	0.000519	0.6306	0.731328	TRUE
1700072G22Rik	0	0.691	0.449	1.53	0.251	0.551	0.000541908	0.00133668	FALSE
Nabp1	0	-0.179	3.46	0.601	0.442	0.704	0.0438945	0.0487886	FALSE
Gm17767	0	-0.593	0.267	4.45	0.2	0.483	0.000180636	0	FALSE
Gm28055	0	-0.51	0.421	0.63	0.488	0.734	0.000903179	0.000501253	FALSE
Myo1b	0	-0.737	7.52	13.4	0.000687	0.0141	0.503071	0.47452	TRUE
Stat4	0	-0.57	0.651	1.04	0.315	0.588	0.00234827	0.00167084	FALSE
Gm31812	0	-0.13	0.834	0.0874	0.769	0.925	0.00270954	0.00300752	FALSE
Stat1	0	0.648	5.47	25.3	9.3e-06	0.000536	0.128251	0.204845	TRUE
Gls	0	-0.127	6.11	1.04	0.314	0.587	0.240968	0.269507	TRUE
Nab1	0	0.389	5.7	18.8	8.64e-05	0.00314	0.17901	0.251462	TRUE
Gm553	0	-0.099	0.289	0.0684	0.865	0.95	0.000180636	0.000167084	FALSE
Gm28178	0	-0.59	0.267	4.53	0.2	0.483	0.000180636	0	FALSE
Nemp2	0	0.0267	2.23	0.0131	0.909	0.972	0.0164379	0.0193818	FALSE
Mfsd6	0	-0.553	2.53	2.62	0.113	0.378	0.0231214	0.0200501	FALSE
Inpp1	0	0.223	3.39	1.47	0.232	0.524	0.0393786	0.0512949	FALSE
Hibch	0	-0.141	4.53	2.31	0.136	0.411	0.100614	0.109607	TRUE
1700019D03Rik	0	-0.214	0.864	0.261	0.612	0.837	0.00343208	0.00334169	FALSE
1700019A02Rik	0	-0.111	0.286	0.0858	0.865	0.95	0.000180636	0.000167084	FALSE
Pms1	0	0.0974	2.68	0.247	0.711	0.892	0.0225795	0.0282373	FALSE
Gm28777	0	-0.588	0.267	4.63	0.2	0.483	0.000180636	0	FALSE
Ormdl1	0	-0.045	3.58	0.062	0.805	0.943	0.0507587	0.0551378	FALSE
Osgepl1	0	0.154	3.55	1.02	0.319	0.592	0.0458815	0.0591479	FALSE
Gm28551	0	0.0295	0.743	0.00376	0.951	0.986	0.00234827	0.00284043	FALSE
Asnsd1	0	0.244	4.42	3.79	0.058	0.269	0.0856214	0.114453	TRUE
Dnah7a	0	0.0481	0.648	0.00762	0.957	0.988	0.00180636	0.0021721	FALSE
Stk17b	0	0.131	4.57	1.76	0.205	0.49	0.0939306	0.110777	TRUE
Hecw2	0	0.159	1.57	0.271	0.605	0.833	0.00776734	0.0101921	FALSE
Ccdc150	0	-0.396	0.521	0.594	0.47	0.728	0.00144509	0.00100251	FALSE
Gtf3c3	0	0.159	4.39	2.02	0.162	0.455	0.085802	0.105931	TRUE
Pgap1	0	0.175	3.1	0.942	0.438	0.699	0.0323338	0.0407686	FALSE
Ankrd44	0	-0.245	5.51	2.34	0.133	0.406	0.183526	0.185464	TRUE
4930444A19Rik	0	-0.593	0.267	4.45	0.2	0.483	0.000180636	0	FALSE
Sf3b1	0	0.0332	8.39	0.272	0.604	0.833	0.674855	0.728989	TRUE
Coq10b	0	-0.0944	7.89	0.588	0.447	0.709	0.513548	0.539348	TRUE
Hspd1	0	-0.000759	7.15	3.63e-05	0.995	0.998	0.420701	0.47619	TRUE
Hspe1	0	0.0376	8.29	0.114	0.737	0.908	0.644689	0.699582	TRUE
Mob4	0	0.0535	6.82	0.681	0.414	0.69	0.375361	0.43325	TRUE
Rftn2	0	-0.631	5.39	31.9	1.2e-06	0.000112	0.190932	0.159398	TRUE
Gm10561	0	-0.247	3.33	2.44	0.126	0.395	0.0433526	0.0444444	FALSE
Mars2	0	-0.442	2.11	2.91	0.0952	0.343	0.0164379	0.0152047	FALSE
Boll	0	-0.0845	0.283	0.0822	0.865	0.95	0.000180636	0.000167084	FALSE
Plcl1	0	0.441	1.56	1.56	0.219	0.506	0.00686416	0.0108605	FALSE
Satb2	0	0.685	0.865	1.85	0.181	0.483	0.00198699	0.00451128	FALSE
4930558J18Rik	0	-0.368	0.42	0.39	0.535	0.777	0.000903179	0.000668338	FALSE
1700066M21Rik	0	-0.0109	2.76	0.00376	0.967	0.992	0.0260116	0.0304094	FALSE
Tyw5	0	0.0108	4.45	0.0114	0.916	0.974	0.0930275	0.109106	TRUE
Maip1	0	-0.00817	5.69	0.00768	0.931	0.978	0.203577	0.237594	TRUE
Spats2l	0	-0.115	7.41	0.382	0.54	0.781	0.47435	0.494069	TRUE
Kctd18	0	-0.221	4.25	3.23	0.0794	0.31	0.0829118	0.0842105	FALSE
Sgo2a	0	-0.26	3.09	0.469	0.497	0.743	0.0249277	0.0213868	FALSE
Aox1	0	0.344	2.93	1.84	0.182	0.483	0.0251084	0.0377611	FALSE
Aox3	0	-0.0414	2.09	0.0152	0.902	0.968	0.0131864	0.0155388	FALSE
Aox4	0	-0.266	0.433	0.221	0.705	0.889	0.000903179	0.000835422	FALSE
Aox2	0	0.911	0.537	3.21	0.114	0.38	0.000722543	0.00200501	FALSE
Bzw1	0	0.0254	7.49	0.076	0.784	0.934	0.502529	0.553216	TRUE
Clk1	0	-0.235	7.73	6.97	0.0115	0.0997	0.556539	0.55589	TRUE
Ppil3	0	0.238	5.1	7.2	0.0103	0.0927	0.137464	0.173099	TRUE
Nif3l1	0	0.0611	3.13	0.122	0.762	0.925	0.0345014	0.0417711	FALSE
Orc2	0	0.105	4.32	0.727	0.679	0.887	0.0825506	0.100585	TRUE
Gm15834	0	0.346	0.882	0.726	0.402	0.678	0.00270954	0.00417711	FALSE
Fam126b	0	0.167	5.79	1.27	0.266	0.551	0.187861	0.235088	TRUE
Ndufb3	0	0.112	7.9	2.11	0.154	0.441	0.576951	0.647285	TRUE
Als2cr12	0	-0.24	0.363	0.187	0.769	0.925	0.000541908	0.000501253	FALSE
Cflar	0	-0.062	6.26	0.518	0.563	0.803	0.286669	0.312114	TRUE
Casp8	0	0.204	3.68	2.04	0.216	0.502	0.0498555	0.0638262	FALSE
Trak2	0	-0.0487	4.44	0.112	0.739	0.909	0.0901373	0.104595	TRUE
Stradb	0	-0.619	3.39	20.8	4.25e-05	0.00177	0.0532876	0.0397661	FALSE
Tmem237	0	0.0569	5.7	0.304	0.902	0.968	0.20177	0.236926	TRUE
G730003C15Rik	0	-0.236	2.17	0.789	0.38	0.657	0.0177023	0.0168755	FALSE
Mpp4	0	-1.27	0.735	6.28	0.0161	0.123	0.00379335	0.00150376	FALSE
Als2	0	-0.239	2.49	1.81	0.185	0.483	0.0231214	0.0220551	FALSE
Cdk15	0	-0.47	0.34	1.07	0.474	0.728	0.000541908	0.000334169	FALSE
Fzd7	0	-0.248	5.08	3.32	0.0755	0.301	0.143605	0.143191	TRUE
Gm26813	0	0.365	0.366	0.401	0.593	0.824	0.000361272	0.000668338	FALSE
Gm973	0	-0.804	0.53	2.49	0.138	0.415	0.00180636	0.00100251	FALSE
Gm28411	0	-0.0681	0.285	0.066	0.865	0.95	0.000180636	0.000167084	FALSE
Sumo1	0	0.286	8.13	8.89	0.00471	0.0555	0.608201	0.690226	TRUE
Nop58	0	0.433	6.49	10.2	0.00266	0.0369	0.260658	0.356725	TRUE
Bmpr2	0	0.227	7.27	3.1	0.0856	0.326	0.428288	0.503258	TRUE
Fam117b	0	-0.249	4.86	4.86	0.0329	0.189	0.128974	0.129657	TRUE
Ica1l	0	-0.514	0.76	1.21	0.277	0.551	0.00307081	0.00233918	FALSE
Wdr12	0	-0.176	4.24	2.29	0.138	0.415	0.083815	0.0887218	FALSE
Carf	0	-0.24	3.67	1.67	0.204	0.489	0.0523844	0.0551378	FALSE
Nbeal1	0	-0.129	7.16	1.74	0.194	0.483	0.447254	0.471011	TRUE
Cyp20a1	0	0.232	5.61	5.74	0.021	0.147	0.184971	0.235756	TRUE
Abi2	0	-0.173	5.12	3.53	0.067	0.286	0.145954	0.159566	TRUE
Raph1	0	-0.264	7.36	1.86	0.18	0.482	0.419798	0.451629	TRUE
Cd28	0	0.517	0.796	0.971	0.33	0.601	0.00198699	0.00300752	FALSE
Ctla4	0	-0.179	0.592	0.106	0.77	0.925	0.00162572	0.00167084	FALSE
Icos	0	0.113	0.623	0.0341	0.914	0.973	0.00162572	0.00200501	FALSE
Pard3b	0	0.0052	5.51	0.00184	0.966	0.992	0.18172	0.213033	TRUE
Pard3bos1	0	0.738	1.51	4.32	0.0436	0.226	0.00596098	0.0115288	FALSE
Pard3bos3	0	-0.113	0.286	0.0881	0.865	0.95	0.000180636	0.000167084	FALSE
Nrp2	0	0.209	7.5	6.94	0.0117	0.101	0.462608	0.539515	TRUE
Gm4208	0	-0.717	1.74	7.85	0.00761	0.0763	0.0126445	0.00952381	FALSE
Ino80d	0	-0.189	5.67	3.07	0.0868	0.328	0.205383	0.212364	TRUE
Ino80dos	0	-0.163	2.69	0.677	0.415	0.691	0.0247471	0.0270677	FALSE
Gm20342	0	-0.16	4.61	1.8	0.187	0.483	0.104769	0.111612	TRUE
Ndufs1	0	0.163	5.5	5	0.0306	0.184	0.175939	0.225731	TRUE
Eef1b2	0	-0.0477	9.62	0.196	0.66	0.873	0.844653	0.8665	TRUE
Zdbf2	0	-0.13	1.95	0.103	0.75	0.917	0.00993497	0.0101921	FALSE
Adam23	0	-0.303	1.24	0.677	0.514	0.757	0.00614162	0.00584795	FALSE
Dytn	0	0.847	0.286	4.85	0.128	0.395	0	0.000334169	FALSE
Mdh1b	0	0.0322	0.379	0.00498	0.95	0.986	0.000541908	0.000668338	FALSE
Fastkd2	0	0.164	3.39	1.13	0.293	0.566	0.0410043	0.0519632	FALSE
Gm13749	0	0.874	0.289	3.94	0.128	0.395	0	0.000334169	FALSE
Klf7	0	0.31	5.97	6.23	0.0165	0.126	0.1931	0.276023	TRUE
Gm26649	0	0.167	1.02	0.167	0.685	0.889	0.00379335	0.00517962	FALSE
Creb1	0	-0.0813	5.68	0.599	0.443	0.704	0.196532	0.225397	TRUE
Mettl21a	0	-0.0335	3.48	0.0429	0.954	0.988	0.047146	0.0544695	FALSE
Gm28982	0	-0.529	0.348	0.901	0.474	0.728	0.000541908	0.000334169	FALSE
Ccnyl1	0	0.282	2.8	2.27	0.139	0.417	0.0247471	0.0347536	FALSE
Fzd5	0	-0.167	1.82	0.195	0.661	0.874	0.0113801	0.0121972	FALSE
Plekhm3	0	-0.357	3.75	3.62	0.0637	0.279	0.060513	0.0596491	FALSE
Akr1cl	0	0.0528	0.383	0.0074	0.95	0.986	0.000541908	0.000501253	FALSE
D630023F18Rik	0	1.46	0.414	7.54	0.0311	0.184	0.000180636	0.00133668	FALSE
Idh1	0	0.193	5.82	3.69	0.0615	0.274	0.197977	0.248454	TRUE
Pikfyve	0	-7.91e-05	4.82	5.17e-07	0.999	1	0.115246	0.133166	TRUE
Map2	0	-0.373	1.95	0.912	0.345	0.619	0.0137283	0.0120301	FALSE
Unc80	0	-1.44	3.36	23	1.96e-05	0.00097	0.0527457	0.0252297	FALSE
Rpe	0	0.442	4.74	13	0.000806	0.016	0.095737	0.144194	TRUE
Kansl1l	0	-0.0951	5.79	1.22	0.275	0.551	0.217305	0.23609	TRUE
Acadl	0	-0.101	6.89	1.68	0.202	0.486	0.393064	0.42523	TRUE
Myl1	0	-0.401	0.718	0.765	0.387	0.665	0.0025289	0.00200501	FALSE
Lancl1	0	-0.192	5.82	1.89	0.176	0.475	0.228685	0.226399	TRUE
Erbb4	0	-0.595	0.267	4.36	0.2	0.483	0.000180636	0	FALSE
Gm28497	0	-0.562	0.264	5.34	0.2	0.483	0.000180636	0	FALSE
Gm29113	0	0.241	0.307	0.297	0.705	0.889	0.000180636	0.000334169	FALSE
Ikzf2	0	0.102	3.44	0.184	0.67	0.881	0.0368497	0.0526316	FALSE
Spag16	0	0.571	0.383	0.953	0.4	0.676	0.000361272	0.000835422	FALSE
Bard1	0	-0.346	1.56	0.862	0.358	0.634	0.00939306	0.00835422	FALSE
Atic	0	-0.0843	4.93	0.574	0.453	0.714	0.130419	0.140351	TRUE
Fn1	0	0.497	11.8	25.6	8.48e-06	0.000509	0.960802	0.969591	TRUE
Apol7d	0	-0.228	2.27	0.632	0.431	0.692	0.0178829	0.0183793	FALSE
Gm28818	0	0.485	0.267	3.12	0.281	0.551	0	0.000167084	FALSE
4933417E11Rik	0	0.136	0.435	0.077	0.797	0.942	0.000722543	0.00100251	FALSE
Mreg	0	0.331	0.456	0.319	0.606	0.833	0.000722543	0.00116959	FALSE
D230017M19Rik	0	0.324	2.14	1.56	0.218	0.505	0.0131864	0.0193818	FALSE
Pecr	0	-0.235	4.18	3.19	0.0811	0.314	0.0845376	0.0853801	FALSE
Tmem169	0	1.37	0.323	8.24	0.0312	0.184	0	0.000668338	FALSE
Xrcc5	0	0.251	3.31	0.99	0.325	0.598	0.0373916	0.0509607	FALSE
2004-03-01	0	0.241	0.397	0.208	0.708	0.889	0.000541908	0.000668338	FALSE
Smarcal1	0	0.0359	3.8	0.0873	0.876	0.955	0.0579841	0.0685046	FALSE
Rpl37a	0	-0.129	11	0.874	0.355	0.63	0.954299	0.953885	TRUE
Igfbp2	0	-0.467	1.69	2.24	0.142	0.421	0.0101156	0.00902256	FALSE
Igfbp5	0	-0.644	4.34	5.42	0.0248	0.164	0.0601517	0.0606516	FALSE
C530043A13Rik	0	0.497	0.268	2.73	0.281	0.551	0	0.000167084	FALSE
6030407O03Rik	0	-0.852	0.678	2.38	0.13	0.4	0.00270954	0.00167084	FALSE
Gm29183	0	-0.233	0.398	0.185	0.735	0.906	0.000722543	0.000668338	FALSE
Tns1	0	-0.978	9.63	16.9	0.000176	0.00528	0.837428	0.835255	TRUE
Rufy4	0	1.1	0.503	3.69	0.0763	0.302	0.000541908	0.00183793	FALSE
Cxcr2	0	0.711	0.396	1.72	0.264	0.551	0.000361272	0.00100251	FALSE
Cxcr1	0	-0.987	0.285	7.62	0.0701	0.286	0.000361272	0	FALSE
Arpc2	0	0.135	8.34	4.29	0.0444	0.229	0.657876	0.713784	TRUE
Gpbar1	0	0.847	0.286	4.74	0.128	0.395	0	0.000334169	FALSE
Aamp	0	-0.069	7.07	1.53	0.223	0.512	0.438584	0.469674	TRUE
Pnkd	0	-0.0134	7.03	0.0187	0.892	0.963	0.410947	0.452297	TRUE
Tmbim1	0	-0.253	6.45	7.65	0.00834	0.0805	0.324783	0.332164	TRUE
Catip	0	0.56	1.47	2.75	0.105	0.362	0.00578035	0.0106934	FALSE
Slc11a1	0	0.0738	0.856	0.0254	0.874	0.954	0.00289017	0.00367586	FALSE
Ctdsp1	0	-0.0435	5.43	0.302	0.585	0.822	0.177023	0.202005	TRUE
Vil1	0	0.547	0.377	1.16	0.4	0.676	0.000361272	0.000835422	FALSE
Usp37	0	-0.0593	4.91	0.228	0.635	0.855	0.120303	0.139181	TRUE
Cnot9	0	-0.0121	3.48	0.00491	0.944	0.985	0.046604	0.0536341	FALSE
Plcd4	0	0.516	0.748	1.07	0.413	0.689	0.00198699	0.00300752	FALSE
Zfp142	0	-0.00354	3.36	0.00045	0.983	0.995	0.0410043	0.0497911	FALSE
Bcs1l	0	0.0402	3.16	0.0294	0.865	0.95	0.0366691	0.0429407	FALSE
Rnf25	0	-0.0238	3.43	0.0406	0.841	0.95	0.0453396	0.0507937	FALSE
Stk36	0	0.206	1.84	0.635	0.43	0.691	0.0106575	0.0140351	FALSE
Ttll4	0	-0.236	3.71	2.42	0.127	0.395	0.0587066	0.0581454	FALSE
Cyp27a1	0	-1.01	3.65	6.29	0.016	0.123	0.0587066	0.043609	FALSE
Prkag3	0	0.233	0.82	0.206	0.653	0.868	0.00234827	0.00334169	FALSE
Wnt6	0	-0.383	1.16	0.974	0.329	0.601	0.00559971	0.00501253	FALSE
Cryba2	0	-0.114	0.286	0.0853	0.865	0.95	0.000180636	0.000167084	FALSE
Cfap65	0	-0.425	0.86	0.99	0.325	0.598	0.00361272	0.00300752	FALSE
Ihh	0	0.57	0.322	1.57	0.43	0.691	0.000180636	0.000501253	FALSE
Nhej1	0	0.282	2.52	1.94	0.171	0.467	0.0198699	0.027736	FALSE
Slc23a3	0	-0.0667	1.05	0.0133	0.909	0.972	0.00415462	0.00517962	FALSE
Cnppd1	0	-0.265	4.48	2.24	0.142	0.421	0.0968208	0.098914	FALSE
Retreg2	0	-0.124	5.16	2.01	0.163	0.457	0.154986	0.165246	TRUE
Zfand2b	0	-0.381	4.65	17.8	0.000124	0.00402	0.1194	0.108438	TRUE
Abcb6	0	0.259	2.85	1.74	0.194	0.483	0.0261922	0.0352548	FALSE
Atg9a	0	-0.127	4.55	0.949	0.549	0.79	0.0995303	0.112615	TRUE
Ankzf1	0	-0.481	3.21	8.12	0.00671	0.07	0.0428107	0.0377611	FALSE
Glb1l	0	0.116	3.49	0.857	0.36	0.636	0.0442558	0.0561404	FALSE
Stk16	0	-0.0453	5.73	0.248	0.621	0.844	0.214776	0.235923	TRUE
Tuba4a	0	0.387	1.62	1.42	0.24	0.537	0.00722543	0.0113617	FALSE
Dnajb2	0	-0.166	4.57	1.49	0.229	0.52	0.10513	0.110944	TRUE
Ptprn	0	1.07	0.754	5.3	0.0356	0.199	0.00144509	0.00334169	FALSE
Resp18	0	1.95	0.767	4.95	0.0314	0.184	0.000541908	0.000501253	FALSE
Dnpep	0	0.00611	5.65	0.00439	0.948	0.986	0.198699	0.231746	TRUE
Des	0	-0.502	4.03	7.39	0.00945	0.0873	0.068461	0.0583124	FALSE
Speg	0	-0.086	4.55	0.576	0.452	0.713	0.101156	0.109774	TRUE
Gmppa	0	-0.0688	4.34	0.425	0.518	0.761	0.0881503	0.0962406	FALSE
Chpf	0	-0.0627	5.17	0.388	0.537	0.778	0.148663	0.165748	TRUE
Obsl1	0	-0.116	4.98	0.883	0.353	0.628	0.135477	0.145196	TRUE
Tmem198	0	-0.0244	1.13	0.00373	0.971	0.993	0.00487717	0.00568087	FALSE
Inha	0	-0.663	2.62	7.12	0.0107	0.0946	0.027276	0.0213868	FALSE
Stk11ip	0	-0.593	2.68	7.99	0.00712	0.0728	0.0296243	0.0235589	FALSE
Slc4a3	0	-0.216	4.32	2.28	0.138	0.415	0.0912211	0.0917293	FALSE
Epha4	0	0.641	1.84	3.31	0.0761	0.302	0.00794798	0.0153718	FALSE
Sgpp2	0	-0.181	0.935	0.166	0.686	0.889	0.00361272	0.00384294	FALSE
Gm28410	0	-0.817	0.326	3.24	0.208	0.49	0.000541908	0.000167084	FALSE
Farsb	0	-0.0332	4.72	0.137	0.713	0.893	0.115426	0.126984	TRUE
BC035947	0	-0.597	0.267	4.3	0.2	0.483	0.000180636	0	FALSE
Mogat1	0	0.287	0.502	0.266	0.609	0.835	0.000903179	0.00133668	FALSE
5730419F03Rik	0	0.474	0.265	3.38	0.281	0.551	0	0.000167084	FALSE
Acsl3	0	-0.0295	3.61	0.0295	0.865	0.95	0.0476879	0.0553049	FALSE
Utp14b	0	-0.00375	3.95	0.000388	0.984	0.996	0.0581647	0.0643275	FALSE
Kcne4	0	0.488	6.72	16	0.000247	0.00678	0.215137	0.311612	TRUE
Scg2	0	-0.468	0.418	0.477	0.494	0.74	0.000361272	0.000167084	FALSE
Ap1s3	0	-0.0531	0.485	0.0122	0.912	0.973	0.00108382	0.00116959	FALSE
Wdfy1	0	-0.00529	5.32	0.00392	0.95	0.986	0.164017	0.182623	TRUE
Mrpl44	0	0.05	4.01	0.174	0.894	0.965	0.0666546	0.0796992	FALSE
Serpine2	0	0.492	9.79	27.8	4.21e-06	0.000308	0.85513	0.884712	TRUE
9830004L10Rik	0	-0.561	0.309	1.34	0.43	0.691	0.000361272	0.000167084	FALSE
Fam124b	0	1.14	0.306	6.12	0.062	0.274	0	0.000501253	FALSE
Cul3	0	0.0566	6.62	0.761	0.388	0.666	0.33815	0.392815	TRUE
Gm29125	0	-0.593	0.267	4.44	0.2	0.483	0.000180636	0	FALSE
Dock10	0	0.14	5.47	1.36	0.249	0.55	0.160766	0.207018	TRUE
Irs1	0	-0.558	4.85	20.6	4.6e-05	0.00188	0.139993	0.110777	TRUE
Gm9747	0	-0.931	0.379	3.46	0.143	0.421	0.000903179	0.000334169	FALSE
Rhbdd1	0	0.0676	2.46	0.0904	0.765	0.925	0.0205925	0.0255639	FALSE
Gm28940	0	0.032	0.383	0.00428	0.95	0.986	0.000541908	0.000668338	FALSE
Col4a4	0	-0.206	2.57	0.46	0.501	0.747	0.0198699	0.019716	FALSE
Col4a3	0	-0.0706	2.22	0.0399	0.843	0.95	0.0121026	0.0165414	FALSE
Mff	0	-0.0254	6.58	0.111	0.741	0.911	0.343931	0.377109	TRUE
Agfg1	0	0.175	5.65	4.15	0.0478	0.237	0.191655	0.240602	TRUE
A030005L19Rik	0	0.375	0.977	0.643	0.427	0.691	0.00325145	0.00501253	FALSE
A030014E15Rik	0	0.248	0.306	0.325	0.705	0.889	0.000180636	0.000334169	FALSE
A030003K21Rik	0	0.497	0.268	2.73	0.281	0.551	0	0.000167084	FALSE
Slc19a3	0	-0.62	0.834	1.68	0.202	0.486	0.00361272	0.00267335	FALSE
Gm47969	0	-0.606	0.268	3.84	0.2	0.483	0.000180636	0	FALSE
Krtap28-13	0	-0.0876	0.283	0.0852	0.865	0.95	0.000180636	0.000167084	FALSE
Ccl20	0	0.127	0.344	0.0622	0.855	0.95	0.000361272	0.000501253	FALSE
Daw1	0	0.018	0.383	0.00224	0.962	0.99	0.000541908	0.000668338	FALSE
Pid1	0	0.0178	6.1	0.0131	0.909	0.972	0.235188	0.271679	TRUE
Dner	0	0.483	0.604	0.834	0.411	0.687	0.000903179	0.00200501	FALSE
Trip12	0	0.0746	6.46	0.794	0.378	0.654	0.308526	0.366917	TRUE
Fbxo36	0	-0.211	2.62	0.931	0.34	0.613	0.0251084	0.0258981	FALSE
C130026I21Rik	0	0.498	0.268	2.72	0.281	0.551	0	0.000167084	FALSE
A530032D15Rik	0	0.0334	0.38	0.00441	0.95	0.986	0.000541908	0.000668338	FALSE
A530040E14Rik	0	1.14	0.306	6.24	0.062	0.274	0	0.000501253	FALSE
Gm16028	0	-0.581	0.266	4.83	0.2	0.483	0.000180636	0	FALSE
G530012D18Rik	0	-1	0.286	6.08	0.0701	0.286	0.000361272	0	FALSE
Sp110	0	0.672	0.831	2.14	0.151	0.437	0.00198699	0.00401003	FALSE
Sp140	0	0.562	3.13	6.26	0.0163	0.124	0.0258309	0.0484545	FALSE
Sp100	0	1.16	1.97	7.74	0.008	0.0786	0.0070448	0.019883	FALSE
A630001G21Rik	0	0.0315	0.98	0.0054	0.942	0.983	0.00361272	0.00451128	FALSE
Cab39	0	-0.0914	6.21	1.21	0.277	0.551	0.274928	0.309607	TRUE
Itm2c	0	0.689	7.47	57.4	1.95e-09	6.21e-07	0.425397	0.581955	TRUE
4933407L21Rik	0	0.829	0.284	4.44	0.128	0.395	0	0.000334169	FALSE
Gm28884	0	0.48	0.266	3.24	0.281	0.551	0	0.000167084	FALSE
Gpr55	0	-0.481	0.382	0.85	0.487	0.734	0.000722543	0.000501253	FALSE
2810459M11Rik	0	0.489	0.267	3.02	0.281	0.551	0	0.000167084	FALSE
Psmd1	0	0.0725	6.63	0.62	0.505	0.751	0.338331	0.38914	TRUE
Htr2b	0	0.474	0.731	0.744	0.393	0.672	0.00180636	0.00300752	FALSE
Armc9	0	-0.051	3.57	0.138	0.993	0.997	0.0484104	0.0571429	FALSE
B3gnt7	0	0.72	0.628	1.79	0.241	0.537	0.00126445	0.00250627	FALSE
Ncl	0	-0.019	8.65	0.0287	0.866	0.951	0.709718	0.742523	TRUE
Ptma	0	-0.107	11.3	0.689	0.411	0.687	0.961705	0.965079	TRUE
Pde6d	0	0.0136	5.16	0.0198	0.889	0.961	0.150831	0.170426	TRUE
Cops7b	0	-0.104	3.52	0.426	0.588	0.824	0.0476879	0.0531328	FALSE
Nppc	0	1.44	3.55	11.4	0.00156	0.0255	0.0196893	0.0536341	FALSE
Dis3l2	0	0.142	4.46	1.98	0.167	0.463	0.0883309	0.113283	TRUE
Chrng	0	0.365	0.363	0.493	0.593	0.824	0.000361272	0.000668338	FALSE
Eif4e2	0	0.0907	6.57	0.955	0.334	0.606	0.327854	0.383626	TRUE
Efhd1	0	-0.843	0.456	2.1	0.191	0.483	0.00126445	0.000668338	FALSE
Gigyf2	0	-0.114	5.69	2.32	0.135	0.41	0.211163	0.228237	TRUE
Kcnj13	0	-0.41	1.56	2.44	0.181	0.483	0.00939306	0.00885547	FALSE
3110079O15Rik	0	0.497	0.268	2.73	0.281	0.551	0	0.000167084	FALSE
Ngef	0	-0.579	0.997	1.67	0.204	0.489	0.0045159	0.00350877	FALSE
Neu2	0	0.478	0.266	3.29	0.281	0.551	0	0.000167084	FALSE
Inpp5d	0	0.142	1.33	0.119	0.732	0.906	0.00541908	0.00735171	FALSE
Atg16l1	0	0.134	4.87	1.44	0.236	0.531	0.111994	0.131328	TRUE
Sag	0	-0.0251	1.65	0.00505	0.944	0.984	0.00903179	0.0105263	FALSE
Dgkd	0	-0.274	4.9	4.63	0.037	0.204	0.134212	0.13183	TRUE
Gm19582	0	0.839	0.285	5.09	0.128	0.395	0	0.000334169	FALSE
Usp40	0	-0.0097	5.29	0.00828	0.928	0.978	0.153179	0.174937	TRUE
Ugt1a7c	0	-0.312	0.889	0.335	0.566	0.805	0.00361272	0.00334169	FALSE
Ugt1a6b	0	-1.01	0.287	7.12	0.0701	0.286	0.000361272	0	FALSE
Ugt1a6a	0	1.33	0.843	6.57	0.014	0.114	0.00144509	0.00451128	FALSE
Ugt1a5	0	0.542	0.322	1.48	0.43	0.691	0.000180636	0.000501253	FALSE
Ugt1a2	0	-0.0994	0.289	0.0687	0.865	0.95	0.000180636	0.000167084	FALSE
Dnajb3	0	-0.179	2.28	0.552	0.462	0.722	0.0189668	0.0185464	FALSE
Mroh2a	0	-1.23	0.454	5.23	0.0539	0.256	0.00144509	0.000501253	FALSE
Hjurp	0	-0.108	5.58	0.635	0.43	0.691	0.178107	0.175439	TRUE
Gm29538	0	0.0237	0.571	0.000791	0.978	0.995	0.00144509	0.00150376	FALSE
Glrp1	0	-0.12	0.286	0.0903	0.865	0.95	0.000180636	0.000167084	FALSE
Arl4c	0	0.284	3.99	1.23	0.274	0.551	0.0475072	0.0703425	FALSE
Sh3bp4	0	0.0329	3.41	0.0358	0.851	0.95	0.0413656	0.0519632	FALSE
Gm28342	0	-1.08	0.439	3.99	0.0973	0.347	0.00126445	0.000501253	FALSE
Agap1	0	-0.305	6.54	3.21	0.0804	0.312	0.324603	0.343358	TRUE
Iqca	0	-1.07	0.434	3.72	0.0973	0.347	0.000903179	0.000501253	FALSE
Ackr3	0	-0.309	1.91	0.769	0.386	0.663	0.0122832	0.0128655	FALSE
Cops8	0	0.0579	6.31	0.391	0.652	0.868	0.298049	0.345196	TRUE
Gm9991	0	0.108	0.438	0.0416	0.839	0.95	0.000722543	0.00100251	FALSE
Col6a3	0	0.262	9.22	11.3	0.00165	0.0266	0.791908	0.840602	TRUE
Mlph	0	-0.58	0.776	1.41	0.242	0.539	0.00307081	0.0021721	FALSE
Prlh	0	-1.01	0.287	6.82	0.0701	0.286	0.000361272	0	FALSE
Rab17	0	-0.163	0.329	0.0857	0.811	0.943	0.000361272	0.000334169	FALSE
Lrrfip1	0	0.576	5.73	32.9	9.11e-07	9.09e-05	0.180816	0.263158	TRUE
Rbm44	0	0.665	0.987	1.81	0.185	0.483	0.00234827	0.00551378	FALSE
Ramp1	0	-0.0533	2.5	0.0526	0.859	0.95	0.0186055	0.0240602	FALSE
Ube2f	0	0.034	5.28	0.176	0.746	0.914	0.160766	0.188972	TRUE
Gm26683	0	0.834	0.285	5.24	0.128	0.395	0	0.000334169	FALSE
Scly	0	0.0814	3.74	0.273	0.604	0.833	0.0554552	0.0678363	FALSE
Klhl30	0	-0.116	0.287	0.0852	0.865	0.95	0.000180636	0.000167084	FALSE
Erfe	0	-1.26	0.553	6.05	0.027	0.17	0.00216763	0.000835422	FALSE
Ilkap	0	0.027	6.33	0.102	0.844	0.95	0.29841	0.344027	TRUE
Hes6	0	-0.436	4.4	11.3	0.00165	0.0266	0.104769	0.0895572	TRUE
Per2	0	-0.218	3.92	0.997	0.324	0.597	0.0621387	0.0695071	FALSE
Traf3ip1	0	-0.0904	3.71	0.467	0.498	0.744	0.0552746	0.0618212	FALSE
Asb1	0	-0.0779	3.41	0.287	0.605	0.833	0.0447977	0.0501253	FALSE
Gm29100	0	-0.106	0.287	0.0808	0.865	0.95	0.000180636	0.000167084	FALSE
Twist2	0	0.16	1.72	0.219	0.642	0.86	0.00885116	0.0115288	FALSE
Hdac4	0	0.253	5.44	4.53	0.0391	0.21	0.160585	0.214202	TRUE
Gm26720	0	-0.652	1.45	3.93	0.0539	0.256	0.00885116	0.00668338	FALSE
Ndufa10	0	0.111	6.92	2	0.165	0.459	0.39198	0.461487	TRUE
Cops9	0	0.0592	7.19	0.634	0.43	0.691	0.451409	0.502256	TRUE
Otos	0	0.844	0.286	4.93	0.128	0.395	0	0.000334169	FALSE
Gpc1	0	-0.333	5.2	5.82	0.0202	0.143	0.157514	0.154386	TRUE
Gm29480	0	-0.16	0.328	0.093	0.811	0.943	0.000361272	0.000334169	FALSE
Ankmy1	0	-0.461	1.18	1.19	0.281	0.551	0.00596098	0.00517962	FALSE
Dusp28	0	-0.187	3.63	1.35	0.252	0.551	0.0532876	0.055472	FALSE
5033417F24Rik	0	0.191	0.743	0.145	0.773	0.927	0.00216763	0.00284043	FALSE
Rnpepl1	0	-0.274	4.91	8.2	0.00647	0.0682	0.138728	0.134503	TRUE
9430060I03Rik	0	-0.0239	1.48	0.0042	0.949	0.986	0.00740607	0.00868839	FALSE
Capn10	0	-0.156	3.06	0.611	0.439	0.7	0.037211	0.037594	FALSE
Gpr35	0	0.547	0.606	1.09	0.317	0.59	0.00126445	0.00233918	FALSE
Kif1a	0	0.596	0.585	1.14	0.292	0.566	0.00108382	0.00200501	FALSE
2310007B03Rik	0	-0.248	0.873	0.243	0.625	0.847	0.00343208	0.00334169	FALSE
Crocc2	0	0.0862	0.711	0.0205	0.965	0.992	0.00216763	0.00233918	FALSE
Sned1	0	-0.443	6.61	8.25	0.00633	0.0676	0.34646	0.309774	TRUE
Mterf4	0	-0.195	3.71	1.87	0.179	0.479	0.0581647	0.0586466	FALSE
Gm28535	0	-0.34	1.04	0.743	0.393	0.672	0.00469653	0.00417711	FALSE
Pask	0	-0.423	1.81	1.73	0.196	0.483	0.0128251	0.00918964	FALSE
Ppp1r7	0	0.152	5.43	3.07	0.0871	0.329	0.169436	0.207853	TRUE
Hdlbp	0	0.161	7.78	2.47	0.123	0.395	0.528179	0.615205	TRUE
2002-09-01	0	-0.0122	3.27	0.00772	0.93	0.978	0.039198	0.045447	FALSE
Farp2	0	-0.19	3.35	1.48	0.23	0.522	0.0444364	0.0457811	FALSE
Stk25	0	0.0246	6.1	0.141	0.87	0.953	0.260658	0.297076	TRUE
Gm28536	0	-1.34	0.308	8.83	0.0265	0.168	0.000541908	0	FALSE
Bok	0	0.501	4.46	11.4	0.00157	0.0257	0.0731575	0.111947	TRUE
Thap4	0	-0.155	4.11	1.48	0.23	0.522	0.0758671	0.0793651	FALSE
Atg4b	0	-0.203	4.79	6.44	0.0149	0.119	0.124639	0.12782	TRUE
Dtymk	0	0.185	6.89	1.17	0.285	0.556	0.355491	0.43208	TRUE
Ing5	0	-0.234	4.51	3.21	0.0802	0.312	0.104046	0.0959064	TRUE
D2hgdh	0	-0.416	2.99	6.71	0.0131	0.109	0.0377529	0.0329156	FALSE
Gal3st2	0	0.64	0.525	1.3	0.295	0.566	0.000903179	0.00183793	FALSE
Gal3st2c	0	0.48	0.266	3.25	0.281	0.551	0	0.000167084	FALSE
Pdcd1	0	0.498	0.268	2.72	0.281	0.551	0	0.000167084	FALSE
Fam174a	0	-0.261	7.11	8.17	0.00655	0.0689	0.449964	0.447619	TRUE
St8sia4	0	-0.666	4.38	12.5	0.000993	0.0185	0.0995303	0.0721805	FALSE
Slco4c1	0	0.626	1.17	2.81	0.101	0.352	0.00379335	0.00718463	FALSE
Panct2	0	-0.0459	0.454	0.0067	0.935	0.98	0.000903179	0.00100251	FALSE
D1Ertd622e	0	-0.285	2.91	2.56	0.117	0.386	0.0307081	0.0302423	FALSE
Ppip5k2	0	-0.00128	4.3	0.000134	0.991	0.996	0.0787572	0.0945698	FALSE
Gin1	0	-0.216	4.49	2.79	0.102	0.355	0.100795	0.10142	TRUE
Pam	0	-0.0353	6.81	0.0423	0.838	0.95	0.348627	0.385297	TRUE
1810006J02Rik	0	-1.01	0.287	6.91	0.0701	0.286	0.000361272	0	FALSE
Gm7967	0	1.14	0.306	6.08	0.062	0.274	0	0.000501253	FALSE
Cdh20	0	-0.516	0.305	1.49	0.43	0.691	0.000361272	0.000167084	FALSE
Rnf152	0	-0.115	2.89	0.237	0.629	0.851	0.0274566	0.0294069	FALSE
Gm17634	0	-0.24	0.47	0.207	0.678	0.886	0.00108382	0.00100251	FALSE
Pign	0	0.31	4.05	5.75	0.0209	0.146	0.0621387	0.0865497	FALSE
2310035C23Rik	0	-0.0295	5.25	0.0745	0.786	0.936	0.152095	0.180284	TRUE
Tnfrsf11a	0	-0.274	0.598	0.3	0.592	0.824	0.00180636	0.00167084	FALSE
Gm7160	0	0.51	1.63	2.12	0.153	0.44	0.0070448	0.0123642	FALSE
Zcchc2	0	-0.192	3.46	1.85	0.379	0.656	0.0475072	0.0502924	FALSE
Gm20753	0	-1.11	0.396	5.18	0.0751	0.299	0.00108382	0.000334169	FALSE
Phlpp1	0	-0.311	4.06	4.82	0.0337	0.192	0.0800217	0.0743525	FALSE
Bcl2	0	0.0165	5.75	0.0236	0.977	0.995	0.211705	0.238596	TRUE
D630008O14Rik	0	-1.1	0.346	4.99	0.0992	0.349	0.000722543	0.000167084	FALSE
Kdsr	0	-0.0545	5.03	0.28	0.727	0.903	0.139812	0.152715	TRUE
Vps4b	0	-0.0444	6.09	0.32	0.575	0.813	0.260116	0.292231	TRUE
Serpinb5	0	0.302	0.305	0.39	0.705	0.889	0.000180636	0.000334169	FALSE
Serpinb2	0	1.98	0.487	7.43	0.00926	0.086	0.000180636	0.000668338	FALSE
Serpinb8	0	0.262	4.52	2.28	0.139	0.416	0.0834538	0.114453	TRUE
Cdh19	0	0.474	0.265	3.38	0.281	0.551	0	0.000167084	FALSE
Dsel	0	-0.28	4.91	11.8	0.00133	0.0227	0.136561	0.131328	TRUE
Tsn	0	0.0701	7.84	1.18	0.353	0.628	0.578577	0.626901	TRUE
Nifk	0	0.0756	4.86	0.533	0.729	0.905	0.122652	0.144695	TRUE
Clasp1	0	-0.169	5.32	5.14	0.0285	0.176	0.169978	0.177611	TRUE
2900060B14Rik	0	-0.253	2.89	1.51	0.226	0.517	0.0316113	0.0302423	FALSE
Tfcp2l1	0	0.385	0.907	0.605	0.441	0.702	0.00270954	0.00434419	FALSE
Gli2	0	0.128	4.37	0.956	0.334	0.606	0.0845376	0.104929	TRUE
Gm26831	0	-0.6	0.812	1.17	0.285	0.555	0.00343208	0.00250627	FALSE
Gm29455	0	-1.2	0.402	4.81	0.0751	0.299	0.00108382	0.000334169	FALSE
Inhbb	0	2.66	1.55	27.3	4.89e-06	0.000346	0.00180636	0.0147034	FALSE
Ralb	0	-0.326	7.16	12.7	0.000932	0.0177	0.459176	0.443275	TRUE
Gm27184	0	-0.105	0.661	0.0458	0.859	0.95	0.00198699	0.00200501	FALSE
Tmem185b	0	0.173	4.23	1.72	0.196	0.483	0.0746026	0.0972431	FALSE
3830432H09Rik	0	-1.38	0.421	6.96	0.0388	0.209	0.00126445	0.000334169	FALSE
Epb41l5	0	-0.459	4.87	11.5	0.00152	0.0251	0.135658	0.119465	TRUE
Ptpn4	0	-0.0795	3.85	0.342	0.642	0.86	0.0614162	0.0685046	FALSE
Tmem177	0	0.0451	2.3	0.0404	0.946	0.985	0.0177023	0.0208855	FALSE
Cfap221	0	-0.0733	0.285	0.0712	0.865	0.95	0.000180636	0.000167084	FALSE
Sctr	0	1.89	0.479	11.2	0.00352	0.0458	0.000180636	0.00200501	FALSE
Tmem37	0	0.544	1.63	3.01	0.0899	0.334	0.0070448	0.0121972	FALSE
Dbi	0	0.202	8.56	4.92	0.032	0.186	0.681178	0.759733	TRUE
3110009E18Rik	0	0.128	3.3	0.596	0.444	0.706	0.0379335	0.0501253	FALSE
Steap3	0	-0.113	3.51	0.163	0.688	0.889	0.0455202	0.0502924	FALSE
Marco	0	-0.162	2.08	0.468	0.498	0.743	0.0151734	0.015873	FALSE
Insig2	0	-0.0919	5.16	0.832	0.93	0.978	0.149566	0.165079	TRUE
Ccdc93	0	0.0257	3.38	0.03	0.863	0.95	0.0420882	0.0501253	FALSE
Ddx18	0	0.142	5.68	1.54	0.222	0.51	0.196171	0.245113	TRUE
Dpp10	0	-0.864	0.329	3.07	0.208	0.49	0.000541908	0.000167084	FALSE
Actr3	0	0.23	7.61	7.61	0.00849	0.0813	0.503613	0.596825	TRUE
Slc35f5	0	0.00279	5.33	0.000933	0.976	0.995	0.165101	0.189808	TRUE
Gpr39	0	0.245	0.304	0.358	0.705	0.889	0.000180636	0.000334169	FALSE
Lypd1	0	0.955	0.782	4.71	0.0469	0.234	0.00162572	0.00401003	FALSE
Nckap5	0	-0.259	6.28	2.94	0.0939	0.341	0.302023	0.284545	TRUE
Mgat5	0	0.254	3.1	1.97	0.168	0.465	0.0310694	0.0441103	FALSE
Tmem163	0	-0.708	3.78	3.04	0.0883	0.331	0.0581647	0.0432749	FALSE
Acmsd	0	0.305	0.306	0.386	0.705	0.889	0.000180636	0.000334169	FALSE
2900009J06Rik	0	-0.417	1.88	1.6	0.213	0.499	0.013909	0.0115288	FALSE
Ccnt2	0	-0.188	6.18	3.26	0.0782	0.307	0.273483	0.285881	TRUE
Map3k19	0	0.223	0.305	0.305	0.705	0.889	0.000180636	0.000334169	FALSE
Rab3gap1	0	-0.0115	5.49	0.0204	0.887	0.961	0.178468	0.204344	TRUE
Zranb3	0	-0.05	2.22	0.0353	0.852	0.95	0.015354	0.0182122	FALSE
Gm28800	0	0.554	0.32	1.64	0.43	0.691	0.000180636	0.000501253	FALSE
R3hdm1	0	-0.0289	6.2	0.154	0.697	0.889	0.274386	0.302423	TRUE
Ubxn4	0	0.00372	7.01	0.00298	0.957	0.988	0.411308	0.443609	TRUE
Lct	0	-1.6	0.327	9.72	0.0104	0.0927	0.000541908	0	FALSE
Mcm6	0	-0.0931	4.58	0.0947	0.76	0.923	0.0800217	0.0878864	FALSE
Dars	0	0.0753	5.41	0.769	0.385	0.663	0.165101	0.203175	TRUE
Cxcr4	0	-0.0134	1.67	0.000857	0.977	0.995	0.00867052	0.0108605	FALSE
Thsd7b	0	-1.16	2.68	6.7	0.0131	0.109	0.0317919	0.0172097	FALSE
Cd55b	0	0.149	0.349	0.0583	0.855	0.95	0.000361272	0.000501253	FALSE
Gm15675	0	1.13	1.53	7.18	0.0104	0.0929	0.00433526	0.0131997	FALSE
Cd55	0	1.04	5.04	33	8.72e-07	8.83e-05	0.0802023	0.175272	TRUE
Gm16083	0	0.229	1.06	0.297	0.589	0.824	0.00379335	0.00551378	FALSE
C4bp	0	-0.562	0.264	5.34	0.2	0.483	0.000180636	0	FALSE
Gm29427	0	0.106	0.343	0.0482	0.855	0.95	0.000361272	0.000501253	FALSE
Pfkfb2	0	0.0662	2.62	0.0909	0.765	0.925	0.0218569	0.0282373	FALSE
Yod1	0	0.0445	4.37	0.0941	0.76	0.924	0.0825506	0.099081	FALSE
AA986860	0	-0.377	1.54	1.03	0.317	0.59	0.00921243	0.00835422	FALSE
Gm28856	0	-1.36	0.309	7.87	0.0265	0.168	0.000541908	0	FALSE
Gm15848	0	0.26	0.307	0.329	0.705	0.889	0.000180636	0.000334169	FALSE
Pigr	0	-0.345	0.506	0.311	0.654	0.868	0.00126445	0.00100251	FALSE
Fcmr	0	-0.122	0.486	0.0401	0.878	0.956	0.000722543	0.00116959	FALSE
Il10	0	-0.653	3.37	2.8	0.102	0.354	0.0229408	0.0167084	FALSE
Mapkapk2	0	0.242	6.1	5.58	0.0228	0.155	0.250361	0.318296	TRUE
Dyrk3	0	1.09	1	6.04	0.0181	0.133	0.00216763	0.00601504	FALSE
Eif2d	0	0.312	4.42	7.77	0.00788	0.0781	0.0841763	0.113116	TRUE
Rassf5	0	-0.412	3.52	4.67	0.0363	0.201	0.0536488	0.0471178	FALSE
Ikbke	0	0.0931	2.7	0.145	0.706	0.889	0.0225795	0.0295739	FALSE
Gm28913	0	-0.254	0.573	0.239	0.627	0.849	0.00162572	0.00150376	FALSE
Srgap2	0	-0.034	5.07	0.0872	0.769	0.925	0.141077	0.162072	TRUE
Fam72a	0	-0.826	1.75	7.15	0.0106	0.0936	0.0128251	0.00902256	FALSE
Ctse	0	1.17	0.381	3.42	0.0906	0.334	0.000180636	0.000334169	FALSE
Rab7b	0	1.84	2.34	15.4	0.000307	0.00788	0.00686416	0.0302423	FALSE
Slc26a9	0	0.71	0.602	1.57	0.217	0.504	0.00108382	0.00233918	FALSE
Pm20d1	0	-1.31	0.467	6.39	0.0293	0.179	0.00162572	0.000501253	FALSE
Slc41a1	0	0.102	4.16	0.917	0.344	0.617	0.0726156	0.0918964	FALSE
Rab29	0	-0.418	2.25	2.92	0.095	0.343	0.0202312	0.0173768	FALSE
Nucks1	0	0.28	8.08	11.4	0.00154	0.0254	0.572977	0.677861	TRUE
Slc45a3	0	-0.463	0.65	0.887	0.433	0.694	0.00216763	0.00183793	FALSE
Elk4	0	0.0639	5.39	0.289	0.594	0.824	0.162211	0.201337	TRUE
Mfsd4a	0	-0.21	3.17	1.86	0.18	0.482	0.0393786	0.0404344	FALSE
Gm26892	0	0.549	0.437	0.89	0.362	0.638	0.000541908	0.00116959	FALSE
Cdk18	0	-1.34	2.82	11.2	0.00175	0.0279	0.0364884	0.019883	FALSE
Gm29629	0	0.242	0.305	0.33	0.705	0.889	0.000180636	0.000334169	FALSE
Lemd1	0	-0.597	0.267	4.3	0.2	0.483	0.000180636	0	FALSE
Klhdc8a	0	0.055	1.05	0.0131	0.91	0.972	0.00379335	0.00467836	FALSE
Nuak2	0	0.344	2.48	3.23	0.0795	0.31	0.0178829	0.0258981	FALSE
F730311O21Rik	0	-0.12	0.286	0.091	0.865	0.95	0.000180636	0.000167084	FALSE
Tmcc2	0	-0.446	3.39	5.47	0.0241	0.16	0.0457009	0.0447786	FALSE
Dstyk	0	-0.281	5.33	7.11	0.0108	0.0948	0.180997	0.17878	TRUE
Rbbp5	0	-0.239	3.04	2.38	0.13	0.4	0.0357659	0.0362573	FALSE
Tmem81	0	0.336	1.67	0.846	0.363	0.638	0.00812861	0.0121972	FALSE
Nfasc	0	0.528	0.324	1.22	0.43	0.691	0.000180636	0.000334169	FALSE
Lrrn2	0	-1.53	1.96	20.6	4.5e-05	0.00186	0.0178829	0.00802005	FALSE
Mdm4	0	0.124	5.92	2.17	0.148	0.432	0.219834	0.267335	TRUE
Pik3c2b	0	0.782	0.76	3.62	0.0859	0.327	0.00162572	0.00367586	FALSE
Ppp1r15b	0	-0.175	4.69	2.45	0.125	0.395	0.115065	0.122306	TRUE
Plekha6	0	-0.353	6.01	6.08	0.0178	0.132	0.244039	0.246449	TRUE
Gm19461	0	0.00977	2.56	0.00205	0.974	0.994	0.0216763	0.0250627	FALSE
Golt1a	0	-0.491	0.342	1.02	0.474	0.728	0.000541908	0.000334169	FALSE
Ren1	0	0.485	0.267	3.13	0.281	0.551	0	0.000167084	FALSE
Etnk2	0	1.68	0.532	10	0.00626	0.0669	0.000361272	0.00233918	FALSE
Sox13	0	-0.607	2.66	7.34	0.00968	0.0888	0.0294436	0.0227235	FALSE
Snrpe	0	0.0664	8.13	0.284	0.597	0.827	0.622652	0.685714	TRUE
Gm26706	0	-0.455	0.489	0.72	0.478	0.73	0.00126445	0.00100251	FALSE
Zc3h11a	0	-0.121	2.73	0.416	0.637	0.856	0.0267341	0.0294069	FALSE
Gm38394	0	0.0118	2.18	0.00303	0.967	0.992	0.0160766	0.0188805	FALSE
Lax1	0	0.135	0.813	0.063	0.803	0.943	0.0025289	0.00334169	FALSE
Atp2b4	0	0.298	5.75	4.72	0.0354	0.198	0.175397	0.241604	TRUE
Optc	0	0.258	0.713	0.248	0.621	0.844	0.00198699	0.00267335	FALSE
Prelp	0	-0.255	5.07	0.502	0.482	0.734	0.11091	0.119967	TRUE
Gm1627	0	-0.797	0.321	3.34	0.208	0.49	0.000541908	0.000167084	FALSE
Fmod	0	0.322	5.02	2.66	0.11	0.373	0.106575	0.138346	TRUE
Btg2	0	0.0618	11.1	0.231	0.633	0.854	0.765896	0.818881	TRUE
Chil1	0	0.129	3.77	0.706	0.406	0.682	0.0534682	0.0705096	FALSE
Mybph	0	-0.122	0.286	0.0902	0.865	0.95	0.000180636	0.000167084	FALSE
Adora1	0	-0.673	0.705	1.25	0.27	0.551	0.0025289	0.00183793	FALSE
Ppfia4	0	-0.366	4.24	3.06	0.0876	0.33	0.083815	0.0808688	FALSE
Tmem183a	0	-0.0523	5.04	0.368	0.547	0.788	0.144147	0.153718	TRUE
Cyb5r1	0	-0.0988	3.3	0.337	0.614	0.839	0.0413656	0.0457811	FALSE
Adipor1	0	-0.0566	5.62	0.417	0.769	0.925	0.196532	0.223559	TRUE
Platr1	0	2.6	0.481	17	0.000342	0.00845	0	0.00200501	FALSE
Klhl12	0	-0.0496	4.34	0.188	0.667	0.878	0.0861633	0.097076	FALSE
Rabif	0	-0.271	4.38	6.87	0.0121	0.103	0.0971821	0.0942356	FALSE
Kdm5b	0	-0.265	6.54	11.2	0.00169	0.0271	0.346098	0.334837	TRUE
Syt2	0	0.048	0.85	0.0067	0.935	0.98	0.00307081	0.00334169	FALSE
Ppp1r12b	0	0.174	6.33	2.81	0.101	0.352	0.266257	0.335171	TRUE
Gm28892	0	-0.117	0.286	0.0891	0.865	0.95	0.000180636	0.000167084	FALSE
Ube2t	0	-0.419	2.37	1.35	0.251	0.551	0.017341	0.015873	FALSE
Lgr6	0	-1.23	0.837	5.47	0.024	0.16	0.00397399	0.00200501	FALSE
Ptpn7	0	-0.121	0.604	0.0629	0.803	0.943	0.00180636	0.00183793	FALSE
Arl8a	0	-0.135	5.42	1.95	0.17	0.467	0.181178	0.192648	TRUE
Gm15445	0	0.198	0.992	0.226	0.649	0.866	0.00361272	0.00484545	FALSE
Gpr37l1	0	-0.595	0.267	4.39	0.2	0.483	0.000180636	0	FALSE
Elf3	0	0.203	0.885	0.29	0.606	0.834	0.00289017	0.00401003	FALSE
Rnpep	0	0.167	4.43	1.77	0.19	0.483	0.0839957	0.111278	TRUE
Timm17a	0	0.213	6.76	9.09	0.0043	0.0524	0.361452	0.433083	TRUE
Lmod1	0	0.653	2.06	4.41	0.0416	0.218	0.0102962	0.0185464	FALSE
Shisa4	0	-0.0168	5.43	0.0143	0.906	0.97	0.180816	0.18914	TRUE
Ipo9	0	0.101	4.9	1.22	0.298	0.57	0.118858	0.146032	TRUE
Nav1	0	-0.139	5.47	0.76	0.388	0.666	0.16203	0.180284	TRUE
Gm4793	0	-0.562	0.264	5.34	0.2	0.483	0.000180636	0	FALSE
Gm38399	0	-0.137	1.76	0.233	0.632	0.853	0.0108382	0.0115288	FALSE
Csrp1	0	-0.15	10.5	2.88	0.0968	0.347	0.915101	0.917794	TRUE
Phlda3	0	1.17	8.14	79	2.83e-11	1.72e-08	0.458092	0.645781	TRUE
Tnni1	0	0.794	2.12	3.58	0.0651	0.283	0.00740607	0.0213868	FALSE
Lad1	0	0.483	0.414	0.704	0.513	0.757	0.000541908	0.00100251	FALSE
Tnnt2	0	-1.04	1.74	6.42	0.0151	0.119	0.00975434	0.00685046	FALSE
Tmem9	0	-0.109	5.59	1.13	0.294	0.566	0.206286	0.211529	TRUE
Kif21b	0	-0.586	2.16	4.27	0.0449	0.23	0.0187861	0.0143693	FALSE
Mroh3	0	-0.599	0.268	4.23	0.2	0.483	0.000180636	0	FALSE
5730559C18Rik	0	3.02	0.739	31	1.58e-06	0.000144	0.000180636	0.00484545	FALSE
Gm26781	0	-0.103	0.321	0.0779	0.811	0.943	0.000361272	0.000334169	FALSE
Camsap2	0	-0.215	5.08	7.07	0.011	0.0964	0.146315	0.149373	TRUE
Ddx59	0	0.299	2.63	3	0.108	0.369	0.0216763	0.0302423	FALSE
Kif14	0	0.207	1.41	0.173	0.679	0.887	0.00541908	0.00651629	FALSE
Platr23	0	-0.0876	0.283	0.0852	0.865	0.95	0.000180636	0.000167084	FALSE
Zfp281	0	0.138	4.81	1.83	0.183	0.483	0.11091	0.140184	TRUE
Gm19705	0	-0.125	1.75	0.228	0.742	0.911	0.0108382	0.0115288	FALSE
Platr22	0	0.412	0.549	0.659	0.464	0.724	0.00108382	0.00183793	FALSE
Nr5a2	0	0.936	0.413	3.37	0.171	0.467	0.000361272	0.00116959	FALSE
Gm26936	0	0.477	0.266	3.31	0.281	0.551	0	0.000167084	FALSE
A430106G13Rik	0	-0.347	2.04	1.49	0.229	0.52	0.0146315	0.0142022	FALSE
Ptprc	0	0.193	2.83	0.707	0.405	0.682	0.023302	0.033751	FALSE
Atp6v1g3	0	-1.59	0.326	11	0.0104	0.0927	0.000722543	0	FALSE
Nek7	0	0.0139	6.08	0.0191	0.891	0.963	0.245123	0.293066	TRUE
Lhx9	0	-0.655	0.928	2.34	0.133	0.406	0.0045159	0.0031746	FALSE
2310009B15Rik	0	-0.0743	6.84	0.229	0.635	0.855	0.386741	0.415372	TRUE
Dennd1b	0	-0.295	5.51	8.37	0.00599	0.0652	0.197074	0.186299	TRUE
Crb1	0	-0.467	0.344	0.865	0.474	0.728	0.000541908	0.000334169	FALSE
Zbtb41	0	-0.297	4.44	6.57	0.014	0.114	0.0964595	0.0954052	FALSE
Aspm	0	0.0973	3.06	0.0483	0.827	0.95	0.0169798	0.0157059	FALSE
Gm4788	0	1.35	0.321	9.16	0.0312	0.184	0	0.000668338	FALSE
Cfhr2	0	0.889	0.415	2.82	0.171	0.467	0.000361272	0.00116959	FALSE
Cfh	0	0.138	7.37	0.318	0.576	0.815	0.393967	0.482373	TRUE
Kcnt2	0	0.534	0.322	1.5	0.43	0.691	0.000180636	0.000501253	FALSE
Cdc73	0	0.0726	5.54	0.57	0.454	0.715	0.178649	0.218379	TRUE
B3galt2	0	-0.0831	0.82	0.0301	0.863	0.95	0.00270954	0.0031746	FALSE
Glrx2	0	0.11	6.41	1.78	0.19	0.483	0.304191	0.360067	TRUE
Trove2	0	-0.161	6.9	1.62	0.21	0.493	0.374097	0.396658	TRUE
Uchl5	0	-0.0307	4.54	0.0712	0.977	0.995	0.0959176	0.112114	TRUE
Rgs2	0	0.499	8.95	14.5	0.000437	0.0102	0.463692	0.561069	TRUE
Rgs13	0	-0.505	0.348	0.791	0.474	0.728	0.000541908	0.000334169	FALSE
Rgs1	0	0.0477	1.96	0.0427	0.837	0.95	0.0122832	0.0152047	FALSE
Rgs18	0	0.573	0.376	1.25	0.4	0.676	0.000361272	0.000835422	FALSE
Brinp3	0	-0.112	0.287	0.0809	0.865	0.95	0.000180636	0.000167084	FALSE
Gm15584	0	-0.489	0.342	1.01	0.474	0.728	0.000541908	0.000334169	FALSE
Pla2g4a	0	0.33	2.8	2.74	0.105	0.363	0.0234827	0.033751	FALSE
Ptgs2	0	0.999	5.02	10.5	0.00232	0.0335	0.0294436	0.0546366	FALSE
Ptgs2os2	0	-0.856	0.416	2.66	0.172	0.467	0.00108382	0.000501253	FALSE
BC003331	0	-0.102	6.07	2.18	0.147	0.431	0.255058	0.277026	TRUE
Tpr	0	0.0111	7.92	0.0251	0.875	0.955	0.582912	0.639432	TRUE
Prg4	0	0.446	0.412	0.825	0.513	0.757	0.000541908	0.00100251	FALSE
Hmcn1	0	0.159	8.48	2.53	0.119	0.39	0.654263	0.699749	TRUE
Gm20631	0	0.622	0.721	1.71	0.198	0.483	0.00162572	0.0031746	FALSE
Gm10138	0	-0.432	2.7	3.86	0.0558	0.262	0.0290824	0.0253968	FALSE
Ivns1abp	0	-0.16	5.5	4.9	0.0322	0.187	0.186958	0.192314	TRUE
Swt1	0	-0.395	5.86	14.5	0.00044	0.0102	0.249458	0.223559	TRUE
Trmt1l	0	-0.36	4.61	10.8	0.00205	0.031	0.111091	0.0995823	TRUE
Rnf2	0	-0.143	5.77	2.45	0.125	0.395	0.221821	0.238931	TRUE
Fam129a	0	-1.07	4.43	7.29	0.00988	0.0902	0.0950145	0.0644946	FALSE
2810414N06Rik	0	0.736	0.496	2.27	0.234	0.526	0.000722543	0.00167084	FALSE
Edem3	0	-0.218	4.71	3.5	0.0683	0.286	0.113801	0.118129	TRUE
1700025G04Rik	0	0.0405	6.62	0.1	0.753	0.919	0.34104	0.378446	TRUE
Tsen15	0	-0.158	5.8	1.97	0.168	0.465	0.23013	0.234252	TRUE
Colgalt2	0	-2.13	2.69	24.7	1.14e-05	0.000632	0.0373916	0.0115288	FALSE
Rgl1	0	0.146	5.62	0.709	0.404	0.681	0.169256	0.220384	TRUE
Apobec4	0	-1.01	0.287	6.91	0.0701	0.286	0.000361272	0	FALSE
Arpc5	0	-0.151	7.63	6.63	0.0135	0.112	0.54823	0.572932	TRUE
Ncf2	0	0.0425	2.07	0.027	0.87	0.953	0.0135477	0.0168755	FALSE
Smg7	0	0.0235	4.87	0.0562	0.985	0.996	0.123013	0.141688	TRUE
Nmnat2	0	-0.749	2.51	5.89	0.0195	0.14	0.0254697	0.0185464	FALSE
Lamc2	0	0.401	2.07	2.35	0.133	0.405	0.0115607	0.0183793	FALSE
Lamc1	0	-0.0113	8.16	0.0196	0.889	0.962	0.618678	0.681036	TRUE
Shcbp1l	0	-0.142	0.321	0.118	0.811	0.943	0.000361272	0.000334169	FALSE
Dhx9	0	0.0557	6.25	0.341	0.562	0.802	0.270412	0.314119	TRUE
Npl	0	0.538	3.06	3.39	0.0724	0.293	0.0265535	0.0451128	FALSE
Rgs8	0	0.24	0.535	0.179	0.674	0.884	0.00108382	0.00150376	FALSE
C230024C17Rik	0	-0.0138	0.677	0.000567	0.981	0.995	0.00198699	0.0021721	FALSE
Rgs16	0	1.32	5.22	24.5	1.19e-05	0.000651	0.0619581	0.129992	TRUE
Gm28513	0	-0.432	0.379	0.691	0.487	0.734	0.000541908	0.000501253	FALSE
Rnasel	0	-0.243	6.02	2.46	0.124	0.395	0.238801	0.230911	TRUE
Rgsl1	0	-0.597	0.468	1.22	0.32	0.593	0.00126445	0.000835422	FALSE
Teddm2	0	-0.698	1.29	3.7	0.061	0.274	0.00740607	0.00551378	FALSE
Teddm1b	0	-0.597	0.267	4.3	0.2	0.483	0.000180636	0	FALSE
Glul	0	-0.691	6.37	7.08	0.0109	0.096	0.277637	0.255806	TRUE
Gm29291	0	0.492	0.267	2.94	0.281	0.551	0	0.000167084	FALSE
A830008E24Rik	0	0.477	0.266	3.31	0.281	0.551	0	0.000167084	FALSE
Cacna1e	0	0.492	0.267	2.94	0.281	0.551	0	0.000167084	FALSE
Gm9530	0	-0.457	1.22	1.84	0.182	0.483	0.00668353	0.00551378	FALSE
Ier5	0	0.387	7.77	11.7	0.00137	0.0231	0.391077	0.515121	TRUE
Mr1	0	0.508	5.44	25.3	9.19e-06	0.000535	0.14776	0.223392	TRUE
Stx6	0	0.174	6.61	3.43	0.0708	0.288	0.321351	0.388638	TRUE
BC034090	0	-0.188	3.72	1.79	0.189	0.483	0.0599711	0.0598162	FALSE
Xpr1	0	-0.607	6.13	17.4	0.000146	0.00459	0.27836	0.237594	TRUE
Gm5532	0	-0.489	0.741	0.649	0.425	0.691	0.00234827	0.00233918	FALSE
Acbd6	0	0.127	6.61	3.18	0.0818	0.316	0.336705	0.405013	TRUE
Qsox1	0	-0.128	6.41	0.98	0.328	0.599	0.301842	0.329323	TRUE
Cep350	0	-0.273	5.99	9.23	0.00405	0.0507	0.261741	0.244444	TRUE
Tor1aip1	0	-0.104	6.59	1.33	0.255	0.551	0.332189	0.362573	TRUE
Tor1aip2	0	-0.102	5.78	1.48	0.231	0.523	0.222905	0.239265	TRUE
Fam163a	0	-2.72	0.894	24.5	1.22e-05	0.000666	0.00596098	0.000835422	FALSE
Tdrd5	0	-0.132	0.287	0.0884	0.865	0.95	0.000180636	0.000167084	FALSE
Nphs2	0	-0.581	0.266	4.83	0.2	0.483	0.000180636	0	FALSE
Axdnd1	0	0.134	0.871	0.0958	0.758	0.923	0.00289017	0.00384294	FALSE
Gm2000	0	0.104	3.59	0.32	0.575	0.813	0.0494942	0.059315	FALSE
Soat1	0	0.106	5.02	1.58	0.215	0.5	0.132948	0.157561	TRUE
Gm10031	0	-0.393	1.57	1.34	0.254	0.551	0.0101156	0.00885547	FALSE
Abl2	0	0.0205	4.14	0.0218	0.883	0.959	0.0722543	0.0885547	FALSE
Tor3a	0	0.0506	3.28	0.0475	0.829	0.95	0.0373916	0.0464495	FALSE
Fam20b	0	0.27	4.37	4.53	0.0391	0.21	0.0800217	0.108772	TRUE
Ralgps2	0	-0.00147	6.3	0.000234	0.988	0.996	0.274928	0.311947	TRUE
Angptl1	0	-0.213	0.469	0.169	0.683	0.889	0.00108382	0.00100251	FALSE
Tex35	0	0.475	0.266	3.36	0.281	0.551	0	0.000167084	FALSE
Rasal2	0	-0.264	4.32	4.28	0.0445	0.229	0.09375	0.0863826	FALSE
Cryzl2	0	0.0302	3.88	0.0328	0.857	0.95	0.0615968	0.0700084	FALSE
Sec16b	0	-0.416	2.85	3.04	0.0883	0.331	0.0316113	0.0284043	FALSE
Brinp2	0	-0.47	0.827	0.881	0.353	0.628	0.00343208	0.00284043	FALSE
Astn1	0	-0.595	0.267	4.39	0.2	0.483	0.000180636	0	FALSE
Pappa2	0	0.0219	1.11	0.00361	0.952	0.987	0.00397399	0.00551378	FALSE
Cop1	0	-0.0522	6.36	0.46	0.586	0.822	0.293895	0.331328	TRUE
Tnr	0	-0.52	0.306	1.49	0.43	0.691	0.000361272	0.000167084	FALSE
4930523C07Rik	0	-0.0558	6.96	0.362	0.551	0.791	0.387283	0.418546	TRUE
4930562F07Rik	0	-0.204	0.705	0.159	0.692	0.889	0.00234827	0.00233918	FALSE
Tnn	0	-0.543	0.307	1.46	0.43	0.691	0.000361272	0.000167084	FALSE
Mrps14	0	0.315	7.63	12.2	0.00111	0.0198	0.506684	0.607519	TRUE
Cacybp	0	0.115	6.9	1.27	0.266	0.551	0.383129	0.434252	TRUE
Rabgap1l	0	-0.0909	5.04	0.578	0.567	0.806	0.134935	0.149875	TRUE
Gm36975	0	-0.808	0.323	3.55	0.208	0.49	0.000541908	0.000167084	FALSE
Rc3h1	0	-0.158	5.47	1.46	0.233	0.526	0.181358	0.198663	TRUE
Serpinc1	0	0.0792	1.7	0.0803	0.778	0.93	0.00939306	0.0121972	FALSE
Zbtb37	0	-0.118	4.98	1.33	0.255	0.551	0.132587	0.140852	TRUE
Gm37362	0	1.75	0.36	10.2	0.00832	0.0803	0	0.00100251	FALSE
Dars2	0	0.134	2.79	0.6	0.443	0.704	0.025289	0.0329156	FALSE
Gm37634	0	-0.536	0.567	1.07	0.327	0.598	0.00180636	0.00133668	FALSE
Cenpl	0	0.0618	3.22	0.0715	0.79	0.939	0.0314306	0.0390977	FALSE
Klhl20	0	-0.0947	4.31	0.707	0.646	0.863	0.0841763	0.0965748	FALSE
Ankrd45	0	-0.635	0.437	1.45	0.311	0.584	0.00108382	0.000668338	FALSE
Prdx6	0	-0.0251	8.64	0.051	0.822	0.95	0.689126	0.741688	TRUE
Tnfsf4	0	-0.597	0.267	4.3	0.2	0.483	0.000180636	0	FALSE
Tnfsf18	0	1.57	0.342	9.86	0.016	0.123	0	0.000835422	FALSE
Fasl	0	-0.202	0.326	0.14	0.811	0.943	0.000361272	0.000334169	FALSE
Suco	0	-0.0615	5	0.388	0.536	0.778	0.13927	0.150877	TRUE
4930558K02Rik	0	0.837	0.285	5.15	0.128	0.395	0	0.000334169	FALSE
Pigc	0	0.186	4.04	1.98	0.166	0.463	0.0653902	0.0867168	FALSE
Gm38304	0	0.121	0.346	0.0514	0.855	0.95	0.000361272	0.000501253	FALSE
Dnm3	0	2.11	4.46	66.7	2.88e-10	1.28e-07	0.0290824	0.132164	TRUE
2810442N19Rik	0	-0.641	0.807	2.05	0.166	0.462	0.00289017	0.00250627	FALSE
Dnm3os	0	0.455	5.53	7.32	0.00977	0.0894	0.135116	0.20117	TRUE
Mettl13	0	-0.28	2.86	2.04	0.16	0.452	0.0310694	0.0295739	FALSE
Vamp4	0	-0.0969	4.87	0.837	0.365	0.64	0.125903	0.139181	TRUE
Prrc2c	0	0.0609	8.19	0.517	0.476	0.729	0.640715	0.696074	TRUE
Fmo4	0	-0.476	1.55	2.73	0.156	0.445	0.00921243	0.0085213	FALSE
Fmo1	0	-0.651	5.01	7.45	0.00916	0.0852	0.124097	0.102423	TRUE
Fmo2	0	-0.927	10.1	6.35	0.0155	0.122	0.772941	0.820718	TRUE
Fmo6	0	-1.35	0.308	7.32	0.0265	0.168	0.000361272	0	FALSE
Fmo3	0	0.318	0.361	0.396	0.593	0.824	0.000361272	0.000668338	FALSE
Prrx1	0	0.28	6.22	10.8	0.00202	0.0307	0.23284	0.300585	TRUE
Gm26523	0	0.454	2.5	3.3	0.0764	0.302	0.0169798	0.0250627	FALSE
Gorab	0	0.0212	4.36	0.0276	0.869	0.952	0.0883309	0.100418	TRUE
Kifap3	0	-0.306	5.61	5.68	0.0217	0.15	0.216402	0.200501	TRUE
Scyl3	0	-0.124	3.5	0.521	0.474	0.728	0.0482298	0.0521303	FALSE
BC055324	0	0.0479	1.47	0.0136	0.908	0.971	0.00794798	0.0085213	FALSE
Mettl18	0	-0.248	2.18	1.07	0.308	0.581	0.017341	0.0172097	FALSE
Sele	0	-0.116	0.286	0.0903	0.865	0.95	0.000180636	0.000167084	FALSE
Sell	0	0.0489	0.96	0.0175	0.895	0.965	0.00343208	0.00451128	FALSE
Selp	0	0.017	0.41	0.000198	0.989	0.996	0.000722543	0.000835422	FALSE
Gm16548	0	-0.588	0.267	4.63	0.2	0.483	0.000180636	0	FALSE
F5	0	0.578	0.436	0.92	0.362	0.638	0.000541908	0.000668338	FALSE
Slc19a2	0	1.91	2.88	49.2	1.27e-08	2.97e-06	0.0111994	0.0507937	FALSE
Ccdc181	0	0.482	1.49	1.84	0.182	0.483	0.00632225	0.0101921	FALSE
Blzf1	0	0.0401	4.31	0.133	0.718	0.895	0.0814668	0.0984127	FALSE
Nme7	0	0.0578	3.91	0.196	0.66	0.873	0.0630419	0.0753551	FALSE
Atp1b1	0	-0.235	4.73	1.55	0.219	0.507	0.110368	0.109942	TRUE
Gm26685	0	0.485	0.267	3.13	0.281	0.551	0	0.000167084	FALSE
Dpt	0	0.00785	9.9	0.00399	0.95	0.986	0.852962	0.834921	TRUE
Xcl1	0	0.111	0.47	0.0316	0.869	0.952	0.000903179	0.00100251	FALSE
Sft2d2	0	-0.176	2.59	0.332	0.568	0.807	0.0225795	0.0252297	FALSE
Tiprl	0	-0.109	6.24	1.77	0.191	0.483	0.289921	0.307769	TRUE
Gpr161	0	-0.195	2.84	1.11	0.297	0.569	0.0305275	0.0305764	FALSE
Dcaf6	0	-0.435	4.48	6.67	0.0133	0.11	0.103143	0.089056	TRUE
Mpc2	0	0.037	8.38	0.398	0.531	0.774	0.697977	0.737343	TRUE
Adcy10	0	-0.955	0.71	4.17	0.0482	0.239	0.00307081	0.00167084	FALSE
Mpzl1	0	-0.3	6.3	11.6	0.00148	0.0245	0.308526	0.295906	TRUE
Rcsd1	0	-0.462	3.24	6.43	0.015	0.119	0.0428107	0.0365915	FALSE
Creg1	0	0.19	6.02	6.33	0.0157	0.123	0.228504	0.296909	TRUE
Cd247	0	-0.22	0.647	0.179	0.715	0.894	0.00198699	0.00200501	FALSE
Gm37469	0	1.13	0.305	6.52	0.062	0.274	0	0.000501253	FALSE
Pou2f1	0	-0.267	4.75	5.19	0.0278	0.173	0.118858	0.117794	TRUE
Dusp27	0	-0.865	0.545	3.04	0.0886	0.331	0.00198699	0.00100251	FALSE
Ildr2	0	2.44	1.5	15.8	0.000264	0.00704	0.00162572	0.0110276	FALSE
Gm15853	0	0.512	0.777	1.39	0.266	0.551	0.00198699	0.00334169	FALSE
Tada1	0	-0.296	4.26	5.98	0.0186	0.135	0.087789	0.0860485	FALSE
Pogk	0	-0.186	4.11	1.98	0.167	0.463	0.077854	0.0775272	FALSE
Gm16701.1	0	-0.223	1.1	0.285	0.596	0.827	0.0050578	0.00501253	FALSE
Fam78b	0	-0.327	1.07	0.701	0.451	0.712	0.00487717	0.00467836	FALSE
Uck2	0	0.416	4.43	7.04	0.0112	0.0971	0.0809249	0.115789	TRUE
Tmco1	0	0.243	7.15	11.2	0.00175	0.0279	0.406431	0.503592	TRUE
Aldh9a1	0	-0.075	5.2	0.529	0.471	0.728	0.158598	0.171429	TRUE
Mgst3	0	-0.366	5.85	12.8	0.000877	0.0169	0.246749	0.228906	TRUE
Rxrg	0	-2.59	1.97	40.5	1.11e-07	1.66e-05	0.0222182	0.00401003	FALSE
Gm20711	0	-0.797	0.718	3.05	0.0877	0.33	0.00270954	0.00167084	FALSE
Pbx1	0	0.0316	8.9	0.267	0.608	0.834	0.76409	0.798329	TRUE
Nuf2	0	-0.249	2.5	0.309	0.581	0.819	0.017341	0.0142022	FALSE
Rgs5	0	0.715	1.37	4.35	0.0431	0.224	0.0045159	0.00985798	FALSE
Rgs4	0	1.07	1.1	5.53	0.0233	0.157	0.00270954	0.00584795	FALSE
Ccdc190	0	0.532	0.324	1.22	0.43	0.691	0.000180636	0.000501253	FALSE
Hsd17b7	0	-0.278	3.58	1.73	0.196	0.483	0.0536488	0.0544695	FALSE
3110045C21Rik	0	-0.502	1.16	1.75	0.192	0.483	0.00578035	0.00467836	FALSE
Ddr2	0	0.163	6.37	1.41	0.242	0.539	0.279805	0.346032	TRUE
Uap1	0	-0.0244	5.56	0.0662	0.798	0.943	0.19021	0.217544	TRUE
Gm37748	0	-1.35	0.421	6.88	0.0388	0.209	0.00126445	0.000334169	FALSE
Gm37502	0	0.0604	0.378	0.0105	0.95	0.986	0.000541908	0.000668338	FALSE
Uhmk1	0	-0.0908	4.56	0.379	0.541	0.783	0.100253	0.113784	TRUE
4930500M09Rik	0	0.346	0.363	0.447	0.593	0.824	0.000361272	0.000668338	FALSE
Sh2d1b1	0	0.5	1.08	1.6	0.213	0.498	0.00361272	0.00618212	FALSE
Gm7694	0	0.17	2.16	0.406	0.527	0.769	0.0146315	0.0193818	FALSE
Nos1ap	0	0.278	3.45	2.51	0.121	0.393	0.0410043	0.0564745	FALSE
Olfml2b	0	0.22	4.15	0.878	0.354	0.629	0.0641257	0.0845447	FALSE
Atf6	0	0.064	6.04	0.379	0.542	0.783	0.231756	0.287218	TRUE
Dusp12	0	-0.113	4.82	0.778	0.383	0.66	0.124819	0.130827	TRUE
Gm26620	0	-0.471	1.48	2.22	0.143	0.423	0.00903179	0.0075188	FALSE
Fcrlb	0	-0.593	0.267	4.45	0.2	0.483	0.000180636	0	FALSE
Fcrla	0	-1.22	0.669	4.63	0.0371	0.204	0.00270954	0.00133668	FALSE
Fcgr2b	0	0.391	1.17	0.847	0.363	0.638	0.00397399	0.00685046	FALSE
Fcgr4	0	-0.542	0.604	1.29	0.325	0.598	0.00198699	0.00150376	FALSE
Fcgr3	0	0.155	1.51	0.161	0.69	0.889	0.00740607	0.00985798	FALSE
Cfap126	0	-0.138	1.96	0.303	0.585	0.822	0.0131864	0.013868	FALSE
Sdhc	0	0.187	6.45	10.5	0.0023	0.0334	0.296062	0.36391	TRUE
Mpz	0	0.247	0.937	0.268	0.608	0.834	0.00325145	0.00434419	FALSE
Pcp4l1	0	-0.419	0.482	0.682	0.478	0.73	0.00126445	0.00100251	FALSE
Nr1i3	0	-0.597	0.267	4.3	0.2	0.483	0.000180636	0	FALSE
Tomm40l	0	0.409	3.16	6.4	0.0152	0.12	0.0323338	0.0484545	FALSE
Apoa2	0	-0.448	1.71	1.93	0.172	0.467	0.0113801	0.00952381	FALSE
Fcer1g	0	-0.0412	4.07	0.102	0.781	0.932	0.0711705	0.0773601	FALSE
Ndufs2	0	0.00819	7.25	0.0111	0.917	0.975	0.46297	0.515789	TRUE
Adamts4	0	1.08	4.86	19.4	7.09e-05	0.0027	0.0447977	0.0947368	FALSE
B4galt3	0	-0.435	4.62	17.6	0.000134	0.00428	0.115426	0.103926	TRUE
Ppox	0	-0.0172	4.11	0.0237	0.878	0.956	0.0749639	0.0842105	FALSE
Usp21	0	-0.0276	3.88	0.0293	0.879	0.956	0.0610549	0.0705096	FALSE
Ufc1	0	0.228	7.65	8.36	0.00601	0.0653	0.511199	0.605347	TRUE
Gm20045	0	-0.317	2.91	2.11	0.154	0.441	0.0298049	0.0287385	FALSE
Dedd	0	0.0367	3.8	0.11	0.78	0.931	0.0574422	0.0708438	FALSE
Nit1	0	-0.0511	4.85	0.299	0.587	0.823	0.124277	0.138346	TRUE
Pfdn2	0	0.034	6.95	0.154	0.697	0.889	0.406973	0.462322	TRUE
Klhdc9	0	-0.324	1.18	0.939	0.338	0.611	0.00596098	0.00551378	FALSE
Nectin4	0	0.368	0.687	0.41	0.526	0.769	0.00180636	0.00267335	FALSE
Arhgap30	0	-0.217	1.58	0.359	0.552	0.793	0.00903179	0.00902256	FALSE
Usf1	0	-0.135	4.72	1.42	0.241	0.537	0.114884	0.124311	TRUE
Tstd1	0	-0.229	0.709	0.18	0.674	0.883	0.00234827	0.00233918	FALSE
Gm26641	0	0.363	0.359	0.505	0.593	0.824	0.000361272	0.000668338	FALSE
F11r	0	0.198	2.03	0.603	0.442	0.703	0.0126445	0.0172097	FALSE
B930036N10Rik	0	0.68	2.01	7.26	0.01	0.0912	0.00975434	0.0170426	FALSE
Alyref2	0	0.122	3.88	0.788	0.38	0.657	0.058526	0.0728488	FALSE
Itln1	0	-1.02	0.288	6.62	0.0701	0.286	0.000361272	0	FALSE
Cd244	0	0.0123	0.383	0.00185	0.966	0.992	0.000541908	0.000668338	FALSE
Ly9	0	-0.261	0.437	0.209	0.705	0.889	0.000722543	0.000835422	FALSE
Slamf7	0	-1.14	0.351	4.11	0.0992	0.349	0.000541908	0.000167084	FALSE
Cd48	0	0.386	1.52	1.06	0.309	0.582	0.00668353	0.0105263	FALSE
Slamf1	0	-0.783	0.446	2.11	0.191	0.483	0.00126445	0.000668338	FALSE
Cd84	0	0.724	1.33	3.98	0.0525	0.253	0.00469653	0.00918964	FALSE
Gm10521	0	0.48	0.266	3.24	0.281	0.551	0	0.000167084	FALSE
Gm37065	0	-0.505	0.504	0.898	0.349	0.623	0.00144509	0.00100251	FALSE
Slamf6	0	0.523	0.766	0.84	0.364	0.64	0.00144509	0.0031746	FALSE
Vangl2	0	-0.255	4.47	6.21	0.0167	0.127	0.0989884	0.0980785	FALSE
Nhlh1	0	-0.612	0.269	3.49	0.2	0.483	0.000180636	0	FALSE
Ncstn	0	0.291	5.39	6.07	0.0178	0.132	0.154444	0.21604	TRUE
Copa	0	0.105	7.21	3.29	0.0767	0.303	0.443461	0.515622	TRUE
Gm37756	0	-0.212	0.903	0.255	0.766	0.925	0.00343208	0.00367586	FALSE
Pex19	0	0.0425	5.47	0.33	0.569	0.808	0.178288	0.208521	TRUE
Dcaf8	0	-0.092	6.75	1.87	0.179	0.48	0.378071	0.411195	TRUE
Pea15a	0	0.305	4.06	3.7	0.0611	0.274	0.0614162	0.0885547	FALSE
Casq1	0	-0.187	0.327	0.123	0.811	0.943	0.000361272	0.000334169	FALSE
Gm17224	0	0.806	0.34	3.05	0.258	0.551	0.000180636	0.000668338	FALSE
Atp1a4	0	0.764	0.396	1.73	0.264	0.551	0.000361272	0.000835422	FALSE
Igsf8	0	0.331	3.7	5.27	0.0267	0.169	0.0478685	0.0696742	FALSE
Atp1a2	0	-0.614	8.03	13.2	0.000743	0.015	0.603143	0.555556	TRUE
Kcnj10	0	-0.12	0.286	0.0903	0.865	0.95	0.000180636	0.000167084	FALSE
Pigm	0	0.335	3.5	4.31	0.0439	0.226	0.0410043	0.059315	FALSE
Slamf9	0	-1.1	0.961	4.88	0.0327	0.188	0.00523844	0.00250627	FALSE
Igsf9	0	-0.154	0.864	0.105	0.747	0.915	0.00307081	0.00334169	FALSE
Tagln2	0	0.121	10.2	1.82	0.184	0.483	0.887645	0.909774	TRUE
Cfap45	0	0.0751	2.14	0.106	0.929	0.978	0.0149928	0.0182122	FALSE
Vsig8	0	-0.853	0.459	2.03	0.191	0.483	0.00126445	0.000668338	FALSE
Slamf8	0	0.807	0.34	2.99	0.258	0.551	0.000180636	0.000668338	FALSE
Dusp23	0	0.14	5	0.846	0.363	0.638	0.132045	0.158229	TRUE
Ackr1	0	1.37	0.324	7.04	0.0312	0.184	0	0.000501253	FALSE
Cadm3	0	0.351	0.36	0.52	0.593	0.824	0.000361272	0.000668338	FALSE
Aim2	0	-0.9	0.589	2.76	0.104	0.359	0.00216763	0.00116959	FALSE
Ifi206	0	0.773	0.344	2.29	0.258	0.551	0.000180636	0.000668338	FALSE
Ifi214	0	-0.581	0.266	4.83	0.2	0.483	0.000180636	0	FALSE
Ifi213	0	0.363	0.365	0.451	0.593	0.824	0.000361272	0.000668338	FALSE
Ifi209	0	-0.239	0.495	0.211	0.654	0.868	0.00126445	0.00116959	FALSE
Ifi208	0	-0.85	0.326	3.4	0.208	0.49	0.000541908	0.000167084	FALSE
Ifi207	0	-0.305	0.885	0.464	0.499	0.745	0.00361272	0.00334169	FALSE
Ifi204	0	0.888	1.04	4.73	0.0352	0.198	0.00270954	0.00551378	FALSE
Mndal	0	1.34	1.7	7.53	0.00883	0.0833	0.0050578	0.0106934	FALSE
Ifi211	0	2.02	0.786	10.1	0.00275	0.038	0.000722543	0.00401003	FALSE
Ifi203	0	1.37	1.67	8.9	0.00469	0.0554	0.00397399	0.0115288	FALSE
Ifi205	0	0.485	0.417	0.596	0.513	0.757	0.000541908	0.00100251	FALSE
Olfr433	0	-0.111	0.285	0.0888	0.865	0.95	0.000180636	0.000167084	FALSE
Spta1	0	0.117	0.344	0.0571	0.855	0.95	0.000361272	0.000501253	FALSE
Fmn2	0	-0.712	0.397	1.66	0.294	0.566	0.000903179	0.000501253	FALSE
Grem2	0	1.65	1.15	8.21	0.00644	0.0682	0.00198699	0.00735171	FALSE
Rgs7	0	0.475	0.266	3.36	0.281	0.551	0	0.000167084	FALSE
Fh1	0	0.148	5.7	2.47	0.124	0.395	0.200867	0.245948	TRUE
Kmo	0	-1	0.385	3.36	0.143	0.421	0.000903179	0.000334169	FALSE
Opn3	0	-0.604	1.18	2.3	0.137	0.413	0.00650289	0.00467836	FALSE
Chml	0	-0.56	3.17	11.4	0.0016	0.026	0.0419075	0.0334169	FALSE
Exo1	0	-0.317	1.78	0.535	0.468	0.728	0.0101156	0.00969089	FALSE
Gm38100	0	0.0329	0.384	0.00403	0.95	0.986	0.000541908	0.000668338	FALSE
Rbm8a2	0	-0.375	1.23	0.965	0.331	0.603	0.00650289	0.00584795	FALSE
Cep170	0	-0.468	5.27	34.1	6.34e-07	6.62e-05	0.174133	0.156558	TRUE
Sdccag8	0	-0.126	3.42	0.935	0.339	0.612	0.0458815	0.0486216	FALSE
Akt3	0	-0.00124	4.21	0.000129	0.991	0.996	0.0800217	0.0903926	FALSE
Zbtb18	0	-0.4	3.3	4.66	0.0366	0.203	0.0444364	0.0419382	FALSE
1700016C15Rik	0	-1.58	0.324	9.6	0.0104	0.0927	0.000722543	0	FALSE
Adss	0	-0.0071	5.31	0.00518	0.957	0.988	0.159863	0.186299	TRUE
Catspere2	0	-0.125	1.05	0.0881	0.768	0.925	0.0045159	0.00484545	FALSE
Desi2	0	-0.0845	6.3	2.15	0.149	0.435	0.291004	0.320802	TRUE
B230369F24Rik	0	0.0944	2.55	0.192	0.663	0.875	0.0202312	0.0267335	FALSE
Cox20	0	0.213	6.52	2.52	0.12	0.392	0.299675	0.37995	TRUE
Hnrnpu	0	-0.043	8.41	0.329	0.569	0.808	0.672688	0.726483	TRUE
Efcab2	0	-0.031	2.79	0.0255	0.897	0.966	0.0260116	0.0302423	FALSE
Kif26b	0	1.89	3.38	22.9	2.08e-05	0.00103	0.0180636	0.0636591	FALSE
Smyd3	0	-0.124	3.66	0.386	0.538	0.779	0.0552746	0.0589808	FALSE
Tfb2m	0	-0.137	4.21	1.85	0.181	0.483	0.0807442	0.087051	FALSE
Cnst	0	-0.433	4.71	4.61	0.0376	0.205	0.117594	0.114119	TRUE
Sccpdh	0	0.0113	5.08	0.0109	0.917	0.975	0.137825	0.161236	TRUE
Kif28	0	0.182	0.524	0.0943	0.76	0.924	0.00108382	0.00150376	FALSE
Ahctf1	0	-0.0581	5.25	0.358	0.553	0.794	0.156792	0.175104	TRUE
Cdc42bpa	0	-0.183	6.01	5.82	0.0202	0.143	0.25289	0.259148	TRUE
Coq8a	0	-0.621	3	5.37	0.0253	0.166	0.037211	0.0305764	FALSE
Gm37336	0	-0.511	0.303	1.61	0.43	0.691	0.000361272	0.000167084	FALSE
Psen2	0	-0.0321	4.46	0.0911	0.764	0.925	0.0910405	0.107268	TRUE
Gm31728	0	1.91	0.378	13.6	0.00437	0.0528	0	0.00116959	FALSE
Itpkb	0	0.122	3.97	0.637	0.429	0.691	0.0619581	0.0780284	FALSE
Stum	0	-0.591	0.267	4.52	0.2	0.483	0.000180636	0	FALSE
Parp1	0	-0.0494	4.99	0.137	0.713	0.893	0.134754	0.145363	TRUE
Lin9	0	-0.252	3.11	2.22	0.144	0.423	0.0355853	0.0354219	FALSE
Mixl1	0	-1.02	0.288	6.55	0.0701	0.286	0.000361272	0	FALSE
Acbd3	0	-0.146	6.54	1.11	0.298	0.57	0.339053	0.35188	TRUE
Gm37768	0	0.237	0.646	0.237	0.634	0.854	0.00162572	0.00233918	FALSE
H3f3a	0	-0.0139	10.7	0.0168	0.898	0.966	0.93479	0.9467	TRUE
Gm17275	0	-0.204	1.09	0.207	0.651	0.868	0.0050578	0.00501253	FALSE
H3f3aos	0	-0.345	0.979	0.602	0.442	0.703	0.00433526	0.00367586	FALSE
Sde2	0	0.0177	5.97	0.0466	0.83	0.95	0.248194	0.281871	TRUE
Pycr2	0	0.148	5.23	1.63	0.209	0.492	0.151553	0.186633	TRUE
Lefty1	0	0.759	2.67	11.3	0.00164	0.0265	0.0180636	0.0350877	FALSE
Tmem63a	0	-0.0534	3.58	0.066	0.799	0.943	0.0473266	0.0569758	FALSE
2210411M09Rik	0	0.48	0.266	3.25	0.281	0.551	0	0.000167084	FALSE
Ephx1	0	3.05	4.57	84.5	1.1e-11	8.16e-09	0.0218569	0.163241	TRUE
Nvl	0	0.0944	5.08	0.882	0.665	0.877	0.13927	0.167084	TRUE
Cnih4	0	-0.00507	6.19	0.00373	0.952	0.986	0.281431	0.307602	TRUE
Wdr26	0	-0.0283	7.09	0.157	0.863	0.95	0.432081	0.465831	TRUE
A430110L20Rik	0	-0.535	1.3	1.82	0.184	0.483	0.00686416	0.00601504	FALSE
Cnih3	0	-1.03	0.289	5.95	0.0701	0.286	0.000361272	0	FALSE
Ccdc121	0	-0.501	0.496	0.9	0.348	0.623	0.00144509	0.00100251	FALSE
Dnah14	0	-0.244	0.398	0.164	0.735	0.906	0.000722543	0.000668338	FALSE
Lbr	0	-0.0594	4.51	0.388	0.537	0.778	0.0948338	0.105764	TRUE
Gm5533	0	1.46	0.414	7.61	0.0311	0.184	0.000180636	0.00133668	FALSE
Enah	0	0.134	8.02	3.96	0.053	0.255	0.610368	0.670343	TRUE
Srp9	0	0.136	7.84	3.28	0.0771	0.305	0.571171	0.650794	TRUE
Degs1	0	0.05	6.72	0.415	0.523	0.766	0.358201	0.410192	TRUE
1700047M11Rik	0	-0.537	0.622	0.738	0.395	0.673	0.00180636	0.00150376	FALSE
Fbxo28	0	-0.0177	4.46	0.038	0.846	0.95	0.0912211	0.107101	TRUE
Trp53bp2	0	-0.322	4.53	8.62	0.00535	0.0602	0.104769	0.101921	TRUE
Capn2	0	0.00113	6.49	0.000199	0.989	0.996	0.318822	0.369089	TRUE
Gm37885	0	0.849	0.286	4.8	0.128	0.395	0	0.000334169	FALSE
Susd4	0	-0.761	1.87	6.29	0.016	0.123	0.0146315	0.0105263	FALSE
Tlr5	0	-1.44	0.588	6.89	0.012	0.103	0.0025289	0.000835422	FALSE
Gm38079	0	-0.739	0.364	2.1	0.264	0.551	0.000722543	0.000334169	FALSE
Disp1	0	0.207	2.61	0.839	0.365	0.64	0.0211344	0.0282373	FALSE
Brox	0	-0.0605	4.77	0.356	0.907	0.971	0.11362	0.131495	TRUE
Aida	0	-0.0776	5.01	0.578	0.451	0.712	0.136922	0.150376	TRUE
Mia3	0	-0.00868	6.08	0.00979	0.945	0.985	0.259754	0.292063	TRUE
Taf1a	0	-0.561	3	10.7	0.00213	0.0318	0.0373916	0.0300752	FALSE
Gm37986	0	-0.248	0.966	0.264	0.61	0.836	0.00397399	0.00401003	FALSE
Hhipl2	0	-1.1	0.438	3.89	0.0973	0.347	0.00126445	0.000501253	FALSE
Dusp10	0	0.302	3.33	2.6	0.114	0.38	0.0339595	0.0487886	FALSE
1700056E22Rik	0	-0.504	2.01	2.57	0.116	0.384	0.0162572	0.0131997	FALSE
Gm37800	0	0.545	0.326	1.28	0.43	0.691	0.000180636	0.000501253	FALSE
Hlx	0	-0.389	4.62	3.82	0.0573	0.266	0.104949	0.102089	TRUE
Gm34342	0	-0.173	3.6	1.1	0.314	0.588	0.0507587	0.0558062	FALSE
2001-03-01	0	-1.56	0.384	8.66	0.0218	0.15	0.00108382	0.000167084	FALSE
2002-03-01	0	0.111	7.18	1.95	0.17	0.467	0.437319	0.504762	TRUE
C130074G19Rik	0	-0.398	1.16	1.07	0.345	0.62	0.0050578	0.00517962	FALSE
Mark1	0	1.17	4.36	37.9	2.22e-07	2.83e-05	0.0541908	0.126316	TRUE
Gm37662	0	-0.101	0.285	0.0847	0.865	0.95	0.000180636	0.000167084	FALSE
Rab3gap2	0	0.0224	4.17	0.0336	0.894	0.965	0.0749639	0.0898914	FALSE
Iars2	0	0.0595	5.18	0.515	0.477	0.73	0.143425	0.177109	TRUE
Bpnt1	0	0.266	4.29	4.79	0.0341	0.194	0.0758671	0.105597	TRUE
4930532G15Rik	0	0.0697	3.35	0.136	0.714	0.893	0.0364884	0.0449457	FALSE
Eprs	0	-0.0563	8.22	0.136	0.714	0.894	0.524566	0.576274	TRUE
9630028B13Rik	0	0.113	0.345	0.0482	0.855	0.95	0.000361272	0.000501253	FALSE
Lyplal1	0	-0.0864	3.48	0.229	0.635	0.854	0.0460621	0.0526316	FALSE
Tgfb2	0	-0.519	7.21	18.8	8.8e-05	0.00318	0.446351	0.3868	TRUE
Rrp15	0	0.141	5.15	1.37	0.248	0.548	0.141257	0.181454	TRUE
A430105J06Rik	0	-0.194	2.23	0.55	0.462	0.723	0.0175217	0.0173768	FALSE
Spata17	0	1.16	0.379	5.66	0.0906	0.334	0.000180636	0.00100251	FALSE
1700007P06Rik	0	-0.706	0.697	1.67	0.203	0.488	0.00270954	0.00167084	FALSE
Gpatch2	0	-0.185	5.29	4.4	0.0419	0.22	0.177746	0.171429	TRUE
Gm38155	0	0.278	0.309	0.308	0.705	0.889	0.000180636	0.000334169	FALSE
Gm37896	0	-0.371	0.449	0.537	0.484	0.734	0.00108382	0.000835422	FALSE
Esrrg	0	-1.3	0.359	7.68	0.0467	0.234	0.000722543	0.000167084	FALSE
Kctd3	0	-0.29	5.1	4.12	0.0485	0.24	0.152999	0.147201	TRUE
Kcnk2	0	-0.267	4.34	2.62	0.113	0.378	0.081828	0.0795322	FALSE
A430027H14Rik	0	-0.73	0.524	2	0.215	0.5	0.00162572	0.00100251	FALSE
Cenpf	0	-0.0105	5.16	0.000477	0.983	0.995	0.0384754	0.0319131	FALSE
Ptpn14	0	0.341	3.9	5.4	0.025	0.165	0.0547327	0.0810359	FALSE
Gm26574	0	-0.494	0.303	1.58	0.43	0.691	0.000361272	0.000167084	FALSE
Gm37422	0	0.899	0.618	3.11	0.105	0.361	0.00108382	0.00267335	FALSE
Smyd2	0	-0.0683	5.05	0.3	0.587	0.823	0.142522	0.158229	TRUE
Prox1	0	-0.749	1.6	5.82	0.0202	0.142	0.0101156	0.00685046	FALSE
Rps6kc1	0	-0.143	3.88	1.12	0.296	0.567	0.0657514	0.071345	FALSE
Angel2	0	-0.188	5.7	5.48	0.024	0.16	0.212247	0.219716	TRUE
Vash2	0	-0.169	2.64	0.34	0.563	0.803	0.0263728	0.0258981	FALSE
Flvcr1	0	-0.195	2.99	1.33	0.255	0.551	0.0330564	0.0349206	FALSE
A230020J21Rik	0	0.478	0.266	3.29	0.281	0.551	0	0.000167084	FALSE
Tatdn3	0	-0.303	3.81	7.16	0.0105	0.0932	0.0639451	0.0629908	FALSE
Nsl1	0	-0.755	1.33	3.97	0.0527	0.254	0.00794798	0.0053467	FALSE
Batf3	0	1.45	1.9	9.74	0.00323	0.043	0.00469653	0.0142022	FALSE
Fam71a	0	0.494	1.88	1.5	0.228	0.519	0.00794798	0.0137009	FALSE
Atf3	0	0.539	7.32	6.61	0.0137	0.112	0.213873	0.297911	TRUE
D730003I15Rik	0	-0.406	3.01	4.66	0.0366	0.203	0.0350434	0.0329156	FALSE
Gm37168	0	-0.595	0.267	4.36	0.2	0.483	0.000180636	0	FALSE
Nenf	0	-0.175	9.24	6.76	0.0128	0.107	0.839776	0.840267	TRUE
Tmem206	0	-0.572	2.86	4.48	0.0402	0.213	0.0350434	0.027736	FALSE
Ppp2r5a	0	-0.0876	5.43	1.39	0.244	0.542	0.178829	0.196157	TRUE
Gm32200	0	-0.544	0.306	1.54	0.43	0.691	0.000361272	0.000167084	FALSE
Dtl	0	-0.23	4.01	0.607	0.44	0.702	0.0596098	0.0573099	FALSE
Ints7	0	-0.0119	4.58	0.0162	0.966	0.992	0.100434	0.116458	TRUE
Lpgat1	0	-0.334	7.04	2.64	0.112	0.375	0.396315	0.415873	TRUE
Gm38037	0	0.223	0.996	0.165	0.686	0.889	0.00361272	0.00367586	FALSE
Nek2	0	-0.334	1.85	0.485	0.49	0.736	0.00903179	0.00885547	FALSE
1700034H15Rik	0	-0.973	0.557	3.13	0.0866	0.328	0.00180636	0.00100251	FALSE
Slc30a1	0	-0.126	3.05	0.482	0.491	0.737	0.0354046	0.0365915	FALSE
Rd3	0	-0.544	0.306	1.53	0.43	0.691	0.000361272	0.000167084	FALSE
Gm26670	0	-0.485	1.44	2.24	0.142	0.421	0.00812861	0.00718463	FALSE
Traf5	0	-0.144	4.66	1.56	0.219	0.506	0.109285	0.118463	TRUE
Gm26879	0	-0.527	1.89	2.7	0.108	0.369	0.0140896	0.0113617	FALSE
Rcor3	0	-0.278	5.34	7.8	0.00779	0.0775	0.176301	0.173768	TRUE
Gm10516	0	0.181	1.17	0.218	0.766	0.925	0.00487717	0.00601504	FALSE
Kcnh1	0	-0.602	0.473	1.26	0.32	0.593	0.00126445	0.000835422	FALSE
Hhat	0	0.299	2.24	1.85	0.329	0.6	0.0155347	0.0208855	FALSE
Sertad4	0	-0.541	3.32	10.7	0.00209	0.0315	0.0473266	0.0389307	FALSE
Gm15867	0	0.223	1.32	0.325	0.572	0.811	0.00578035	0.00768588	FALSE
Syt14	0	-1.02	0.288	6.72	0.0701	0.286	0.000361272	0	FALSE
Diexf	0	-0.392	3.02	4.67	0.0364	0.202	0.0357659	0.0334169	FALSE
Irf6	0	-0.31	0.469	0.299	0.678	0.886	0.00108382	0.00100251	FALSE
A130010J15Rik	0	-0.306	3.35	3.53	0.0672	0.286	0.0462428	0.0439432	FALSE
Traf3ip3	0	0.264	1.13	0.391	0.535	0.777	0.00415462	0.00634921	FALSE
4930570N18Rik	0	0.873	0.418	2.52	0.171	0.467	0.000361272	0.00116959	FALSE
Lamb3	0	-0.484	1.94	2.49	0.122	0.395	0.0137283	0.0130326	FALSE
Hsd11b1	0	0.0737	8.82	0.0618	0.805	0.943	0.567919	0.669173	TRUE
G0s2	0	-0.626	10	12.6	0.000964	0.0181	0.817016	0.803509	TRUE
Camk1g	0	-0.356	4.56	8.18	0.00652	0.0687	0.11073	0.101754	TRUE
Plxna2	0	-0.9	4.87	15.1	0.000343	0.00845	0.129697	0.0964077	TRUE
Cd34	0	-0.239	7.48	7.48	0.00903	0.0844	0.488078	0.464996	TRUE
Gm16897	0	0.746	0.552	1.95	0.215	0.501	0.000903179	0.00200501	FALSE
Gm32250	0	0.015	0.503	0.00189	0.966	0.992	0.00108382	0.00133668	FALSE
Gm37027	0	0.486	0.267	3.11	0.281	0.551	0	0.000167084	FALSE
Cd46	0	-0.535	2.91	5.14	0.0285	0.176	0.0325145	0.027736	FALSE
Cr1l	0	-0.0692	5.92	0.904	0.496	0.741	0.23591	0.256642	TRUE
Cr2	0	-0.0526	0.915	0.0101	0.921	0.977	0.00325145	0.00401003	FALSE
Fam171a1	0	-0.193	6.53	4.65	0.0368	0.203	0.345556	0.346533	TRUE
Nmt2	0	-0.44	5.06	16.7	0.000188	0.00551	0.152818	0.138179	TRUE
Rpp38	0	-0.412	2.57	4.23	0.0459	0.233	0.0251084	0.0223893	FALSE
Acbd7	0	0.292	0.956	0.656	0.423	0.691	0.00307081	0.00451128	FALSE
Olah	0	-0.595	0.267	4.39	0.2	0.483	0.000180636	0	FALSE
Meig1	0	-0.557	0.968	1.51	0.225	0.515	0.00415462	0.00350877	FALSE
Dclre1c	0	0.53	2.64	9.51	0.00357	0.0463	0.0187861	0.0314119	FALSE
Suv39h2	0	-0.283	2.18	0.882	0.353	0.628	0.0180636	0.0160401	FALSE
Hspa14	0	0.24	5.74	8.56	0.00549	0.0613	0.195087	0.24812	TRUE
Gm45902	0	-0.182	2.61	0.614	0.437	0.699	0.0245665	0.0245614	FALSE
Cdnf	0	-0.357	0.729	0.55	0.462	0.723	0.00270954	0.00233918	FALSE
Fam107b	0	0.433	3.27	9.46	0.00365	0.0471	0.0317919	0.049457	FALSE
Frmd4a	0	0.11	5.06	1.23	0.342	0.616	0.131684	0.157059	TRUE
Gm13179	0	-1.37	0.365	6.33	0.0467	0.234	0.000903179	0.000167084	FALSE
Prpf18	0	-0.0599	4.72	0.305	0.595	0.825	0.113981	0.128321	TRUE
Bend7	0	-0.631	2.17	4.19	0.0468	0.234	0.0187861	0.0137009	FALSE
Sephs1	0	-0.029	5.03	0.103	0.75	0.917	0.137825	0.157226	TRUE
Phyh	0	0.498	4.89	12	0.00124	0.0214	0.101698	0.162072	TRUE
Ucma	0	0.489	0.267	3.02	0.281	0.551	0	0.000167084	FALSE
Mcm10	0	-0.235	1.94	0.464	0.5	0.745	0.0135477	0.011863	FALSE
Optn	0	-0.498	3.18	7.69	0.00821	0.08	0.0449783	0.0350877	FALSE
4930551O13Rik	0	-1.07	0.34	5.62	0.0992	0.349	0.000722543	0.000167084	FALSE
Ccdc3	0	-2.22	1.14	18.6	9.29e-05	0.00331	0.0070448	0.00183793	FALSE
Camk1d	0	1.23	1.48	12.3	0.00106	0.0193	0.0045159	0.0111947	FALSE
Cdc123	0	0.143	5.91	3.61	0.0643	0.28	0.22724	0.272849	TRUE
Nudt5	0	0.195	5.23	2.09	0.155	0.443	0.143064	0.182623	TRUE
Gm13199	0	-0.451	1.12	1.04	0.313	0.586	0.00523844	0.00484545	FALSE
Sec61a2	0	-0.276	5.17	7.27	0.00998	0.0908	0.157695	0.156224	TRUE
Gm13267	0	0.833	0.284	5.29	0.128	0.395	0	0.000334169	FALSE
Dhtkd1	0	-0.212	2.2	0.559	0.459	0.72	0.0167991	0.0177109	FALSE
Upf2	0	-0.173	5.14	2.38	0.131	0.4	0.15896	0.163241	TRUE
Proser2	0	0.0233	3.03	0.0097	0.922	0.977	0.0314306	0.0362573	FALSE
Echdc3	0	-0.177	4.99	1.03	0.317	0.59	0.135658	0.139181	TRUE
Usp6nl	0	0.27	5.2	7.66	0.00832	0.0803	0.135658	0.186967	TRUE
Gm13391	0	-0.0961	0.287	0.0743	0.865	0.95	0.000180636	0.000167084	FALSE
Celf2	0	0.0897	8.45	2.21	0.144	0.426	0.702132	0.765246	TRUE
Gm26565	0	0.078	1.73	0.0487	0.826	0.95	0.00975434	0.011863	FALSE
Gata3	0	-0.229	0.987	0.339	0.588	0.824	0.00397399	0.00401003	FALSE
Taf3	0	0.0769	4.96	0.56	0.458	0.72	0.124819	0.15188	TRUE
Atp5c1	0	0.15	8.56	3.86	0.0561	0.262	0.69599	0.756057	TRUE
Kin	0	-0.071	5.21	0.625	0.434	0.695	0.158418	0.16675	TRUE
Itih2	0	-0.606	0.268	3.84	0.2	0.483	0.000180636	0	FALSE
Itih5	0	0.186	2.97	0.744	0.393	0.672	0.0258309	0.0325815	FALSE
Sfmbt2	0	0.301	1.76	1.25	0.27	0.551	0.00939306	0.0128655	FALSE
Prkcq	0	-0.948	0.782	4.55	0.0388	0.209	0.00343208	0.00200501	FALSE
8030442B05Rik	0	-0.201	0.327	0.129	0.811	0.943	0.000361272	0.000334169	FALSE
Gm13293	0	0.86	0.413	2.04	0.171	0.467	0.000361272	0.00116959	FALSE
Pfkfb3	0	-0.62	5.76	7.74	0.00802	0.0787	0.205383	0.179449	TRUE
Gm10851	0	0.325	0.362	0.434	0.593	0.824	0.000361272	0.000668338	FALSE
Rbm17	0	0.159	6	3.86	0.0561	0.262	0.238078	0.285046	TRUE
Il2ra	0	0.25	0.303	0.375	0.705	0.889	0.000180636	0.000334169	FALSE
Il15ra	0	0.0342	1.03	0.00828	0.928	0.978	0.00379335	0.00467836	FALSE
Fbxo18	0	-0.0108	5.05	0.0116	0.915	0.974	0.137825	0.160234	TRUE
Ankrd16	0	-0.309	4.45	7.47	0.0091	0.0849	0.0984465	0.0967419	FALSE
Itga8	0	-0.575	8.02	8.45	0.00577	0.0637	0.586344	0.57594	TRUE
E030013I19Rik	0	-0.592	1.97	4.49	0.0399	0.212	0.015354	0.0121972	FALSE
Mindy3	0	-0.0481	5.22	0.229	0.726	0.902	0.148663	0.170259	TRUE
Pter	0	0.0803	3.27	0.348	0.558	0.798	0.0363078	0.0479532	FALSE
C1ql3	0	0.532	0.323	1.44	0.43	0.691	0.000180636	0.000501253	FALSE
Rsu1	0	-0.0141	7.52	0.0246	0.876	0.956	0.519509	0.56391	TRUE
Cubn	0	-0.69	0.628	2.01	0.164	0.458	0.00234827	0.00150376	FALSE
Trdmt1	0	0.194	3.02	1.05	0.311	0.584	0.0307081	0.039599	FALSE
Vim	0	-0.131	11.2	1.17	0.285	0.555	0.945809	0.948371	TRUE
St8sia6	0	-1.15	0.539	4.27	0.0462	0.234	0.00198699	0.000835422	FALSE
Hacd1	0	-0.0656	6.62	0.717	0.402	0.678	0.340318	0.375104	TRUE
Stam	0	-0.0623	4.54	0.314	0.683	0.889	0.0979046	0.11061	TRUE
Tmem236	0	-1.35	0.308	8.66	0.0265	0.168	0.000541908	0	FALSE
Mrc1	0	0.123	2.19	0.245	0.646	0.863	0.0149928	0.0192147	FALSE
Slc39a12	0	-0.548	0.306	1.52	0.43	0.691	0.000361272	0.000167084	FALSE
Cacnb2	0	-0.072	6.41	0.633	0.431	0.691	0.317197	0.329323	TRUE
Gm10848	0	-0.43	3.87	5.2	0.0276	0.173	0.0715318	0.0598162	FALSE
Gm13269	0	-0.519	3.58	8.82	0.00488	0.0569	0.0583454	0.0487886	FALSE
Nsun6	0	-0.247	2.93	3.01	0.138	0.415	0.0321532	0.0315789	FALSE
Arl5b	0	0.322	6.55	9.53	0.00354	0.0459	0.264451	0.326149	TRUE
Malrd1	0	-0.744	0.483	2.07	0.205	0.49	0.00144509	0.000835422	FALSE
Plxdc2	0	-0.338	9.55	11.9	0.0013	0.0222	0.862536	0.858145	TRUE
Nebl	0	-0.341	8.79	8.82	0.00488	0.0569	0.761922	0.768922	TRUE
A930004D18Rik	0	-0.516	3.08	9.98	0.0029	0.0396	0.0413656	0.0322473	FALSE
Skida1	0	-0.561	2.11	4.7	0.0358	0.2	0.0180636	0.0140351	FALSE
Mllt10	0	-0.187	5.85	5.39	0.0251	0.165	0.240065	0.244277	TRUE
Dnajc1	0	0.133	7.11	2.34	0.133	0.406	0.419256	0.487051	TRUE
Commd3	0	0.601	7.53	38.3	1.98e-07	2.6e-05	0.452673	0.588304	TRUE
Bmi1	0	-0.177	5.11	3	0.0905	0.334	0.148844	0.152882	TRUE
Spag6	0	-1.11	0.44	3.54	0.0973	0.347	0.00126445	0.000501253	FALSE
Pip4k2a	0	0.0563	3.21	0.105	0.789	0.938	0.037211	0.0429407	FALSE
4930426L09Rik	0	-0.171	0.361	0.118	0.769	0.925	0.000361272	0.000501253	FALSE
Armc3	0	-0.126	0.484	0.0443	0.878	0.956	0.00108382	0.00116959	FALSE
Msrb2	0	-0.303	4.48	8.41	0.00588	0.0644	0.103324	0.100418	TRUE
Gm33940	0	0.318	0.361	0.396	0.593	0.824	0.000361272	0.000668338	FALSE
Otud1	0	-0.125	4.46	0.916	0.344	0.618	0.0825506	0.0865497	FALSE
Etl4	0	0.366	2.75	3.74	0.0598	0.274	0.0220376	0.0340852	FALSE
Gm13362	0	0.474	0.265	3.38	0.281	0.551	0	0.000167084	FALSE
Arhgap21	0	-0.373	5.67	2.67	0.11	0.372	0.199783	0.203676	TRUE
Gm13375	0	-0.884	1.2	4.52	0.0393	0.21	0.00740607	0.00451128	FALSE
Enkur	0	-0.348	1.35	1.03	0.333	0.606	0.00686416	0.00651629	FALSE
Thnsl1	0	0.313	1.44	0.706	0.405	0.682	0.00686416	0.00935673	FALSE
Gad2	0	1.01	0.358	4.11	0.153	0.44	0.000180636	0.000835422	FALSE
Apbb1ip	0	1.06	2.87	12.4	0.00105	0.0191	0.0166185	0.0404344	FALSE
Pdss1	0	-0.135	2.82	0.579	0.451	0.712	0.0290824	0.0299081	FALSE
Abi1	0	0.0346	5.67	0.119	0.732	0.906	0.192919	0.234586	TRUE
Acbd5	0	-0.257	5.31	8.2	0.00646	0.0682	0.171604	0.169591	TRUE
Mastl	0	-0.415	2.34	1.96	0.169	0.467	0.0184249	0.0163743	FALSE
Yme1l1	0	0.197	6.47	9.23	0.00406	0.0507	0.302384	0.37878	TRUE
4931423N10Rik	0	-0.183	0.326	0.129	0.811	0.943	0.000361272	0.000334169	FALSE
Spopl	0	-0.0676	5.49	0.356	0.984	0.996	0.174675	0.201504	TRUE
Hnmt	0	-0.68	2.31	3.9	0.0549	0.259	0.0205925	0.0160401	FALSE
Il1f9	0	0.0959	0.345	0.0414	0.855	0.95	0.000361272	0.000334169	FALSE
Il1rn	0	-0.259	1.61	0.741	0.474	0.728	0.00975434	0.0100251	FALSE
Psd4	0	-0.0911	0.72	0.0335	0.856	0.95	0.00234827	0.00250627	FALSE
Cacna1b	0	-0.169	0.356	0.122	0.769	0.925	0.000541908	0.000501253	FALSE
Ehmt1	0	-0.272	5.75	11.9	0.00129	0.0221	0.228866	0.22122	TRUE
Arrdc1	0	-0.275	3.1	3.21	0.0803	0.312	0.0373916	0.037594	FALSE
Zmynd19	0	-0.0915	3.68	0.238	0.628	0.85	0.0554552	0.0569758	FALSE
Dph7	0	0.103	3.41	0.537	0.468	0.728	0.0428107	0.053467	FALSE
Mrpl41	0	-0.00383	6.15	0.00146	0.97	0.993	0.268967	0.310276	TRUE
Pnpla7	0	0.00437	3.02	0.000425	0.984	0.996	0.0308887	0.0377611	FALSE
Nsmf	0	-0.11	4.1	0.927	0.341	0.614	0.0765896	0.081203	FALSE
Entpd8	0	-1.03	0.289	6.09	0.0701	0.286	0.000361272	0	FALSE
Noxa1	0	-0.98	0.38	3.56	0.143	0.421	0.000903179	0.000334169	FALSE
Gm13387	0	-0.113	0.286	0.0859	0.865	0.95	0.000180636	0.000167084	FALSE
Nrarp	0	0.113	1.2	0.11	0.818	0.947	0.00523844	0.00634921	FALSE
Gm38287	0	-0.162	0.358	0.123	0.769	0.925	0.000541908	0.000501253	FALSE
Tor4a	0	0.714	0.801	1.97	0.168	0.465	0.00180636	0.00401003	FALSE
Nelfb	0	0.00459	5.45	0.00334	0.954	0.988	0.183165	0.211028	TRUE
Fam166a	0	-0.754	0.361	1.98	0.264	0.551	0.000722543	0.000334169	FALSE
Tubb4b	0	0.408	8.5	10.7	0.00211	0.0315	0.604046	0.698246	TRUE
Rnf224	0	-0.581	0.266	4.83	0.2	0.483	0.000180636	0	FALSE
Cysrt1	0	1.4	0.327	6.9	0.0312	0.184	0	0.000668338	FALSE
Rnf208	0	0.744	0.804	2.03	0.162	0.455	0.00180636	0.00401003	FALSE
Ndor1	0	0.217	1.32	0.239	0.627	0.849	0.00596098	0.00802005	FALSE
Tmem203	0	0.339	4.93	11.4	0.00156	0.0256	0.111272	0.164578	TRUE
Tprn	0	-0.152	1.79	0.229	0.635	0.855	0.0115607	0.0120301	FALSE
Ssna1	0	-0.0373	6.22	0.156	0.695	0.889	0.282153	0.302924	TRUE
Anapc2	0	-0.156	5.37	3.36	0.0739	0.297	0.177926	0.187135	TRUE
Lrrc26	0	-0.294	0.475	0.25	0.678	0.886	0.00108382	0.00100251	FALSE
Grin1	0	0.256	0.306	0.341	0.705	0.889	0.000180636	0.000334169	FALSE
AA543186	0	-0.195	0.935	0.186	0.669	0.88	0.00379335	0.00367586	FALSE
Man1b1	0	-0.0402	4.6	0.126	0.727	0.902	0.102962	0.115957	TRUE
Dpp7	0	0.531	2.92	10.4	0.00242	0.0344	0.0243858	0.0409357	FALSE
Uap1l1	0	1.04	3.41	47.1	2.1e-08	4.13e-06	0.0274566	0.0671679	FALSE
Sapcd2	0	-0.658	1.73	1.59	0.214	0.5	0.00740607	0.00634921	FALSE
Entpd2	0	0.827	1.36	6.21	0.0167	0.126	0.00433526	0.00969089	FALSE
Npdc1	0	1.38	3.38	16.7	0.00019	0.00555	0.0205925	0.0626566	FALSE
Abca2	0	0.289	1.65	0.624	0.434	0.695	0.00794798	0.0115288	FALSE
Paxx	0	-0.00955	5.37	0.0171	0.897	0.966	0.174855	0.19315	TRUE
Clic3	0	-0.276	2.7	0.853	0.361	0.637	0.0258309	0.0248956	FALSE
Ptgds	0	-0.55	0.308	1.41	0.43	0.691	0.000361272	0.000167084	FALSE
C8g	0	0.321	1.49	1.43	0.351	0.626	0.00686416	0.00985798	FALSE
Fbxw5	0	-0.00834	4.55	0.00611	0.938	0.982	0.100975	0.114119	TRUE
Traf2	0	-0.0891	3.47	0.304	0.584	0.822	0.0482298	0.0526316	FALSE
Edf1	0	0.0678	7.93	0.844	0.538	0.78	0.571712	0.643943	TRUE
Mamdc4	0	-0.252	1.12	0.512	0.478	0.73	0.00541908	0.00501253	FALSE
Phpt1	0	0.0353	5.59	0.153	0.868	0.952	0.194003	0.226734	TRUE
Gm996	0	0.103	0.521	0.0395	0.843	0.95	0.00108382	0.00150376	FALSE
Rabl6	0	0.325	5.84	7.93	0.00731	0.074	0.207189	0.277527	TRUE
Fcnaos	0	0.494	0.268	2.86	0.281	0.551	0	0.000167084	FALSE
Ccdc183	0	-0.476	0.3	1.49	0.43	0.691	0.000361272	0.000167084	FALSE
Tmem141	0	0.719	3.74	13.6	0.000645	0.0135	0.0438945	0.0783626	FALSE
Fcna	0	-0.501	0.343	1.07	0.474	0.728	0.000541908	0.000334169	FALSE
A230005M16Rik	0	-1.69	0.584	8.29	0.0062	0.0666	0.0025289	0.000668338	FALSE
Bmyc	0	-0.0835	6.43	0.67	0.417	0.691	0.289921	0.318296	TRUE
Gm13539	0	-0.12	0.286	0.0889	0.865	0.95	0.000180636	0.000167084	FALSE
Kcnt1	0	-1.02	0.288	6.23	0.0701	0.286	0.000361272	0	FALSE
Camsap1	0	-0.225	4.79	4.96	0.0313	0.184	0.126987	0.124979	TRUE
Ubac1	0	-0.3	4.59	6.43	0.0149	0.119	0.112897	0.105931	TRUE
Nacc2	0	-0.178	4.82	1.14	0.291	0.564	0.118316	0.12665	TRUE
Tmem250-ps	0	0.123	4.55	1.13	0.293	0.566	0.0923049	0.121136	TRUE
1810012K08Rik	0	0.255	0.397	0.221	0.708	0.889	0.000541908	0.000835422	FALSE
Qsox2	0	-0.0574	4.34	0.331	0.797	0.942	0.085802	0.0982456	FALSE
Ccdc187	0	-0.365	0.922	0.54	0.466	0.727	0.00343208	0.00350877	FALSE
Gpsm1	0	-0.394	5.25	6.47	0.0147	0.118	0.171604	0.158229	TRUE
Dnlz	0	0.125	6.15	2.12	0.306	0.579	0.257587	0.308438	TRUE
Card9	0	-0.378	0.989	0.722	0.4	0.676	0.00433526	0.00401003	FALSE
Snapc4	0	-0.431	3.19	4.18	0.0471	0.235	0.0419075	0.0360902	FALSE
Gm13563	0	-0.0348	0.886	0.00652	0.936	0.981	0.00325145	0.00367586	FALSE
Sdccag3	0	-0.0359	5.38	0.198	0.986	0.996	0.168714	0.195155	TRUE
Pmpca	0	-0.0599	4.63	0.346	0.559	0.8	0.107117	0.119967	TRUE
Inpp5e	0	-0.274	3.36	3.89	0.0743	0.298	0.0460621	0.0461153	FALSE
Sec16a	0	-0.047	4.85	0.18	0.962	0.99	0.121749	0.140852	TRUE
Notch1	0	-0.0896	5.06	0.472	0.496	0.741	0.139993	0.146032	TRUE
Egfl7	0	0.00617	4.5	0.00204	0.98	0.995	0.0932081	0.107769	TRUE
Agpat2	0	-0.0849	5.1	0.658	0.422	0.691	0.145412	0.1599	TRUE
Fam69b	0	0.662	3.64	10.2	0.00262	0.0365	0.0406431	0.07335	FALSE
Snhg7os	0	0.128	0.345	0.0609	0.855	0.95	0.000361272	0.000501253	FALSE
Lcn4	0	0.478	0.266	3.29	0.281	0.551	0	0.000167084	FALSE
Surf6	0	-0.359	2.69	3.16	0.0826	0.318	0.0290824	0.0260652	FALSE
Med22	0	0.0957	4.15	0.847	0.781	0.932	0.0729769	0.0895572	FALSE
Rpl7a	0	-0.0161	7.28	0.0162	0.899	0.967	0.449422	0.500585	TRUE
Surf1	0	0.131	5.52	2.09	0.155	0.443	0.179733	0.215706	TRUE
Surf2	0	0.143	4.65	1.62	0.232	0.525	0.104227	0.128154	TRUE
Surf4	0	0.248	6.66	8.17	0.00655	0.0689	0.324422	0.414703	TRUE
Stkld1	0	-1.61	0.327	9.89	0.0104	0.0927	0.000722543	0	FALSE
Rexo4	0	-0.288	4.48	5.24	0.027	0.17	0.105311	0.100418	TRUE
Adamts13	0	1.03	0.365	2.68	0.153	0.44	0.000180636	0.000668338	FALSE
Cacfd1	0	-0.0356	5.14	0.145	0.705	0.889	0.149928	0.167586	TRUE
Slc2a6	0	-1.04	0.432	3.57	0.0973	0.347	0.00126445	0.000501253	FALSE
Gm13398	0	0.535	0.328	1.1	0.43	0.691	0.000180636	0.000501253	FALSE
Mymk	0	-1.13	0.818	5.42	0.0247	0.163	0.00397399	0.00200501	FALSE
Adamtsl2	0	-0.6	6.7	1.45	0.236	0.529	0.240968	0.295572	TRUE
Fam163b	0	-0.239	0.619	0.166	0.741	0.911	0.00180636	0.00183793	FALSE
Dbh	0	-1.23	0.982	4.49	0.0399	0.212	0.0050578	0.00267335	FALSE
Sardh	0	0.209	4.47	2.23	0.142	0.421	0.0879697	0.115288	TRUE
Vav2	0	0.188	4.94	1.66	0.205	0.49	0.112355	0.154553	TRUE
Brd3os	0	0.619	1.66	4.08	0.0496	0.243	0.00758671	0.0130326	FALSE
Brd3	0	-0.448	6.45	37.6	2.38e-07	2.95e-05	0.344473	0.309106	TRUE
Wdr5	0	-0.156	4.28	1.8	0.187	0.483	0.0879697	0.0880535	FALSE
Rxra	0	-0.0351	4.82	0.113	0.738	0.908	0.118678	0.139181	TRUE
Col5a1	0	0.413	7	11.1	0.00181	0.0285	0.349892	0.471512	TRUE
F730016J06Rik	0	0.137	0.344	0.0624	0.855	0.95	0.000361272	0.000501253	FALSE
Olfm1	0	-0.168	4.33	2.27	0.14	0.418	0.0832731	0.089056	FALSE
Ppp1r26	0	-0.686	1.86	6.73	0.0129	0.108	0.0151734	0.0106934	FALSE
1700007K13Rik	0	1.65	1.48	26.2	6.89e-06	0.000437	0.00343208	0.0125313	FALSE
Mrps2	0	0.206	3.25	1.41	0.353	0.628	0.0364884	0.0462824	FALSE
Gbgt1	0	0.29	0.304	0.409	0.705	0.889	0.000180636	0.000334169	FALSE
Gm10134	0	0.839	0.285	5.08	0.128	0.395	0	0.000334169	FALSE
Ralgds	0	-0.477	4.22	12.3	0.0011	0.0196	0.0926662	0.0781955	FALSE
Cel	0	0.993	0.36	4.33	0.153	0.44	0.000180636	0.000835422	FALSE
Gm13381	0	-0.193	0.359	0.164	0.769	0.925	0.000541908	0.000501253	FALSE
Gtf3c5	0	-0.369	3.51	6.34	0.0157	0.122	0.0531069	0.049457	FALSE
Gfi1b	0	1.78	0.363	5.39	0.0284	0.176	0	0.000167084	FALSE
Tsc1	0	-0.158	4.78	1.47	0.233	0.525	0.119039	0.123141	TRUE
Spaca9	0	-0.425	1.09	1.18	0.284	0.555	0.00541908	0.00451128	FALSE
Ak8	0	-0.615	0.651	1.5	0.23	0.522	0.00234827	0.00167084	FALSE
Gtf3c4	0	0.189	4.53	1.97	0.167	0.464	0.0926662	0.115789	TRUE
Ddx31	0	-0.24	2.81	1.03	0.316	0.589	0.0308887	0.0305764	FALSE
Barhl1	0	-0.537	0.306	1.37	0.43	0.691	0.000361272	0.000167084	FALSE
Cfap77	0	0.375	0.952	0.779	0.382	0.66	0.00307081	0.00467836	FALSE
Ttf1	0	0.0663	4.36	0.335	0.566	0.805	0.0821893	0.10142	TRUE
Setx	0	-0.0981	4.79	0.953	0.335	0.607	0.115968	0.126316	TRUE
Ntng2	0	0.839	0.285	4.24	0.128	0.395	0	0.000334169	FALSE
Med27	0	0.0358	4.07	0.108	0.744	0.913	0.0702673	0.0843776	FALSE
Rapgef1	0	-0.0561	4.51	0.213	0.898	0.967	0.0988078	0.114954	TRUE
Gm13547	0	0.378	0.358	0.603	0.593	0.824	0.000361272	0.000668338	FALSE
Trub2	0	0.331	3.99	7.06	0.011	0.0965	0.060513	0.0878864	FALSE
Coq4	0	0.178	3.44	0.839	0.365	0.64	0.0426301	0.0558062	FALSE
Slc27a4	0	-0.505	3.17	9.96	0.00293	0.04	0.0444364	0.0370927	FALSE
Urm1	0	0.0554	5.31	0.372	0.959	0.989	0.164379	0.19198	TRUE
2600006K01Rik	0	1.96	1.23	20.1	5.49e-05	0.00219	0.00198699	0.0100251	FALSE
Cercam	0	1.01	3.24	34.6	5.57e-07	5.97e-05	0.0247471	0.0566416	FALSE
Odf2	0	0.0608	4.86	0.526	0.588	0.824	0.119039	0.141186	TRUE
Gle1	0	-0.0982	5.3	0.967	0.331	0.603	0.165824	0.178947	TRUE
Sptan1	0	0.0867	6.86	0.771	0.385	0.663	0.373736	0.434085	TRUE
Wdr34	0	-0.2	3.44	1.79	0.188	0.483	0.0502168	0.0489557	FALSE
Set	0	0.0206	8.23	0.0369	0.849	0.95	0.637103	0.696742	TRUE
Pkn3	0	0.318	1.05	0.702	0.407	0.683	0.00361272	0.00551378	FALSE
Zdhhc12	0	0.275	3.38	3.32	0.0753	0.3	0.0379335	0.0558062	FALSE
Zer1	0	-0.422	4.5	9	0.00449	0.0538	0.104408	0.0959064	TRUE
Tbc1d13	0	-0.267	3.23	2.53	0.119	0.39	0.0408237	0.0406015	FALSE
Endog	0	0.109	4.72	1.06	0.308	0.581	0.104769	0.132331	TRUE
Spout1	0	-0.0849	4.39	0.338	0.564	0.803	0.0904986	0.100084	TRUE
Kyat1	0	-0.514	2.7	4.09	0.0494	0.243	0.0285405	0.0247285	FALSE
1700084E18Rik	0	-0.961	1.24	9.4	0.00519	0.0592	0.00740607	0.00451128	FALSE
Lrrc8a	0	-0.196	4.82	2.51	0.121	0.393	0.123736	0.126149	TRUE
Gm28035	0	-0.291	0.438	0.223	0.705	0.889	0.000903179	0.000835422	FALSE
Phyhd1	0	-0.12	1.36	0.14	0.711	0.891	0.00686416	0.00735171	FALSE
Dolk	0	0.291	4	5.27	0.0266	0.169	0.0632225	0.0880535	FALSE
Nup188	0	0.199	3.82	2.29	0.137	0.414	0.056539	0.0746867	FALSE
Sh3glb2	0	0.161	5.04	3.36	0.0736	0.296	0.131864	0.168588	TRUE
Miga2	0	-0.423	3.72	5.9	0.0194	0.139	0.0623194	0.0556391	FALSE
Dolpp1	0	-0.232	3.16	2.18	0.147	0.43	0.0399205	0.0392648	FALSE
Crat	0	-0.121	4.29	1.35	0.252	0.551	0.0870665	0.093066	FALSE
Ptpa	0	0.0473	6.06	0.274	0.995	0.998	0.249819	0.29056	TRUE
Ier5l	0	0.28	4.72	4.67	0.0363	0.202	0.0950145	0.125647	TRUE
Gm14487	0	0.315	0.708	0.349	0.558	0.798	0.00180636	0.00284043	FALSE
Cstad	0	0.863	2.68	11.8	0.00134	0.0227	0.0171604	0.0342523	FALSE
9330198N18Rik	0	-0.532	0.306	1.52	0.43	0.691	0.000361272	0.000167084	FALSE
Gm14486	0	-0.581	0.266	4.83	0.2	0.483	0.000180636	0	FALSE
1700001O22Rik	0	-0.224	0.398	0.183	0.735	0.906	0.000722543	0.000668338	FALSE
Ntmt1	0	-0.228	5.4	4.86	0.033	0.19	0.188042	0.17995	TRUE
Asb6	0	0.076	3.84	0.339	0.563	0.803	0.0603324	0.0726817	FALSE
Prrx2	0	-0.042	4.34	0.0808	0.778	0.93	0.0881503	0.0954052	FALSE
Ptges	0	0.234	5.2	1.31	0.259	0.551	0.130419	0.150543	TRUE
Tor1b	0	0.242	5.55	9	0.00448	0.0537	0.175036	0.221888	TRUE
Tor1a	0	0.0237	5.44	0.082	0.955	0.988	0.179191	0.208688	TRUE
BC005624	0	0.0173	6.06	0.0426	0.837	0.95	0.250903	0.291228	TRUE
Usp20	0	0.145	2.89	0.515	0.477	0.73	0.0267341	0.0364244	FALSE
Fnbp1	0	-0.0895	4.91	0.488	0.489	0.734	0.126445	0.141353	TRUE
Gpr107	0	0.124	5.49	1.91	0.174	0.47	0.173772	0.218045	TRUE
Ncs1	0	0.652	2.12	5.44	0.0245	0.162	0.0115607	0.0210526	FALSE
Hmcn2	0	2.11	0.791	19.4	7.05e-05	0.0027	0.000722543	0.00451128	FALSE
Ass1	0	2.44	2.18	46.8	2.24e-08	4.29e-06	0.0045159	0.0223893	FALSE
Fubp3	0	0.0314	5.75	0.156	0.695	0.889	0.20448	0.247452	TRUE
Exosc2	0	0.00901	3.34	0.00248	0.961	0.989	0.0435332	0.047619	FALSE
Abl1	0	0.000606	5.55	6.13e-05	0.994	0.998	0.188403	0.216374	TRUE
Qrfp	0	-0.562	0.264	5.34	0.2	0.483	0.000180636	0	FALSE
Fibcd1	0	-0.581	0.266	4.83	0.2	0.483	0.000180636	0	FALSE
Lamc3	0	0.36	0.509	0.371	0.546	0.787	0.000903179	0.00116959	FALSE
Aif1l	0	0.725	0.88	2.55	0.136	0.412	0.00234827	0.00451128	FALSE
Nup214	0	0.111	4.65	1.25	0.269	0.551	0.10224	0.128822	TRUE
Fam78a	0	1.11	0.438	3.72	0.11	0.372	0.000361272	0.00133668	FALSE
Plpp7	0	0.274	2.56	2.33	0.134	0.407	0.0204118	0.0292398	FALSE
Prrc2b	0	0.0746	6.95	0.508	0.48	0.732	0.38909	0.447953	TRUE
Gm13610	0	0.586	0.579	1.25	0.269	0.551	0.00108382	0.00200501	FALSE
Pomt1	0	-0.232	3.89	2.85	0.0988	0.349	0.0688223	0.0680033	FALSE
Uck1	0	-0.286	5.14	9.26	0.004	0.0503	0.161308	0.154553	TRUE
Swi5	0	0.143	8.36	4.63	0.0371	0.204	0.65914	0.718964	TRUE
Golga2	0	-0.048	5.13	0.288	0.594	0.825	0.150831	0.164912	TRUE
Dnm1	0	-0.217	4.18	1.76	0.191	0.483	0.0780347	0.0817043	FALSE
Ciz1	0	0.071	4.46	0.554	0.461	0.722	0.0926662	0.109942	TRUE
1110008P14Rik	0	0.362	6.05	12.9	0.000844	0.0164	0.224892	0.301754	TRUE
Lcn2	0	3.61	6.41	34.2	6.27e-07	6.62e-05	0.0541908	0.123308	TRUE
Ptges2	0	-0.0137	4.16	0.0101	0.92	0.977	0.0796604	0.0887218	FALSE
Slc25a25	0	-0.11	5.51	0.549	0.463	0.723	0.166908	0.187803	TRUE
Naif1	0	-0.535	1.81	3.34	0.0745	0.299	0.0131864	0.0108605	FALSE
Fam102a	0	-0.24	3.59	2.56	0.117	0.385	0.054552	0.0546366	FALSE
Dpm2	0	-0.0308	5.74	0.112	0.739	0.909	0.22146	0.237928	TRUE
Pip5kl1	0	-0.495	0.418	0.769	0.488	0.734	0.000903179	0.000668338	FALSE
St6galnac4	0	0.269	3.62	3.78	0.0586	0.27	0.0478685	0.0639933	FALSE
St6galnac6	0	0.00782	4.35	0.00322	0.955	0.988	0.0852601	0.103759	TRUE
Ak1	0	2.24	5.49	103	5.75e-13	6.07e-10	0.0662934	0.264996	TRUE
Eng	0	0.695	4.47	27.8	4.17e-06	0.000306	0.0695448	0.129156	TRUE
Fpgs	0	-0.278	3.22	2.99	0.0912	0.335	0.0419075	0.0404344	FALSE
Cdk9	0	-0.0194	5.68	0.0695	0.793	0.941	0.210441	0.240267	TRUE
Sh2d3c	0	-0.385	2.23	1.53	0.223	0.512	0.0186055	0.0175439	FALSE
6330409D20Rik	0	-0.597	0.267	4.3	0.2	0.483	0.000180636	0	FALSE
Ttc16	0	-0.14	0.684	0.0746	0.828	0.95	0.00216763	0.00233918	FALSE
Tor2a	0	0.178	5.81	1.87	0.179	0.48	0.211705	0.264327	TRUE
Ptrh1	0	0.449	2.31	2.38	0.13	0.4	0.0155347	0.0233918	FALSE
Cfap157	0	-0.312	0.608	0.431	0.515	0.759	0.00198699	0.00167084	FALSE
Stxbp1	0	-0.29	4.12	5.23	0.0273	0.171	0.0782153	0.0788638	FALSE
Gm13524	0	-0.864	0.585	2.99	0.094	0.341	0.00216763	0.00116959	FALSE
Gm13523	0	-0.321	0.516	0.397	0.532	0.774	0.00126445	0.00116959	FALSE
Fam129b	0	0.13	4.38	0.705	0.406	0.682	0.0812861	0.105597	TRUE
Lrsam1	0	-0.365	2.43	3.29	0.0767	0.303	0.0222182	0.0202172	FALSE
Rpl12	0	-0.141	10.5	1.61	0.211	0.495	0.922868	0.926149	TRUE
Slc2a8	0	-0.0813	4.13	0.465	0.499	0.745	0.0780347	0.0850459	FALSE
Garnl3	0	-0.719	3.9	11	0.0019	0.0294	0.0738801	0.0541353	FALSE
Ralgps1	0	-0.201	1.78	0.527	0.472	0.728	0.0113801	0.011863	FALSE
Gm13528	0	0.485	0.267	3.13	0.281	0.551	0	0.000167084	FALSE
Angptl2	0	0.126	4.49	0.245	0.623	0.846	0.0794798	0.111612	TRUE
Zbtb34	0	-0.279	3.83	4.45	0.0409	0.216	0.0666546	0.0639933	FALSE
Zbtb43	0	-0.0703	4.1	0.32	0.574	0.813	0.0736994	0.0815372	FALSE
Mvb12b	0	0.154	4.37	1.44	0.236	0.53	0.0843569	0.104428	TRUE
Nron	0	-0.954	0.282	7.28	0.0701	0.286	0.000361272	0	FALSE
C230014O12Rik	0	0.48	0.266	3.24	0.281	0.551	0	0.000167084	FALSE
Pbx3	0	-0.354	4.86	7.82	0.00772	0.0772	0.136199	0.120468	TRUE
Mapkap1	0	0.0201	6.05	0.0365	0.849	0.95	0.25578	0.281203	TRUE
Gapvd1	0	-0.155	5.96	3.11	0.085	0.324	0.250542	0.260317	TRUE
Hspa5	0	-0.0497	9.36	0.154	0.697	0.889	0.781973	0.834754	TRUE
Rabepk	0	0.0605	4.4	0.33	0.569	0.808	0.0899566	0.105096	TRUE
Fbxw2	0	-0.094	6.22	2.45	0.125	0.395	0.285405	0.308939	TRUE
Gm34653	0	1.12	0.303	7.09	0.062	0.274	0	0.000501253	FALSE
Psmd5	0	-0.062	5.17	0.395	0.533	0.775	0.14776	0.16675	TRUE
Cutal	0	-0.761	2.05	11.2	0.00173	0.0277	0.0175217	0.0121972	FALSE
Phf19	0	0.536	1.02	1.61	0.212	0.497	0.00289017	0.00517962	FALSE
Traf1	0	-0.467	2.88	5.23	0.0272	0.171	0.0346821	0.0280702	FALSE
Hc	0	0.158	3.05	0.905	0.347	0.621	0.0308887	0.0394319	FALSE
AI182371	0	0.106	0.62	0.0359	0.914	0.973	0.00144509	0.00183793	FALSE
Cntrl	0	-0.0247	4.75	0.0578	0.811	0.943	0.112355	0.127485	TRUE
Rab14	0	-0.0841	8.19	1.41	0.241	0.537	0.658598	0.691395	TRUE
Gsn	0	-0.578	11.1	6.07	0.0179	0.132	0.921243	0.93066	TRUE
Stom	0	0.107	2.87	0.39	0.535	0.777	0.0281792	0.0349206	FALSE
Ggta1	0	2.56	2.87	102	7.3e-13	7.32e-10	0.00812861	0.0546366	FALSE
Dab2ip	0	-0.109	6.11	1.05	0.311	0.584	0.270592	0.293066	TRUE
Ttll11	0	-0.257	0.897	0.271	0.606	0.833	0.00361272	0.00350877	FALSE
Ndufa8	0	0.161	7.47	4.65	0.0368	0.203	0.494942	0.570259	TRUE
Morn5	0	0.0434	0.732	0.00496	0.944	0.985	0.00234827	0.00267335	FALSE
Lhx6	0	0.0982	0.346	0.0396	0.855	0.95	0.000361272	0.000501253	FALSE
Rbm18	0	-0.0959	5.99	1.1	0.301	0.573	0.253251	0.273183	TRUE
Mrrf	0	0.017	4.7	0.0244	0.877	0.956	0.108382	0.12782	TRUE
Gm13431	0	-0.11	0.287	0.0814	0.865	0.95	0.000180636	0.000167084	FALSE
Ptgs1	0	0.998	5.43	32.1	1.14e-06	0.000108	0.11651	0.226734	TRUE
Olfr344	0	0.244	0.308	0.297	0.705	0.889	0.000180636	0.000334169	FALSE
Pdcl	0	0.18	5.4	5.99	0.0185	0.135	0.156611	0.208354	TRUE
Rc3h2	0	-0.0509	5.89	0.207	0.651	0.868	0.22453	0.258981	TRUE
Zbtb6	0	-0.119	3.64	0.762	0.387	0.666	0.0527457	0.0569758	FALSE
Zbtb26	0	0.00148	3.04	2.43e-05	0.996	0.998	0.03125	0.033751	FALSE
Rabgap1	0	-0.145	5.74	3.78	0.0584	0.269	0.213873	0.232581	TRUE
Strbp	0	-0.339	3.89	8.7	0.00513	0.0587	0.0659321	0.0629908	FALSE
Gpr21	0	-0.282	1.61	0.751	0.391	0.669	0.0095737	0.00952381	FALSE
Crb2	0	0.518	0.323	1.2	0.43	0.691	0.000180636	0.000501253	FALSE
Dennd1a	0	0.0808	4.53	0.574	0.453	0.714	0.095737	0.112114	TRUE
Lhx2	0	0.278	0.303	0.418	0.705	0.889	0.000180636	0.000334169	FALSE
Nek6	0	0.761	4.67	23.1	1.95e-05	0.000967	0.0839957	0.15071	TRUE
Psmb7	0	0.0742	6.87	1.12	0.296	0.567	0.384032	0.445113	TRUE
Nr6a1	0	-0.2	1.5	0.395	0.626	0.848	0.00812861	0.00868839	FALSE
Nr6a1os	0	0.0438	0.694	0.0118	0.914	0.973	0.00198699	0.00250627	FALSE
Olfml2a	0	-0.611	1	1.86	0.18	0.482	0.00487717	0.00367586	FALSE
Gm13496	0	1.12	0.304	6.87	0.062	0.274	0	0.000501253	FALSE
Wdr38	0	-0.909	0.88	3.52	0.0674	0.286	0.00433526	0.00250627	FALSE
Rpl35	0	-0.0911	7.88	0.421	0.52	0.763	0.588692	0.624896	TRUE
Arpc5l	0	0.00626	6.51	0.00734	0.932	0.979	0.328215	0.373768	TRUE
Golga1	0	-0.16	4.68	2.59	0.115	0.381	0.11651	0.119131	TRUE
Scai	0	-0.291	4.6	7.59	0.0086	0.0817	0.105491	0.104762	TRUE
Ppp6c	0	0.0579	5.38	0.426	0.517	0.761	0.163656	0.202673	TRUE
Kynu	0	0.242	0.541	0.203	0.655	0.869	0.00108382	0.00167084	FALSE
Arhgap15	0	-0.238	2.24	0.856	0.399	0.676	0.0164379	0.0167084	FALSE
Gtdc1	0	-0.147	3.54	1.05	0.312	0.585	0.0487717	0.051462	FALSE
Zeb2	0	0.0373	9.54	0.324	0.572	0.812	0.866871	0.885714	TRUE
Zeb2os	0	-0.176	3.82	1.65	0.205	0.49	0.0630419	0.0626566	FALSE
Gm13479	0	-0.489	0.343	0.99	0.474	0.728	0.000541908	0.000334169	FALSE
Gm13470	0	0.226	2.79	1.06	0.308	0.581	0.0243858	0.0314119	FALSE
Acvr2a	0	-0.0561	5.13	0.166	0.686	0.889	0.140535	0.161404	TRUE
Orc4	0	-0.102	5.43	1.22	0.275	0.551	0.185694	0.192815	TRUE
Mbd5	0	0.0452	4.94	0.164	0.687	0.889	0.123194	0.1467	TRUE
Epc2	0	0.0676	5.97	0.406	0.528	0.77	0.237717	0.283542	TRUE
Kif5c	0	-0.0977	0.289	0.0686	0.865	0.95	0.000180636	0.000167084	FALSE
Lypd6b	0	-0.0244	0.419	0.00155	0.98	0.995	0.000722543	0.000835422	FALSE
Lypd6	0	0.781	0.449	1.85	0.251	0.551	0.000541908	0.00116959	FALSE
Mmadhc	0	0.0496	6.04	0.453	0.505	0.75	0.245303	0.291729	TRUE
Gm13483	0	-0.296	1.41	0.506	0.481	0.733	0.00794798	0.00718463	FALSE
Gm48908	0	0.846	0.468	2.29	0.171	0.467	0.000541908	0.00150376	FALSE
Rnd3	0	0.208	6.81	4.17	0.0473	0.236	0.324241	0.38797	TRUE
Rbm43	0	0.306	3.69	6.08	0.0177	0.132	0.0480491	0.0686717	FALSE
Nmi	0	0.469	3.54	11.5	0.0015	0.0249	0.0410043	0.0616541	FALSE
Tnfaip6	0	0.899	5.85	18.2	0.00011	0.0037	0.097724	0.172765	TRUE
Rif1	0	-0.164	6.02	3.09	0.0859	0.327	0.247832	0.253968	TRUE
Neb	0	-0.513	3.15	3.04	0.0885	0.331	0.0346821	0.0250627	FALSE
Gm13522	0	-0.628	0.438	1.3	0.311	0.584	0.000903179	0.000668338	FALSE
Arl5a	0	-0.0357	5.47	0.171	0.681	0.888	0.180636	0.199165	TRUE
Cacnb4	0	-0.513	4.32	16.1	0.000234	0.00654	0.0948338	0.0755221	FALSE
Stam2	0	-0.0211	5.15	0.0583	0.925	0.977	0.144689	0.171763	TRUE
Fmnl2	0	0.0885	3.98	0.498	0.484	0.734	0.0610549	0.0775272	FALSE
Gm26603	0	0.477	0.266	3.31	0.281	0.551	0	0.000167084	FALSE
Prpf40a	0	0.0792	7.15	1.78	0.189	0.483	0.429371	0.491228	TRUE
Arl6ip6	0	-0.207	4.96	2.25	0.141	0.421	0.134754	0.13467	TRUE
Rprm	0	2.03	1.5	26.1	7.13e-06	0.00045	0.00270954	0.0130326	FALSE
Galnt13	0	0.233	0.306	0.303	0.705	0.889	0.000180636	0.000334169	FALSE
Gm14033	0	0.391	0.36	0.592	0.593	0.824	0.000361272	0.000668338	FALSE
Kcnj3	0	-0.597	0.267	4.3	0.2	0.483	0.000180636	0	FALSE
Nr4a2	0	-0.0817	8.28	0.303	0.585	0.822	0.39776	0.40685	TRUE
Gpd2	0	-0.209	3.46	2.39	0.158	0.449	0.0475072	0.049457	FALSE
Galnt5	0	1.22	0.585	4.97	0.0356	0.199	0.000722543	0.00250627	FALSE
Cytip	0	-0.0661	2.75	0.0765	0.783	0.934	0.0251084	0.0285714	FALSE
Gm13546	0	-0.593	0.267	4.44	0.2	0.483	0.000180636	0	FALSE
Acvr1c	0	-0.254	0.473	0.195	0.678	0.886	0.00108382	0.00100251	FALSE
Acvr1	0	0.176	4.87	2.97	0.0921	0.337	0.117413	0.15188	TRUE
Gm17409	0	0.579	0.377	1.13	0.4	0.676	0.000361272	0.000835422	FALSE
Upp2	0	0.101	4.33	0.616	0.586	0.822	0.0820087	0.0984127	FALSE
Ccdc148	0	0.196	0.917	0.147	0.703	0.889	0.00325145	0.00401003	FALSE
Pkp4	0	-0.0218	4.32	0.0418	0.906	0.971	0.081828	0.0928989	FALSE
Dapl1	0	-1.29	0.555	5.48	0.027	0.17	0.00180636	0.000835422	FALSE
Tanc1	0	0.26	6.11	5.71	0.0214	0.148	0.238078	0.31746	TRUE
Wdsub1	0	-0.0522	5.03	0.295	0.604	0.833	0.137825	0.153885	TRUE
Baz2b	0	-0.237	6.99	7.37	0.00954	0.0878	0.420882	0.422891	TRUE
Gm13572	0	0.83	0.284	5.36	0.128	0.395	0	0.000334169	FALSE
Gm13620	0	-0.693	1.39	3.46	0.0699	0.286	0.00848988	0.00618212	FALSE
2007-03-01	0	-0.0556	6.82	0.875	0.386	0.665	0.383309	0.421721	TRUE
Cd302	0	1.01	7.83	26.4	6.45e-06	0.000417	0.432803	0.611195	TRUE
Ly75	0	0.0571	1.15	0.0228	0.881	0.957	0.0045159	0.00584795	FALSE
Gm13571	0	-0.485	0.346	0.912	0.474	0.728	0.000541908	0.000334169	FALSE
Pla2r1	0	-0.249	5.44	1.08	0.306	0.579	0.155889	0.176274	TRUE
Itgb6	0	0.326	1.06	0.539	0.467	0.727	0.00361272	0.00517962	FALSE
Rbms1	0	0.0446	7.92	0.195	0.661	0.873	0.576048	0.630409	TRUE
Tank	0	0.247	4.72	6.03	0.0182	0.133	0.103866	0.13751	TRUE
Psmd14	0	0.149	5.97	1.72	0.197	0.483	0.224892	0.282707	TRUE
Tbr1	0	0.715	0.542	1.91	0.215	0.501	0.000903179	0.00200501	FALSE
Dpp4	0	-0.00121	1.47	9.34e-07	0.999	1	0.00722543	0.00868839	FALSE
Fap	0	0.219	3.02	0.578	0.451	0.712	0.0310694	0.0387636	FALSE
Ifih1	0	1.13	3.17	16	0.000247	0.00678	0.0202312	0.0549708	FALSE
Gca	0	0.137	0.757	0.0855	0.814	0.944	0.00234827	0.00284043	FALSE
Kcnh7	0	-0.867	0.327	3.36	0.208	0.49	0.000541908	0.000167084	FALSE
Fign	0	0.195	3.98	1.93	0.172	0.467	0.0596098	0.0778613	FALSE
Grb14	0	1.89	3.3	37.2	2.7e-07	3.28e-05	0.0151734	0.0631579	FALSE
Cobll1	0	0.525	1.78	3.03	0.0891	0.333	0.00794798	0.0140351	FALSE
Gm13594	0	0.335	0.791	0.357	0.553	0.794	0.00198699	0.00350877	FALSE
Scn3a	0	-1.08	4.22	14.9	0.000374	0.00904	0.0751445	0.051462	FALSE
Scn2a	0	0.679	2.11	5.43	0.0246	0.163	0.0110188	0.0200501	FALSE
Csrnp3	0	-0.595	0.267	4.36	0.2	0.483	0.000180636	0	FALSE
Galnt3	0	-0.314	0.804	0.415	0.523	0.766	0.00307081	0.00284043	FALSE
Ttc21b	0	-0.35	4.29	6.91	0.0119	0.102	0.0890535	0.0840434	FALSE
Scn1a	0	-0.997	0.286	7.56	0.0701	0.286	0.000361272	0	FALSE
Scn9a	0	-1.03	0.289	6.09	0.0701	0.286	0.000361272	0	FALSE
Scn7a	0	0.179	6.86	1.02	0.318	0.591	0.333273	0.428237	TRUE
Xirp2	0	-0.108	0.289	0.068	0.865	0.95	0.000180636	0.000167084	FALSE
B3galt1	0	0.701	0.757	2.11	0.18	0.482	0.00180636	0.00334169	FALSE
Stk39	0	-0.102	3.51	0.438	0.511	0.757	0.0491329	0.0519632	FALSE
Cers6	0	0.229	6.52	7.14	0.0106	0.0942	0.304191	0.369758	TRUE
Nostrin	0	-0.546	4.31	6.47	0.0147	0.118	0.0912211	0.0741855	FALSE
Spc25	0	0.158	3.99	0.219	0.642	0.86	0.0449783	0.0576441	FALSE
Abcb11	0	-1.16	1.25	9.67	0.00333	0.0441	0.00830925	0.00401003	FALSE
Gm13613	0	0.531	0.324	1.35	0.43	0.691	0.000180636	0.000501253	FALSE
Dhrs9	0	0.831	0.284	5.32	0.128	0.395	0	0.000334169	FALSE
Lrp2	0	0.725	0.598	1.68	0.202	0.486	0.00108382	0.00233918	FALSE
Bbs5	0	-0.308	3.26	3.22	0.0797	0.311	0.0444364	0.0422723	FALSE
Klhl41	0	-0.424	0.45	0.693	0.484	0.734	0.00108382	0.000835422	FALSE
Fastkd1	0	-0.524	2.95	6.85	0.0122	0.104	0.035224	0.0289056	FALSE
Ppig	0	0.0225	7.44	0.092	0.926	0.977	0.48013	0.542356	TRUE
Ccdc173	0	-0.376	3.04	4.87	0.0328	0.189	0.0370303	0.0315789	FALSE
Phospho2	0	-0.113	3.87	0.77	0.418	0.691	0.0617775	0.0690058	FALSE
Klhl23	0	-0.0626	4.53	0.149	0.702	0.889	0.0984465	0.107435	TRUE
Ssb	0	0.0968	8.11	1.56	0.218	0.505	0.61922	0.684879	TRUE
Mettl5	0	-0.0374	4.6	0.145	0.705	0.889	0.104769	0.116625	TRUE
Mettl5os	0	0.0652	1.61	0.0671	0.822	0.949	0.00758671	0.0101921	FALSE
Ubr3	0	-0.115	5.56	1.22	0.279	0.551	0.19021	0.211529	TRUE
Myo3b	0	-0.588	0.267	4.63	0.2	0.483	0.000180636	0	FALSE
Sp5	0	1.62	0.591	10.9	0.00538	0.0604	0.000541908	0.00284043	FALSE
Gad1os	0	0.17	0.435	0.0888	0.797	0.942	0.000722543	0.000835422	FALSE
Erich2os	0	1.58	0.343	9.62	0.016	0.123	0	0.000835422	FALSE
Erich2	0	0.545	1.34	2.5	0.121	0.394	0.00469653	0.0085213	FALSE
Gad1	0	-0.114	0.286	0.0853	0.865	0.95	0.000180636	0.000167084	FALSE
Gm26558	0	-0.158	1.47	0.215	0.645	0.863	0.00794798	0.00868839	FALSE
Gorasp2	0	0.107	6.11	1.88	0.177	0.476	0.251806	0.310276	TRUE
Tlk1	0	0.0121	5.66	0.0136	0.908	0.971	0.202132	0.232581	TRUE
Mettl8	0	0.102	2.69	0.268	0.607	0.834	0.0236633	0.0305764	FALSE
Dcaf17	0	-0.205	5.11	5.24	0.027	0.17	0.147941	0.154052	TRUE
Cybrd1	0	0.216	0.924	0.215	0.645	0.862	0.00307081	0.00434419	FALSE
Dync1i2	0	-0.0314	6.77	0.264	0.61	0.836	0.38078	0.411696	TRUE
Slc25a12	0	0.363	3.12	3.4	0.0721	0.292	0.0316113	0.0466165	FALSE
Hat1	0	-0.153	5.29	0.68	0.414	0.69	0.155708	0.159398	TRUE
Metap1d	0	0.0878	5.05	0.713	0.403	0.679	0.135116	0.167084	TRUE
Dlx1as	0	0.748	0.342	2	0.258	0.551	0.000180636	0.000668338	FALSE
Dlx1	0	1.3	0.467	5.57	0.0435	0.225	0.000361272	0.00167084	FALSE
Platr26	0	-0.59	0.267	4.53	0.2	0.483	0.000180636	0	FALSE
Itga6	0	-0.211	2.28	0.631	0.431	0.692	0.0164379	0.0180451	FALSE
Pdk1	0	-0.135	3.32	0.607	0.44	0.702	0.0417269	0.0442774	FALSE
Rapgef4	0	-1.32	1.47	14.2	0.000506	0.0113	0.0111994	0.00501253	FALSE
Rapgef4os3	0	0.486	0.267	3.11	0.281	0.551	0	0.000167084	FALSE
Map3k20	0	-0.0596	6.77	0.523	0.823	0.95	0.361452	0.410192	TRUE
Cdca7	0	-0.385	3.7	1.08	0.304	0.577	0.0563584	0.0486216	FALSE
Sp3	0	-0.111	6.47	2.7	0.108	0.368	0.326409	0.346533	TRUE
Sp3os	0	-0.0512	5.45	0.161	0.69	0.889	0.169978	0.189975	TRUE
Ola1	0	0.336	6.43	6.33	0.0157	0.123	0.279986	0.376942	TRUE
Sp9	0	0.571	0.326	1.33	0.43	0.691	0.000180636	0.000501253	FALSE
Cir1	0	-0.292	6.09	6.15	0.0172	0.129	0.270592	0.263659	TRUE
Scrn3	0	0.102	3.73	0.566	0.456	0.717	0.0514812	0.0651629	FALSE
Gpr155	0	-0.398	3.7	2.93	0.0942	0.341	0.0563584	0.0548037	FALSE
Gm13703	0	2.25	2.78	32	1.17e-06	0.00011	0.00812861	0.0431078	FALSE
Gm13709	0	2.16	1.35	18.2	0.000108	0.00367	0.00198699	0.0110276	FALSE
Wipf1	0	-0.146	5.45	0.948	0.336	0.608	0.17052	0.190476	TRUE
Chrna1	0	-1.39	0.424	4.24	0.0455	0.232	0.000722543	0.000334169	FALSE
Chrna1os	0	-0.0589	3.9	0.177	0.734	0.906	0.0621387	0.0725146	FALSE
Chn1os3	0	0.186	1.89	0.313	0.579	0.817	0.0108382	0.0148705	FALSE
Chn1	0	0.449	5.37	15.7	0.00028	0.00739	0.143967	0.200835	TRUE
Chn1os1	0	-0.153	0.324	0.118	0.811	0.943	0.000361272	0.000334169	FALSE
Atf2	0	-0.00968	5.68	0.014	0.906	0.971	0.195809	0.231412	TRUE
Gm10822	0	-0.543	0.306	1.55	0.43	0.691	0.000361272	0.000167084	FALSE
Atp5g3	0	0.0245	8.21	0.0929	0.762	0.925	0.642522	0.702423	TRUE
Lnpk	0	-0.317	5.53	10.7	0.0021	0.0315	0.195629	0.186132	TRUE
Hoxd3os1	0	-1.01	0.287	6.87	0.0701	0.286	0.000361272	0	FALSE
Hoxd8	0	-0.149	0.322	0.121	0.811	0.943	0.000361272	0.000334169	FALSE
Mtx2	0	0.00833	6.64	0.00948	0.923	0.977	0.349169	0.393985	TRUE
2600014E21Rik	0	-0.516	0.303	1.44	0.43	0.691	0.000180636	0.000167084	FALSE
Hnrnpa3	0	0.00845	8.47	0.0132	0.909	0.972	0.695809	0.743693	TRUE
Nfe2l2	0	-0.114	6.4	2.17	0.148	0.432	0.298952	0.319632	TRUE
Agps	0	0.0248	5.53	0.103	0.749	0.917	0.182081	0.209858	TRUE
Ttc30b	0	0.142	3.17	0.627	0.433	0.694	0.0341402	0.0446115	FALSE
Ttc30a2	0	-0.487	0.344	0.896	0.474	0.728	0.000541908	0.000334169	FALSE
Ttc30a1	0	0.135	2.06	0.244	0.624	0.846	0.0133671	0.0170426	FALSE
Pde11a	0	-1.15	0.506	4.16	0.0476	0.237	0.00180636	0.000668338	FALSE
Rbm45	0	0.0128	2.98	0.00488	0.945	0.985	0.0317919	0.0369256	FALSE
Osbpl6	0	-0.428	4.02	8.16	0.00658	0.0691	0.0765896	0.0649958	FALSE
Prkra	0	-0.136	5.99	1.24	0.271	0.551	0.255238	0.26934	TRUE
Pjvk	0	-1.4	0.476	7.19	0.0293	0.179	0.00162572	0.000501253	FALSE
Fkbp7	0	-0.0186	6.8	0.0538	0.859	0.95	0.368858	0.415706	TRUE
Plekha3	0	0.196	4.74	4.17	0.0474	0.236	0.104588	0.138012	TRUE
Ttn	0	-0.771	1.08	2.72	0.106	0.365	0.00433526	0.00384294	FALSE
Ccdc141	0	-0.258	5.94	2.87	0.0973	0.347	0.240426	0.2401	TRUE
Sestd1	0	-0.279	4.86	8.73	0.00508	0.0583	0.125361	0.12548	TRUE
Zfp385b	0	-0.642	1.23	2.62	0.113	0.378	0.00632225	0.00501253	FALSE
Cwc22	0	0.0805	4.45	0.999	0.403	0.678	0.0888728	0.110276	TRUE
4930440I19Rik	0	-0.595	0.267	4.36	0.2	0.483	0.000180636	0	FALSE
Ube2e3	0	-0.21	8.01	5.31	0.0262	0.168	0.626264	0.638596	TRUE
Itga4	0	0.232	1.99	0.614	0.438	0.699	0.0110188	0.0137009	FALSE
Cerkl	0	-0.18	0.325	0.118	0.811	0.943	0.000361272	0.000334169	FALSE
Ssfa2	0	0.154	3.72	0.803	0.375	0.651	0.0511199	0.0675021	FALSE
Pde1a	0	0.937	3.54	25.3	9.36e-06	0.000538	0.0323338	0.0678363	FALSE
Prdx6b	0	0.101	0.471	0.0312	0.869	0.952	0.000903179	0.00116959	FALSE
Dnajc10	0	0.22	6.01	10.7	0.00217	0.0321	0.232478	0.296241	TRUE
Frzb	0	2.97	0.878	20.6	4.62e-05	0.00189	0.000361272	0.00584795	FALSE
Nckap1	0	0.0639	6.24	0.645	0.426	0.691	0.274747	0.322807	TRUE
Dusp19	0	-0.0684	3.95	0.19	0.665	0.877	0.0675578	0.0753551	FALSE
Nup35	0	-0.0183	3.82	0.0161	0.9	0.967	0.0610549	0.0664996	FALSE
Zc3h15	0	0.021	6.62	0.0595	0.809	0.943	0.340679	0.388137	TRUE
Itgav	0	0.159	5.45	3.75	0.0594	0.272	0.166004	0.204845	TRUE
Fam171b	0	0.91	0.837	3.58	0.0653	0.283	0.00144509	0.00434419	FALSE
Calcrl	0	0.171	3.82	0.865	0.357	0.633	0.0523844	0.0736842	FALSE
Tfpi	0	0.178	6.47	5.3	0.0263	0.168	0.295159	0.372765	TRUE
Gm13710	0	0.144	0.342	0.0782	0.855	0.95	0.000361272	0.000501253	FALSE
Ctnnd1	0	-0.0436	5.82	0.292	0.738	0.908	0.222001	0.248789	TRUE
Btbd18	0	-1.7	0.404	9.45	0.0101	0.0914	0.00126445	0.000167084	FALSE
Selenoh	0	-0.0877	6.46	0.363	0.55	0.791	0.283598	0.315121	TRUE
Tmx2	0	0.343	5.03	9.01	0.00446	0.0536	0.125	0.171094	TRUE
Med19	0	-0.129	5.32	0.788	0.38	0.657	0.174675	0.177109	TRUE
Zdhhc5	0	0.206	4.8	3.21	0.0801	0.312	0.106756	0.144194	TRUE
Clp1	0	0.102	3.31	0.344	0.561	0.801	0.0390173	0.0482874	FALSE
Ypel4	0	0.785	0.929	2.93	0.0941	0.341	0.00216763	0.00501253	FALSE
Gm19426	0	0.217	3.75	1.57	0.217	0.503	0.0520231	0.067335	FALSE
Serping1	0	0.265	9.25	3.58	0.0653	0.283	0.77547	0.82924	TRUE
Ube2l6	0	0.302	4.29	3.98	0.0525	0.253	0.0735188	0.104428	TRUE
Smtnl1	0	-0.162	0.325	0.121	0.811	0.943	0.000361272	0.000334169	FALSE
Timm10	0	0.00712	5.02	0.00698	0.934	0.98	0.136741	0.155221	TRUE
Slc43a1	0	-0.525	2.33	4.26	0.0452	0.231	0.0205925	0.0173768	FALSE
Rtn4rl2	0	0.807	0.34	2.99	0.258	0.551	0.000180636	0.000668338	FALSE
Slc43a3	0	0.255	6.39	0.845	0.363	0.638	0.208634	0.299749	TRUE
Prg3	0	-1.9	0.353	5.95	0.022	0.15	0.000180636	0	FALSE
Ssrp1	0	0.257	6.56	5.08	0.0294	0.18	0.304191	0.385965	TRUE
Tnks1bp1	0	0.243	5.66	2.03	0.162	0.455	0.179371	0.236424	TRUE
Aplnr	0	-0.00587	1.11	0.000197	0.989	0.996	0.00469653	0.00551378	FALSE
Gm13713	0	1.12	0.564	4.53	0.053	0.255	0.000722543	0.00233918	FALSE
Lrrc55	0	-0.588	0.267	4.63	0.2	0.483	0.000180636	0	FALSE
Gm13715	0	0.234	0.394	0.178	0.708	0.889	0.000541908	0.000835422	FALSE
4833423E24Rik	0	-0.581	0.266	4.83	0.2	0.483	0.000180636	0	FALSE
Olfr1033	0	0.548	4.09	4.78	0.0344	0.195	0.0475072	0.0778613	FALSE
Olfr1034	0	-0.0294	2.09	0.00479	0.945	0.985	0.0122832	0.0145363	FALSE
Olfr52	0	-0.972	0.284	8.44	0.0701	0.286	0.000361272	0	FALSE
Olfr1087	0	1.12	0.304	6.89	0.062	0.274	0	0.000501253	FALSE
Olfr1090	0	0.497	0.268	2.73	0.281	0.551	0	0.000167084	FALSE
Olfr1124	0	0.498	0.268	2.72	0.281	0.551	0	0.000167084	FALSE
Olfr1152	0	-0.605	0.268	3.91	0.2	0.483	0.000180636	0	FALSE
Olfr1156	0	0.402	0.362	0.566	0.593	0.824	0.000361272	0.000668338	FALSE
Olfr73	0	0.611	1.22	2.36	0.132	0.403	0.00415462	0.00768588	FALSE
Olfr1175-ps	0	0.243	0.305	0.334	0.705	0.889	0.000180636	0.000334169	FALSE
Olfr1178	0	-0.0202	0.415	0.00114	0.98	0.995	0.000722543	0.000835422	FALSE
Olfr1191-ps1	0	-0.78	0.495	1.81	0.205	0.49	0.00144509	0.000835422	FALSE
Olfr1192-ps1	0	-0.516	0.303	1.44	0.43	0.691	0.000361272	0.000167084	FALSE
Olfr1195	0	-0.132	0.287	0.0885	0.865	0.95	0.000180636	0.000167084	FALSE
Olfr1198	0	-0.595	0.267	4.36	0.2	0.483	0.000180636	0	FALSE
Olfr1204	0	0.486	0.267	3.11	0.281	0.551	0	0.000167084	FALSE
Olfr1220	0	-0.489	0.347	0.888	0.474	0.728	0.000541908	0.000334169	FALSE
Olfr1238	0	-0.726	0.629	2.38	0.157	0.446	0.00234827	0.00150376	FALSE
Olfr1258	0	0.48	0.266	3.25	0.281	0.551	0	0.000167084	FALSE
Olfr1259	0	-0.605	0.268	3.91	0.2	0.483	0.000180636	0	FALSE
Olfr1260	0	0.548	0.571	0.882	0.354	0.63	0.00108382	0.00200501	FALSE
Olfr1265	0	0.566	0.327	1.12	0.43	0.691	0.000180636	0.000501253	FALSE
Ptprj	0	0.0246	3.03	0.0253	0.976	0.995	0.0321532	0.0364244	FALSE
4933423P22Rik	0	-0.102	0.321	0.0768	0.811	0.943	0.000361272	0.000334169	FALSE
Nup160	0	0.0734	3.65	0.297	0.589	0.824	0.0511199	0.0628237	FALSE
Fnbp4	0	0.0211	5.65	0.045	0.92	0.976	0.197435	0.230242	TRUE
Agbl2	0	0.285	1.51	0.698	0.408	0.685	0.0070448	0.00952381	FALSE
Mtch2	0	-0.146	6.67	2.64	0.111	0.375	0.352421	0.384628	TRUE
C1qtnf4	0	-0.951	3.8	19.5	6.8e-05	0.00262	0.0682803	0.0451128	FALSE
Ndufs3	0	0.0823	7.42	1.35	0.251	0.551	0.48573	0.549541	TRUE
Kbtbd4	0	-0.216	3.35	1.63	0.208	0.49	0.0464234	0.045447	FALSE
Celf1	0	-0.212	6.27	8.8	0.00491	0.0569	0.305816	0.313617	TRUE
Rapsn	0	0.764	0.611	1.97	0.167	0.464	0.00108382	0.00233918	FALSE
Psmc3	0	0.00731	7.07	0.00903	0.925	0.977	0.419798	0.474353	TRUE
Slc39a13	0	-0.0586	5.09	0.363	0.55	0.791	0.145231	0.161571	TRUE
Spi1	0	0.308	1.83	1.32	0.257	0.551	0.00975434	0.0145363	FALSE
Mybpc3	0	-0.229	0.511	0.14	0.71	0.891	0.00126445	0.00116959	FALSE
Madd	0	-0.225	3.34	1.59	0.214	0.5	0.0433526	0.0442774	FALSE
Nr1h3	0	-0.0171	5.47	0.0255	0.874	0.954	0.178107	0.199332	TRUE
Acp2	0	0.0221	5.07	0.0464	0.831	0.95	0.13349	0.15873	TRUE
Ddb2	0	-0.351	3.11	4.15	0.0477	0.237	0.0379335	0.0350877	FALSE
A330069E16Rik	0	0.404	2.01	1.69	0.201	0.485	0.0108382	0.0177109	FALSE
Gm17281	0	0.308	0.455	0.312	0.606	0.833	0.000722543	0.00116959	FALSE
Pacsin3	0	-0.3	4.4	7.81	0.00774	0.0773	0.100795	0.0962406	TRUE
Arfgap2	0	0.0407	5.88	0.14	0.71	0.891	0.238078	0.264495	TRUE
1110051M20Rik	0	0.199	4.17	2.6	0.114	0.381	0.0729769	0.0939014	FALSE
Lrp4	0	0.00373	5.51	0.000386	0.984	0.996	0.16203	0.198162	TRUE
Ckap5	0	0.178	5.4	3.05	0.101	0.353	0.155889	0.190309	TRUE
F2	0	-0.856	0.327	3.21	0.208	0.49	0.000541908	0.000167084	FALSE
Zfp408	0	-0.114	2.5	0.317	0.693	0.889	0.0216763	0.0243943	FALSE
Arhgap1	0	-0.0916	6.5	1.55	0.227	0.519	0.330022	0.355723	TRUE
Atg13	0	-0.253	3.96	1.84	0.182	0.483	0.0666546	0.0736842	FALSE
Harbi1	0	-0.325	3.01	2.45	0.125	0.395	0.0348627	0.0334169	FALSE
Ambra1	0	-0.0727	4.29	0.28	0.6	0.829	0.0854408	0.0942356	FALSE
Mdk	0	0.031	9.8	0.0231	0.88	0.957	0.814668	0.87335	TRUE
Dgkz	0	-0.18	3.93	1.95	0.17	0.467	0.0680997	0.0715121	FALSE
Gm9821	0	0.475	0.266	3.36	0.281	0.551	0	0.000167084	FALSE
Creb3l1	0	0.388	6.39	14.8	0.000395	0.00941	0.265715	0.35188	TRUE
2900072N19Rik	0	0.476	0.415	0.82	0.513	0.757	0.000541908	0.00100251	FALSE
Phf21a	0	-0.227	5.54	4.21	0.0464	0.234	0.191655	0.197661	TRUE
Large2	0	-0.129	0.665	0.0648	0.859	0.95	0.00198699	0.0021721	FALSE
Pex16	0	-0.178	4.45	2.51	0.121	0.394	0.0979046	0.102089	TRUE
1700029I15Rik	0	-0.695	0.851	2.4	0.129	0.398	0.00397399	0.00267335	FALSE
Mapk8ip1	0	-0.121	4.46	0.985	0.327	0.598	0.0932081	0.103759	TRUE
Cry2	0	-0.145	5.2	0.682	0.414	0.69	0.14198	0.164411	TRUE
Slc35c1	0	-0.0872	1.73	0.0835	0.774	0.927	0.0108382	0.0115288	FALSE
Chst1	0	-0.29	0.846	0.405	0.573	0.812	0.00325145	0.0031746	FALSE
Syt13	0	1.2	0.52	5.95	0.0501	0.245	0.000541908	0.00183793	FALSE
Prdm11	0	-0.121	4.21	0.927	0.341	0.614	0.0825506	0.087051	FALSE
4631405J19Rik	0	0.00408	0.385	0.000942	0.976	0.995	0.000541908	0.000668338	FALSE
Trp53i11	0	-0.381	3.49	3.7	0.061	0.274	0.0482298	0.0457811	FALSE
Tspan18	0	-0.467	1.67	2.26	0.14	0.418	0.0117413	0.00952381	FALSE
Gm13807	0	0.23	0.306	0.304	0.705	0.889	0.000180636	0.000334169	FALSE
Cd82	0	0.555	5.65	6.19	0.0168	0.127	0.150108	0.255305	TRUE
Alx4	0	0.159	0.34	0.0926	0.855	0.95	0.000361272	0.000501253	FALSE
Ext2	0	-0.0204	6.14	0.0809	0.778	0.93	0.26987	0.304595	TRUE
Accs	0	-0.266	3.74	4.66	0.0364	0.202	0.0619581	0.0589808	FALSE
Gm13889	0	0.112	6.32	0.118	0.733	0.906	0.192738	0.22005	TRUE
Alkbh3	0	0.141	5.03	1.33	0.254	0.551	0.136922	0.166416	TRUE
Hsd17b12	0	0.398	5.81	11.2	0.0017	0.0272	0.201951	0.275856	TRUE
Mir670hg	0	0.514	0.325	1.24	0.43	0.691	0.000180636	0.000501253	FALSE
Ttc17	0	-0.11	4.22	0.681	0.414	0.69	0.081828	0.0895572	FALSE
Api5	0	0.07	5.76	0.997	0.33	0.601	0.210802	0.25213	TRUE
Lrrc4c	0	0.984	1.04	3.78	0.0585	0.27	0.0025289	0.00601504	FALSE
Gm10801	0	-0.838	0.323	3.78	0.208	0.49	0.000541908	0.000167084	FALSE
Gm10800	0	0.73	0.455	1.36	0.251	0.551	0.000541908	0.00133668	FALSE
B230118H07Rik	0	-0.0765	5.6	0.533	0.469	0.728	0.197435	0.211529	TRUE
Rag1	0	-1.01	0.386	2.64	0.143	0.421	0.000541908	0.000334169	FALSE
Traf6	0	0.0349	3.6	0.0461	0.831	0.95	0.0489523	0.0588137	FALSE
Prr5l	0	-0.761	5.33	35.3	4.48e-07	4.96e-05	0.188764	0.136508	TRUE
Commd9	0	-0.178	5.34	2.66	0.11	0.373	0.186055	0.18279	TRUE
Ldlrad3	0	0.0868	4.96	0.587	0.448	0.709	0.12229	0.147536	TRUE
Gm13920	0	0.17	0.343	0.0928	0.855	0.95	0.000361272	0.000501253	FALSE
Trim44	0	0.0316	6.72	0.154	0.697	0.889	0.358743	0.394987	TRUE
Fjx1	0	0.653	2.36	5.93	0.0191	0.138	0.0131864	0.0238931	FALSE
Pamr1	0	0.873	4.99	12.4	0.00104	0.019	0.0785766	0.175606	TRUE
Slc1a2	0	0.545	4.28	4.68	0.0362	0.201	0.0612355	0.0955723	FALSE
Cd44	0	0.684	7.2	18.1	0.000113	0.00378	0.354227	0.521303	TRUE
Pdhx	0	-0.143	4.54	1.84	0.182	0.483	0.100614	0.110443	TRUE
Apip	0	-0.0814	6.6	1.01	0.322	0.594	0.338692	0.364411	TRUE
Ehf	0	-0.115	0.799	0.0422	0.838	0.95	0.00270954	0.00300752	FALSE
Elf5	0	0.701	1.25	3.62	0.0638	0.279	0.00415462	0.00818713	FALSE
Cat	0	-0.244	5.31	5.16	0.0283	0.175	0.166366	0.173434	TRUE
Abtb2	0	-0.294	2.91	2.81	0.101	0.352	0.0321532	0.0315789	FALSE
Nat10	0	0.11	3.61	0.452	0.505	0.75	0.0491329	0.0626566	FALSE
Caprin1	0	-0.0314	6.88	0.122	0.728	0.904	0.390354	0.430409	TRUE
Lmo2	0	-0.826	2.63	13.8	0.000595	0.0128	0.0287211	0.0187135	FALSE
4931422A03Rik	0	-1.01	0.287	7.12	0.0701	0.286	0.000361272	0	FALSE
Fbxo3	0	-0.102	6.15	1.25	0.307	0.581	0.268786	0.298914	TRUE
Gm10912	0	0.816	0.517	2.07	0.164	0.459	0.000722543	0.00183793	FALSE
Cd59b	0	0.252	3.38	1.2	0.279	0.551	0.0386561	0.0512949	FALSE
Cd59a	0	0.0805	6.25	0.662	0.42	0.691	0.269509	0.318296	TRUE
A930018P22Rik	0	0.157	0.522	0.0864	0.77	0.925	0.00108382	0.00150376	FALSE
D430041D05Rik	0	0.805	4.43	12.5	0.00101	0.0186	0.0639451	0.116625	TRUE
Gm13883	0	1.56	2.07	23.9	1.47e-05	0.000782	0.00650289	0.0235589	FALSE
Hipk3	0	0.142	5.78	2.39	0.13	0.399	0.204299	0.258981	TRUE
Cstf3	0	0.471	5.84	9.26	0.004	0.0503	0.168895	0.229908	TRUE
Tcp11l1	0	-0.0563	3.46	0.0958	0.758	0.923	0.0475072	0.0509607	FALSE
Pin1rt1	0	-0.562	0.264	5.34	0.2	0.483	0.000180636	0	FALSE
Depdc7	0	-0.0174	2.28	0.0067	0.935	0.98	0.0171604	0.019716	FALSE
Qser1	0	-0.087	5.18	1.03	0.317	0.59	0.150289	0.165246	TRUE
Prrg4	0	3.03	1.14	36.1	3.65e-07	4.23e-05	0.000722543	0.00935673	FALSE
Ccdc73	0	0.0743	2.26	0.0887	0.767	0.925	0.0167991	0.0208855	FALSE
Eif3m	0	-0.0089	7.67	0.0111	0.917	0.975	0.544978	0.601003	TRUE
Wt1os	0	-0.121	0.286	0.091	0.865	0.95	0.000180636	0.000167084	FALSE
Wt1	0	0.662	0.738	1.6	0.213	0.499	0.00108382	0.00334169	FALSE
Rcn1	0	-0.108	7.19	1.2	0.279	0.551	0.439126	0.47452	TRUE
Pax6	0	-0.0109	0.412	0.000586	0.981	0.995	0.000722543	0.000835422	FALSE
Elp4	0	0.0161	4.35	0.0157	0.901	0.968	0.0892341	0.101921	TRUE
Immp1l	0	0.213	6.27	3.81	0.0574	0.267	0.264812	0.333166	TRUE
Dnajc24	0	0.141	5.09	2.22	0.144	0.424	0.134212	0.174102	TRUE
Mpped2	0	-0.788	1.43	4.66	0.0365	0.202	0.0095737	0.0053467	FALSE
Arl14ep	0	0.132	4.44	2.21	0.145	0.426	0.085802	0.112949	TRUE
Kcna4	0	-0.607	0.268	3.8	0.2	0.483	0.000180636	0	FALSE
Mettl15	0	-0.129	2.82	0.423	0.519	0.762	0.0283598	0.0299081	FALSE
Kif18a	0	-0.0791	2.14	0.0671	0.797	0.942	0.0148121	0.0152047	FALSE
Bdnf	0	0.403	3.62	1.37	0.248	0.548	0.0296243	0.0437761	FALSE
Lin7c	0	0.0598	5.61	0.884	0.352	0.627	0.186777	0.227402	TRUE
Lgr4	0	-0.311	2.64	2.72	0.106	0.365	0.0263728	0.0243943	FALSE
Ccdc34	0	-0.176	5.96	1.66	0.204	0.489	0.216582	0.224896	TRUE
Bbox1	0	-1.18	1.36	11.3	0.00162	0.0263	0.00975434	0.00484545	FALSE
Fibin	0	-0.873	8.05	27.2	5.13e-06	0.00036	0.604769	0.467168	TRUE
Ano3	0	5.67	3.22	109	2.41e-13	3.02e-10	0.00108382	0.0644946	FALSE
Muc15	0	0.498	0.268	2.72	0.281	0.551	0	0.000167084	FALSE
Olfr1276	0	0.852	0.287	4.64	0.128	0.395	0	0.000334169	FALSE
Olfr1278	0	0.485	0.267	3.12	0.281	0.551	0	0.000167084	FALSE
Olfr1279	0	0.485	0.267	3.13	0.281	0.551	0	0.000167084	FALSE
Olfr1295	0	-1.03	0.289	6.16	0.0701	0.286	0.000361272	0	FALSE
Olfr1307	0	0.427	0.419	0.633	0.513	0.757	0.000541908	0.00100251	FALSE
Olfr1316	0	1.15	0.378	4.8	0.0906	0.334	0.000180636	0.00100251	FALSE
Olfr1318	0	0.81	0.344	2.57	0.258	0.551	0.000180636	0.000668338	FALSE
Lpcat4	0	0.645	1.39	2.91	0.0951	0.343	0.0050578	0.00985798	FALSE
Nop10	0	0.107	7.6	1.38	0.246	0.545	0.5056	0.584294	TRUE
Slc12a6	0	-0.507	4.13	7.36	0.00955	0.0879	0.0800217	0.0723475	FALSE
Emc4	0	0.269	6.12	11.5	0.00152	0.0251	0.244942	0.321637	TRUE
Katnbl1	0	-0.0225	4.98	0.0413	0.84	0.95	0.12789	0.149206	TRUE
Emc7	0	0.19	7.61	8.83	0.00485	0.0567	0.523121	0.608521	TRUE
Aven	0	-0.133	4.23	0.935	0.339	0.612	0.085802	0.0878864	FALSE
Ryr3	0	0.968	3.44	11.3	0.00161	0.0262	0.0294436	0.0643275	FALSE
Fmn1	0	-0.887	1.05	4.07	0.05	0.245	0.00559971	0.00334169	FALSE
Gm13963	0	-0.605	0.268	3.91	0.2	0.483	0.000180636	0	FALSE
Grem1	0	0.565	0.483	1.12	0.327	0.598	0.000722543	0.00150376	FALSE
Scg5	0	0.235	0.618	0.0976	0.756	0.921	0.000722543	0.000334169	FALSE
Arhgap11a	0	0.672	2.91	5.13	0.0286	0.176	0.0177023	0.0310777	FALSE
Actc1	0	-1.28	2.52	8.78	0.00497	0.0574	0.0151734	0.0145363	FALSE
C130080G10Rik	0	-0.222	0.366	0.156	0.769	0.925	0.000541908	0.000501253	FALSE
Aqr	0	0.0848	5.24	1.2	0.339	0.612	0.15065	0.18279	TRUE
Zfp770	0	0.0445	3.86	0.106	0.746	0.915	0.0601517	0.0696742	FALSE
Dph6	0	-0.00902	4.72	0.00599	0.939	0.982	0.111633	0.12147	TRUE
Gm13977	0	-0.78	0.364	2.11	0.264	0.551	0.000722543	0.000334169	FALSE
BC052040	0	-0.0362	2.27	0.0256	0.874	0.954	0.0180636	0.0190476	FALSE
Meis2	0	-0.399	6.31	23.9	1.48e-05	0.000782	0.316655	0.284211	TRUE
2700033N17Rik	0	-0.449	1.69	3.05	0.0903	0.334	0.0111994	0.00952381	FALSE
G630016G05Rik	0	-0.848	0.888	3.26	0.078	0.307	0.00433526	0.00250627	FALSE
D330050G23Rik	0	-0.992	0.386	2.77	0.143	0.421	0.000903179	0.000334169	FALSE
Gm29340	0	-0.0746	0.92	0.0229	0.881	0.957	0.00343208	0.00350877	FALSE
Spred1	0	0.0916	6.61	1.84	0.183	0.483	0.325867	0.389641	TRUE
Fam98b	0	0.155	5.09	1.51	0.225	0.515	0.140535	0.172097	TRUE
Rasgrp1	0	0.496	0.726	0.655	0.423	0.691	0.00162572	0.0031746	FALSE
Gm28183	0	-0.111	0.285	0.0888	0.865	0.95	0.000180636	0.000167084	FALSE
Thbs1	0	0.766	9.39	24.8	1.1e-05	0.000614	0.546062	0.731997	TRUE
Gm29233	0	0.333	0.365	0.345	0.593	0.824	0.000361272	0.000668338	FALSE
Fsip1	0	0.296	0.537	0.341	0.596	0.826	0.00108382	0.00167084	FALSE
Gpr176	0	1.1	1.85	5.36	0.0255	0.167	0.00578035	0.0182122	FALSE
Eif2ak4	0	-0.15	4.12	1.21	0.277	0.551	0.0767702	0.0830409	FALSE
Srp14	0	0.0387	8.31	0.313	0.579	0.817	0.662934	0.718296	TRUE
Bmf	0	-1.54	3.6	20.6	4.48e-05	0.00185	0.0650289	0.0324144	FALSE
Bub1b	0	-0.462	2.59	2.28	0.139	0.416	0.0195087	0.0175439	FALSE
Pak6	0	1.57	0.341	8.54	0.016	0.123	0	0.000835422	FALSE
Ankrd63	0	-1.6	0.326	9.76	0.0104	0.0927	0.000722543	0	FALSE
Plcb2	0	-0.424	0.803	0.774	0.388	0.666	0.00270954	0.00267335	FALSE
Inafm2	0	-0.308	3.92	2.93	0.094	0.341	0.0673772	0.0680033	FALSE
A430105I19Rik	0	-0.328	2.4	0.876	0.355	0.63	0.0204118	0.0203843	FALSE
Phgr1	0	0.752	0.397	2.27	0.264	0.551	0.000361272	0.00100251	FALSE
Disp2	0	-0.323	0.472	0.309	0.678	0.886	0.000903179	0.00100251	FALSE
Knstrn	0	0.0528	3.09	0.0173	0.896	0.966	0.0218569	0.0215539	FALSE
Gm14091	0	-0.843	0.325	3.52	0.208	0.49	0.000541908	0.000167084	FALSE
Ivd	0	-0.285	5.82	6.32	0.0158	0.123	0.235188	0.23325	TRUE
Bahd1	0	-0.876	2.65	12.3	0.00106	0.0192	0.0314306	0.0212197	FALSE
Chst14	0	0.26	4.29	4.25	0.0454	0.231	0.0776734	0.105263	TRUE
Ccdc32	0	-0.0916	5.34	1.32	0.256	0.551	0.175939	0.190643	TRUE
Rpusd2	0	0.554	0.93	1.71	0.222	0.511	0.00270954	0.00467836	FALSE
Knl1	0	-0.286	3.32	0.451	0.505	0.751	0.0238439	0.0210526	FALSE
Rad51	0	-0.0653	3.03	0.0351	0.852	0.95	0.0270954	0.0284043	FALSE
Rmdn3	0	0.0102	4.24	0.00681	0.955	0.988	0.0816474	0.0960735	FALSE
Gchfr	0	-0.641	0.692	1.62	0.21	0.493	0.00270954	0.00183793	FALSE
Dnajc17	0	-0.0347	4.16	0.0832	0.774	0.928	0.0771315	0.0868839	FALSE
Zfyve19	0	-0.0719	3.83	0.237	0.629	0.851	0.0628613	0.0691729	FALSE
Ppp1r14d	0	-0.861	0.326	3.47	0.208	0.49	0.000541908	0.000167084	FALSE
Spint1	0	0.0239	1.14	0.00369	0.952	0.987	0.0045159	0.00568087	FALSE
Rhov	0	0.261	0.399	0.219	0.708	0.889	0.000541908	0.000835422	FALSE
Vps18	0	0.0843	3.49	0.258	0.614	0.839	0.0437139	0.0558062	FALSE
Dll4	0	0.395	1.14	0.901	0.348	0.623	0.00397399	0.00668338	FALSE
Chac1	0	0.571	0.322	1.37	0.43	0.691	0.000180636	0.000334169	FALSE
Ino80	0	-0.0262	4.99	0.0674	0.796	0.942	0.133851	0.150877	TRUE
Exd1	0	0.58	0.718	1.37	0.248	0.548	0.00162572	0.0031746	FALSE
Chp1	0	-0.105	5.27	0.818	0.63	0.852	0.157334	0.17878	TRUE
[truncated: 104,147 more rows]

## Sheet: Cluster 0
gene	cluster_id	logFC__Hyperoxia	logCPM__Hyperoxia	F__Hyperoxia	p_val__Hyperoxia	p_adj.loc__Hyperoxia	Normoxia.frq	Hyperoxia.frq	Frequency
Saa3	0	6.06	9.78	57.4	1.99e-09	6.23e-07	0.0305275	0.193985	TRUE
Hp	0	4.16	8.66	64.4	4.56e-10	1.87e-07	0.12789	0.328989	TRUE
Gm42047	0	3.84	4.05	142	3.45e-15	9.89e-12	0.00812861	0.113952	TRUE
Eda2r	0	3.73	3.8	178	7.46e-17	3.74e-13	0.00722543	0.10543	TRUE
Cdkn1a	0	3.64	8.17	313	2.77e-21	5.55e-17	0.117413	0.511779	TRUE
Lcn2	0	3.61	6.41	34.2	6.27e-07	6.62e-05	0.0541908	0.123308	TRUE
C4b	0	3.28	4.3	41.7	8.09e-08	1.31e-05	0.013909	0.119131	TRUE
Sulf2	0	3.2	4.03	130	1.47e-14	3.27e-11	0.0117413	0.110109	TRUE
Chodl	0	3.1	5.62	94.3	2.22e-12	2.12e-09	0.0334176	0.194486	TRUE
Ephx1	0	3.05	4.57	84.5	1.1e-11	8.16e-09	0.0218569	0.163241	TRUE
Psrc1	0	3.03	4.6	123	3.82e-14	5.88e-11	0.0196893	0.149875	TRUE
Timp1	0	2.97	6.81	52.4	6.05e-09	1.63e-06	0.083815	0.30944	TRUE
Il6	0	2.68	5.62	48	1.69e-08	3.52e-06	0.029263	0.125982	TRUE
Ccnd1	0	2.45	5.3	63.9	5.06e-10	1.99e-07	0.0484104	0.174937	TRUE
Tmem178	0	2.41	5.03	33.3	8.12e-07	8.35e-05	0.0422688	0.176274	TRUE
Icam1	0	2.38	6.46	67.1	2.65e-10	1.21e-07	0.0789379	0.29858	TRUE
Serpina3g	0	2.37	5.53	90.4	4.1e-12	3.62e-09	0.050578	0.228404	TRUE
Cxcl1	0	2.35	7.36	48.9	1.35e-08	3.05e-06	0.0769509	0.218881	TRUE
Ak1	0	2.24	5.49	103	5.75e-13	6.07e-10	0.0662934	0.264996	TRUE
Zmat3	0	2.12	5.33	126	2.46e-14	4.48e-11	0.0630419	0.247118	TRUE
Dnm3	0	2.11	4.46	66.7	2.88e-10	1.28e-07	0.0290824	0.132164	TRUE
Pcdh7	0	2.09	4.49	48.8	1.4e-08	3.07e-06	0.0305275	0.133166	TRUE
Sfrp1	0	2.09	5.49	42.6	6.39e-08	1.08e-05	0.0556358	0.182456	TRUE
Lgals3bp	0	2.08	4.89	61.7	7.93e-10	2.84e-07	0.0440751	0.193484	TRUE
Ccng1	0	1.99	6.04	125	2.79e-14	4.66e-11	0.106395	0.327318	TRUE
Tnfaip3	0	1.98	5.22	42.6	6.48e-08	1.08e-05	0.0516618	0.166249	TRUE
Ifitm1	0	1.97	8.76	88.7	5.47e-12	4.57e-09	0.402276	0.733668	TRUE
Synpo	0	1.97	3.97	34.7	5.41e-07	5.87e-05	0.025289	0.104094	TRUE
Steap4	0	1.95	4.77	35.8	3.97e-07	4.53e-05	0.0401012	0.134169	TRUE
Aen	0	1.84	5.68	227	1.06e-18	7.06e-15	0.0984465	0.302423	TRUE
Slc39a14	0	1.78	4.85	38.4	1.93e-07	2.58e-05	0.0543714	0.159733	TRUE
Serpina3n	0	1.78	6.15	9.33	0.00387	0.0492	0.0914017	0.243108	TRUE
Dclk1	0	1.76	4.92	40.3	1.15e-07	1.7e-05	0.0538295	0.164745	TRUE
Cxcl12	0	1.76	6.14	62.6	6.54e-10	2.41e-07	0.120845	0.317962	TRUE
Sbno2	0	1.76	5.8	47.6	1.87e-08	3.76e-06	0.0933887	0.243442	TRUE
Pqlc3	0	1.75	4.22	67.1	2.65e-10	1.21e-07	0.0343208	0.125647	TRUE
Mgmt	0	1.72	4.7	65.5	3.67e-10	1.6e-07	0.0529263	0.168922	TRUE
Nrtn	0	1.65	4.49	49.8	1.1e-08	2.63e-06	0.0457009	0.145029	TRUE
Baiap2	0	1.63	4.6	162	3.93e-16	1.31e-12	0.0511199	0.157561	TRUE
Dcxr	0	1.62	5.59	117	8.4e-14	1.12e-10	0.102782	0.252966	TRUE
Lpl	0	1.6	6.27	16.5	0.000205	0.00592	0.11651	0.274185	TRUE
Ifitm3	0	1.56	10.2	105	4.29e-13	5.04e-10	0.773844	0.90944	TRUE
Il1r1	0	1.55	5.26	38.7	1.8e-07	2.43e-05	0.0774928	0.20802	TRUE
Igf1	0	1.55	8.13	54.8	3.53e-09	9.96e-07	0.359104	0.575439	TRUE
Bst2	0	1.53	5.75	54.9	3.44e-09	9.86e-07	0.0966402	0.246115	TRUE
Exoc4	0	1.52	6.49	168	2.19e-16	8.8e-13	0.187139	0.418379	TRUE
Adm	0	1.5	4.88	13	0.000809	0.016	0.0502168	0.127151	TRUE
Bax	0	1.49	8.04	252	1.53e-19	1.53e-15	0.429733	0.67218	TRUE
Tnfrsf12a	0	1.48	4.63	48.7	1.41e-08	3.07e-06	0.0514812	0.132832	TRUE
Runx1	0	1.46	5.55	51.7	7.12e-09	1.87e-06	0.0984465	0.232247	TRUE
C1s1	0	1.45	5.88	22.6	2.28e-05	0.00111	0.111633	0.297744	TRUE
Sod2	0	1.42	7.71	57.5	1.93e-09	6.21e-07	0.369762	0.561069	TRUE
Ltbp2	0	1.38	7.5	28.1	3.77e-06	0.000281	0.267883	0.481203	TRUE
Psmb8	0	1.35	4.3	25.9	7.59e-06	0.000467	0.0415462	0.121136	TRUE
Csf1	0	1.33	4.5	44.4	4.08e-08	7.24e-06	0.0493136	0.136508	TRUE
Rgs16	0	1.32	5.22	24.5	1.19e-05	0.000651	0.0619581	0.129992	TRUE
Plac8	0	1.32	6.53	26.8	5.72e-06	0.000381	0.162211	0.273851	TRUE
Parp3	0	1.31	4.63	41.4	8.78e-08	1.37e-05	0.0581647	0.157728	TRUE
Enho	0	1.3	4.61	82.5	1.55e-11	1.11e-08	0.0558165	0.137845	TRUE
Akr1b8	0	1.3	4.37	37.1	2.73e-07	3.3e-05	0.0511199	0.130159	TRUE
Osmr	0	1.28	6.38	34	6.56e-07	6.82e-05	0.167449	0.349541	TRUE
Ermard	0	1.26	4.23	49	1.33e-08	3.05e-06	0.0458815	0.111947	TRUE
Fbn2	0	1.26	4.77	30.7	1.73e-06	0.000154	0.0610549	0.137678	TRUE
Gas6	0	1.25	8.63	55.3	3.12e-09	9.08e-07	0.501084	0.682038	TRUE
Gem	0	1.24	6.02	22.8	2.1e-05	0.00103	0.0924855	0.19081	TRUE
C1ra	0	1.24	5.42	51.2	7.91e-09	1.98e-06	0.101698	0.245948	TRUE
Fat1	0	1.24	5.87	69.6	1.62e-10	8.12e-08	0.144689	0.303091	TRUE
Mdm2	0	1.23	6.05	79.7	2.51e-11	1.62e-08	0.160405	0.304428	TRUE
Ifi27l2a	0	1.19	5.5	18.5	9.52e-05	0.00336	0.0702673	0.118463	TRUE
Bbc3	0	1.18	4.09	49	1.34e-08	3.05e-06	0.0426301	0.101253	TRUE
Phlda3	0	1.17	8.14	79	2.83e-11	1.72e-08	0.458092	0.645781	TRUE
Mark1	0	1.17	4.36	37.9	2.22e-07	2.83e-05	0.0541908	0.126316	TRUE
Wisp1	0	1.17	5.46	23.1	1.95e-05	0.000967	0.0908598	0.1868	TRUE
Spsb1	0	1.15	4.51	29.8	2.26e-06	0.000191	0.054552	0.129825	TRUE
Fam213a	0	1.15	6.13	45.6	2.98e-08	5.59e-06	0.165282	0.328154	TRUE
Rps27l	0	1.14	9.29	135	8.58e-15	2.15e-11	0.722724	0.850794	TRUE
Nfkbia	0	1.12	8.12	28	3.96e-06	0.000293	0.389632	0.559398	TRUE
Ndnf	0	1.11	4.44	19.2	7.43e-05	0.00279	0.0502168	0.112281	TRUE
Irf1	0	1.11	6.41	23.9	1.49e-05	0.000785	0.16474	0.298413	TRUE
Nnat	0	1.1	6.88	20.4	4.81e-05	0.00196	0.159321	0.26817	TRUE
Ctsc	0	1.08	5.34	35.6	4.2e-07	4.71e-05	0.102421	0.200835	TRUE
Col12a1	0	1.08	4.96	30.5	1.83e-06	0.00016	0.0708092	0.158897	TRUE
Trib1	0	1.07	5.94	32.8	9.35e-07	9.28e-05	0.128793	0.232414	TRUE
Tap1	0	1.07	4.3	22.4	2.48e-05	0.00118	0.0520231	0.119465	TRUE
Pdzrn3	0	1.06	5.68	39.2	1.56e-07	2.17e-05	0.134212	0.275856	TRUE
Susd6	0	1.06	5.66	27.8	4.22e-06	0.000308	0.134574	0.269841	TRUE
Fndc1	0	1.06	5.06	25.5	8.79e-06	0.000518	0.0800217	0.167586	TRUE
Gsta4	0	1.05	5.09	18.6	9.38e-05	0.00332	0.0850795	0.178947	TRUE
Cd55	0	1.04	5.04	33	8.72e-07	8.83e-05	0.0802023	0.175272	TRUE
Coq8b	0	1.04	4.6	38.2	2.03e-07	2.65e-05	0.0675578	0.143358	TRUE
Tmem176a	0	1.03	10.2	88.1	6.04e-12	4.85e-09	0.832731	0.911278	TRUE
Cnksr3	0	1.03	4.49	49.4	1.19e-08	2.81e-06	0.0628613	0.138346	TRUE
Matn2	0	1.02	4.49	32.3	1.08e-06	0.000104	0.0579841	0.126984	TRUE
Cd302	0	1.01	7.83	26.4	6.45e-06	0.000417	0.432803	0.611195	TRUE
Xaf1	0	1.01	4.31	28.6	3.28e-06	0.000249	0.0540101	0.118296	TRUE
Ptgs1	0	0.998	5.43	32.1	1.14e-06	0.000108	0.11651	0.226734	TRUE
Crim1	0	0.983	5.57	35.4	4.42e-07	4.92e-05	0.125	0.242774	TRUE
Col14a1	0	0.98	5.43	9.35	0.00383	0.0488	0.108201	0.209691	TRUE
Tspan5	0	0.965	6.01	80.6	2.17e-11	1.45e-08	0.174133	0.321136	TRUE
Slc7a2	0	0.964	4.9	26.8	5.67e-06	0.000379	0.0821893	0.161571	TRUE
Mt1	0	0.964	7.06	12.9	0.00083	0.0162	0.179191	0.253968	TRUE
Tmem176b	0	0.95	9.86	80.6	2.17e-11	1.45e-08	0.806539	0.896241	TRUE
Htatip2	0	0.947	4.31	62.9	6.13e-10	2.32e-07	0.0572616	0.12147	TRUE
Bhlhe40	0	0.942	4.99	26.5	6.22e-06	0.000409	0.0789379	0.160067	TRUE
Rnf169	0	0.934	4.39	45.2	3.3e-08	6.07e-06	0.0597905	0.123642	TRUE
Thyn1	0	0.926	5.98	47.9	1.74e-08	3.6e-06	0.181539	0.311278	TRUE
Dram1	0	0.921	4.57	23.7	1.6e-05	0.000822	0.0661127	0.134002	TRUE
Lgmn	0	0.917	8.04	27.5	4.62e-06	0.000331	0.498555	0.637594	TRUE
Tmem43	0	0.912	4.92	35.6	4.18e-07	4.71e-05	0.0870665	0.173099	TRUE
Serpine1	0	0.904	6.62	24.2	1.31e-05	0.00071	0.121929	0.212364	TRUE
Tnfaip6	0	0.899	5.85	18.2	0.00011	0.0037	0.097724	0.172765	TRUE
Ptgfrn	0	0.895	6.12	26.9	5.56e-06	0.000378	0.182623	0.32381	TRUE
Ptger4	0	0.895	4.95	19.8	6.05e-05	0.00235	0.0832731	0.150042	TRUE
Tnc	0	0.893	8.28	24.2	1.31e-05	0.00071	0.466944	0.592648	TRUE
Fas	0	0.886	4.98	15.1	0.000345	0.00849	0.0865246	0.170259	TRUE
Pamr1	0	0.873	4.99	12.4	0.00104	0.019	0.0785766	0.175606	TRUE
H2afj	0	0.868	8.64	127	2.24e-14	4.48e-11	0.633851	0.777945	TRUE
Vmp1	0	0.864	7.52	59.3	1.32e-09	4.49e-07	0.404444	0.608688	TRUE
Fbxw9	0	0.861	4.94	56.8	2.23e-09	6.87e-07	0.0919436	0.17477	TRUE
Il4ra	0	0.858	4.9	16.3	0.000217	0.0062	0.0821893	0.162239	TRUE
Gadd45g	0	0.855	6.98	26.9	5.64e-06	0.000379	0.185513	0.276525	TRUE
Phldb2	0	0.846	7.28	36.9	2.88e-07	3.42e-05	0.356033	0.521972	TRUE
Nubp1	0	0.839	5.32	29.1	2.8e-06	0.000223	0.124639	0.231245	TRUE
Hoxb5os	0	0.826	4.41	18.1	0.000111	0.00373	0.064487	0.123642	TRUE
Ism1	0	0.816	7.24	27.7	4.33e-06	0.000314	0.342124	0.516291	TRUE
Glipr2	0	0.808	5.32	51.5	7.3e-09	1.88e-06	0.114162	0.215539	TRUE
D430041D05Rik	0	0.805	4.43	12.5	0.00101	0.0186	0.0639451	0.116625	TRUE
Slco3a1	0	0.796	5.79	12	0.00124	0.0214	0.146134	0.247118	TRUE
Prnp	0	0.795	4.99	40.1	1.22e-07	1.75e-05	0.097724	0.175272	TRUE
Ctps	0	0.782	4.78	24.3	1.28e-05	0.000696	0.085802	0.152882	TRUE
Map3k8	0	0.78	4.4	17.2	0.000155	0.00482	0.0603324	0.115957	TRUE
Rap2b	0	0.779	4.57	37.5	2.47e-07	3.04e-05	0.0762283	0.132164	TRUE
Igf2r	0	0.777	7.43	71.1	1.21e-10	6.22e-08	0.404805	0.581287	TRUE
Lgals9	0	0.771	4.84	17.2	0.000157	0.00485	0.0834538	0.166249	TRUE
1500009L16Rik	0	0.769	6.3	19.9	5.77e-05	0.00228	0.206828	0.325647	TRUE
Mmp2	0	0.769	9.32	31.2	1.47e-06	0.000135	0.734827	0.815372	TRUE
Ssbp4	0	0.767	5.59	48.1	1.65e-08	3.49e-06	0.148844	0.259983	TRUE
Thbs1	0	0.766	9.39	24.8	1.1e-05	0.000614	0.546062	0.731997	TRUE
Nek6	0	0.761	4.67	23.1	1.95e-05	0.000967	0.0839957	0.15071	TRUE
Ecm1	0	0.761	5.41	20.5	4.75e-05	0.00194	0.122832	0.227903	TRUE
Selenom	0	0.758	6.82	34.3	5.93e-07	6.33e-05	0.266618	0.438262	TRUE
Filip1l	0	0.757	5.23	24.6	1.16e-05	0.000642	0.0924855	0.175606	TRUE
Ier3	0	0.756	8.12	21.6	3.27e-05	0.00146	0.381684	0.523642	TRUE
Nbl1	0	0.755	6.12	22.7	2.18e-05	0.00106	0.180275	0.317126	TRUE
Gucy1a1	0	0.754	6.89	20.8	4.22e-05	0.00177	0.272218	0.428237	TRUE
Odc1	0	0.746	7.37	18.3	0.000103	0.00355	0.332551	0.479365	TRUE
Tmem9b	0	0.736	5.37	47	2.15e-08	4.18e-06	0.13349	0.228739	TRUE
Map4k3	0	0.733	6.16	59.4	1.27e-09	4.4e-07	0.208634	0.346533	TRUE
Tpp1	0	0.729	6.16	49.8	1.1e-08	2.63e-06	0.208634	0.345698	TRUE
Tmtc2	0	0.728	4.19	14.3	0.000483	0.0109	0.0576228	0.100084	TRUE
Arsb	0	0.726	4.67	21.9	2.94e-05	0.00134	0.078396	0.145865	TRUE
Gnai1	0	0.724	6.6	29.2	2.69e-06	0.000217	0.265354	0.389808	TRUE
Hcn1	0	0.72	4.37	14.2	0.000505	0.0113	0.0621387	0.100919	TRUE
Cp	0	0.719	8.77	20.5	4.73e-05	0.00193	0.606575	0.727151	TRUE
Gpx1	0	0.718	7.75	74.2	6.81e-11	4.02e-08	0.452132	0.611696	TRUE
Dmpk	0	0.717	4.36	14.4	0.000466	0.0106	0.0646676	0.117794	TRUE
Lclat1	0	0.717	6.24	29.3	2.66e-06	0.000216	0.208815	0.341186	TRUE
Tslp	0	0.707	5.13	21.8	2.96e-05	0.00135	0.0973627	0.167753	TRUE
Hhip	0	0.706	8.52	12	0.00122	0.0213	0.493136	0.651963	TRUE
Iigp1	0	0.697	7.96	12.5	0.000999	0.0185	0.45737	0.580451	TRUE
Eng	0	0.695	4.47	27.8	4.17e-06	0.000306	0.0695448	0.129156	TRUE
Id4	0	0.693	5.15	15.2	0.000343	0.00845	0.099711	0.160067	TRUE
Itm2c	0	0.689	7.47	57.4	1.95e-09	6.21e-07	0.425397	0.581955	TRUE
Scarb2	0	0.689	7.34	21.6	3.25e-05	0.00145	0.379335	0.563576	TRUE
Pltp	0	0.688	8.3	40.9	1e-07	1.51e-05	0.557081	0.716792	TRUE
Cd24a	0	0.688	4.6	10.5	0.0023	0.0334	0.0657514	0.120635	TRUE
Gm17056	0	0.688	5.21	10.7	0.00215	0.0319	0.0926662	0.155221	TRUE
Cygb	0	0.687	6.39	16	0.000247	0.00679	0.167811	0.265664	TRUE
Glb1l2	0	0.686	5.03	20.1	5.35e-05	0.00214	0.100975	0.17076	TRUE
Cd44	0	0.684	7.2	18.1	0.000113	0.00378	0.354227	0.521303	TRUE
Magi1	0	0.677	4.32	19.9	5.91e-05	0.00231	0.0637645	0.113116	TRUE
Fbln1	0	0.671	7.6	15.6	0.000289	0.00754	0.420159	0.592481	TRUE
D16Ertd472e	0	0.665	5.37	53.8	4.33e-09	1.19e-06	0.125181	0.200668	TRUE
Birc3	0	0.661	4.71	10.7	0.0021	0.0315	0.0736994	0.120802	TRUE
Siva1	0	0.661	7.46	25.3	9.3e-06	0.000536	0.421243	0.549039	TRUE
Psmb10	0	0.66	5.02	19.9	5.82e-05	0.00229	0.102782	0.178613	TRUE
Lhfpl2	0	0.658	5.21	15.1	0.000352	0.00859	0.1194	0.19081	TRUE
Cdc34	0	0.657	4.37	28.9	3e-06	0.000234	0.0686416	0.119465	TRUE
Gucy1b1	0	0.656	5.65	31.4	1.39e-06	0.000129	0.149747	0.234754	TRUE
Rnf150	0	0.654	5.71	20.3	5.05e-05	0.00204	0.159863	0.265998	TRUE
Stat3	0	0.654	7.33	35.1	4.75e-07	5.21e-05	0.375903	0.543191	TRUE
Ckb	0	0.652	7.64	15.3	0.000319	0.00802	0.390715	0.515121	TRUE
Zfp809	0	0.651	4.41	14.3	0.000477	0.0108	0.0668353	0.121637	TRUE
Tnfrsf1a	0	0.649	6.94	63.2	5.75e-10	2.22e-07	0.345195	0.483542	TRUE
Stat1	0	0.648	5.47	25.3	9.3e-06	0.000536	0.128251	0.204845	TRUE
Piezo2	0	0.646	4.59	16	0.000242	0.00671	0.0738801	0.125815	TRUE
Zfp36	0	0.643	9.75	25.6	8.47e-06	0.000509	0.613078	0.681537	TRUE
Ptgr1	0	0.641	4.22	11	0.00186	0.0289	0.0614162	0.104929	TRUE
Col5a2	0	0.637	8.68	41.2	9.11e-08	1.39e-05	0.667088	0.773099	TRUE
Vcam1	0	0.634	8.52	43.6	4.98e-08	8.69e-06	0.604588	0.720301	TRUE
Cpox	0	0.633	4.32	17.2	0.000159	0.00489	0.0675578	0.111779	TRUE
Lrrk1	0	0.631	5.4	27	5.38e-06	0.00037	0.137464	0.232247	TRUE
Slc16a9	0	0.631	6.46	20.4	4.85e-05	0.00197	0.246749	0.375439	TRUE
Rcan1	0	0.63	7.39	16.7	0.000189	0.00551	0.34935	0.459983	TRUE
Sowahc	0	0.627	5.01	14.5	0.00045	0.0103	0.083815	0.126817	TRUE
Vps36	0	0.626	6.69	51.5	7.41e-09	1.88e-06	0.295882	0.434252	TRUE
Prickle1	0	0.626	5.05	26.4	6.5e-06	0.000418	0.110368	0.176107	TRUE
Man2a1	0	0.625	6.41	41.4	8.76e-08	1.37e-05	0.239884	0.379616	TRUE
Gclc	0	0.62	4.73	28.6	3.27e-06	0.000249	0.0863439	0.144695	TRUE
Ptger3	0	0.616	5.51	16.6	0.000193	0.00562	0.144147	0.229908	TRUE
Irf9	0	0.616	4.46	14.9	0.000375	0.00905	0.0713512	0.122306	TRUE
Frat2	0	0.614	4.57	20	5.68e-05	0.00225	0.0749639	0.110443	TRUE
Glrx3	0	0.613	7.51	42	7.46e-08	1.23e-05	0.441655	0.578112	TRUE
Csrnp1	0	0.61	6.78	10.9	0.00192	0.0296	0.242233	0.338012	TRUE
Pros1	0	0.606	7.18	26.3	6.83e-06	0.000436	0.376806	0.516124	TRUE
Akr1b10	0	0.605	4.45	23.2	1.86e-05	0.000935	0.0720737	0.122306	TRUE
Ctsb	0	0.605	7.66	32.5	1.01e-06	9.81e-05	0.47724	0.606683	TRUE
B2m	0	0.604	8.26	15	0.00036	0.00876	0.57659	0.685547	TRUE
Lgi2	0	0.604	5.69	22	2.76e-05	0.00128	0.153721	0.241604	TRUE
Tacc2	0	0.604	4.91	12.9	0.000853	0.0166	0.100253	0.161236	TRUE
Shisa5	0	0.604	5.82	25.5	8.7e-06	0.000515	0.178107	0.286216	TRUE
Commd3	0	0.601	7.53	38.3	1.98e-07	2.6e-05	0.452673	0.588304	TRUE
Pgrmc2	0	0.601	5.92	32.9	9.04e-07	9.06e-05	0.193822	0.294236	TRUE
Tspan4	0	0.598	6.29	18.4	9.85e-05	0.00345	0.227962	0.340017	TRUE
Maff	0	0.598	6.63	10.4	0.00244	0.0346	0.194725	0.292565	TRUE
Slc39a1	0	0.597	6.04	25.3	9.21e-06	0.000535	0.201228	0.313116	TRUE
Id3	0	0.597	10.2	22.6	2.29e-05	0.00111	0.69888	0.763241	TRUE
Lap3	0	0.597	6.72	19.9	5.87e-05	0.00231	0.297868	0.423225	TRUE
Eif2ak2	0	0.595	5.13	27	5.37e-06	0.00037	0.117775	0.185965	TRUE
St5	0	0.592	4.9	21.2	3.75e-05	0.00161	0.0989884	0.170092	TRUE
Stxbp2	0	0.59	4.12	12.6	0.000969	0.0182	0.058526	0.102423	TRUE
Samd4	0	0.589	4.88	12.2	0.00114	0.02	0.0968208	0.15873	TRUE
Aebp1	0	0.587	5.59	15.9	0.000253	0.00689	0.149747	0.227068	TRUE
Pmepa1	0	0.585	8.74	17.6	0.000135	0.0043	0.615426	0.729992	TRUE
Ror2	0	0.584	4.65	25.9	7.59e-06	0.000467	0.0834538	0.140184	TRUE
Cep170b	0	0.584	4.22	10.9	0.00196	0.03	0.0615968	0.107268	TRUE
Csnk1g1	0	0.583	5.33	41.3	9.07e-08	1.39e-05	0.130961	0.211863	TRUE
Mgst1	0	0.577	8.1	22.7	2.22e-05	0.00108	0.528902	0.676023	TRUE
Lrrfip1	0	0.576	5.73	32.9	9.11e-07	9.09e-05	0.180816	0.263158	TRUE
Bicc1	0	0.576	7.51	21.6	3.21e-05	0.00144	0.425578	0.573434	TRUE
Tpm1	0	0.576	9.67	36.4	3.36e-07	3.91e-05	0.8125	0.894069	TRUE
Irak1bp1	0	0.576	4.84	29.2	2.75e-06	0.000221	0.0993497	0.155556	TRUE
Pdgfrl	0	0.575	5.27	19.2	7.55e-05	0.00282	0.11922	0.192815	TRUE
H1f0	0	0.573	7.44	48.1	1.65e-08	3.49e-06	0.395231	0.520802	TRUE
Gpx8	0	0.565	7.1	30.7	1.73e-06	0.000154	0.366691	0.512281	TRUE
Pkm	0	0.559	6.54	35.9	3.86e-07	4.45e-05	0.276915	0.393317	TRUE
Lacc1	0	0.554	4.34	13.6	0.000641	0.0134	0.072435	0.110443	TRUE
Tshz3	0	0.552	5.08	19.2	7.56e-05	0.00282	0.108923	0.177277	TRUE
Rfx7	0	0.552	5.09	24	1.43e-05	0.000766	0.111272	0.175272	TRUE
Gsr	0	0.55	4.62	15.4	0.000307	0.00788	0.0874277	0.13467	TRUE
Rab20	0	0.549	4.66	10.2	0.00259	0.0362	0.0785766	0.124144	TRUE
Wdr35	0	0.549	4.49	19.4	7.01e-05	0.00269	0.0782153	0.122473	TRUE
Vgll3	0	0.549	6.68	15.4	0.000316	0.00798	0.27836	0.403342	TRUE
Myd88	0	0.547	4.83	15.5	0.000297	0.00771	0.0982659	0.156725	TRUE
Wls	0	0.546	6.42	27	5.42e-06	0.000371	0.256684	0.380117	TRUE
Sfxn1	0	0.546	4.45	16.3	0.000221	0.00629	0.0708092	0.115789	TRUE
Rasl11b	0	0.545	6.25	12.7	0.000919	0.0176	0.194003	0.284378	TRUE
Arpc1b	0	0.539	7.4	23.5	1.66e-05	0.000845	0.423772	0.550042	TRUE
Fat4	0	0.533	5.59	24.1	1.39e-05	0.000745	0.158056	0.244612	TRUE
Socs3	0	0.531	8.67	11.7	0.00136	0.0231	0.473266	0.583459	TRUE
Acyp1	0	0.53	5.09	27.8	4.14e-06	0.000305	0.117233	0.187636	TRUE
S100a6	0	0.528	9.26	10.1	0.0028	0.0386	0.649386	0.712114	TRUE
Ei24	0	0.526	7.09	60.2	1.09e-09	3.82e-07	0.371026	0.507937	TRUE
Rhbdf2	0	0.523	4.68	11	0.00185	0.0289	0.0895954	0.144194	TRUE
Gstm2	0	0.517	7	48.9	1.37e-08	3.05e-06	0.356936	0.48655	TRUE
Rrs1	0	0.515	5.75	22.3	2.48e-05	0.00118	0.171423	0.257143	TRUE
Hspa2	0	0.514	4.49	13.9	0.000571	0.0124	0.0720737	0.116291	TRUE
Ldha	0	0.511	7.85	26.8	5.65e-06	0.000379	0.500361	0.624896	TRUE
Tshz2	0	0.509	6.66	21.2	3.73e-05	0.00161	0.289559	0.409691	TRUE
Minos1	0	0.509	8.52	30.7	1.7e-06	0.000153	0.652999	0.776608	TRUE
Hmox1	0	0.509	5.45	21.3	3.52e-05	0.00155	0.143605	0.209524	TRUE
Mr1	0	0.508	5.44	25.3	9.19e-06	0.000535	0.14776	0.223392	TRUE
Stbd1	0	0.508	8.27	15.2	0.000342	0.00845	0.53396	0.674185	TRUE
Khdrbs3	0	0.502	7.64	10.3	0.00257	0.036	0.4319	0.572431	TRUE
Bok	0	0.501	4.46	11.4	0.00157	0.0257	0.0731575	0.111947	TRUE
Dennd2a	0	0.5	5.67	15.4	0.000308	0.00788	0.169978	0.251295	TRUE
Rgs2	0	0.499	8.95	14.5	0.000437	0.0102	0.463692	0.561069	TRUE
Phyh	0	0.498	4.89	12	0.00124	0.0214	0.101698	0.162072	TRUE
Fn1	0	0.497	11.8	25.6	8.48e-06	0.000509	0.960802	0.969591	TRUE
Mcts2	0	0.496	4.55	19.2	7.63e-05	0.00284	0.0845376	0.131495	TRUE
Adgrg2	0	0.493	5.06	14.1	0.000517	0.0115	0.104046	0.167753	TRUE
Serpine2	0	0.492	9.79	27.8	4.21e-06	0.000308	0.85513	0.884712	TRUE
Txnrd1	0	0.491	6.25	26	7.43e-06	0.000461	0.232298	0.336508	TRUE
Ifitm2	0	0.49	10.1	41.2	9.1e-08	1.39e-05	0.871207	0.908605	TRUE
Ier2	0	0.49	9.97	14.4	0.000461	0.0106	0.658056	0.727485	TRUE
Kcne4	0	0.488	6.72	16	0.000247	0.00678	0.215137	0.311612	TRUE
Gbp7	0	0.487	4.75	11	0.00191	0.0294	0.0886922	0.144194	TRUE
Cyb5r3	0	0.487	7	19.3	7.14e-05	0.00272	0.356756	0.480702	TRUE
Pycard	0	0.486	5.04	9.64	0.00337	0.0445	0.111633	0.168922	TRUE
Coprs	0	0.485	4.63	11.6	0.00145	0.0242	0.0885116	0.13751	TRUE
Ctsz	0	0.482	7.13	45.5	3.12e-08	5.8e-06	0.384032	0.516124	TRUE
Rel	0	0.481	4.36	10.5	0.00228	0.0332	0.0699061	0.108939	TRUE
Ipo4	0	0.48	4.35	10.9	0.00195	0.0299	0.0733382	0.115455	TRUE
Aga	0	0.478	5.53	23.8	1.54e-05	0.000803	0.157334	0.231913	TRUE
Pgpep1	0	0.477	4.4	12.5	0.000999	0.0185	0.0760477	0.114954	TRUE
Dera	0	0.475	4.6	15.7	0.000278	0.00735	0.0904986	0.13751	TRUE
Ddx39	0	0.474	4.88	12	0.00124	0.0214	0.103685	0.156725	TRUE
Tctex1d2	0	0.473	4.38	11	0.00184	0.0287	0.0726156	0.117627	TRUE
Dync2li1	0	0.468	5.53	13.6	0.000634	0.0133	0.15896	0.238095	TRUE
Ankrd50	0	0.467	5.08	21	4.01e-05	0.0017	0.118316	0.17878	TRUE
Hexb	0	0.466	4.24	10.4	0.00244	0.0346	0.0661127	0.104929	TRUE
Syne1	0	0.463	6.94	17	0.00017	0.00517	0.349169	0.458145	TRUE
Flywch2	0	0.462	4.46	17.2	0.000155	0.00481	0.0794798	0.121136	TRUE
H3f3b	0	0.46	11.5	28.7	3.21e-06	0.000247	0.963331	0.975606	TRUE
H2-T22	0	0.46	4.89	22.2	2.65e-05	0.00124	0.105491	0.160568	TRUE
Tcn2	0	0.459	5.46	15.6	0.000292	0.00761	0.152457	0.23325	TRUE
Rufy1	0	0.458	4.65	18.3	0.000106	0.00362	0.0923049	0.13985	TRUE
Cavin2	0	0.455	8.6	25.5	8.82e-06	0.000519	0.6306	0.731328	TRUE
Junb	0	0.454	10.8	15.2	0.00033	0.00825	0.735368	0.803509	TRUE
Cox6b2	0	0.452	7.47	21.3	3.59e-05	0.00157	0.410585	0.51746	TRUE
Chn1	0	0.449	5.37	15.7	0.00028	0.00739	0.143967	0.200835	TRUE
Mllt3	0	0.448	5.38	13.9	0.000561	0.0123	0.134754	0.209691	TRUE
Hexa	0	0.448	5.67	25.7	8.06e-06	0.000493	0.177204	0.258814	TRUE
Rpe	0	0.442	4.74	13	0.000806	0.016	0.095737	0.144194	TRUE
Col18a1	0	0.442	6.76	27.1	5.23e-06	0.000366	0.317377	0.436926	TRUE
Vwa5a	0	0.441	5	10.4	0.00241	0.0343	0.108743	0.170593	TRUE
Cisd3	0	0.441	4.3	9.57	0.00347	0.0455	0.0700867	0.108271	TRUE
Cpped1	0	0.44	4.66	15.4	0.000312	0.0079	0.0930275	0.137176	TRUE
Ndufa11	0	0.436	8.49	25.7	8.22e-06	0.000498	0.654263	0.748538	TRUE
Tmem126a	0	0.435	6.13	19.1	7.8e-05	0.00289	0.233743	0.327318	TRUE
Nop58	0	0.433	6.49	10.2	0.00266	0.0369	0.260658	0.356725	TRUE
Farp1	0	0.426	5.33	13.5	0.000647	0.0135	0.143244	0.212865	TRUE
Tapbp	0	0.425	5.25	11.3	0.00166	0.0267	0.130961	0.196658	TRUE
Ndn	0	0.424	6.42	13.6	0.000642	0.0134	0.264451	0.37477	TRUE
Esyt1	0	0.424	6.26	9.33	0.00387	0.0492	0.247652	0.353551	TRUE
Rela	0	0.424	4.84	14.3	0.000473	0.0107	0.100434	0.152882	TRUE
Gria3	0	0.423	6.88	9.37	0.0038	0.0486	0.325686	0.429908	TRUE
Tmem132c	0	0.42	6.89	40.5	1.11e-07	1.65e-05	0.347724	0.453133	TRUE
Ccdc122	0	0.42	4.48	12.8	0.000868	0.0168	0.0814668	0.117962	TRUE
Acyp2	0	0.42	6.63	12.9	0.000842	0.0164	0.302926	0.39716	TRUE
Ppic	0	0.42	9.49	22.3	2.49e-05	0.00118	0.822254	0.868672	TRUE
Nhs	0	0.419	5.81	10.8	0.00202	0.0307	0.177384	0.249624	TRUE
Thoc6	0	0.419	4.56	10.4	0.00246	0.0347	0.0868858	0.128488	TRUE
Slc25a24	0	0.418	4.71	12	0.0012	0.0209	0.0955564	0.14269	TRUE
Col5a1	0	0.413	7	11.1	0.00181	0.0285	0.349892	0.471512	TRUE
Sparcl1	0	0.413	9.15	23.8	1.55e-05	0.000804	0.75	0.812531	TRUE
Ets2	0	0.412	6.37	15	0.000363	0.0088	0.248736	0.345196	TRUE
Igfbp7	0	0.411	10.6	17.6	0.000135	0.0043	0.907153	0.927151	TRUE
Tspan9	0	0.41	6.21	27.7	4.31e-06	0.000313	0.246026	0.340017	TRUE
Cnpy4	0	0.409	4.75	12.4	0.00103	0.019	0.0991691	0.145698	TRUE
Tubb4b	0	0.408	8.5	10.7	0.00211	0.0315	0.604046	0.698246	TRUE
Impact	0	0.408	5.16	16.1	0.00024	0.00667	0.126626	0.184628	TRUE
Fblim1	0	0.406	7.68	34.1	6.31e-07	6.62e-05	0.504697	0.625063	TRUE
Gng8	0	0.406	4.63	12.3	0.00106	0.0192	0.0899566	0.130827	TRUE
Gtf2a2	0	0.405	7.11	18	0.000115	0.00382	0.392702	0.51863	TRUE
Nudcd1	0	0.405	4.56	13.6	0.000625	0.0132	0.0885116	0.124812	TRUE
Gaa	0	0.404	5.59	14.7	0.000406	0.00958	0.171243	0.247619	TRUE
Svil	0	0.404	7.09	15.4	0.000314	0.00794	0.373916	0.491395	TRUE
2610524H06Rik	0	0.403	5.67	10.5	0.0023	0.0334	0.179371	0.248956	TRUE
Gfm1	0	0.402	4.5	15.8	0.000271	0.0072	0.0839957	0.124478	TRUE
Fam216a	0	0.402	4.34	13.3	0.000711	0.0144	0.0747832	0.108939	TRUE
Col27a1	0	0.401	6.96	14.5	0.000434	0.0101	0.33526	0.463492	TRUE
Hsd17b12	0	0.398	5.81	11.2	0.0017	0.0272	0.201951	0.275856	TRUE
Lhfp	0	0.397	8.03	17.2	0.000154	0.0048	0.582189	0.667335	TRUE
S1pr3	0	0.397	5.53	10.7	0.00213	0.0318	0.15896	0.219549	TRUE
Vps13a	0	0.396	4.5	10.3	0.00257	0.036	0.0812861	0.118797	TRUE
Bola3	0	0.393	6.64	9.46	0.00366	0.0472	0.310513	0.413701	TRUE
Efemp2	0	0.393	6.97	11.1	0.00178	0.0282	0.366329	0.477026	TRUE
Sec24d	0	0.392	5.39	11.4	0.00156	0.0256	0.144328	0.216374	TRUE
Tgoln1	0	0.392	6.26	16.4	0.000212	0.00611	0.25	0.341688	TRUE
Loxl2	0	0.392	5.07	12.9	0.000838	0.0163	0.111994	0.160401	TRUE
Svep1	0	0.391	6.97	9.84	0.00309	0.0415	0.355672	0.439265	TRUE
1810058I24Rik	0	0.39	8.25	26.6	6.07e-06	0.000402	0.607117	0.703926	TRUE
Nab1	0	0.389	5.7	18.8	8.64e-05	0.00314	0.17901	0.251462	TRUE
Creb3l1	0	0.388	6.39	14.8	0.000395	0.00941	0.265715	0.35188	TRUE
Etv6	0	0.388	4.4	9.76	0.0032	0.0427	0.0776734	0.116124	TRUE
Ftl1	0	0.388	10.5	34.1	6.29e-07	6.62e-05	0.91203	0.939515	TRUE
Ier5	0	0.387	7.77	11.7	0.00137	0.0231	0.391077	0.515121	TRUE
Pkig	0	0.387	7.08	28.7	3.2e-06	0.000246	0.383129	0.485213	TRUE
Hprt	0	0.385	5.73	14.6	0.000425	0.00995	0.181178	0.25731	TRUE
Mast4	0	0.384	6.91	17.9	0.000122	0.00398	0.345737	0.451796	TRUE
Pdlim7	0	0.383	5.91	17.2	0.000158	0.00488	0.20159	0.294069	TRUE
Slc4a4	0	0.382	4.57	11.2	0.00173	0.0276	0.0829118	0.119632	TRUE
Smad1	0	0.382	5.81	13.3	0.000726	0.0147	0.188584	0.269173	TRUE
Akip1	0	0.381	4.9	15.4	0.000314	0.00794	0.10513	0.159064	TRUE
Atp6v1d	0	0.381	6.18	17.6	0.000134	0.00428	0.240065	0.324645	TRUE
Erp44	0	0.38	6.21	22	2.83e-05	0.0013	0.249097	0.34386	TRUE
Il17d	0	0.38	5.07	16.5	0.000204	0.00591	0.118497	0.175606	TRUE
Aprt	0	0.379	7.51	30.9	1.64e-06	0.000148	0.453396	0.569758	TRUE
Psme1	0	0.374	6.83	27.4	4.69e-06	0.000333	0.350614	0.456642	TRUE
Lzic	0	0.373	4.84	9.37	0.00381	0.0486	0.108201	0.151546	TRUE
Atp5e	0	0.369	9.65	12.1	0.00119	0.0207	0.82659	0.88655	TRUE
Abhd4	0	0.368	4.79	10.8	0.00205	0.031	0.103504	0.150543	TRUE
Plec	0	0.368	6.84	14.6	0.00043	0.0101	0.343569	0.444612	TRUE
Ptp4a1	0	0.366	7.21	21.8	2.96e-05	0.00135	0.379155	0.493233	TRUE
Bgn	0	0.365	10.4	10.7	0.00209	0.0315	0.906069	0.918797	TRUE
Ctsd	0	0.365	7.54	23.7	1.55e-05	0.000804	0.490246	0.602506	TRUE
Ptpn1	0	0.364	6.27	11.5	0.0015	0.0249	0.261561	0.336174	TRUE
Bhlhb9	0	0.364	4.66	10.6	0.00222	0.0325	0.0948338	0.135171	TRUE
Tm7sf3	0	0.363	5.53	14.6	0.000432	0.0101	0.161308	0.226901	TRUE
1110008P14Rik	0	0.362	6.05	12.9	0.000844	0.0164	0.224892	0.301754	TRUE
Prdx1	0	0.362	9.29	18	0.000117	0.00386	0.802204	0.854302	TRUE
Ube3b	0	0.362	5.39	14.3	0.000476	0.0108	0.153902	0.208855	TRUE
Dlc1	0	0.359	7.88	18.7	9.06e-05	0.00326	0.53703	0.636759	TRUE
Scp2	0	0.358	9.06	13.2	0.000748	0.015	0.734827	0.809357	TRUE
Pmm1	0	0.358	6.44	19.2	7.51e-05	0.00281	0.282153	0.36391	TRUE
M6pr	0	0.354	5.42	23.8	1.51e-05	0.000794	0.153902	0.217711	TRUE
Poglut1	0	0.354	4.54	12.6	0.000963	0.0181	0.0870665	0.12264	TRUE
Airn	0	0.354	6.79	15.9	0.000261	0.00699	0.338873	0.445447	TRUE
Clec3b	0	0.352	9.23	9.59	0.00344	0.0453	0.74711	0.80919	TRUE
Zbtb38	0	0.35	6.39	14.2	0.000506	0.0113	0.268605	0.347536	TRUE
Clpb	0	0.349	4.5	12	0.00124	0.0214	0.0861633	0.120802	TRUE
Vstm4	0	0.349	7.37	20	5.68e-05	0.00225	0.44039	0.539348	TRUE
Capzb	0	0.342	7.95	24.7	1.15e-05	0.000637	0.554371	0.664829	TRUE
Flot1	0	0.342	5.79	17.4	0.000146	0.00458	0.198338	0.268672	TRUE
Pnrc1	0	0.34	8.84	12.6	0.000957	0.0181	0.676481	0.731662	TRUE
mt-Nd6	0	0.34	6.39	16.2	0.000228	0.0064	0.257767	0.336675	TRUE
Tmem203	0	0.339	4.93	11.4	0.00156	0.0256	0.111272	0.164578	TRUE
Dse	0	0.339	5.96	11.7	0.00137	0.0231	0.213331	0.295238	TRUE
Pcbd2	0	0.338	6.25	12.3	0.00108	0.0194	0.256864	0.339515	TRUE
Arid5b	0	0.334	7.93	11.6	0.00144	0.0242	0.535224	0.641771	TRUE
Robo2	0	0.334	8.09	11.7	0.00136	0.0231	0.572977	0.643609	TRUE
Sec11c	0	0.334	5.79	9.88	0.00304	0.041	0.192016	0.26249	TRUE
Atp6ap2	0	0.331	6.44	12.8	0.000879	0.017	0.284863	0.374603	TRUE
Ndufa12	0	0.33	7.88	13.9	0.000566	0.0123	0.544075	0.658145	TRUE
Snapc5	0	0.33	6.07	12.5	0.000999	0.0185	0.237536	0.305597	TRUE
Bloc1s2	0	0.33	4.84	10.6	0.0022	0.0324	0.107298	0.150042	TRUE
Mageh1	0	0.329	5.68	21.2	3.65e-05	0.00158	0.179733	0.248622	TRUE
Nbdy	0	0.327	6.56	9.61	0.00342	0.0451	0.302023	0.395656	TRUE
2005-03-01	0	0.327	6.63	14	0.000536	0.0118	0.320629	0.399332	TRUE
Fbxw7	0	0.326	4.77	9.34	0.00386	0.0491	0.104046	0.141186	TRUE
Col4a2	0	0.326	8.01	10.7	0.00214	0.0318	0.566835	0.671679	TRUE
Higd1a	0	0.326	7.95	12.4	0.00103	0.019	0.55401	0.649791	TRUE
Prr13	0	0.326	5.47	11	0.00185	0.0289	0.164017	0.224394	TRUE
Lmna	0	0.324	8.15	13.3	0.000704	0.0143	0.580744	0.678363	TRUE
Arl5b	0	0.322	6.55	9.53	0.00354	0.0459	0.264451	0.326149	TRUE
Mif	0	0.321	7.91	23.1	1.91e-05	0.000959	0.530708	0.632247	TRUE
Ptpn2	0	0.321	5.6	12.8	0.000866	0.0168	0.171243	0.237594	TRUE
Ak2	0	0.32	5.77	9.99	0.00288	0.0395	0.195087	0.26015	TRUE
Ndufa13	0	0.32	8.94	19.9	5.91e-05	0.00231	0.750903	0.819549	TRUE
Trp53	0	0.32	5.88	17.1	0.000165	0.00504	0.204299	0.27853	TRUE
Bccip	0	0.318	6.65	12.3	0.00109	0.0195	0.324603	0.407686	TRUE
Ubr4	0	0.316	5.77	13.4	0.000695	0.0142	0.20159	0.270844	TRUE
Ube2e2	0	0.316	6.57	9.3	0.00392	0.0497	0.307803	0.401003	TRUE
Hnrnpc	0	0.316	7.31	12.3	0.00109	0.0195	0.426662	0.541019	TRUE
Mrps14	0	0.315	7.63	12.2	0.00111	0.0198	0.506684	0.607519	TRUE
Fem1c	0	0.314	5.09	14	0.000549	0.012	0.128432	0.171429	TRUE
Psme2	0	0.312	6.09	13	0.000813	0.016	0.236994	0.31061	TRUE
Ndufs4	0	0.312	6.88	17.5	0.000138	0.00438	0.370303	0.461821	TRUE
Lage3	0	0.31	6.59	13.1	0.00078	0.0156	0.320087	0.403342	TRUE
Tma7	0	0.31	7.94	9.61	0.00342	0.0451	0.553107	0.664829	TRUE
Mien1	0	0.31	6.01	14.5	0.000445	0.0103	0.226156	0.302757	TRUE
Tead1	0	0.309	7.29	15.7	0.000274	0.00727	0.442738	0.546366	TRUE
Snrnp200	0	0.307	5.61	9.88	0.00303	0.041	0.174133	0.247619	TRUE
Ndufs8	0	0.305	6.89	10.9	0.00195	0.0299	0.364523	0.458312	TRUE
Rarres2	0	0.304	9.01	16.8	0.000179	0.00534	0.74729	0.815873	TRUE
Timm8b	0	0.304	6.9	12.7	0.000898	0.0172	0.362717	0.4665	TRUE
Atp2a2	0	0.303	6.79	9.72	0.00326	0.0433	0.33237	0.429073	TRUE
Ltbr	0	0.302	5.71	10.2	0.00261	0.0364	0.193822	0.260819	TRUE
Cltb	0	0.301	6.26	10.7	0.00209	0.0315	0.263728	0.346533	TRUE
Asap1	0	0.301	6.72	17	0.000171	0.00519	0.32966	0.427068	TRUE
Mcl1	0	0.298	8.07	13.7	0.000608	0.0129	0.564126	0.650794	TRUE
Lamtor4	0	0.298	7.2	17.1	0.000165	0.00504	0.431358	0.530326	TRUE
Tmem167	0	0.298	7.81	10.7	0.00214	0.0318	0.54841	0.644779	TRUE
Tspo	0	0.298	7.84	12.6	0.000939	0.0178	0.532695	0.629073	TRUE
Plpp1	0	0.297	6.75	11.2	0.00171	0.0273	0.335802	0.422556	TRUE
Ncor2	0	0.295	5.35	10	0.00284	0.039	0.149205	0.20802	TRUE
Litaf	0	0.291	6.5	11.1	0.00182	0.0286	0.282695	0.373768	TRUE
Clptm1l	0	0.29	6.2	15.9	0.000259	0.00697	0.256684	0.332498	TRUE
Abce1	0	0.287	5.96	10.5	0.00236	0.0339	0.214595	0.2934	TRUE
Nudcd2	0	0.286	6.44	9.51	0.00357	0.0463	0.286488	0.364244	TRUE
Prdx5	0	0.286	9.4	22	2.78e-05	0.00128	0.796062	0.850459	TRUE
Med6	0	0.285	4.91	11.4	0.00159	0.0259	0.113078	0.156725	TRUE
Commd6	0	0.284	6.36	12.1	0.00118	0.0205	0.283056	0.360067	TRUE
Cd63	0	0.283	9.55	12.6	0.000959	0.0181	0.845014	0.870343	TRUE
Ryk	0	0.281	7.78	19.7	6.27e-05	0.00243	0.551842	0.638429	TRUE
Nucks1	0	0.28	8.08	11.4	0.00154	0.0254	0.572977	0.677861	TRUE
Prrx1	0	0.28	6.22	10.8	0.00202	0.0307	0.23284	0.300585	TRUE
Dynlrb1	0	0.279	7.84	9.94	0.00296	0.0402	0.542811	0.615372	TRUE
Nrip1	0	0.279	6.93	15.4	0.000305	0.00786	0.368497	0.442774	TRUE
Mnat1	0	0.277	5.71	10.2	0.00261	0.0364	0.195448	0.262824	TRUE
Comt	0	0.277	7.57	9.93	0.00296	0.0403	0.484104	0.589808	TRUE
Parl	0	0.277	5.83	15.3	0.00032	0.00806	0.20737	0.273016	TRUE
Clic1	0	0.277	7.78	15.5	0.000301	0.0078	0.529263	0.622556	TRUE
Bcap31	0	0.276	7.28	17.5	0.00014	0.00442	0.439848	0.54152	TRUE
Hspa9	0	0.276	6.73	13.7	0.000597	0.0128	0.328215	0.408688	TRUE
Ybx3	0	0.275	7.33	9.47	0.00364	0.047	0.440029	0.526817	TRUE
Ncoa4	0	0.274	5.04	9.86	0.00306	0.0412	0.123555	0.172097	TRUE
Taldo1	0	0.273	7.25	9.29	0.00394	0.0498	0.428649	0.526149	TRUE
Mocs2	0	0.27	6.77	12.7	0.000925	0.0176	0.352421	0.432247	TRUE
Emc4	0	0.269	6.12	11.5	0.00152	0.0251	0.244942	0.321637	TRUE
Pcolce	0	0.268	7.9	18.9	8.3e-05	0.00305	0.546965	0.642774	TRUE
Dnaja2	0	0.267	7.15	19.6	6.6e-05	0.00254	0.417449	0.495906	TRUE
Cald1	0	0.266	9.39	13.5	0.000656	0.0136	0.805275	0.8533	TRUE
Zdhhc3	0	0.266	5.22	13.9	0.000554	0.0121	0.144147	0.19081	TRUE
Crlf2	0	0.265	5.19	9.45	0.00367	0.0472	0.13909	0.184461	TRUE
Scand1	0	0.263	8.13	15.9	0.000257	0.00695	0.619039	0.701921	TRUE
Col6a3	0	0.262	9.22	11.3	0.00165	0.0266	0.791908	0.840602	TRUE
Fuca1	0	0.261	6.37	10.5	0.00235	0.0339	0.279082	0.355723	TRUE
Ddx24	0	0.26	7.27	12.8	0.00089	0.0171	0.442197	0.535171	TRUE
Ap3b1	0	0.259	5.28	10.6	0.00223	0.0326	0.143244	0.196658	TRUE
Dph3	0	0.258	6.51	10.8	0.00201	0.0306	0.308345	0.39198	TRUE
Cpm	0	0.257	8.98	10.7	0.00216	0.032	0.707731	0.770259	TRUE
Psmb5	0	0.257	8	9.45	0.00366	0.0472	0.590318	0.670175	TRUE
Prpf8	0	0.257	6.1	10.6	0.00221	0.0324	0.238259	0.311779	TRUE
Psma3	0	0.257	8.52	12	0.00123	0.0213	0.691655	0.774603	TRUE
Irak1	0	0.256	5.8	12.3	0.00106	0.0193	0.202132	0.269006	TRUE
Smim10l1	0	0.255	6.9	13.7	0.000609	0.0129	0.362717	0.45213	TRUE
Psmb3	0	0.254	7.72	12.5	0.00101	0.0186	0.516257	0.613534	TRUE
Bag1	0	0.253	7.4	10.1	0.00279	0.0385	0.452132	0.549708	TRUE
Sra1	0	0.253	6.98	12	0.00124	0.0214	0.387464	0.476358	TRUE
Hivep1	0	0.252	5.22	9.74	0.00323	0.043	0.137103	0.181454	TRUE
Fndc3b	0	0.25	7.11	9.69	0.0033	0.0439	0.400831	0.493734	TRUE
Rps6ka3	0	0.248	5.67	10.4	0.00238	0.034	0.180636	0.244612	TRUE
Cpq	0	0.246	7.1	12.2	0.00113	0.02	0.405708	0.494403	TRUE
Gng11	0	0.245	9.09	15.4	0.000316	0.00797	0.736272	0.799833	TRUE
Impad1	0	0.244	6.04	11.1	0.00176	0.028	0.230853	0.296241	TRUE
Myof	0	0.244	7.22	10.2	0.00267	0.037	0.419617	0.512281	TRUE
Tmco1	0	0.243	7.15	11.2	0.00175	0.0279	0.406431	0.503592	TRUE
Mvb12a	0	0.242	5.74	10.7	0.00208	0.0314	0.203035	0.258145	TRUE
Hint2	0	0.239	6.4	10.8	0.00204	0.0309	0.289198	0.362573	TRUE
Ube2j2	0	0.238	5.81	11	0.00188	0.0292	0.21297	0.273517	TRUE
Ctdnep1	0	0.23	5.51	9.49	0.0036	0.0466	0.17052	0.224896	TRUE
Smdt1	0	0.23	8.48	11.1	0.00178	0.0281	0.665101	0.754052	TRUE
Lman2	0	0.225	6.41	9.85	0.00308	0.0413	0.290101	0.368254	TRUE
Ercc5	0	0.224	5.81	9.82	0.00312	0.0417	0.203035	0.259315	TRUE
Vps28	0	0.224	6.66	12.5	0.001	0.0185	0.328938	0.410359	TRUE
Ap2m1	0	0.224	6.81	9.56	0.00349	0.0456	0.356575	0.444277	TRUE
Dnajc10	0	0.22	6.01	10.7	0.00217	0.0321	0.232478	0.296241	TRUE
Inpp5a	0	0.22	5.94	9.82	0.00311	0.0417	0.218931	0.289056	TRUE
Ugp2	0	0.219	6.75	9.58	0.00346	0.0454	0.343208	0.426566	TRUE
Btbd1	0	0.215	6.04	9.95	0.00295	0.0401	0.239523	0.295739	TRUE
Golga7	0	0.215	6.76	9.29	0.00394	0.0498	0.350434	0.425898	TRUE
Scfd1	0	0.214	6.25	9.45	0.00368	0.0472	0.266618	0.332832	TRUE
Slc50a1	0	0.212	7.05	9.9	0.00301	0.0408	0.404805	0.493734	TRUE
Reep5	0	0.193	7.55	10.6	0.0022	0.0324	0.501987	0.583793	TRUE
Sdhc	0	0.187	6.45	10.5	0.0023	0.0334	0.296062	0.36391	TRUE
Llph	0	0.18	6.26	9.53	0.00355	0.046	0.272218	0.332999	TRUE
Fndc3a	0	-0.203	6.08	10.2	0.00269	0.0372	0.266257	0.272682	TRUE
Smarca2	0	-0.213	7.23	9.85	0.00307	0.0413	0.470737	0.480702	TRUE
Fip1l1	0	-0.214	6.14	12.5	0.00101	0.0187	0.275289	0.285714	TRUE
Cnot6l	0	-0.219	6.16	10.3	0.00253	0.0355	0.279263	0.291896	TRUE
Zfp292	0	-0.221	6.44	11.7	0.00136	0.0231	0.3181	0.329156	TRUE
Zfand5	0	-0.221	7.86	10.2	0.00267	0.037	0.586163	0.595155	TRUE
Rbm5	0	-0.223	6.99	10.8	0.00205	0.031	0.429552	0.431746	TRUE
Smc6	0	-0.223	7.37	13.3	0.000721	0.0146	0.498555	0.496074	TRUE
Phax	0	-0.228	5.9	10.4	0.00238	0.034	0.252168	0.248789	TRUE
Oaz2	0	-0.23	6.61	10.6	0.00221	0.0324	0.365607	0.365748	TRUE
Rybp	0	-0.24	6.16	11.1	0.00179	0.0283	0.292811	0.286216	TRUE
Btbd7	0	-0.241	6.81	14.3	0.000482	0.0109	0.396857	0.40284	TRUE
Dguok	0	-0.247	6.39	11	0.0019	0.0293	0.321532	0.326483	TRUE
Ptprd	0	-0.248	9.18	11.1	0.0018	0.0284	0.808707	0.815873	TRUE
Arid1a	0	-0.249	6.14	15.4	0.000306	0.00787	0.28414	0.285046	TRUE
Pkn1	0	-0.251	5	9.35	0.00384	0.049	0.145231	0.138012	TRUE
Hmg20a	0	-0.254	5.14	9.58	0.00346	0.0454	0.155708	0.154553	TRUE
Evi5	0	-0.255	7.06	10.9	0.00198	0.0302	0.445087	0.442941	TRUE
Smarce1	0	-0.255	7	13.5	0.000652	0.0136	0.439668	0.432916	TRUE
Arhgef25	0	-0.256	6.34	11.3	0.00165	0.0266	0.314848	0.318463	TRUE
Kat6b	0	-0.259	6	13	0.0008	0.0159	0.261561	0.254302	TRUE
Cnot6	0	-0.261	6.18	15.1	0.000343	0.00846	0.28703	0.284712	TRUE
Jkamp	0	-0.261	6.25	13.5	0.000652	0.0136	0.300397	0.294737	TRUE
Wasf2	0	-0.262	6.93	10	0.00286	0.0393	0.415643	0.419382	TRUE
Kdm5b	0	-0.265	6.54	11.2	0.00169	0.0271	0.346098	0.334837	TRUE
Washc4	0	-0.266	5.33	11.6	0.00143	0.024	0.174675	0.176441	TRUE
Fhl1	0	-0.267	10.9	13.5	0.000672	0.0139	0.959176	0.958229	TRUE
Zfp260	0	-0.269	5.97	9.43	0.00371	0.0476	0.25	0.244612	TRUE
Brd1	0	-0.269	6.95	16.2	0.000225	0.00637	0.426481	0.424394	TRUE
Tmcc1	0	-0.27	6.23	10.6	0.00219	0.0323	0.283237	0.287552	TRUE
Ehmt1	0	-0.272	5.75	11.9	0.00129	0.0221	0.228866	0.22122	TRUE
Cul1	0	-0.272	7.16	17.2	0.000156	0.00483	0.458996	0.46533	TRUE
Tbc1d2b	0	-0.274	5.84	11.1	0.0018	0.0284	0.240065	0.23726	TRUE
Caml	0	-0.276	5.3	10.9	0.00198	0.0302	0.181178	0.174937	TRUE
Zfp771	0	-0.278	5.86	15.6	0.00029	0.00756	0.254335	0.238596	TRUE
Dsel	0	-0.28	4.91	11.8	0.00133	0.0227	0.136561	0.131328	TRUE
Magt1	0	-0.28	6.58	12	0.0012	0.0209	0.349711	0.347201	TRUE
Zfpm2	0	-0.28	5.06	11	0.00184	0.0288	0.151734	0.142523	TRUE
Cspp1	0	-0.281	6.02	14.2	0.000499	0.0112	0.259393	0.251462	TRUE
Loxl1	0	-0.282	8.53	9.46	0.00365	0.0471	0.712608	0.720301	TRUE
Rit1	0	-0.283	5.44	9.88	0.00304	0.041	0.191113	0.186967	TRUE
Senp7	0	-0.284	5.71	12.2	0.00113	0.02	0.22435	0.210526	TRUE
Ythdc2	0	-0.287	4.58	10.2	0.00262	0.0365	0.106936	0.103592	TRUE
Heatr5a	0	-0.288	4.71	10.3	0.00249	0.0351	0.118497	0.115789	TRUE
Atf7	0	-0.288	5.99	13.7	0.000605	0.0129	0.26138	0.26015	TRUE
Stk38	0	-0.291	5.6	14.1	0.000511	0.0113	0.210079	0.206182	TRUE
Emsy	0	-0.292	5.49	10.1	0.0028	0.0386	0.197254	0.19081	TRUE
Rad50	0	-0.292	6.92	11	0.00183	0.0287	0.404263	0.390309	TRUE
Tigd2	0	-0.293	5.15	11.1	0.00176	0.028	0.15336	0.153216	TRUE
Eef2	0	-0.299	9.24	9.65	0.00336	0.0444	0.820809	0.814703	TRUE
Clk4	0	-0.299	5.76	9.92	0.00298	0.0404	0.227962	0.223392	TRUE
Mpzl1	0	-0.3	6.3	11.6	0.00148	0.0245	0.308526	0.295906	TRUE
Pbx2	0	-0.301	5.02	10.2	0.00258	0.0361	0.151915	0.144862	TRUE
Arid2	0	-0.302	5.96	14.7	0.000412	0.00969	0.25578	0.254135	TRUE
Dennd6a	0	-0.304	5.68	12.1	0.00117	0.0205	0.22453	0.214202	TRUE
Rictor	0	-0.304	6.17	10.3	0.00249	0.0351	0.279624	0.274018	TRUE
Alcam	0	-0.304	7.22	15.1	0.000349	0.00856	0.447616	0.425564	TRUE
Mfge8	0	-0.306	7.55	10.9	0.00193	0.0296	0.536308	0.533835	TRUE
Jarid2	0	-0.306	5.06	9.49	0.00361	0.0467	0.148663	0.140017	TRUE
Cdc42ep5	0	-0.307	6.45	9.34	0.00385	0.049	0.329841	0.319465	TRUE
Luc7l3	0	-0.31	7.25	21.8	2.97e-05	0.00135	0.499458	0.47853	TRUE
Mxra8	0	-0.312	9.02	18	0.000116	0.00385	0.796785	0.785297	TRUE
Max	0	-0.313	5.53	11.4	0.00154	0.0254	0.204118	0.200167	TRUE
Spen	0	-0.315	5.79	9.59	0.00345	0.0453	0.231756	0.226901	TRUE
Itch	0	-0.316	6.16	12.6	0.000946	0.0179	0.279986	0.271846	TRUE
Cblb	0	-0.316	6.55	13.1	0.000761	0.0153	0.343027	0.337176	TRUE
Lnpk	0	-0.317	5.53	10.7	0.0021	0.0315	0.195629	0.186132	TRUE
Dscr3	0	-0.319	4.95	12.7	0.000929	0.0177	0.140354	0.134503	TRUE
mt-Nd4l	0	-0.319	8.07	10.3	0.00255	0.0358	0.665101	0.624561	TRUE
Maml2	0	-0.321	5.44	14.8	0.000397	0.00944	0.187681	0.179114	TRUE
Hoxb3	0	-0.321	5.63	15.1	0.00035	0.00857	0.215318	0.198162	TRUE
Prpsap1	0	-0.324	5.66	13.6	0.000625	0.0132	0.217305	0.212364	TRUE
Thap2	0	-0.325	5.31	12.2	0.00113	0.0199	0.177204	0.163409	TRUE
Rcor1	0	-0.325	5.82	13	0.000811	0.016	0.231214	0.231412	TRUE
Ralb	0	-0.326	7.16	12.7	0.000932	0.0177	0.459176	0.443275	TRUE
Dchs1	0	-0.326	4.88	11.4	0.00157	0.0257	0.13638	0.130827	TRUE
Tdrd3	0	-0.326	4.65	11	0.00188	0.0291	0.115788	0.10944	TRUE
Neo1	0	-0.327	7.75	11.1	0.00176	0.028	0.601698	0.575272	TRUE
Afdn	0	-0.327	6.25	12	0.00124	0.0214	0.306539	0.289056	TRUE
Ncoa2	0	-0.328	5.46	14.5	0.00044	0.0102	0.190932	0.183793	TRUE
Ddhd2	0	-0.329	5.77	16.2	0.000228	0.0064	0.234827	0.220551	TRUE
Nisch	0	-0.331	8.87	13.1	0.000775	0.0155	0.797146	0.799666	TRUE
Zfp397	0	-0.333	5.54	10.6	0.0022	0.0324	0.20177	0.188471	TRUE
Ccdc186	0	-0.333	7.13	10	0.00287	0.0394	0.449603	0.441103	TRUE
Fam208a	0	-0.334	6.28	15.2	0.000336	0.00834	0.303288	0.284879	TRUE
Csnk1e	0	-0.334	6.55	13	0.00082	0.0161	0.349892	0.339515	TRUE
Scarf2	0	-0.334	8.06	13.6	0.000645	0.0135	0.648121	0.632247	TRUE
Tbc1d17	0	-0.335	4.88	10.6	0.00224	0.0327	0.134935	0.130159	TRUE
Fbxo11	0	-0.335	5.72	15.1	0.000354	0.00863	0.225072	0.216708	TRUE
Plxdc2	0	-0.338	9.55	11.9	0.0013	0.0222	0.862536	0.858145	TRUE
Dram2	0	-0.339	5.81	12.1	0.00116	0.0204	0.23573	0.224227	TRUE
mt-Nd5	0	-0.339	9.1	22.2	2.6e-05	0.00122	0.828757	0.795322	TRUE
Ralbp1	0	-0.34	7.12	9.67	0.00333	0.0441	0.456467	0.442607	TRUE
Gfra2	0	-0.342	7.38	18	0.000117	0.00386	0.506503	0.47736	TRUE
Ubn2	0	-0.343	6.71	15.9	0.000254	0.0069	0.38078	0.36792	TRUE
Rreb1	0	-0.343	6.14	17.9	0.000119	0.00391	0.287934	0.270175	TRUE
Otud6b	0	-0.347	4.45	14.9	0.000376	0.00906	0.101337	0.0944027	TRUE
Abcc5	0	-0.347	5.53	9.72	0.00326	0.0434	0.194184	0.189641	TRUE
Phf14	0	-0.348	7.08	14.8	0.000388	0.0093	0.469111	0.441604	TRUE
Zmym2	0	-0.348	5.23	10.5	0.00236	0.0339	0.164379	0.161905	TRUE
Tbx2	0	-0.35	8.67	16.5	0.000207	0.00598	0.774025	0.743525	TRUE
4833420G17Rik	0	-0.35	5.48	13.8	0.000595	0.0128	0.194906	0.184795	TRUE
Dnmt3a	0	-0.352	6.78	11.1	0.00178	0.0282	0.384393	0.371763	TRUE
Zfp945	0	-0.352	6.11	10.2	0.00261	0.0364	0.275831	0.261988	TRUE
Cox7a2l	0	-0.353	8.13	12.4	0.00105	0.0191	0.660043	0.6401	TRUE
Zfp704	0	-0.355	6.21	15.9	0.00026	0.00698	0.303288	0.277193	TRUE
Pik3ca	0	-0.355	6.36	11	0.00184	0.0288	0.320087	0.303759	TRUE
Arap1	0	-0.355	7.16	18.4	0.000102	0.00353	0.470737	0.444946	TRUE
Arhgef17	0	-0.357	6.28	13.3	0.000713	0.0145	0.311958	0.296575	TRUE
Vezt	0	-0.359	4.73	12.3	0.00106	0.0193	0.123916	0.111612	TRUE
Trmt1l	0	-0.36	4.61	10.8	0.00205	0.031	0.111091	0.0995823	TRUE
Ncoa7	0	-0.36	5.52	13	0.00082	0.0161	0.203577	0.1868	TRUE
Rps14	0	-0.36	11.4	9.36	0.00382	0.0487	0.957189	0.949541	TRUE
Mbtd1	0	-0.361	5.87	11.6	0.00145	0.0242	0.239342	0.228237	TRUE
Adipor2	0	-0.362	5.08	14	0.000548	0.012	0.15354	0.145363	TRUE
Sap30l	0	-0.363	6.63	11.6	0.00144	0.0242	0.37771	0.350042	TRUE
Mier3	0	-0.364	4.91	22.3	2.52e-05	0.00119	0.136199	0.127485	TRUE
Hadh	0	-0.365	8.05	28.8	3.08e-06	0.000239	0.638006	0.62406	TRUE
Cyth2	0	-0.365	5.88	18.9	8.41e-05	0.00307	0.251626	0.235088	TRUE
Mgst3	0	-0.366	5.85	12.8	0.000877	0.0169	0.246749	0.228906	TRUE
Fgfr3	0	-0.366	7.47	12.8	0.000869	0.0168	0.539921	0.508104	TRUE
Pan3	0	-0.366	5.44	11.5	0.0015	0.0248	0.185152	0.180618	TRUE
Nadk2	0	-0.368	4.87	9.66	0.00334	0.0443	0.135116	0.12548	TRUE
Ing2	0	-0.369	5.34	9.83	0.00311	0.0417	0.179733	0.165414	TRUE
Syne2	0	-0.37	6.02	12.9	0.000827	0.0162	0.256503	0.241437	TRUE
Hoxa3	0	-0.371	5.24	14.3	0.000472	0.0107	0.170882	0.154052	TRUE
Cdkn1b	0	-0.371	5.28	10.7	0.00211	0.0315	0.166908	0.154052	TRUE
Smpd2	0	-0.372	4.64	13.7	0.000609	0.0129	0.118678	0.111612	TRUE
Cep83	0	-0.374	5.78	15.4	0.000305	0.00786	0.233923	0.216708	TRUE
Jmy	0	-0.375	5.64	12.4	0.00102	0.0187	0.212789	0.192648	TRUE
Msl1	0	-0.376	5.82	13	0.000801	0.0159	0.243316	0.223559	TRUE
Smarcd2	0	-0.376	5.87	16	0.000249	0.00683	0.250903	0.229407	TRUE
1810013L24Rik	0	-0.376	5.05	10.4	0.00241	0.0343	0.150108	0.142523	TRUE
Selenoi	0	-0.378	5.83	14.1	0.000509	0.0113	0.214957	0.196324	TRUE
Kctd15	0	-0.378	4.89	12.3	0.00107	0.0193	0.133671	0.126316	TRUE
Gnb4	0	-0.379	6.64	22.4	2.43e-05	0.00117	0.362536	0.328321	TRUE
Zfand2b	0	-0.381	4.65	17.8	0.000124	0.00402	0.1194	0.108438	TRUE
Crlf3	0	-0.381	4.68	12.8	0.000892	0.0171	0.119039	0.106099	TRUE
Angpt1	0	-0.382	6.89	9.51	0.00357	0.0463	0.395592	0.376608	TRUE
Mapre2	0	-0.382	5.57	9.97	0.00292	0.0399	0.208092	0.195322	TRUE
Ing1	0	-0.383	5.94	17	0.000169	0.00513	0.258129	0.230744	TRUE
Kctd5	0	-0.383	4.77	15.4	0.00031	0.00788	0.13349	0.118463	TRUE
Cep85l	0	-0.384	4.91	14.4	0.000455	0.0105	0.139812	0.127652	TRUE
Use1	0	-0.385	7.04	21.4	3.49e-05	0.00154	0.450506	0.423559	TRUE
Btbd3	0	-0.386	6.36	12.4	0.00104	0.0191	0.293172	0.265664	TRUE
Ccdc8	0	-0.386	5.35	16.4	0.000208	0.006	0.186416	0.164411	TRUE
Cbr1	0	-0.387	6.69	14.1	0.000528	0.0117	0.388006	0.361738	TRUE
Fgf10	0	-0.389	6.23	18.4	9.96e-05	0.00347	0.282695	0.27051	TRUE
S1pr2	0	-0.393	5.21	17.4	0.000143	0.0045	0.171062	0.152214	TRUE
Swt1	0	-0.395	5.86	14.5	0.00044	0.0102	0.249458	0.223559	TRUE
Mum1l1	0	-0.395	5.27	13.4	0.000683	0.014	0.166727	0.147536	TRUE
Runx1t1	0	-0.395	6.72	23.6	1.65e-05	0.000845	0.378251	0.347536	TRUE
Rnf146	0	-0.395	5.67	18.3	0.000105	0.0036	0.218027	0.205514	TRUE
Adgrg6	0	-0.397	7.18	14.6	0.000424	0.00993	0.444725	0.424394	TRUE
Msantd2	0	-0.398	4.53	13.9	0.00057	0.0124	0.11091	0.100585	TRUE
Meis2	0	-0.399	6.31	23.9	1.48e-05	0.000782	0.316655	0.284211	TRUE
Exoc6b	0	-0.399	5.07	20.8	4.25e-05	0.00177	0.153721	0.142189	TRUE
Rpl3	0	-0.405	10.7	12.4	0.00105	0.0191	0.928468	0.917962	TRUE
Zfp318	0	-0.405	5.36	17.9	0.00012	0.00392	0.182803	0.166249	TRUE
Cdc42ep1	0	-0.406	5.06	11.4	0.00158	0.0258	0.155347	0.141688	TRUE
Luc7l	0	-0.406	5.92	25.5	8.69e-06	0.000515	0.259754	0.238262	TRUE
C1qtnf7	0	-0.408	6.45	12.3	0.00109	0.0196	0.330202	0.299081	TRUE
Dhx32	0	-0.409	4.75	11	0.00186	0.0289	0.122832	0.115455	TRUE
Cuedc1	0	-0.409	5.59	12.2	0.00112	0.0199	0.217847	0.196324	TRUE
Kcnk13	0	-0.409	5.19	11.6	0.00146	0.0243	0.179733	0.153216	TRUE
2610008E11Rik	0	-0.413	4.85	18.5	9.56e-05	0.00336	0.132225	0.120301	TRUE
Emp2	0	-0.414	8.33	12	0.00123	0.0213	0.694184	0.653634	TRUE
Kctd12b	0	-0.415	4.98	12.8	0.000885	0.017	0.13909	0.124144	TRUE
Fcho2	0	-0.415	6.22	14.3	0.000473	0.0107	0.29552	0.280368	TRUE
Rxrb	0	-0.415	4.53	16.9	0.000178	0.00534	0.112897	0.100919	TRUE
Sik2	0	-0.416	4.47	9.6	0.00344	0.0453	0.104046	0.0903926	TRUE
Socs7	0	-0.421	4.58	9.89	0.00303	0.0409	0.109465	0.0985798	TRUE
Trim27	0	-0.423	4.79	14.7	0.000406	0.00958	0.131322	0.117627	TRUE
Vegfa	0	-0.424	7.3	12.4	0.00102	0.0187	0.47724	0.437761	TRUE
Myo6	0	-0.426	6.74	17	0.000168	0.00512	0.380419	0.358229	TRUE
Tmem159	0	-0.428	6.13	9.41	0.00374	0.0479	0.278721	0.260317	TRUE
Hoxa5	0	-0.43	7.67	14	0.000549	0.012	0.50578	0.47452	TRUE
Zfp30	0	-0.43	4.62	12.6	0.00096	0.0181	0.119581	0.100418	TRUE
Daam1	0	-0.43	6.13	15.4	0.000308	0.00788	0.281431	0.25614	TRUE
Trabd	0	-0.43	4.85	18	0.000117	0.00386	0.13909	0.122974	TRUE
Gng2	0	-0.432	5.46	25.3	9.18e-06	0.000535	0.195809	0.17193	TRUE
Fam98c	0	-0.434	4.4	15.1	0.000349	0.00857	0.101517	0.0922306	TRUE
Tead2	0	-0.434	5.85	11.1	0.00177	0.0281	0.25	0.216708	TRUE
B4galt3	0	-0.435	4.62	17.6	0.000134	0.00428	0.115426	0.103926	TRUE
N4bp2	0	-0.435	5	18.7	9.11e-05	0.00327	0.143967	0.129825	TRUE
Hes6	0	-0.436	4.4	11.3	0.00165	0.0266	0.104769	0.0895572	TRUE
Akirin2	0	-0.437	6.99	29.3	2.65e-06	0.000216	0.430636	0.407018	TRUE
Mecom	0	-0.439	5.19	26	7.31e-06	0.000457	0.163295	0.140852	TRUE
Nmt2	0	-0.44	5.06	16.7	0.000188	0.00551	0.152818	0.138179	TRUE
Rsrp1	0	-0.44	8.98	13.1	0.000777	0.0155	0.813042	0.788137	TRUE
Slc4a2	0	-0.44	4.83	11.8	0.00135	0.0229	0.132767	0.116458	TRUE
Antxr2	0	-0.44	5.78	11	0.00185	0.0289	0.229769	0.215706	TRUE
Ezh2	0	-0.441	5.82	13.3	0.000727	0.0147	0.238801	0.204344	TRUE
2700097O09Rik	0	-0.443	4.48	16.1	0.000236	0.00659	0.106214	0.0918964	TRUE
Pcmtd2	0	-0.445	5.23	12.7	0.000926	0.0176	0.167991	0.155723	TRUE
Fancc	0	-0.446	5.57	18.1	0.000111	0.00374	0.205744	0.177945	TRUE
Brd3	0	-0.448	6.45	37.6	2.38e-07	2.95e-05	0.344473	0.309106	TRUE
Slc38a5	0	-0.448	8.39	37	2.82e-07	3.38e-05	0.705564	0.652464	TRUE
Tssc4	0	-0.449	5.66	10.4	0.0024	0.0342	0.217666	0.199833	TRUE
Rarg	0	-0.449	4.49	13.5	0.00066	0.0136	0.105311	0.0945698	TRUE
Abi3bp	0	-0.449	7.22	17.5	0.00014	0.00442	0.45448	0.416708	TRUE
Ldb1	0	-0.451	5.92	11.3	0.00166	0.0267	0.251264	0.224728	TRUE
Mmp11	0	-0.453	5.32	15.2	0.000332	0.00829	0.17612	0.157226	TRUE
Tiam2	0	-0.453	4.28	10.6	0.00225	0.0328	0.100072	0.0820384	TRUE
Rpia	0	-0.454	4.65	21.4	3.42e-05	0.00151	0.117955	0.102924	TRUE
Pank1	0	-0.454	5.04	16.1	0.000236	0.00658	0.155889	0.13066	TRUE
Plekha5	0	-0.455	6.25	26.8	5.66e-06	0.000379	0.319545	0.28538	TRUE
Kdelr3	0	-0.455	6.84	16.8	0.000183	0.00542	0.376264	0.360067	TRUE
Rab3ip	0	-0.456	5.4	26.6	6.2e-06	0.000409	0.188223	0.164912	TRUE
Bcl7a	0	-0.457	4.77	12.2	0.00111	0.0198	0.131142	0.112615	TRUE
Tcta	0	-0.457	4.64	14.6	0.000423	0.00993	0.117413	0.104428	TRUE
Lims1	0	-0.458	8.7	29.8	2.23e-06	0.00019	0.765896	0.728655	TRUE
Tnk2	0	-0.458	5.55	15.3	0.000326	0.00818	0.209538	0.186633	TRUE
Epb41l5	0	-0.459	4.87	11.5	0.00152	0.0251	0.135658	0.119465	TRUE
Fzd2	0	-0.461	5.46	29.1	2.77e-06	0.000221	0.193642	0.169925	TRUE
Mtss1	0	-0.461	6.9	18.1	0.000112	0.00376	0.42052	0.366416	TRUE
B4galt4	0	-0.461	6.2	13.7	0.000619	0.0131	0.300759	0.260485	TRUE
Ramp2	0	-0.463	5.3	11.9	0.00127	0.0217	0.164921	0.152548	TRUE
Mapk7	0	-0.465	4.64	16	0.000245	0.00676	0.120845	0.101086	TRUE
Cdc42ep2	0	-0.465	5.94	12.9	0.000829	0.0162	0.258129	0.211362	TRUE
Zfp395	0	-0.466	4.64	11.6	0.00144	0.0241	0.116149	0.100251	TRUE
Csad	0	-0.466	6.77	17.2	0.000157	0.00484	0.400831	0.364077	TRUE
Fndc5	0	-0.467	5.7	16.2	0.000227	0.0064	0.225795	0.188137	TRUE
Heca	0	-0.467	5.36	14.8	0.000398	0.00945	0.182081	0.163409	TRUE
Cep170	0	-0.468	5.27	34.1	6.34e-07	6.62e-05	0.174133	0.156558	TRUE
Pcgf2	0	-0.468	4.48	18.3	0.000106	0.00362	0.106214	0.0932331	TRUE
Gm37494	0	-0.47	5.66	15.8	0.000262	0.00701	0.212066	0.195322	TRUE
Ints6l	0	-0.471	5.13	10.3	0.00248	0.035	0.148663	0.13985	TRUE
Hbp1	0	-0.472	6.62	20.1	5.39e-05	0.00215	0.374097	0.33183	TRUE
Nt5c2	0	-0.472	4.45	12.6	0.000941	0.0178	0.105491	0.0912281	TRUE
Trpc1	0	-0.474	5.27	16.4	0.000215	0.00616	0.169798	0.151713	TRUE
Tada2a	0	-0.474	4.57	14.8	0.000389	0.00931	0.1194	0.0974102	TRUE
Plod1	0	-0.479	5.4	21.1	3.83e-05	0.00164	0.191835	0.171094	TRUE
Ick	0	-0.479	4.64	22.1	2.69e-05	0.00125	0.120303	0.103759	TRUE
Ctdspl	0	-0.479	7.1	16.8	0.000181	0.00539	0.45737	0.422389	TRUE
Fryl	0	-0.487	5.36	11.6	0.00144	0.0242	0.177204	0.164578	TRUE
Zfp846	0	-0.487	4.72	14.2	0.000499	0.0112	0.1194	0.101921	TRUE
Traf4	0	-0.488	4.44	12	0.00123	0.0213	0.103324	0.0883876	TRUE
Tuba1a	0	-0.491	9.39	24.6	1.18e-05	0.000647	0.821893	0.778112	TRUE
Rrm2b	0	-0.492	4.76	12.8	0.000889	0.0171	0.123194	0.112615	TRUE
Git2	0	-0.495	6.03	13.4	0.000689	0.0141	0.256503	0.232414	TRUE
Phactr1	0	-0.496	5.82	12	0.00122	0.0212	0.237536	0.218379	TRUE
Arhgap31	0	-0.502	5.08	18.3	0.000104	0.00358	0.147941	0.122306	TRUE
Tet3	0	-0.507	6.21	23.7	1.6e-05	0.000822	0.299133	0.264495	TRUE
Gsto1	0	-0.51	5.29	9.37	0.0038	0.0486	0.168533	0.152047	TRUE
Kalrn	0	-0.513	4.47	11	0.00184	0.0287	0.105491	0.0905597	TRUE
Slit3	0	-0.514	6.72	26.9	5.57e-06	0.000378	0.403721	0.340518	TRUE
Tradd	0	-0.516	5.23	21.7	3.09e-05	0.00139	0.175397	0.15188	TRUE
Fbxo9	0	-0.516	5.72	43.1	5.69e-08	9.76e-06	0.237897	0.202005	TRUE
Zfp592	0	-0.517	4.66	11.3	0.00166	0.0267	0.118678	0.104261	TRUE
Klhdc8b	0	-0.518	6.69	24.8	1.09e-05	0.000611	0.403721	0.352214	TRUE
Tgfb2	0	-0.519	7.21	18.8	8.8e-05	0.00318	0.446351	0.3868	TRUE
Tmem86a	0	-0.519	5.37	19.4	6.93e-05	0.00266	0.191113	0.159231	TRUE
Ap1s2	0	-0.522	5.13	16.1	0.000234	0.00655	0.159682	0.135673	TRUE
Dmd	0	-0.526	5.45	11.1	0.00177	0.0281	0.186236	0.165414	TRUE
Zfp46	0	-0.526	5.2	15.5	0.000305	0.00786	0.169798	0.149039	TRUE
Galns	0	-0.526	4.92	14.2	0.000505	0.0113	0.138006	0.112949	TRUE
Smtn	0	-0.526	4.83	10.4	0.00237	0.0339	0.1306	0.114119	TRUE
Klhl24	0	-0.531	6.35	12.2	0.00114	0.02	0.315751	0.280368	TRUE
Rpl10a	0	-0.532	10.3	21.2	3.7e-05	0.00159	0.917449	0.904428	TRUE
Dclre1a	0	-0.533	4.92	15.2	0.000335	0.00834	0.130058	0.113952	TRUE
Clip2	0	-0.54	4.3	13.4	0.000677	0.0139	0.101156	0.0796992	TRUE
Trp53i13	0	-0.54	5.26	22.1	2.73e-05	0.00126	0.183165	0.151044	TRUE
Trim3	0	-0.541	4.41	10.3	0.00255	0.0358	0.102421	0.0880535	TRUE
Fam193b	0	-0.542	5.48	16	0.00025	0.00683	0.201951	0.175606	TRUE
Ahdc1	0	-0.544	4.42	9.39	0.00378	0.0484	0.107298	0.0895572	TRUE
Ago4	0	-0.546	5.33	20.9	4.08e-05	0.00172	0.185874	0.153383	TRUE
Net1	0	-0.553	4.79	23.8	1.52e-05	0.000794	0.118858	0.102089	TRUE
Snn	0	-0.556	4.39	30.6	1.8e-06	0.000159	0.106575	0.0850459	TRUE
Mthfr	0	-0.557	4.66	11.5	0.00149	0.0247	0.115065	0.100418	TRUE
Afap1l1	0	-0.557	4.59	13.6	0.00064	0.0134	0.117594	0.0947368	TRUE
Irs1	0	-0.558	4.85	20.6	4.6e-05	0.00188	0.139993	0.110777	TRUE
Dock4	0	-0.559	8.63	20.7	4.43e-05	0.00183	0.727421	0.701086	TRUE
Peg3	0	-0.562	8.58	12.3	0.00107	0.0193	0.636199	0.590643	TRUE
Zfp467	0	-0.565	4.46	23.3	1.8e-05	0.000911	0.110368	0.0873851	TRUE
Ccng2	0	-0.569	5.41	13.1	0.000785	0.0156	0.189126	0.157059	TRUE
Mex3d	0	-0.569	4.75	28.1	3.84e-06	0.000285	0.135116	0.107602	TRUE
Slc17a5	0	-0.572	4.97	12.3	0.00107	0.0193	0.140896	0.124979	TRUE
Mrps6	0	-0.579	5.98	20.2	5.22e-05	0.0021	0.263186	0.219215	TRUE
Selenop	0	-0.58	7.38	15	0.00037	0.00897	0.497471	0.470677	TRUE
Ldb2	0	-0.584	5.72	21.3	3.6e-05	0.00157	0.21875	0.181621	TRUE
Selenbp1	0	-0.586	8.23	23.2	1.86e-05	0.000935	0.65896	0.594319	TRUE
Enpep	0	-0.587	9.12	13.4	0.0007	0.0143	0.806178	0.726483	TRUE
Plekha1	0	-0.587	4.71	12.5	0.00099	0.0185	0.120484	0.104595	TRUE
Rasl12	0	-0.587	6.02	18.3	0.000106	0.00362	0.273121	0.228237	TRUE
Fbxl7	0	-0.588	6.13	16.4	0.000213	0.00612	0.28974	0.237761	TRUE
Ppp4r4	0	-0.591	5.19	11.6	0.00144	0.0242	0.162572	0.13868	TRUE
Fhod1	0	-0.592	5.99	10.7	0.00214	0.0318	0.270412	0.223893	TRUE
Tsc22d1	0	-0.592	8.74	12.7	0.000908	0.0174	0.713873	0.691228	TRUE
Wnt4	0	-0.598	5.29	11.3	0.00163	0.0265	0.150289	0.127318	TRUE
Foxn2	0	-0.598	4.74	18.4	9.9e-05	0.00345	0.124639	0.105931	TRUE
Bcas3	0	-0.599	5.23	34.8	5.23e-07	5.7e-05	0.170159	0.144528	TRUE
Rin2	0	-0.603	6.11	18.4	9.9e-05	0.00345	0.277095	0.242272	TRUE
Xpr1	0	-0.607	6.13	17.4	0.000146	0.00459	0.27836	0.237594	TRUE
Vgll4	0	-0.609	5.84	32.1	1.12e-06	0.000108	0.261561	0.209858	TRUE
Kdm7a	0	-0.611	6.51	37.9	2.23e-07	2.83e-05	0.354046	0.299248	TRUE
Atp1a2	0	-0.614	8.03	13.2	0.000743	0.015	0.603143	0.555556	TRUE
Shisa2	0	-0.624	6.22	38.4	1.96e-07	2.6e-05	0.31521	0.238596	TRUE
Nt5dc2	0	-0.625	7.81	37.3	2.59e-07	3.17e-05	0.58815	0.530827	TRUE
G0s2	0	-0.626	10	12.6	0.000964	0.0181	0.817016	0.803509	TRUE
Rbm46	0	-0.627	5.5	15.4	0.00031	0.00788	0.1875	0.144194	TRUE
Rftn2	0	-0.631	5.39	31.9	1.2e-06	0.000112	0.190932	0.159398	TRUE
Ulk2	0	-0.634	5.3	28.4	3.44e-06	0.000258	0.192558	0.152715	TRUE
Mme	0	-0.636	6.64	20.2	5.23e-05	0.0021	0.359646	0.301754	TRUE
Inpp4b	0	-0.639	5.07	21.9	2.91e-05	0.00133	0.151915	0.115622	TRUE
As3mt	0	-0.641	4.44	23.7	1.59e-05	0.00082	0.107117	0.0793651	TRUE
Cdkn1c	0	-0.643	8.33	10.8	0.00201	0.0306	0.666908	0.57076	TRUE
Mtr	0	-0.65	4.34	19.2	7.49e-05	0.00281	0.100975	0.0788638	TRUE
Mbd6	0	-0.663	4.3	22.4	2.45e-05	0.00117	0.100072	0.0780284	TRUE
Sh3bp5	0	-0.669	7.37	32.9	9.03e-07	9.06e-05	0.510658	0.43726	TRUE
Slc36a2	0	-0.67	7.25	41.5	8.58e-08	1.37e-05	0.478504	0.407185	TRUE
Nrbp2	0	-0.67	5.45	16.9	0.000175	0.00528	0.192919	0.162406	TRUE
Ehd1	0	-0.67	6.31	21	4.01e-05	0.0017	0.315932	0.271679	TRUE
Vipr2	0	-0.671	5.33	20.9	4.11e-05	0.00173	0.182442	0.150877	TRUE
Cemip	0	-0.676	4.57	14.1	0.000521	0.0115	0.103143	0.0766917	TRUE
Fbxo30	0	-0.676	5.64	10.8	0.00201	0.0306	0.199783	0.176942	TRUE
Ppp2r1b	0	-0.693	4.55	21.2	3.65e-05	0.00158	0.117775	0.0908939	TRUE
Mex3b	0	-0.7	4.56	17.8	0.000125	0.00405	0.121929	0.0828739	TRUE
Pald1	0	-0.7	4.76	15.2	0.000334	0.00833	0.132406	0.102757	TRUE
Slc1a4	0	-0.7	5.41	27	5.43e-06	0.000371	0.200506	0.154553	TRUE
Sdk2	0	-0.703	5.11	37	2.84e-07	3.38e-05	0.167811	0.125313	TRUE
Kcnh2	0	-0.706	4.4	18.5	9.53e-05	0.00336	0.10513	0.0825397	TRUE
Setd1b	0	-0.706	5.13	38.5	1.9e-07	2.55e-05	0.173591	0.130493	TRUE
Fam171a2	0	-0.708	4.44	25	1.02e-05	0.000582	0.112536	0.0798663	TRUE
Foxn3	0	-0.709	6.75	20.2	5.23e-05	0.0021	0.382225	0.330493	TRUE
Fam189a2	0	-0.711	5.63	36.7	3.05e-07	3.58e-05	0.227601	0.166583	TRUE
Sesn1	0	-0.713	4.69	15.9	0.000256	0.00695	0.123374	0.098914	TRUE
Cdo1	0	-0.731	7.83	9.63	0.00338	0.0446	0.507406	0.488388	TRUE
Myo1b	0	-0.737	7.52	13.4	0.000687	0.0141	0.503071	0.47452	TRUE
Plekhh3	0	-0.742	4.6	39.7	1.36e-07	1.92e-05	0.125361	0.091061	TRUE
Klf11	0	-0.746	4.47	26.8	5.79e-06	0.000384	0.11362	0.0820384	TRUE
Prr5l	0	-0.761	5.33	35.3	4.48e-07	4.96e-05	0.188764	0.136508	TRUE
Nol3	0	-0.763	5.13	22.7	2.17e-05	0.00106	0.167269	0.126316	TRUE
Nav2	0	-0.765	7.58	30.6	1.78e-06	0.000158	0.512103	0.421053	TRUE
2700081O15Rik	0	-0.771	5.18	46.8	2.25e-08	4.29e-06	0.180455	0.136341	TRUE
Zmynd8	0	-0.774	5.79	52.3	6.09e-09	1.63e-06	0.249277	0.180785	TRUE
Hoxb5	0	-0.775	5.24	32.6	9.87e-07	9.69e-05	0.183345	0.127652	TRUE
Specc1l	0	-0.785	8.58	19.7	6.3e-05	0.00243	0.695809	0.671178	TRUE
Thbd	0	-0.786	7.06	23.4	1.73e-05	0.000879	0.415824	0.332999	TRUE
Pcolce2	0	-0.795	9.1	18.7	9.09e-05	0.00327	0.745665	0.701754	TRUE
Emid1	0	-0.798	4.88	38	2.18e-07	2.82e-05	0.148483	0.102757	TRUE
Slc6a6	0	-0.799	7.58	16.8	0.00018	0.00539	0.514451	0.438095	TRUE
Ptpn5	0	-0.804	4.65	17.6	0.000135	0.0043	0.126264	0.0893901	TRUE
Mtss1l	0	-0.804	6.34	43.5	5.08e-08	8.79e-06	0.341763	0.247953	TRUE
Elmo1	0	-0.806	6.28	41.1	9.37e-08	1.42e-05	0.328757	0.238764	TRUE
Txnip	0	-0.832	8.13	10.6	0.00219	0.0323	0.540101	0.485046	TRUE
Efcc1	0	-0.849	4.73	13.8	0.000576	0.0125	0.129155	0.0902256	TRUE
Kcna2	0	-0.858	4.84	10.7	0.0021	0.0315	0.132225	0.0939014	TRUE
AI838599	0	-0.864	5.4	20.2	5.18e-05	0.00209	0.195809	0.128154	TRUE
Tcp11l2	0	-0.865	5.85	39.2	1.56e-07	2.17e-05	0.261561	0.189474	TRUE
Nol4l	0	-0.87	4.35	37.8	2.3e-07	2.9e-05	0.108201	0.0720134	TRUE
Fibin	0	-0.873	8.05	27.2	5.13e-06	0.00036	0.604769	0.467168	TRUE
Reps2	0	-0.873	4.93	24.1	1.39e-05	0.000746	0.149747	0.104762	TRUE
Tns2	0	-0.874	5.61	9.87	0.00304	0.041	0.209176	0.167586	TRUE
Pgm5	0	-0.88	5.67	56.7	2.31e-09	7e-07	0.239342	0.166416	TRUE
Prkg2	0	-0.883	5.63	17.5	0.000138	0.00438	0.214957	0.156892	TRUE
S1pr1	0	-0.887	4.77	16.8	0.000182	0.00541	0.135838	0.0863826	TRUE
Aspn	0	-0.889	6.46	9.81	0.00314	0.0419	0.202312	0.195823	TRUE
Lrrc20	0	-0.897	4.2	58.3	1.61e-09	5.31e-07	0.100614	0.0643275	TRUE
Plxna2	0	-0.9	4.87	15.1	0.000343	0.00845	0.129697	0.0964077	TRUE
Epha1	0	-0.901	5.89	32.7	9.41e-07	9.3e-05	0.269509	0.183793	TRUE
Slc7a10	0	-0.912	6.45	28.9	2.98e-06	0.000234	0.332731	0.230409	TRUE
Mxi1	0	-0.922	4.62	32.6	9.9e-07	9.69e-05	0.127168	0.0857143	TRUE
Mex3a	0	-0.927	4.74	27.5	4.63e-06	0.000331	0.138367	0.0885547	TRUE
Sc5d	0	-0.968	5.18	30.3	1.97e-06	0.00017	0.167088	0.122139	TRUE
Plekha7	0	-0.973	4.58	30.1	2.07e-06	0.000179	0.124097	0.0760234	TRUE
Tns1	0	-0.978	9.63	16.9	0.000176	0.00528	0.837428	0.835255	TRUE
Adamts5	0	-0.983	5.22	16.3	0.000219	0.00624	0.149205	0.0982456	TRUE
Tsc22d3	0	-1.03	7.16	13.5	0.000668	0.0138	0.408598	0.356892	TRUE
Chst3	0	-1.05	4.9	13.3	0.000714	0.0145	0.131864	0.0917293	TRUE
Mapt	0	-1.05	5.54	11.6	0.00145	0.0242	0.197616	0.141186	TRUE
Npnt	0	-1.07	10.6	35.2	4.7e-07	5.17e-05	0.926481	0.883876	TRUE
Cdkn2c	0	-1.07	6.31	15.2	0.00034	0.00844	0.255961	0.189474	TRUE
Dpep1	0	-1.07	7.53	15.6	0.000286	0.0075	0.482117	0.390309	TRUE
AI504432	0	-1.08	4.7	21.5	3.32e-05	0.00147	0.127529	0.0802005	TRUE
Slitrk6	0	-1.09	4.89	16.3	0.000219	0.00624	0.135838	0.0830409	TRUE
Kank3	0	-1.12	6.26	22.4	2.46e-05	0.00117	0.315932	0.221888	TRUE
Cbfa2t3	0	-1.14	5.57	42.2	7.07e-08	1.17e-05	0.231575	0.137343	TRUE
Rpl22l1	0	-1.2	9.19	87.7	6.41e-12	4.95e-09	0.851517	0.689557	TRUE
Hsd11b2	0	-1.2	4.44	25.5	8.7e-06	0.000515	0.114162	0.0609858	TRUE
Lepr	0	-1.3	4.69	13.3	0.000726	0.0147	0.114884	0.0703425	TRUE
Ptgis	0	-1.34	6.18	15.5	0.000302	0.0078	0.253613	0.173099	TRUE
Scube2	0	-1.35	7.86	16.8	0.000183	0.00542	0.487175	0.436424	TRUE
Fam13a	0	-1.44	6.01	13.2	0.000731	0.0147	0.203938	0.15071	TRUE
Pdgfra	0	-1.59	6.82	15.4	0.00031	0.00788	0.320448	0.230242	TRUE
Cxcl14	0	-1.76	6.97	15.4	0.000306	0.00787	0.251084	0.171596	TRUE
Igfbp6	0	-1.82	4.91	16.8	0.000184	0.00543	0.101337	0.0517962	TRUE
Gria1	0	-2.16	5.02	16.6	0.000196	0.00568	0.13909	0.0511278	TRUE
Fabp3	0	-2.58	5.78	58.8	1.46e-09	4.87e-07	0.194545	0.0626566	TRUE
Inmt	0	-3.2	9.46	18.1	0.000113	0.00377	0.316835	0.213701	TRUE

## Sheet: Cluster 1
gene	cluster_id	logFC__Hyperoxia	logCPM__Hyperoxia	F__Hyperoxia	p_val__Hyperoxia	p_adj.loc__Hyperoxia	Normoxia.frq	Hyperoxia.frq	Frequency
Ano3	1	5.88	4.68	325	1.52e-21	3.17e-18	0.00213415	0.252626	TRUE
Ass1	1	5.02	4.2	272	4.21e-20	5.78e-17	0.00487805	0.16639	TRUE
Dcn	1	4.55	8.09	79.5	2.74e-11	7.02e-09	0.0771341	0.334992	TRUE
Cdkn1a	1	4.09	9.22	325	1.54e-21	3.17e-18	0.178049	0.813709	TRUE
Aldh1a2	1	4.03	4.67	96.6	1.63e-12	6.54e-10	0.0140244	0.145937	TRUE
Eda2r	1	3.97	4.51	324	1.65e-21	3.17e-18	0.0137195	0.241017	TRUE
Ccl2	1	3.91	6.62	92.4	3.15e-12	1.17e-09	0.0341463	0.138198	TRUE
Sulf2	1	3.86	5.91	342	5.67e-22	1.82e-18	0.0332317	0.471531	TRUE
Fam198b	1	3.71	4.26	115	1.07e-13	5.17e-11	0.0128049	0.177999	TRUE
Lum	1	3.55	5.16	63.3	5.92e-10	1.06e-07	0.0228659	0.13654	TRUE
S100a6	1	3.37	9.15	64.3	4.82e-10	9e-08	0.308841	0.607518	TRUE
Tnfrsf10b	1	3.25	3.52	158	6.41e-16	4.94e-13	0.0103659	0.129906	TRUE
Ccnd1	1	3.24	8.02	121	5.26e-14	2.97e-11	0.167683	0.545053	TRUE
Fam212b	1	3.2	3.42	124	3.58e-14	2.09e-11	0.00853659	0.11885	TRUE
Psrc1	1	3.17	5.28	143	3.29e-15	2.18e-12	0.0314024	0.325041	TRUE
C4b	1	3.17	4.16	46.9	2.23e-08	2.62e-06	0.0155488	0.155334	TRUE
Def6	1	3.05	3.51	124	3.5e-14	2.09e-11	0.0115854	0.118297	TRUE
Ccng1	1	3.02	6.53	427	8.26e-24	1.51e-19	0.105183	0.543947	TRUE
Fst	1	3.01	6.33	39.5	1.45e-07	1.23e-05	0.0365854	0.243228	TRUE
Mgmt	1	2.97	4.86	279	2.62e-20	4.2e-17	0.0341463	0.280265	TRUE
Gria3	1	2.9	5.84	413	1.57e-23	1.51e-19	0.0658537	0.458264	TRUE
Ereg	1	2.9	4.41	63.7	5.45e-10	9.98e-08	0.0192073	0.124378	TRUE
Inf2	1	2.82	3.69	51.1	8.35e-09	1.17e-06	0.014939	0.13267	TRUE
Zfp365	1	2.81	4	167	2.45e-16	2.05e-13	0.0210366	0.17026	TRUE
Pqlc3	1	2.76	4.57	202	9.3e-18	8.13e-15	0.0323171	0.245992	TRUE
Scn1b	1	2.74	3.76	107	3.24e-13	1.45e-10	0.0164634	0.138751	TRUE
Col18a1	1	2.74	5.12	59.9	1.18e-09	1.96e-07	0.0429878	0.243781	TRUE
Gm42047	1	2.73	4.22	97.3	1.46e-12	5.99e-10	0.0204268	0.15644	TRUE
Sema3a	1	2.68	4.74	119	6.89e-14	3.63e-11	0.0338415	0.170813	TRUE
Vgll3	1	2.67	5.01	50.9	8.69e-09	1.21e-06	0.0417683	0.238806	TRUE
Gdf15	1	2.62	5.67	77.7	3.76e-11	9.4e-09	0.0533537	0.235489	TRUE
Dcxr	1	2.55	5.34	220	1.95e-18	1.88e-15	0.0628049	0.312327	TRUE
A4galt	1	2.55	3.77	76.3	4.85e-11	1.18e-08	0.0179878	0.132117	TRUE
Cxcl10	1	2.54	6.18	48.5	1.53e-08	1.98e-06	0.035061	0.149807	TRUE
Zmat3	1	2.52	5.96	296	8.65e-21	1.51e-17	0.0969512	0.470978	TRUE
Phlda3	1	2.51	8.07	358	2.4e-22	1.15e-18	0.325	0.7623	TRUE
Cd109	1	2.47	4.99	79.6	2.67e-11	7.02e-09	0.0448171	0.268104	TRUE
Cox6b2	1	2.46	6.42	226	1.23e-18	1.31e-15	0.123476	0.464345	TRUE
Anxa1	1	2.46	5.85	37.1	2.78e-07	2.12e-05	0.0810976	0.268104	TRUE
Ahnak2	1	2.34	4.63	48.4	1.56e-08	2e-06	0.0353659	0.207297	TRUE
Ddit4l	1	2.33	4.36	102	7.16e-13	3.06e-10	0.0295732	0.189055	TRUE
Aen	1	2.33	6.55	268	5.53e-20	7.09e-17	0.15122	0.572692	TRUE
Ak1	1	2.19	6.24	363	1.82e-22	1.15e-18	0.137805	0.502488	TRUE
Timp1	1	2.15	6.16	84.9	1.07e-11	3.24e-09	0.130488	0.435047	TRUE
Bax	1	2.15	8.81	334	8.85e-22	2.43e-18	0.520122	0.884467	TRUE
Ephx1	1	2.13	5.56	80.4	2.32e-11	6.27e-09	0.0902439	0.364842	TRUE
Polk	1	2.11	4.58	110	2.11e-13	9.64e-11	0.0457317	0.222775	TRUE
Tap1	1	2.11	4.36	90.1	4.51e-12	1.55e-09	0.0371951	0.200663	TRUE
Inhba	1	2.1	3.85	40.8	1.03e-07	9.34e-06	0.0240854	0.102819	TRUE
Pvt1	1	2.1	4.71	138	5.9e-15	3.78e-12	0.0512195	0.253731	TRUE
Gm15417	1	2.09	4.84	119	6.31e-14	3.47e-11	0.0518293	0.266446	TRUE
Ubtd1	1	2.01	5.11	222	1.71e-18	1.73e-15	0.0728659	0.325041	TRUE
Slc19a2	1	1.95	3.79	88	6.38e-12	2.08e-09	0.0271341	0.134881	TRUE
Ddit4	1	1.95	4.64	81.3	2e-11	5.57e-09	0.0478659	0.191819	TRUE
Osmr	1	1.93	4.85	34.2	6.37e-07	4.27e-05	0.0509146	0.220011	TRUE
Fndc10	1	1.87	3.86	60.4	1.07e-09	1.78e-07	0.0310976	0.143726	TRUE
H2afj	1	1.87	8.63	353	3.19e-22	1.23e-18	0.527744	0.845771	TRUE
Bcl3	1	1.87	3.87	62.5	6.92e-10	1.2e-07	0.0286585	0.131564	TRUE
Fxyd5	1	1.87	5.21	72.1	1.05e-10	2.31e-08	0.0780488	0.274737	TRUE
Gas6	1	1.86	7.51	83.1	1.45e-11	4.23e-09	0.307927	0.686014	TRUE
Sh3bgrl2	1	1.85	3.43	41.7	8.13e-08	7.71e-06	0.0204268	0.105583	TRUE
Enho	1	1.83	5.53	87.7	6.66e-12	2.14e-09	0.0945122	0.355998	TRUE
Rab20	1	1.82	4.18	75.5	5.6e-11	1.31e-08	0.0353659	0.150912	TRUE
Kctd11	1	1.81	4.79	84.9	1.08e-11	3.24e-09	0.0618902	0.22775	TRUE
Pdgfc	1	1.8	3.44	50.7	9.13e-09	1.26e-06	0.0216463	0.102266	TRUE
Lgals3bp	1	1.8	3.76	43.7	4.91e-08	5.11e-06	0.0277439	0.117192	TRUE
Rps27l	1	1.76	9.77	207	5.89e-18	5.39e-15	0.728963	0.941404	TRUE
Sesn2	1	1.73	4.5	64.9	4.25e-10	8.09e-08	0.0515244	0.204533	TRUE
Sfxn1	1	1.72	4.2	47.2	2.06e-08	2.47e-06	0.0396341	0.152018	TRUE
Cxcl1	1	1.69	7.5	36.6	3.22e-07	2.4e-05	0.175	0.334992	TRUE
Mdm2	1	1.64	6.62	238	4.98e-19	5.64e-16	0.230488	0.516307	TRUE
Exoc4	1	1.6	6.58	273	4.01e-20	5.78e-17	0.226829	0.571034	TRUE
Xaf1	1	1.6	3.56	34.2	6.25e-07	4.22e-05	0.0268293	0.102266	TRUE
Bst2	1	1.58	4.96	45.4	3.24e-08	3.6e-06	0.0667683	0.221117	TRUE
Trp53inp1	1	1.57	6.85	81.8	1.82e-11	5.19e-09	0.248171	0.569928	TRUE
Icam1	1	1.57	7.69	42.4	6.86e-08	6.73e-06	0.226524	0.497512	TRUE
Hmox1	1	1.56	4.7	21.6	3.22e-05	0.000885	0.0661585	0.138198	TRUE
Thyn1	1	1.56	6.13	43	5.95e-08	6.02e-06	0.156402	0.438917	TRUE
Fbxw9	1	1.55	5.3	144	2.87e-15	1.97e-12	0.108537	0.321725	TRUE
Tnfsf9	1	1.55	4.59	36.7	3.09e-07	2.32e-05	0.0472561	0.124378	TRUE
Alkal1	1	1.52	5.19	17.9	0.000121	0.00237	0.0753049	0.200111	TRUE
Batf3	1	1.52	4.26	29.3	2.7e-06	0.000136	0.0442073	0.133776	TRUE
Ifitm3	1	1.52	10.3	244	3.04e-19	3.65e-16	0.867683	0.953013	TRUE
Sp6	1	1.51	3.7	28.9	2.98e-06	0.000149	0.0323171	0.10503	TRUE
Arap2	1	1.49	5.27	56.4	2.53e-09	3.86e-07	0.0972561	0.263129	TRUE
Kcne4	1	1.45	4.23	38.3	2.04e-07	1.64e-05	0.0362805	0.133223	TRUE
Pla2g16	1	1.45	4.48	56.9	2.27e-09	3.55e-07	0.0573171	0.198452	TRUE
Serpine1	1	1.43	6.84	46.3	2.58e-08	2.97e-06	0.163415	0.383637	TRUE
Tnfaip3	1	1.41	4.75	34.1	6.55e-07	4.35e-05	0.0652439	0.177999	TRUE
Akr1b8	1	1.4	5.08	48.2	1.65e-08	2.09e-06	0.0963415	0.260365	TRUE
Fas	1	1.4	5.42	39.6	1.42e-07	1.22e-05	0.110976	0.318961	TRUE
Tmem200a	1	1.38	3.89	21.4	3.42e-05	0.000922	0.039939	0.123273	TRUE
Stc1	1	1.37	7.01	33.2	8.48e-07	5.36e-05	0.182012	0.305694	TRUE
Baiap2	1	1.37	4.79	89.4	5.07e-12	1.68e-09	0.0722561	0.239912	TRUE
Cers6	1	1.36	4.87	45.7	3.02e-08	3.4e-06	0.077439	0.200111	TRUE
Ccnd2	1	1.36	8.83	38.9	1.72e-07	1.43e-05	0.472866	0.752349	TRUE
Tnfaip6	1	1.35	4.25	28.8	3.12e-06	0.000152	0.0448171	0.130459	TRUE
Pcolce	1	1.35	6.77	63.4	5.71e-10	1.04e-07	0.262195	0.55445	TRUE
Bbc3	1	1.35	5.28	86.1	8.77e-12	2.77e-09	0.104878	0.281924	TRUE
Psmb8	1	1.34	3.75	20.1	5.41e-05	0.00128	0.0323171	0.115533	TRUE
Ecm1	1	1.33	6.52	74.6	6.61e-11	1.5e-08	0.231707	0.504699	TRUE
Anxa3	1	1.33	5.66	43.3	5.41e-08	5.54e-06	0.135366	0.29906	TRUE
Gap43	1	1.33	5.35	41.8	8.02e-08	7.63e-06	0.0820122	0.186291	TRUE
Cpt1c	1	1.31	4.86	65.9	3.46e-10	6.78e-08	0.0865854	0.257601	TRUE
S1pr3	1	1.31	4.99	19.6	6.48e-05	0.00145	0.070122	0.219458	TRUE
Pmm1	1	1.3	6.54	160	4.94e-16	3.96e-13	0.252744	0.501382	TRUE
Fjx1	1	1.29	6.16	21.8	3.04e-05	0.000855	0.149695	0.378662	TRUE
Plvap	1	1.29	3.99	25.5	8.84e-06	0.000349	0.0384146	0.107794	TRUE
Pappa2	1	1.28	7.23	31.1	1.56e-06	8.77e-05	0.264329	0.448314	TRUE
Cebpb	1	1.28	9.01	48.9	1.4e-08	1.83e-06	0.559451	0.775567	TRUE
Lbh	1	1.28	7.12	32.4	1.06e-06	6.38e-05	0.289939	0.555003	TRUE
Phlda1	1	1.27	9.06	84.4	1.17e-11	3.47e-09	0.498171	0.732449	TRUE
Mt1	1	1.27	6.87	16.4	0.000214	0.00362	0.191159	0.3466	TRUE
Dusp5	1	1.27	5.27	34.1	6.49e-07	4.34e-05	0.0893293	0.192924	TRUE
Ermard	1	1.26	4.3	50.5	9.45e-09	1.29e-06	0.057622	0.154782	TRUE
Commd3	1	1.25	7.9	118	7.18e-14	3.63e-11	0.475915	0.7623	TRUE
Tslp	1	1.25	3.95	16.9	0.000175	0.00314	0.0408537	0.119403	TRUE
Ptpn14	1	1.24	5.26	68	2.3e-10	4.72e-08	0.112805	0.304588	TRUE
Pltp	1	1.24	7.33	94	2.43e-12	9.29e-10	0.348171	0.626313	TRUE
Tm4sf1	1	1.24	6.4	27.6	4.45e-06	0.000202	0.208537	0.383637	TRUE
Sbno2	1	1.23	5.95	28.8	3.1e-06	0.000151	0.15061	0.329464	TRUE
Etv4	1	1.22	5.53	20.5	4.75e-05	0.00117	0.125	0.308458	TRUE
Smim3	1	1.22	4.22	32.5	1.01e-06	6.13e-05	0.0527439	0.155887	TRUE
Mmp2	1	1.21	8.3	85.3	1e-11	3.11e-09	0.576829	0.818684	TRUE
Postn	1	1.2	8.57	22.5	2.36e-05	0.000719	0.348171	0.522388	TRUE
Glrx3	1	1.2	8.11	96.2	1.72e-12	6.76e-10	0.521646	0.783858	TRUE
Apobec2	1	1.2	4.11	26.7	5.99e-06	0.000257	0.0466463	0.119956	TRUE
Creb3l1	1	1.19	4.72	37.7	2.39e-07	1.86e-05	0.0722561	0.220011	TRUE
Tmem178	1	1.18	7.63	58.9	1.47e-09	2.35e-07	0.377439	0.64953	TRUE
Gclc	1	1.17	5.11	44	4.56e-08	4.82e-06	0.103659	0.226645	TRUE
Prr7	1	1.17	4.92	47.8	1.78e-08	2.21e-06	0.092378	0.244887	TRUE
Zbtb7b	1	1.16	3.68	18.7	8.97e-05	0.00187	0.0365854	0.116639	TRUE
Plaur	1	1.16	4.57	43.5	5.18e-08	5.33e-06	0.0704268	0.185185	TRUE
Medag	1	1.15	5.93	23.7	1.59e-05	0.000538	0.138415	0.311774	TRUE
Stat1	1	1.14	4.5	30.4	1.91e-06	0.000103	0.0625	0.154782	TRUE
Grem1	1	1.12	5.09	7.91	0.00742	0.0477	0.0594512	0.103372	TRUE
Notum	1	1.12	5.14	29.3	2.68e-06	0.000136	0.0890244	0.243228	TRUE
Rap2b	1	1.11	5.28	52.3	6.31e-09	9.05e-07	0.127134	0.288004	TRUE
Tmem43	1	1.11	5.92	44.5	4.08e-08	4.38e-06	0.181402	0.391929	TRUE
Cdc34	1	1.11	4.88	56.7	2.38e-09	3.69e-07	0.0942073	0.248203	TRUE
Ei24	1	1.11	6.97	153	1.13e-15	8.32e-13	0.355793	0.63571	TRUE
Sulf1	1	1.1	6.94	15.8	0.000268	0.00429	0.31189	0.504146	TRUE
Adamts4	1	1.09	5.34	14.6	0.000419	0.006	0.0978659	0.182974	TRUE
Hspb8	1	1.09	3.91	31	1.6e-06	8.88e-05	0.042378	0.124378	TRUE
Rnf169	1	1.08	4.93	57.4	2.03e-09	3.23e-07	0.0987805	0.253731	TRUE
Timp3	1	1.08	9.3	22.2	2.61e-05	0.000772	0.722561	0.855721	TRUE
Bbs7	1	1.07	4.25	30	2.12e-06	0.000112	0.0597561	0.135987	TRUE
Nr4a3	1	1.06	6.51	14.1	0.000522	0.00708	0.165549	0.35047	TRUE
Syn3	1	1.06	4.4	14.4	0.00046	0.00646	0.0612805	0.165837	TRUE
Igf1	1	1.05	9.45	34.4	6.01e-07	4.08e-05	0.63689	0.859038	TRUE
Uap1l1	1	1.04	3.97	21.7	3.16e-05	0.000877	0.05	0.129906	TRUE
Piezo1	1	1.04	4.42	30.7	1.73e-06	9.44e-05	0.0685976	0.177446	TRUE
Gfer	1	1.04	5.03	31.5	1.36e-06	7.79e-05	0.103354	0.257048	TRUE
Tnfrsf1a	1	1.03	6.96	118	7.11e-14	3.63e-11	0.335366	0.611388	TRUE
Rtn4rl1	1	1.03	4.5	24	1.42e-05	0.000498	0.0737805	0.182421	TRUE
Fat1	1	1.02	6.53	91	3.94e-12	1.38e-09	0.275915	0.540077	TRUE
Gpx1	1	1.02	8.39	117	9.06e-14	4.47e-11	0.574085	0.83361	TRUE
Hist1h1c	1	1.02	5.54	18.4	0.000101	0.00203	0.110061	0.236595	TRUE
Bloc1s2	1	1.02	5.56	92.1	3.29e-12	1.19e-09	0.153963	0.339414	TRUE
AI413582	1	1.01	3.98	28.2	3.76e-06	0.000179	0.0509146	0.139303	TRUE
Cxcl2	1	1	4.93	11	0.00189	0.018	0.0783537	0.131564	TRUE
Aqp1	1	1	4.42	13.3	0.00073	0.00898	0.0628049	0.10503	TRUE
Wisp1	1	1	6.9	32.9	9.1e-07	5.63e-05	0.275305	0.508568	TRUE
Plekho2	1	0.993	4.85	49.2	1.28e-08	1.69e-06	0.0957317	0.232725	TRUE
Slc27a3	1	0.984	4.11	20.2	5.29e-05	0.00126	0.0554878	0.140409	TRUE
Scarb2	1	0.982	6.52	47.2	2.09e-08	2.48e-06	0.283537	0.527363	TRUE
Bhlhe41	1	0.982	3.86	20.7	4.49e-05	0.00111	0.0442073	0.107794	TRUE
Gm26614	1	0.982	4.31	14.4	0.000464	0.00648	0.0643293	0.147595	TRUE
Tmem141	1	0.976	4.15	35.2	4.74e-07	3.31e-05	0.0588415	0.158098	TRUE
Gpatch4	1	0.973	4.84	27.9	4.11e-06	0.000191	0.0871951	0.21393	TRUE
Il1r1	1	0.972	5.05	54.2	4.11e-09	6.03e-07	0.109756	0.252626	TRUE
Fgf2	1	0.972	5.17	28.1	3.84e-06	0.000181	0.117378	0.254284	TRUE
Vps36	1	0.972	7.24	130	1.6e-14	9.9e-12	0.382927	0.653952	TRUE
Serpine2	1	0.969	10.1	41.6	8.45e-08	7.93e-06	0.830488	0.938087	TRUE
Nubp1	1	0.966	5.7	26.1	7.35e-06	0.000302	0.161585	0.387507	TRUE
Siva1	1	0.964	7.66	54.8	3.58e-09	5.34e-07	0.430793	0.711996	TRUE
Gm17056	1	0.963	4.19	11.8	0.00131	0.0137	0.0487805	0.12272	TRUE
Dnm3os	1	0.96	5.71	30.9	1.65e-06	9.06e-05	0.149085	0.316197	TRUE
Rhod	1	0.959	4.6	20.7	4.5e-05	0.00111	0.0810976	0.19403	TRUE
Bpgm	1	0.956	5.57	24.3	1.28e-05	0.000458	0.142683	0.304588	TRUE
Aldh1a1	1	0.956	5.16	33.8	6.97e-07	4.57e-05	0.10061	0.212825	TRUE
Lrrfip1	1	0.952	6.19	54.5	3.81e-09	5.63e-07	0.218598	0.428966	TRUE
Lefty1	1	0.949	3.76	18.9	8.35e-05	0.00176	0.0457317	0.115533	TRUE
Ripk3	1	0.942	4.11	12	0.00121	0.0129	0.0551829	0.134328	TRUE
Rgs10	1	0.936	7.1	34.9	5.1e-07	3.52e-05	0.352134	0.598673	TRUE
Tmem150a	1	0.935	4.19	20.5	4.83e-05	0.00118	0.0603659	0.160862	TRUE
Rcl1	1	0.935	4.75	33	8.78e-07	5.5e-05	0.0914634	0.192924	TRUE
Olfm1	1	0.931	4.91	55.2	3.26e-09	4.9e-07	0.103963	0.229961	TRUE
Hoxb8	1	0.931	4.26	23.2	1.89e-05	0.000616	0.0609756	0.141515	TRUE
Aard	1	0.928	8.04	13.9	0.000555	0.00737	0.403963	0.636263	TRUE
Trib2	1	0.922	5.97	49.4	1.24e-08	1.64e-06	0.18628	0.402432	TRUE
Dmpk	1	0.919	4.6	18.8	8.74e-05	0.00183	0.0865854	0.197347	TRUE
Nt5c	1	0.917	6.62	75.2	5.94e-11	1.38e-08	0.297866	0.546711	TRUE
S100a10	1	0.914	8.4	44.8	3.72e-08	4.07e-06	0.590244	0.759536	TRUE
Plpp2	1	0.912	3.83	19.7	6.38e-05	0.00144	0.0478659	0.120509	TRUE
Lepr	1	0.91	4.09	9.74	0.00324	0.0266	0.0515244	0.125484	TRUE
Scube1	1	0.909	4.67	21.6	3.23e-05	0.000885	0.0853659	0.197899	TRUE
Gss	1	0.901	3.83	22.2	2.65e-05	0.00078	0.0463415	0.112769	TRUE
Tnfrsf12a	1	0.901	7.21	36.1	3.64e-07	2.62e-05	0.312195	0.553344	TRUE
Csf1	1	0.899	4.52	27.9	4.14e-06	0.000192	0.0762195	0.164179	TRUE
Hspb1	1	0.895	7.76	21.2	3.69e-05	0.000975	0.315244	0.576009	TRUE
Notch1	1	0.894	4.86	38.8	1.76e-07	1.45e-05	0.0960366	0.21393	TRUE
Ecscr	1	0.89	4.24	19.6	6.43e-05	0.00144	0.060061	0.137645	TRUE
Cited2	1	0.885	6.72	13.3	0.000716	0.00885	0.221646	0.353234	TRUE
Adh1	1	0.882	4.67	7.9	0.00743	0.0477	0.0612805	0.134328	TRUE
Cpped1	1	0.876	4.47	38.7	1.81e-07	1.49e-05	0.0756098	0.18408	TRUE
Stard10	1	0.873	4.33	27.1	5.27e-06	0.000235	0.0689024	0.163626	TRUE
Npdc1	1	0.872	6.11	30	2.15e-06	0.000113	0.21372	0.432836	TRUE
Lclat1	1	0.868	4.34	22.3	2.57e-05	0.000763	0.0716463	0.161968	TRUE
Cercam	1	0.867	3.83	25	1.04e-05	0.000389	0.0466463	0.118297	TRUE
Klf4	1	0.867	7.87	15.3	0.000321	0.00491	0.346037	0.594804	TRUE
Cstb	1	0.867	7.33	73.9	7.46e-11	1.67e-08	0.442683	0.671089	TRUE
Tcea3	1	0.86	4.78	19.3	7.31e-05	0.0016	0.0984756	0.215036	TRUE
Mcam	1	0.859	5.8	26.6	6.25e-06	0.000266	0.169512	0.335544	TRUE
Emp3	1	0.855	8.71	67.4	2.58e-10	5.16e-08	0.668293	0.860697	TRUE
Lzic	1	0.848	5.34	31	1.6e-06	8.88e-05	0.140549	0.29906	TRUE
Cdc42ep2	1	0.848	3.92	16.8	0.000184	0.00326	0.047561	0.107794	TRUE
Cdc42bpg	1	0.846	3.99	10.6	0.00224	0.0204	0.0530488	0.13654	TRUE
Cd34	1	0.839	8.44	18.8	8.85e-05	0.00185	0.462195	0.525705	TRUE
Aldoa	1	0.838	7.25	106	4.02e-13	1.76e-10	0.41311	0.64953	TRUE
Ifi35	1	0.838	4.4	27.7	4.35e-06	0.000199	0.0743902	0.171918	TRUE
Ptp4a3	1	0.835	5.71	32.4	1.06e-06	6.38e-05	0.175	0.359315	TRUE
Pgpep1	1	0.833	4.31	31.7	1.3e-06	7.54e-05	0.070122	0.169707	TRUE
Cisd3	1	0.832	4.19	31	1.6e-06	8.88e-05	0.0625	0.152018	TRUE
Nudt22	1	0.825	4.8	29.6	2.44e-06	0.000125	0.0969512	0.205086	TRUE
Aprt	1	0.821	7.84	81.8	1.83e-11	5.19e-09	0.512805	0.755666	TRUE
Coprs	1	0.82	4.43	19.4	6.9e-05	0.00153	0.0783537	0.176341	TRUE
Odc1	1	0.82	7.94	31.9	1.22e-06	7.22e-05	0.43811	0.653952	TRUE
Tmem126a	1	0.818	6.38	42.5	6.75e-08	6.66e-06	0.264024	0.488668	TRUE
Fkbp11	1	0.816	5.4	38.1	2.13e-07	1.7e-05	0.13872	0.274737	TRUE
Sco2	1	0.814	4.18	29	2.91e-06	0.000146	0.0646341	0.144279	TRUE
Tpp1	1	0.809	6.45	44.4	4.1e-08	4.38e-06	0.277439	0.499171	TRUE
Rcan1	1	0.805	6.34	18.5	9.73e-05	0.00199	0.217683	0.393588	TRUE
Tmtc3	1	0.804	5.63	64.1	4.97e-10	9.18e-08	0.172866	0.332781	TRUE
Gnai1	1	0.803	5.86	30.2	2.05e-06	0.000109	0.181098	0.359315	TRUE
Igf2r	1	0.801	6.46	63	6.22e-10	1.11e-07	0.290549	0.489221	TRUE
Sgip1	1	0.797	3.89	10.6	0.00221	0.0201	0.0509146	0.114428	TRUE
Samd5	1	0.793	5.4	66.2	3.27e-10	6.49e-08	0.13811	0.278607	TRUE
Fam213a	1	0.782	4.61	13.5	0.000661	0.00831	0.0734756	0.19016	TRUE
Jph2	1	0.78	4.8	21.2	3.74e-05	0.00098	0.102439	0.211166	TRUE
Ddit3	1	0.78	6.53	18	0.000115	0.00227	0.277134	0.43173	TRUE
Mrps18b	1	0.78	5.52	35.6	4.29e-07	3.02e-05	0.161585	0.312327	TRUE
Pepd	1	0.778	4.9	35.2	4.71e-07	3.3e-05	0.114634	0.249862	TRUE
Plec	1	0.777	6.34	18.6	9.39e-05	0.00194	0.252134	0.439469	TRUE
Nrtn	1	0.777	6.16	21	4.02e-05	0.00103	0.214939	0.395246	TRUE
Slc35e4	1	0.775	3.89	19.9	5.8e-05	0.00134	0.0539634	0.119956	TRUE
Mid1ip1	1	0.773	6.11	65.4	3.84e-10	7.47e-08	0.217378	0.380321	TRUE
S100b	1	0.773	5.32	21.3	3.54e-05	0.000941	0.120122	0.220011	TRUE
Cspg4	1	0.772	4.39	9.15	0.00421	0.0319	0.0689024	0.130459	TRUE
Tmtc2	1	0.77	3.95	17.4	0.000146	0.00272	0.0512195	0.114981	TRUE
Dach1	1	0.765	5.83	33.4	7.86e-07	5.02e-05	0.18811	0.363184	TRUE
Ttyh2	1	0.764	5.2	26.8	5.77e-06	0.000251	0.127439	0.266998	TRUE
Khdrbs3	1	0.764	5.47	15.7	0.000274	0.00435	0.139024	0.29298	TRUE
Dnajc15	1	0.763	5.56	19.7	6.22e-05	0.00141	0.164939	0.338308	TRUE
Npr3	1	0.762	5.26	12.3	0.00107	0.0119	0.120122	0.222222	TRUE
Tmem176a	1	0.761	8	62.1	7.48e-10	1.29e-07	0.550915	0.732449	TRUE
Utp20	1	0.76	4.42	25.1	1.01e-05	0.000384	0.0801829	0.168049	TRUE
Vmp1	1	0.754	7.39	56.3	2.6e-09	3.94e-07	0.441463	0.67717	TRUE
Cep170b	1	0.753	4.6	11.1	0.00178	0.0173	0.0884146	0.201216	TRUE
Chn1	1	0.752	7.15	23.8	1.53e-05	0.00052	0.375915	0.614704	TRUE
Mak16	1	0.752	5.8	28.7	3.16e-06	0.000153	0.184146	0.35047	TRUE
Hspa9	1	0.751	7.15	75.8	5.29e-11	1.27e-08	0.3875	0.60199	TRUE
Iigp1	1	0.749	7.56	15.5	0.0003	0.00469	0.364024	0.563847	TRUE
Eml2	1	0.747	3.91	17.5	0.00014	0.00264	0.0557927	0.119956	TRUE
Mdn1	1	0.746	4.79	25	1.03e-05	0.000389	0.101829	0.203427	TRUE
Emp1	1	0.743	5.56	15.9	0.000258	0.00416	0.139939	0.267551	TRUE
Rangrf	1	0.742	4.66	15	0.000362	0.00541	0.0926829	0.186291	TRUE
Clec2d	1	0.741	6.03	24.2	1.34e-05	0.000474	0.199085	0.377557	TRUE
Mrpl57	1	0.741	6.97	49.4	1.23e-08	1.64e-06	0.371037	0.622443	TRUE
Bmper	1	0.74	4.98	15.2	0.000342	0.00518	0.113415	0.219458	TRUE
Ndufa11	1	0.74	8.94	24.1	1.38e-05	0.000486	0.680183	0.881703	TRUE
Renbp	1	0.736	4.29	21.4	3.47e-05	0.000932	0.0722561	0.162521	TRUE
Sac3d1	1	0.735	4.91	19.2	7.52e-05	0.00164	0.103049	0.225539	TRUE
Slc19a1	1	0.728	3.83	13.1	0.00078	0.00941	0.0506098	0.113875	TRUE
Gsr	1	0.728	4.91	20.9	4.07e-05	0.00104	0.110671	0.234936	TRUE
Dcaf4	1	0.727	4.15	20.7	4.35e-05	0.00109	0.0661585	0.140409	TRUE
Tmem2	1	0.726	5.41	16.7	0.000188	0.00331	0.14939	0.28524	TRUE
Ctgf	1	0.725	9.12	11.9	0.00125	0.0133	0.508537	0.648977	TRUE
Slc39a14	1	0.724	4.88	13.4	0.000692	0.00862	0.106402	0.20785	TRUE
Polr2l	1	0.721	4.18	18	0.000116	0.00229	0.0682927	0.149254	TRUE
Zfp385a	1	0.721	3.94	16	0.00025	0.00407	0.0570122	0.117192	TRUE
Tspan4	1	0.72	6.06	20.2	5.22e-05	0.00125	0.210671	0.385849	TRUE
Golm1	1	0.719	4	11.9	0.00128	0.0135	0.054878	0.129906	TRUE
Ldha	1	0.717	8.66	30.9	1.64e-06	9.03e-05	0.627134	0.843007	TRUE
Ptk7	1	0.717	6.56	80.8	2.16e-11	5.94e-09	0.310061	0.54063	TRUE
Prdx5	1	0.716	8.46	30.1	2.07e-06	0.00011	0.6375	0.81979	TRUE
Ndufa13	1	0.71	8.81	62.9	6.36e-10	1.11e-07	0.743598	0.882808	TRUE
Cd81	1	0.709	10.2	69.3	1.77e-10	3.75e-08	0.929268	0.960199	TRUE
Vcan	1	0.709	7.89	14.2	0.000506	0.00691	0.417073	0.695965	TRUE
Tgfb1	1	0.707	5.49	26.6	6.25e-06	0.000266	0.155183	0.28911	TRUE
Saysd1	1	0.706	5.01	27	5.49e-06	0.00024	0.114634	0.235489	TRUE
Nol12	1	0.705	5.45	26.7	5.91e-06	0.000256	0.159451	0.311774	TRUE
Smyd2	1	0.703	5.03	15.9	0.000253	0.0041	0.110061	0.232725	TRUE
Ftl1-ps1	1	0.703	4.49	21.1	3.88e-05	0.001	0.0878049	0.166943	TRUE
Spry4	1	0.703	5.6	16.5	0.000205	0.00353	0.148171	0.268104	TRUE
Lama5	1	0.702	6.35	16.5	0.000203	0.00351	0.257622	0.434494	TRUE
Lmna	1	0.699	9.23	45.8	2.96e-08	3.34e-06	0.765854	0.897181	TRUE
Shisa5	1	0.699	5.73	28	4.01e-06	0.000188	0.197866	0.368159	TRUE
1600002K03Rik	1	0.698	3.85	15.1	0.000347	0.00523	0.0506098	0.111664	TRUE
Fahd1	1	0.698	3.89	15.3	0.00032	0.00491	0.0567073	0.119403	TRUE
Crlf2	1	0.697	5.58	24.5	1.23e-05	0.000444	0.171646	0.351023	TRUE
Pno1	1	0.695	4.87	19	8.01e-05	0.00171	0.104573	0.226645	TRUE
Rrs1	1	0.685	5.39	19.8	6.12e-05	0.0014	0.144512	0.27916	TRUE
Ola1	1	0.685	6.47	12.4	0.00104	0.0116	0.271341	0.494196	TRUE
Anxa2	1	0.683	8.55	25.4	9.14e-06	0.000358	0.60061	0.792703	TRUE
1810055G02Rik	1	0.682	4.98	28.3	3.64e-06	0.000174	0.118902	0.245992	TRUE
Ptgr1	1	0.678	4.36	8.27	0.00627	0.0421	0.0777439	0.157546	TRUE
Vat1	1	0.676	5.31	18.3	0.000106	0.00212	0.14878	0.290216	TRUE
Myd88	1	0.674	4.57	19.6	6.62e-05	0.00147	0.0908537	0.179657	TRUE
Bysl	1	0.674	4.4	11.9	0.00127	0.0134	0.0804878	0.16639	TRUE
Uqcc2	1	0.672	7.29	17	0.000168	0.00304	0.394512	0.655058	TRUE
Gpx8	1	0.67	7.38	35.6	4.26e-07	3.01e-05	0.460671	0.688226	TRUE
Hspa4l	1	0.667	4.57	12.1	0.00119	0.0128	0.0740854	0.158098	TRUE
Bop1	1	0.667	4.7	30.9	1.62e-06	8.98e-05	0.0993902	0.208955	TRUE
Scand1	1	0.666	8.34	65.1	4.1e-10	7.9e-08	0.662195	0.844113	TRUE
Sod2	1	0.666	6.85	56.6	2.4e-09	3.69e-07	0.364634	0.580984	TRUE
Irak1bp1	1	0.665	5.33	39	1.69e-07	1.41e-05	0.153659	0.288557	TRUE
Bola3	1	0.664	6.31	18.8	8.86e-05	0.00185	0.25	0.47927	TRUE
Scx	1	0.664	6.96	12.8	0.000889	0.0104	0.197561	0.351023	TRUE
Csnk1g1	1	0.663	5.75	33.7	7.16e-07	4.67e-05	0.197866	0.381426	TRUE
Cad	1	0.662	4.39	14.5	0.000446	0.00631	0.0768293	0.164732	TRUE
Psmb10	1	0.662	5.29	26	7.56e-06	0.000309	0.147256	0.268104	TRUE
Adam15	1	0.661	5.1	21.2	3.75e-05	0.00098	0.132317	0.259259	TRUE
Col4a2	1	0.658	8.95	91.9	3.41e-12	1.22e-09	0.765244	0.901603	TRUE
Fam173b	1	0.65	4.77	27	5.46e-06	0.00024	0.107927	0.21393	TRUE
Runx1	1	0.649	7.54	24.9	1.07e-05	0.000395	0.419512	0.632394	TRUE
Ftl1	1	0.648	10.7	37.7	2.34e-07	1.83e-05	0.941768	0.974019	TRUE
Ppil3	1	0.645	5.47	22.4	2.46e-05	0.000741	0.166463	0.309011	TRUE
Mrps15	1	0.645	6.25	16.9	0.000173	0.00312	0.255793	0.465451	TRUE
Cyb5r3	1	0.643	7.05	24.3	1.28e-05	0.000459	0.38872	0.585959	TRUE
Azin2	1	0.642	4.64	28.6	3.32e-06	0.000159	0.0981707	0.200111	TRUE
Oraov1	1	0.64	4.37	17.1	0.000164	0.00299	0.079878	0.159204	TRUE
Nhs	1	0.637	4.52	13.9	0.000574	0.00753	0.0795732	0.161968	TRUE
Ptges	1	0.636	5.67	17.2	0.000159	0.00292	0.167073	0.280818	TRUE
Gas7	1	0.636	5.77	15.5	0.000302	0.00471	0.18872	0.346048	TRUE
Gm26532	1	0.635	6.81	14.3	0.000482	0.00667	0.288415	0.459923	TRUE
Errfi1	1	0.634	6.46	9.56	0.0035	0.0282	0.241159	0.346048	TRUE
Itgb1bp1	1	0.634	5.62	38.6	1.87e-07	1.51e-05	0.191159	0.352128	TRUE
Dynlrb1	1	0.631	8.5	45.3	3.3e-08	3.65e-06	0.680793	0.850193	TRUE
Trim11	1	0.629	4.42	17.1	0.000165	0.003	0.0841463	0.169154	TRUE
Fam69b	1	0.627	5.07	10.2	0.00259	0.0226	0.128049	0.262576	TRUE
Gpi1	1	0.627	6.46	47.5	1.95e-08	2.36e-06	0.296951	0.496407	TRUE
Clpb	1	0.627	4.89	17.9	0.000123	0.00237	0.112805	0.226092	TRUE
Col12a1	1	0.627	7.85	13.1	0.000786	0.00946	0.437195	0.597568	TRUE
Gnl3l	1	0.626	5.04	27.1	5.35e-06	0.000236	0.130793	0.255943	TRUE
Vti1b	1	0.625	5.81	31.4	1.42e-06	8.08e-05	0.204878	0.373134	TRUE
Sfxn3	1	0.624	5.24	11.7	0.00141	0.0145	0.146646	0.286899	TRUE
Ercc5	1	0.623	5.41	19.6	6.45e-05	0.00144	0.164329	0.300166	TRUE
Ndufa12	1	0.621	8.02	23.9	1.47e-05	0.00051	0.542683	0.779989	TRUE
Relb	1	0.62	4.99	17.9	0.000122	0.00237	0.119207	0.233831	TRUE
Tmem38b	1	0.619	4.08	9.63	0.00339	0.0275	0.0612805	0.132117	TRUE
Wdr12	1	0.618	4.73	17.9	0.000124	0.00239	0.0990854	0.186844	TRUE
Aaas	1	0.616	3.82	7.84	0.00766	0.0487	0.0506098	0.107794	TRUE
1110008P14Rik	1	0.615	5.5	20.4	4.92e-05	0.0012	0.171951	0.32283	TRUE
Rgs16	1	0.612	7.88	10	0.00286	0.0244	0.330793	0.52073	TRUE
2310039H08Rik	1	0.612	6.08	30.6	1.82e-06	9.84e-05	0.238415	0.425097	TRUE
Map3k8	1	0.612	4.62	11	0.00185	0.0178	0.0847561	0.171918	TRUE
Jak2	1	0.612	5.37	26.2	6.96e-06	0.000287	0.160671	0.278607	TRUE
Aurkaip1	1	0.611	7.18	26.5	6.39e-06	0.00027	0.407927	0.623549	TRUE
Atf5	1	0.611	5.9	8.49	0.00566	0.0391	0.198476	0.334439	TRUE
Timm8b	1	0.611	6.98	44	4.59e-08	4.82e-06	0.38872	0.615257	TRUE
Rasl11a	1	0.61	6.27	9.23	0.00406	0.0312	0.192378	0.263129	TRUE
Pfn2	1	0.608	5.41	21.1	3.88e-05	0.001	0.159146	0.303483	TRUE
Lgals9	1	0.608	4.96	11.8	0.00136	0.0141	0.121646	0.217247	TRUE
Bin1	1	0.608	6.27	28.9	3.04e-06	0.000149	0.267378	0.459923	TRUE
Podn	1	0.607	5.11	9.7	0.00329	0.0269	0.11311	0.233831	TRUE
Dram1	1	0.607	4.26	14.1	0.000528	0.00713	0.0689024	0.138751	TRUE
Lage3	1	0.605	6.55	26.5	6.36e-06	0.00027	0.319817	0.512438	TRUE
Smco4	1	0.605	6.36	10.7	0.00212	0.0196	0.236585	0.422886	TRUE
Uck2	1	0.604	4.46	8.78	0.00496	0.0358	0.0801829	0.164732	TRUE
Eva1b	1	0.604	8.46	43.6	5.01e-08	5.18e-06	0.667378	0.795467	TRUE
Ctsc	1	0.604	5.4	8.42	0.00585	0.0401	0.145427	0.245439	TRUE
Tmem5	1	0.601	6.5	79.5	2.74e-11	7.02e-09	0.309146	0.516307	TRUE
Cops6	1	0.6	6.92	16.7	0.000189	0.00333	0.354573	0.583748	TRUE
Abhd5	1	0.6	4.87	22.9	2.08e-05	0.000659	0.114024	0.2178	TRUE
Eef1e1	1	0.6	5.28	8.72	0.0051	0.0365	0.139024	0.267551	TRUE
Ipo4	1	0.599	4.77	17.1	0.00016	0.00294	0.110976	0.21393	TRUE
Plxna1	1	0.595	4.81	12.5	0.00101	0.0114	0.11189	0.211166	TRUE
Ubc	1	0.594	9.81	36.8	3.07e-07	2.32e-05	0.881707	0.932007	TRUE
Ssbp4	1	0.594	6.18	21.8	3e-05	0.000849	0.244207	0.44942	TRUE
Cyba	1	0.594	7.91	45.9	2.87e-08	3.27e-06	0.564329	0.761194	TRUE
Cct7	1	0.593	7.63	21.6	3.22e-05	0.000885	0.467988	0.72084	TRUE
Arhgap20	1	0.593	4.79	16.1	0.000238	0.00392	0.10061	0.176341	TRUE
Ndufb2	1	0.592	7.04	23.1	1.96e-05	0.000632	0.383537	0.629077	TRUE
Ndufab1	1	0.592	8.06	22.7	2.2e-05	0.000684	0.555488	0.798231	TRUE
Il3ra	1	0.591	4.09	9.45	0.00368	0.0291	0.0685976	0.135987	TRUE
Qtrt1	1	0.591	4.23	12.9	0.000831	0.00982	0.0728659	0.139856	TRUE
Tnc	1	0.59	10.2	24.2	1.34e-05	0.000475	0.88872	0.929795	TRUE
Mif	1	0.59	8.53	10	0.00284	0.0242	0.56372	0.820896	TRUE
Cisd1	1	0.587	6.24	15	0.000367	0.00547	0.252744	0.45937	TRUE
B2m	1	0.586	8.04	22.7	2.19e-05	0.000683	0.620427	0.783858	TRUE
Mrpl33	1	0.586	7.79	31.7	1.29e-06	7.54e-05	0.546341	0.761194	TRUE
Rps19	1	0.586	11.6	24	1.43e-05	0.0005	0.980793	0.989497	TRUE
D10Wsu102e	1	0.586	6.18	11	0.00188	0.018	0.193293	0.286899	TRUE
Cd9	1	0.584	6.65	7.9	0.00746	0.0478	0.258232	0.419016	TRUE
Epb41l3	1	0.584	4.23	12.6	0.000964	0.011	0.0689024	0.134881	TRUE
Slc25a5	1	0.583	8.61	12.9	0.000852	0.01	0.597866	0.836926	TRUE
Minos1	1	0.582	9.25	14.2	0.000503	0.00689	0.746037	0.893311	TRUE
1500011K16Rik	1	0.581	5.64	18.1	0.000113	0.00225	0.191768	0.337203	TRUE
Itgav	1	0.58	7.23	59.4	1.32e-09	2.15e-07	0.435061	0.633499	TRUE
Asap1	1	0.58	6.51	48.1	1.66e-08	2.09e-06	0.318902	0.484798	TRUE
BC028528	1	0.579	5.93	14.3	0.000477	0.00662	0.227134	0.375898	TRUE
Gem	1	0.579	8.07	17.4	0.000149	0.00276	0.453354	0.610282	TRUE
Lamtor4	1	0.579	7.15	36.9	2.99e-07	2.27e-05	0.442683	0.665008	TRUE
Traf4	1	0.579	5.14	13.6	0.000647	0.00821	0.129878	0.239912	TRUE
Mthfd1	1	0.579	3.85	8.61	0.00538	0.0378	0.0551829	0.112769	TRUE
Col15a1	1	0.578	5.69	12.3	0.0011	0.0121	0.145427	0.252626	TRUE
Tcim	1	0.577	6.65	11	0.00184	0.0177	0.26189	0.369818	TRUE
Ccdc58	1	0.577	5.21	22	2.82e-05	0.000813	0.14939	0.262023	TRUE
Sergef	1	0.576	3.92	8.39	0.00594	0.0406	0.0570122	0.123273	TRUE
Nudcd2	1	0.576	6.9	12.2	0.00115	0.0125	0.335061	0.525705	TRUE
Mcts2	1	0.574	4.88	19.1	7.8e-05	0.00168	0.117073	0.221669	TRUE
Bscl2	1	0.574	5.46	28.8	3.09e-06	0.000151	0.164329	0.313433	TRUE
Mllt11	1	0.573	4.38	9.12	0.00427	0.0322	0.0792683	0.158651	TRUE
Ndufa9	1	0.573	6.23	17.9	0.000123	0.00239	0.257012	0.461028	TRUE
P4ha1	1	0.573	5.5	24.3	1.29e-05	0.000461	0.169817	0.310669	TRUE
Pak1ip1	1	0.571	6.06	39	1.68e-07	1.41e-05	0.242378	0.437811	TRUE
Sardh	1	0.57	4.64	15.5	0.000295	0.00462	0.1	0.19403	TRUE
Arl2	1	0.57	5.3	21.5	3.31e-05	0.0009	0.152744	0.29298	TRUE
Ndufb6	1	0.569	7.73	35.7	4.13e-07	2.93e-05	0.526524	0.747927	TRUE
Mrto4	1	0.569	5.99	10.9	0.00199	0.0187	0.217683	0.389718	TRUE
Fam216a	1	0.569	5	27.6	4.57e-06	0.000207	0.128963	0.243228	TRUE
Atp5e	1	0.568	9.24	20.4	4.88e-05	0.00119	0.768293	0.923715	TRUE
9130401M01Rik	1	0.568	5.39	21.3	3.62e-05	0.000959	0.1625	0.296296	TRUE
Rgs12	1	0.567	5.39	14.4	0.000454	0.0064	0.169512	0.296849	TRUE
Ifrd1	1	0.567	7.62	18.5	9.71e-05	0.00199	0.478659	0.644555	TRUE
Timm17a	1	0.563	7.16	41	9.94e-08	9.06e-06	0.445122	0.648425	TRUE
Maff	1	0.563	7.64	17.8	0.000127	0.00243	0.435061	0.645661	TRUE
Rpl7l1	1	0.563	6.52	19.2	7.57e-05	0.00165	0.29878	0.497512	TRUE
Rftn1	1	0.563	4.51	10.6	0.00227	0.0205	0.0890244	0.160862	TRUE
Fn1	1	0.562	8.47	11.7	0.00137	0.0142	0.597866	0.708126	TRUE
Eif2b3	1	0.561	4.97	19.8	6.1e-05	0.0014	0.121341	0.229961	TRUE
Pdcd6ip	1	0.559	6.57	27.6	4.47e-06	0.000203	0.330793	0.507463	TRUE
Ifi27	1	0.559	6.97	22.1	2.68e-05	0.000786	0.384146	0.585406	TRUE
Tbx3	1	0.557	7.12	21.6	3.19e-05	0.000879	0.391463	0.594251	TRUE
Arpc1b	1	0.557	8.18	57.3	2.06e-09	3.25e-07	0.61311	0.797125	TRUE
Ubl3	1	0.557	6.93	31.3	1.44e-06	8.17e-05	0.38872	0.593145	TRUE
Zfp809	1	0.557	3.85	8.49	0.00568	0.0392	0.0564024	0.106689	TRUE
Htatip2	1	0.556	4.32	15.5	0.000302	0.00471	0.079878	0.150359	TRUE
Mr1	1	0.553	5.06	12.9	0.000844	0.00994	0.135061	0.254284	TRUE
Angptl4	1	0.553	7.38	16.5	0.000202	0.00348	0.427134	0.57435	TRUE
Parl	1	0.552	5.9	24.4	1.26e-05	0.000454	0.232927	0.393035	TRUE
Stk40	1	0.551	5.79	17.8	0.000127	0.00243	0.202439	0.349917	TRUE
Ddx21	1	0.55	5.95	14.2	0.000504	0.0069	0.207012	0.373687	TRUE
Nhp2	1	0.55	6.38	11.5	0.00154	0.0156	0.255793	0.452736	TRUE
Slco3a1	1	0.549	6.37	9.57	0.00348	0.0281	0.282012	0.431177	TRUE
Prnp	1	0.547	8.31	10.8	0.002	0.0188	0.578049	0.710337	TRUE
Ugdh	1	0.547	5.69	23.2	1.87e-05	0.000612	0.190244	0.306799	TRUE
Sipa1l3	1	0.546	4.8	13.7	0.000609	0.00786	0.111585	0.187949	TRUE
Ccdc12	1	0.546	6.6	34.6	5.59e-07	3.84e-05	0.337195	0.546158	TRUE
Gnb4	1	0.545	7.5	26.3	6.7e-06	0.00028	0.454878	0.589276	TRUE
Eif2d	1	0.543	4.61	16.1	0.000241	0.00395	0.103963	0.19016	TRUE
Dusp6	1	0.543	5.25	16.8	0.000182	0.00323	0.132012	0.227197	TRUE
Aga	1	0.543	5.83	21.3	3.56e-05	0.000944	0.215549	0.366501	TRUE
Hint2	1	0.542	6.44	42.8	6.25e-08	6.23e-06	0.309146	0.492537	TRUE
Irf9	1	0.542	4	7.98	0.00717	0.0465	0.0591463	0.114981	TRUE
Rap2a	1	0.542	6.35	33.8	7.05e-07	4.61e-05	0.266463	0.414041	TRUE
Bcl2l1	1	0.541	4.95	12.5	0.00101	0.0114	0.12439	0.225539	TRUE
Gadd45a	1	0.541	4.61	8.5	0.00565	0.0391	0.0865854	0.148148	TRUE
Cd302	1	0.54	7.12	9.61	0.00342	0.0276	0.440854	0.59204	TRUE
Ifitm2	1	0.54	9.5	31.9	1.21e-06	7.13e-05	0.831402	0.920951	TRUE
Itpripl1	1	0.539	4.36	9.1	0.00431	0.0324	0.0762195	0.137645	TRUE
Rmnd5b	1	0.539	4.53	14.5	0.00044	0.00624	0.0954268	0.177446	TRUE
Mea1	1	0.539	5.43	13.9	0.00056	0.0074	0.169512	0.306247	TRUE
Alg1	1	0.538	4.43	13.3	0.000728	0.00896	0.0847561	0.169154	TRUE
Prr16	1	0.538	4.06	9.3	0.00393	0.0306	0.0676829	0.125484	TRUE
Mrpl39	1	0.537	4.75	13.3	0.00072	0.00888	0.107622	0.208402	TRUE
Tpd52	1	0.534	4.19	11.6	0.00148	0.015	0.0731707	0.144279	TRUE
Impa1	1	0.534	5.89	16.3	0.000224	0.00374	0.22622	0.371476	TRUE
Actn4	1	0.534	6.09	17.1	0.000166	0.00301	0.234756	0.410171	TRUE
Psmb5	1	0.534	8.26	18.9	8.35e-05	0.00176	0.6	0.823659	TRUE
Kat8	1	0.533	4.36	14.8	0.000392	0.00574	0.0853659	0.15257	TRUE
Tbcc	1	0.533	5.3	18	0.000118	0.00231	0.155488	0.272526	TRUE
Tubb2a	1	0.532	6.62	9.33	0.00388	0.0303	0.285976	0.489221	TRUE
Rev1	1	0.53	5.1	24.1	1.41e-05	0.000494	0.133232	0.247098	TRUE
Hspa4	1	0.53	7	33.2	8.45e-07	5.36e-05	0.394207	0.599779	TRUE
Npm3	1	0.53	6.11	12.5	0.000991	0.0112	0.225915	0.393588	TRUE
Mrpl35	1	0.529	6.14	21.8	3.07e-05	0.000862	0.26189	0.426202	TRUE
Higd1a	1	0.529	7.45	27.9	4.08e-06	0.00019	0.47439	0.694859	TRUE
Mien1	1	0.528	6.1	25.2	9.55e-06	0.00037	0.249085	0.430072	TRUE
Otub1	1	0.528	5.97	20.2	5.23e-05	0.00125	0.241463	0.408513	TRUE
Lgalsl	1	0.525	6.86	23.6	1.65e-05	0.000554	0.390244	0.553344	TRUE
2005-03-01	1	0.525	6.96	31	1.58e-06	8.85e-05	0.393598	0.598121	TRUE
Txnrd1	1	0.524	6.27	17.1	0.000163	0.00298	0.254268	0.421227	TRUE
Anxa7	1	0.524	5.74	19	8.05e-05	0.00172	0.210671	0.354892	TRUE
Bcap31	1	0.523	7.31	25	1.03e-05	0.000389	0.455183	0.666667	TRUE
Capg	1	0.523	5.42	9.92	0.00299	0.0251	0.166463	0.281924	TRUE
Cox17	1	0.523	4.89	12.9	0.00085	0.01	0.119207	0.217247	TRUE
Ggta1	1	0.522	4.93	11.8	0.00135	0.0141	0.126829	0.225539	TRUE
Zfp593	1	0.522	4.71	9.23	0.00407	0.0312	0.106707	0.186844	TRUE
Aebp1	1	0.522	6.76	24	1.44e-05	0.000501	0.341159	0.540077	TRUE
Stbd1	1	0.521	5.1	13.7	0.000607	0.00785	0.122866	0.205086	TRUE
Commd6	1	0.521	6.36	24.3	1.31e-05	0.000466	0.310671	0.473742	TRUE
Ndufs4	1	0.521	7.14	26.7	5.93e-06	0.000256	0.421646	0.640133	TRUE
Rpl36al	1	0.521	6.24	16.5	0.000205	0.00353	0.271341	0.456053	TRUE
Prdx3	1	0.521	5.92	18.2	0.000109	0.00217	0.22561	0.380321	TRUE
Fbxo4	1	0.52	4.5	15	0.000371	0.00551	0.0911585	0.170813	TRUE
Csrnp1	1	0.519	7.03	10	0.00287	0.0244	0.321341	0.489221	TRUE
Rps2	1	0.519	10.2	12.7	0.000927	0.0107	0.887195	0.947485	TRUE
Syne1	1	0.518	6.6	17.4	0.000144	0.00269	0.32439	0.478718	TRUE
Ggcx	1	0.517	3.92	9.67	0.00333	0.0272	0.0597561	0.115533	TRUE
Des	1	0.516	9.2	8.43	0.00584	0.04	0.666159	0.827529	TRUE
Atp1a1	1	0.516	6.22	15	0.000359	0.00538	0.267683	0.456606	TRUE
Pros1	1	0.514	7.66	22.5	2.37e-05	0.000719	0.56128	0.740741	TRUE
Col4a1	1	0.513	9.98	46.6	2.41e-08	2.8e-06	0.893902	0.934771	TRUE
Lactb	1	0.512	5.92	10.3	0.00253	0.0222	0.213415	0.369265	TRUE
B4galt6	1	0.512	4.15	8.78	0.00496	0.0358	0.0713415	0.135987	TRUE
Pkm	1	0.511	7.57	11.7	0.00139	0.0144	0.462805	0.713101	TRUE
Atp5g1	1	0.51	8.64	10.3	0.00254	0.0222	0.619512	0.860144	TRUE
Bag1	1	0.509	7.58	19.1	7.8e-05	0.00168	0.490244	0.705362	TRUE
Cd63	1	0.509	9.52	46.9	2.22e-08	2.62e-06	0.862195	0.925926	TRUE
Ankrd28	1	0.508	4.85	13.5	0.000651	0.00824	0.117988	0.204533	TRUE
St6galnac4	1	0.507	4.66	9.87	0.00305	0.0255	0.103963	0.187949	TRUE
Msn	1	0.507	7.81	39.8	1.35e-07	1.18e-05	0.546341	0.72471	TRUE
Itgb5	1	0.507	6.1	18.5	9.9e-05	0.00201	0.260671	0.441128	TRUE
Mrpl37	1	0.506	4.19	9.21	0.0041	0.0314	0.0756098	0.137645	TRUE
Myo1e	1	0.506	4.56	8.63	0.00532	0.0376	0.0908537	0.166943	TRUE
Ptp4a1	1	0.505	6.98	42	7.59e-08	7.33e-06	0.421951	0.606412	TRUE
Eif3b	1	0.505	6.7	20.7	4.39e-05	0.0011	0.328354	0.528469	TRUE
Tspo	1	0.505	7.56	8.33	0.00609	0.0413	0.515549	0.640133	TRUE
Rchy1	1	0.504	6.37	26.4	6.5e-06	0.000273	0.309756	0.477059	TRUE
5730409E04Rik	1	0.503	4.36	11.1	0.00183	0.0176	0.0832317	0.163626	TRUE
Micall1	1	0.503	4.94	12.8	0.00089	0.0104	0.125	0.208955	TRUE
Ddx27	1	0.502	5.52	16.2	0.000226	0.00375	0.176524	0.305141	TRUE
Slc39a1	1	0.502	6.17	15	0.00036	0.00539	0.267073	0.431177	TRUE
Pus7	1	0.502	4.47	11.3	0.00163	0.0162	0.0935976	0.162521	TRUE
G6pc3	1	0.502	4.34	8.58	0.00543	0.0381	0.0829268	0.154782	TRUE
Bgn	1	0.5	10.5	26.2	7.07e-06	0.000291	0.936585	0.957435	TRUE
Pdgfa	1	0.5	5.61	24.9	1.05e-05	0.000392	0.167378	0.291874	TRUE
Mrpl42	1	0.5	6.99	20.1	5.55e-05	0.0013	0.38689	0.594804	TRUE
Ndufaf4	1	0.499	5.8	24.9	1.08e-05	0.000402	0.207012	0.355445	TRUE
Zbtb8os	1	0.499	5.4	14.4	0.000468	0.00652	0.170732	0.299613	TRUE
Pusl1	1	0.499	4.32	7.79	0.00782	0.0494	0.0820122	0.150359	TRUE
Arhgap24	1	0.499	6.55	19.9	5.84e-05	0.00135	0.328659	0.487009	TRUE
Chchd1	1	0.498	7.15	16.1	0.000238	0.00393	0.408537	0.632946	TRUE
Sft2d1	1	0.498	4.15	11.6	0.00145	0.0148	0.0731707	0.138751	TRUE
Tmem203	1	0.497	4.94	12.7	0.00091	0.0105	0.126829	0.238253	TRUE
Mrpl22	1	0.497	5.78	16.2	0.000231	0.00383	0.211585	0.373687	TRUE
Cltb	1	0.497	6.43	44.5	4.02e-08	4.34e-06	0.30061	0.50691	TRUE
Ndufc1	1	0.496	7.64	11.7	0.00139	0.0144	0.492988	0.741294	TRUE
Gpn1	1	0.495	4.77	11.8	0.00131	0.0137	0.110366	0.20398	TRUE
Tspan17	1	0.495	4.98	14	0.000538	0.00722	0.132622	0.243228	TRUE
Ddx1	1	0.495	6.53	15	0.000372	0.00552	0.305488	0.498065	TRUE
Eif1a	1	0.495	6.63	14.1	0.00052	0.00705	0.298171	0.501935	TRUE
S100a11	1	0.494	9.03	11.5	0.00153	0.0154	0.735976	0.872305	TRUE
Elk3	1	0.493	5.79	21.3	3.54e-05	0.000941	0.219207	0.364842	TRUE
Dnlz	1	0.492	6.17	24.6	1.17e-05	0.000425	0.267683	0.447208	TRUE
Ebna1bp2	1	0.492	6.64	19.6	6.43e-05	0.00144	0.320427	0.517413	TRUE
Arpc2	1	0.491	8.6	29.9	2.22e-06	0.000115	0.691463	0.858485	TRUE
Lamb1	1	0.491	7.66	20.1	5.51e-05	0.00129	0.493902	0.639027	TRUE
Rarres2	1	0.489	9.46	34.2	6.23e-07	4.22e-05	0.843598	0.891653	TRUE
Sdhaf1	1	0.489	5.9	16.7	0.000189	0.00333	0.231098	0.387507	TRUE
Uqcrq	1	0.488	8.43	14	0.000545	0.00726	0.632012	0.856274	TRUE
Clpp	1	0.488	6.06	20.3	5.05e-05	0.00122	0.25	0.41791	TRUE
Nes	1	0.487	8.76	10.6	0.00227	0.0205	0.641159	0.799889	TRUE
Ssu72	1	0.487	7.12	25.7	8.32e-06	0.000331	0.416768	0.642897	TRUE
Slc6a6	1	0.487	6.3	8.02	0.00702	0.0458	0.278659	0.447761	TRUE
Adk	1	0.486	7.31	16.4	0.00021	0.00358	0.420732	0.605307	TRUE
Nsun2	1	0.486	5.44	14.8	0.000401	0.00584	0.172561	0.287452	TRUE
Rps6ka4	1	0.486	4.76	13.4	0.000683	0.00852	0.114939	0.216142	TRUE
1110008F13Rik	1	0.485	7.49	20.7	4.5e-05	0.00111	0.477744	0.679381	TRUE
Rad23a	1	0.485	5.5	17.5	0.00014	0.00264	0.172256	0.297955	TRUE
Cdh11	1	0.485	8.07	9.31	0.00391	0.0305	0.484146	0.634052	TRUE
Ssr4	1	0.484	8.27	13.2	0.000744	0.00911	0.600305	0.822554	TRUE
Acot9	1	0.484	5.38	14.6	0.000435	0.00618	0.170122	0.305694	TRUE
Ntpcr	1	0.484	4.84	15.7	0.000274	0.00435	0.120427	0.2178	TRUE
Phb	1	0.484	5.19	12.5	0.000988	0.0112	0.146951	0.271973	TRUE
Znhit6	1	0.483	5.81	9.5	0.00359	0.0287	0.198476	0.342731	TRUE
Creld1	1	0.482	4.57	11.5	0.00153	0.0155	0.097561	0.174129	TRUE
Map2k3	1	0.482	5.51	22	2.78e-05	0.000808	0.176829	0.294638	TRUE
Usmg5	1	0.482	7.79	14.5	0.00045	0.00635	0.525305	0.753455	TRUE
Col4a5	1	0.481	4.62	9.83	0.00311	0.0258	0.0814024	0.16031	TRUE
Sh3kbp1	1	0.481	5.18	10.5	0.00228	0.0206	0.147866	0.2377	TRUE
Pspc1	1	0.481	5.32	16	0.000247	0.00403	0.157622	0.27916	TRUE
Atp6v1d	1	0.481	6.2	23	1.98e-05	0.000636	0.278049	0.441128	TRUE
Utp4	1	0.48	4.26	12.1	0.00119	0.0128	0.0789634	0.144831	TRUE
Uqcc3	1	0.48	6.2	21.8	3e-05	0.000849	0.293598	0.447208	TRUE
Fuca1	1	0.479	6.47	21.2	3.77e-05	0.000985	0.320427	0.491985	TRUE
Ehbp1l1	1	0.479	5.08	12.5	0.000979	0.0111	0.131707	0.244334	TRUE
Atad3a	1	0.478	4.76	8.12	0.00671	0.0443	0.103963	0.194583	TRUE
Qsox2	1	0.477	4.6	10.3	0.00257	0.0224	0.0993902	0.178552	TRUE
Ndn	1	0.476	6.78	9.62	0.00341	0.0276	0.340854	0.553344	TRUE
Mageh1	1	0.475	6.45	22	2.79e-05	0.000809	0.299085	0.47319	TRUE
Slc3a2	1	0.475	6.76	20.8	4.31e-05	0.00109	0.342683	0.514649	TRUE
Fdx1	1	0.474	6.64	21.5	3.35e-05	0.000908	0.34878	0.508015	TRUE
Ndufaf8	1	0.473	6.05	23.8	1.52e-05	0.000519	0.247866	0.418463	TRUE
Ndufs6	1	0.473	7.71	21.4	3.5e-05	0.000938	0.5375	0.749585	TRUE
Bmyc	1	0.472	5.95	30	2.16e-06	0.000113	0.240244	0.399116	TRUE
Pdlim5	1	0.472	6.08	14.7	0.000409	0.00591	0.239329	0.364842	TRUE
Nip7	1	0.472	5.71	8.96	0.00457	0.0337	0.196646	0.342178	TRUE
Mrpl11	1	0.472	6.19	12.9	0.000831	0.00982	0.275915	0.460475	TRUE
Nop10	1	0.471	7.32	14.8	0.000402	0.00586	0.432622	0.650083	TRUE
Psme2	1	0.47	5.78	11.9	0.00127	0.0135	0.21311	0.369265	TRUE
Gpx4	1	0.469	8.37	24.7	1.14e-05	0.000418	0.671341	0.837479	TRUE
Tspan9	1	0.468	5.1	14.7	0.000409	0.00591	0.140244	0.228856	TRUE
Gnl3	1	0.468	6.6	10.4	0.00248	0.0219	0.28811	0.457711	TRUE
C1qbp	1	0.468	7.08	12	0.0012	0.0129	0.384146	0.58209	TRUE
Ndufb4	1	0.467	7.88	22.7	2.2e-05	0.000684	0.559756	0.761194	TRUE
Tmx2	1	0.466	4.96	9.16	0.00418	0.0317	0.127744	0.224986	TRUE
Pabpc4	1	0.466	5.33	13.3	0.000723	0.0089	0.160976	0.278607	TRUE
Tspan31	1	0.466	6.23	16.5	0.000207	0.00355	0.278049	0.459923	TRUE
Lef1	1	0.465	5.63	8.08	0.00685	0.045	0.176524	0.292427	TRUE
Got2	1	0.465	5.52	21.2	3.74e-05	0.00098	0.181402	0.308458	TRUE
Idh3a	1	0.465	5.95	11.9	0.00131	0.0137	0.22561	0.396352	TRUE
Acadvl	1	0.465	5.94	22.7	2.21e-05	0.000684	0.247866	0.39414	TRUE
Chchd7	1	0.464	6.03	24.2	1.33e-05	0.000472	0.242073	0.400774	TRUE
Pgls	1	0.464	7.75	14.1	0.000512	0.00697	0.514634	0.739082	TRUE
Snx9	1	0.464	5.82	18	0.000117	0.00231	0.221951	0.360973	TRUE
Cryab	1	0.463	7.57	12.3	0.00107	0.0119	0.503049	0.636816	TRUE
Palld	1	0.462	9.16	13.2	0.000749	0.00913	0.750915	0.902156	TRUE
Btbd1	1	0.46	6.4	25.7	8.21e-06	0.000328	0.304878	0.475954	TRUE
Stat3	1	0.46	7.11	15.5	0.000304	0.00473	0.397866	0.603648	TRUE
Itm2c	1	0.459	8.03	43.8	4.87e-08	5.09e-06	0.630793	0.784411	TRUE
Hist3h2a	1	0.458	4.98	14.2	0.000505	0.00691	0.125305	0.222775	TRUE
Ndufs8	1	0.458	6.66	14.4	0.000457	0.00643	0.335061	0.542841	TRUE
Fbxo6	1	0.457	3.81	7.96	0.00723	0.0467	0.0551829	0.107242	TRUE
Eef1g	1	0.457	8.93	11.2	0.00168	0.0166	0.709756	0.877833	TRUE
Rmdn1	1	0.456	4.21	9.35	0.00384	0.0301	0.077439	0.139303	TRUE
Aldh2	1	0.456	8.63	10.7	0.00215	0.0197	0.642988	0.779436	TRUE
Gnpnat1	1	0.456	5.41	8.78	0.00497	0.0358	0.170427	0.280818	TRUE
Ier3	1	0.456	9.1	8.24	0.00635	0.0425	0.606402	0.73466	TRUE
Enpp5	1	0.456	4.78	8.34	0.00608	0.0413	0.113415	0.201769	TRUE
Wdr36	1	0.456	4.71	13.6	0.000643	0.00817	0.107317	0.195688	TRUE
Rpn1	1	0.454	6.87	22.9	2.08e-05	0.000659	0.376524	0.587065	TRUE
Snapc5	1	0.454	6.33	21.6	3.18e-05	0.000879	0.307317	0.474295	TRUE
Cpq	1	0.454	7.14	25.8	8.02e-06	0.000323	0.438415	0.626313	TRUE
Tmem120a	1	0.453	4.73	8.76	0.00501	0.036	0.106707	0.18408	TRUE
Swi5	1	0.452	8.46	16.2	0.000226	0.00376	0.664939	0.854063	TRUE
Gng11	1	0.452	6.84	19.6	6.52e-05	0.00145	0.368902	0.542841	TRUE
Bccip	1	0.452	6.76	17.6	0.000137	0.00259	0.369817	0.552239	TRUE
Abce1	1	0.452	6.26	23.9	1.49e-05	0.000511	0.268902	0.430625	TRUE
Snf8	1	0.452	6.58	21.2	3.7e-05	0.000976	0.337195	0.549475	TRUE
Smdt1	1	0.452	8.41	16.5	0.000207	0.00355	0.656707	0.838032	TRUE
Tcf12	1	0.451	7.28	17.6	0.000137	0.00259	0.492073	0.645661	TRUE
Dbi	1	0.45	8.28	9.02	0.00445	0.0331	0.585671	0.816473	TRUE
Mrps14	1	0.45	7.54	18.5	9.83e-05	0.002	0.503963	0.729132	TRUE
Mtx1	1	0.45	5.36	10.1	0.00274	0.0236	0.167988	0.286899	TRUE
Mrpl54	1	0.449	7.04	11.8	0.00133	0.0139	0.405183	0.613046	TRUE
Ndufb9	1	0.449	8.71	23.6	1.63e-05	0.000548	0.728049	0.88115	TRUE
Ndufa7	1	0.449	8.53	27.1	5.29e-06	0.000235	0.710976	0.868436	TRUE
Pfdn1	1	0.449	7.05	14	0.000538	0.00722	0.407927	0.620785	TRUE
Usp39	1	0.448	4.87	14.3	0.000483	0.00668	0.119512	0.211166	TRUE
Atp5k	1	0.447	6.86	8.69	0.00518	0.0368	0.352439	0.593698	TRUE
Sra1	1	0.447	6.94	22.7	2.26e-05	0.000694	0.387805	0.603096	TRUE
B230118H07Rik	1	0.446	5.07	8.74	0.00506	0.0362	0.144817	0.236595	TRUE
Rem1	1	0.446	5.77	10.5	0.00237	0.0212	0.208841	0.339414	TRUE
Bpnt1	1	0.444	4.25	9.4	0.00376	0.0295	0.0789634	0.145937	TRUE
Map3k7	1	0.444	5.6	21.8	2.98e-05	0.000845	0.196646	0.330569	TRUE
Mybbp1a	1	0.444	5.42	20.3	5.04e-05	0.00122	0.168598	0.263682	TRUE
Gtf2f1	1	0.443	5.28	8.13	0.00668	0.0441	0.151829	0.280818	TRUE
Gsto1	1	0.443	4.82	11.4	0.0016	0.016	0.11372	0.19403	TRUE
Noc2l	1	0.442	4.98	9.56	0.00351	0.0282	0.124085	0.214483	TRUE
Nop14	1	0.442	5.31	8.47	0.00571	0.0394	0.153354	0.267551	TRUE
Taf10	1	0.442	6.7	7.77	0.0079	0.0498	0.338415	0.538419	TRUE
1700021F05Rik	1	0.442	5.29	14.7	0.000411	0.00593	0.167378	0.282477	TRUE
Zcchc10	1	0.442	4.65	9.5	0.0036	0.0287	0.102134	0.183527	TRUE
Tatdn1	1	0.442	5.01	10.9	0.00197	0.0186	0.132317	0.241017	TRUE
Pop7	1	0.441	5.3	7.8	0.00779	0.0493	0.158537	0.283582	TRUE
Ftsj3	1	0.441	4.94	8.9	0.00471	0.0345	0.126829	0.215036	TRUE
Nrbf2	1	0.44	5.75	12.6	0.000946	0.0109	0.209146	0.362631	TRUE
Tmem205	1	0.44	5.52	15.5	0.000302	0.00471	0.18811	0.314538	TRUE
Abhd14a	1	0.44	5.75	13.2	0.000744	0.00911	0.21372	0.36042	TRUE
Plod3	1	0.439	5.66	18.9	8.45e-05	0.00178	0.196341	0.329464	TRUE
Tmem160	1	0.439	6.26	14.9	0.000379	0.00561	0.282622	0.4555	TRUE
Hprt	1	0.438	6.18	9.44	0.0037	0.0292	0.258537	0.435047	TRUE
Mrps28	1	0.438	6.15	12.5	0.001	0.0113	0.256402	0.415146	TRUE
Creb3	1	0.438	5.77	18.5	9.83e-05	0.002	0.213415	0.357103	TRUE
Tgfbr2	1	0.438	6.58	12.5	0.00099	0.0112	0.335976	0.504699	TRUE
Zmpste24	1	0.436	5.59	19.3	7.21e-05	0.00158	0.2	0.320066	TRUE
Mocs2	1	0.436	6.61	20.9	4.18e-05	0.00106	0.350305	0.528469	TRUE
Ndufs5	1	0.434	8.25	22.5	2.36e-05	0.000719	0.65122	0.831951	TRUE
Nab2	1	0.434	5.32	9.08	0.00434	0.0326	0.155793	0.253179	TRUE
Atad1	1	0.433	5.72	14.7	0.000412	0.00593	0.215854	0.347706	TRUE
Ptgs1	1	0.432	6.16	11	0.0019	0.0181	0.257622	0.39801	TRUE
Ndufa1	1	0.432	7.49	18.3	0.000106	0.00212	0.502439	0.712548	TRUE
Cox7b	1	0.432	8.43	10.8	0.00202	0.0189	0.642988	0.845218	TRUE
Atp5b	1	0.432	9.05	12.4	0.00106	0.0118	0.745427	0.889994	TRUE
Ankib1	1	0.43	5.17	14.3	0.000482	0.00667	0.14878	0.264787	TRUE
Ncor2	1	0.43	5.97	13.2	0.000754	0.00916	0.24878	0.377557	TRUE
Ltbr	1	0.43	6.11	19.7	6.32e-05	0.00143	0.265854	0.426202	TRUE
Samm50	1	0.43	6.4	12.9	0.000849	0.00999	0.292378	0.471531	TRUE
Ndufa2	1	0.43	8.43	18.4	0.000101	0.00203	0.677744	0.837479	TRUE
Dnaja2	1	0.429	7.42	21.6	3.27e-05	0.000894	0.483537	0.679381	TRUE
Pgs1	1	0.429	5.13	11.9	0.0013	0.0137	0.145427	0.253179	TRUE
Cox8a	1	0.429	9.72	18.7	9.06e-05	0.00188	0.866159	0.938087	TRUE
Tmem176b	1	0.428	8.97	32.8	9.46e-07	5.8e-05	0.803659	0.878939	TRUE
Serpinh1	1	0.428	10	8.27	0.00628	0.0422	0.847561	0.941957	TRUE
Acyp1	1	0.428	5.59	12	0.00122	0.013	0.195122	0.31675	TRUE
Rab11a	1	0.427	6.38	21.4	3.41e-05	0.000921	0.315549	0.47927	TRUE
H2-T22	1	0.427	4.84	9.68	0.00332	0.0271	0.12439	0.21393	TRUE
Rce1	1	0.427	5.48	10.9	0.00193	0.0183	0.182927	0.32283	TRUE
Mrps21	1	0.426	7.23	16	0.00025	0.00407	0.445427	0.654505	TRUE
Mettl6	1	0.426	4.97	11.7	0.00138	0.0143	0.130183	0.226092	TRUE
Gtpbp4	1	0.425	6.67	12.1	0.00119	0.0128	0.325915	0.493643	TRUE
Atp6v1c1	1	0.425	4.91	8.79	0.00496	0.0358	0.127134	0.212272	TRUE
Atp5j2	1	0.424	8.71	10.8	0.002	0.0187	0.686585	0.873964	TRUE
Etfrf1	1	0.424	4.64	10	0.00288	0.0244	0.108537	0.182974	TRUE
Spcs3	1	0.424	4.76	10.6	0.00221	0.0201	0.11372	0.198452	TRUE
Eng	1	0.423	7.63	15.8	0.000267	0.00428	0.48811	0.624655	TRUE
Map3k20	1	0.423	6.21	8.77	0.00499	0.0359	0.273476	0.437811	TRUE
Ate1	1	0.423	6.45	18.4	0.000101	0.00203	0.310366	0.465451	TRUE
Cops9	1	0.422	7.24	20.4	4.84e-05	0.00118	0.463415	0.651189	TRUE
Zwint	1	0.422	6.15	27	5.41e-06	0.000238	0.257317	0.39414	TRUE
Pum3	1	0.421	5.56	12.5	0.000999	0.0113	0.185671	0.309011	TRUE
Ndufs3	1	0.42	7.09	15.9	0.000256	0.00414	0.440549	0.613046	TRUE
Rock2	1	0.42	7.78	21.1	3.88e-05	0.001	0.550305	0.70702	TRUE
Eif3i	1	0.418	7.86	10.1	0.00276	0.0237	0.547256	0.752349	TRUE
Tcn2	1	0.418	5.94	9.83	0.0031	0.0258	0.249085	0.405196	TRUE
Cox18	1	0.416	4.44	8.76	0.00501	0.036	0.0917683	0.162521	TRUE
Epha3	1	0.416	5.1	7.87	0.00756	0.0483	0.119512	0.210614	TRUE
Iscu	1	0.415	6.98	39.7	1.38e-07	1.19e-05	0.423476	0.607518	TRUE
2010107E04Rik	1	0.415	7.86	10.9	0.00198	0.0187	0.56189	0.775014	TRUE
Psmb3	1	0.414	7.8	11.3	0.00166	0.0164	0.539329	0.756219	TRUE
Aasdhppt	1	0.413	5.65	13.2	0.00075	0.00914	0.2	0.3267	TRUE
Taldo1	1	0.412	7.54	8.03	0.00701	0.0457	0.489939	0.70702	TRUE
Rhoj	1	0.412	6.84	24	1.44e-05	0.000501	0.368598	0.533444	TRUE
Mvb12b	1	0.41	4.57	8.3	0.0062	0.0419	0.10122	0.180763	TRUE
Mrpl20	1	0.41	7.9	11.8	0.00133	0.0139	0.567378	0.776672	TRUE
Psme3	1	0.41	4.76	9.62	0.00342	0.0276	0.11372	0.196794	TRUE
Rplp0	1	0.409	11.7	7.83	0.0077	0.0489	0.972561	0.982863	TRUE
Mrps7	1	0.409	6.3	10.7	0.00215	0.0198	0.289634	0.451078	TRUE
Exosc1	1	0.409	5.53	13.4	0.000676	0.00845	0.181707	0.310116	TRUE
Rhoc	1	0.408	8.28	18.5	9.66e-05	0.00198	0.65122	0.809287	TRUE
Clptm1l	1	0.408	6.42	19.8	6.17e-05	0.00141	0.315244	0.491432	TRUE
Plod2	1	0.407	6.19	9.3	0.00393	0.0306	0.267683	0.415699	TRUE
Ppic	1	0.407	9.79	16.3	0.000224	0.00373	0.905183	0.945274	TRUE
Elob	1	0.406	9.49	12.6	0.000972	0.0111	0.833841	0.933112	TRUE
Trappc2l	1	0.403	6.29	14.7	0.000407	0.00589	0.297866	0.456606	TRUE
Pyurf	1	0.402	5.04	9.78	0.00318	0.0263	0.13872	0.235489	TRUE
F2r	1	0.401	6.8	13.2	0.000738	0.00906	0.376829	0.520177	TRUE
Hdhd2	1	0.401	5.51	11.5	0.00152	0.0154	0.189329	0.311774	TRUE
Nbdy	1	0.399	6.23	11.8	0.00136	0.0141	0.279573	0.437258	TRUE
Sdhb	1	0.399	7.37	9.36	0.00382	0.03	0.454573	0.673853	TRUE
Grpel1	1	0.399	6.73	14	0.000536	0.0072	0.367073	0.533444	TRUE
Pnkp	1	0.398	4.72	9.88	0.00305	0.0254	0.108232	0.194583	TRUE
Cfap36	1	0.398	6.19	13	0.000804	0.00961	0.279268	0.423991	TRUE
H1f0	1	0.398	7.74	18.3	0.000103	0.00207	0.480488	0.656716	TRUE
Pgd	1	0.396	5.15	9.76	0.0032	0.0264	0.15	0.244887	TRUE
Myh9	1	0.396	8.36	13.7	0.000617	0.00793	0.647561	0.807076	TRUE
Mcts1	1	0.395	6.43	13.5	0.00065	0.00823	0.324695	0.486457	TRUE
Sdhaf4	1	0.394	5.49	8.15	0.00663	0.0439	0.18872	0.31288	TRUE
Pcnx4	1	0.394	4.21	8.34	0.00607	0.0413	0.0777439	0.139303	TRUE
Ift27	1	0.394	6.35	14	0.000541	0.00723	0.304268	0.44555	TRUE
Prr13	1	0.394	5.24	14.2	0.000494	0.0068	0.161585	0.267551	TRUE
Sh3glb2	1	0.393	4.86	7.84	0.00767	0.0487	0.129878	0.219458	TRUE
Grhpr	1	0.393	4.87	10.3	0.00249	0.022	0.12622	0.219458	TRUE
Polr2k	1	0.393	6.8	9.9	0.00302	0.0253	0.394817	0.567164	TRUE
Nfu1	1	0.392	6.09	18.9	8.52e-05	0.00179	0.275	0.428413	TRUE
Dynlt3	1	0.391	6.61	14	0.000543	0.00725	0.345732	0.494196	TRUE
Pex3	1	0.391	4.56	11.1	0.00178	0.0173	0.102744	0.178552	TRUE
Rrp1	1	0.391	7.13	16.9	0.000178	0.00318	0.4375	0.634605	TRUE
Glrx2	1	0.389	6.64	25.3	9.32e-06	0.000363	0.36311	0.539525	TRUE
Capzb	1	0.389	7.93	23.3	1.83e-05	0.000606	0.590854	0.77225	TRUE
Tomm40	1	0.388	6.37	8.44	0.00579	0.0398	0.294207	0.431177	TRUE
Capns1	1	0.388	8.38	17.1	0.000166	0.00301	0.664329	0.83361	TRUE
Llph	1	0.388	6.58	21.7	3.12e-05	0.000873	0.356707	0.50691	TRUE
Vac14	1	0.388	3.75	7.76	0.00792	0.0499	0.0557927	0.100608	TRUE
Cox7a2	1	0.388	8.88	10.9	0.00193	0.0183	0.739024	0.883914	TRUE
Prkar1a	1	0.388	8.16	21.7	3.13e-05	0.000874	0.630793	0.809287	TRUE
Socs3	1	0.388	8.17	11.6	0.00144	0.0147	0.492988	0.574903	TRUE
Mtfr1	1	0.387	4.51	9.48	0.00363	0.0289	0.0978659	0.171918	TRUE
Ppp1r18	1	0.387	5.15	8.27	0.00627	0.0421	0.146646	0.238806	TRUE
Emc4	1	0.386	6.34	19	8.11e-05	0.00173	0.305793	0.469873	TRUE
Erp29	1	0.386	7.91	12.4	0.00104	0.0116	0.577744	0.7623	TRUE
Slc25a36	1	0.386	6.01	20.1	5.4e-05	0.00128	0.260976	0.416805	TRUE
Wars	1	0.386	4.59	8.96	0.00459	0.0338	0.103354	0.177446	TRUE
Pcbd2	1	0.385	5.53	11.3	0.00168	0.0165	0.1875	0.305141	TRUE
Mrps34	1	0.385	6.23	17.3	0.00015	0.00277	0.281707	0.44555	TRUE
Sec11c	1	0.385	5.97	11.3	0.00161	0.0161	0.245427	0.393035	TRUE
Ufm1	1	0.384	6.88	16.6	0.000197	0.00343	0.38872	0.576009	TRUE
Ngdn	1	0.384	5.45	15	0.000368	0.00548	0.185366	0.301824	TRUE
Map2k1	1	0.384	5.02	8.74	0.00507	0.0363	0.140854	0.240464	TRUE
Gemin7	1	0.383	6.04	13.6	0.000642	0.00817	0.250305	0.410724	TRUE
Med29	1	0.383	5.58	10.5	0.00229	0.0207	0.18811	0.325041	TRUE
H3f3b	1	0.383	11.5	13.7	0.000599	0.00777	0.985976	0.991155	TRUE
Atp6ap1	1	0.382	6.29	16.3	0.000217	0.00366	0.304573	0.470426	TRUE
Atp6v1g1	1	0.382	8.25	24	1.42e-05	0.000498	0.692988	0.845771	TRUE
Rex1bd	1	0.381	7.25	10.7	0.00213	0.0196	0.452744	0.658928	TRUE
1500009L16Rik	1	0.38	7.6	21.7	3.15e-05	0.000876	0.535366	0.689331	TRUE
Metap2	1	0.379	7.74	14.1	0.000529	0.00713	0.540854	0.734107	TRUE
Ap2m1	1	0.379	7.26	22.4	2.49e-05	0.000745	0.475	0.657822	TRUE
Wsb2	1	0.378	6.04	15.1	0.000352	0.00529	0.255183	0.399668	TRUE
Tm2d3	1	0.378	5.39	13.1	0.000777	0.00939	0.182012	0.296849	TRUE
Etf1	1	0.378	6.59	19.9	5.77e-05	0.00134	0.335061	0.501382	TRUE
Ptpn2	1	0.377	5.61	8.67	0.00521	0.037	0.189939	0.323383	TRUE
Ikbip	1	0.376	7.12	20.4	4.91e-05	0.0012	0.45061	0.606965	TRUE
Adgre5	1	0.376	6.75	10.8	0.002	0.0188	0.371951	0.508015	TRUE
Uqcrb	1	0.376	8.84	9.22	0.00407	0.0313	0.737805	0.897181	TRUE
Pold4	1	0.376	6.01	10.7	0.00213	0.0196	0.260671	0.389165	TRUE
Acsl5	1	0.376	4.79	7.84	0.00765	0.0487	0.115854	0.199005	TRUE
mt-Co2	1	0.376	12.8	12.1	0.00117	0.0126	0.991768	0.987839	TRUE
Dock1	1	0.373	5.78	9.27	0.00399	0.0309	0.221951	0.348811	TRUE
Mrps18c	1	0.372	6.46	8.35	0.00603	0.0411	0.314939	0.497512	TRUE
Dkk3	1	0.372	7.9	17.9	0.00012	0.00235	0.618598	0.760088	TRUE
Riok2	1	0.372	4.61	9.09	0.00431	0.0325	0.108537	0.177446	TRUE
Ostf1	1	0.372	6.51	15.3	0.000328	0.005	0.344817	0.501935	TRUE
Aes	1	0.37	7.78	14.7	0.000415	0.00597	0.558537	0.752349	TRUE
Slc48a1	1	0.37	5.06	9.34	0.00386	0.0302	0.138415	0.236042	TRUE
Krtcap2	1	0.369	8.13	10	0.00288	0.0244	0.598476	0.804865	TRUE
Pop5	1	0.369	6.07	13.8	0.000597	0.00775	0.257927	0.398563	TRUE
Creg1	1	0.368	6.51	17	0.000167	0.00302	0.320732	0.464345	TRUE
Aup1	1	0.368	5.27	7.84	0.00766	0.0487	0.166159	0.270315	TRUE
Slc39a7	1	0.368	6.72	11.6	0.00144	0.0147	0.366463	0.531233	TRUE
Itga1	1	0.367	7.18	7.81	0.00775	0.0491	0.394207	0.504146	TRUE
Mdh2	1	0.366	7.87	8.56	0.0055	0.0384	0.54878	0.750691	TRUE
Fam162a	1	0.366	7.06	13	0.000798	0.00957	0.42378	0.597568	TRUE
Sdhd	1	0.365	6.55	12.7	0.000918	0.0106	0.340854	0.509674	TRUE
Ndufv2	1	0.365	7.32	11.6	0.00147	0.015	0.478963	0.664456	TRUE
Srp14	1	0.364	8.02	21.2	3.74e-05	0.00098	0.664329	0.794914	TRUE
Riok3	1	0.364	6.17	16.9	0.000174	0.00313	0.275305	0.436153	TRUE
Cox5b	1	0.362	8.03	8.34	0.00608	0.0413	0.575	0.788834	TRUE
Ier5l	1	0.362	5.92	13.1	0.000781	0.00941	0.218293	0.318408	TRUE
Prdx1	1	0.362	9.37	7.97	0.0072	0.0466	0.81189	0.910448	TRUE
Etfb	1	0.362	7.39	8.88	0.00476	0.0347	0.459756	0.661139	TRUE
Hexa	1	0.362	5.73	10.6	0.00219	0.02	0.225	0.346048	TRUE
Tmco1	1	0.361	6.8	14	0.000549	0.00731	0.379573	0.541736	TRUE
Degs1	1	0.361	6.9	20.6	4.64e-05	0.00114	0.397561	0.582642	TRUE
Vps28	1	0.361	6.6	16.9	0.000176	0.00316	0.351829	0.521835	TRUE
Dnajc24	1	0.36	5.27	9.18	0.00415	0.0316	0.171341	0.26921	TRUE
Ctsz	1	0.36	7.61	18.9	8.37e-05	0.00177	0.542073	0.720287	TRUE
Map2k2	1	0.36	7.09	7.86	0.00757	0.0483	0.405488	0.618574	TRUE
Ccnh	1	0.36	5.75	11.2	0.0017	0.0167	0.214024	0.347153	TRUE
Pten	1	0.36	8.06	13.7	0.000616	0.00793	0.639024	0.755666	TRUE
Txn2	1	0.359	6.34	7.94	0.0073	0.0471	0.300915	0.452184	TRUE
Ier3ip1	1	0.359	6.9	13	0.000821	0.00974	0.390549	0.585406	TRUE
Bola2	1	0.358	6.03	11.3	0.00165	0.0163	0.251524	0.399116	TRUE
Sparc	1	0.358	11.9	7.91	0.0074	0.0476	0.980488	0.981205	TRUE
Churc1	1	0.356	6.44	11.4	0.0016	0.016	0.330183	0.483693	TRUE
Rfx7	1	0.355	5.76	11.3	0.00167	0.0165	0.218598	0.333333	TRUE
Rbx1	1	0.355	8.54	12.4	0.00105	0.0117	0.719512	0.864566	TRUE
Tjap1	1	0.355	4.5	7.79	0.00782	0.0494	0.0993902	0.168601	TRUE
Slc35a1	1	0.353	5.65	11.3	0.00167	0.0165	0.212195	0.331675	TRUE
Fastk	1	0.353	5.31	11.1	0.00178	0.0173	0.165244	0.283029	TRUE
2210016F16Rik	1	0.353	5.42	10.4	0.00243	0.0215	0.173476	0.288557	TRUE
1110012L19Rik	1	0.352	5.15	11.4	0.00156	0.0157	0.158232	0.256495	TRUE
Trnau1ap	1	0.352	5.88	16.6	0.000199	0.00345	0.237195	0.375898	TRUE
Cox7c	1	0.352	9.45	8.39	0.00593	0.0405	0.82439	0.944721	TRUE
mt-Nd6	1	0.352	6.07	11	0.00189	0.018	0.240549	0.349364	TRUE
Pde12	1	0.351	4.98	8.1	0.0068	0.0447	0.130488	0.210061	TRUE
1110004E09Rik	1	0.351	4.97	7.81	0.00777	0.0492	0.132622	0.231067	TRUE
Ghitm	1	0.35	6.33	18.6	9.49e-05	0.00195	0.308537	0.458264	TRUE
Surf2	1	0.349	5.31	12.2	0.00114	0.0124	0.166463	0.260365	TRUE
Man2a1	1	0.349	5.7	13.2	0.000747	0.00913	0.207317	0.339967	TRUE
Nptn	1	0.348	7.52	14.8	0.000399	0.00583	0.532012	0.694306	TRUE
Selenof	1	0.347	9.58	8.8	0.00493	0.0356	0.864024	0.929243	TRUE
Rbfa	1	0.346	5.61	7.93	0.00733	0.0472	0.208841	0.32283	TRUE
Tmem9b	1	0.345	5.09	8.47	0.00572	0.0394	0.146646	0.24157	TRUE
Psmb4	1	0.344	8.28	9.97	0.00293	0.0247	0.647866	0.808734	TRUE
Cacna2d1	1	0.344	6.43	11.7	0.0014	0.0144	0.328354	0.456053	TRUE
Rps12	1	0.344	4.68	8.97	0.00455	0.0336	0.109146	0.185185	TRUE
Slc35b1	1	0.344	6.09	8.44	0.00579	0.0398	0.263415	0.423438	TRUE
Med8	1	0.343	5.97	12.2	0.00111	0.0122	0.24939	0.395799	TRUE
Slc25a4	1	0.343	9.44	8.95	0.0046	0.0339	0.81372	0.918187	TRUE
Dph3	1	0.343	7.21	15.8	0.000267	0.00428	0.456402	0.654505	TRUE
Pitpna	1	0.343	6.86	16.1	0.000238	0.00393	0.391159	0.568823	TRUE
Fam104a	1	0.343	7.41	13.6	0.000624	0.008	0.481707	0.672747	TRUE
Tmem167	1	0.343	8.03	8.14	0.00667	0.0441	0.606707	0.784964	TRUE
Psma3	1	0.343	8.71	9.81	0.00314	0.026	0.729878	0.876727	TRUE
Ywhag	1	0.342	6.1	10.1	0.00276	0.0237	0.269207	0.417358	TRUE
Vcl	1	0.342	7.48	13.7	0.00062	0.00796	0.479878	0.656716	TRUE
CAAA01118383.1	1	0.34	5.05	7.77	0.00792	0.0499	0.140549	0.242123	TRUE
Rae1	1	0.339	5.85	8.17	0.00658	0.0437	0.233537	0.362631	TRUE
Dmac1	1	0.339	6.15	8.58	0.00545	0.0382	0.276829	0.421227	TRUE
Tmem147	1	0.339	6.69	10.2	0.00264	0.0229	0.364024	0.536208	TRUE
Hint1	1	0.339	9.62	9.37	0.00381	0.0299	0.854573	0.935323	TRUE
Kars	1	0.338	5.23	11.2	0.00174	0.017	0.1625	0.265893	TRUE
Ndufa8	1	0.337	7.42	13.6	0.000639	0.00815	0.506402	0.696517	TRUE
Adh5	1	0.337	7.09	8.14	0.00666	0.044	0.42561	0.598121	TRUE
0610037L13Rik	1	0.337	5.94	9.26	0.004	0.0309	0.244817	0.392482	TRUE
Golga7	1	0.337	6.29	16.1	0.000237	0.00391	0.301829	0.456606	TRUE
Prkcsh	1	0.337	6.8	14.2	0.0005	0.00686	0.395122	0.556661	TRUE
Eci1	1	0.337	5.39	11.7	0.00138	0.0143	0.175915	0.27916	TRUE
Gna13	1	0.336	7.1	8.68	0.00519	0.0369	0.460061	0.603096	TRUE
Selenot	1	0.335	6.36	9.24	0.00403	0.0311	0.316159	0.458264	TRUE
Pfdn4	1	0.334	6.51	11.7	0.00141	0.0145	0.342988	0.499724	TRUE
Slc25a24	1	0.334	5.17	7.99	0.00713	0.0463	0.154573	0.254837	TRUE
Denr	1	0.334	7.02	9.08	0.00434	0.0326	0.412805	0.596462	TRUE
Fam53b	1	0.333	4.59	8.59	0.00665	0.044	0.106098	0.167496	TRUE
Glrx5	1	0.333	6.93	11.2	0.00175	0.0171	0.403354	0.567164	TRUE
Cox6c	1	0.333	10.1	12.4	0.00103	0.0115	0.916768	0.956882	TRUE
Plin2	1	0.332	5.48	9.61	0.00342	0.0276	0.189939	0.290768	TRUE
Ndufv1	1	0.332	6.8	11.1	0.00179	0.0174	0.37622	0.553897	TRUE
Serpinb6a	1	0.331	7.44	22.7	2.21e-05	0.000684	0.526829	0.682145	TRUE
Yif1a	1	0.331	5.92	8.03	0.00702	0.0458	0.240244	0.380873	TRUE
Mrpl52	1	0.33	7.78	8.47	0.00571	0.0394	0.556402	0.732449	TRUE
Col6a1	1	0.329	8.66	10.7	0.00214	0.0196	0.760671	0.85351	TRUE
Emc6	1	0.329	6.43	8.98	0.00453	0.0335	0.316463	0.475401	TRUE
0610012G03Rik	1	0.329	7.06	17.1	0.000163	0.00298	0.450915	0.628524	TRUE
Msrb1	1	0.329	5.99	8.46	0.00574	0.0395	0.26189	0.376451	TRUE
Lhfp	1	0.327	9.13	13.2	0.000748	0.00913	0.826829	0.886678	TRUE
Srp72	1	0.327	7.09	13	0.000812	0.00967	0.439634	0.609176	TRUE
Atox1	1	0.327	7.65	10.8	0.002	0.0188	0.539939	0.740188	TRUE
Plekha3	1	0.325	5.21	9.88	0.00304	0.0254	0.158841	0.257601	TRUE
Ube2j1	1	0.325	5.59	13.2	0.000748	0.00913	0.198476	0.336097	TRUE
Yaf2	1	0.325	6.66	7.83	0.00767	0.0487	0.357317	0.533997	TRUE
Mrpl2	1	0.325	5.56	10.2	0.00268	0.0231	0.191768	0.310669	TRUE
2011-09-01	1	0.323	7.65	9.55	0.00352	0.0283	0.503049	0.64953	TRUE
Ociad1	1	0.322	6.04	13	0.000813	0.00968	0.265244	0.396904	TRUE
Fermt2	1	0.322	8.91	11	0.00186	0.0178	0.783841	0.889442	TRUE
Polr2i	1	0.321	6.86	9.29	0.00396	0.0307	0.389634	0.56827	TRUE
Uqcr10	1	0.321	8.42	8.81	0.00491	0.0355	0.671037	0.843007	TRUE
Nxf1	1	0.321	7.53	18.3	0.000104	0.00209	0.539329	0.697623	TRUE
Hsd17b10	1	0.32	7.27	9.02	0.00445	0.0331	0.461585	0.635158	TRUE
Cdk2ap2	1	0.32	5.59	8.62	0.00533	0.0377	0.20122	0.312327	TRUE
Wls	1	0.319	6.93	8.92	0.00466	0.0342	0.432317	0.571587	TRUE
Mrpl51	1	0.318	6.98	9.5	0.0036	0.0287	0.405488	0.589276	TRUE
Eea1	1	0.318	7.04	13.5	0.000666	0.00836	0.407012	0.578773	TRUE
Gabarap	1	0.317	8.94	18.7	9.15e-05	0.0019	0.798171	0.885019	TRUE
Eif1	1	0.317	10.9	20.4	4.94e-05	0.0012	0.972866	0.971808	TRUE
Robo2	1	0.317	8.2	10.1	0.00281	0.0241	0.642988	0.718629	TRUE
Gpm6b	1	0.315	8.01	8.15	0.00664	0.044	0.585976	0.69707	TRUE
Slc25a3	1	0.315	9.19	8.64	0.00529	0.0375	0.796037	0.909342	TRUE
Upf3a	1	0.314	6.33	9.7	0.00329	0.0269	0.300915	0.453289	TRUE
Srpr	1	0.314	6.85	12.1	0.00116	0.0126	0.38689	0.560531	TRUE
Asah1	1	0.313	6.47	9.48	0.00363	0.0288	0.339939	0.481481	TRUE
Ndufa10	1	0.312	6.91	9.28	0.00397	0.0307	0.38872	0.580431	TRUE
Hbs1l	1	0.312	5.3	13.4	0.0007	0.00869	0.170427	0.271973	TRUE
Atp5l	1	0.312	9.36	11.4	0.00156	0.0157	0.855183	0.928137	TRUE
Cdipt	1	0.311	5.16	8.29	0.00621	0.0419	0.157317	0.258154	TRUE
Pnkd	1	0.31	6.39	7.89	0.00747	0.0479	0.322561	0.468214	TRUE
Tfpi	1	0.31	6.93	10.1	0.00275	0.0236	0.408841	0.570481	TRUE
Rpl19	1	0.31	11.5	7.82	0.00774	0.0491	0.982317	0.987286	TRUE
Rsl1d1	1	0.309	6.82	9.66	0.00335	0.0272	0.365549	0.513543	TRUE
Pigk	1	0.307	5.96	8.78	0.00496	0.0358	0.256098	0.393588	TRUE
Polr2m	1	0.307	7.18	8.61	0.00537	0.0378	0.440549	0.647319	TRUE
Reep5	1	0.306	7.52	8.34	0.00607	0.0413	0.505488	0.70702	TRUE
Arl3	1	0.306	6.73	12.1	0.00118	0.0127	0.383841	0.545053	TRUE
Tmem33	1	0.303	5.7	8.24	0.00635	0.0425	0.222561	0.322278	TRUE
Tor1b	1	0.302	5.64	11.9	0.00128	0.0135	0.206402	0.331122	TRUE
Plpbp	1	0.302	5.33	8.82	0.00489	0.0354	0.168293	0.278607	TRUE
Ctsd	1	0.3	8.3	10.7	0.00212	0.0196	0.719207	0.81979	TRUE
Lias	1	0.299	5.22	7.95	0.00726	0.0469	0.162195	0.258154	TRUE
Col6a2	1	0.299	8.13	8.23	0.00639	0.0427	0.653659	0.784964	TRUE
Eif4g1	1	0.299	7.27	9.33	0.00388	0.0303	0.466768	0.648977	TRUE
Pcmt1	1	0.298	6.8	11.9	0.00126	0.0134	0.385976	0.555556	TRUE
Uqcr11	1	0.298	8.07	9.96	0.00293	0.0247	0.626829	0.796573	TRUE
Rexo2	1	0.298	7.31	9.25	0.00401	0.031	0.474085	0.645661	TRUE
Tmed9	1	0.298	8.78	7.86	0.00758	0.0484	0.732317	0.873411	TRUE
Emc7	1	0.297	7.49	19.4	7.12e-05	0.00157	0.546951	0.689331	TRUE
Dstn	1	0.297	9.14	13.2	0.000756	0.00919	0.816463	0.896075	TRUE
C1d	1	0.296	6.69	9.72	0.00326	0.0267	0.377744	0.552239	TRUE
Yae1d1	1	0.296	5.95	8.38	0.00596	0.0407	0.249085	0.367606	TRUE
Eef1d	1	0.296	8.44	9.15	0.00421	0.0319	0.685061	0.831951	TRUE
Thap12	1	0.295	6.77	10.4	0.00243	0.0216	0.375	0.547816	TRUE
Tmbim4	1	0.295	6.28	10.5	0.00237	0.0212	0.315549	0.461028	TRUE
Vamp8	1	0.294	6.85	9.65	0.00337	0.0274	0.394512	0.573245	TRUE
Ndfip2	1	0.294	6.3	9.82	0.00312	0.0259	0.311585	0.452736	TRUE
Eif2b1	1	0.293	4.92	8.58	0.00545	0.0382	0.132317	0.208955	TRUE
Atp6v1h	1	0.292	5.46	8.54	0.00554	0.0386	0.189024	0.295191	TRUE
Cdk6	1	0.292	7.32	9.46	0.00366	0.029	0.475915	0.598673	TRUE
Tsg101	1	0.29	6.21	8.55	0.00552	0.0385	0.284146	0.431177	TRUE
Actr2	1	0.29	6.73	8.9	0.00471	0.0345	0.398171	0.540077	TRUE
Cox14	1	0.289	6.93	10.8	0.00202	0.0189	0.421037	0.599226	TRUE
Lamtor3	1	0.288	6.52	14.1	0.00052	0.00705	0.348476	0.491985	TRUE
Hibadh	1	0.287	5.98	8.52	0.0056	0.0389	0.265549	0.399116	TRUE
Dld	1	0.285	6.14	8.63	0.00531	0.0376	0.275915	0.414041	TRUE
Ndufb10	1	0.285	8.04	11.2	0.00172	0.0168	0.632317	0.799889	TRUE
Psmd8	1	0.284	7.83	8.21	0.00644	0.043	0.564024	0.747927	TRUE
Rnh1	1	0.284	7.24	8.91	0.00469	0.0344	0.472561	0.660033	TRUE
Scoc	1	0.284	6.53	8.22	0.00641	0.0428	0.318902	0.48314	TRUE
Ndufs7	1	0.283	7.21	11.9	0.0013	0.0136	0.466768	0.634052	TRUE
Ddx24	1	0.282	7.06	14.1	0.00053	0.00714	0.446341	0.608071	TRUE
Mrpl23	1	0.281	7.38	11.2	0.00175	0.0171	0.497256	0.658375	TRUE
Smim15	1	0.28	6.29	9.68	0.00332	0.0271	0.31372	0.4356	TRUE
Ufd1	1	0.28	5.85	7.84	0.00766	0.0487	0.235976	0.369265	TRUE
Olfml2b	1	0.278	8.3	7.85	0.00763	0.0486	0.647256	0.730238	TRUE
Slc50a1	1	0.278	6.74	11	0.00186	0.0179	0.390854	0.546711	TRUE
Rab21	1	0.277	6.7	10.8	0.00205	0.0191	0.393902	0.524046	TRUE
Nol7	1	0.277	7.43	8.96	0.00458	0.0338	0.493293	0.674959	TRUE
Gm16286	1	0.277	6.9	15.7	0.000277	0.00439	0.421951	0.58209	TRUE
Sdhc	1	0.276	6.28	13.3	0.000709	0.00879	0.304573	0.456053	TRUE
Rps6	1	0.276	10.2	8.08	0.00684	0.045	0.915854	0.953566	TRUE
Naxd	1	0.276	6.66	16	0.000252	0.00409	0.371951	0.518519	TRUE
Itgb1	1	0.276	9.91	9.11	0.00427	0.0322	0.9	0.934771	TRUE
Dnajc19	1	0.274	6.87	8.71	0.00514	0.0367	0.416159	0.590381	TRUE
Tmed3	1	0.274	7.27	8.89	0.00473	0.0346	0.467988	0.639027	TRUE
Cask	1	0.273	6.3	7.78	0.00788	0.0497	0.308232	0.440022	TRUE
Ndufa5	1	0.273	7.52	11.1	0.00177	0.0172	0.532927	0.702598	TRUE
Ccs	1	0.273	6.28	9.27	0.00398	0.0308	0.31189	0.456053	TRUE
Ndufb3	1	0.272	7.48	9.8	0.00314	0.026	0.527744	0.702045	TRUE
Morf4l1	1	0.271	9.04	17.7	0.000132	0.00252	0.821341	0.908789	TRUE
Rab5c	1	0.27	6.5	9.52	0.00356	0.0285	0.345732	0.500276	TRUE
Map1lc3a	1	0.268	8.77	11	0.00187	0.0179	0.765549	0.870647	TRUE
Cul5	1	0.265	6.55	13.2	0.000739	0.00906	0.355793	0.500276	TRUE
Scfd1	1	0.265	6	10.4	0.00242	0.0215	0.259146	0.387507	TRUE
Pdrg1	1	0.262	5.95	7.81	0.00777	0.0492	0.255488	0.359867	TRUE
Vasp	1	0.261	6.96	12.1	0.00117	0.0126	0.404268	0.58209	TRUE
Pigyl	1	0.261	6.15	8.01	0.00706	0.046	0.291159	0.419016	TRUE
Lrrfip2	1	0.26	6.33	10.2	0.00266	0.023	0.313415	0.441128	TRUE
Chmp2a	1	0.259	7.31	13	0.000817	0.0097	0.512805	0.668878	TRUE
Calu	1	0.258	8.62	9.01	0.00448	0.0333	0.739024	0.84743	TRUE
Selenom	1	0.258	8.26	8.17	0.00658	0.0437	0.670732	0.797678	TRUE
Jtb	1	0.256	6.94	9.35	0.00385	0.0301	0.439634	0.57435	TRUE
Mrps24	1	0.255	7.51	10.6	0.00224	0.0204	0.543598	0.699834	TRUE
Ppp3r1	1	0.254	6.07	8.04	0.00698	0.0456	0.274695	0.401327	TRUE
Atp5h	1	0.253	9.23	7.9	0.00743	0.0477	0.841159	0.927032	TRUE
Esf1	1	0.251	6.86	11.5	0.0015	0.0152	0.389634	0.543947	TRUE
Ndufb11	1	0.25	8.42	8.96	0.00459	0.0338	0.720122	0.844666	TRUE
Polr1d	1	0.248	7.98	9.3	0.00394	0.0306	0.628659	0.770039	TRUE
Gnb1	1	0.246	8.15	8.73	0.00509	0.0364	0.645427	0.792703	TRUE
Ndufs1	1	0.244	5.8	9.54	0.00353	0.0283	0.234451	0.356551	TRUE
Bnip2	1	0.24	7.46	10.1	0.00281	0.0241	0.523476	0.679381	TRUE
Cisd2	1	0.239	6.84	9.52	0.00357	0.0286	0.400305	0.571034	TRUE
Atp6v1f	1	0.239	7.7	10.4	0.00243	0.0215	0.599085	0.741846	TRUE
Mcl1	1	0.233	8.47	10.5	0.00229	0.0207	0.710366	0.826423	TRUE
Smim10l1	1	0.233	7.03	8.84	0.00484	0.0352	0.45122	0.594804	TRUE
Glud1	1	0.232	6.83	8.5	0.00564	0.0391	0.400915	0.562189	TRUE
Puf60	1	0.231	6.79	8.16	0.00661	0.0438	0.390244	0.557214	TRUE
Ctsb	1	0.228	7.76	8.76	0.00503	0.036	0.625	0.735766	TRUE
Ube2e1	1	0.227	6.73	8.56	0.0055	0.0384	0.385671	0.535102	TRUE
Ddrgk1	1	0.226	6.71	7.93	0.00733	0.0472	0.37439	0.528469	TRUE
Snx4	1	0.226	6.31	8.09	0.00683	0.0449	0.315549	0.454947	TRUE
Chmp3	1	0.225	6.2	8.27	0.00627	0.0421	0.295427	0.429519	TRUE
Camk1	1	0.215	6.85	11	0.00191	0.0182	0.408841	0.555003	TRUE
Mcrip1	1	0.214	7.69	10.6	0.00225	0.0205	0.57439	0.73853	TRUE
Tmbim6	1	0.192	7.41	8.84	0.00483	0.0351	0.534146	0.675511	TRUE
Saraf	1	0.178	7.35	8.29	0.00622	0.0419	0.518598	0.653952	TRUE
Matr3	1	-0.233	7.77	12.2	0.00111	0.0122	0.644207	0.692648	TRUE
Csnk1g3	1	-0.234	6.37	8.4	0.00591	0.0404	0.373476	0.40796	TRUE
Rtn3	1	-0.234	6.46	8.86	0.0048	0.0349	0.380793	0.429519	TRUE
Fus	1	-0.24	8.52	8.08	0.00686	0.045	0.795122	0.825871	TRUE
Hp1bp3	1	-0.244	7.31	9.64	0.00338	0.0274	0.560366	0.629077	TRUE
Zyx	1	-0.248	7.29	9.9	0.00301	0.0253	0.529268	0.572139	TRUE
Map4	1	-0.248	6.5	9.38	0.0038	0.0298	0.381402	0.426755	TRUE
Elf2	1	-0.25	6.4	8.88	0.00476	0.0347	0.370732	0.426202	TRUE
Ttc19	1	-0.251	6.13	8.54	0.00554	0.0386	0.324695	0.376451	TRUE
Ttc5	1	-0.253	5.28	8.43	0.00582	0.04	0.205793	0.23162	TRUE
Cnot4	1	-0.254	6.28	10.1	0.00278	0.0238	0.353963	0.400221	TRUE
Setd5	1	-0.255	6.83	8.88	0.00474	0.0346	0.458232	0.517966	TRUE
Pnisr	1	-0.256	7.85	8.07	0.00688	0.0451	0.689634	0.722499	TRUE
Fxr1	1	-0.26	6.24	9.7	0.00329	0.0269	0.348171	0.390271	TRUE
Myh10	1	-0.263	8.68	8.18	0.00653	0.0434	0.77378	0.793809	TRUE
Hnrnph1	1	-0.264	8.03	11.1	0.00177	0.0173	0.707622	0.749585	TRUE
Wasl	1	-0.265	6.79	8.57	0.00546	0.0382	0.46128	0.510227	TRUE
Trim33	1	-0.266	5.81	8.28	0.00624	0.042	0.274085	0.313433	TRUE
Ewsr1	1	-0.266	7.26	12.9	0.000861	0.0101	0.549695	0.606965	TRUE
Nsd1	1	-0.267	7.09	13	0.000801	0.00959	0.530793	0.542289	TRUE
Asph	1	-0.268	6.47	9.3	0.00393	0.0306	0.397561	0.423438	TRUE
Sppl3	1	-0.272	6.07	8.57	0.00547	0.0383	0.326524	0.363184	TRUE
Acin1	1	-0.272	7.11	12.1	0.00119	0.0128	0.508232	0.548922	TRUE
Rspry1	1	-0.273	5.7	8.02	0.00704	0.0459	0.258232	0.288004	TRUE
Hnrnpll	1	-0.273	6.13	8.99	0.00452	0.0335	0.321341	0.370923	TRUE
Svil	1	-0.274	7.71	9.99	0.00289	0.0245	0.605183	0.670536	TRUE
Wdr82	1	-0.275	5.33	7.8	0.0078	0.0493	0.203049	0.24157	TRUE
Phax	1	-0.275	6.2	9.54	0.00354	0.0284	0.334146	0.384743	TRUE
Rtf1	1	-0.276	7.01	9.6	0.00344	0.0278	0.478963	0.541736	TRUE
Rp9	1	-0.277	7.01	16.8	0.000185	0.00327	0.492378	0.541183	TRUE
Dync1li2	1	-0.28	6.31	8.82	0.00487	0.0354	0.364634	0.402985	TRUE
Add1	1	-0.281	6.47	8.85	0.00481	0.035	0.397256	0.436705	TRUE
Sfpq	1	-0.282	8.36	12	0.00122	0.0131	0.742073	0.788281	TRUE
Ttc28	1	-0.283	7.2	7.92	0.00739	0.0475	0.534756	0.551133	TRUE
Gpx7	1	-0.285	6.77	7.87	0.00756	0.0483	0.42561	0.478165	TRUE
Dgcr2	1	-0.287	5.37	8.2	0.00647	0.0431	0.210061	0.247098	TRUE
Cbx5	1	-0.288	6.56	8.81	0.00491	0.0355	0.358537	0.427861	TRUE
Emp2	1	-0.288	7.37	8.46	0.00574	0.0395	0.545732	0.597015	TRUE
Cnep1r1	1	-0.289	5.89	9.49	0.00361	0.0288	0.281098	0.3267	TRUE
Bace1	1	-0.289	6	10.9	0.00199	0.0187	0.307927	0.344942	TRUE
Srek1	1	-0.289	7.04	17.7	0.000129	0.00248	0.504878	0.552239	TRUE
Klf3	1	-0.291	6.84	8.64	0.0053	0.0375	0.46189	0.489773	TRUE
Grsf1	1	-0.292	5.57	8.92	0.00465	0.0342	0.225	0.272526	TRUE
Prpf38b	1	-0.293	6.56	9.01	0.00449	0.0333	0.389939	0.429519	TRUE
Nup153	1	-0.293	4.92	8.02	0.00704	0.0459	0.155183	0.179104	TRUE
Sod1	1	-0.293	6.76	9.77	0.00319	0.0263	0.443598	0.49309	TRUE
Kmt2e	1	-0.294	7.94	8.82	0.00487	0.0354	0.710976	0.716418	TRUE
Oaz2	1	-0.295	6.49	13.3	0.000731	0.00898	0.401829	0.437258	TRUE
Bptf	1	-0.295	7.51	8.21	0.00643	0.043	0.615549	0.637922	TRUE
Cmtm3	1	-0.296	6.54	9.63	0.00339	0.0275	0.403659	0.443892	TRUE
Slain2	1	-0.298	6.07	8.54	0.00554	0.0386	0.316768	0.357103	TRUE
Cpsf6	1	-0.298	6.92	13.7	0.00062	0.00796	0.483841	0.519624	TRUE
Srsf1	1	-0.299	6.7	11.5	0.00152	0.0154	0.427744	0.467662	TRUE
Ppp1cb	1	-0.3	7.25	9.57	0.00349	0.0282	0.552134	0.59204	TRUE
Maz	1	-0.301	5.98	10.6	0.00226	0.0205	0.291463	0.341625	TRUE
Fam32a	1	-0.301	6.2	11.2	0.00168	0.0166	0.340854	0.374793	TRUE
Ptov1	1	-0.302	7.84	8.02	0.00704	0.0459	0.644207	0.719182	TRUE
Mfge8	1	-0.302	7.13	8.66	0.00525	0.0372	0.543293	0.537313	TRUE
Crebzf	1	-0.302	5.71	11.4	0.00158	0.0158	0.252134	0.290216	TRUE
Klhl9	1	-0.305	5.97	12.8	0.000895	0.0104	0.302439	0.33665	TRUE
Stx5a	1	-0.306	6.29	12	0.00124	0.0132	0.36189	0.397457	TRUE
Klc1	1	-0.307	6.46	10.3	0.0025	0.022	0.408232	0.44168	TRUE
Ccnt1	1	-0.307	6.1	9.86	0.00307	0.0256	0.301829	0.348259	TRUE
Tug1	1	-0.309	6.13	8.14	0.00665	0.044	0.332622	0.362078	TRUE
Sp3	1	-0.31	6.34	7.96	0.00723	0.0468	0.368293	0.404091	TRUE
Cir1	1	-0.31	6.25	8.36	0.006	0.0409	0.358232	0.386401	TRUE
Herpud2	1	-0.31	5.41	8.6	0.00539	0.0379	0.216159	0.243228	TRUE
Kifap3	1	-0.311	5.61	8.23	0.0064	0.0428	0.23689	0.263682	TRUE
Tax1bp3	1	-0.311	6.45	8.28	0.00624	0.042	0.377744	0.425097	TRUE
Rsrc2	1	-0.312	7.5	11.4	0.00158	0.0158	0.593902	0.626313	TRUE
Ythdc1	1	-0.314	6.87	10.3	0.00255	0.0223	0.462195	0.50304	TRUE
Get4	1	-0.314	5.6	8.53	0.00556	0.0387	0.23689	0.27529	TRUE
Cnot3	1	-0.314	5.45	9.88	0.00305	0.0255	0.221037	0.235489	TRUE
Eif4enif1	1	-0.314	5.35	7.88	0.00751	0.0481	0.212805	0.23162	TRUE
Rasa1	1	-0.314	6.13	10.3	0.00253	0.0222	0.314634	0.355998	TRUE
9930021J03Rik	1	-0.314	6.09	13.8	0.000592	0.0077	0.320122	0.349364	TRUE
Ctdspl2	1	-0.315	5.87	12.9	0.000837	0.00988	0.27622	0.315644	TRUE
Tcf7l1	1	-0.315	5.34	9.57	0.00349	0.0281	0.210976	0.229409	TRUE
Ubp1	1	-0.316	5.82	10.4	0.00247	0.0218	0.279878	0.309563	TRUE
Slc38a2	1	-0.317	8.01	7.79	0.00784	0.0495	0.672256	0.715312	TRUE
Ssbp3	1	-0.319	6.49	9.25	0.00402	0.031	0.407012	0.429519	TRUE
Echs1	1	-0.319	6.38	12	0.00122	0.0131	0.370122	0.404643	TRUE
Klhl7	1	-0.322	5.06	8.78	0.00498	0.0358	0.171951	0.193477	TRUE
Smurf2	1	-0.323	5.74	8.69	0.00517	0.0368	0.270122	0.297402	TRUE
Max	1	-0.324	5.78	7.87	0.00755	0.0483	0.274085	0.295191	TRUE
Angel2	1	-0.325	5.76	7.81	0.00776	0.0492	0.264939	0.287452	TRUE
Spin1	1	-0.325	6.8	9.14	0.00423	0.032	0.482622	0.488115	TRUE
Zeb2	1	-0.326	9.45	8.19	0.00652	0.0434	0.903963	0.891653	TRUE
Foxp1	1	-0.327	8.4	7.97	0.00719	0.0466	0.773171	0.754561	TRUE
Rras	1	-0.327	7.38	11.2	0.00171	0.0168	0.57561	0.597015	TRUE
Samd14	1	-0.328	5.79	8.49	0.00567	0.0391	0.275915	0.306799	TRUE
Pbrm1	1	-0.329	7.95	16.3	0.000221	0.00369	0.702744	0.72084	TRUE
Col27a1	1	-0.33	8.04	11.6	0.00147	0.015	0.670122	0.693753	TRUE
Epdr1	1	-0.33	4.55	8.06	0.00691	0.0453	0.129573	0.138198	TRUE
Lzts2	1	-0.33	6.39	8.06	0.00691	0.0453	0.384756	0.419016	TRUE
Camsap1	1	-0.332	5.18	9.73	0.00325	0.0267	0.18628	0.201769	TRUE
Arl5a	1	-0.332	6.27	11.6	0.00145	0.0148	0.344817	0.367054	TRUE
Mier1	1	-0.332	6.72	13.9	0.000558	0.00739	0.442378	0.456053	TRUE
Arl4a	1	-0.332	6.07	11.3	0.00163	0.0162	0.29878	0.312327	TRUE
Dexi	1	-0.332	5.16	8.6	0.00539	0.0379	0.194207	0.213378	TRUE
Ppm1b	1	-0.332	5.6	10.3	0.00253	0.0222	0.245122	0.26921	TRUE
Wdr45b	1	-0.333	5.7	10.6	0.00218	0.02	0.264329	0.288004	TRUE
Ccnl2	1	-0.334	6.92	10.6	0.00219	0.02	0.494512	0.522941	TRUE
D10Jhu81e	1	-0.334	5.01	8.56	0.0055	0.0384	0.172866	0.193477	TRUE
Ilf3	1	-0.334	5.82	11.7	0.0014	0.0144	0.265854	0.296296	TRUE
Phf20	1	-0.335	5.63	11.9	0.00129	0.0136	0.241159	0.273079	TRUE
Qars	1	-0.335	5.33	8.2	0.00646	0.0431	0.2125	0.24157	TRUE
Rapgef6	1	-0.335	5.56	7.86	0.00758	0.0484	0.23872	0.259259	TRUE
Sos1	1	-0.335	4.84	8.23	0.0064	0.0428	0.151524	0.17026	TRUE
Ccni	1	-0.336	6.76	13.2	0.000736	0.00903	0.453049	0.484798	TRUE
Xrn1	1	-0.337	6.11	8.11	0.00674	0.0444	0.343293	0.3466	TRUE
Pex19	1	-0.338	5.22	9.97	0.00292	0.0247	0.20122	0.213378	TRUE
Scaf8	1	-0.339	5.16	8.43	0.00582	0.04	0.183841	0.206191	TRUE
Fubp1	1	-0.34	8.06	18.9	8.52e-05	0.00179	0.684451	0.737977	TRUE
Zfp207	1	-0.341	6.66	14.2	0.0005	0.00686	0.435671	0.465451	TRUE
Pea15a	1	-0.342	5.81	7.96	0.00724	0.0468	0.276829	0.301271	TRUE
Grn	1	-0.342	6.51	12	0.00122	0.013	0.410976	0.444997	TRUE
Spsb3	1	-0.342	5.17	9.08	0.00435	0.0326	0.194817	0.2178	TRUE
Zfp639	1	-0.343	5.61	11.1	0.00182	0.0176	0.244207	0.272526	TRUE
Samd4b	1	-0.343	5.62	10	0.00284	0.0242	0.255488	0.279713	TRUE
Frg1	1	-0.343	5.69	17.1	0.000166	0.00301	0.260366	0.290216	TRUE
Akt3	1	-0.344	5.35	8.64	0.00529	0.0375	0.213415	0.226645	TRUE
Zranb1	1	-0.345	6.55	9.88	0.00304	0.0254	0.405488	0.432283	TRUE
Rnf130	1	-0.345	6.38	9.31	0.00392	0.0305	0.375	0.39801	TRUE
Ubqln2	1	-0.346	5.27	11.3	0.00167	0.0165	0.192073	0.220564	TRUE
Fmr1	1	-0.347	6.14	18.8	8.57e-05	0.0018	0.327744	0.36042	TRUE
Atp11b	1	-0.347	5.51	9.52	0.00357	0.0285	0.234756	0.26147	TRUE
Brwd1	1	-0.348	5.89	10.3	0.0025	0.022	0.294817	0.313986	TRUE
Usp37	1	-0.349	4.69	9.73	0.00325	0.0267	0.131098	0.153676	TRUE
Man1b1	1	-0.349	4.62	8.15	0.00661	0.0438	0.133232	0.150359	TRUE
Rnf146	1	-0.35	5.73	8.29	0.00622	0.0419	0.273171	0.286346	TRUE
BC005561	1	-0.351	6.71	14.2	0.000497	0.00683	0.419207	0.442233	TRUE
Cbfb	1	-0.351	5.48	11.7	0.00136	0.0142	0.22439	0.232172	TRUE
Tpst1	1	-0.352	5.76	12.8	0.000868	0.0102	0.268902	0.290216	TRUE
Helz	1	-0.352	6.37	10.6	0.00226	0.0205	0.368598	0.412383	TRUE
Pank3	1	-0.353	5.53	8.48	0.00571	0.0394	0.239939	0.26147	TRUE
Smad4	1	-0.353	6.78	13.9	0.000565	0.00745	0.464024	0.477059	TRUE
Hnrnpl	1	-0.354	7.05	22.1	2.73e-05	0.000797	0.501829	0.535102	TRUE
Hmg20a	1	-0.354	5.34	8.23	0.00638	0.0427	0.210976	0.229961	TRUE
Ctr9	1	-0.355	5.46	10.2	0.00268	0.0231	0.222561	0.242676	TRUE
B4galt3	1	-0.356	4.67	12.3	0.00108	0.0119	0.140854	0.150359	TRUE
R3hdm1	1	-0.357	6.57	22.2	2.62e-05	0.000773	0.416463	0.433941	TRUE
Hoxb3	1	-0.357	6.33	11.1	0.00181	0.0175	0.364329	0.377004	TRUE
Dab2ip	1	-0.358	6.43	8.75	0.00503	0.036	0.391463	0.408513	TRUE
Smarcc2	1	-0.359	5.61	9.12	0.00426	0.0322	0.247561	0.274185	TRUE
Kxd1	1	-0.359	5.99	13.9	0.000564	0.00745	0.3125	0.341625	TRUE
Gpbp1l1	1	-0.36	5.5	9.82	0.00312	0.0259	0.238415	0.256495	TRUE
Wipi1	1	-0.36	6.52	12.3	0.0011	0.0121	0.408232	0.433389	TRUE
Rhob	1	-0.36	7.83	8.14	0.00666	0.044	0.585671	0.60199	TRUE
Trafd1	1	-0.361	6.24	13.7	0.000611	0.00789	0.356402	0.37424	TRUE
Furin	1	-0.362	5.58	8.38	0.00597	0.0408	0.242683	0.265893	TRUE
Zfp652	1	-0.362	6.18	12.1	0.00119	0.0128	0.332012	0.364842	TRUE
Smo	1	-0.364	6.3	16.1	0.000234	0.00387	0.365854	0.393035	TRUE
Arglu1	1	-0.364	8.29	17.5	0.000141	0.00266	0.770122	0.767275	TRUE
Antxr1	1	-0.365	7.31	8.82	0.00488	0.0354	0.57622	0.604754	TRUE
Arhgap42	1	-0.365	7.57	16.9	0.000177	0.00318	0.592378	0.60199	TRUE
Casp6	1	-0.366	5.66	10.7	0.00213	0.0196	0.264329	0.274185	TRUE
Gpatch8	1	-0.366	6.4	12	0.00124	0.0132	0.371037	0.39801	TRUE
Sfswap	1	-0.367	5.9	12.2	0.00115	0.0125	0.295427	0.318408	TRUE
Creb5	1	-0.367	7.18	9.89	0.00303	0.0253	0.470122	0.470426	TRUE
Tmcc1	1	-0.367	6	13	0.000805	0.00962	0.315549	0.341072	TRUE
Lrrcc1	1	-0.368	5.06	10.9	0.00195	0.0184	0.173476	0.189055	TRUE
Zbtb7a	1	-0.368	6.35	9.45	0.00368	0.0291	0.371951	0.390824	TRUE
Phactr4	1	-0.369	4.93	10.2	0.0026	0.0226	0.153354	0.178552	TRUE
Mier3	1	-0.369	5.06	8.2	0.00649	0.0432	0.177439	0.191819	TRUE
Dicer1	1	-0.369	6.17	14.7	0.000417	0.00598	0.339329	0.36042	TRUE
Zfp280d	1	-0.37	6.05	9.21	0.0041	0.0314	0.320427	0.341625	TRUE
Abl1	1	-0.371	5.77	10.8	0.00203	0.0189	0.27622	0.290216	TRUE
Fam160b1	1	-0.371	5.62	9.44	0.0037	0.0292	0.249695	0.273632	TRUE
AI837181	1	-0.372	4.87	14.1	0.000516	0.00702	0.157622	0.173577	TRUE
Fnbp1l	1	-0.374	6.62	12.4	0.00103	0.0116	0.393598	0.425097	TRUE
Rab9	1	-0.378	6.17	14.7	0.000418	0.006	0.343902	0.363737	TRUE
Zc3h7a	1	-0.378	5.68	10.4	0.00241	0.0214	0.254268	0.26921	TRUE
Pxn	1	-0.379	5.87	10.9	0.00193	0.0183	0.29939	0.305694	TRUE
Gpn3	1	-0.379	4.72	8.5	0.00565	0.0391	0.142378	0.152018	TRUE
Grb10	1	-0.379	8.23	19.1	7.84e-05	0.00169	0.729573	0.763405	TRUE
Cbx1	1	-0.379	7.35	14.9	0.000385	0.00567	0.53872	0.604754	TRUE
Hivep1	1	-0.379	5.79	13	0.000819	0.00972	0.275915	0.279713	TRUE
Kmt2a	1	-0.38	6.82	9.32	0.0039	0.0304	0.478659	0.481481	TRUE
Ubald1	1	-0.38	5.14	9.19	0.00413	0.0315	0.185366	0.198452	TRUE
Rab11fip2	1	-0.38	5.68	7.96	0.00722	0.0467	0.269512	0.277501	TRUE
Naa16	1	-0.382	4.52	9.34	0.00387	0.0303	0.117988	0.129353	TRUE
Wbp1l	1	-0.382	5.34	8.02	0.00705	0.0459	0.210671	0.224433	TRUE
Phc3	1	-0.383	5.74	7.97	0.00719	0.0466	0.271341	0.290216	TRUE
Rbm6	1	-0.384	6.15	12.7	0.00092	0.0106	0.326829	0.362078	TRUE
Sox12	1	-0.385	5.09	9.05	0.0044	0.033	0.185061	0.188502	TRUE
Tle1	1	-0.385	5.23	7.84	0.00765	0.0487	0.189024	0.205638	TRUE
Nfib	1	-0.385	10.1	13.1	0.000789	0.00948	0.965244	0.94251	TRUE
Kdm5a	1	-0.385	6.58	8.5	0.00563	0.039	0.42439	0.431177	TRUE
Safb	1	-0.385	6.26	16.4	0.000209	0.00357	0.36372	0.389165	TRUE
Rere	1	-0.386	6.34	15.3	0.000327	0.005	0.371341	0.386401	TRUE
Zfp9	1	-0.387	5.02	9.24	0.00405	0.0311	0.167988	0.183527	TRUE
Setdb1	1	-0.388	4.72	12	0.00124	0.0132	0.138415	0.16031	TRUE
Ist1	1	-0.388	5.18	10.8	0.00204	0.019	0.187805	0.20785	TRUE
Rassf3	1	-0.39	5.03	9.74	0.00323	0.0266	0.163415	0.182421	TRUE
Rcbtb2	1	-0.39	5.7	9.98	0.00291	0.0246	0.255793	0.281371	TRUE
Ankrd46	1	-0.391	4.77	12.7	0.000923	0.0107	0.148171	0.163626	TRUE
Vcpip1	1	-0.392	5.16	7.81	0.00777	0.0492	0.194207	0.207297	TRUE
Egflam	1	-0.392	7.05	8.67	0.00521	0.037	0.505183	0.520177	TRUE
Dmxl1	1	-0.392	5.89	11	0.00183	0.0176	0.285061	0.309011	TRUE
Cep170	1	-0.393	5.75	13.8	0.000597	0.00775	0.26311	0.284688	TRUE
Fam107b	1	-0.393	4.84	8.81	0.00491	0.0355	0.156098	0.159757	TRUE
Wnt5a	1	-0.393	9.22	10.9	0.00194	0.0183	0.854268	0.807076	TRUE
Tmem110	1	-0.394	5.6	15.1	0.000349	0.00525	0.245732	0.26534	TRUE
Efs	1	-0.394	4.71	8.64	0.00529	0.0375	0.13811	0.14649	TRUE
Sin3a	1	-0.394	4.75	9.17	0.00417	0.0317	0.141768	0.148701	TRUE
Oard1	1	-0.394	5.37	14.2	0.000491	0.00678	0.2125	0.235489	TRUE
Prrc1	1	-0.395	5.94	12.6	0.000961	0.011	0.298171	0.315091	TRUE
Clk1	1	-0.396	7.63	9.29	0.00396	0.0307	0.6375	0.626313	TRUE
Smarcad1	1	-0.397	5.68	15.6	0.000286	0.00451	0.258232	0.284135	TRUE
Ift46	1	-0.397	5.31	14.8	0.000394	0.00576	0.209451	0.224433	TRUE
Mospd2	1	-0.398	4.71	8.79	0.00494	0.0357	0.142073	0.15257	TRUE
Chpt1	1	-0.398	6.08	14.9	0.000377	0.00558	0.321341	0.337756	TRUE
Fam76b	1	-0.398	5.65	16.4	0.000212	0.0036	0.247561	0.268657	TRUE
Arl6ip6	1	-0.399	5.35	13.4	0.000678	0.00847	0.200305	0.221117	TRUE
Ints3	1	-0.399	4.29	9.95	0.00295	0.0248	0.103659	0.116086	TRUE
Btbd2	1	-0.399	4.99	10	0.00283	0.0242	0.164939	0.177999	TRUE
Ubald2	1	-0.399	6.5	18.4	0.000102	0.00205	0.379268	0.410171	TRUE
Gatd1	1	-0.4	4.94	10.5	0.00229	0.0207	0.165854	0.183527	TRUE
Mplkip	1	-0.401	5.78	14.5	0.00044	0.00624	0.266463	0.288004	TRUE
Taok2	1	-0.402	4.96	8.03	0.00702	0.0458	0.169817	0.177446	TRUE
Nsmce4a	1	-0.402	6.46	12.7	0.000909	0.0105	0.365854	0.405196	TRUE
Ipo8	1	-0.403	4.81	8.55	0.00552	0.0385	0.153049	0.159204	TRUE
Zkscan1	1	-0.404	5.18	11.3	0.00164	0.0163	0.194512	0.202875	TRUE
Patz1	1	-0.405	5.04	13.7	0.000601	0.00779	0.181402	0.182421	TRUE
Epc1	1	-0.405	5.87	11.9	0.00126	0.0133	0.279878	0.298507	TRUE
Sh3pxd2b	1	-0.406	5.28	11.4	0.00155	0.0156	0.211585	0.218353	TRUE
Ubn1	1	-0.406	6.84	18	0.000118	0.00231	0.466463	0.492537	TRUE
Sema4c	1	-0.407	5.19	17.5	0.000143	0.00267	0.197256	0.203427	TRUE
Ddhd2	1	-0.407	5.43	13.3	0.000717	0.00886	0.228354	0.242676	TRUE
Ubr7	1	-0.407	4.51	13.6	0.000811	0.00967	0.119817	0.128248	TRUE
Prkd3	1	-0.407	6.02	15.3	0.000329	0.00501	0.320427	0.321725	TRUE
Fbxo21	1	-0.408	4.41	10.4	0.00239	0.0213	0.119207	0.130459	TRUE
Usf1	1	-0.409	4.93	12.6	0.000963	0.011	0.166463	0.176893	TRUE
Prkacb	1	-0.409	6.86	15.8	0.000264	0.00425	0.475305	0.500276	TRUE
Rsf1	1	-0.41	6.57	21.9	2.89e-05	0.000828	0.406098	0.422333	TRUE
Mcmbp	1	-0.41	5.53	16.3	0.000223	0.00373	0.234451	0.238253	TRUE
Zfp266	1	-0.41	6.18	13.3	0.000721	0.00889	0.348476	0.358762	TRUE
Filip1l	1	-0.411	9.53	21.5	3.38e-05	0.000912	0.87378	0.84743	TRUE
Klf7	1	-0.412	7.16	8.36	0.00601	0.041	0.528963	0.54063	TRUE
Mtss1l	1	-0.412	6.47	9.67	0.00334	0.0272	0.395122	0.395799	TRUE
Zfp1	1	-0.412	4.82	9.71	0.00328	0.0268	0.145427	0.169154	TRUE
Slc43a3	1	-0.414	5.1	8.88	0.00475	0.0347	0.160061	0.173024	TRUE
Ing1	1	-0.414	6.87	23	2.03e-05	0.000645	0.446341	0.474295	TRUE
Nbr1	1	-0.414	5.62	8.24	0.00637	0.0427	0.259146	0.262576	TRUE
Ptprd	1	-0.416	5.7	15.1	0.000347	0.00522	0.237805	0.25152	TRUE
Wdr33	1	-0.416	5.42	12	0.00124	0.0132	0.221037	0.240464	TRUE
Btbd3	1	-0.417	4.98	8.54	0.00553	0.0386	0.160976	0.161968	TRUE
Pithd1	1	-0.417	4.58	8.75	0.00503	0.036	0.131402	0.143173	TRUE
Zmiz1	1	-0.418	6.81	9.6	0.00344	0.0278	0.473476	0.482034	TRUE
Smg6	1	-0.418	5.78	9.24	0.00403	0.0311	0.276524	0.297402	TRUE
Dnmt3a	1	-0.418	6.7	8.46	0.00575	0.0395	0.452439	0.461028	TRUE
Gxylt1	1	-0.418	5.29	14	0.000548	0.0073	0.199085	0.206191	TRUE
Ypel5	1	-0.418	5.11	12.3	0.00108	0.0119	0.18628	0.191266	TRUE
Ehmt1	1	-0.419	5.87	16.3	0.000221	0.00369	0.290244	0.316197	TRUE
Akap13	1	-0.419	6.76	9.38	0.00379	0.0298	0.464024	0.470978	TRUE
Arhgef40	1	-0.421	6.09	7.88	0.00752	0.0482	0.320427	0.343836	TRUE
Mga	1	-0.422	6.63	10.8	0.00204	0.019	0.421646	0.43173	TRUE
Tead2	1	-0.422	6.27	13.3	0.000713	0.00883	0.353354	0.374793	TRUE
Sptssa	1	-0.422	7.18	15.2	0.000343	0.00518	0.545427	0.566611	TRUE
Zkscan17	1	-0.423	4.36	10.6	0.0022	0.0201	0.109451	0.122167	TRUE
Safb2	1	-0.423	6.18	10.7	0.00213	0.0196	0.351829	0.36042	TRUE
Bach2	1	-0.424	6.88	20.9	4.12e-05	0.00105	0.447561	0.462687	TRUE
Scyl2	1	-0.424	4.4	8.1	0.00678	0.0446	0.11311	0.120509	TRUE
Setd2	1	-0.424	6.31	13.5	0.000675	0.00845	0.37622	0.376451	TRUE
Cnot6	1	-0.424	6.7	27.2	5.08e-06	0.000228	0.442073	0.451078	TRUE
Cdip1	1	-0.424	5.51	7.97	0.00719	0.0466	0.23689	0.249309	TRUE
Stk38	1	-0.424	5.51	17.9	0.000121	0.00236	0.234146	0.244887	TRUE
Map3k2	1	-0.424	5.62	8.69	0.00518	0.0368	0.252744	0.263129	TRUE
Gata5	1	-0.425	5.23	9.28	0.00397	0.0307	0.189024	0.190713	TRUE
Eif4b	1	-0.425	6.68	20.9	4.17e-05	0.00106	0.447256	0.454395	TRUE
Usp40	1	-0.426	4.99	14.9	0.000376	0.00557	0.171341	0.175788	TRUE
Clasp1	1	-0.426	5.53	14.9	0.000377	0.00558	0.239329	0.250967	TRUE
Etfdh	1	-0.426	4.47	9.76	0.00321	0.0264	0.118293	0.128248	TRUE
Epb41	1	-0.426	4.89	10.7	0.00208	0.0193	0.155183	0.168049	TRUE
Kmt2b	1	-0.426	5.18	10	0.00287	0.0244	0.194817	0.213378	TRUE
Rrm2b	1	-0.426	4.55	7.79	0.00782	0.0494	0.126829	0.1288	TRUE
Lsm14b	1	-0.427	5.06	15.3	0.000329	0.00501	0.177439	0.185738	TRUE
Bcl9l	1	-0.427	6.08	8.25	0.00632	0.0424	0.339024	0.338308	TRUE
Arid4b	1	-0.427	7.32	26.7	5.97e-06	0.000257	0.56372	0.577667	TRUE
Cntrl	1	-0.428	5.13	9.66	0.00336	0.0273	0.178963	0.190713	TRUE
Bcl9	1	-0.428	5.14	20.1	5.43e-05	0.00128	0.184146	0.192371	TRUE
Il11ra1	1	-0.428	5.66	15.5	0.000306	0.00474	0.248476	0.263129	TRUE
Ibtk	1	-0.428	5.03	11.1	0.00177	0.0172	0.178963	0.177999	TRUE
Rps6kb1	1	-0.428	6.32	21.5	3.31e-05	0.0009	0.375915	0.383637	TRUE
Kdm2a	1	-0.428	6.51	14.4	0.000464	0.00648	0.418902	0.422333	TRUE
Ttl	1	-0.43	4.66	9.5	0.0036	0.0287	0.13872	0.144831	TRUE
Fgd1	1	-0.43	4.8	10.5	0.00231	0.0208	0.154878	0.158098	TRUE
Tada2a	1	-0.431	4.31	9.06	0.00438	0.0329	0.105488	0.113875	TRUE
Zfp322a	1	-0.432	5.58	18.4	9.97e-05	0.00202	0.240854	0.258154	TRUE
Tnfaip8	1	-0.432	6.83	13.3	0.000709	0.00879	0.426829	0.433941	TRUE
Rsbn1l	1	-0.433	6.6	18.5	9.7e-05	0.00199	0.424085	0.433941	TRUE
Zfp277	1	-0.433	5.09	11.9	0.00128	0.0135	0.182622	0.199558	TRUE
Zfp386	1	-0.433	4.99	9.77	0.0032	0.0264	0.177439	0.175235	TRUE
2410089E03Rik	1	-0.433	5.33	8.05	0.00695	0.0454	0.215549	0.214483	TRUE
Gpatch2	1	-0.434	5.05	7.91	0.0074	0.0476	0.178659	0.191266	TRUE
Hars2	1	-0.434	4.24	8.69	0.00517	0.0368	0.100305	0.107242	TRUE
Atf2	1	-0.436	5.92	25.1	1e-05	0.000384	0.302744	0.31288	TRUE
Ap2a2	1	-0.436	5.43	18.5	9.59e-05	0.00197	0.230183	0.244887	TRUE
Bnip3l	1	-0.436	7.77	20	5.66e-05	0.00132	0.690244	0.674406	TRUE
Zfp62	1	-0.436	5.03	10.3	0.00253	0.0222	0.176524	0.189608	TRUE
Nr3c1	1	-0.437	7.53	20.3	5.06e-05	0.00122	0.611585	0.60199	TRUE
Zfp292	1	-0.438	6.55	21.8	3.04e-05	0.000856	0.410366	0.415146	TRUE
Chd6	1	-0.439	6.72	19.7	6.42e-05	0.00144	0.457012	0.457711	TRUE
Ubqln4	1	-0.439	4.77	9.23	0.00406	0.0312	0.146037	0.164732	TRUE
Deaf1	1	-0.439	4.47	9.25	0.00402	0.031	0.121037	0.133776	TRUE
Aaed1	1	-0.439	7.17	17.7	0.000133	0.00252	0.537805	0.538419	TRUE
Terf2	1	-0.44	4.7	10.3	0.00256	0.0223	0.146951	0.14262	TRUE
Itch	1	-0.441	6.19	14.7	0.000404	0.00586	0.353963	0.369265	TRUE
Adgrg2	1	-0.441	6.53	11.4	0.00156	0.0157	0.340549	0.352128	TRUE
Zscan26	1	-0.441	5.13	12.3	0.00108	0.0119	0.190854	0.19403	TRUE
Rpl10a	1	-0.441	10.5	15.9	0.000255	0.00412	0.954268	0.955777	TRUE
Trmt1l	1	-0.442	4.56	8.71	0.00512	0.0366	0.125915	0.134328	TRUE
Rnf217	1	-0.442	4.93	12.2	0.00113	0.0123	0.164329	0.166943	TRUE
Cfap97	1	-0.442	4.76	11.2	0.00169	0.0166	0.143293	0.149254	TRUE
Cnot10	1	-0.442	5.61	22.6	2.29e-05	0.0007	0.256402	0.264234	TRUE
Nfrkb	1	-0.443	5.06	11	0.00185	0.0178	0.182927	0.189608	TRUE
Zfp871	1	-0.443	5.76	14.2	0.000503	0.00689	0.284451	0.285793	TRUE
Sh3pxd2a	1	-0.443	7.46	13.1	0.000794	0.00952	0.602439	0.605307	TRUE
2006-03-01	1	-0.444	5.2	9.49	0.00361	0.0288	0.194817	0.199558	TRUE
Fam199x	1	-0.445	4.48	9.14	0.00423	0.032	0.12439	0.119956	TRUE
Zfp451	1	-0.446	5.82	16.4	0.00021	0.00357	0.283537	0.291874	TRUE
4932438A13Rik	1	-0.446	5.84	9.18	0.00415	0.0316	0.283841	0.286346	TRUE
Gatad2b	1	-0.446	7.13	13.8	0.000587	0.00766	0.54878	0.537313	TRUE
Igsf3	1	-0.446	4.83	11.7	0.00139	0.0144	0.156098	0.15644	TRUE
2810474O19Rik	1	-0.446	6.05	9.61	0.00342	0.0276	0.312805	0.306247	TRUE
Iqsec1	1	-0.447	5.57	13.5	0.000657	0.0083	0.245427	0.268657	TRUE
Dennd6a	1	-0.447	5.22	12.7	0.000908	0.0105	0.200305	0.214483	TRUE
Xpo4	1	-0.447	4.95	12.8	0.000886	0.0104	0.167073	0.172471	TRUE
Rgl2	1	-0.447	4.56	9.02	0.00446	0.0331	0.12439	0.135434	TRUE
Id2	1	-0.448	7.93	18.8	8.76e-05	0.00183	0.5625	0.525152	TRUE
Fam53c	1	-0.448	5.02	8.34	0.00608	0.0413	0.17439	0.187949	TRUE
Phf14	1	-0.449	6.92	23.1	1.93e-05	0.000625	0.490244	0.50304	TRUE
Pbx1	1	-0.45	7.97	8.3	0.00618	0.0418	0.721341	0.694306	TRUE
Tdp2	1	-0.451	5.14	15.7	0.000275	0.00436	0.185976	0.189055	TRUE
Pias3	1	-0.452	4.64	10.6	0.00219	0.02	0.134756	0.140409	TRUE
Yeats2	1	-0.453	5.62	21.1	3.81e-05	0.000989	0.256098	0.26534	TRUE
Zyg11b	1	-0.454	5.61	11.9	0.00128	0.0135	0.255488	0.260918	TRUE
Ep300	1	-0.454	6	9.08	0.00434	0.0326	0.318293	0.327253	TRUE
Prkab1	1	-0.455	4.34	14.2	0.000501	0.00687	0.1125	0.117192	TRUE
Nfatc4	1	-0.455	5.67	15.3	0.000319	0.00491	0.265549	0.263129	TRUE
Spast	1	-0.455	5.37	25	1.05e-05	0.00039	0.218902	0.230514	TRUE
Zfp282	1	-0.456	4.42	8.88	0.00474	0.0346	0.120427	0.126036	TRUE
Atp13a2	1	-0.457	4.22	9.63	0.0034	0.0275	0.100305	0.104478	TRUE
Hoxa3	1	-0.457	4.43	7.84	0.00766	0.0487	0.112805	0.116086	TRUE
Nfxl1	1	-0.458	4.51	12.8	0.000884	0.0103	0.12622	0.125484	TRUE
Sun1	1	-0.458	5.47	10.2	0.00261	0.0227	0.233537	0.249309	TRUE
Igf1r	1	-0.458	7.4	11.1	0.00179	0.0174	0.60061	0.597568	TRUE
Fam13c	1	-0.458	4.33	7.81	0.00778	0.0492	0.102744	0.106136	TRUE
Sort1	1	-0.459	4.97	11.4	0.00157	0.0158	0.172866	0.170813	TRUE
Srsf2	1	-0.459	8.26	13.3	0.000713	0.00883	0.710976	0.758983	TRUE
Lhfpl2	1	-0.459	7.25	9.88	0.00304	0.0254	0.561585	0.553897	TRUE
Snapc3	1	-0.46	5.09	9.75	0.00321	0.0265	0.181707	0.188502	TRUE
B3galnt2	1	-0.461	4.34	10.6	0.0022	0.0201	0.109146	0.114428	TRUE
Rhobtb3	1	-0.461	6.82	22.5	2.4e-05	0.000725	0.46189	0.477612	TRUE
Cep120	1	-0.461	4.56	8.22	0.00641	0.0428	0.127744	0.13654	TRUE
Smc5	1	-0.461	5.74	24.2	1.33e-05	0.000474	0.265244	0.272526	TRUE
Dguok	1	-0.462	5.94	13.5	0.000668	0.00838	0.315549	0.319514	TRUE
Tcf3	1	-0.462	6.32	30.8	1.69e-06	9.26e-05	0.359146	0.38419	TRUE
Rxrb	1	-0.462	4.83	13.8	0.000583	0.00761	0.162195	0.160862	TRUE
Arid1a	1	-0.463	6.75	22.3	2.52e-05	0.000754	0.4625	0.457711	TRUE
Hdgfl3	1	-0.463	5.84	11.7	0.00141	0.0145	0.278963	0.278607	TRUE
Rnaseh2b	1	-0.463	5.37	9.02	0.00446	0.0331	0.204878	0.211166	TRUE
Oser1	1	-0.465	5.14	10.9	0.00193	0.0183	0.185061	0.199558	TRUE
Kmt2c	1	-0.465	6.32	10.7	0.00213	0.0196	0.37439	0.391376	TRUE
Med25	1	-0.465	5.21	19.9	5.84e-05	0.00135	0.196646	0.204533	TRUE
Ctdsp2	1	-0.465	7.15	8.76	0.00502	0.036	0.567683	0.570481	TRUE
Ints6	1	-0.465	5.74	16.3	0.000223	0.00373	0.253659	0.266446	TRUE
Kansl1l	1	-0.466	5.13	12.5	0.001	0.0113	0.18689	0.196794	TRUE
Mbtps1	1	-0.466	6.64	15	0.000363	0.00543	0.454268	0.464898	TRUE
4833420G17Rik	1	-0.466	5.51	15.5	0.000303	0.00472	0.235976	0.247098	TRUE
Ltbp3	1	-0.466	7.55	13.6	0.000625	0.008	0.647256	0.636816	TRUE
Vangl2	1	-0.467	5.05	15.6	0.000294	0.00461	0.184451	0.177999	TRUE
Cdc42se2	1	-0.467	5.25	18.8	8.85e-05	0.00185	0.208232	0.211719	TRUE
Tbc1d23	1	-0.467	5.56	12.4	0.00104	0.0116	0.247866	0.244887	TRUE
Dstyk	1	-0.468	5.11	8.95	0.00459	0.0338	0.189024	0.194583	TRUE
Snx21	1	-0.468	4.62	16.7	0.000192	0.00337	0.13811	0.139856	TRUE
2008-03-01	1	-0.468	4.76	8.06	0.0069	0.0453	0.149085	0.149807	TRUE
Mau2	1	-0.468	5.83	8.15	0.00661	0.0438	0.2875	0.296296	TRUE
Rbm5	1	-0.468	7.01	19	8.14e-05	0.00173	0.524085	0.509121	TRUE
Cox7a2l	1	-0.468	8.05	21	4.04e-05	0.00103	0.747561	0.731343	TRUE
Baz2b	1	-0.469	7.13	20.5	4.7e-05	0.00116	0.546037	0.538972	TRUE
Csrp2	1	-0.469	8.16	9.94	0.00296	0.0249	0.631402	0.626866	TRUE
Prelid2	1	-0.469	4.63	9.83	0.00311	0.0258	0.137195	0.139303	TRUE
Asxl1	1	-0.47	4.88	12.7	0.000903	0.0105	0.160671	0.167496	TRUE
Plekhf2	1	-0.471	4.41	10	0.00285	0.0242	0.116463	0.119956	TRUE
Mob2	1	-0.471	5.49	16.5	0.000207	0.00355	0.239634	0.245439	TRUE
Zfp236	1	-0.471	4.31	8.43	0.00583	0.04	0.107012	0.111111	TRUE
Stx16	1	-0.472	5.98	14.4	0.000464	0.00648	0.319207	0.327805	TRUE
Yes1	1	-0.472	4.98	11.6	0.00147	0.015	0.173476	0.174129	TRUE
D030056L22Rik	1	-0.472	4.92	9.69	0.00331	0.0271	0.156402	0.169707	TRUE
Rassf8	1	-0.473	5.86	9.55	0.00352	0.0283	0.283537	0.284688	TRUE
Socs2	1	-0.473	8.86	21.5	3.31e-05	0.0009	0.853049	0.823659	TRUE
Zfp90	1	-0.473	4.24	10.6	0.00227	0.0205	0.110061	0.104478	TRUE
Pcbp4	1	-0.473	5.93	21.4	3.51e-05	0.000939	0.301829	0.315091	TRUE
Ube2g1	1	-0.473	5.78	29.9	2.22e-06	0.000115	0.282012	0.296296	TRUE
Zfp523	1	-0.474	4.68	14.1	0.000517	0.00702	0.141463	0.145937	TRUE
Tshz2	1	-0.476	7.49	13.9	0.000565	0.00745	0.566768	0.584301	TRUE
Rab13	1	-0.476	6.24	9.8	0.00315	0.0261	0.364329	0.367606	TRUE
Usp33	1	-0.476	5.53	12.2	0.00115	0.0125	0.24939	0.237148	TRUE
Zfp260	1	-0.476	6.45	19.8	6.18e-05	0.00141	0.405183	0.395799	TRUE
Herc4	1	-0.476	4.97	12.4	0.00102	0.0115	0.171037	0.173024	TRUE
Adgrl1	1	-0.476	6.41	8.7	0.00516	0.0367	0.410671	0.400221	TRUE
Atxn7	1	-0.476	5.95	13	0.000827	0.0098	0.298476	0.304035	TRUE
Mpst	1	-0.477	4.41	7.77	0.00791	0.0499	0.122256	0.11885	TRUE
Mllt10	1	-0.478	6.07	19.6	6.49e-05	0.00145	0.330488	0.329464	TRUE
Srsf4	1	-0.478	5.62	28.9	3.02e-06	0.000149	0.250915	0.260918	TRUE
Osbpl11	1	-0.478	4.86	14	0.000541	0.00723	0.160671	0.163626	TRUE
Fam193a	1	-0.479	6.03	18.7	9.07e-05	0.00188	0.32439	0.31675	TRUE
Stk3	1	-0.479	5.26	14.4	0.000464	0.00648	0.202744	0.211719	TRUE
Usp25	1	-0.479	5.61	8.94	0.00462	0.0339	0.260976	0.263682	TRUE
Spats2l	1	-0.48	5.44	15.3	0.000324	0.00496	0.217073	0.214483	TRUE
Ccar2	1	-0.481	4.18	9.12	0.00426	0.0322	0.0972561	0.102819	TRUE
Fam171a2	1	-0.481	5.13	11.5	0.00148	0.0151	0.192683	0.192371	TRUE
Gtpbp2	1	-0.481	5.55	12.2	0.00113	0.0124	0.252439	0.254837	TRUE
Clock	1	-0.482	6	9.91	0.003	0.0252	0.320732	0.315091	TRUE
Anapc7	1	-0.482	5.54	18.6	9.55e-05	0.00196	0.24939	0.254284	TRUE
Epm2aip1	1	-0.482	5.43	15.6	0.00029	0.00456	0.22378	0.228856	TRUE
Ing4	1	-0.483	6	18.6	9.26e-05	0.00192	0.331707	0.325594	TRUE
Meis1	1	-0.483	6.84	24.5	1.23e-05	0.000444	0.484146	0.462687	TRUE
Kif1b	1	-0.484	7.12	19.1	7.74e-05	0.00168	0.542073	0.530127	TRUE
Zc3h4	1	-0.484	4.29	8.67	0.00523	0.0371	0.103659	0.107242	TRUE
Ip6k1	1	-0.484	5.62	9.29	0.00395	0.0307	0.253354	0.26534	TRUE
Jcad	1	-0.484	5.63	12.4	0.00103	0.0115	0.256098	0.253731	TRUE
Creb1	1	-0.485	6.04	22.9	2.05e-05	0.00065	0.305488	0.321725	TRUE
Mkln1	1	-0.485	6.69	13.1	0.000783	0.00943	0.459146	0.447761	TRUE
Dek	1	-0.485	7.83	15.5	0.000304	0.00473	0.579878	0.650083	TRUE
Alg6	1	-0.486	4.35	8.37	0.00598	0.0408	0.109451	0.116086	TRUE
Pcgf2	1	-0.486	4.66	12.2	0.00114	0.0124	0.142378	0.148701	TRUE
Zfp410	1	-0.486	5.15	17.9	0.000121	0.00236	0.194207	0.19016	TRUE
Ankrd26	1	-0.487	4.65	12.4	0.00102	0.0115	0.124085	0.134328	TRUE
Mex3b	1	-0.487	6.11	22.3	2.56e-05	0.000763	0.319512	0.306799	TRUE
Cdkn2aip	1	-0.487	5.22	13.7	0.000608	0.00786	0.194207	0.196241	TRUE
Spon2	1	-0.489	8.62	10.5	0.00236	0.0212	0.728354	0.72471	TRUE
Ppp1r13b	1	-0.489	4.48	12.2	0.00112	0.0123	0.119207	0.127142	TRUE
Maf1	1	-0.489	5.51	15.5	0.000305	0.00474	0.24878	0.246545	TRUE
Trmt13	1	-0.49	4.52	10	0.00284	0.0242	0.127744	0.119956	TRUE
Vps37d	1	-0.49	4.24	9.43	0.0037	0.0292	0.106402	0.1089	TRUE
Jade1	1	-0.491	6.7	17.1	0.000165	0.003	0.388415	0.391376	TRUE
Trim24	1	-0.491	5.4	9.56	0.0035	0.0282	0.22378	0.2178	TRUE
Kctd15	1	-0.491	4.27	10.5	0.00228	0.0206	0.108232	0.103372	TRUE
Cspp1	1	-0.493	5.83	16.6	0.0002	0.00346	0.280793	0.27916	TRUE
Crkl	1	-0.493	4.84	13.8	0.000585	0.00764	0.149695	0.147595	TRUE
Ago1	1	-0.496	5.44	10.8	0.00204	0.019	0.241159	0.238253	TRUE
Abcc5	1	-0.496	5.14	11	0.0019	0.0181	0.197561	0.195688	TRUE
Tmem243	1	-0.497	4.82	10.3	0.00257	0.0224	0.155793	0.152018	TRUE
Casc3	1	-0.497	5.12	16.3	0.00022	0.00369	0.193902	0.191266	TRUE
Ikbkb	1	-0.499	5.48	13.6	0.000639	0.00815	0.23872	0.243228	TRUE
Rpain	1	-0.499	4.62	17	0.000168	0.00304	0.136585	0.141515	TRUE
Prdm5	1	-0.5	4.76	10.8	0.00207	0.0192	0.150305	0.148148	TRUE
Ube2d1	1	-0.5	5.44	21.2	3.66e-05	0.000966	0.237805	0.233831	TRUE
Ncoa2	1	-0.501	5.46	10.2	0.00259	0.0226	0.233232	0.226092	TRUE
Cnot6l	1	-0.501	6.29	23.9	1.5e-05	0.000515	0.364634	0.36042	TRUE
Igfbp4	1	-0.501	7.22	10.5	0.0023	0.0208	0.474695	0.462687	TRUE
Scai	1	-0.502	5.05	8.7	0.00515	0.0367	0.178049	0.18021	TRUE
Hmbox1	1	-0.502	5.26	12.5	0.00098	0.0111	0.207622	0.201216	TRUE
Tdrd3	1	-0.502	5.05	16.7	0.000187	0.0033	0.182927	0.18021	TRUE
Nr2c2	1	-0.503	5.89	22.1	2.73e-05	0.000797	0.29939	0.30293	TRUE
5031439G07Rik	1	-0.503	4.71	16.4	0.000216	0.00365	0.144512	0.149807	TRUE
Arhgap29	1	-0.504	6.92	18.5	9.71e-05	0.00199	0.491768	0.468214	TRUE
Ikzf5	1	-0.505	4.93	11.1	0.0018	0.0174	0.170427	0.161968	TRUE
Ip6k2	1	-0.505	5.05	15.4	0.000312	0.00481	0.182012	0.176341	TRUE
Xpo7	1	-0.506	5.44	15.8	0.000268	0.00429	0.236585	0.234936	TRUE
Smc6	1	-0.506	7.28	41	9.92e-08	9.06e-06	0.539329	0.543947	TRUE
Nt5c2	1	-0.506	4.16	10.5	0.00237	0.0212	0.101829	0.102819	TRUE
Trp53bp2	1	-0.507	5.13	19.1	7.79e-05	0.00168	0.185976	0.192371	TRUE
Gabarapl1	1	-0.507	5.68	10	0.00284	0.0242	0.259756	0.273632	TRUE
Thap2	1	-0.507	5.71	15.6	0.000291	0.00457	0.269207	0.271973	TRUE
Slc22a17	1	-0.507	4.33	8.83	0.00486	0.0353	0.119512	0.106689	TRUE
Phip	1	-0.507	6.62	27.7	4.31e-06	0.000198	0.393902	0.382532	TRUE
Nfix	1	-0.508	8.7	15.5	0.000305	0.00474	0.828659	0.812051	TRUE
Tle3	1	-0.508	5.91	15.5	0.000306	0.00474	0.305183	0.305141	TRUE
Hs3st1	1	-0.509	4.96	9.47	0.00365	0.0289	0.143293	0.148148	TRUE
D430042O09Rik	1	-0.509	4.81	9.22	0.00408	0.0313	0.145122	0.143726	TRUE
Pds5b	1	-0.51	5.98	24.1	1.39e-05	0.00049	0.31128	0.300166	TRUE
Pogz	1	-0.511	5.12	10.1	0.00275	0.0237	0.192988	0.186844	TRUE
Tia1	1	-0.511	7.04	40.7	1.05e-07	9.43e-06	0.516159	0.512438	TRUE
Ap1s2	1	-0.512	4.67	9.44	0.0037	0.0292	0.144512	0.140962	TRUE
Podxl2	1	-0.512	6.26	20.7	4.49e-05	0.00111	0.371646	0.363184	TRUE
Pias1	1	-0.513	5.29	11.6	0.00145	0.0148	0.203963	0.210061	TRUE
Jmy	1	-0.513	6.21	19.7	6.28e-05	0.00142	0.359146	0.338861	TRUE
Kdm2b	1	-0.514	5.02	23.4	1.76e-05	0.000588	0.178354	0.179657	TRUE
Tnrc18	1	-0.514	6.11	22.3	2.55e-05	0.00076	0.345122	0.323383	TRUE
Grpel2	1	-0.514	4.24	10.2	0.00268	0.0231	0.103354	0.104478	TRUE
Zfp110	1	-0.515	4.44	10.6	0.0022	0.0201	0.120122	0.119956	TRUE
Atr	1	-0.515	4.62	10.4	0.00239	0.0213	0.132927	0.13654	TRUE
Dvl2	1	-0.515	4.28	13.3	0.000718	0.00887	0.110366	0.106136	TRUE
Upf2	1	-0.516	5.4	19.5	6.77e-05	0.0015	0.230183	0.227197	TRUE
Zfp606	1	-0.516	4.45	12.6	0.000957	0.0109	0.121646	0.119403	TRUE
Mknk2	1	-0.517	5.2	12	0.00122	0.0131	0.199085	0.194583	TRUE
Dirc2	1	-0.517	5.11	12.1	0.00117	0.0127	0.195732	0.185738	TRUE
Anp32e	1	-0.52	6.88	15.6	0.000285	0.0045	0.407927	0.447761	TRUE
Ephb4	1	-0.52	4.49	12.2	0.00112	0.0123	0.127744	0.119956	TRUE
Gid4	1	-0.52	5.05	11.1	0.0018	0.0174	0.17439	0.179657	TRUE
Txlng	1	-0.521	4.26	10.8	0.00204	0.019	0.103354	0.106136	TRUE
Zbtb10	1	-0.521	4.88	8.82	0.00488	0.0354	0.156402	0.149807	TRUE
Zfp512	1	-0.521	4.53	10.8	0.002	0.0188	0.131402	0.129906	TRUE
Rgl1	1	-0.522	5.17	8.11	0.00674	0.0444	0.193902	0.185185	TRUE
Vezt	1	-0.522	4.85	11.5	0.00152	0.0154	0.160976	0.157546	TRUE
Tfcp2	1	-0.522	4.4	11	0.00186	0.0179	0.118902	0.118297	TRUE
Atp2b4	1	-0.523	6.52	11.4	0.00159	0.0159	0.401829	0.386401	TRUE
Luc7l3	1	-0.523	7.37	52.4	6.1e-09	8.82e-07	0.581402	0.580984	TRUE
Nek1	1	-0.524	4.41	13	0.000804	0.00961	0.114329	0.113875	TRUE
Phf12	1	-0.524	5.21	23.3	1.81e-05	0.000599	0.206098	0.20398	TRUE
Ppwd1	1	-0.526	4.43	17.8	0.000124	0.00239	0.119817	0.120509	TRUE
Ttbk2	1	-0.527	4.42	9.43	0.00371	0.0293	0.119817	0.114428	TRUE
Dusp10	1	-0.529	6.52	25.3	9.38e-06	0.000364	0.403659	0.401327	TRUE
Fam171a1	1	-0.529	4.2	13.7	0.000616	0.00793	0.0987805	0.101714	TRUE
Nmt2	1	-0.529	4.78	10.5	0.00232	0.0209	0.148171	0.145384	TRUE
Rnf122	1	-0.529	6.13	8.99	0.00451	0.0335	0.305793	0.296296	TRUE
Msantd2	1	-0.529	4.8	22.8	2.14e-05	0.000671	0.156707	0.151465	TRUE
BC005537	1	-0.529	7.23	9.48	0.00364	0.0289	0.579268	0.55058	TRUE
Sertad3	1	-0.53	4.85	12.5	0.00101	0.0114	0.156402	0.153676	TRUE
Marf1	1	-0.53	5.4	9.14	0.00422	0.032	0.235976	0.233278	TRUE
Senp7	1	-0.53	5.69	24	1.46e-05	0.000506	0.273171	0.258154	TRUE
Zfp592	1	-0.531	4.87	8.89	0.00472	0.0346	0.158841	0.162521	TRUE
Kcnq1ot1	1	-0.531	8.59	16.7	0.00019	0.00334	0.710976	0.679934	TRUE
Cep350	1	-0.532	5.62	24.7	1.16e-05	0.000422	0.253049	0.252073	TRUE
Foxp4	1	-0.532	5.09	14.6	0.000432	0.00615	0.187805	0.187396	TRUE
Ubn2	1	-0.533	6.9	15.7	0.000281	0.00445	0.500915	0.489773	TRUE
Pnpla2	1	-0.533	4.47	7.8	0.00781	0.0494	0.122561	0.122167	TRUE
Hsf2	1	-0.533	4.37	15.2	0.000341	0.00517	0.117073	0.110558	TRUE
Soga1	1	-0.534	4.82	14.3	0.000473	0.00658	0.158232	0.155887	TRUE
Gle1	1	-0.535	5.53	16.6	0.0002	0.00346	0.248476	0.236042	TRUE
Nkain4	1	-0.535	5.08	8.35	0.00606	0.0412	0.167988	0.160862	TRUE
Zbtb44	1	-0.535	6.09	10.4	0.0024	0.0213	0.332622	0.325594	TRUE
Tpmt	1	-0.535	4.34	13.6	0.00064	0.00816	0.114024	0.116086	TRUE
Sap30l	1	-0.536	6.12	47.8	1.8e-08	2.22e-06	0.331098	0.344389	TRUE
Atf7ip	1	-0.537	5.78	18.5	9.9e-05	0.00201	0.28628	0.275843	TRUE
Tbl1xr1	1	-0.538	5.27	14.3	0.000475	0.0066	0.21311	0.209508	TRUE
Tet1	1	-0.538	4.9	13.9	0.000575	0.00754	0.157622	0.149254	TRUE
Erlin1	1	-0.538	4.9	13	0.000816	0.0097	0.164024	0.160862	TRUE
Pot1a	1	-0.541	4.33	9.98	0.00292	0.0247	0.110671	0.114428	TRUE
Zfp740	1	-0.541	5.49	15	0.000368	0.00548	0.252439	0.229961	TRUE
Scmh1	1	-0.542	5.19	23	2.04e-05	0.000648	0.200305	0.196794	TRUE
Mmp11	1	-0.542	4.91	14.6	0.000427	0.00609	0.160366	0.16031	TRUE
Mnt	1	-0.542	4.61	8.84	0.00484	0.0352	0.132927	0.13267	TRUE
Sos2	1	-0.542	4.83	11	0.00183	0.0176	0.157622	0.152018	TRUE
Mdfic	1	-0.543	5.67	11.2	0.00172	0.0169	0.259146	0.243228	TRUE
Bckdha	1	-0.543	4.76	14	0.000552	0.00734	0.157012	0.149254	TRUE
Ypel3	1	-0.544	6.72	13.7	0.000621	0.00797	0.478049	0.44942	TRUE
Pygb	1	-0.545	4.43	15.2	0.000332	0.00505	0.121646	0.119403	TRUE
Fam102b	1	-0.545	7.07	8.51	0.00561	0.0389	0.494207	0.482034	TRUE
Zmiz2	1	-0.545	4.75	19.3	7.21e-05	0.00158	0.152744	0.145937	TRUE
Slc29a1	1	-0.545	4.86	16.2	0.00023	0.00382	0.152134	0.150912	TRUE
Sufu	1	-0.546	4.27	10.3	0.00258	0.0225	0.107927	0.103372	TRUE
Prpf18	1	-0.547	4.78	12.6	0.000952	0.0109	0.156402	0.15644	TRUE
Tnrc6c	1	-0.547	7.27	22	2.85e-05	0.00082	0.587805	0.566611	TRUE
Afdn	1	-0.547	6.47	28.8	3.07e-06	0.000151	0.399085	0.393035	TRUE
Twsg1	1	-0.548	6.7	16.6	0.0002	0.00346	0.447866	0.446656	TRUE
Acsl3	1	-0.549	4.55	10.8	0.00207	0.0192	0.12439	0.117192	TRUE
Lbr	1	-0.549	5.14	23.2	1.85e-05	0.00061	0.170122	0.179657	TRUE
Itpr2	1	-0.549	5.52	12.2	0.00114	0.0124	0.235976	0.236042	TRUE
Tgif2	1	-0.551	4.42	10.7	0.00216	0.0198	0.121037	0.107794	TRUE
Spen	1	-0.552	5.71	17.9	0.00012	0.00234	0.27622	0.266446	TRUE
Dcun1d4	1	-0.552	4.29	13.2	0.000749	0.00913	0.107622	0.102266	TRUE
Dcbld2	1	-0.552	4.5	15.8	0.000265	0.00426	0.125305	0.121061	TRUE
Bend5	1	-0.554	4.77	12.3	0.00108	0.0119	0.150915	0.142067	TRUE
Zfp263	1	-0.554	4.37	12.4	0.00104	0.0116	0.117683	0.115533	TRUE
Swt1	1	-0.555	5.81	21.1	3.9e-05	0.00101	0.289024	0.271421	TRUE
Rnf152	1	-0.556	6.93	22.8	2.14e-05	0.000671	0.452744	0.427861	TRUE
2610008E11Rik	1	-0.558	4.74	11.9	0.0013	0.0136	0.153354	0.145937	TRUE
Rnf168	1	-0.558	4.82	10.3	0.00251	0.0221	0.147256	0.145384	TRUE
Cep68	1	-0.559	4.42	10.1	0.00275	0.0237	0.119207	0.117192	TRUE
Atad2b	1	-0.559	5.97	30.3	1.94e-06	0.000104	0.314634	0.300719	TRUE
Bsdc1	1	-0.56	4.91	14.6	0.000422	0.00603	0.171951	0.159757	TRUE
Rsrp1	1	-0.56	8.47	15.1	0.000357	0.00536	0.815549	0.776119	TRUE
Msh3	1	-0.56	4.26	10.5	0.00232	0.0209	0.105488	0.0950802	TRUE
Zbtb11	1	-0.56	4.85	13.4	0.000677	0.00846	0.152744	0.151465	TRUE
Akap8l	1	-0.56	5.29	10	0.00282	0.0242	0.212805	0.202875	TRUE
Rnf38	1	-0.562	5.02	12.5	0.00102	0.0114	0.187805	0.171365	TRUE
Zfp354c	1	-0.562	5.25	27.7	4.38e-06	0.0002	0.207012	0.194583	TRUE
Cramp1l	1	-0.562	4.71	13.4	0.000694	0.00863	0.144207	0.14649	TRUE
Ap4m1	1	-0.563	4.73	17.4	0.000144	0.00268	0.153963	0.143726	TRUE
Numa1	1	-0.563	6.16	14.6	0.000426	0.00608	0.359451	0.343284	TRUE
Pik3ip1	1	-0.563	6.1	8.75	0.00504	0.0361	0.344207	0.299613	TRUE
Gzf1	1	-0.564	4.31	16.7	0.000188	0.00331	0.113415	0.10503	TRUE
Vhl	1	-0.564	4.29	15.3	0.000327	0.00499	0.106402	0.106136	TRUE
C1qtnf7	1	-0.565	7.24	15.2	0.000333	0.00506	0.544512	0.531786	TRUE
Fnip1	1	-0.565	5.64	9.4	0.00376	0.0296	0.259756	0.248756	TRUE
Ric8b	1	-0.566	4.16	9.37	0.00381	0.0299	0.102134	0.0967385	TRUE
Arsk	1	-0.566	4.34	7.77	0.00789	0.0498	0.109756	0.108347	TRUE
Ccdc34	1	-0.567	6.74	9.33	0.00387	0.0303	0.354268	0.38419	TRUE
Rbl2	1	-0.567	4.67	8.45	0.00577	0.0397	0.142378	0.138751	TRUE
Zfp462	1	-0.569	4.68	19.8	5.99e-05	0.00138	0.141159	0.13654	TRUE
Kcnk3	1	-0.569	6.92	16.9	0.000178	0.00318	0.432622	0.402985	TRUE
Git2	1	-0.57	5.82	14.9	0.00038	0.00561	0.280183	0.274185	TRUE
Tspan12	1	-0.57	4.16	10.4	0.00237	0.0212	0.102439	0.0972913	TRUE
Egr1	1	-0.571	10.6	9.72	0.00327	0.0268	0.877744	0.859038	TRUE
Ptbp2	1	-0.572	6.07	20.4	4.99e-05	0.00121	0.352134	0.325041	TRUE
Fam118a	1	-0.572	5.24	19.2	7.66e-05	0.00166	0.203659	0.194583	TRUE
Sephs1	1	-0.575	5.32	25.1	1.01e-05	0.000384	0.205488	0.20398	TRUE
Cdkn2d	1	-0.575	5.56	14.8	0.000388	0.0057	0.196037	0.210614	TRUE
Zfp30	1	-0.576	5.04	22.7	2.19e-05	0.000683	0.175305	0.167496	TRUE
2510009E07Rik	1	-0.576	5.68	12.3	0.00106	0.0118	0.27622	0.255943	TRUE
Kdm3a	1	-0.577	4.77	8	0.00709	0.0461	0.150915	0.149254	TRUE
Ttc32	1	-0.577	4.24	16.6	0.000201	0.00347	0.101524	0.102819	TRUE
Dusp8	1	-0.578	5.39	14.9	0.000372	0.00552	0.204573	0.206744	TRUE
Ldb1	1	-0.578	6.18	12.7	0.0009	0.0105	0.368902	0.343284	TRUE
Ank2	1	-0.579	6.66	20	5.71e-05	0.00133	0.424085	0.396904	TRUE
Zfp157	1	-0.581	4.9	19.2	7.53e-05	0.00164	0.169512	0.155334	TRUE
Snn	1	-0.581	4.83	15.4	0.000308	0.00475	0.168598	0.148148	TRUE
Ncapd3	1	-0.582	4.81	9.72	0.00326	0.0267	0.128354	0.130459	TRUE
Nab1	1	-0.584	6.54	12.6	0.000945	0.0108	0.411585	0.403538	TRUE
Wipf1	1	-0.584	5.69	9.67	0.00334	0.0272	0.270732	0.268104	TRUE
Ift81	1	-0.584	5.08	22.7	2.22e-05	0.000684	0.18689	0.177999	TRUE
Ttyh3	1	-0.584	5.58	22.8	2.16e-05	0.000676	0.263415	0.243781	TRUE
Ing3	1	-0.585	4.72	10.6	0.0022	0.0201	0.147561	0.14262	TRUE
Dusp16	1	-0.585	5.56	14.3	0.000481	0.00666	0.249695	0.238806	TRUE
Srgap1	1	-0.585	6.11	33.6	7.54e-07	4.86e-05	0.343902	0.3267	TRUE
Kat6b	1	-0.585	5.83	13	0.0008	0.00958	0.298476	0.279713	TRUE
Cep57	1	-0.585	5.37	27.8	4.22e-06	0.000195	0.2125	0.207297	TRUE
Map3k1	1	-0.585	5.11	15	0.000366	0.00547	0.182622	0.176341	TRUE
Dip2b	1	-0.585	5.07	14.2	0.000506	0.00691	0.187195	0.186291	TRUE
Rnf165	1	-0.586	4.86	9.78	0.00317	0.0262	0.157927	0.145937	TRUE
Celf2	1	-0.587	8.8	20.8	4.22e-05	0.00107	0.873476	0.833057	TRUE
Brd3	1	-0.587	6.79	61.4	8.65e-10	1.47e-07	0.47561	0.456053	TRUE
Emsy	1	-0.587	5.94	26.4	6.52e-06	0.000273	0.308232	0.289663	TRUE
Amer1	1	-0.588	4.95	15.3	0.000323	0.00495	0.172866	0.155887	TRUE
Fbxo30	1	-0.59	5.02	12.9	0.000857	0.0101	0.171951	0.169154	TRUE
Plekha5	1	-0.591	5.46	25.1	9.97e-06	0.000383	0.242073	0.219458	TRUE
Mapre2	1	-0.591	6.91	20	5.64e-05	0.00132	0.518598	0.489773	TRUE
Tanc1	1	-0.592	6.4	11.7	0.0014	0.0145	0.39939	0.385849	TRUE
Fto	1	-0.594	6.31	34.4	5.91e-07	4.03e-05	0.392378	0.378662	TRUE
Arid2	1	-0.595	6.18	18.4	9.91e-05	0.00201	0.367073	0.339967	TRUE
Nme7	1	-0.596	4.19	17.8	0.000126	0.00243	0.103049	0.104478	TRUE
Rcor3	1	-0.596	5.5	20.7	4.35e-05	0.00109	0.242073	0.226645	TRUE
Pink1	1	-0.597	5.78	11.3	0.00163	0.0162	0.280793	0.285793	TRUE
Glt8d2	1	-0.597	4.86	14.8	0.000393	0.00576	0.164939	0.153123	TRUE
Rab23	1	-0.598	5.2	10.3	0.00256	0.0224	0.184756	0.177446	TRUE
Gpsm1	1	-0.598	5.13	26.5	6.39e-06	0.00027	0.197866	0.191819	TRUE
Ing2	1	-0.599	5.29	29.7	2.33e-06	0.00012	0.206707	0.198452	TRUE
Obsl1	1	-0.6	4.85	18.1	0.000114	0.00225	0.156402	0.153123	TRUE
Limd1	1	-0.6	5.97	22	2.85e-05	0.00082	0.306402	0.295744	TRUE
Prcc	1	-0.602	4.38	21.7	3.15e-05	0.000876	0.117683	0.110006	TRUE
Sclt1	1	-0.603	4.73	19.8	6.1e-05	0.0014	0.145427	0.134328	TRUE
Heg1	1	-0.603	6.21	8	0.0071	0.0461	0.346341	0.318961	TRUE
Cep112	1	-0.604	4.52	13.8	0.000591	0.0077	0.12561	0.113875	TRUE
Adamts10	1	-0.604	8.01	8.64	0.0053	0.0375	0.703963	0.658928	TRUE
Auts2	1	-0.605	7.01	23.6	1.61e-05	0.000545	0.464024	0.458264	TRUE
1190002N15Rik	1	-0.605	4.58	17.9	0.000121	0.00236	0.132622	0.121614	TRUE
Phf21a	1	-0.606	5.98	11.2	0.00173	0.0169	0.322256	0.299613	TRUE
Crtc3	1	-0.607	6.22	22.4	2.48e-05	0.000744	0.361585	0.3466	TRUE
Jarid2	1	-0.607	5.16	16.2	0.000232	0.00385	0.203963	0.177446	TRUE
Scaper	1	-0.608	4.23	11.7	0.00141	0.0145	0.103963	0.0967385	TRUE
Rnf167	1	-0.608	5.09	17.6	0.000134	0.00255	0.180488	0.177446	TRUE
Pde7a	1	-0.609	4.76	27	5.51e-06	0.000241	0.154268	0.141515	TRUE
Amotl2	1	-0.609	6.25	14.8	0.000398	0.00581	0.345122	0.318961	TRUE
Rbak	1	-0.61	4.12	14.6	0.000427	0.00609	0.100305	0.0917634	TRUE
Fbln5	1	-0.61	4.97	7.96	0.00724	0.0468	0.15122	0.131564	TRUE
Socs7	1	-0.611	4.61	12.4	0.00104	0.0116	0.140244	0.129906	TRUE
Thra	1	-0.611	7.35	28.6	3.28e-06	0.000159	0.626829	0.573245	TRUE
Kdm7a	1	-0.612	6.13	14.9	0.000382	0.00563	0.34878	0.319514	TRUE
Pck2	1	-0.613	4.93	22.7	2.26e-05	0.000694	0.16372	0.15644	TRUE
Sik2	1	-0.613	4.41	12.1	0.0012	0.0129	0.116768	0.103925	TRUE
Sntb2	1	-0.614	7.42	12.7	0.000907	0.0105	0.618598	0.570481	TRUE
Irs1	1	-0.616	4.9	14	0.000542	0.00724	0.163415	0.15644	TRUE
Svep1	1	-0.616	4.72	10.9	0.00193	0.0183	0.140854	0.129353	TRUE
Zzef1	1	-0.616	5.7	8.73	0.00508	0.0363	0.283537	0.263129	TRUE
Msl1	1	-0.619	6.39	15.8	0.000266	0.00428	0.413415	0.379768	TRUE
Fam126b	1	-0.62	5.35	8.52	0.00559	0.0388	0.2125	0.185738	TRUE
Poc1b	1	-0.62	4.52	25.8	8.07e-06	0.000325	0.129878	0.116086	TRUE
Lrig3	1	-0.62	4.38	13.1	0.000771	0.00933	0.114329	0.102819	TRUE
Ednra	1	-0.62	6.6	11.7	0.00142	0.0145	0.420122	0.38806	TRUE
Ppp2r3a	1	-0.62	5.35	14.1	0.000512	0.00698	0.216159	0.209508	TRUE
Nsd2	1	-0.622	5.76	20.4	4.93e-05	0.0012	0.238415	0.236042	TRUE
Lyst	1	-0.622	4.53	12.6	0.000952	0.0109	0.127744	0.119403	TRUE
Tsc1	1	-0.624	4.71	10	0.00284	0.0242	0.143902	0.133776	TRUE
Trappc12	1	-0.624	4.26	21.7	3.13e-05	0.000874	0.107317	0.0995025	TRUE
Zeb1	1	-0.625	6.28	31.8	1.27e-06	7.42e-05	0.354268	0.331675	TRUE
Prdm6	1	-0.626	7.36	18.3	0.000106	0.00211	0.615244	0.567164	TRUE
Maml2	1	-0.627	5.15	20.2	5.31e-05	0.00127	0.195732	0.181316	TRUE
Kcnb2	1	-0.628	6.71	8.4	0.0059	0.0404	0.428354	0.353787	TRUE
AC165953.2	1	-0.629	4.38	10.3	0.00249	0.022	0.118598	0.108347	TRUE
Proser1	1	-0.63	5.03	16.5	0.000207	0.00355	0.186585	0.172471	TRUE
Plekhm2	1	-0.63	5.16	9.17	0.00418	0.0317	0.193293	0.190713	TRUE
Morc2a	1	-0.632	4.53	18	0.000116	0.00228	0.134146	0.121061	TRUE
Lifr	1	-0.633	5.94	12.7	0.000931	0.0107	0.307622	0.271421	TRUE
Rsbn1	1	-0.634	5.53	16.9	0.000173	0.00312	0.249085	0.221117	TRUE
Msl2	1	-0.636	5.16	15.2	0.000338	0.00513	0.196341	0.185185	TRUE
Tnrc6b	1	-0.636	7.29	22.8	2.13e-05	0.000669	0.6	0.5445	TRUE
Atrnl1	1	-0.636	6.26	16	0.000251	0.00408	0.368293	0.34052	TRUE
Ssbp2	1	-0.639	6.69	28.6	3.3e-06	0.000159	0.460366	0.407407	TRUE
Haus3	1	-0.641	4.37	11.9	0.00127	0.0134	0.107622	0.0989497	TRUE
Hbp1	1	-0.642	6.72	23.8	1.52e-05	0.000519	0.478354	0.443892	TRUE
Rad21	1	-0.642	6.43	42.9	6.1e-08	6.11e-06	0.360366	0.364842	TRUE
Rbmx	1	-0.643	5.52	24.8	1.1e-05	0.000405	0.244512	0.219458	TRUE
Ogt	1	-0.644	7.44	11.2	0.00174	0.017	0.628354	0.587065	TRUE
Mum1	1	-0.644	4.88	25.6	8.52e-06	0.000339	0.164329	0.15644	TRUE
Cys1	1	-0.644	5.37	8.18	0.00654	0.0435	0.222866	0.205086	TRUE
Slc44a2	1	-0.646	5.79	15.4	0.000312	0.00481	0.292378	0.278607	TRUE
Ccp110	1	-0.648	4.29	15.4	0.000311	0.00479	0.1125	0.0995025	TRUE
Kdm6a	1	-0.649	5.23	10	0.00283	0.0242	0.21311	0.18408	TRUE
Cep85l	1	-0.649	5.25	21.2	3.74e-05	0.00098	0.215244	0.199005	TRUE
Terf1	1	-0.651	4.74	25.5	8.8e-06	0.000349	0.146341	0.133776	TRUE
Zfp281	1	-0.651	5.02	23.9	1.49e-05	0.000511	0.180793	0.170813	TRUE
C1galt1	1	-0.652	4.32	8.69	0.00517	0.0368	0.109451	0.104478	TRUE
Jph1	1	-0.653	4.8	9.44	0.0037	0.0292	0.152439	0.13267	TRUE
Tspan2	1	-0.653	5.36	24.4	1.24e-05	0.000448	0.212195	0.18021	TRUE
Lrrc17	1	-0.653	4.18	9.97	0.00293	0.0247	0.1	0.0895522	TRUE
Zmym5	1	-0.653	6.16	21.8	3.01e-05	0.00085	0.364024	0.317302	TRUE
St6gal1	1	-0.654	4.92	12	0.00122	0.0131	0.168598	0.15644	TRUE
Zbtb37	1	-0.656	4.89	19.1	7.88e-05	0.00169	0.158841	0.154229	TRUE
Phf13	1	-0.656	4.55	18.5	9.75e-05	0.00199	0.12378	0.120509	TRUE
Mafb	1	-0.657	5.31	13.1	0.000785	0.00944	0.205183	0.163074	TRUE
Ncoa7	1	-0.657	4.85	25.9	7.75e-06	0.000316	0.16189	0.140409	TRUE
Rora	1	-0.657	7.8	11.7	0.00139	0.0144	0.663415	0.614151	TRUE
Crlf3	1	-0.657	4.61	22.6	2.32e-05	0.000707	0.131402	0.124931	TRUE
Anp32a	1	-0.659	7.1	38.6	1.84e-07	1.5e-05	0.517378	0.500829	TRUE
Cbx6	1	-0.659	6.37	8.02	0.00702	0.0458	0.395122	0.363184	TRUE
Pwwp2a	1	-0.66	5.56	37.8	2.3e-07	1.81e-05	0.255183	0.234936	TRUE
Carmil1	1	-0.66	4.41	9.41	0.00375	0.0295	0.120427	0.105583	TRUE
Rif1	1	-0.662	5.96	51.5	7.64e-09	1.08e-06	0.291463	0.270315	TRUE
S100pbp	1	-0.662	4.23	11.1	0.00178	0.0173	0.11128	0.0961857	TRUE
Ablim1	1	-0.663	7.26	19.8	6.18e-05	0.00141	0.575	0.51686	TRUE
Pde4b	1	-0.664	7.44	16.5	0.000206	0.00354	0.570732	0.50304	TRUE
Mtmr14	1	-0.665	4.12	18	0.000119	0.00233	0.100915	0.090105	TRUE
Col3a1	1	-0.666	11.6	9.72	0.00326	0.0267	0.981098	0.965727	TRUE
H1fx	1	-0.666	6.38	7.87	0.00755	0.0483	0.287805	0.26921	TRUE
Nynrin	1	-0.666	4.28	16.8	0.000182	0.00323	0.1125	0.100608	TRUE
Ncald	1	-0.666	6.52	27.9	4.08e-06	0.00019	0.403963	0.36429	TRUE
Tmem44	1	-0.666	4.26	11.8	0.00131	0.0137	0.117378	0.101714	TRUE
Pptc7	1	-0.667	4.43	10.8	0.00204	0.019	0.120122	0.114981	TRUE
Tenm4	1	-0.669	6.8	16.6	0.000194	0.00339	0.443293	0.385849	TRUE
Jup	1	-0.669	4.94	16.4	0.000211	0.00359	0.175	0.155334	TRUE
Fcho2	1	-0.669	6.21	20.4	4.88e-05	0.00119	0.371646	0.344942	TRUE
Uhrf2	1	-0.669	6.45	34.2	6.29e-07	4.23e-05	0.403963	0.353787	TRUE
Tgfb3	1	-0.67	6.87	17.6	0.000136	0.00257	0.497561	0.451078	TRUE
Rtn2	1	-0.671	4.14	9.03	0.00444	0.0331	0.100305	0.0906578	TRUE
Lpl	1	-0.672	4.57	10.8	0.00203	0.0189	0.11189	0.0983969	TRUE
Map3k3	1	-0.672	4.74	12.6	0.000943	0.0108	0.152439	0.138751	TRUE
Ulk2	1	-0.673	5.69	20.2	5.36e-05	0.00127	0.285061	0.25539	TRUE
Net1	1	-0.674	8.64	28.6	3.33e-06	0.00016	0.725915	0.67717	TRUE
Cntln	1	-0.675	5.43	16.3	0.000218	0.00367	0.203354	0.192371	TRUE
Rmnd5a	1	-0.677	5.65	16.8	0.000185	0.00328	0.279573	0.253179	TRUE
Synpo2	1	-0.68	5.06	11.2	0.0017	0.0167	0.163415	0.145937	TRUE
H2afv	1	-0.682	8.43	20.7	4.48e-05	0.00111	0.734756	0.745163	TRUE
Stard9	1	-0.683	5.87	16.5	0.000206	0.00354	0.317073	0.285793	TRUE
Cacna1g	1	-0.683	5	11.1	0.00181	0.0175	0.17378	0.153676	TRUE
Cdc14b	1	-0.683	4.92	14.2	0.000492	0.00679	0.165549	0.153676	TRUE
Fam208a	1	-0.684	6.33	19.3	7.19e-05	0.00158	0.385061	0.342178	TRUE
Tanc2	1	-0.684	5.56	22.2	2.67e-05	0.000786	0.23872	0.212272	TRUE
Dcaf6	1	-0.685	4.49	10.3	0.00252	0.0221	0.131707	0.116086	TRUE
Sestd1	1	-0.687	5.25	33.6	7.55e-07	4.86e-05	0.218598	0.187396	TRUE
Mex3a	1	-0.687	6.25	24.6	1.16e-05	0.000423	0.342073	0.319514	TRUE
Thap3	1	-0.69	5.72	20.1	5.44e-05	0.00128	0.284146	0.265893	TRUE
Mbd6	1	-0.69	4.99	19.4	6.99e-05	0.00154	0.182622	0.161415	TRUE
Osbpl1a	1	-0.691	5.05	41.2	9.26e-08	8.61e-06	0.176829	0.172471	TRUE
Nt5dc2	1	-0.692	6.09	14.8	0.000396	0.00579	0.281402	0.294085	TRUE
Zfp846	1	-0.693	4.3	13.2	0.000749	0.00913	0.112195	0.0906578	TRUE
Cep192	1	-0.697	4.74	28.9	3.01e-06	0.000149	0.141159	0.132117	TRUE
Rftn2	1	-0.698	4.5	19.7	6.24e-05	0.00141	0.130488	0.116086	TRUE
Zmym3	1	-0.699	4.09	26.8	5.81e-06	0.000252	0.103049	0.0884467	TRUE
Rufy3	1	-0.699	4.76	14	0.000535	0.00719	0.153049	0.129353	TRUE
Zfp945	1	-0.7	5.71	14.4	0.000469	0.00654	0.284756	0.249309	TRUE
Setd1b	1	-0.704	5.35	22.5	2.37e-05	0.000719	0.229878	0.199558	TRUE
Dpysl2	1	-0.707	7.69	23.2	1.89e-05	0.000616	0.679268	0.616915	TRUE
Abr	1	-0.707	4.98	30.1	2.12e-06	0.000112	0.186585	0.162521	TRUE
Hyal2	1	-0.708	4.42	17.2	0.000158	0.00291	0.127134	0.104478	TRUE
Lpar1	1	-0.709	7.39	30	2.14e-06	0.000112	0.560366	0.494748	TRUE
Clk4	1	-0.709	5.65	20.3	5.07e-05	0.00122	0.273171	0.244334	TRUE
Lpcat1	1	-0.709	4.72	19.9	5.79e-05	0.00134	0.153963	0.121614	TRUE
Zfp516	1	-0.71	5.45	25	1.04e-05	0.00039	0.247256	0.212272	TRUE
Mbtd1	1	-0.712	6.31	19.6	6.51e-05	0.00145	0.389939	0.349917	TRUE
Zfp318	1	-0.713	5.46	25.4	9.23e-06	0.00036	0.235671	0.215036	TRUE
Smtnl2	1	-0.714	5.7	9.17	0.00418	0.0317	0.267683	0.231067	TRUE
Txnip	1	-0.716	7.11	9.19	0.00413	0.0315	0.478049	0.442786	TRUE
Tet3	1	-0.716	6.29	21	4.02e-05	0.00103	0.396037	0.35047	TRUE
Vgll4	1	-0.716	6.01	35	4.94e-07	3.43e-05	0.335061	0.293532	TRUE
Gab2	1	-0.716	4.69	12.5	0.00101	0.0114	0.149695	0.130459	TRUE
Cdc25a	1	-0.716	4.56	16.3	0.000218	0.00366	0.120427	0.111664	TRUE
Lrp3	1	-0.717	4.19	12.4	0.00103	0.0115	0.107927	0.0945274	TRUE
Nfia	1	-0.72	8	23	1.99e-05	0.000637	0.748476	0.703151	TRUE
Klf11	1	-0.721	4.72	16.8	0.000181	0.00323	0.157317	0.127695	TRUE
Sacs	1	-0.722	4.51	30.4	1.93e-06	0.000104	0.12622	0.112769	TRUE
Ubxn7	1	-0.723	4.94	26.3	6.8e-06	0.000283	0.175915	0.15257	TRUE
Gulp1	1	-0.724	5.55	21.3	3.54e-05	0.000941	0.264634	0.227197	TRUE
Mex3d	1	-0.724	5.62	42.1	7.37e-08	7.16e-06	0.26189	0.244887	TRUE
Nasp	1	-0.725	6.75	16.4	0.000215	0.00364	0.353963	0.366501	TRUE
Pkp4	1	-0.728	4.56	34	6.64e-07	4.39e-05	0.134146	0.119956	TRUE
Tmem132c	1	-0.732	6.84	21.4	3.51e-05	0.000939	0.499695	0.419569	TRUE
Zcchc3	1	-0.733	4.25	16.5	0.000208	0.00355	0.103354	0.0906578	TRUE
Sox11	1	-0.733	6.71	13.6	0.000627	0.00802	0.372561	0.320619	TRUE
Zfp704	1	-0.734	7.23	25.2	9.57e-06	0.00037	0.580183	0.525152	TRUE
Prag1	1	-0.735	7.09	30.1	2.07e-06	0.00011	0.52439	0.430072	TRUE
Prkag2	1	-0.737	4.44	12.1	0.00115	0.0125	0.123171	0.106689	TRUE
Haus8	1	-0.739	4.23	22.3	2.59e-05	0.000768	0.102134	0.0945274	TRUE
Zer1	1	-0.74	4.54	14.9	0.000383	0.00565	0.134451	0.117745	TRUE
Usp1	1	-0.74	5.87	13.5	0.000661	0.00831	0.21372	0.22775	TRUE
Glul	1	-0.746	7.07	9.49	0.00361	0.0288	0.495427	0.404091	TRUE
St3gal2	1	-0.746	5.33	10.8	0.00206	0.0192	0.220122	0.197347	TRUE
Elmo1	1	-0.747	6.67	14.1	0.000514	0.007	0.42622	0.378109	TRUE
B230354K17Rik	1	-0.751	4.35	20.1	5.53e-05	0.0013	0.116768	0.0995025	TRUE
Gm37494	1	-0.753	5.36	19.8	5.98e-05	0.00138	0.234451	0.192371	TRUE
Ghr	1	-0.754	8.34	22.7	2.19e-05	0.000683	0.821951	0.726368	TRUE
Abtb1	1	-0.755	4.43	14.5	0.000441	0.00624	0.131098	0.111664	TRUE
Ulk1	1	-0.759	4.99	20.1	5.39e-05	0.00128	0.1875	0.154229	TRUE
Plcg1	1	-0.76	4.95	22.1	2.71e-05	0.000793	0.177134	0.157546	TRUE
Apbb1	1	-0.762	4.43	21.6	3.27e-05	0.000894	0.125915	0.107242	TRUE
Stat5b	1	-0.763	4.41	12.3	0.00108	0.0119	0.122561	0.106136	TRUE
Sntg2	1	-0.764	6.11	40.8	1.04e-07	9.37e-06	0.346037	0.276396	TRUE
Atf7	1	-0.764	5.93	20.9	4.14e-05	0.00105	0.325	0.287452	TRUE
Adamts6	1	-0.766	4.4	25.8	7.92e-06	0.000321	0.128354	0.10503	TRUE
Selenoh	1	-0.767	7.17	9.36	0.00382	0.03	0.385671	0.420122	TRUE
Sipa1l1	1	-0.767	5.42	15.3	0.000321	0.00491	0.239024	0.20398	TRUE
Men1	1	-0.768	4.2	22.9	2.11e-05	0.000667	0.110061	0.0945274	TRUE
Lsp1	1	-0.77	7.7	25	1.04e-05	0.000389	0.594817	0.559425	TRUE
Bambi	1	-0.77	5.9	27.7	4.33e-06	0.000199	0.255793	0.222222	TRUE
Insr	1	-0.774	5.2	16.1	0.000239	0.00393	0.210671	0.179104	TRUE
Hdac5	1	-0.777	5.43	13.9	0.000569	0.00749	0.242378	0.201216	TRUE
Msh2	1	-0.777	4.37	31.6	1.35e-06	7.73e-05	0.121951	0.0983969	TRUE
Slc38a4	1	-0.778	5.25	16.3	0.000218	0.00366	0.19939	0.176341	TRUE
Cdo1	1	-0.786	5.37	8.6	0.00538	0.0379	0.207012	0.164732	TRUE
Rgs5	1	-0.789	5.91	10	0.00284	0.0242	0.207012	0.197347	TRUE
Syt11	1	-0.789	5.57	29.2	2.71e-06	0.000137	0.246951	0.208955	TRUE
Tnk2	1	-0.789	4.38	12.9	0.000831	0.00982	0.125915	0.103925	TRUE
Bcorl1	1	-0.792	4.16	19.5	6.75e-05	0.0015	0.105793	0.0856827	TRUE
Snx18	1	-0.793	6.09	36.2	3.58e-07	2.6e-05	0.35122	0.303483	TRUE
Pou2f1	1	-0.794	5.11	16.7	0.000191	0.00335	0.196951	0.159757	TRUE
Strbp	1	-0.795	4.65	42	7.62e-08	7.33e-06	0.142378	0.121061	TRUE
Ints6l	1	-0.795	5.03	10.9	0.00194	0.0184	0.183841	0.154782	TRUE
Pcmtd2	1	-0.799	5.41	15.6	0.000288	0.00454	0.23872	0.199005	TRUE
Selenbp1	1	-0.799	5.61	25.3	9.51e-06	0.000369	0.251524	0.196241	TRUE
Sun2	1	-0.801	5.15	27.7	4.35e-06	0.000199	0.198171	0.167496	TRUE
Heca	1	-0.805	5.31	17.9	0.000122	0.00237	0.227134	0.188502	TRUE
Cebpa	1	-0.809	4.09	15.1	0.000357	0.00536	0.100305	0.0773908	TRUE
Fzd2	1	-0.81	6.26	49.4	1.24e-08	1.64e-06	0.381098	0.301824	TRUE
Plk4	1	-0.811	4.81	11.4	0.00158	0.0158	0.117073	0.111664	TRUE
Tfdp2	1	-0.813	5.84	28.2	3.72e-06	0.000178	0.318293	0.246545	TRUE
Bicral	1	-0.821	4.34	13	0.000799	0.00958	0.120122	0.0978441	TRUE
H2afz	1	-0.823	9.78	14.7	0.000413	0.00595	0.832622	0.879491	TRUE
Kat2b	1	-0.823	4.63	9.44	0.0037	0.0292	0.142073	0.116639	TRUE
Ppp1r9a	1	-0.825	5.98	29	2.88e-06	0.000145	0.337195	0.27529	TRUE
Ezh1	1	-0.827	4.34	10.8	0.00205	0.019	0.117683	0.100608	TRUE
Egfr	1	-0.829	4.79	9.26	0.004	0.0309	0.160976	0.130459	TRUE
Adamts2	1	-0.829	8.34	9.55	0.00352	0.0283	0.729878	0.639027	TRUE
Fam193b	1	-0.83	5.19	28.1	3.85e-06	0.000181	0.216768	0.179657	TRUE
Hacd4	1	-0.832	4.44	16.9	0.000178	0.00318	0.124085	0.0956329	TRUE
Nt5e	1	-0.833	4.27	16	0.000247	0.00403	0.114024	0.0856827	TRUE
Shroom3	1	-0.838	5.58	8.97	0.00456	0.0336	0.244207	0.208402	TRUE
Atl2	1	-0.838	4.39	24.4	1.27e-05	0.000455	0.122561	0.105583	TRUE
Retreg3	1	-0.839	4.62	32.7	9.55e-07	5.83e-05	0.147256	0.12272	TRUE
Rhobtb1	1	-0.841	4.59	16	0.000252	0.00409	0.140854	0.116086	TRUE
Txndc16	1	-0.845	4.86	11.4	0.00161	0.016	0.172866	0.139303	TRUE
Chst15	1	-0.846	5.13	7.97	0.00721	0.0466	0.175915	0.156993	TRUE
Crebrf	1	-0.849	5.69	14.7	0.000405	0.00588	0.274695	0.222222	TRUE
Appl2	1	-0.85	4.15	9.85	0.00308	0.0256	0.100915	0.0895522	TRUE
Qpct	1	-0.85	6.73	42.2	7.23e-08	7.06e-06	0.453659	0.36042	TRUE
Trpc1	1	-0.852	4.73	12.5	0.000989	0.0112	0.15061	0.127695	TRUE
Syne2	1	-0.852	5.62	39.2	1.57e-07	1.33e-05	0.253049	0.202875	TRUE
Cntfr	1	-0.854	4.65	8.32	0.00613	0.0416	0.139634	0.110558	TRUE
Foxn3	1	-0.854	7.1	31.2	1.5e-06	8.46e-05	0.569512	0.473742	TRUE
Prr5l	1	-0.855	5.94	20.6	4.62e-05	0.00114	0.284756	0.233278	TRUE
Tex30	1	-0.857	4.23	18.9	8.4e-05	0.00177	0.103354	0.0862355	TRUE
Adck5	1	-0.858	4.52	23.7	1.56e-05	0.00053	0.143293	0.116086	TRUE
Fbxl20	1	-0.859	5.16	13.7	0.000616	0.00793	0.2125	0.17026	TRUE
Klf13	1	-0.862	7.04	20.1	5.42e-05	0.00128	0.53689	0.448314	TRUE
Enpp2	1	-0.871	7.33	8.32	0.00614	0.0416	0.42439	0.386401	TRUE
Hjurp	1	-0.872	6.05	42.9	5.99e-08	6.03e-06	0.260061	0.243781	TRUE
Zfp113	1	-0.872	4.27	31.3	1.48e-06	8.34e-05	0.111585	0.0873411	TRUE
Trim67	1	-0.874	6.63	21.7	3.13e-05	0.000874	0.444817	0.372582	TRUE
Ypel2	1	-0.875	4.09	14.1	0.000526	0.00711	0.10122	0.0779436	TRUE
Lama4	1	-0.876	7.5	16.2	0.000226	0.00375	0.62378	0.539525	TRUE
Ntn1	1	-0.876	6.39	14	0.000545	0.00726	0.381402	0.286346	TRUE
Gpd1l	1	-0.877	4.1	9.09	0.00432	0.0325	0.101829	0.0790492	TRUE
G2e3	1	-0.883	4.95	34.5	5.79e-07	3.96e-05	0.150305	0.127142	TRUE
Foxp2	1	-0.885	5.62	15.9	0.000258	0.00415	0.244817	0.199005	TRUE
Tmem131l	1	-0.886	4.58	30.8	1.71e-06	9.37e-05	0.141463	0.116639	TRUE
Fry	1	-0.886	4.17	10.2	0.0027	0.0233	0.106402	0.0818132	TRUE
C1qtnf1	1	-0.889	4.11	29.1	2.8e-06	0.000141	0.107622	0.0823659	TRUE
Kctd12b	1	-0.891	4.61	23	1.98e-05	0.000636	0.146037	0.111111	TRUE
Tns2	1	-0.891	4.71	10.6	0.00219	0.02	0.146951	0.127695	TRUE
Cks1b	1	-0.892	6.53	9.24	0.00403	0.0311	0.276524	0.273079	TRUE
Zbtb8a	1	-0.893	4.81	36.3	3.48e-07	2.54e-05	0.165854	0.127695	TRUE
Gata6	1	-0.895	4.45	10.6	0.00227	0.0205	0.111585	0.0873411	TRUE
Abi3bp	1	-0.896	5.08	8.54	0.00554	0.0386	0.171037	0.123825	TRUE
Peli2	1	-0.897	6.45	21.3	3.54e-05	0.000941	0.427744	0.347706	TRUE
Zc3h6	1	-0.898	4.23	13.6	0.000644	0.00818	0.101829	0.0823659	TRUE
Tnfrsf19	1	-0.898	7.18	44.8	3.73e-08	4.07e-06	0.576524	0.457159	TRUE
Rin2	1	-0.901	5.42	19	8.18e-05	0.00174	0.247866	0.195135	TRUE
Hirip3	1	-0.902	4.46	11.4	0.0016	0.0159	0.105793	0.0845771	TRUE
Aspn	1	-0.903	11	13.9	0.000553	0.00734	0.62622	0.547264	TRUE
Slc38a9	1	-0.903	4.43	14.4	0.000468	0.00652	0.12439	0.0978441	TRUE
Hmgb3	1	-0.911	6.43	13.2	0.000744	0.00911	0.325	0.307905	TRUE
Plpp3	1	-0.912	7.85	17	0.00017	0.00307	0.528963	0.443892	TRUE
2700081O15Rik	1	-0.913	5.54	41.6	8.46e-08	7.93e-06	0.266768	0.211166	TRUE
Amotl1	1	-0.916	7.68	23.3	1.79e-05	0.000594	0.646037	0.55445	TRUE
Tcp11l2	1	-0.92	5.4	16.2	0.00023	0.00382	0.244207	0.19403	TRUE
Phka2	1	-0.926	4.24	23.1	1.95e-05	0.000632	0.11189	0.0873411	TRUE
Jam2	1	-0.927	4.16	8.44	0.00579	0.0398	0.1	0.0746269	TRUE
Tango2	1	-0.929	4.9	14.5	0.000444	0.00628	0.172256	0.143173	TRUE
Cdkn1c	1	-0.937	7.37	21.5	3.37e-05	0.000912	0.559146	0.4356	TRUE
Megf10	1	-0.937	4.75	27.8	4.27e-06	0.000197	0.16128	0.117192	TRUE
Zc3hav1l	1	-0.942	4.31	40.1	1.26e-07	1.12e-05	0.120122	0.0895522	TRUE
Pgm2l1	1	-0.944	4.32	14.4	0.00047	0.00654	0.116768	0.0829187	TRUE
Satb1	1	-0.947	4.53	17.9	0.000122	0.00237	0.139329	0.100055	TRUE
Calcoco1	1	-0.951	4.62	20	5.59e-05	0.00131	0.148171	0.113875	TRUE
Ccdc3	1	-0.955	6.62	18.9	8.31e-05	0.00176	0.43811	0.311774	TRUE
Runx1t1	1	-0.959	6.12	46.6	2.39e-08	2.79e-06	0.346646	0.264234	TRUE
N4bp2	1	-0.961	4.74	38.6	1.87e-07	1.51e-05	0.153354	0.119956	TRUE
Selenop	1	-0.963	5.81	14.6	0.000432	0.00615	0.295427	0.234936	TRUE
Gsn	1	-0.967	8.06	11.1	0.0018	0.0175	0.668293	0.581537	TRUE
Inpp5k	1	-0.973	4.65	20.7	4.46e-05	0.00111	0.155488	0.119956	TRUE
Ece1	1	-0.976	5.55	19.5	6.77e-05	0.0015	0.23872	0.187949	TRUE
Rpa2	1	-0.98	4.42	16.5	0.000208	0.00355	0.102744	0.0829187	TRUE
Pold3	1	-0.987	4.23	24.8	1.09e-05	0.000404	0.105183	0.0790492	TRUE
Palmd	1	-0.988	4.48	23.3	1.84e-05	0.000607	0.130183	0.0945274	TRUE
Pde7b	1	-0.989	4.15	11.4	0.00157	0.0158	0.11311	0.0773908	TRUE
Purg	1	-0.989	4.77	39	1.67e-07	1.4e-05	0.167073	0.119403	TRUE
Ezh2	1	-0.993	5.93	28.1	3.83e-06	0.000181	0.255183	0.212825	TRUE
Tmpo	1	-0.993	6.68	28	3.98e-06	0.000187	0.344817	0.29906	TRUE
Cep97	1	-0.993	4.08	20.7	4.38e-05	0.0011	0.107622	0.0735213	TRUE
Slc16a2	1	-0.995	4.78	40.9	1.01e-07	9.19e-06	0.160671	0.119403	TRUE
Dact1	1	-1	4.42	25.4	9.19e-06	0.000359	0.124085	0.0862355	TRUE
Mxi1	1	-1	5.88	39.6	1.44e-07	1.23e-05	0.330183	0.247651	TRUE
Stom	1	-1.01	5.14	34.1	6.52e-07	4.34e-05	0.210366	0.14262	TRUE
Slc12a6	1	-1.01	4.31	16.8	0.000184	0.00327	0.117683	0.0873411	TRUE
Ptpre	1	-1.01	4.41	12.5	0.000988	0.0112	0.106098	0.0818132	TRUE
Atad2	1	-1.01	5.69	30	2.18e-06	0.000114	0.196951	0.178552	TRUE
Klhl13	1	-1.02	4.13	18.4	0.0001	0.00203	0.105793	0.0779436	TRUE
Bcl7a	1	-1.02	5.34	47.7	1.83e-08	2.24e-06	0.240549	0.176893	TRUE
Syn2	1	-1.02	4.27	8	0.0071	0.0461	0.106098	0.0773908	TRUE
Gk5	1	-1.02	4.18	16.1	0.000241	0.00395	0.109146	0.0812604	TRUE
Samhd1	1	-1.03	5.03	28.9	3.03e-06	0.000149	0.194512	0.138198	TRUE
Zmynd8	1	-1.03	5.4	71.2	1.24e-10	2.69e-08	0.246951	0.179104	TRUE
Prss35	1	-1.03	8.41	23.3	1.82e-05	0.000604	0.635671	0.546158	TRUE
Dhfr	1	-1.03	4.58	21.9	2.97e-05	0.000845	0.107317	0.0906578	TRUE
Zhx3	1	-1.04	4.65	15.9	0.000256	0.00414	0.15061	0.112217	TRUE
Magi3	1	-1.04	4.37	33.2	8.36e-07	5.33e-05	0.12378	0.0906578	TRUE
C2cd5	1	-1.04	4.13	20	5.66e-05	0.00132	0.107012	0.0735213	TRUE
Dock4	1	-1.04	4.94	15.5	0.000295	0.00462	0.16128	0.123273	TRUE
Cyp2d22	1	-1.04	4.39	11	0.00183	0.0176	0.123476	0.0967385	TRUE
Casp2	1	-1.06	4.19	33.1	8.53e-07	5.38e-05	0.113415	0.0807076	TRUE
Klhl24	1	-1.06	6.58	23.5	1.7e-05	0.000569	0.467683	0.338308	TRUE
Smc4	1	-1.07	6.72	23.9	1.5e-05	0.000513	0.310366	0.283029	TRUE
Ddc	1	-1.07	5.1	36.4	3.38e-07	2.48e-05	0.156402	0.110558	TRUE
Itgb8	1	-1.08	4.24	23.7	1.59e-05	0.000537	0.117073	0.0746269	TRUE
Gigyf1	1	-1.09	5.73	21.9	2.92e-05	0.000834	0.31128	0.221669	TRUE
Csgalnact1	1	-1.09	4.6	25.4	9.13e-06	0.000358	0.1375	0.0950802	TRUE
Cks2	1	-1.09	6.32	8.5	0.00563	0.039	0.154573	0.176893	TRUE
Pdgfra	1	-1.1	7.9	30.7	1.74e-06	9.47e-05	0.568902	0.469873	TRUE
Pde3a	1	-1.11	4.56	14.4	0.000454	0.0064	0.139329	0.0934218	TRUE
Galnt16	1	-1.11	4.48	44.8	3.75e-08	4.07e-06	0.142378	0.0834715	TRUE
Tril	1	-1.12	5.13	21.7	3.18e-05	0.000879	0.194817	0.129906	TRUE
Ccpg1	1	-1.13	4.43	23.4	1.78e-05	0.000592	0.136585	0.090105	TRUE
Prkcq	1	-1.17	4.68	10.4	0.00239	0.0213	0.139024	0.0823659	TRUE
Cd1d1	1	-1.17	4.61	26.3	6.78e-06	0.000282	0.15061	0.0972913	TRUE
Tsc22d3	1	-1.2	6.95	16.7	0.00019	0.00334	0.465854	0.38806	TRUE
Lcorl	1	-1.21	7.23	40.7	1.07e-07	9.5e-06	0.546341	0.393588	TRUE
Cacna2d3	1	-1.23	4.55	33.1	8.58e-07	5.4e-05	0.139329	0.0862355	TRUE
Cdkn1b	1	-1.24	5.75	48.2	1.64e-08	2.09e-06	0.315854	0.201769	TRUE
Col14a1	1	-1.25	5.66	19.4	7.05e-05	0.00155	0.212195	0.11885	TRUE
Zfp385b	1	-1.26	4.18	18.8	8.58e-05	0.0018	0.108841	0.063571	TRUE
Peg3	1	-1.26	7.33	29.6	2.46e-06	0.000125	0.512195	0.345495	TRUE
Rhou	1	-1.26	6.96	50.7	9.15e-09	1.26e-06	0.507927	0.342178	TRUE
Bcl11a	1	-1.27	4.71	38.6	1.85e-07	1.51e-05	0.151524	0.0917634	TRUE
Ecm2	1	-1.27	5.42	11.9	0.00126	0.0133	0.221341	0.147043	TRUE
Nnat	1	-1.29	6.81	24.8	1.1e-05	0.000406	0.404878	0.228856	TRUE
Efnb2	1	-1.29	6.45	27.5	4.72e-06	0.000213	0.391159	0.287452	TRUE
Cdc42ep3	1	-1.29	6.99	76.6	4.55e-11	1.12e-08	0.508841	0.330017	TRUE
Mamdc2	1	-1.29	4.59	17.4	0.000144	0.00269	0.129878	0.0867883	TRUE
Rgs7bp	1	-1.3	4.22	19.2	7.54e-05	0.00164	0.109756	0.0613599	TRUE
Aldh6a1	1	-1.32	4.21	20.6	4.62e-05	0.00114	0.114329	0.0746269	TRUE
Lmnb1	1	-1.32	6.38	14.1	0.000528	0.00713	0.25	0.201216	TRUE
Hmgb2	1	-1.33	8.51	13.9	0.000573	0.00753	0.453354	0.447208	TRUE
Met	1	-1.35	5.05	69.1	1.85e-10	3.87e-08	0.204878	0.117192	TRUE
Fbxl7	1	-1.36	6.61	47.6	1.88e-08	2.29e-06	0.464634	0.285793	TRUE
Sned1	1	-1.37	4.48	18.1	0.000113	0.00224	0.133537	0.0746269	TRUE
Vsig10	1	-1.39	4.26	32.6	9.89e-07	6e-05	0.122866	0.0718629	TRUE
Phactr1	1	-1.39	5.12	21.9	2.88e-05	0.000827	0.217988	0.127695	TRUE
Ccng2	1	-1.4	5.4	48.4	1.56e-08	2e-06	0.252439	0.141515	TRUE
Mki67	1	-1.41	6.32	19.7	6.33e-05	0.00143	0.207622	0.11885	TRUE
Stmn1	1	-1.42	8.5	13	0.000806	0.00962	0.447561	0.405749	TRUE
Fxyd6	1	-1.43	4.38	33	8.89e-07	5.53e-05	0.101524	0.0547264	TRUE
Rpl22l1	1	-1.44	9.21	89.5	5.03e-12	1.68e-09	0.871341	0.756772	TRUE
Pcsk6	1	-1.44	4.21	10	0.00284	0.0242	0.106098	0.0580431	TRUE
Adarb1	1	-1.44	6.12	32.8	9.32e-07	5.73e-05	0.349695	0.207297	TRUE
Kcnq4	1	-1.45	4.02	36.5	3.28e-07	2.42e-05	0.109756	0.0574903	TRUE
Kazald1	1	-1.45	6.16	25.1	1.01e-05	0.000385	0.385061	0.233278	TRUE
Vsnl1	1	-1.48	5.73	31.7	1.31e-06	7.59e-05	0.279878	0.144279	TRUE
Rnasel	1	-1.5	5.11	32.6	9.84e-07	5.99e-05	0.222256	0.113322	TRUE
Enpp1	1	-1.5	5.84	54.1	4.2e-09	6.12e-07	0.293598	0.148148	TRUE
[truncated: 41 more rows]

## Sheet: Cluster 2
gene	cluster_id	logFC__Hyperoxia	logCPM__Hyperoxia	F__Hyperoxia	p_val__Hyperoxia	p_adj.loc__Hyperoxia	Normoxia.frq	Hyperoxia.frq	Frequency
Ccl2	2	3.08	6.99	27.7	3.46e-06	0.000655	0.0430697	0.117158	TRUE
Ass1	2	2.99	4.36	101	2.68e-13	5.01e-10	0.0156617	0.116402	TRUE
Ano3	2	2.78	3.81	70.4	6.73e-11	6.3e-08	0.0125294	0.103553	TRUE
Ccl7	2	2.26	6.53	28	3.09e-06	0.000608	0.045419	0.107332	TRUE
Tmem178	2	2.25	4.52	50.6	5.44e-09	3.51e-06	0.0391543	0.126228	TRUE
Pvt1	2	2.19	3.71	48.9	8.33e-09	4.45e-06	0.0219264	0.116402	TRUE
Timp1	2	2.15	8.09	84.8	4.24e-12	5.67e-09	0.364918	0.612245	TRUE
Hsd11b1	2	2.09	5.72	45.7	1.91e-08	9.15e-06	0.0837901	0.222222	TRUE
Psrc1	2	2.09	4.69	71.4	5.48e-11	5.7e-08	0.0360219	0.179138	TRUE
Serpina3n	2	2.09	7.17	38.8	1.23e-07	4.39e-05	0.144871	0.38322	TRUE
Cdkn1a	2	2.04	8.06	128	5.28e-15	1.98e-11	0.235709	0.481481	TRUE
Cxcl10	2	1.96	5.87	28.1	3.03e-06	0.000606	0.054816	0.109599	TRUE
Eda2r	2	1.88	4.26	70.7	6.23e-11	6.14e-08	0.0375881	0.15873	TRUE
Tnfaip2	2	1.88	4.45	42.2	4.75e-08	1.95e-05	0.0375881	0.139078	TRUE
Dcxr	2	1.87	5.48	102	2.16e-13	4.49e-10	0.100235	0.25548	TRUE
Ak1	2	1.81	5.4	160	9.1e-17	5.68e-13	0.102584	0.302343	TRUE
Ckap2	2	1.78	5.09	41.4	5.94e-08	2.27e-05	0.0501175	0.138322	TRUE
C3	2	1.75	7.16	16.9	0.00016	0.0113	0.134691	0.26455	TRUE
Mgmt	2	1.72	4.34	85.8	3.55e-12	5.11e-09	0.0524667	0.15873	TRUE
Gm12840	2	1.7	4.34	22.2	2.24e-05	0.00264	0.0399374	0.102797	TRUE
Serpina3g	2	1.66	6.09	50.2	5.99e-09	3.74e-06	0.109632	0.321995	TRUE
Hp	2	1.64	4.98	18.2	9.53e-05	0.0079	0.091621	0.129252	TRUE
Aen	2	1.6	5.43	105	1.34e-13	3.14e-10	0.125294	0.311413	TRUE
Zmat3	2	1.58	5.45	92.7	1.06e-12	1.66e-09	0.11433	0.291761	TRUE
Sesn2	2	1.55	3.87	30.5	1.42e-06	0.00033	0.0344558	0.108844	TRUE
Ephx1	2	1.44	5.33	56.1	1.48e-09	1.07e-06	0.110415	0.2774	TRUE
Serpine2	2	1.43	8.1	78.1	1.48e-11	1.73e-08	0.407204	0.588813	TRUE
Ifi27l2a	2	1.43	7.21	30.7	1.32e-06	0.00032	0.184025	0.321995	TRUE
Aldh1a3	2	1.42	5.38	20.1	4.62e-05	0.00468	0.102584	0.130008	TRUE
Ccng1	2	1.42	6.09	126	6.78e-15	2.12e-11	0.189507	0.389267	TRUE
Lgals3bp	2	1.41	4.91	31.8	9.45e-07	0.000242	0.083007	0.210128	TRUE
Cox6b2	2	1.4	6.94	93.7	9.09e-13	1.55e-09	0.292091	0.499622	TRUE
Ifit3	2	1.37	4.49	13.4	0.000632	0.0282	0.0571652	0.129252	TRUE
Akr1b8	2	1.36	4.71	34.4	4.27e-07	0.000119	0.0790916	0.197279	TRUE
Bax	2	1.32	7.78	171	2.73e-17	2.55e-13	0.513704	0.736206	TRUE
Casp4	2	1.27	4.15	21.1	3.22e-05	0.00352	0.0477682	0.117158	TRUE
Steap4	2	1.26	5.29	16.8	0.000163	0.0115	0.1065	0.217687	TRUE
Exoc4	2	1.22	6.2	124	9.07e-15	2.43e-11	0.227095	0.44898	TRUE
Rps27l	2	1.22	9.06	139	1.23e-15	5.76e-12	0.790916	0.906274	TRUE
Thyn1	2	1.21	5.36	25.8	6.47e-06	0.00101	0.137823	0.306122	TRUE
Gsta4	2	1.19	3.88	13.1	0.000734	0.0311	0.045419	0.101285	TRUE
Has1	2	1.17	6.32	17.9	0.000105	0.00843	0.103367	0.168556	TRUE
H2afj	2	1.16	8.1	197	1.91e-18	3.57e-14	0.617071	0.820862	TRUE
Grem2	2	1.15	5.11	27.8	3.34e-06	0.000645	0.0931872	0.191988	TRUE
Pgf	2	1.14	4.03	12.9	0.000793	0.0329	0.0438528	0.102797	TRUE
Cp	2	1.13	6.66	13.8	0.000546	0.0261	0.254503	0.389267	TRUE
Bpgm	2	1.13	5.13	28.1	3.04e-06	0.000606	0.11433	0.176115	TRUE
Srxn1	2	1.12	4.24	23.8	1.28e-05	0.00168	0.0626468	0.126228	TRUE
Nov	2	1.12	5.89	34	4.84e-07	0.000131	0.137823	0.221466	TRUE
Itpkc	2	1.11	4.4	16.4	0.000192	0.013	0.0689115	0.124717	TRUE
Icam1	2	1.11	7.24	65	2.04e-10	1.82e-07	0.318716	0.517763	TRUE
Ecscr	2	1.09	4.8	22.6	1.93e-05	0.00234	0.0806578	0.182162	TRUE
Cxcl1	2	1.07	8.95	18.7	7.81e-05	0.00683	0.303837	0.458806	TRUE
Arl4c	2	1.06	4.17	16.1	0.000215	0.0141	0.0493344	0.106576	TRUE
Adm	2	1.06	4.69	14.3	0.000432	0.0225	0.0681284	0.142857	TRUE
Vgll3	2	1.06	5.85	41.4	5.88e-08	2.27e-05	0.191073	0.331066	TRUE
Fam198b	2	1.05	5.42	27.2	4.02e-06	0.000703	0.130775	0.278156	TRUE
Fndc10	2	1.05	4.13	24.8	9.11e-06	0.00131	0.0610807	0.136054	TRUE
Trp53inp1	2	1.03	6.01	20.2	4.55e-05	0.00466	0.182459	0.320484	TRUE
Il6	2	1.03	6.82	27.6	3.55e-06	0.000658	0.178543	0.282691	TRUE
Sod2	2	1.02	6.82	48.7	8.75e-09	4.53e-06	0.369616	0.552532	TRUE
Rgs2	2	1.01	5.79	19.2	6.57e-05	0.00612	0.141738	0.209373	TRUE
Tnfaip3	2	1.01	5.04	18.7	7.84e-05	0.00683	0.1065	0.200302	TRUE
Plac8	2	1	7.49	43.2	3.67e-08	1.56e-05	0.324197	0.462585	TRUE
Hk2	2	0.991	4.54	16.8	0.000165	0.0115	0.0790916	0.159486	TRUE
Il33	2	0.991	6.44	23.6	1.37e-05	0.00179	0.168363	0.272109	TRUE
Scn1b	2	0.988	5.07	30.1	1.59e-06	0.000355	0.112764	0.24641	TRUE
Mdm2	2	0.985	6	49.7	6.85e-09	4.01e-06	0.216915	0.340892	TRUE
Thbs1	2	0.968	8.76	49.1	8e-09	4.41e-06	0.555991	0.733938	TRUE
Col18a1	2	0.953	5.55	31.2	1.14e-06	0.000288	0.162099	0.301587	TRUE
Phlda3	2	0.952	7.83	58.3	8.92e-10	6.96e-07	0.518403	0.701436	TRUE
Igfbp2	2	0.947	6.66	12.4	0.000978	0.0383	0.120595	0.139078	TRUE
Hist1h2bc	2	0.941	6.41	30.7	1.31e-06	0.00032	0.238841	0.374906	TRUE
Hgf	2	0.931	4.62	13.8	0.00054	0.0261	0.0579483	0.112623	TRUE
Bst2	2	0.931	6.35	39.3	1.05e-07	3.85e-05	0.273297	0.402116	TRUE
Tmem176a	2	0.922	8.9	56.3	1.42e-09	1.07e-06	0.582616	0.712018	TRUE
Cyp7b1	2	0.913	4.61	18.1	9.86e-05	0.00806	0.0884886	0.162509	TRUE
Tnfrsf12a	2	0.906	6.26	42.2	4.8e-08	1.95e-05	0.23101	0.405896	TRUE
Crim1	2	0.901	4.88	20.7	3.81e-05	0.00407	0.108849	0.204082	TRUE
Trib1	2	0.896	5.22	18.7	8.02e-05	0.00692	0.105717	0.218443	TRUE
Ptgr1	2	0.887	4.59	19.8	5.34e-05	0.00523	0.091621	0.186697	TRUE
Nfkbia	2	0.874	8.68	20.2	4.56e-05	0.00466	0.610807	0.733938	TRUE
Fxyd5	2	0.871	5.18	14.6	0.000395	0.0211	0.110415	0.204837	TRUE
Rrs1	2	0.865	5.68	52.9	3.16e-09	2.18e-06	0.191073	0.33938	TRUE
Runx1	2	0.865	5.56	27.2	4.06e-06	0.000703	0.150352	0.279667	TRUE
Sbno2	2	0.847	5.93	20.7	3.79e-05	0.00407	0.170713	0.316704	TRUE
Ifitm3	2	0.84	10.4	80.3	9.74e-12	1.22e-08	0.945967	0.974301	TRUE
Tmem43	2	0.832	5.53	32.6	7.42e-07	0.000196	0.188724	0.332577	TRUE
Hist1h1c	2	0.827	5.81	27.2	4.03e-06	0.000703	0.148786	0.275132	TRUE
Tmem176b	2	0.803	8.85	52.8	3.26e-09	2.18e-06	0.642913	0.764928	TRUE
Fat1	2	0.803	5.96	40.7	7.08e-08	2.65e-05	0.227878	0.382464	TRUE
Gpx3	2	0.803	7.01	32.4	7.88e-07	0.000205	0.386844	0.549509	TRUE
Htatip2	2	0.792	4.03	14.1	0.000479	0.0241	0.064213	0.120181	TRUE
Baiap2	2	0.788	5.19	15.8	0.000239	0.0151	0.132341	0.247166	TRUE
Cnksr3	2	0.779	4.22	16.1	0.000211	0.014	0.0751762	0.136054	TRUE
Atp8b1	2	0.775	4.38	14.7	0.000373	0.0202	0.0853563	0.155707	TRUE
Pqlc3	2	0.77	4.7	12.5	0.000941	0.0371	0.091621	0.186697	TRUE
Bloc1s2	2	0.763	5.11	30.2	1.55e-06	0.000354	0.152702	0.253968	TRUE
Nrp2	2	0.756	6.07	20.4	4.28e-05	0.0045	0.205168	0.349962	TRUE
Tpm1	2	0.756	8.94	49.5	7.19e-09	4.08e-06	0.775255	0.891912	TRUE
Gfer	2	0.753	5.11	19.2	6.45e-05	0.00604	0.144088	0.251701	TRUE
Gyg	2	0.75	7.47	17.7	0.000116	0.00913	0.391543	0.529856	TRUE
Lgmn	2	0.741	6.95	18.9	7.34e-05	0.00661	0.392326	0.559335	TRUE
Dera	2	0.74	4.21	15.9	0.000232	0.0148	0.0743931	0.146636	TRUE
Commd3	2	0.739	7.22	62.5	3.49e-10	2.84e-07	0.490995	0.68254	TRUE
Nubp1	2	0.739	5.19	20.3	4.44e-05	0.00462	0.151919	0.258503	TRUE
Tap1	2	0.735	4.58	13.3	0.000661	0.0289	0.0986688	0.172336	TRUE
Qpctl	2	0.731	3.94	12.7	0.000861	0.0345	0.0579483	0.110355	TRUE
Shkbp1	2	0.73	3.89	13.5	0.000603	0.0276	0.0602976	0.115646	TRUE
Arhgap24	2	0.728	5.03	26.3	5.47e-06	0.000915	0.133908	0.244898	TRUE
Cdc34	2	0.724	4.59	18.5	8.46e-05	0.00721	0.1065	0.175359	TRUE
Tgm2	2	0.719	6.06	12	0.00114	0.0427	0.247455	0.349206	TRUE
Tmem9b	2	0.718	5.22	23.8	1.25e-05	0.00166	0.156617	0.283447	TRUE
Pdpn	2	0.717	6.31	44.4	2.67e-08	1.16e-05	0.277995	0.411187	TRUE
Gas6	2	0.714	8.24	15.9	0.000231	0.0148	0.547377	0.66969	TRUE
Ldha	2	0.712	7.73	63.1	3.09e-10	2.63e-07	0.572435	0.76644	TRUE
Tmem250-ps	2	0.709	4.27	13.8	0.000547	0.0261	0.082224	0.153439	TRUE
Dnm3	2	0.707	5.11	12.9	0.000797	0.0329	0.129992	0.206349	TRUE
Tmem38b	2	0.706	5.29	14.3	0.000437	0.0227	0.160532	0.276644	TRUE
Cep170b	2	0.706	4.3	15.1	0.000319	0.0183	0.083007	0.151927	TRUE
Osmr	2	0.705	6.06	18.2	9.71e-05	0.00797	0.245106	0.39229	TRUE
Rnf169	2	0.7	4.45	11.7	0.0013	0.0463	0.0892717	0.166289	TRUE
Tnfrsf1a	2	0.696	6.83	29.5	1.91e-06	0.000416	0.406421	0.582766	TRUE
Tubb4b	2	0.693	8.25	18.5	8.47e-05	0.00721	0.612373	0.724112	TRUE
Susd6	2	0.692	5.31	15	0.000331	0.0187	0.164448	0.272109	TRUE
Vmp1	2	0.691	7.1	45.9	1.79e-08	8.8e-06	0.46437	0.643235	TRUE
Ttyh2	2	0.69	4.11	13.8	0.00054	0.0261	0.0665623	0.108844	TRUE
Ptpn14	2	0.687	4.94	18.8	7.75e-05	0.00681	0.125294	0.213152	TRUE
Coq8b	2	0.687	4.33	14.6	0.000397	0.0212	0.083007	0.148904	TRUE
Fblim1	2	0.682	6.43	34.9	3.73e-07	0.000107	0.307753	0.473167	TRUE
Vps36	2	0.666	6.46	38	1.51e-07	5.04e-05	0.334377	0.490552	TRUE
Pycard	2	0.663	5.46	20.6	3.95e-05	0.0042	0.17776	0.297808	TRUE
Slit2	2	0.659	6.52	16.9	0.000155	0.0111	0.306969	0.39607	TRUE
Nnmt	2	0.658	6.6	17.5	0.000125	0.00962	0.278778	0.424792	TRUE
Cebpb	2	0.655	8.92	27.3	3.87e-06	0.000703	0.684417	0.811036	TRUE
Etfrf1	2	0.652	4.19	11.6	0.00138	0.0476	0.0767424	0.135299	TRUE
Ccnd1	2	0.652	6.16	12.4	0.000983	0.0384	0.20047	0.296296	TRUE
Slc25a5	2	0.65	7.86	38.1	1.46e-07	4.97e-05	0.592013	0.769463	TRUE
Gpx1	2	0.646	7.64	49.8	6.76e-09	4.01e-06	0.579483	0.730915	TRUE
Dclk1	2	0.644	6.76	23.4	1.43e-05	0.00185	0.326547	0.495843	TRUE
Spry4	2	0.634	4.62	14.2	0.000449	0.023	0.0978857	0.161754	TRUE
Igf1	2	0.632	8.37	20.4	4.24e-05	0.00449	0.597494	0.709751	TRUE
Mrps18b	2	0.628	4.97	13.5	0.000611	0.0277	0.133908	0.225246	TRUE
Ifitm1	2	0.627	9.09	21.4	2.91e-05	0.0033	0.712608	0.755858	TRUE
Cops6	2	0.625	6.66	26.2	5.58e-06	0.000925	0.386844	0.542706	TRUE
Msrb3	2	0.625	5.23	17.2	0.000142	0.0105	0.166014	0.274376	TRUE
Tmem53	2	0.618	4.58	18.9	7.33e-05	0.00661	0.108066	0.18065	TRUE
Pim1	2	0.612	7.36	11.7	0.00129	0.0459	0.391543	0.526077	TRUE
Grk5	2	0.609	5.01	15.3	0.000292	0.0173	0.148003	0.24263	TRUE
Fbxw9	2	0.607	5	14.9	0.000345	0.0192	0.136257	0.223734	TRUE
Pmm1	2	0.606	6.94	35.1	3.49e-07	0.000104	0.448708	0.577475	TRUE
Kctd11	2	0.605	4.69	12	0.00114	0.0427	0.111981	0.179894	TRUE
Csf1	2	0.6	5.61	15.4	0.000282	0.0169	0.211433	0.30839	TRUE
Psmb10	2	0.592	5.62	15.3	0.000289	0.0173	0.209084	0.326531	TRUE
Gria3	2	0.588	6.1	29.3	2.05e-06	0.000441	0.271731	0.402116	TRUE
Vcl	2	0.585	6.51	38.1	1.45e-07	4.97e-05	0.349256	0.507937	TRUE
Ei24	2	0.584	6.81	45.2	2.14e-08	1e-05	0.430697	0.573696	TRUE
Cpt1c	2	0.583	4.57	13	0.000749	0.0315	0.10415	0.174603	TRUE
Wdr77	2	0.582	4.41	11.6	0.00136	0.0472	0.091621	0.166289	TRUE
Tspo	2	0.577	7.53	30.6	1.35e-06	0.000324	0.532498	0.649282	TRUE
Shisa3	2	0.575	5.27	12.8	0.000803	0.0331	0.142522	0.206349	TRUE
Higd1a	2	0.572	7.42	24.2	1.12e-05	0.00154	0.544244	0.708995	TRUE
Ubtd1	2	0.572	4.61	14.2	0.000467	0.0237	0.108849	0.176871	TRUE
Inpp1	2	0.57	4.51	13.7	0.000557	0.0264	0.0986688	0.157974	TRUE
Vcam1	2	0.567	8	37.8	1.59e-07	5.21e-05	0.625685	0.739985	TRUE
Fn1	2	0.566	10.5	48.6	8.95e-09	4.53e-06	0.957713	0.980348	TRUE
Nme1	2	0.566	7.39	15.3	0.000296	0.0174	0.512921	0.687831	TRUE
Palld	2	0.56	7.35	23.8	1.24e-05	0.00166	0.48473	0.636432	TRUE
Myo1b	2	0.558	5.29	13.3	0.00066	0.0289	0.16993	0.247921	TRUE
1500009L16Rik	2	0.557	6.24	13.6	0.000577	0.0269	0.288958	0.426304	TRUE
Rcan1	2	0.556	5.84	14.5	0.0004	0.0212	0.216915	0.310658	TRUE
Scarb2	2	0.554	7.01	18.6	8.13e-05	0.00698	0.428348	0.597128	TRUE
Sdc4	2	0.544	7.2	14.1	0.000471	0.0239	0.433829	0.554044	TRUE
Tslp	2	0.543	4.98	12	0.00116	0.043	0.120595	0.199546	TRUE
Taf10	2	0.534	6.76	36.7	2.2e-07	6.86e-05	0.416601	0.56387	TRUE
Map4k3	2	0.532	5.8	17.7	0.000116	0.00913	0.245106	0.351474	TRUE
Fas	2	0.525	5.51	13.3	0.000671	0.0291	0.194205	0.291005	TRUE
Cstb	2	0.522	7.28	24.6	9.62e-06	0.00136	0.521535	0.687831	TRUE
Lrrfip1	2	0.516	5.65	14.9	0.000341	0.0191	0.227095	0.329554	TRUE
Hivep3	2	0.516	6.28	14.9	0.000339	0.019	0.30462	0.388511	TRUE
Plod2	2	0.512	6.83	24.4	1.03e-05	0.00145	0.41112	0.562358	TRUE
Ndufb2	2	0.504	6.83	31.1	1.16e-06	0.000289	0.438528	0.615268	TRUE
Arpc1b	2	0.495	8.43	29.3	2.07e-06	0.000441	0.712608	0.8322	TRUE
Mrps14	2	0.493	7.32	27.7	3.47e-06	0.000655	0.554424	0.720333	TRUE
Pros1	2	0.493	6.75	16.9	0.000155	0.0111	0.411903	0.565382	TRUE
Rad23a	2	0.489	5.82	25.5	7.1e-06	0.0011	0.255286	0.390023	TRUE
Nudcd2	2	0.489	6.45	17.2	0.000142	0.0105	0.364135	0.504157	TRUE
Tmem126a	2	0.488	6.17	16.5	0.000183	0.0125	0.31715	0.458806	TRUE
Siva1	2	0.487	7.78	14.4	0.000426	0.0224	0.615505	0.728647	TRUE
Ifnar2	2	0.486	5.58	15.8	0.000237	0.0151	0.223962	0.337113	TRUE
Nfkbiz	2	0.485	8.01	17.6	0.000122	0.0094	0.512921	0.674225	TRUE
Bscl2	2	0.484	5.46	18.9	7.3e-05	0.00661	0.205951	0.301587	TRUE
S100a6	2	0.482	10.8	37.8	1.62e-07	5.22e-05	0.95693	0.985639	TRUE
Glrx3	2	0.474	7.67	25.1	8.23e-06	0.00121	0.633516	0.732426	TRUE
Phlda1	2	0.474	8.95	26.4	5.31e-06	0.000896	0.740016	0.802721	TRUE
Myof	2	0.474	6.36	17	0.000151	0.0109	0.32498	0.449735	TRUE
Bola3	2	0.465	6.34	15.9	0.000228	0.0148	0.34769	0.473167	TRUE
Psmg4	2	0.465	5.67	14.8	0.000355	0.0196	0.238058	0.368103	TRUE
Rap2b	2	0.464	5.24	12.8	0.000809	0.0332	0.175411	0.257748	TRUE
Ndufa12	2	0.464	7.4	22.9	1.71e-05	0.00214	0.556774	0.748299	TRUE
Uqcrq	2	0.464	7.86	22.1	2.28e-05	0.00267	0.666406	0.793651	TRUE
Prdx5	2	0.462	8.66	41.4	5.88e-08	2.27e-05	0.795615	0.886621	TRUE
Txnrd1	2	0.457	6.03	25.1	8.23e-06	0.00121	0.281911	0.402116	TRUE
Mtx1	2	0.454	5.33	11.7	0.00132	0.0467	0.196554	0.290249	TRUE
Rras2	2	0.454	6.27	18.4	8.89e-05	0.00749	0.291308	0.42706	TRUE
Impact	2	0.454	5.2	11.6	0.00135	0.0472	0.170713	0.25548	TRUE
Glod4	2	0.452	6.08	19.9	5.12e-05	0.00508	0.310885	0.42328	TRUE
Rfx7	2	0.45	5.02	13	0.00074	0.0313	0.158183	0.229781	TRUE
Cryab	2	0.449	7.79	27.2	4.05e-06	0.000703	0.624902	0.720333	TRUE
Ndufaf8	2	0.449	5.86	17.4	0.000129	0.00978	0.261551	0.391534	TRUE
Il1r1	2	0.448	6.22	12.3	0.00101	0.039	0.288175	0.41421	TRUE
Myh9	2	0.448	6.99	14	0.000491	0.0245	0.424432	0.566138	TRUE
Cavin2	2	0.444	7.27	24.2	1.1e-05	0.00153	0.476116	0.583522	TRUE
Ndufa11	2	0.442	8.18	23.2	1.55e-05	0.00197	0.725137	0.838246	TRUE
Cyb5r3	2	0.439	7.02	16	0.000225	0.0147	0.46202	0.600907	TRUE
Adh5	2	0.438	6.81	24.2	1.09e-05	0.00152	0.472984	0.620559	TRUE
Pxk	2	0.438	5.45	13.6	0.000583	0.027	0.206735	0.301587	TRUE
Gstm2	2	0.437	6.66	20.9	3.46e-05	0.00377	0.406421	0.540438	TRUE
Ssu72	2	0.436	6.81	25.2	7.88e-06	0.0012	0.45419	0.592593	TRUE
Otub1	2	0.436	5.71	13.1	0.000716	0.0307	0.254503	0.360544	TRUE
Lage3	2	0.434	6.43	19.4	6.13e-05	0.00578	0.381363	0.497354	TRUE
Borcs8	2	0.434	5.31	12.1	0.00109	0.041	0.196554	0.287226	TRUE
Clic4	2	0.43	7.72	11.5	0.00143	0.0488	0.60924	0.709751	TRUE
Snf8	2	0.43	6.29	16.3	0.000198	0.0134	0.357087	0.48904	TRUE
Cd44	2	0.429	6.86	18.2	9.42e-05	0.00784	0.403289	0.562358	TRUE
Minos1	2	0.428	8.6	35.6	3e-07	9.05e-05	0.801879	0.876795	TRUE
Cald1	2	0.427	8.93	19.5	5.95e-05	0.00568	0.764291	0.873772	TRUE
Tcerg1	2	0.425	5.96	13.1	0.000728	0.0309	0.280345	0.381708	TRUE
Tagln2	2	0.424	9.17	12.8	0.000831	0.0338	0.815192	0.890401	TRUE
Aurkaip1	2	0.423	6.78	23.4	1.45e-05	0.00186	0.447925	0.589569	TRUE
Cox5a	2	0.422	7.88	19.2	6.61e-05	0.00612	0.664056	0.801209	TRUE
Capzb	2	0.419	7.69	32.9	6.65e-07	0.000178	0.647612	0.770975	TRUE
Tmem160	2	0.417	6.26	21.6	2.72e-05	0.00313	0.335944	0.46712	TRUE
Dse	2	0.417	5.86	13.6	0.00058	0.0269	0.257635	0.39607	TRUE
Cnn2	2	0.415	7.39	14.6	0.000387	0.0208	0.533281	0.662887	TRUE
Ndufb8	2	0.415	7.15	21.4	2.92e-05	0.0033	0.528583	0.684807	TRUE
Uqcc2	2	0.414	7.39	15.8	0.000243	0.0152	0.566954	0.696145	TRUE
Ndufab1	2	0.413	7.48	17.6	0.000122	0.0094	0.592796	0.741497	TRUE
Tpm4	2	0.411	8.43	15.9	0.000231	0.0148	0.765074	0.874528	TRUE
Ndufa4	2	0.408	8.93	19.8	5.22e-05	0.00515	0.866092	0.920635	TRUE
Mrpl58	2	0.406	6.56	12.1	0.00108	0.0409	0.400157	0.560847	TRUE
Gm17018	2	0.406	5.16	12.6	0.000897	0.0357	0.186374	0.260771	TRUE
Dbi	2	0.403	8.33	13.4	0.000625	0.0282	0.736883	0.864701	TRUE
Ccdc124	2	0.401	6.28	18.4	8.92e-05	0.00749	0.353955	0.474679	TRUE
Mrpl33	2	0.4	7.83	19.9	5.09e-05	0.00507	0.660924	0.802721	TRUE
Wdr83os	2	0.4	6.44	15.7	0.000254	0.0158	0.376664	0.497354	TRUE
Txn1	2	0.399	8.93	17.6	0.000119	0.00922	0.837901	0.885865	TRUE
Litaf	2	0.399	6.64	22.4	2.04e-05	0.00245	0.39859	0.546485	TRUE
Stat3	2	0.398	7.07	13.5	0.000608	0.0277	0.478465	0.619803	TRUE
Myl6	2	0.397	10.4	17.7	0.000114	0.00905	0.968677	0.976568	TRUE
Prdx1	2	0.394	9.28	19.2	6.66e-05	0.00614	0.905247	0.94709	TRUE
Rpl36al	2	0.394	6.11	11.4	0.00149	0.0497	0.306186	0.433862	TRUE
Cltb	2	0.393	6.89	18.9	7.41e-05	0.00661	0.451057	0.575964	TRUE
Tardbp	2	0.392	6.32	17.6	0.000118	0.00918	0.361002	0.486772	TRUE
1500011K16Rik	2	0.388	5.39	12.7	0.000854	0.0344	0.207518	0.297052	TRUE
Actn1	2	0.388	6.68	14.8	0.000364	0.02	0.383712	0.525321	TRUE
2005-03-01	2	0.388	6.52	19	7.13e-05	0.00654	0.386061	0.51096	TRUE
Scp2	2	0.382	7.63	13.4	0.000629	0.0282	0.612373	0.697657	TRUE
Ifngr2	2	0.382	6.13	14.4	0.000428	0.0224	0.303054	0.412698	TRUE
Lsm4	2	0.38	7.06	11.6	0.00137	0.0474	0.501175	0.645503	TRUE
Fcf1	2	0.38	5.43	11.5	0.0014	0.0481	0.212999	0.303099	TRUE
Aprt	2	0.378	7.71	28.8	2.4e-06	0.000506	0.634299	0.76644	TRUE
Prkar1a	2	0.378	7.7	26.1	5.87e-06	0.00094	0.617854	0.761905	TRUE
Mrps15	2	0.376	6.16	13.6	0.000578	0.0269	0.31715	0.437642	TRUE
Syne1	2	0.375	6.32	12.3	0.00101	0.039	0.332028	0.417989	TRUE
Mif	2	0.375	7.65	15.5	0.000268	0.0164	0.600626	0.717309	TRUE
Psmb5	2	0.375	7.75	14.4	0.000425	0.0224	0.661707	0.78458	TRUE
Mrpl54	2	0.374	6.91	11.6	0.00135	0.0472	0.459671	0.598639	TRUE
Ndufb6	2	0.369	7.32	14.9	0.000344	0.0192	0.583399	0.702948	TRUE
Uqcr11	2	0.369	7.49	15.8	0.000242	0.0152	0.604542	0.7226	TRUE
Man2a1	2	0.368	7.25	18	0.000103	0.00834	0.518403	0.640967	TRUE
Tbcb	2	0.367	7.11	11.7	0.00131	0.0464	0.510572	0.639456	TRUE
Cox6c	2	0.364	9.55	13.4	0.000629	0.0282	0.929522	0.959184	TRUE
Hdgf	2	0.361	7.31	12.8	0.000821	0.0336	0.539546	0.65155	TRUE
Hcfc1r1	2	0.361	7.81	20	4.9e-05	0.0049	0.637431	0.746788	TRUE
Psma3	2	0.357	8.34	16.1	0.000214	0.0141	0.795615	0.87226	TRUE
Tmbim4	2	0.356	6.18	12	0.00117	0.0431	0.338293	0.460317	TRUE
Atp5e	2	0.352	9.33	16	0.000225	0.0147	0.901331	0.953137	TRUE
Mrpl42	2	0.349	6.73	11.4	0.00145	0.049	0.44166	0.571429	TRUE
Smdt1	2	0.347	8.35	18.5	8.54e-05	0.00723	0.782302	0.861678	TRUE
Vma21	2	0.346	6.14	12.1	0.00111	0.0419	0.320282	0.4452	TRUE
Golga7	2	0.346	6.39	12.2	0.00104	0.0397	0.359436	0.500378	TRUE
Ndufs4	2	0.345	7.03	17.4	0.000128	0.00975	0.523101	0.634165	TRUE
Gng12	2	0.343	7.08	14.1	0.00047	0.0239	0.509789	0.64777	TRUE
Msn	2	0.34	6.95	16.2	0.000208	0.014	0.461237	0.590325	TRUE
Hspa9	2	0.34	6.54	13.4	0.000644	0.0284	0.379013	0.499622	TRUE
Sypl	2	0.339	6.23	12.6	0.000885	0.0353	0.335944	0.478458	TRUE
Ubl5	2	0.338	7.8	14.5	0.000414	0.0219	0.679718	0.798186	TRUE
Clptm1l	2	0.338	6.27	11.5	0.0014	0.0481	0.346907	0.47619	TRUE
Rock2	2	0.336	7.79	17.7	0.000117	0.00915	0.649961	0.760393	TRUE
Mpc1	2	0.335	7.66	13.4	0.000644	0.0284	0.654659	0.752079	TRUE
Scand1	2	0.333	7.95	23.3	1.5e-05	0.00191	0.718089	0.813303	TRUE
Hspa4	2	0.333	6.72	13.9	0.000515	0.0253	0.41112	0.547241	TRUE
Ndufa13	2	0.332	8.79	25.2	7.89e-06	0.0012	0.866875	0.918367	TRUE
Aldoa	2	0.33	7.43	17.2	0.000141	0.0105	0.560689	0.686319	TRUE
Psmb3	2	0.33	7.29	12.1	0.00108	0.0409	0.53798	0.653061	TRUE
Ube2l3	2	0.329	7.2	15.6	0.000266	0.0163	0.542678	0.659864	TRUE
Ndufb7	2	0.328	7.46	13.7	0.000569	0.0268	0.591229	0.724112	TRUE
Myl12a	2	0.327	8.95	12.7	0.000858	0.0345	0.867659	0.919123	TRUE
Vps28	2	0.325	6.53	15.9	0.000231	0.0148	0.412686	0.519274	TRUE
Uqcr10	2	0.323	7.95	12.7	0.000839	0.0339	0.684417	0.8065	TRUE
Dnajc19	2	0.322	6.69	15	0.000334	0.0188	0.449491	0.579743	TRUE
Mrpl27	2	0.322	6.38	13.6	0.000583	0.027	0.374315	0.492063	TRUE
mt-Co2	2	0.322	12.6	12	0.00115	0.0429	0.997651	0.997732	TRUE
Dnaja2	2	0.321	7.15	18.7	7.92e-05	0.00687	0.5278	0.645503	TRUE
Tmem5	2	0.32	6.3	11.5	0.0014	0.0481	0.361785	0.469388	TRUE
Glrx5	2	0.316	6.51	11.6	0.00136	0.0472	0.394675	0.514739	TRUE
Mrps18c	2	0.315	6.22	11.9	0.00119	0.0438	0.334377	0.454271	TRUE
Ndufb9	2	0.315	8.45	19.5	5.9e-05	0.00567	0.817541	0.870748	TRUE
Emp1	2	0.313	8.13	14.4	0.000418	0.022	0.674236	0.771731	TRUE
Ftl1	2	0.311	10.8	15.5	0.000273	0.0166	0.978857	0.984883	TRUE
Ndufb3	2	0.31	7.29	11.7	0.00128	0.0457	0.574785	0.696145	TRUE
Ndufs6	2	0.31	7.46	13.1	0.000726	0.0309	0.608457	0.747543	TRUE
Ndufa2	2	0.31	8.31	11.9	0.00122	0.044	0.77917	0.867725	TRUE
S100a16	2	0.309	7.78	13.7	0.000551	0.0262	0.624902	0.723356	TRUE
Psmb4	2	0.308	8.08	14.1	0.000481	0.0242	0.717306	0.81935	TRUE
Timm13	2	0.304	7.61	12.2	0.00106	0.0403	0.622553	0.748299	TRUE
Galnt1	2	0.304	6.29	11.6	0.00138	0.0476	0.334377	0.460317	TRUE
Ndufa8	2	0.295	7.17	13	0.000762	0.0318	0.564605	0.661376	TRUE
Ddx24	2	0.295	6.79	14.3	0.000438	0.0227	0.47455	0.575964	TRUE
Bcap31	2	0.288	7.32	11.9	0.00117	0.0431	0.565388	0.681784	TRUE
Chchd2	2	0.285	9.56	15	0.00033	0.0187	0.943618	0.963719	TRUE
Col4a2	2	0.285	8.33	14.6	0.000392	0.021	0.731402	0.816327	TRUE
Cyba	2	0.283	7.85	15	0.000327	0.0187	0.699295	0.771731	TRUE
Reep5	2	0.271	8.15	15.8	0.00024	0.0151	0.730619	0.820862	TRUE
Dynlrb1	2	0.267	7.98	12.2	0.00105	0.0402	0.71574	0.780045	TRUE
Emc7	2	0.262	7.23	11.8	0.00127	0.0453	0.56852	0.694633	TRUE
Mapre1	2	0.262	7.45	11.8	0.00123	0.0443	0.588097	0.71353	TRUE
Pcolce	2	0.258	9.22	13	0.00076	0.0318	0.866875	0.91232	TRUE
Ywhab	2	0.248	8.02	12	0.00115	0.0428	0.729836	0.811036	TRUE
Csde1	2	0.245	7.69	11.6	0.00136	0.0472	0.649961	0.752834	TRUE
Csnk1a1	2	0.227	8.35	14.3	0.000448	0.023	0.798747	0.867725	TRUE
Nfib	2	-0.284	10.3	13.4	0.000629	0.0282	0.982772	0.980348	TRUE
Meis1	2	-0.317	6.83	15.5	0.000269	0.0164	0.530932	0.518519	TRUE
Arid4b	2	-0.333	6.75	11.4	0.00146	0.0491	0.505873	0.490552	TRUE
Cers4	2	-0.349	6.38	12.8	0.000805	0.0331	0.433829	0.406652	TRUE
Pid1	2	-0.352	7.77	16.9	0.000156	0.0111	0.6852	0.671958	TRUE
Brd3	2	-0.357	6.51	12.9	0.000794	0.0329	0.461237	0.452003	TRUE
Use1	2	-0.361	7.17	11.4	0.00146	0.0491	0.617854	0.594104	TRUE
Auts2	2	-0.374	7.86	11.8	0.00122	0.0442	0.743931	0.728647	TRUE
Setd2	2	-0.38	6.06	13.5	0.000603	0.0276	0.386844	0.371882	TRUE
Pi15	2	-0.381	7.07	12.9	0.000793	0.0329	0.436962	0.448224	TRUE
Mmp14	2	-0.386	8.47	15	0.00033	0.0187	0.837901	0.829176	TRUE
Kcnq1ot1	2	-0.387	8.62	21.2	3.12e-05	0.00346	0.755677	0.724868	TRUE
Rpl22l1	2	-0.389	9.61	18	0.000102	0.0083	0.955364	0.886621	TRUE
Ubn1	2	-0.39	6.81	18.9	7.44e-05	0.00661	0.537197	0.513983	TRUE
Cped1	2	-0.393	7.45	14.7	0.000381	0.0206	0.658575	0.643235	TRUE
2700081O15Rik	2	-0.395	5.46	11.6	0.00135	0.0472	0.270948	0.257748	TRUE
Uhrf2	2	-0.396	5.89	12.6	0.000904	0.0359	0.326547	0.315193	TRUE
Git2	2	-0.406	5.71	13	0.000751	0.0315	0.29444	0.287982	TRUE
Ccdc80	2	-0.407	8.33	12.3	0.000997	0.0388	0.68285	0.675737	TRUE
Emsy	2	-0.417	5.62	13.3	0.000666	0.0289	0.285826	0.272865	TRUE
Herpud1	2	-0.418	6.89	12.7	0.000837	0.0339	0.517619	0.496599	TRUE
Podxl2	2	-0.419	6.05	16.1	0.000212	0.0141	0.379796	0.344671	TRUE
Pck2	2	-0.434	5.1	12.8	0.000809	0.0332	0.213782	0.183673	TRUE
Mfap2	2	-0.437	9.51	15.4	0.000282	0.0169	0.937353	0.917611	TRUE
Thap2	2	-0.44	5.07	15.6	0.000257	0.0159	0.209867	0.194255	TRUE
Rsrp1	2	-0.441	8.5	12	0.00116	0.043	0.858262	0.861678	TRUE
Afdn	2	-0.442	6.42	15.9	0.000235	0.0149	0.407204	0.396825	TRUE
Islr	2	-0.446	7.5	16.6	0.000173	0.012	0.64213	0.615268	TRUE
Maf	2	-0.451	6.56	13.1	0.000721	0.0308	0.366484	0.35223	TRUE
Dnmt3a	2	-0.451	6.73	14.9	0.000352	0.0195	0.516836	0.485261	TRUE
Rbm5	2	-0.468	6.5	23.5	1.39e-05	0.00181	0.4722	0.434618	TRUE
Trp53i13	2	-0.471	5.84	26.1	5.85e-06	0.00094	0.336727	0.309902	TRUE
Setd1b	2	-0.475	5.36	12.7	0.000843	0.034	0.257635	0.223734	TRUE
Smurf2	2	-0.475	6.1	20.1	4.79e-05	0.00482	0.386061	0.346183	TRUE
Ank2	2	-0.48	5.96	13.4	0.00063	0.0282	0.332028	0.298564	TRUE
Tsc22d1	2	-0.48	8.01	16.6	0.000178	0.0123	0.728269	0.714286	TRUE
Twist2	2	-0.481	6.58	13.8	0.000544	0.0261	0.45184	0.396825	TRUE
Sun1	2	-0.487	5.17	13.8	0.000539	0.0261	0.236492	0.210128	TRUE
Vgll4	2	-0.493	5.42	13.6	0.000575	0.0269	0.267815	0.238095	TRUE
Mme	2	-0.499	4.9	12.1	0.00112	0.0419	0.173062	0.148148	TRUE
Creb5	2	-0.5	6.12	12.7	0.000836	0.0339	0.306186	0.281179	TRUE
Rftn2	2	-0.507	5.15	16.9	0.000156	0.0111	0.216915	0.200302	TRUE
Hoxb5	2	-0.514	5.24	17.4	0.000128	0.00975	0.226312	0.20257	TRUE
Rif1	2	-0.516	5.6	18.8	7.47e-05	0.00661	0.276429	0.256236	TRUE
Runx1t1	2	-0.518	6.79	24.6	9.62e-06	0.00136	0.506656	0.444444	TRUE
Plekha5	2	-0.518	5.17	15.1	0.000318	0.0183	0.222396	0.196523	TRUE
Cdr2	2	-0.518	5.01	15.8	0.000239	0.0151	0.205951	0.170824	TRUE
Epb41	2	-0.522	4.64	11.9	0.0012	0.0438	0.163665	0.134543	TRUE
Ormdl3	2	-0.528	5.78	21.5	2.84e-05	0.00325	0.336727	0.298564	TRUE
Lsp1	2	-0.53	7.08	21.2	3.17e-05	0.00349	0.546594	0.510204	TRUE
Trio	2	-0.531	7.06	25.1	8.02e-06	0.00121	0.5278	0.512472	TRUE
Slc25a28	2	-0.532	4.89	15.3	0.000291	0.0173	0.194205	0.172336	TRUE
Fam208a	2	-0.542	6.03	25.9	6.16e-06	0.000977	0.358653	0.331822	TRUE
Swt1	2	-0.549	5.66	16.8	0.000165	0.0115	0.306186	0.262283	TRUE
Zmynd8	2	-0.551	5.37	15.5	0.000275	0.0166	0.256852	0.221466	TRUE
Adamts12	2	-0.569	5.69	15.6	0.000259	0.0159	0.279561	0.243386	TRUE
Gm37494	2	-0.572	5.11	11.4	0.00148	0.0494	0.228661	0.185185	TRUE
Crlf3	2	-0.574	4.58	14.2	0.00046	0.0235	0.158183	0.134543	TRUE
Deaf1	2	-0.576	4.65	15.3	0.000291	0.0173	0.168363	0.139078	TRUE
Rtn2	2	-0.577	4.77	12	0.00116	0.043	0.173062	0.151927	TRUE
Gigyf1	2	-0.583	5.14	11.4	0.0015	0.0499	0.228661	0.195011	TRUE
Vldlr	2	-0.587	7.36	26.1	5.84e-06	0.00094	0.628818	0.553288	TRUE
Rin2	2	-0.588	5.69	15.7	0.000248	0.0154	0.316366	0.256236	TRUE
Plod1	2	-0.589	5.94	26.1	5.85e-06	0.00094	0.364135	0.30839	TRUE
Fam129a	2	-0.59	7.18	30.5	1.43e-06	0.00033	0.554424	0.48904	TRUE
Gramd3	2	-0.592	4.3	13.9	0.000516	0.0253	0.131558	0.105064	TRUE
Cdc42ep3	2	-0.598	6.7	11.8	0.00123	0.0442	0.367267	0.320484	TRUE
Sema5a	2	-0.605	6.82	22.2	2.18e-05	0.00259	0.508222	0.450491	TRUE
Htra3	2	-0.608	7.28	17	0.000152	0.0109	0.517619	0.462585	TRUE
Mxi1	2	-0.612	5.03	13.8	0.000542	0.0261	0.213782	0.179894	TRUE
Cxcl14	2	-0.615	6.62	17.1	0.000145	0.0107	0.249804	0.237339	TRUE
Col23a1	2	-0.626	6.12	21.3	3.06e-05	0.00343	0.314017	0.260015	TRUE
Klhl24	2	-0.627	5.83	11.4	0.00146	0.0491	0.334377	0.284958	TRUE
Tet1	2	-0.635	4.69	13.8	0.000529	0.0259	0.159749	0.13681	TRUE
Mnd1	2	-0.646	3.95	11.5	0.00144	0.0489	0.103367	0.0816327	TRUE
Ndrg2	2	-0.646	6.59	25.8	6.43e-06	0.00101	0.437745	0.376417	TRUE
Htra1	2	-0.648	7.58	21.9	2.48e-05	0.00287	0.516836	0.425548	TRUE
Pgm5	2	-0.657	4.94	13.9	0.000512	0.0252	0.185591	0.147392	TRUE
C2cd2	2	-0.667	4.32	12.3	0.00102	0.0393	0.126077	0.109599	TRUE
Cpe	2	-0.692	6.11	15.1	0.000314	0.0182	0.230227	0.181406	TRUE
Letm2	2	-0.693	3.99	12.2	0.00107	0.0406	0.105717	0.0786092	TRUE
Smpdl3a	2	-0.702	5.92	11.4	0.00147	0.0491	0.320282	0.254724	TRUE
Irs1	2	-0.71	4.91	14.3	0.000439	0.0227	0.199687	0.154195	TRUE
Pdgfrl	2	-0.718	7.67	19.6	5.71e-05	0.00554	0.584965	0.510204	TRUE
Ccpg1	2	-0.724	4.94	13.7	0.000562	0.0266	0.20047	0.164021	TRUE
1700017B05Rik	2	-0.733	4.53	19.4	6.14e-05	0.00578	0.156617	0.121693	TRUE
Camk4	2	-0.734	4.57	12.1	0.00111	0.0419	0.140172	0.114135	TRUE
Galnt16	2	-0.743	4.62	21.3	3.09e-05	0.00345	0.133125	0.110355	TRUE
Zc3hav1l	2	-0.807	4.21	17.1	0.000146	0.0107	0.122161	0.0907029	TRUE
Net1	2	-0.808	5.33	25.1	8.14e-06	0.00121	0.204385	0.169312	TRUE
Tfdp2	2	-0.819	5.29	28.1	3.02e-06	0.000606	0.255286	0.181406	TRUE
Aspa	2	-0.831	4.72	13.5	0.000599	0.0275	0.168363	0.122449	TRUE
Wnt5b	2	-0.877	4.88	28.8	2.43e-06	0.000506	0.194205	0.145125	TRUE
Txnip	2	-0.905	6.95	20.3	4.36e-05	0.00456	0.51527	0.429327	TRUE
Dner	2	-0.966	4.92	17.9	0.000105	0.00843	0.13704	0.095994	TRUE
Gm266	2	-0.988	4.38	18.2	9.6e-05	0.00791	0.119029	0.0801209	TRUE
Ppp1r14c	2	-1.02	4.29	19.5	5.8e-05	0.0056	0.102584	0.0755858	TRUE
Sesn1	2	-1.02	4.79	29.7	1.83e-06	0.000403	0.202036	0.132275	TRUE
Cbfa2t3	2	-1.02	4.98	44.7	2.42e-08	1.1e-05	0.194205	0.131519	TRUE
AI838599	2	-1.11	4.41	36.8	2.12e-07	6.72e-05	0.152702	0.0891912	TRUE
Enpp3	2	-1.15	4.38	19.7	5.51e-05	0.00538	0.122944	0.0740741	TRUE
Omd	2	-1.3	4.32	13.2	0.000689	0.0298	0.119812	0.0733182	TRUE
Tgfbi	2	-1.5	6.98	35	3.58e-07	0.000105	0.356304	0.24263	TRUE
C1qtnf3	2	-1.51	6.72	44.4	2.66e-08	1.16e-05	0.29444	0.175359	TRUE
Fbxo32	2	-1.52	3.85	30.1	1.58e-06	0.000355	0.103367	0.0461073	TRUE
Galnt15	2	-2.07	4.7	11.6	0.00133	0.0468	0.131558	0.0619803	TRUE

## Sheet: Cluster 3
gene	cluster_id	logFC__Hyperoxia	logCPM__Hyperoxia	F__Hyperoxia	p_val__Hyperoxia	p_adj.loc__Hyperoxia	Normoxia.frq	Hyperoxia.frq	Frequency
Cdkn1a	3	2.06	8.04	93.7	1.58e-13	2.72e-09	0.228142	0.38354	TRUE
Phlda3	3	1.88	6.53	73.1	1.02e-11	5.87e-08	0.169399	0.276398	TRUE
Timp1	3	1.86	6.08	43.3	1.77e-08	2.54e-05	0.107923	0.27795	TRUE
Plat	3	1.79	5.25	23.3	1.12e-05	0.00472	0.0628415	0.127329	TRUE
Col8a1	3	1.79	6.06	16.8	0.000136	0.0292	0.0696721	0.121118	TRUE
Tslp	3	1.74	6.16	23.2	1.18e-05	0.00484	0.124317	0.181677	TRUE
Ccng1	3	1.66	5.81	44.8	1.13e-08	1.96e-05	0.10929	0.217391	TRUE
Ak1	3	1.59	5.33	32.4	4.89e-07	0.000557	0.0833333	0.192547	TRUE
S100a4	3	1.54	6.47	29.1	1.44e-06	0.00131	0.103825	0.279503	TRUE
Il6	3	1.54	5.51	16.7	0.000139	0.0292	0.0505464	0.111801	TRUE
Icam1	3	1.54	6.04	17.9	8.76e-05	0.0217	0.0997268	0.190994	TRUE
Cd109	3	1.5	5.4	30	1.08e-06	0.00104	0.0614754	0.180124	TRUE
S100a6	3	1.39	10.2	84.2	9.98e-13	8.61e-09	0.748634	0.886646	TRUE
Anxa1	3	1.36	7.73	32.2	5.17e-07	0.000557	0.286885	0.377329	TRUE
Aen	3	1.31	5.69	39.1	6.06e-08	7.47e-05	0.117486	0.220497	TRUE
Isg15	3	1.3	5.25	16.4	0.000158	0.0306	0.0628415	0.139752	TRUE
Mbd1	3	1.26	5.48	25.9	4.48e-06	0.00297	0.0860656	0.169255	TRUE
Ecscr	3	1.24	4.77	16.1	0.000182	0.0338	0.0532787	0.108696	TRUE
Gm14005	3	1.21	4.97	18.1	8.08e-05	0.0205	0.0696721	0.122671	TRUE
Mmp2	3	1.2	6.43	40.4	4.09e-08	5.43e-05	0.169399	0.268634	TRUE
Vgll3	3	1.16	6.52	48.1	4.58e-09	8.79e-06	0.221311	0.371118	TRUE
Zmat3	3	1.12	4.99	18.9	6.02e-05	0.0168	0.0765027	0.152174	TRUE
Thbs1	3	1.08	9.55	51.5	1.81e-09	3.9e-06	0.554645	0.690994	TRUE
Tnfrsf12a	3	1.07	7.86	30	1.09e-06	0.00104	0.40847	0.611801	TRUE
Col12a1	3	1.06	6.18	24.5	7.31e-06	0.00386	0.146175	0.234472	TRUE
Ephx1	3	1.02	5.31	15.4	0.000242	0.0409	0.105191	0.190994	TRUE
Bax	3	1.01	7.82	65.6	5.55e-11	1.91e-07	0.476776	0.60559	TRUE
Mdm2	3	0.979	5.96	22.8	1.34e-05	0.00538	0.18306	0.267081	TRUE
Gdf15	3	0.933	6.76	19.7	4.36e-05	0.0132	0.20082	0.298137	TRUE
Flt1	3	0.917	6.38	15.9	0.0002	0.0352	0.168033	0.265528	TRUE
Tnc	3	0.91	7.6	16.6	0.000149	0.0297	0.360656	0.40528	TRUE
Rps27l	3	0.897	9.19	69.3	2.4e-11	1.04e-07	0.795082	0.880435	TRUE
Ifitm3	3	0.811	9.93	64.2	7.68e-11	2.21e-07	0.879781	0.967391	TRUE
Cd44	3	0.805	7.33	24.8	6.53e-06	0.00375	0.336066	0.468944	TRUE
Osmr	3	0.801	5.75	16.7	0.000144	0.0292	0.137978	0.259317	TRUE
Phlda1	3	0.797	7.43	16.1	0.000185	0.0339	0.293716	0.358696	TRUE
Ccnd2	3	0.794	8.57	26.8	3.23e-06	0.00243	0.57377	0.635093	TRUE
Lrrc32	3	0.786	6.38	20	3.87e-05	0.0121	0.22541	0.364907	TRUE
Tgfb3	3	0.76	7	19.3	5.01e-05	0.0144	0.27459	0.420807	TRUE
Irf1	3	0.727	7.4	19.4	4.83e-05	0.0141	0.345628	0.498447	TRUE
Nme1	3	0.703	7.51	16.9	0.000129	0.0286	0.409836	0.597826	TRUE
Sdc4	3	0.674	8.23	25.9	4.47e-06	0.00297	0.554645	0.726708	TRUE
Crim1	3	0.671	8.01	24.3	7.78e-06	0.00392	0.437158	0.529503	TRUE
Anxa2	3	0.666	8.43	24.2	7.96e-06	0.00392	0.620219	0.723602	TRUE
Glrx3	3	0.653	7.59	22.1	1.77e-05	0.00679	0.5	0.593168	TRUE
H2afj	3	0.651	7.92	23.5	1.05e-05	0.00461	0.545082	0.677019	TRUE
Cstb	3	0.637	7.31	25.4	5.24e-06	0.00335	0.438525	0.600932	TRUE
Pdlim5	3	0.635	7.54	16.2	0.000176	0.033	0.404372	0.588509	TRUE
Plpp1	3	0.592	6.53	18.2	7.69e-05	0.0198	0.273224	0.392857	TRUE
Sec13	3	0.588	6.54	16.7	0.000141	0.0292	0.275956	0.417702	TRUE
Dph3	3	0.567	6.96	20.6	3.02e-05	0.0106	0.386612	0.52795	TRUE
Palld	3	0.561	7.87	15.8	0.000203	0.0354	0.483607	0.670807	TRUE
Arid5b	3	0.539	8.34	18.4	7.09e-05	0.0189	0.562842	0.714286	TRUE
Actg2	3	0.527	10.1	15.9	0.000194	0.0346	0.745902	0.909938	TRUE
Dynlt3	3	0.512	6.94	20.1	3.66e-05	0.0117	0.372951	0.5	TRUE
Col4a2	3	0.509	8.9	15.1	0.000268	0.0437	0.713115	0.774845	TRUE
Rock2	3	0.509	8.7	23.4	1.07e-05	0.00461	0.684426	0.829193	TRUE
Cnn3	3	0.492	8.55	19.9	3.96e-05	0.0122	0.688525	0.824534	TRUE
Loxl2	3	0.483	7.6	17.9	8.81e-05	0.0217	0.428962	0.565217	TRUE
Actn4	3	0.477	7.91	16.3	0.000168	0.0319	0.501366	0.695652	TRUE
Ptp4a1	3	0.476	6.87	16.4	0.000163	0.0312	0.344262	0.470497	TRUE
Eif4ebp1	3	0.464	7.39	16.5	0.000151	0.0297	0.459016	0.597826	TRUE
Pitpna	3	0.454	6.95	15.2	0.000263	0.0432	0.387978	0.515528	TRUE
Ndufa11	3	0.449	8.31	20.9	2.79e-05	0.01	0.687158	0.812112	TRUE
Ndufs6	3	0.416	7.63	16.5	0.000151	0.0297	0.558743	0.704969	TRUE
Actg1	3	0.406	10.9	15.1	0.000273	0.044	0.948087	0.982919	TRUE
Heyl	3	-0.48	7.67	17.4	0.000107	0.0244	0.564208	0.506211	TRUE
Smc3	3	-0.513	7.26	17.7	9.54e-05	0.0229	0.497268	0.468944	TRUE
Tsc22d1	3	-0.515	8.75	27.9	2.22e-06	0.00174	0.800546	0.72205	TRUE
Adam33	3	-0.589	7.81	20.2	3.59e-05	0.0117	0.613388	0.582298	TRUE
Rsbn1	3	-0.756	5.55	17.5	0.000102	0.0235	0.226776	0.164596	TRUE
Syt11	3	-0.764	6.01	16.7	0.000141	0.0292	0.266393	0.203416	TRUE
Vstm4	3	-0.871	5.22	15.9	0.000194	0.0346	0.153005	0.0978261	TRUE
Zmynd8	3	-0.899	5.29	14.8	0.000313	0.0487	0.181694	0.122671	TRUE
Gigyf1	3	-0.905	5.5	17.8	9.29e-05	0.0226	0.221311	0.147516	TRUE
Samd5	3	-0.955	5.6	20.2	3.55e-05	0.0117	0.217213	0.141304	TRUE
Kit	3	-0.961	5.22	15.6	0.000224	0.0386	0.151639	0.110248	TRUE
Txnip	3	-1.11	8.18	25.1	5.84e-06	0.00347	0.668033	0.52795	TRUE
Pcolce2	3	-1.47	6.06	26.1	4.15e-06	0.00297	0.247268	0.153727	TRUE
Scgb1a1	3	-1.88	10.6	18.7	6.35e-05	0.0174	0.938525	0.950311	TRUE
Hbb-bs	3	-3.81	8.31	24.5	7.38e-06	0.00386	0.195355	0.166149	TRUE

## Sheet: Cluster 4
gene	cluster_id	logFC__Hyperoxia	logCPM__Hyperoxia	F__Hyperoxia	p_val__Hyperoxia	p_adj.loc__Hyperoxia	Normoxia.frq	Hyperoxia.frq	Frequency
Col5a3	4	6.21	6.72	104	3.42e-15	3.96e-12	0.00577201	0.231231	TRUE
Ccl2	4	5.96	8.8	91.1	4.94e-14	4e-11	0.034632	0.246246	TRUE
Ano3	4	5.51	5.36	130	2.95e-17	6.83e-14	0.001443	0.201201	TRUE
Sulf2	4	5.05	5.77	138	8.26e-18	2.23e-14	0.00721501	0.252252	TRUE
Cdkn1a	4	4.96	9.05	414	4.73e-30	7.66e-26	0.0721501	0.681682	TRUE
Col18a1	4	4.8	6.93	76.1	1.39e-12	6.27e-10	0.020202	0.315315	TRUE
Eda2r	4	4.6	5.25	96.6	1.58e-14	1.6e-11	0.004329	0.204204	TRUE
Ak1	4	4.37	5.97	89.8	6.47e-14	4.99e-11	0.012987	0.294294	TRUE
Rgs16	4	3.95	6.32	75	1.82e-12	7.57e-10	0.020202	0.204204	TRUE
Ass1	4	3.77	5.5	83.7	2.44e-13	1.41e-10	0.012987	0.228228	TRUE
S100a8	4	3.75	8.51	32.4	3.19e-07	2.62e-05	0.0952381	0.129129	TRUE
Tnfrsf12a	4	3.75	6.76	143	3.97e-18	1.29e-14	0.037518	0.36036	TRUE
Psrc1	4	3.64	5.88	84.4	2.11e-13	1.31e-10	0.020202	0.291291	TRUE
Cd109	4	3.6	4.87	38.1	4.73e-08	5.4e-06	0.00577201	0.105105	TRUE
Gria3	4	3.58	5.71	95.4	2.02e-14	1.82e-11	0.017316	0.264264	TRUE
S100a9	4	3.54	8.95	30.2	6.76e-07	4.74e-05	0.122655	0.177177	TRUE
Sulf1	4	3.47	5.23	37.6	5.48e-08	6.17e-06	0.010101	0.108108	TRUE
Tnc	4	3.44	7.82	63.1	3.45e-11	1.05e-08	0.0894661	0.339339	TRUE
Adora1	4	3.38	4.96	42.9	1.02e-08	1.49e-06	0.00721501	0.111111	TRUE
Anxa1	4	3.35	6.48	63	3.49e-11	1.05e-08	0.04329	0.183183	TRUE
Ccnd1	4	3.3	6.77	89.1	7.62e-14	5.61e-11	0.0505051	0.372372	TRUE
Tnfrsf10b	4	3.3	4.59	34.9	1.37e-07	1.3e-05	0.004329	0.108108	TRUE
Mgmt	4	3.26	5.46	83.5	2.56e-13	1.43e-10	0.017316	0.21021	TRUE
Ccng1	4	3.26	6.96	189	5.32e-21	2.87e-17	0.0678211	0.483483	TRUE
Gm42047	4	3.22	4.69	37.2	6.28e-08	6.88e-06	0.00577201	0.102102	TRUE
Vgll3	4	3.19	5.71	72.6	3.24e-12	1.25e-09	0.021645	0.219219	TRUE
Flt1	4	3.18	7.31	87	1.19e-13	8.07e-11	0.0634921	0.456456	TRUE
Fam129a	4	3.15	5.83	46.3	3.65e-09	5.97e-07	0.025974	0.189189	TRUE
Igf1	4	3.13	6	40.2	2.39e-08	3.05e-06	0.030303	0.114114	TRUE
Ifit3	4	3.06	5.75	47.2	2.84e-09	5e-07	0.027417	0.114114	TRUE
Zfp365	4	3.03	4.69	32.6	2.92e-07	2.45e-05	0.00721501	0.114114	TRUE
Isg15	4	2.95	7.18	73.4	2.62e-12	1.04e-09	0.0735931	0.258258	TRUE
Nnmt	4	2.93	6.2	59.5	8.96e-11	2.5e-08	0.04329	0.291291	TRUE
Thbs1	4	2.91	8.29	116	3.79e-16	5.58e-13	0.170274	0.474474	TRUE
Pqlc3	4	2.91	5	39.3	3.18e-08	3.91e-06	0.011544	0.15015	TRUE
Phlda3	4	2.85	7.86	194	2.86e-21	2.31e-17	0.163059	0.567568	TRUE
Hmcn2	4	2.82	4.95	37.3	6.04e-08	6.7e-06	0.012987	0.132132	TRUE
Fam198b	4	2.71	5.24	39.9	2.63e-08	3.32e-06	0.01443	0.174174	TRUE
Serpine1	4	2.71	6.92	109	1.51e-15	1.88e-12	0.0634921	0.306306	TRUE
Slc19a2	4	2.66	4.96	33.5	2.17e-07	1.92e-05	0.012987	0.144144	TRUE
Adamts2	4	2.66	7.22	93.8	2.84e-14	2.42e-11	0.0952381	0.471471	TRUE
Prr7	4	2.65	5	34.5	1.54e-07	1.45e-05	0.01443	0.129129	TRUE
Gdf15	4	2.55	6.12	40.4	2.28e-08	2.93e-06	0.044733	0.195195	TRUE
Zmat3	4	2.54	6.23	110	1.1e-15	1.49e-12	0.0620491	0.369369	TRUE
Tnfaip2	4	2.52	5.07	30.2	6.74e-07	4.74e-05	0.018759	0.126126	TRUE
Mmp2	4	2.51	7.2	122	1.22e-16	1.97e-13	0.112554	0.504505	TRUE
Alkal1	4	2.42	4.89	25.4	3.85e-06	0.000206	0.01443	0.117117	TRUE
Pusl1	4	2.38	4.94	32.4	3.2e-07	2.62e-05	0.018759	0.15015	TRUE
Icam1	4	2.38	6.35	53.6	4.4e-10	1.02e-07	0.0562771	0.249249	TRUE
Snhg6	4	2.36	7.99	83	2.89e-13	1.54e-10	0.210678	0.447447	TRUE
Bst2	4	2.35	6.83	87.4	1.09e-13	7.66e-11	0.0937951	0.369369	TRUE
Adamts4	4	2.32	6.17	44.4	6.49e-09	9.83e-07	0.0577201	0.255255	TRUE
S100a6	4	2.32	9.26	78.6	7.89e-13	3.76e-10	0.363636	0.612613	TRUE
Col12a1	4	2.32	6.03	33.7	2.03e-07	1.82e-05	0.0505051	0.228228	TRUE
Timp1	4	2.31	5.41	33.4	2.22e-07	1.96e-05	0.031746	0.162162	TRUE
Pvt1	4	2.28	4.92	30.1	7.01e-07	4.87e-05	0.018759	0.144144	TRUE
Gadd45g	4	2.27	6.61	69	7.76e-12	2.92e-09	0.0750361	0.258258	TRUE
Me1	4	2.24	5.14	26.8	2.33e-06	0.000137	0.025974	0.177177	TRUE
Kcne4	4	2.23	5.29	32	3.64e-07	2.91e-05	0.024531	0.156156	TRUE
Baiap2	4	2.17	4.83	24.6	5.22e-06	0.000267	0.017316	0.12012	TRUE
Polk	4	2.17	5.45	36.9	6.94e-08	7.35e-06	0.036075	0.198198	TRUE
Batf3	4	2.12	4.68	19.7	3.59e-05	0.00131	0.012987	0.105105	TRUE
Aen	4	2.08	6.91	95.7	1.9e-14	1.81e-11	0.12987	0.504505	TRUE
Enah	4	2.06	5.15	24	6.69e-06	0.00033	0.02886	0.135135	TRUE
Pgf	4	2.04	6.52	49.9	1.29e-09	2.46e-07	0.0966811	0.339339	TRUE
Ddit3	4	2.02	6.97	62.6	3.94e-11	1.16e-08	0.138528	0.366366	TRUE
Dcxr	4	1.96	5.28	31.3	4.69e-07	3.54e-05	0.034632	0.147147	TRUE
Bloc1s2	4	1.95	5.96	55.4	2.68e-10	6.68e-08	0.0692641	0.273273	TRUE
Gpatch4	4	1.94	5.47	33	2.62e-07	2.26e-05	0.041847	0.177177	TRUE
Hmox1	4	1.94	4.96	18	7.2e-05	0.00229	0.024531	0.117117	TRUE
Thyn1	4	1.94	6.14	45.8	4.22e-09	6.77e-07	0.0750361	0.318318	TRUE
Atf5	4	1.93	6.49	53.4	4.72e-10	1.08e-07	0.105339	0.321321	TRUE
Flnc	4	1.91	5.01	19.8	3.35e-05	0.00125	0.027417	0.147147	TRUE
Mgp	4	1.9	8.94	21.6	1.66e-05	0.000706	0.313131	0.354354	TRUE
Olfml2b	4	1.89	7.36	52.5	5.99e-10	1.31e-07	0.191919	0.459459	TRUE
Cxcl1	4	1.87	8.53	52.4	6.27e-10	1.35e-07	0.189033	0.423423	TRUE
Col6a3	4	1.86	8.42	54.8	3.22e-10	7.79e-08	0.323232	0.612613	TRUE
Aprt	4	1.86	7.38	84	2.31e-13	1.39e-10	0.203463	0.513514	TRUE
Commd3	4	1.85	7.77	98	1.19e-14	1.28e-11	0.255411	0.60961	TRUE
Map1b	4	1.83	5.21	19	4.66e-05	0.00162	0.036075	0.144144	TRUE
Tm4sf1	4	1.82	8.42	50	1.22e-09	2.35e-07	0.292929	0.627628	TRUE
Snhg12	4	1.8	7.1	45.3	5e-09	7.79e-07	0.161616	0.33033	TRUE
Cxcl2	4	1.8	6.63	13	0.000604	0.0117	0.0793651	0.117117	TRUE
1600002K03Rik	4	1.8	4.74	14.9	0.000263	0.0063	0.020202	0.111111	TRUE
Creb5	4	1.78	5.88	39.7	2.82e-08	3.54e-06	0.0562771	0.249249	TRUE
Bax	4	1.76	9.11	155	5.88e-19	2.38e-15	0.525253	0.846847	TRUE
Rps27l	4	1.76	9.65	128	4.74e-17	8.53e-14	0.626263	0.870871	TRUE
Fas	4	1.75	5.49	27.8	1.6e-06	9.93e-05	0.04329	0.216216	TRUE
Plaur	4	1.74	5.08	18	7.2e-05	0.00229	0.027417	0.108108	TRUE
Syn3	4	1.72	5.31	13	0.000608	0.0118	0.037518	0.174174	TRUE
Serpine2	4	1.7	8.78	82.5	3.24e-13	1.64e-10	0.440115	0.687688	TRUE
Tpd52	4	1.69	5.32	27.9	1.57e-06	9.82e-05	0.038961	0.186186	TRUE
Prss12	4	1.69	5.35	15.5	0.000205	0.00515	0.044733	0.144144	TRUE
Nme6	4	1.68	4.82	12.2	0.000865	0.0153	0.023088	0.117117	TRUE
Mdm2	4	1.66	6.97	67.5	1.11e-11	3.94e-09	0.164502	0.456456	TRUE
Hp	4	1.66	6.07	13.5	0.000478	0.00996	0.0865801	0.114114	TRUE
Slc39a14	4	1.66	4.9	13.9	0.000405	0.00886	0.023088	0.111111	TRUE
Prrx1	4	1.62	6.14	28.5	1.27e-06	8.14e-05	0.0779221	0.276276	TRUE
Prnp	4	1.6	6.75	43.9	7.57e-09	1.13e-06	0.142857	0.369369	TRUE
Bbc3	4	1.59	5.38	25.7	3.47e-06	0.000192	0.047619	0.192192	TRUE
Gcnt2	4	1.59	4.94	14.2	0.000349	0.00784	0.02886	0.138138	TRUE
Fn1	4	1.58	8.36	55	2.97e-10	7.29e-08	0.336219	0.648649	TRUE
Creb3l1	4	1.58	5.53	24.3	5.89e-06	0.000294	0.0519481	0.21021	TRUE
Mllt11	4	1.57	5.26	19.3	4.24e-05	0.0015	0.044733	0.165165	TRUE
Ftsj3	4	1.57	5.22	18.5	5.69e-05	0.00192	0.038961	0.177177	TRUE
Abca5	4	1.57	5.06	15.6	0.000196	0.00499	0.030303	0.15015	TRUE
Myof	4	1.57	6.41	40.7	2.08e-08	2.78e-06	0.112554	0.369369	TRUE
Fam46a	4	1.56	5.71	29.3	9.54e-07	6.29e-05	0.0577201	0.213213	TRUE
Osmr	4	1.56	5.46	16.7	0.000122	0.00344	0.046176	0.165165	TRUE
Cyr61	4	1.55	8.87	51.5	7.96e-10	1.64e-07	0.392496	0.690691	TRUE
Cpt1c	4	1.54	5.42	19.8	3.38e-05	0.00126	0.0505051	0.195195	TRUE
2310022B05Rik	4	1.54	5.13	13.5	0.000483	0.01	0.034632	0.141141	TRUE
Lmod1	4	1.53	6.35	35.2	1.21e-07	1.17e-05	0.105339	0.282282	TRUE
Pfkfb3	4	1.53	4.84	10.7	0.0017	0.0251	0.024531	0.123123	TRUE
Tagln	4	1.53	10.3	47.9	2.26e-09	4.02e-07	0.568543	0.807808	TRUE
Loxl1	4	1.53	5.37	14.3	0.000334	0.0076	0.036075	0.138138	TRUE
Srm	4	1.52	5.89	38.9	3.6e-08	4.23e-06	0.0735931	0.255255	TRUE
Ubtd1	4	1.52	5.2	17.4	9.03e-05	0.00272	0.044733	0.165165	TRUE
Tagln2	4	1.51	8.11	35.5	1.11e-07	1.09e-05	0.264069	0.531532	TRUE
Lama5	4	1.51	4.96	11.6	0.00113	0.0188	0.030303	0.12012	TRUE
Mak16	4	1.51	6.04	36.8	7.12e-08	7.49e-06	0.0937951	0.288288	TRUE
Ptpn14	4	1.5	5.22	13.9	0.000402	0.00883	0.046176	0.177177	TRUE
Cers6	4	1.49	5.05	13	0.000611	0.0118	0.034632	0.141141	TRUE
Htra1	4	1.49	6.61	23.3	8.55e-06	0.000406	0.128427	0.333333	TRUE
Gclc	4	1.49	6.05	29.5	8.58e-07	5.8e-05	0.0865801	0.237237	TRUE
H2afj	4	1.47	8.37	67.3	1.17e-11	4.02e-09	0.399711	0.684685	TRUE
Ddt	4	1.47	5.25	16.1	0.000159	0.00424	0.04329	0.168168	TRUE
Xaf1	4	1.47	5.52	20	3.19e-05	0.00121	0.0562771	0.165165	TRUE
Mrps18b	4	1.47	6.3	37.4	6.02e-08	6.7e-06	0.109668	0.276276	TRUE
Exoc4	4	1.46	6.35	46.8	3.21e-09	5.47e-07	0.116883	0.39039	TRUE
Hist1h1c	4	1.45	6.04	14.8	0.000278	0.00657	0.0649351	0.162162	TRUE
Lhfpl2	4	1.45	5.05	9.85	0.00255	0.0342	0.02886	0.12012	TRUE
Gas6	4	1.44	5.29	13.7	0.000434	0.00928	0.036075	0.147147	TRUE
Cav1	4	1.43	5.77	17.3	9.37e-05	0.0028	0.0562771	0.201201	TRUE
Robo2	4	1.43	5.37	12.3	0.000837	0.015	0.04329	0.135135	TRUE
Fkbp14	4	1.42	4.99	12.4	0.000779	0.0141	0.033189	0.135135	TRUE
Odc1	4	1.42	6.51	40.4	2.24e-08	2.91e-06	0.111111	0.339339	TRUE
Trabd2b	4	1.41	6.09	26.3	2.8e-06	0.000158	0.0952381	0.279279	TRUE
Stc1	4	1.41	6.72	38.8	3.81e-08	4.44e-06	0.148629	0.33033	TRUE
Runx1	4	1.41	6.81	28	1.51e-06	9.54e-05	0.147186	0.372372	TRUE
Rdh10	4	1.4	5.54	15.5	0.000201	0.00507	0.0591631	0.159159	TRUE
Gm14005	4	1.4	7.25	51.2	8.7e-10	1.74e-07	0.215007	0.51952	TRUE
Cdc34	4	1.4	5.27	17.5	8.83e-05	0.00268	0.044733	0.183183	TRUE
Pmm1	4	1.4	6.68	33.8	1.97e-07	1.8e-05	0.1443	0.348348	TRUE
Lrrfip1	4	1.39	6.94	61.9	4.75e-11	1.37e-08	0.180375	0.45045	TRUE
Utp20	4	1.39	5.24	16.5	0.000134	0.00369	0.049062	0.171171	TRUE
Stat1	4	1.38	5.98	27.9	1.58e-06	9.85e-05	0.0923521	0.27027	TRUE
Gadd45b	4	1.38	6.78	29.4	8.96e-07	6.03e-05	0.119769	0.264264	TRUE
1810032O08Rik	4	1.38	5.14	11.6	0.00113	0.0187	0.040404	0.108108	TRUE
Hist1h2bc	4	1.38	6.16	18.2	6.55e-05	0.00214	0.0822511	0.219219	TRUE
Pdlim7	4	1.38	6.99	49.3	1.5e-09	2.76e-07	0.196248	0.507508	TRUE
Igfbp7	4	1.37	8.94	40.5	2.21e-08	2.89e-06	0.450216	0.693694	TRUE
Plat	4	1.36	8.56	48.3	2.04e-09	3.68e-07	0.422799	0.663664	TRUE
AI413582	4	1.36	5.17	14.3	0.00034	0.00768	0.04329	0.141141	TRUE
Cad	4	1.35	4.85	8.86	0.00408	0.0483	0.025974	0.114114	TRUE
Glrx3	4	1.35	8	56.3	2.12e-10	5.55e-08	0.357864	0.642643	TRUE
Ctgf	4	1.35	8.64	35.6	1.08e-07	1.06e-05	0.353535	0.573574	TRUE
Palm2	4	1.34	5.04	13.1	0.000579	0.0114	0.034632	0.141141	TRUE
Cox6b2	4	1.34	6.11	22.8	1.06e-05	0.000482	0.10101	0.24024	TRUE
Abcc1	4	1.34	5.38	13.5	0.000486	0.0101	0.049062	0.174174	TRUE
Tmem43	4	1.32	6.25	25.2	4.23e-06	0.000222	0.116883	0.321321	TRUE
Tacc2	4	1.32	5.39	16.6	0.000125	0.00348	0.0505051	0.195195	TRUE
Hspa9	4	1.32	7.54	52.8	5.52e-10	1.22e-07	0.277056	0.531532	TRUE
Rpf2	4	1.31	5.41	16.8	0.000116	0.00329	0.0577201	0.198198	TRUE
Ecm1	4	1.3	6.95	39	3.56e-08	4.23e-06	0.174603	0.414414	TRUE
Gngt2	4	1.3	5.09	8.82	0.00415	0.0491	0.034632	0.144144	TRUE
Twist1	4	1.3	5.02	9.59	0.00287	0.0373	0.034632	0.105105	TRUE
Hmcn1	4	1.29	6.16	11.7	0.00108	0.0181	0.0721501	0.195195	TRUE
Cygb	4	1.29	5.73	15.6	0.000191	0.00488	0.0663781	0.192192	TRUE
Trp53inp1	4	1.28	6.92	41	1.88e-08	2.59e-06	0.167388	0.438438	TRUE
Akr1b8	4	1.28	5.72	20.4	2.65e-05	0.00103	0.0793651	0.246246	TRUE
Rnf169	4	1.28	5.75	18.6	5.53e-05	0.00188	0.0735931	0.27027	TRUE
Cdh11	4	1.28	5.99	17.2	9.91e-05	0.00291	0.0721501	0.204204	TRUE
Kctd11	4	1.28	5.66	13.4	0.000493	0.0102	0.0678211	0.183183	TRUE
Cplx2	4	1.28	4.94	9.04	0.00373	0.0456	0.033189	0.108108	TRUE
Pigf	4	1.28	5.22	11.8	0.00102	0.0173	0.044733	0.174174	TRUE
Ppp1r12b	4	1.27	5.94	25.7	3.54e-06	0.000194	0.0909091	0.279279	TRUE
Acta2	4	1.27	10.5	15.2	0.00023	0.00567	0.528139	0.780781	TRUE
Nfkb2	4	1.27	4.74	9.08	0.00367	0.045	0.025974	0.102102	TRUE
Lmna	4	1.26	8.09	35.6	1.08e-07	1.06e-05	0.31746	0.627628	TRUE
Actg2	4	1.26	6.78	13.4	0.000502	0.0103	0.125541	0.258258	TRUE
Ccnd2	4	1.26	9.6	45.7	4.46e-09	7.08e-07	0.603175	0.795796	TRUE
Gnl3	4	1.26	6.54	27.8	1.61e-06	9.96e-05	0.141414	0.324324	TRUE
Vmp1	4	1.26	7.08	39.1	3.43e-08	4.14e-06	0.222222	0.495495	TRUE
Nol12	4	1.26	5.51	16.3	0.000145	0.00395	0.0634921	0.204204	TRUE
Gm15417	4	1.25	4.88	9.79	0.00262	0.0348	0.031746	0.117117	TRUE
Rnf141	4	1.23	5.44	14.7	0.000283	0.00665	0.0591631	0.207207	TRUE
Txnrd1	4	1.23	6.47	27.2	2.02e-06	0.000121	0.138528	0.333333	TRUE
Maff	4	1.23	5.95	21.5	1.74e-05	0.000735	0.0937951	0.264264	TRUE
Rangrf	4	1.21	5.49	13.8	0.000427	0.00922	0.0634921	0.171171	TRUE
Irf9	4	1.2	5.1	9.83	0.00256	0.0343	0.040404	0.138138	TRUE
Parp3	4	1.2	5.43	11.7	0.0011	0.0184	0.0562771	0.186186	TRUE
Sco2	4	1.2	5.09	9.68	0.00276	0.0361	0.040404	0.135135	TRUE
Ctps	4	1.18	5.41	10.3	0.00207	0.0294	0.0606061	0.183183	TRUE
Mrpl45	4	1.18	5.33	12.7	0.000687	0.0128	0.0562771	0.147147	TRUE
Sac3d1	4	1.18	5.4	10.6	0.00179	0.026	0.0577201	0.195195	TRUE
Timm10	4	1.17	6.05	24	6.63e-06	0.000329	0.0981241	0.291291	TRUE
Lap3	4	1.17	6.4	25.6	3.66e-06	0.000199	0.128427	0.342342	TRUE
Bcap29	4	1.17	5.58	13.9	0.000404	0.00886	0.0649351	0.21021	TRUE
Tap1	4	1.17	5.65	13	0.000595	0.0116	0.0721501	0.231231	TRUE
Apaf1	4	1.16	5.08	10.1	0.00231	0.0318	0.038961	0.135135	TRUE
Trmt1	4	1.16	5.61	19.7	3.61e-05	0.00132	0.0692641	0.222222	TRUE
Nfkbia	4	1.16	8.1	34.9	1.37e-07	1.3e-05	0.376623	0.567568	TRUE
Thoc6	4	1.16	5.03	9.32	0.00328	0.0414	0.041847	0.132132	TRUE
Cdr2	4	1.15	5.4	13	0.000595	0.0116	0.0606061	0.174174	TRUE
Gpx1	4	1.15	8.47	56	2.29e-10	5.79e-08	0.435786	0.705706	TRUE
Pcnx4	4	1.15	5.24	11.3	0.00132	0.021	0.047619	0.177177	TRUE
Ccdc86	4	1.15	5.29	11.8	0.00102	0.0173	0.0548341	0.153153	TRUE
Nexn	4	1.14	6.22	18.1	6.76e-05	0.00219	0.103896	0.264264	TRUE
Tmem126a	4	1.14	6.66	29	1.03e-06	6.72e-05	0.15873	0.393393	TRUE
Fbxo4	4	1.14	5.31	12.1	0.000899	0.0157	0.0519481	0.183183	TRUE
Gfer	4	1.14	5.71	13.7	0.000442	0.00942	0.0836941	0.216216	TRUE
Apold1	4	1.13	6.65	14.2	0.000349	0.00784	0.138528	0.252252	TRUE
1500009L16Rik	4	1.13	7.31	32.2	3.35e-07	2.7e-05	0.240981	0.489489	TRUE
Ipo4	4	1.13	5.28	10.3	0.00206	0.0293	0.0533911	0.168168	TRUE
Col1a1	4	1.13	9.31	46.7	3.28e-09	5.54e-07	0.59596	0.81982	TRUE
Aspn	4	1.13	8.89	23.9	6.75e-06	0.000332	0.379509	0.630631	TRUE
Robo1	4	1.13	5.66	13.9	0.0004	0.0088	0.0808081	0.216216	TRUE
Cd44	4	1.12	7.42	27.2	1.98e-06	0.00012	0.265512	0.462462	TRUE
Nmd3	4	1.12	5.83	19	4.76e-05	0.00164	0.0880231	0.249249	TRUE
Fxyd5	4	1.11	6.6	23.3	8.59e-06	0.000406	0.150072	0.351351	TRUE
Syne1	4	1.11	6.31	23.8	7.01e-06	0.000343	0.12987	0.336336	TRUE
Mrps22	4	1.11	5.37	10.7	0.00169	0.0249	0.0591631	0.162162	TRUE
Rcan1	4	1.11	6.09	16.6	0.000127	0.00352	0.111111	0.24024	TRUE
Yrdc	4	1.1	6.2	25.2	4.12e-06	0.000218	0.125541	0.276276	TRUE
Cstb	4	1.1	7.45	37.2	6.39e-08	6.9e-06	0.291486	0.522523	TRUE
Fstl3	4	1.1	5.39	10.8	0.00164	0.0244	0.0620491	0.189189	TRUE
Ei24	4	1.1	6.91	44.7	5.92e-09	9.04e-07	0.206349	0.426426	TRUE
Nme1	4	1.1	8.11	37.3	6.22e-08	6.85e-06	0.366522	0.633634	TRUE
Epb41l4aos	4	1.1	5.87	17.1	0.000104	0.00304	0.0966811	0.183183	TRUE
Noc2l	4	1.09	5.37	10.1	0.00225	0.0312	0.0634921	0.168168	TRUE
Ror2	4	1.09	5.14	8.88	0.00404	0.048	0.047619	0.144144	TRUE
Tatdn1	4	1.09	5.47	12.5	0.000755	0.0137	0.0649351	0.21021	TRUE
Pdlim1	4	1.09	6.67	18.9	4.92e-05	0.00169	0.154401	0.36036	TRUE
Pycr2	4	1.08	6.18	18.1	6.75e-05	0.00219	0.119769	0.297297	TRUE
Bcl2l1	4	1.08	6.1	20.1	3.01e-05	0.00115	0.109668	0.33033	TRUE
Fam216a	4	1.08	5.18	9.48	0.00302	0.0388	0.049062	0.162162	TRUE
Por	4	1.08	5.95	15.9	0.000171	0.00449	0.105339	0.222222	TRUE
Cav2	4	1.08	5.41	10.1	0.00231	0.0318	0.0505051	0.174174	TRUE
Nradd	4	1.08	5.69	12.7	0.000681	0.0127	0.0923521	0.207207	TRUE
Plk2	4	1.08	5.68	12	0.00093	0.0161	0.0649351	0.201201	TRUE
Pabpc4	4	1.06	5.48	9.92	0.00246	0.0333	0.0678211	0.189189	TRUE
Loxl2	4	1.06	7.85	41.4	1.63e-08	2.28e-06	0.340548	0.618619	TRUE
Rps2	4	1.06	10	30.2	6.8e-07	4.75e-05	0.722944	0.846847	TRUE
Relb	4	1.05	5.23	9.4	0.00315	0.04	0.0505051	0.135135	TRUE
Id4	4	1.05	6.14	15.4	0.000209	0.00523	0.105339	0.252252	TRUE
Rgs12	4	1.04	6.32	22	1.45e-05	0.000634	0.147186	0.33033	TRUE
Mif	4	1.04	7.68	26.1	3.02e-06	0.000169	0.320346	0.525526	TRUE
Mien1	4	1.04	6.1	18.1	6.74e-05	0.00219	0.116883	0.324324	TRUE
Actn1	4	1.04	7.44	32.3	3.33e-07	2.7e-05	0.25974	0.516517	TRUE
Gar1	4	1.03	5.89	12.8	0.000671	0.0125	0.0981241	0.216216	TRUE
Nox4	4	1.03	7.87	28.5	1.24e-06	8e-05	0.313131	0.618619	TRUE
Ndufaf8	4	1.02	6.42	21.3	1.89e-05	0.000787	0.152958	0.33033	TRUE
Arid5a	4	1.01	5.56	10	0.00237	0.0325	0.0750361	0.192192	TRUE
Tgfb2	4	1.01	8.98	32.7	2.9e-07	2.45e-05	0.526696	0.780781	TRUE
Spry1	4	1.01	7.89	31.6	4.2e-07	3.22e-05	0.350649	0.612613	TRUE
Palld	4	1.01	6.64	16.1	0.000155	0.00415	0.15873	0.312312	TRUE
Srprb	4	1.01	5.65	16.2	0.000149	0.00403	0.0764791	0.231231	TRUE
Aatf	4	1.01	5.26	9.2	0.00347	0.0432	0.0577201	0.168168	TRUE
Atf3	4	1	6.64	13.4	0.000493	0.0102	0.125541	0.258258	TRUE
Rpl7l1	4	1	6.43	21	2.11e-05	0.000855	0.147186	0.345345	TRUE
Gcsh	4	0.999	5.9	16.4	0.000137	0.00376	0.10101	0.255255	TRUE
Cep170b	4	0.992	5.28	9.01	0.0038	0.0461	0.0548341	0.144144	TRUE
Unc5b	4	0.99	6.85	26.7	2.39e-06	0.000139	0.196248	0.438438	TRUE
Fbxw9	4	0.988	5.44	9.98	0.00239	0.0327	0.0678211	0.168168	TRUE
Cebpb	4	0.986	8.23	31	5.13e-07	3.8e-05	0.369408	0.564565	TRUE
Plpbp	4	0.98	5.67	13.3	0.000532	0.0107	0.0822511	0.219219	TRUE
Ak6	4	0.977	6.27	17.6	8.51e-05	0.0026	0.135642	0.318318	TRUE
Vat1	4	0.971	6.37	19.8	3.47e-05	0.00128	0.151515	0.321321	TRUE
Lgals8	4	0.968	5.72	11.4	0.00125	0.0203	0.0923521	0.219219	TRUE
Ier2	4	0.964	8.74	32.2	3.39e-07	2.72e-05	0.455988	0.696697	TRUE
Sec11c	4	0.961	6.38	19.3	4.12e-05	0.00147	0.142857	0.366366	TRUE
Eif5	4	0.955	8.67	35.5	1.1e-07	1.08e-05	0.522367	0.714715	TRUE
Itgb1bp1	4	0.954	6.12	15.8	0.000175	0.00457	0.11544	0.315315	TRUE
Utp18	4	0.952	5.46	10.4	0.00193	0.0277	0.0663781	0.192192	TRUE
Khdrbs3	4	0.949	6.35	15.1	0.000243	0.00591	0.134199	0.303303	TRUE
Piezo1	4	0.946	5.66	12.5	0.000737	0.0135	0.0851371	0.231231	TRUE
Eef1e1	4	0.946	6.1	16	0.000162	0.00431	0.112554	0.288288	TRUE
Pop4	4	0.944	5.49	11.2	0.00133	0.0211	0.0678211	0.21021	TRUE
Fam102b	4	0.941	5.96	11.2	0.00135	0.0213	0.108225	0.27027	TRUE
Txnl4a	4	0.941	6.26	14	0.00039	0.00862	0.132756	0.297297	TRUE
Nudcd2	4	0.94	6.93	23.1	9.27e-06	0.00043	0.206349	0.447447	TRUE
Cited2	4	0.927	7.25	20.2	2.92e-05	0.00112	0.229437	0.411411	TRUE
Zfp36	4	0.925	8.27	21.1	2.07e-05	0.000842	0.385281	0.513514	TRUE
Pno1	4	0.913	5.51	11	0.00148	0.023	0.0721501	0.192192	TRUE
Btg2	4	0.911	9.53	32	3.68e-07	2.91e-05	0.5671	0.783784	TRUE
Filip1l	4	0.908	9.6	31.8	3.91e-07	3.05e-05	0.636364	0.894895	TRUE
Mybbp1a	4	0.907	5.82	9.66	0.00279	0.0365	0.0981241	0.246246	TRUE
Pa2g4	4	0.905	6.67	19.3	4.11e-05	0.00147	0.184704	0.405405	TRUE
Ola1	4	0.903	6.26	10.9	0.00158	0.0241	0.12987	0.288288	TRUE
Nhp2	4	0.903	6.42	18.3	6.14e-05	0.00204	0.150072	0.309309	TRUE
Mrps10	4	0.902	6.37	15	0.000251	0.00605	0.152958	0.318318	TRUE
Chchd1	4	0.901	7.13	18	7.2e-05	0.00229	0.246753	0.468468	TRUE
Nop58	4	0.892	6.93	18.2	6.52e-05	0.00214	0.20202	0.381381	TRUE
Atic	4	0.891	5.81	10.3	0.00208	0.0294	0.0894661	0.249249	TRUE
Ctsc	4	0.888	6.55	13.1	0.000571	0.0113	0.165945	0.363363	TRUE
Plec	4	0.887	6.4	11.6	0.00112	0.0186	0.145743	0.297297	TRUE
Tpm1	4	0.882	9.26	30.1	7.08e-07	4.9e-05	0.61039	0.828829	TRUE
Rad23a	4	0.88	6.04	12.9	0.000636	0.0122	0.109668	0.309309	TRUE
Plk3	4	0.876	5.56	9.06	0.0037	0.0454	0.0721501	0.216216	TRUE
Ddx21	4	0.875	6.23	15.5	0.0002	0.00506	0.137085	0.321321	TRUE
Psmb10	4	0.875	6.23	14.3	0.000333	0.00758	0.131313	0.297297	TRUE
Bag1	4	0.871	7.23	21	2.14e-05	0.000861	0.248196	0.507508	TRUE
Zyx	4	0.867	6.14	13.1	0.000569	0.0113	0.122655	0.285285	TRUE
Rem1	4	0.864	6.36	9.69	0.00274	0.036	0.155844	0.318318	TRUE
2310009B15Rik	4	0.854	6.26	11.8	0.00105	0.0177	0.132756	0.309309	TRUE
Nop14	4	0.854	5.75	10.3	0.00207	0.0293	0.0937951	0.225225	TRUE
Gpm6b	4	0.849	8.32	21.9	1.5e-05	0.000655	0.451659	0.711712	TRUE
Eif2s1	4	0.849	6.81	16.2	0.000148	0.00402	0.220779	0.435435	TRUE
Ifitm3	4	0.84	10.5	29.6	8.35e-07	5.68e-05	0.858586	0.924925	TRUE
Dnajc15	4	0.84	5.9	11.1	0.00145	0.0226	0.106782	0.261261	TRUE
Aebp1	4	0.838	6.42	14.8	0.000269	0.00639	0.150072	0.333333	TRUE
Nudt4	4	0.836	7.23	19.2	4.37e-05	0.00153	0.253968	0.492492	TRUE
Tmed1	4	0.834	6.19	10.6	0.00177	0.0258	0.137085	0.318318	TRUE
Tomm40	4	0.828	6.67	20.8	2.29e-05	0.00091	0.194805	0.384384	TRUE
Surf2	4	0.827	5.92	11	0.00146	0.0228	0.106782	0.237237	TRUE
Tmem160	4	0.827	6.02	10.8	0.00165	0.0245	0.125541	0.309309	TRUE
Tspan4	4	0.827	6.37	13.2	0.000543	0.0109	0.147186	0.357357	TRUE
Dnm3os	4	0.824	5.83	9.3	0.0033	0.0416	0.0923521	0.195195	TRUE
Gtpbp4	4	0.817	6.61	13.2	0.000557	0.0111	0.186147	0.339339	TRUE
Brix1	4	0.815	6.49	15	0.000254	0.00612	0.178932	0.348348	TRUE
Rabggtb	4	0.813	6.48	12.6	0.000733	0.0135	0.170274	0.333333	TRUE
Bdnf	4	0.812	6.72	13.4	0.000503	0.0103	0.161616	0.303303	TRUE
Parl	4	0.804	6.34	11.2	0.00135	0.0213	0.154401	0.306306	TRUE
Lrrfip2	4	0.8	6.93	19.3	4.19e-05	0.00148	0.23088	0.447447	TRUE
Bin1	4	0.798	6.04	9.56	0.00292	0.0378	0.126984	0.276276	TRUE
Wsb2	4	0.797	6.72	15.3	0.000221	0.00548	0.20202	0.426426	TRUE
Arhgef2	4	0.795	6.22	10.6	0.00182	0.0264	0.137085	0.273273	TRUE
Fat1	4	0.793	7.99	24.6	5.26e-06	0.000268	0.398268	0.642643	TRUE
Col5a1	4	0.791	8.22	26.7	2.4e-06	0.000139	0.460317	0.687688	TRUE
Tnfrsf1a	4	0.791	7.26	18	6.98e-05	0.00225	0.282828	0.507508	TRUE
Clpp	4	0.791	6.49	15.1	0.000238	0.0058	0.171717	0.333333	TRUE
Jph2	4	0.79	5.85	10.3	0.00208	0.0294	0.103896	0.27027	TRUE
Rplp0	4	0.786	11	16.6	0.000126	0.00351	0.857143	0.951952	TRUE
Abracl	4	0.785	7.55	17	0.000106	0.00308	0.314574	0.576577	TRUE
Mrpl35	4	0.782	6.31	11	0.00147	0.0229	0.148629	0.318318	TRUE
Rsl1d1	4	0.782	6.92	17.2	9.71e-05	0.00286	0.242424	0.453453	TRUE
Eef1g	4	0.781	8.47	17.8	7.55e-05	0.00238	0.496392	0.675676	TRUE
Ftl1	4	0.78	10.5	25.5	3.72e-06	0.000201	0.862915	0.933934	TRUE
Slc3a2	4	0.78	7.23	17.6	8.2e-05	0.00253	0.290043	0.438438	TRUE
Tmx2	4	0.779	5.75	9.22	0.00343	0.043	0.0966811	0.24024	TRUE
Lzic	4	0.776	5.67	8.98	0.00386	0.0466	0.0894661	0.222222	TRUE
Eif5a	4	0.772	8.73	18.1	6.88e-05	0.00222	0.533911	0.732733	TRUE
Rpl41	4	0.767	10.7	17.4	9.19e-05	0.00275	0.857143	0.906907	TRUE
Eif1a	4	0.766	6.61	14.8	0.000268	0.00638	0.18759	0.366366	TRUE
Fosl2	4	0.761	6.31	10.6	0.00181	0.0263	0.124098	0.291291	TRUE
Vti1b	4	0.761	6.09	11.3	0.00129	0.0208	0.135642	0.294294	TRUE
Hspe1	4	0.757	8.46	19	4.71e-05	0.00163	0.499278	0.687688	TRUE
Maip1	4	0.757	6.27	10.5	0.00185	0.0266	0.147186	0.309309	TRUE
Nubp1	4	0.755	5.98	8.79	0.00421	0.0496	0.122655	0.246246	TRUE
Ptprf	4	0.754	6.19	9.77	0.00265	0.0351	0.139971	0.279279	TRUE
Ehd2	4	0.752	6.56	11.5	0.00116	0.0191	0.183261	0.342342	TRUE
Siva1	4	0.748	7.37	16.9	0.000112	0.00321	0.27417	0.495495	TRUE
Shisa5	4	0.746	6.86	17.8	7.84e-05	0.00244	0.213564	0.48048	TRUE
Nt5c	4	0.746	6.53	13.1	0.000569	0.0113	0.17316	0.387387	TRUE
Txn2	4	0.745	6.73	17.8	7.77e-05	0.00243	0.210678	0.399399	TRUE
Dnajb4	4	0.739	6.57	12.8	0.000647	0.0123	0.164502	0.333333	TRUE
Lrrc59	4	0.739	6.34	13	0.00061	0.0118	0.152958	0.321321	TRUE
Mrps7	4	0.739	6.5	14.5	0.000317	0.00728	0.176046	0.348348	TRUE
Ldha	4	0.735	7.51	15.7	0.000185	0.00475	0.33189	0.501502	TRUE
Csnk1g1	4	0.734	6.12	8.78	0.00424	0.0499	0.118326	0.285285	TRUE
Npm1	4	0.733	9.51	18.6	5.52e-05	0.00188	0.691198	0.861862	TRUE
Tulp4	4	0.733	7.04	16	0.000164	0.00434	0.248196	0.471471	TRUE
Gpi1	4	0.727	6.85	15.6	0.000192	0.0049	0.219336	0.393393	TRUE
Nudt5	4	0.724	6.06	9.18	0.0035	0.0436	0.11544	0.288288	TRUE
Pdcd6ip	4	0.723	7.03	15.9	0.000171	0.00449	0.249639	0.456456	TRUE
Trib2	4	0.719	6.21	9.54	0.00294	0.038	0.1443	0.285285	TRUE
Fbl	4	0.718	6.61	9.44	0.00308	0.0393	0.181818	0.375375	TRUE
1500011K16Rik	4	0.717	6.14	9.63	0.00283	0.0369	0.131313	0.285285	TRUE
Etf1	4	0.716	6.62	12	0.000945	0.0163	0.191919	0.363363	TRUE
Fam162a	4	0.707	9.14	23.6	7.82e-06	0.000377	0.601732	0.750751	TRUE
Bccip	4	0.702	6.69	12.5	0.000742	0.0135	0.200577	0.387387	TRUE
Uqcc2	4	0.702	7.33	14.6	0.000299	0.00694	0.294372	0.507508	TRUE
Commd6	4	0.701	6.63	12.2	0.000846	0.0151	0.20202	0.384384	TRUE
Ube2m	4	0.696	7.31	13	0.000597	0.0116	0.292929	0.504505	TRUE
Csrp1	4	0.693	8.01	12.7	0.000698	0.0129	0.382395	0.591592	TRUE
Ndufa12	4	0.691	7.95	19	4.71e-05	0.00163	0.434343	0.576577	TRUE
Mocs2	4	0.688	6.73	14.1	0.000372	0.00829	0.204906	0.408408	TRUE
Vim	4	0.687	10.8	12	0.000933	0.0161	0.854257	0.903904	TRUE
Idh3a	4	0.683	6.46	11.7	0.00107	0.018	0.170274	0.336336	TRUE
Sat1	4	0.68	7.13	9.08	0.00366	0.045	0.249639	0.411411	TRUE
Arid5b	4	0.678	8.07	20	3.19e-05	0.00121	0.430014	0.66967	TRUE
Gem	4	0.676	6.66	10.1	0.00224	0.0312	0.147186	0.306306	TRUE
Lima1	4	0.676	6.52	10.6	0.00181	0.0263	0.174603	0.366366	TRUE
Basp1	4	0.671	7.76	10.1	0.00224	0.0312	0.33189	0.555556	TRUE
Ndufaf4	4	0.669	6.5	12.6	0.000713	0.0131	0.17316	0.336336	TRUE
Cspg4	4	0.669	8.59	13.2	0.000544	0.0109	0.551227	0.693694	TRUE
Hsd17b12	4	0.668	6.64	8.95	0.0039	0.047	0.18759	0.369369	TRUE
Fuca1	4	0.667	6.5	9.34	0.00324	0.0411	0.183261	0.345345	TRUE
Mrps15	4	0.666	6.53	9.77	0.00264	0.035	0.183261	0.33033	TRUE
Anxa2	4	0.663	8.91	16.4	0.00014	0.00385	0.574315	0.744745	TRUE
Snhg18	4	0.661	7.08	13	0.000602	0.0117	0.269841	0.447447	TRUE
Aldoa	4	0.659	7.51	17.7	8.05e-05	0.00249	0.323232	0.546547	TRUE
Mrpl33	4	0.658	7.74	16.2	0.000153	0.00412	0.38961	0.564565	TRUE
Rpsa	4	0.656	10.7	13.2	0.000551	0.011	0.867244	0.927928	TRUE
Degs1	4	0.654	7	11.3	0.00131	0.0209	0.253968	0.423423	TRUE
Antxr1	4	0.651	6.71	9.71	0.00271	0.0358	0.197691	0.408408	TRUE
Arhgef7	4	0.651	6.46	8.9	0.00399	0.0475	0.183261	0.306306	TRUE
S100a11	4	0.647	9.73	13.1	0.000579	0.0114	0.733045	0.870871	TRUE
Adamts1	4	0.647	7.88	14.2	0.000351	0.00788	0.268398	0.492492	TRUE
Klf6	4	0.645	7.78	15.9	0.00017	0.00448	0.365079	0.576577	TRUE
Ybx3	4	0.642	7.62	12.4	0.000799	0.0144	0.362193	0.507508	TRUE
Npm3	4	0.64	6.51	9.05	0.00373	0.0456	0.186147	0.333333	TRUE
Atf4	4	0.637	8.13	16	0.000163	0.00434	0.467532	0.627628	TRUE
Churc1	4	0.635	6.68	9.6	0.00287	0.0373	0.200577	0.414414	TRUE
Ier5	4	0.633	7.62	13.6	0.000455	0.00959	0.347763	0.534535	TRUE
Ppp1r14b	4	0.633	8.07	9.33	0.00325	0.0412	0.419913	0.585586	TRUE
Cct8	4	0.632	7.86	13.3	0.000523	0.0106	0.409812	0.615616	TRUE
Arpc2	4	0.63	8.95	18.2	6.53e-05	0.00214	0.627706	0.795796	TRUE
Glipr2	4	0.628	6.87	9.42	0.00312	0.0397	0.219336	0.465465	TRUE
Llph	4	0.628	6.93	10.6	0.00182	0.0264	0.243867	0.411411	TRUE
Plin2	4	0.624	6.97	11.6	0.00115	0.019	0.251082	0.399399	TRUE
Cct3	4	0.619	7.54	14.1	0.000365	0.00817	0.356421	0.510511	TRUE
Impdh2	4	0.619	6.53	9.21	0.00344	0.043	0.177489	0.366366	TRUE
Myo1c	4	0.618	6.42	9.64	0.00281	0.0367	0.178932	0.339339	TRUE
Hsp90aa1	4	0.618	8.95	15.1	0.000236	0.00577	0.607504	0.765766	TRUE
Mdh2	4	0.617	7.95	18.8	5.13e-05	0.00176	0.435786	0.612613	TRUE
Fosb	4	0.615	8.22	9.71	0.00272	0.0358	0.326118	0.435435	TRUE
Grpel1	4	0.612	6.91	12.1	0.000917	0.016	0.236652	0.459459	TRUE
Hacd1	4	0.61	6.88	11.1	0.00141	0.0221	0.242424	0.432432	TRUE
Mcl1	4	0.61	8.2	17.3	9.63e-05	0.00284	0.47619	0.654655	TRUE
Psmd8	4	0.6	7.98	14.6	0.000296	0.00691	0.428571	0.627628	TRUE
Rps19	4	0.598	11.1	13.8	0.000421	0.00914	0.919192	0.960961	TRUE
Denr	4	0.597	7.04	11.1	0.0014	0.022	0.262626	0.438438	TRUE
Eif1	4	0.597	11	18	7.01e-05	0.00225	0.935065	0.966967	TRUE
Ubc	4	0.596	9.78	16	0.000161	0.00429	0.763348	0.867868	TRUE
Tcp1	4	0.596	7.33	13.2	0.000561	0.0111	0.300144	0.507508	TRUE
Timm17a	4	0.592	7.73	14.7	0.000282	0.00664	0.405483	0.570571	TRUE
Rpl12	4	0.591	10.4	10.3	0.00205	0.0291	0.844156	0.888889	TRUE
Znrd1	4	0.588	6.73	9.84	0.00256	0.0343	0.209235	0.381381	TRUE
Ufc1	4	0.584	6.85	9.62	0.00284	0.037	0.246753	0.423423	TRUE
Dnajc1	4	0.582	6.66	11	0.00151	0.0233	0.199134	0.393393	TRUE
Eif3b	4	0.582	6.79	10.1	0.00227	0.0314	0.223665	0.396396	TRUE
Metap2	4	0.576	7.91	11.3	0.0013	0.0209	0.41847	0.600601	TRUE
Actn4	4	0.573	7.65	12.9	0.00064	0.0122	0.344877	0.567568	TRUE
Ptp4a1	4	0.572	7.04	9.52	0.00297	0.0383	0.268398	0.426426	TRUE
Serpinh1	4	0.558	9.92	12.8	0.000666	0.0125	0.782107	0.924925	TRUE
Ifrd1	4	0.553	6.95	9.82	0.00259	0.0345	0.240981	0.396396	TRUE
Ppp1r11	4	0.55	6.64	8.79	0.00423	0.0498	0.210678	0.375375	TRUE
Cox7b	4	0.547	7.99	9.94	0.00243	0.0332	0.406926	0.588589	TRUE
Mrpl42	4	0.539	7	9.46	0.00306	0.039	0.255411	0.453453	TRUE
Cavin2	4	0.537	7.29	9.21	0.00345	0.0431	0.272727	0.435435	TRUE
Arpc1b	4	0.536	8.12	12	0.000942	0.0163	0.468975	0.651652	TRUE
Phlda1	4	0.533	9.07	11.4	0.00122	0.0199	0.603175	0.738739	TRUE
Eif6	4	0.53	7.01	9.38	0.00317	0.0402	0.27417	0.429429	TRUE
Actg1	4	0.529	10.8	11.1	0.00139	0.0218	0.880231	0.945946	TRUE
Tpm4	4	0.525	10	10	0.00234	0.0322	0.802309	0.921922	TRUE
Hdgf	4	0.524	7.52	11.1	0.00145	0.0226	0.327561	0.498498	TRUE
Prmt1	4	0.521	7.86	10.7	0.00168	0.0248	0.405483	0.606607	TRUE
Junb	4	0.521	9.82	8.98	0.00384	0.0465	0.597403	0.714715	TRUE
1110008F13Rik	4	0.514	7.58	11.2	0.00134	0.0212	0.372294	0.54955	TRUE
Vps36	4	0.512	7.76	10.5	0.00184	0.0266	0.414141	0.582583	TRUE
Cd63	4	0.5	9.6	12	0.000939	0.0162	0.776335	0.876877	TRUE
Cald1	4	0.487	10.8	12	0.000923	0.016	0.901876	0.93994	TRUE
Anxa5	4	0.486	9.45	9.28	0.00334	0.042	0.727273	0.81982	TRUE
Gpx8	4	0.486	7.74	9	0.00381	0.0462	0.392496	0.603604	TRUE
Itgav	4	0.481	7.48	9.02	0.00377	0.0459	0.352092	0.564565	TRUE
Pkm	4	0.48	7.77	8.8	0.00419	0.0495	0.406926	0.567568	TRUE
Usmg5	4	0.478	8.1	10.7	0.00174	0.0255	0.460317	0.642643	TRUE
Map4k4	4	0.476	7.84	10.1	0.0023	0.0318	0.40404	0.597598	TRUE
Smarca5	4	0.465	7.59	8.97	0.00388	0.0468	0.362193	0.552553	TRUE
Rock2	4	0.46	9.05	13.5	0.000472	0.00989	0.652237	0.84985	TRUE
Rhoj	4	0.447	8.1	9.62	0.00283	0.0369	0.457431	0.660661	TRUE
Ndufa13	4	0.439	9.19	11.6	0.00111	0.0185	0.688312	0.828829	TRUE
Timp2	4	0.43	7.99	9.27	0.00335	0.0421	0.448773	0.636637	TRUE
Kif5b	4	0.399	8.87	9.56	0.00291	0.0378	0.642136	0.795796	TRUE
Crip2	4	-0.382	9.56	9.04	0.00374	0.0457	0.829726	0.822823	TRUE
Lamp1	4	-0.414	9.06	9.97	0.0024	0.0328	0.777778	0.750751	TRUE
H3f3a	4	-0.427	10.3	9.12	0.0036	0.0445	0.894661	0.918919	TRUE
Zeb2	4	-0.429	10.3	10.7	0.00168	0.0248	0.916306	0.921922	TRUE
mt-Nd4l	4	-0.43	8.87	8.98	0.00385	0.0465	0.731602	0.765766	TRUE
Adgrl3	4	-0.431	8.08	9.23	0.00342	0.0428	0.564214	0.600601	TRUE
Tprgl	4	-0.44	7.81	9.76	0.00265	0.0351	0.499278	0.540541	TRUE
Arglu1	4	-0.44	8.43	10.5	0.00191	0.0274	0.647908	0.66967	TRUE
Qk	4	-0.44	7.87	9.28	0.00334	0.042	0.528139	0.555556	TRUE
mt-Nd1	4	-0.443	11.8	10.8	0.00165	0.0245	0.968254	0.948949	TRUE
Eva1b	4	-0.445	9.6	12.7	0.000685	0.0128	0.839827	0.855856	TRUE
Aldh2	4	-0.449	8.58	9.13	0.00359	0.0444	0.656566	0.657658	TRUE
Nr2f2	4	-0.452	8.92	9.67	0.00277	0.0362	0.727273	0.711712	TRUE
Drap1	4	-0.456	8.19	11.6	0.00114	0.0189	0.590188	0.57958	TRUE
Rbms3	4	-0.463	7.98	8.9	0.004	0.0475	0.531025	0.561562	TRUE
Marcks	4	-0.464	10.7	14	0.000382	0.00845	0.961039	0.948949	TRUE
Hnrnpr	4	-0.466	7.62	10.9	0.00152	0.0235	0.458874	0.489489	TRUE
Mbd2	4	-0.477	7.73	11	0.00149	0.0231	0.489177	0.537538	TRUE
Hnrnpa3	4	-0.478	8.32	9.47	0.00304	0.0388	0.604618	0.627628	TRUE
Tbc1d1	4	-0.482	7.55	9.03	0.00376	0.0459	0.454545	0.474474	TRUE
Chd4	4	-0.489	7.78	10.8	0.00162	0.0242	0.502165	0.531532	TRUE
Tcf4	4	-0.489	9.38	12	0.000921	0.016	0.81241	0.825826	TRUE
Lims1	4	-0.49	9.58	12.1	0.000902	0.0157	0.836941	0.861862	TRUE
Cbx3	4	-0.504	7.96	10.1	0.00221	0.0309	0.533911	0.57958	TRUE
Nr3c1	4	-0.508	7.93	12.9	0.000634	0.0122	0.55267	0.612613	TRUE
Hnrnpl	4	-0.51	7.17	9.6	0.00286	0.0373	0.372294	0.408408	TRUE
P3h3	4	-0.513	7.13	9.72	0.00271	0.0357	0.367965	0.387387	TRUE
Raph1	4	-0.514	8.1	10.1	0.00231	0.0318	0.558442	0.570571	TRUE
Mier1	4	-0.514	7.31	9.94	0.00244	0.0332	0.409812	0.435435	TRUE
Thra	4	-0.514	7.44	9.81	0.00259	0.0345	0.440115	0.447447	TRUE
Higd1b	4	-0.519	10.8	11.9	0.000977	0.0167	0.946609	0.846847	TRUE
AY036118	4	-0.52	9.83	12.2	0.000843	0.015	0.766234	0.750751	TRUE
Eid1	4	-0.523	8.74	13.5	0.000488	0.0101	0.686869	0.708709	TRUE
Dkk3	4	-0.524	7.84	11.5	0.00117	0.0193	0.529582	0.543544	TRUE
Ptma	4	-0.526	11.6	10.9	0.00157	0.024	0.982684	0.975976	TRUE
mt-Nd5	4	-0.527	9.48	18	7.04e-05	0.00226	0.821068	0.822823	TRUE
Gnb4	4	-0.53	8.46	9.71	0.00272	0.0358	0.666667	0.648649	TRUE
Mxra8	4	-0.533	8.66	13.8	0.000426	0.00922	0.66811	0.672673	TRUE
Cox7a2l	4	-0.534	7.9	12	0.000957	0.0164	0.499278	0.546547	TRUE
Selenok	4	-0.539	8.94	15.8	0.000177	0.00462	0.751804	0.756757	TRUE
Nsd1	4	-0.542	7.21	11.8	0.00104	0.0176	0.367965	0.42042	TRUE
Diaph2	4	-0.543	7.39	11.9	0.000977	0.0167	0.398268	0.456456	TRUE
Ube2r2	4	-0.543	7.42	10.9	0.00158	0.0241	0.411255	0.456456	TRUE
mt-Nd4	4	-0.543	12.1	16.4	0.000137	0.00377	0.965368	0.954955	TRUE
Arid4b	4	-0.548	7.27	11.5	0.00116	0.0191	0.406926	0.414414	TRUE
Impad1	4	-0.549	7.23	10.8	0.00166	0.0247	0.409812	0.417417	TRUE
Tia1	4	-0.554	7.22	9.08	0.00367	0.045	0.369408	0.423423	TRUE
Dek	4	-0.558	7.77	10.9	0.00153	0.0235	0.428571	0.48048	TRUE
Ubn1	4	-0.56	6.86	8.87	0.00405	0.0481	0.313131	0.318318	TRUE
Sptssa	4	-0.565	7.34	10.8	0.00162	0.0242	0.405483	0.45045	TRUE
Tiparp	4	-0.566	7.89	12.1	0.000891	0.0157	0.493506	0.510511	TRUE
Gtf2i	4	-0.574	7	9.47	0.00304	0.0388	0.343434	0.381381	TRUE
Cdh2	4	-0.574	8.29	14.5	0.000306	0.00707	0.606061	0.594595	TRUE
Med30	4	-0.576	7.33	10.8	0.00161	0.0242	0.386724	0.396396	TRUE
Nub1	4	-0.578	6.85	10.7	0.00169	0.025	0.326118	0.336336	TRUE
Sdc2	4	-0.579	9.32	17.3	9.36e-05	0.0028	0.803752	0.792793	TRUE
St5	4	-0.582	7.26	13.9	0.000412	0.00898	0.392496	0.426426	TRUE
Crim1	4	-0.584	9.72	12.8	0.000664	0.0124	0.819625	0.834835	TRUE
2900097C17Rik	4	-0.586	7.11	10.1	0.00228	0.0316	0.337662	0.39039	TRUE
9930021J03Rik	4	-0.586	6.71	10	0.00235	0.0323	0.300144	0.315315	TRUE
Gatad2b	4	-0.587	7.05	11.6	0.00115	0.019	0.34632	0.36036	TRUE
Tmem59	4	-0.587	8.75	15.9	0.00017	0.00447	0.721501	0.693694	TRUE
Zranb1	4	-0.59	6.79	10.5	0.00185	0.0266	0.300144	0.291291	TRUE
Ttll7	4	-0.591	7.29	11.9	0.001	0.0171	0.382395	0.408408	TRUE
Tecr	4	-0.592	7.48	15.8	0.000179	0.00465	0.4329	0.459459	TRUE
Klhdc8b	4	-0.592	7.18	10	0.00237	0.0325	0.37518	0.396396	TRUE
Aplp2	4	-0.594	8.52	17.4	9.15e-05	0.00275	0.662338	0.663664	TRUE
Axl	4	-0.596	8.06	13	0.000612	0.0118	0.546898	0.612613	TRUE
Gabarapl2	4	-0.596	7.52	13.6	0.000454	0.00958	0.438672	0.486486	TRUE
Ghr	4	-0.596	6.86	8.78	0.00424	0.0499	0.308802	0.333333	TRUE
Notch2	4	-0.598	7.13	10.3	0.0021	0.0296	0.349206	0.39039	TRUE
Olfml3	4	-0.599	7.6	11.9	0.00101	0.0172	0.463203	0.459459	TRUE
Arid1a	4	-0.599	7.32	13.6	0.000453	0.00958	0.414141	0.423423	TRUE
Srsf1	4	-0.599	6.82	10.7	0.00175	0.0256	0.311688	0.324324	TRUE
Arhgap1	4	-0.604	6.63	9.56	0.00292	0.0378	0.284271	0.318318	TRUE
Pkig	4	-0.604	6.93	11.6	0.00114	0.0189	0.330447	0.339339	TRUE
Tsen34	4	-0.604	7.11	13	0.000608	0.0118	0.365079	0.372372	TRUE
Elf2	4	-0.605	6.42	8.78	0.00425	0.0499	0.235209	0.243243	TRUE
Rps6kb1	4	-0.605	6.42	8.77	0.00425	0.0499	0.243867	0.27027	TRUE
Pde5a	4	-0.606	11.2	21.7	1.58e-05	0.000679	0.969697	0.963964	TRUE
Gpsm3	4	-0.607	7.28	12.1	0.000896	0.0157	0.391053	0.402402	TRUE
Gab1	4	-0.608	7.23	14.3	0.000346	0.0078	0.405483	0.42042	TRUE
Ctdsp2	4	-0.609	7.07	11.5	0.00117	0.0193	0.363636	0.372372	TRUE
Setd2	4	-0.609	6.6	10.3	0.00202	0.0287	0.265512	0.303303	TRUE
Ing1	4	-0.612	6.95	12.1	0.000901	0.0157	0.326118	0.363363	TRUE
Tnrc6b	4	-0.614	7.33	14.5	0.000316	0.00725	0.395382	0.438438	TRUE
Pdgfrb	4	-0.619	10.7	18.3	6.18e-05	0.00204	0.961039	0.93994	TRUE
Sbf2	4	-0.62	7.14	10.9	0.00159	0.0242	0.357864	0.411411	TRUE
Wdfy3	4	-0.624	6.99	10.7	0.00169	0.0249	0.34632	0.372372	TRUE
Smad7	4	-0.625	6.95	14.6	0.000298	0.00693	0.330447	0.327327	TRUE
Trps1	4	-0.628	7.05	13.3	0.000521	0.0106	0.356421	0.369369	TRUE
Marcksl1	4	-0.63	6.94	9.05	0.00372	0.0455	0.305916	0.318318	TRUE
Ptov1	4	-0.632	7.68	13.8	0.000426	0.00922	0.483405	0.507508	TRUE
Rab11b	4	-0.634	7.25	12.1	0.000895	0.0157	0.411255	0.423423	TRUE
R3hdm1	4	-0.638	6.84	13.1	0.00057	0.0113	0.292929	0.33033	TRUE
Spred1	4	-0.638	8.12	17.7	8.06e-05	0.00249	0.593074	0.645646	TRUE
Zfp326	4	-0.639	6.68	11.2	0.00135	0.0214	0.287157	0.297297	TRUE
Snai1	4	-0.64	6.68	10.8	0.0016	0.0242	0.268398	0.279279	TRUE
Cobll1	4	-0.641	7.33	16.4	0.000135	0.00374	0.399711	0.42042	TRUE
Prdx4	4	-0.642	7.58	10.4	0.002	0.0286	0.402597	0.438438	TRUE
Vezf1	4	-0.642	7.29	15.7	0.000185	0.00475	0.395382	0.399399	TRUE
Ddx17	4	-0.642	7.98	12.2	0.000851	0.0151	0.549784	0.576577	TRUE
Pik3r1	4	-0.644	8.2	17.4	8.96e-05	0.00271	0.587302	0.624625	TRUE
Rbpms	4	-0.645	8.54	22.5	1.19e-05	0.00053	0.681097	0.672673	TRUE
Ubn2	4	-0.646	6.97	11.2	0.00138	0.0217	0.340548	0.351351	TRUE
Itga4	4	-0.648	8.36	17.3	9.42e-05	0.00281	0.598846	0.573574	TRUE
Arhgef1	4	-0.648	6.43	10.1	0.00229	0.0317	0.258297	0.276276	TRUE
Nrarp	4	-0.65	7.15	9.86	0.00253	0.0341	0.359307	0.294294	TRUE
Rrad	4	-0.652	7	10.8	0.00165	0.0245	0.307359	0.312312	TRUE
Myl12b	4	-0.653	8.15	19.6	3.73e-05	0.00135	0.575758	0.537538	TRUE
Sox11	4	-0.654	7.5	19.4	4.06e-05	0.00146	0.398268	0.396396	TRUE
Phf3	4	-0.656	7.42	15.2	0.000234	0.00573	0.443001	0.432432	TRUE
BC005537	4	-0.657	7.11	10.9	0.00153	0.0235	0.369408	0.369369	TRUE
Tmem50a	4	-0.658	8.18	17.6	8.29e-05	0.00255	0.600289	0.612613	TRUE
Msl1	4	-0.661	6.64	10.5	0.00189	0.0272	0.278499	0.294294	TRUE
Car2	4	-0.664	10.1	12.9	0.000641	0.0122	0.845599	0.786787	TRUE
Pkd2	4	-0.664	7.68	12.1	0.00088	0.0155	0.474747	0.51952	TRUE
Clip1	4	-0.666	7.31	16.1	0.000154	0.00413	0.398268	0.405405	TRUE
Sipa1	4	-0.666	6.47	9.8	0.00261	0.0347	0.251082	0.243243	TRUE
Ptprs	4	-0.668	7.18	14.8	0.000276	0.00652	0.376623	0.372372	TRUE
Afap1l2	4	-0.669	7.26	15.2	0.000228	0.00563	0.393939	0.432432	TRUE
Pik3ca	4	-0.671	7.12	13.8	0.000416	0.00904	0.373737	0.393393	TRUE
Nfia	4	-0.671	8.39	21.1	2.07e-05	0.000842	0.650794	0.660661	TRUE
Tmem204	4	-0.671	6.98	11.9	0.000963	0.0165	0.329004	0.36036	TRUE
Mcmbp	4	-0.672	6.26	9.87	0.00252	0.034	0.223665	0.237237	TRUE
Hbp1	4	-0.677	6.61	10.4	0.00196	0.0281	0.265512	0.288288	TRUE
Cdc42ep2	4	-0.677	6.76	12	0.000953	0.0164	0.2886	0.297297	TRUE
Ifitm1	4	-0.68	8.66	12.5	0.000736	0.0135	0.617605	0.411411	TRUE
Tuba1b	4	-0.681	7.34	13.3	0.000522	0.0106	0.333333	0.387387	TRUE
Mtss1l	4	-0.682	6.92	11.3	0.00132	0.021	0.327561	0.324324	TRUE
Ralgps2	4	-0.684	6.62	12.5	0.000738	0.0135	0.268398	0.297297	TRUE
Pag1	4	-0.684	8.77	20.9	2.17e-05	0.00087	0.7114	0.72973	TRUE
Mllt3	4	-0.685	6.49	10.5	0.00191	0.0274	0.25974	0.237237	TRUE
S100a13	4	-0.69	6.5	11	0.00147	0.0229	0.264069	0.252252	TRUE
Klhl23	4	-0.691	8.16	22.3	1.29e-05	0.000571	0.590188	0.570571	TRUE
Trak1	4	-0.691	6.24	9.89	0.00249	0.0336	0.215007	0.231231	TRUE
Acadsb	4	-0.694	6.84	13.6	0.00047	0.00986	0.320346	0.327327	TRUE
Efcab14	4	-0.695	6.12	9.25	0.00339	0.0425	0.190476	0.234234	TRUE
Auts2	4	-0.696	6.82	13.5	0.000476	0.00994	0.313131	0.297297	TRUE
Dicer1	4	-0.696	6.54	10.6	0.00175	0.0256	0.271284	0.27027	TRUE
Tanc1	4	-0.697	7.93	16.8	0.000116	0.00329	0.529582	0.516517	TRUE
Pear1	4	-0.697	7.06	13.2	0.000558	0.0111	0.362193	0.363363	TRUE
Dag1	4	-0.697	7.34	17.3	9.52e-05	0.00283	0.4329	0.429429	TRUE
Cpd	4	-0.699	7.12	14.1	0.000368	0.00823	0.363636	0.393393	TRUE
Emsy	4	-0.7	6.28	9.52	0.00297	0.0383	0.225108	0.249249	TRUE
Zfp397	4	-0.701	6.5	12.6	0.00073	0.0134	0.252525	0.282282	TRUE
Tns1	4	-0.704	9.51	15.2	0.000231	0.00567	0.810967	0.837838	TRUE
Cnot6	4	-0.705	7	16	0.000163	0.00434	0.327561	0.357357	TRUE
Rsbn1l	4	-0.706	7.26	18.2	6.65e-05	0.00217	0.399711	0.411411	TRUE
Chd6	4	-0.707	6.84	13.4	0.0005	0.0103	0.316017	0.315315	TRUE
Foxf1	4	-0.71	8.56	22.8	1.06e-05	0.000482	0.649351	0.666667	TRUE
Dut	4	-0.711	7.17	10.5	0.00186	0.0268	0.320346	0.342342	TRUE
Heg1	4	-0.713	6.05	9.56	0.00292	0.0378	0.18759	0.177177	TRUE
Sh3rf1	4	-0.716	6.55	10.4	0.00201	0.0286	0.255411	0.276276	TRUE
Idh2	4	-0.717	7.31	12.6	0.000734	0.0135	0.38961	0.375375	TRUE
Thap3	4	-0.719	6.43	9.74	0.00269	0.0355	0.249639	0.264264	TRUE
Arhgap32	4	-0.719	6.55	9.52	0.00298	0.0383	0.268398	0.273273	TRUE
Ajuba	4	-0.721	7.6	18.3	6.29e-05	0.00207	0.468975	0.432432	TRUE
Anp32a	4	-0.723	6.75	14.9	0.000265	0.00633	0.30303	0.3003	TRUE
Dnmt3a	4	-0.723	6.99	12.1	0.000892	0.0157	0.336219	0.342342	TRUE
Osbpl9	4	-0.725	6.56	13.8	0.000415	0.00904	0.255411	0.264264	TRUE
Trpc1	4	-0.725	7.25	16.4	0.000141	0.00385	0.382395	0.402402	TRUE
Ifngr1	4	-0.728	7.66	23.4	8.32e-06	0.000398	0.484848	0.483483	TRUE
Notch3	4	-0.728	9.12	21.7	1.61e-05	0.000685	0.799423	0.765766	TRUE
Ogt	4	-0.73	7.38	16.2	0.000149	0.00403	0.431457	0.396396	TRUE
Phactr2	4	-0.73	7.24	16.9	0.000113	0.00322	0.388167	0.396396	TRUE
Sap30l	4	-0.73	6.37	12.3	0.000812	0.0146	0.242424	0.222222	TRUE
Phip	4	-0.734	6.89	12.8	0.00066	0.0124	0.30303	0.306306	TRUE
Cfap20	4	-0.735	6.91	17.5	8.53e-05	0.0026	0.343434	0.345345	TRUE
Wipi1	4	-0.736	6.48	13.7	0.000448	0.00952	0.258297	0.27027	TRUE
Ccni	4	-0.737	6.56	14.6	0.000303	0.00703	0.268398	0.273273	TRUE
Fcho2	4	-0.737	6.52	11.5	0.00119	0.0195	0.271284	0.3003	TRUE
Abi2	4	-0.738	7.02	16.8	0.000117	0.00332	0.349206	0.36036	TRUE
Epm2aip1	4	-0.738	6.12	10.5	0.00185	0.0266	0.193362	0.195195	TRUE
Hunk	4	-0.738	6.98	14.9	0.000257	0.00616	0.339105	0.33033	TRUE
Adamts10	4	-0.74	7.34	13.4	0.000505	0.0103	0.414141	0.399399	TRUE
Man1a2	4	-0.741	6.52	12.7	0.000689	0.0128	0.268398	0.261261	TRUE
Adgrg6	4	-0.741	10	29.3	9.3e-07	6.2e-05	0.917749	0.87988	TRUE
Nid1	4	-0.741	9.57	26.3	2.82e-06	0.000158	0.845599	0.843844	TRUE
Psd3	4	-0.742	6.31	10.2	0.00218	0.0306	0.222222	0.228228	TRUE
Zkscan3	4	-0.742	6.3	11.8	0.00101	0.0172	0.226551	0.237237	TRUE
Tspyl1	4	-0.746	6.14	9.83	0.00256	0.0343	0.209235	0.195195	TRUE
Tmpo	4	-0.746	6.78	8.92	0.00395	0.0475	0.226551	0.231231	TRUE
Cd47	4	-0.746	8.82	21.8	1.54e-05	0.000667	0.728716	0.723724	TRUE
Itch	4	-0.747	6.6	13.1	0.000579	0.0114	0.279942	0.282282	TRUE
Dse	4	-0.748	6.3	11.1	0.0014	0.022	0.222222	0.219219	TRUE
Evi5	4	-0.75	6.84	17.7	8.14e-05	0.00251	0.337662	0.336336	TRUE
Mbtps1	4	-0.75	6.83	15.3	0.000218	0.00541	0.31746	0.318318	TRUE
Src	4	-0.753	6.43	9.88	0.00251	0.0338	0.235209	0.243243	TRUE
Rgl1	4	-0.754	6.55	13.1	0.000579	0.0114	0.272727	0.255255	TRUE
Plscr3	4	-0.757	6.57	13.7	0.000441	0.00939	0.268398	0.27027	TRUE
Fzd1	4	-0.762	7.73	25.6	3.63e-06	0.000199	0.510823	0.498498	TRUE
Crtc3	4	-0.763	6.72	14.4	0.00033	0.00755	0.311688	0.297297	TRUE
Extl3	4	-0.763	6.25	9.73	0.00269	0.0355	0.23088	0.225225	TRUE
Bmp5	4	-0.765	6.29	9.83	0.00257	0.0344	0.225108	0.216216	TRUE
Fcgrt	4	-0.771	7.19	26.4	2.74e-06	0.000155	0.391053	0.375375	TRUE
C1qtnf2	4	-0.774	6.26	9.58	0.00289	0.0375	0.212121	0.201201	TRUE
Slc44a2	4	-0.777	6.35	13.7	0.000432	0.00926	0.236652	0.234234	TRUE
Eif4e3	4	-0.779	6.81	16.3	0.000141	0.00385	0.329004	0.321321	TRUE
Sipa1l2	4	-0.779	7.05	10.3	0.00206	0.0292	0.347763	0.336336	TRUE
Brd3	4	-0.784	7.45	24.8	4.87e-06	0.000251	0.457431	0.447447	TRUE
Sash1	4	-0.784	7.66	27.3	1.9e-06	0.000115	0.503608	0.486486	TRUE
Ivns1abp	4	-0.785	6.3	13	0.000593	0.0116	0.210678	0.222222	TRUE
Eif4ebp2	4	-0.785	6.33	12.7	0.000687	0.0128	0.232323	0.237237	TRUE
Arid2	4	-0.786	6.54	14.7	0.000284	0.00668	0.269841	0.267267	TRUE
Iqsec1	4	-0.789	6.1	10.2	0.00217	0.0305	0.191919	0.189189	TRUE
Dock10	4	-0.791	7.12	18.6	5.53e-05	0.00188	0.366522	0.342342	TRUE
C1qtnf7	4	-0.792	6.87	18.5	5.74e-05	0.00193	0.323232	0.294294	TRUE
Frmd4b	4	-0.793	5.73	8.98	0.00384	0.0465	0.147186	0.15015	TRUE
Mex3d	4	-0.798	5.73	9.17	0.00351	0.0436	0.152958	0.141141	TRUE
Maml3	4	-0.801	6.96	12.9	0.000635	0.0122	0.357864	0.321321	TRUE
Ppfibp1	4	-0.802	7.57	16.2	0.000151	0.00409	0.453102	0.45045	TRUE
Msi2	4	-0.802	6.93	15	0.000255	0.00613	0.33189	0.348348	TRUE
Mau2	4	-0.804	6.14	10.8	0.00163	0.0244	0.217893	0.213213	TRUE
Zbtb20	4	-0.804	9.15	17	0.000107	0.00309	0.728716	0.690691	TRUE
Camk2n1	4	-0.807	7.45	20.5	2.57e-05	0.00101	0.458874	0.414414	TRUE
Osbpl8	4	-0.808	6.16	12.3	0.000819	0.0147	0.196248	0.195195	TRUE
Agap1	4	-0.809	7.84	21.1	2.02e-05	0.000833	0.50938	0.507508	TRUE
4930523C07Rik	4	-0.81	7.3	20.2	2.84e-05	0.0011	0.415584	0.354354	TRUE
Nfat5	4	-0.812	7.44	17.8	7.74e-05	0.00243	0.434343	0.429429	TRUE
Gng2	4	-0.813	7.07	21.7	1.59e-05	0.00068	0.365079	0.327327	TRUE
Naalad2	4	-0.813	7.42	20.8	2.32e-05	0.00092	0.445887	0.405405	TRUE
Ehd3	4	-0.813	7.19	19.3	4.1e-05	0.00147	0.379509	0.378378	TRUE
Grn	4	-0.814	6.74	16.6	0.000127	0.00353	0.305916	0.306306	TRUE
Rell1	4	-0.815	6.84	21.1	2.03e-05	0.000835	0.339105	0.327327	TRUE
Pon2	4	-0.815	7.56	30.4	6.39e-07	4.56e-05	0.479076	0.441441	TRUE
Sipa1l1	4	-0.816	5.9	8.8	0.0042	0.0496	0.168831	0.165165	TRUE
Lcorl	4	-0.817	6.59	17.8	7.84e-05	0.00244	0.261183	0.273273	TRUE
Gpbp1l1	4	-0.818	5.77	9.09	0.00365	0.045	0.155844	0.15015	TRUE
Cbfa2t3	4	-0.82	8.01	23	9.52e-06	0.000441	0.558442	0.492492	TRUE
Specc1l	4	-0.821	6.55	15.6	0.000197	0.005	0.269841	0.288288	TRUE
Mapt	4	-0.822	8.09	18.4	5.94e-05	0.00198	0.594517	0.513514	TRUE
Phldb2	4	-0.822	7.16	20.5	2.58e-05	0.00101	0.380952	0.366366	TRUE
Sox5	4	-0.824	7.44	23.7	7.31e-06	0.000356	0.443001	0.414414	TRUE
Hmbox1	4	-0.824	6.51	15.5	0.000199	0.00503	0.251082	0.249249	TRUE
Hmgb1	4	-0.826	8.19	31.3	4.6e-07	3.5e-05	0.5671	0.603604	TRUE
H2afy2	4	-0.827	6.46	16.5	0.000132	0.00365	0.265512	0.225225	TRUE
Hoxa5	4	-0.83	7.09	22.9	9.98e-06	0.000458	0.380952	0.321321	TRUE
Zfhx3	4	-0.833	8.64	31	5.1e-07	3.79e-05	0.663781	0.624625	TRUE
Atp11a	4	-0.834	7.16	18.6	5.45e-05	0.00186	0.36075	0.357357	TRUE
Gpsm1	4	-0.836	6.15	11.7	0.00107	0.0179	0.210678	0.207207	TRUE
Adam10	4	-0.836	6.83	19.3	4.14e-05	0.00147	0.326118	0.306306	TRUE
Shroom3	4	-0.837	7.24	14	0.000392	0.00864	0.388167	0.402402	TRUE
Tpst1	4	-0.837	7.12	17.5	8.8e-05	0.00268	0.367965	0.351351	TRUE
Gm37494	4	-0.837	5.93	9.89	0.00249	0.0336	0.17316	0.168168	TRUE
Pbx1	4	-0.839	7.7	26.8	2.3e-06	0.000137	0.50938	0.465465	TRUE
Mxd4	4	-0.839	8.25	22.7	1.11e-05	0.000498	0.608947	0.537538	TRUE
Mum1	4	-0.839	5.76	10.6	0.0018	0.0263	0.142857	0.159159	TRUE
Rpa3	4	-0.843	6.48	10.6	0.00176	0.0257	0.233766	0.246246	TRUE
Tbx2	4	-0.843	9.45	33.2	2.43e-07	2.12e-05	0.835498	0.783784	TRUE
Ncald	4	-0.845	6.69	19.1	4.46e-05	0.00156	0.2886	0.264264	TRUE
Zfp467	4	-0.848	6.05	11.1	0.00145	0.0226	0.183261	0.195195	TRUE
Rev3l	4	-0.848	6.24	15.4	0.000208	0.0052	0.213564	0.18018	TRUE
Cmss1	4	-0.848	5.76	8.94	0.00391	0.0471	0.152958	0.153153	TRUE
Nkd1	4	-0.85	6.1	11.1	0.00145	0.0226	0.194805	0.174174	TRUE
Adk	4	-0.85	7.53	24.5	5.46e-06	0.000274	0.489177	0.42042	TRUE
Rgs4	4	-0.854	7.34	11.3	0.00128	0.0206	0.353535	0.255255	TRUE
Galnt1	4	-0.855	7.32	25.6	3.65e-06	0.000199	0.421356	0.393393	TRUE
Plcb1	4	-0.862	6.04	9.79	0.00262	0.0348	0.189033	0.165165	TRUE
H2afz	4	-0.866	9.39	20.3	2.79e-05	0.00108	0.735931	0.777778	TRUE
Cdkn1c	4	-0.866	9.23	11.5	0.00118	0.0194	0.746032	0.612613	TRUE
Casd1	4	-0.867	6.57	18.4	5.95e-05	0.00198	0.269841	0.246246	TRUE
Git2	4	-0.876	5.99	11.8	0.00101	0.0172	0.180375	0.165165	TRUE
Cox4i2	4	-0.877	10.4	23	9.64e-06	0.000445	0.903319	0.783784	TRUE
Tle1	4	-0.878	5.86	11.3	0.00131	0.0209	0.168831	0.147147	TRUE
Galnt16	4	-0.879	5.85	9.2	0.00347	0.0432	0.152958	0.147147	TRUE
Hp1bp3	4	-0.886	7.41	32.8	2.79e-07	2.38e-05	0.431457	0.417417	TRUE
Tmem243	4	-0.886	5.6	9.09	0.00365	0.0449	0.134199	0.117117	TRUE
Rsrp1	4	-0.887	8.18	38.5	4.19e-08	4.84e-06	0.613276	0.576577	TRUE
Ttyh3	4	-0.888	5.83	10.3	0.00208	0.0294	0.170274	0.144144	TRUE
Ccrl2	4	-0.888	7.88	33.5	2.16e-07	1.92e-05	0.574315	0.468468	TRUE
Trim56	4	-0.89	5.77	9.31	0.00329	0.0415	0.152958	0.138138	TRUE
Etaa1	4	-0.891	5.54	10.2	0.00221	0.0308	0.125541	0.111111	TRUE
Stard8	4	-0.892	6.15	13.3	0.00053	0.0107	0.207792	0.168168	TRUE
F2r	4	-0.893	9.35	24.6	5.36e-06	0.00027	0.780664	0.816817	TRUE
2510009E07Rik	4	-0.895	5.92	11	0.00149	0.0231	0.180375	0.159159	TRUE
Ptpn13	4	-0.896	6.36	17	0.000107	0.00309	0.239538	0.246246	TRUE
Fam174a	4	-0.898	7.9	35.9	9.62e-08	9.74e-06	0.551227	0.513514	TRUE
Smarcc2	4	-0.898	5.86	11.8	0.00102	0.0173	0.161616	0.147147	TRUE
Gnai1	4	-0.901	7.66	20.2	2.95e-05	0.00113	0.497835	0.411411	TRUE
Usp6nl	4	-0.902	6.05	12.7	0.000691	0.0128	0.194805	0.177177	TRUE
Pink1	4	-0.903	5.85	12.3	0.000813	0.0146	0.171717	0.153153	TRUE
Avl9	4	-0.906	6	13.4	0.0005	0.0103	0.190476	0.183183	TRUE
Rasl11a	4	-0.909	8.22	26.6	2.51e-06	0.000144	0.561328	0.468468	TRUE
Kank4	4	-0.911	5.58	8.77	0.00425	0.0499	0.131313	0.117117	TRUE
Lmcd1	4	-0.912	9.41	43	9.89e-09	1.46e-06	0.810967	0.651652	TRUE
2010-09-01	4	-0.913	5.89	12.7	0.00069	0.0128	0.170274	0.147147	TRUE
Syne2	4	-0.915	7.19	22.1	1.39e-05	0.000608	0.382395	0.354354	TRUE
Egflam	4	-0.915	8.23	32.9	2.67e-07	2.29e-05	0.637807	0.555556	TRUE
Pcmtd2	4	-0.916	5.93	12.1	0.000897	0.0157	0.177489	0.159159	TRUE
Ablim1	4	-0.916	6.89	19.9	3.28e-05	0.00124	0.333333	0.285285	TRUE
Pxn	4	-0.919	5.57	9.09	0.00365	0.0449	0.125541	0.126126	TRUE
Tbc1d16	4	-0.92	6.4	14.4	0.000321	0.00737	0.261183	0.225225	TRUE
Uhrf2	4	-0.92	6.51	21.5	1.77e-05	0.000744	0.266955	0.237237	TRUE
Tnfrsf19	4	-0.921	6.56	15.8	0.000179	0.00465	0.279942	0.234234	TRUE
Mettl26	4	-0.921	5.47	10.7	0.00168	0.0248	0.125541	0.108108	TRUE
Wbp1l	4	-0.921	5.84	11.7	0.00108	0.0181	0.176046	0.147147	TRUE
Tns2	4	-0.928	6.48	11.4	0.00122	0.0199	0.255411	0.222222	TRUE
Arhgap31	4	-0.929	7.45	24.5	5.55e-06	0.000278	0.46176	0.399399	TRUE
Pid1	4	-0.931	6.26	12.2	0.000876	0.0155	0.206349	0.171171	TRUE
Gm13889	4	-0.932	8.28	31	5.18e-07	3.81e-05	0.575758	0.462462	TRUE
Olfm1	4	-0.935	5.73	12.3	0.000823	0.0147	0.147186	0.144144	TRUE
Elovl5	4	-0.935	5.95	9.69	0.00274	0.036	0.176046	0.162162	TRUE
Pou2f1	4	-0.936	5.43	9.51	0.00299	0.0384	0.116883	0.0960961	TRUE
1700025G04Rik	4	-0.938	5.68	11.2	0.00133	0.0212	0.151515	0.12012	TRUE
Gucy1b1	4	-0.938	10.9	39.1	3.46e-08	4.15e-06	0.962482	0.948949	TRUE
Itpr2	4	-0.941	6.7	17	0.000106	0.00309	0.291486	0.267267	TRUE
Cysltr1	4	-0.942	6.42	13	0.0006	0.0117	0.236652	0.177177	TRUE
Axin2	4	-0.942	6.02	13.7	0.00044	0.00939	0.186147	0.165165	TRUE
Mgrn1	4	-0.943	5.9	14.9	0.000261	0.00627	0.177489	0.15015	TRUE
Tcf7	4	-0.945	6.21	15.5	0.000199	0.00505	0.203463	0.198198	TRUE
Cdk18	4	-0.949	6.42	13.1	0.000585	0.0115	0.249639	0.234234	TRUE
Dazap2	4	-0.95	6.87	19.3	4.16e-05	0.00148	0.329004	0.297297	TRUE
Ypel3	4	-0.952	7.24	29	1.06e-06	6.88e-05	0.396825	0.366366	TRUE
Mfap2	4	-0.953	8.5	29.7	8.08e-07	5.55e-05	0.678211	0.603604	TRUE
Ednra	4	-0.96	8.39	45.2	5.07e-09	7.82e-07	0.665224	0.591592	TRUE
Klhl5	4	-0.962	5.95	14.2	0.000356	0.00798	0.177489	0.159159	TRUE
Sipa1l3	4	-0.963	6.2	12.2	0.000876	0.0155	0.217893	0.21021	TRUE
Plin3	4	-0.964	6.12	16.9	0.000112	0.00321	0.215007	0.189189	TRUE
Kcnq4	4	-0.966	5.83	9.13	0.00359	0.0444	0.180375	0.138138	TRUE
[truncated: 256 more rows]

## Sheet: Cluster 5
gene	cluster_id	logFC__Hyperoxia	logCPM__Hyperoxia	F__Hyperoxia	p_val__Hyperoxia	p_adj.loc__Hyperoxia	Normoxia.frq	Hyperoxia.frq	Frequency
[truncated: 60 more rows]
