# Supplementary material for: Single cell transcriptomic analysis of murine lung development on hyperoxia-induced damage
Source: Nat Commun. 2021 Mar 10;12:1565. doi: 10.1038/s41467-021-21865-2 (PMC7946947; doi:10.1038/s41467-021-21865-2)
Supplement: Supplementary file 11 — Supplementary Data 8 [file 41467_2021_21865_MOESM11_ESM.xlsx]

## Sheet: dsa_gsea_stroma
Supplementary Data 8. Functional pathway analysis in lung stromal cells.
pathway	pval	padj	ES	NES	nMoreExtreme	size	leadingEdge	cluster
HALLMARK_TNFA_SIGNALING_VIA_NFKB	1.38887e-05	0.000660369	0.718346	2.49941	0	135	c("CDKN1A", "LIF", "CXCL10", "IL6", "CCND1", "ICAM1", "CXCL1", "BCL3", "CCL2", "TNFAIP3", "SOD2", "CSF1", "GEM", "SPSB1", "IFIH1", "NFKBIA", "IRF1", "TRIB1", "TAP1", "PTGS2", "BHLHE40", "DRAM1", "SERPINE1", "TNFAIP6", "PTGER4", "TNC", "TNFAIP2", "MAP3K8", "IER3", "EGR2", "TNIP2", "SDC4", "CD44", "BCL6", "BIRC3", "ZFP36", "RCAN1", "MAFF", "PMEPA1", "ATF3", "NFKB2", "CXCL2", "SOCS3", "PLAUR", "IER2…	0
HALLMARK_HYPOXIA	0.00118174	0.0162195	0.488482	1.69715	84	133	c("CDKN1A", "IL6", "TNFAIP3", "ADM", "PLAC8", "HK2", "SLC2A1", "BHLHE40", "SERPINE1", "IER3", "ISG20", "CP", "SDC4", "ZFP36", "MAFF", "PIM1", "EGFR", "ATF3", "LDHA", "PLAUR", "HMOX1", "STBD1", "GCNT2", "HEXA", "COL5A1", "GAA", "P4HA2", "GLRX", "BGN", "IRS2", "TGFB3", "PNRC1", "FOS", "FOSL2", "MIF", "KLF7", "MYH9", "CSRP2", "TIPARP", "PRDX5", "JUN", "GAPDH", "TMEM45A", "F3", "PGM2")	0
HALLMARK_CHOLESTEROL_HOMEOSTASIS	0.104958	0.314982	0.455866	1.35387	6507	48	c("LPL", "TNFRSF12A", "CXCL16", "LGMN", "FBXO6", "GNAI1", "GPX8", "ATF3", "GSTM2", "PLAUR", "ACSS2", "PNRC1", "PLSCR1")	0
HALLMARK_MITOTIC_SPINDLE	0.0105217	0.0730066	-0.354296	-1.44247	287	143	c("EZR", "FGD6", "GSN", "DOCK4", "NET1", "CLIP2", "ABR", "LMNB1", "FGD4", "CDC42EP2", "EPB41", "CDC42EP1", "BCR", "CYTH2", "SSH2", "PXN", "RALBP1", "KIF1B", "TAOK2", "PKD2", "KIFAP3", "RICTOR", "CEP192", "RASAL2", "WASF2", "LLGL1", "RANBP9", "MARK4", "ARHGEF7", "BRCA2", "CLIP1", "OPHN1", "FSCN1", "WASL", "NIN", "KLC1", "MARCKS", "ATG4B", "NUMA1", "BCL2L11", "RAPGEF5", "NOTCH2", "SOS1", "CDC42BPA"…	0
HALLMARK_WNT_BETA_CATENIN_SIGNALING	0.327175	0.595537	0.425776	1.1145	18700	25	c("GNAI1", "CCND2", "TCF7", "NKD1", "NCOR2", "NCSTN", "AXIN2", "FZD1", "PTCH1", "ADAM17")	0
HALLMARK_TGF_BETA_SIGNALING	0.0375243	0.169005	0.510373	1.52156	2332	49	c("LTBP2", "SERPINE1", "THBS1", "ENG", "ID3", "PMEPA1", "JUNB", "KLF10", "SMAD1", "NCOR2", "SKIL", "BMPR2", "BMPR1A")	0
HALLMARK_IL6_JAK_STAT3_SIGNALING	1.60842e-05	0.000660369	0.724182	2.15899	0	49	c("CXCL10", "IL6", "CXCL1", "IL1R1", "TNFRSF12A", "IL13RA1", "CSF1", "OSMR", "CCL7", "IRF1", "IL17RA", "FAS", "MAP3K8", "CD44", "STAT3", "TNFRSF1A", "STAT1", "IRF9", "PIM1", "MYD88", "SOCS3", "HMOX1", "ACVR1B", "PTPN1", "STAT2", "PTPN2", "IL3RA", "LTBR")	0
HALLMARK_DNA_REPAIR	0.214322	0.47818	0.34376	1.16771	15020	112	c("AK1", "AAAS", "CSTF3", "PNP", "GTF2A2", "TAF10", "APRT", "SNAPC5", "SAC3D1", "NT5C", "POLE4", "NME1", "BCAP31", "SSRP1", "ERCC5", "VPS28", "ITPA", "COX17", "POLR2K", "RBX1", "TYMS", "ELL", "ERCC3", "POLD4", "PDE4B", "POLR2D", "SURF1", "POLR2G", "NUDT21", "SDCBP", "DGCR8", "CANT1", "ERCC1", "IMPDH2", "EIF1B", "POLR2A", "MPG", "DAD1", "DUT")	0
HALLMARK_G2M_CHECKPOINT	0.922721	0.997422	0.21331	0.735053	65694	125	c("CCND1", "BCL3", "ODC1", "PML")	0
HALLMARK_APOPTOSIS	1.42349e-05	0.000660369	0.603949	2.05774	0	115	c("CDKN1A", "TIMP1", "IL6", "CCND1", "CASP4", "MGMT", "IFITM3", "BAX", "TNFRSF12A", "SOD2", "IRF1", "TAP1", "FAS", "PDGFRB", "IGF2R", "MMP2", "IER3", "ISG20", "GPX1", "CD44", "BIRC3", "H1F0", "GSR", "CTH", "ATF3", "HMOX1", "CCND2", "RETSAT", "BCL2L1", "RELA", "GSTM1", "BGN", "LMNA", "SAT1", "CASP7", "MCL1", "TSPO", "FEZ1", "BCAP31", "JUN")	0
HALLMARK_NOTCH_SIGNALING	0.225305	0.490589	0.476739	1.22729	12765	23	c("CCND1", "NOTCH3", "DTX4", "WNT5A", "FZD1", "FBXW11", "RBX1", "PRKCA")	0
HALLMARK_ADIPOGENESIS	0.466868	0.698311	0.279337	0.994451	34628	162	c("PQLC3", "LPL", "C3", "CD302", "MAP4K3", "BCL6", "HSPB8", "PTGER3", "MRAP", "PHYH", "ME1", "RETSAT", "ESYT1", "SPARCL1", "SCP2", "DHRS7B", "AK2", "DNAJC15", "FAH", "NDUFAB1", "UBC", "TALDO1", "TANK", "GADD45A", "ALDOA", "DBT", "AGPAT3", "QDPR", "COL4A1", "LPCAT3", "PRDX3", "PEX14", "IDH3A", "NMT1", "IDH1", "REEP5", "SDHC", "UQCRQ")	0
HALLMARK_ESTROGEN_RESPONSE_EARLY	0.0118874	0.0793227	0.478189	1.57898	808	92	c("CCND1", "SLC19A2", "CXCL12", "GJA1", "SLC2A1", "SLC7A2", "BHLHE40", "NBL1", "KAZN", "CD44", "HSPB8", "ENDOD1", "DEPTOR", "GLA", "ELOVL5", "KLF10", "FARP1", "KLF4", "SVIL", "MAST4", "DLC1", "RHOD", "FOS", "JAK2", "NCOR2", "TIPARP", "NRIP1", "OLFML3", "BAG1", "MYOF", "IL6ST", "PTGES", "CISH")	0
HALLMARK_ESTROGEN_RESPONSE_LATE	0.113108	0.327115	0.396313	1.29593	7614	86	c("CCND1", "CXCL12", "DCXR", "NBL1", "ISG20", "CD44", "CKB", "HSPB8", "ZFP36", "PTGER3", "GLA", "ELOVL5", "FARP1", "KLF4", "FOS", "JAK2", "ATP2B4", "NCOR2", "NRIP1", "MOCS2", "DNAJC12", "BAG1", "FABP5", "MYOF", "IL6ST", "PTGES", "CISH")	0
HALLMARK_ANDROGEN_RESPONSE	0.123106	0.344686	0.403731	1.29154	8123	75	c("CCND1", "STEAP4", "ALDH1A3", "B2M", "PMEPA1", "H1F0", "GSR", "ELOVL5", "PDLIM5", "SEC24D", "ARID5B", "SAT1", "SPCS3", "ACTN1", "NCOA4", "SRF", "TNFAIP8", "XRCC5", "RPS6KA3")	0
HALLMARK_MYOGENESIS	0.21482	0.478552	0.346206	1.16815	14938	107	c("CDKN1A", "AK1", "IGF1", "PKIA", "BHLHE40", "PRNP", "DMPK", "CKB", "HSPB8", "ST5", "AEBP1", "LAMA2", "SOD3", "ADAM12", "IGFBP7", "GAA", "SVIL", "PDLIM7", "TPM2", "COL4A2", "MYH9", "COL6A3", "IFRD1", "BAG1", "PTP4A3", "AGRN", "COL3A1", "MEF2C", "SYNGR2")	0
HALLMARK_PROTEIN_SECRETION	0.359962	0.620248	0.323355	1.06087	24340	88	c("CTSC", "IGF2R", "EGFR", "GLA", "SEC24D", "M6PR", "SCRN1", "CD63", "AP3B1", "RPS6KA3", "ATP1A1", "AP2M1", "ATP6V1H", "CLCN3", "LAMP2", "CLTC", "PPT1", "COPB2", "CAV2", "SCAMP1", "ERGIC3", "SEC22B", "SEC31A", "SCAMP3", "TMED10", "AP1G1", "ARFGAP3")	0
HALLMARK_INTERFERON_ALPHA_RESPONSE	1.58572e-05	0.000660369	0.778208	2.36715	0	55	c("ISG15", "CXCL10", "IFIT3", "LGALS3BP", "IFITM1", "IFITM3", "BST2", "PSMB8", "CSF1", "IFIH1", "IRF1", "GBP2", "TAP1", "FAM46A", "ADAR", "ISG20", "IRF9", "B2M", "LAP3", "EIF2AK2", "IFITM2", "NMI", "LY6E", "PSME1", "STAT2", "PLSCR1", "PSME2", "UBE2L6", "TRIM25", "IFI35")	0
HALLMARK_INTERFERON_GAMMA_RESPONSE	1.42349e-05	0.000660369	0.758804	2.58535	0	115	c("CDKN1A", "ISG15", "CXCL10", "ZBP1", "IL6", "IFIT3", "ICAM1", "CASP4", "LGALS3BP", "CCL2", "TNFAIP3", "IFITM3", "BST2", "SOD2", "PSMB8", "CCL7", "IFIH1", "NFKBIA", "IRF1", "TAP1", "XAF1", "PTGS2", "ADAR", "TNFAIP6", "FAS", "TNFAIP2", "ISG20", "PML", "PSMB10", "STAT3", "STAT1", "VCAM1", "IRF9", "B2M", "LAP3", "EIF2AK2", "PIM1", "MYD88", "SOCS3", "IFITM2", "NMI", "TAPBP", "PNP", "LY6E", "PSME1", …	0
HALLMARK_APICAL_JUNCTION	0.0519147	0.206543	0.410459	1.388	3616	109	c("ICAM1", "NRTN", "BAIAP2", "EXOC4", "CERCAM", "ADAM15", "MMP2", "GNAI1", "VCAM1", "TSPAN4", "ITGA2", "NEGR1", "EGFR", "NLGN2", "COL16A1", "ADAM9", "ITGA9", "THBS3", "LIMA1", "MYH9", "JAM3", "ACTN1", "VCAN")	0
HALLMARK_APICAL_SURFACE	0.168673	0.418575	0.536404	1.31347	9317	18	c("SULF2", "PLAUR", "AFAP1L2")	0
HALLMARK_HEDGEHOG_SIGNALING	0.770278	0.918371	0.300808	0.752774	43019	20	c("PML", "ETS2", "NRP1", "GLI1", "MYH9", "PTCH1", "NRP2")	0
HALLMARK_COMPLEMENT	5.76743e-05	0.00153234	0.564928	1.90141	3	105	c("TIMP1", "IL6", "CXCL1", "CASP4", "TNFAIP3", "C3", "IRF1", "CTSC", "CD55", "C2", "LGMN", "SERPINE1", "CP", "CTSB", "MAFF", "LAP3", "PIM1", "PLAUR", "FN1", "ME1", "ADAM9", "PHEX", "CTSD", "JAK2", "COL4A2", "PLSCR1", "CASP7", "CEBPB")	0
HALLMARK_UNFOLDED_PROTEIN_RESPONSE	0.964286	1	0.200551	0.668658	66257	98	c("CCL2", "ATF3", "CEBPB", "SPCS3", "HSPA9", "ALDH18A1", "DDX10", "NOLC1", "EXOSC9", "H2AFX", "EIF4E", "WFS1", "CALR", "EIF4G1", "LSM1", "EXOSC1", "EIF2S1", "EDEM1", "NOP14", "SKIV2L2", "SEC31A", "SPCS1", "YWHAZ", "NOP56", "NFYB", "RRP9", "SRPR", "HSP90B1", "NHP2", "LSM4", "SEC11A", "CNOT2", "SRPRB", "EIF4A3", "IMP3", "YIF1A", "SERP1", "KIF5B")	0
HALLMARK_PI3K_AKT_MTOR_SIGNALING	0.0502837	0.203099	0.446632	1.43167	3322	76	c("CDKN1A", "SLC2A1", "TNFRSF1A", "EGFR", "MYD88", "DUSP3", "STAT2", "PLCB1", "IRAK4", "NOD1", "RPS6KA3", "ADCY2", "ACTR3", "AP2M1", "PTEN", "EIF4E", "CALR", "CLTC", "DDIT3", "MAP2K3", "RPTOR", "ACTR2", "TSC2", "PTPN11", "ECSIT", "MAP3K7")	0
HALLMARK_MTORC1_SIGNALING	0.00521878	0.0456604	0.450388	1.58165	379	145	c("CDKN1A", "CCNG1", "CTSC", "HK2", "SLC2A1", "BHLHE40", "LGMN", "SYTL2", "GCLC", "GSR", "CTH", "GLA", "ELOVL5", "LDHA", "TXNRD1", "ME1", "STIP1", "PNP", "GLRX", "ATP6V1D", "PNO1", "PRDX1", "M6PR", "ATP2A2", "PPA1", "RPA1", "HSPA9", "GAPDH", "IFRD1", "PSMB5", "PSMA3", "PSMD12", "ACTR3", "RPN1", "ALDOA", "UFM1", "QDPR", "PSMC2", "CYB5B", "CALR", "HSPA4", "TPI1", "NMT1", "IDH1", "DDIT3", "MAP2K3", …	0
HALLMARK_E2F_TARGETS	0.98892	1	-0.17508	-0.697514	28560	124	c("CDKN2C", "STMN1", "LMNB1", "HMGB3", "EZH2", "ZW10", "CDKN1B", "HELLS", "MRE11A", "LUC7L3", "RAD50", "RPA2", "MCM5", "CKS1B", "BRCA2", "ORC6", "SRSF2", "SMC6", "MSH2", "PPM1D", "NASP", "PAICS", "CCP110", "POLD3", "TUBG1", "NUP153", "MCM7", "RAD21", "SRSF1", "PAN2", "UBE2S")	0
HALLMARK_MYC_TARGETS_V1	0.0831448	0.276641	0.351353	1.27446	6321	191	c("PRPS2", "CTPS", "ODC1", "LDHA", "DDX21", "TFDP1", "HNRNPC", "ABCE1", "NME1", "NDUFAB1", "GNL3", "IFRD1", "SF3A1", "PSMB3", "BUB3", "FBL", "MRPS18B", "EIF3B", "NOLC1", "CCT7", "C1QBP", "RAN", "PRDX3", "EIF4E", "RPS2", "NAP1L1", "TYMS", "RRM1", "SNRPD1", "UBE2L3", "HDGF", "PSMC4", "EIF2S1", "PSMA4", "ACP1", "GOT2", "XRCC6", "PSMA7", "PSMA2", "SLC25A3", "PSMD14", "RPLP0", "ETF1", "DDX18", "EIF3D"…	0
HALLMARK_MYC_TARGETS_V2	0.276437	0.545713	0.388384	1.14476	17038	46	c("HK2", "IPO4", "UTP20", "RCL1", "GNL3", "TCOF1", "NOLC1", "NOC4L", "PES1", "MPHOSPH10", "DDX18", "IMP4", "NOP56", "MRTO4", "RRP9", "NDUFAF4", "NIP7", "WDR43", "MYBBP1A", "PA2G4", "NOP2", "PHB", "BYSL", "RABEPK")	0
HALLMARK_EPITHELIAL_MESENCHYMAL_TRANSITION	1.38426e-05	0.000660369	0.612252	2.13523	0	137	c("TIMP1", "IL6", "CXCL1", "SFRP1", "TNFAIP3", "CXCL12", "TNFRSF12A", "FBN2", "NNMT", "GEM", "COL12A1", "GJA1", "MATN2", "SERPINE1", "TNC", "FAS", "COL7A1", "PDGFRB", "MMP2", "THBS1", "ECM1", "SDC4", "CD44", "FBLN1", "COL5A2", "VCAM1", "ITGA2", "PMEPA1", "TPM1", "MFAP5", "FSTL3", "PLAUR", "LAMA2", "FN1", "PFN2", "SERPINE2", "ADAM12", "SDC1", "COL5A1", "COL16A1", "EFEMP2", "LOXL2", "BGN", "TPM2", …	0
HALLMARK_INFLAMMATORY_RESPONSE	1.50002e-05	0.000660369	0.789992	2.55487	0	80	c("CDKN1A", "LIF", "TIMP1", "CXCL10", "IL6", "ICAM1", "PCDH7", "CCL2", "IFITM1", "PDPN", "IL1R1", "BST2", "ADM", "CSF1", "RGS16", "OSMR", "CCL7", "NFKBIA", "IRF1", "AHR", "CD55", "SLC7A2", "SERPINE1", "TNFAIP6", "PTGER4", "EIF2AK2", "CD82", "SLC1A2", "PLAUR", "HAS2", "NMI", "TAPBP", "RELA", "LY6E", "SLC4A4", "ACVR1B")	0
HALLMARK_XENOBIOTIC_METABOLISM	0.02901	0.147106	0.430579	1.45818	2025	110	c("EPHX1", "DCXR", "IL1R1", "IGF1", "TMEM176B", "SERPINE1", "FAS", "FBLN1", "PSMB10", "TNFRSF1A", "PTGR1", "GCLC", "PROS1", "GSR", "ELOVL5", "HMOX1", "GCNT2", "PDLIM5", "RETSAT", "MTHFD1", "ETS2", "ASL", "PMM1", "ATP2A2", "FAH", "BCAR1", "SLC35D1")	0
HALLMARK_FATTY_ACID_METABOLISM	0.125318	0.345967	-0.306737	-1.20222	3748	112	c("INMT", "XIST", "GLUL", "HPGD", "FMO1", "ALDH1A1", "G0S2", "CD36", "IDI1", "ACSL1", "CBR1", "HSD17B11", "HADH", "CPT2", "ADIPOR2")	0
HALLMARK_OXIDATIVE_PHOSPHORYLATION	0.0219392	0.120561	0.392963	1.41815	1656	182	c("BAX", "LDHA", "PHYH", "CYB5R3", "RETSAT", "COX10", "ATP6V1D", "ATP5E", "TCIRG1", "ABCB7", "NDUFS4", "NDUFS8", "TIMM8B", "CASP7", "NDUFAB1", "LDHB", "HSPA9", "CYCS", "MRPL11", "COX17", "TIMM17A", "ATP6V1H", "NDUFB2", "OAT", "PRDX3", "TIMM50", "IDH3A", "IDH1", "NDUFB6", "SDHC", "UQCRQ", "NDUFV2", "IDH3B", "ATP6AP1", "MDH1", "NDUFA7", "NDUFA4", "UQCR10", "NDUFA1", "MRPL35", "ETFB", "SDHB", "NDUFA…	0
HALLMARK_GLYCOLYSIS	0.156399	0.400116	0.351256	1.21419	11169	128	c("IL13RA1", "HK2", "LHPP", "IER3", "ISG20", "CD44", "GCLC", "EGFR", "CTH", "LDHA", "ME1", "HS6ST2", "RPE", "SDC1", "COL5A1", "P4HA2", "GLRX", "IRS2", "MIF", "VCAN", "TALDO1", "ALG1", "BPNT1", "GALK2", "HS2ST1", "AGRN", "PGM2", "POLR3K", "ALDOA", "ANG", "UGP2", "B4GALT1", "MED24", "TPI1", "IDH1", "COPB2", "SDHC", "MDH1", "PSMC4", "PGAM1", "HDLBP", "FAM162A", "P4HA1", "GOT2")	0
HALLMARK_REACTIVE_OXIGEN_SPECIES_PATHWAY	0.000320626	0.00559358	0.705488	1.96307	18	34	c("SBNO2", "SOD2", "SRXN1", "PRNP", "GCLC", "MGST1", "GSR", "ABCC1", "TXNRD2", "TXNRD1", "JUNB", "GLRX", "PRDX1")	0
HALLMARK_P53_PATHWAY	1.38249e-05	0.000660369	0.662208	2.31142	0	138	c("PVT1", "CDKN1A", "LIF", "EPHX1", "AK1", "ZMAT3", "CCNG1", "SLC19A2", "AEN", "BAIAP2", "DCXR", "BAX", "RGS16", "MDM2", "PHLDA3", "RPS27L", "TAP1", "DRAM1", "FAS", "H2AFJ", "RAP2B", "IER3", "HIST1H1C", "CD82", "ATF3", "EI24", "RHBDF2", "HMOX1", "CCND2", "RETSAT", "TCN2", "VWA5A", "APAF1", "SDC1", "KLF4", "IER5", "ACVR1B", "ABHD4", "CTSD", "TM7SF3", "PMM1", "PTPN14", "FOS", "RNF19B", "FBXW7", "TM…	0
HALLMARK_UV_RESPONSE_UP	0.00490231	0.0443794	0.4866	1.63778	339	105	c("EPHX1", "IL6", "ICAM1", "SOD2", "NFKBIA", "IRF1", "TAP1", "CDC34", "ATF3", "CXCL2", "GRINA", "HSPA2", "HMOX1", "STIP1", "JUNB")	0
HALLMARK_UV_RESPONSE_DN	0.061567	0.229765	0.399571	1.36012	4321	114	c("MGMT", "EFEMP1", "RUNX1", "GJA1", "BHLHE40", "SERPINE1", "PDGFRB", "COL5A2", "TGFBR2", "ABCC1", "HAS2", "PDLIM5", "SYNE1", "DDAH1", "MAP1B", "MAGI2", "NRP1", "DLC1", "GRK5", "ATP2B4", "ATXN1", "NR1D2", "F3", "COL3A1", "BMPR1A", "DLG1", "APBB2", "RND3", "PTEN", "PLCB4", "PEX14", "PRKCA", "VAV2")	0
HALLMARK_ANGIOGENESIS	0.0928568	0.294861	0.582664	1.44289	5161	19	c("TIMP1", "LPL", "COL5A2", "CCND2", "NRP1", "VCAN", "COL3A1", "POSTN", "VAV2", "FSTL1", "PDGFA")	0
HALLMARK_HEME_METABOLISM	0.731461	0.885952	0.248477	0.852658	51823	121	c("C3", "TSPAN5", "SLC2A1", "HTATIP2", "TMEM9B", "CPOX", "ENDOD1", "GCLC", "CTSB", "H1F0", "P4HA2", "BPGM", "RCL1", "NCOA4", "ABCG2", "BACH1", "SLC11A2", "RNF123", "GCLM", "FBXO7", "CLCN3", "LAMP2", "FBXO34", "EIF2AK1", "MAP2K3", "HDGF")	0
HALLMARK_COAGULATION	0.041514	0.179977	0.481046	1.48554	2650	60	c("TIMP1", "C3", "C2", "LGMN", "SERPINE1", "MMP2", "THBS1", "PROS1", "CTSB", "MAFF", "ITGA2", "FN1", "CTSK", "ADAM9")	0
HALLMARK_IL2_STAT5_SIGNALING	2.85727e-05	0.000996945	0.572278	1.94131	1	111	c("LIF", "CXCL10", "IFITM3", "CSF1", "RGS16", "AHR", "HK2", "BHLHE40", "GLIPR2", "PRNP", "MAP3K8", "IGF2R", "ECM1", "ODC1", "LCLAT1", "CD44", "MAFF", "PIM1", "WLS", "PRAF2", "CTSZ", "CCND2", "BCL2L1", "UCK2", "PNP", "NRP1", "PLEC", "PLSCR1", "IL3RA", "CAPG", "FAH", "PHLDA1", "NFKBIZ", "AMACR", "MAPKAPK2", "CISH", "AKAP2", "BMPR2", "SOCS1", "SYNGR2", "PTCH1", "EMP1", "PTGER2", "TTC39B", "ADAM19")	0
HALLMARK_BILE_ACID_METABOLISM	0.351678	0.613284	-0.309243	-1.05887	13163	52	c("CYP27A1", "ALDH1A1", "IDI1", "LIPE", "SLC29A1", "ACSL1", "HSD17B11", "ABCD2", "PFKM", "ABCA1", "PEX11A", "NPC1", "ABCA6", "PNPLA8", "CAT", "PECR")	0
HALLMARK_PEROXISOME	0.150061	0.389791	-0.332655	-1.20789	5186	71	c("CRABP1", "HSD11B2", "FDPS", "ALDH1A1", "IDI1", "ACSL1", "HSD17B11", "ABCD2", "ABCC5")	0
HALLMARK_ALLOGRAFT_REJECTION	1.50494e-05	0.000660369	0.672682	2.16658	0	78	c("LIF", "TIMP1", "IL6", "ICAM1", "BCL3", "CCL2", "CSF1", "CCL7", "GBP2", "TAP1", "CCL11", "C2", "FAS", "PSMB10", "STAT1", "B2M", "EGFR", "CCND2", "TAPBP", "JAK2", "RPS19", "CAPG", "ABCE1", "NME1")	0
HALLMARK_SPERMATOGENESIS	0.891042	0.982164	-0.222693	-0.736512	34575	44	c("TLE4", "EZH2", "STRBP", "IP6K1", "ARL4A", "SIRT1", "PHF7", "IFT88", "SLC12A2", "MLLT10")	0
HALLMARK_KRAS_SIGNALING_UP	0.000118497	0.00270212	0.594488	1.94725	7	87	c("LIF", "CXCL10", "TNFAIP3", "PSMB8", "RGS16", "ALDH1A3", "TRIB1", "TMEM176A", "PTGS2", "TMEM176B", "GADD45G", "ENG", "BIRC3", "ITGA2", "LY96", "PLAUR", "CCND2", "IL1RL2", "VWA5A", "SPARCL1", "KLF4", "GLRX", "NRP1")	0
HALLMARK_KRAS_SIGNALING_DN	0.0295328	0.148593	-0.515445	-1.55465	1233	29	c("HSD11B2", "YPEL1", "CPB1", "MTHFR", "SNN", "TGFB2", "BRDT", "ZBTB16", "GTF3C5", "FGFR3", "THNSL2", "SGK1")	0
KEGG_GLYCOLYSIS_GLUCONEOGENESIS	0.0524236	0.207403	0.572532	1.52224	3024	27	c("ALDH1A3", "HK2", "LDHA", "ACSS2", "BPGM", "LDHB", "GAPDH", "PGM2", "ALDOA", "TPI1", "ADH5", "PGAM1", "PGM1")	0
KEGG_CITRATE_CYCLE_TCA_CYCLE	0.390595	0.64277	0.403811	1.05701	22325	25	c("IDH3A", "IDH1", "SDHC", "IDH3B", "MDH1", "SDHB", "MDH2", "SDHD", "IDH3G", "SDHA", "DLD", "ACO1", "SUCLA2", "PDHA1")	0
KEGG_PENTOSE_PHOSPHATE_PATHWAY	0.259737	0.528857	0.509262	1.20039	14037	15	c("PRPS2", "DERA", "RPE", "TALDO1", "PGM2", "ALDOA")	0
KEGG_FRUCTOSE_AND_MANNOSE_METABOLISM	0.388588	0.642324	0.439799	1.06433	21261	17	c("HK2", "AKR1B10", "PMM1", "MTMR1", "ALDOA", "TPI1", "GMDS")	0
KEGG_GALACTOSE_METABOLISM	0.102984	0.310859	0.608127	1.43342	5565	15	c("HK2", "GLA", "GAA", "GALK2", "PGM2", "UGP2", "GLB1", "B4GALT1", "PGM1")	0
KEGG_FATTY_ACID_METABOLISM	0.810677	0.941468	0.273412	0.737694	47195	29	c("CPT1C", "ACSL5", "ACSL4", "ADH5", "ECI1", "ACOX3", "ECI2", "HADHA", "ACADVL")	0
KEGG_OXIDATIVE_PHOSPHORYLATION	0.00286285	0.0303693	0.516265	1.70702	194	93	c("LHPP", "COX6B2", "NDUFA11", "COX10", "ATP6V1D", "ATP5E", "TCIRG1", "NDUFS4", "NDUFS8", "PPA1", "NDUFAB1", "COX17", "ATP6V1H", "NDUFB2", "NDUFB6", "SDHC", "UQCRQ", "NDUFV2", "ATP6AP1", "NDUFA7", "NDUFA4", "UQCR10", "NDUFA1", "SDHB", "NDUFA9", "COX8A", "NDUFS1", "COX7B", "NDUFA8", "NDUFS6", "ATP6V1A", "PPA2", "NDUFA2", "ATP6V1F", "ATP5C1", "COX7A2", "NDUFS7", "ATP5D", "SDHD", "COX6C", "ATP6V1G1"…	0
KEGG_PURINE_METABOLISM	0.223347	0.488162	0.358542	1.16989	14997	85	c("AK1", "PRPS2", "PDE1A", "PDE9A", "PNP", "APRT", "POLR2L", "AK2", "NT5C", "POLE4", "NME1", "PRIM2", "AMPD2", "PDE4A", "POLR3K", "IMPDH1", "ADCY2", "ITPA", "POLR2K", "NUDT5", "RRM1")	0
KEGG_PYRIMIDINE_METABOLISM	0.409102	0.656013	0.329739	1.02893	26346	64	c("CTPS", "TXNRD2", "TXNRD1", "UCK2", "PNP", "POLR2L", "NT5C", "POLE4", "NME1", "PRIM2", "POLR3K", "ITPA", "POLR2K", "TYMS", "RRM1", "DTYMK", "POLR1A", "CTPS2", "POLD4", "POLR2D", "POLE3", "POLR2G", "CANT1", "POLR2A")	0
KEGG_CYSTEINE_AND_METHIONINE_METABOLISM	0.41681	0.661777	-0.373263	-1.02852	18402	20	c("CDO1", "MTR", "MAT2A", "DNMT3A")	0
KEGG_VALINE_LEUCINE_AND_ISOLEUCINE_DEGRADATION	0.252177	0.520411	-0.365549	-1.15013	10220	35	c("HADH", "ALDH6A1", "HMGCS1", "IVD", "ALDH3A2", "MCCC2", "PCCB", "HMGCL", "BCKDHA", "ACADM", "ACAA2", "ACADS", "HIBCH", "ECHS1")	0
KEGG_LYSINE_DEGRADATION	0.127938	0.350197	-0.449011	-1.31826	5437	26	c("SETD1B", "PLOD1", "HADH", "ALDH3A2", "EHMT1", "SETD7", "SETDB1", "NSD1", "OGDH", "SETD2", "ECHS1")	0
KEGG_ARGININE_AND_PROLINE_METABOLISM	0.153222	0.395333	0.504378	1.32025	8757	25	c("ODC1", "CKB", "LAP3", "P4HA2", "ASL", "SAT1", "ALDH18A1", "OAT", "SMS", "P4HA1", "GOT2", "PYCR2")	0
KEGG_TRYPTOPHAN_METABOLISM	0.00807312	0.0604128	-0.684505	-1.75582	370	15	c("INMT", "HADH", "ALDH3A2", "CAT")	0
KEGG_GLUTATHIONE_METABOLISM	0.0646847	0.236226	0.544644	1.47883	3774	30	c("GSTA4", "ODC1", "GPX1", "GCLC", "LAP3", "MGST1", "GSR", "GSTM2", "GSTM1")	0
KEGG_N_GLYCAN_BIOSYNTHESIS	0.844145	0.960945	0.257003	0.723502	50370	36	c("MAN2A1", "ALG3", "STT3A", "ALG1", "RPN2", "RPN1", "MGAT1", "B4GALT1", "GANAB", "ALG10B", "TUSC3", "DAD1", "STT3B")	0
KEGG_AMINO_SUGAR_AND_NUCLEOTIDE_SUGAR_METABOLISM	0.039833	0.175048	0.577654	1.55857	2318	29	c("HK2", "RENBP", "CYB5R3", "HEXB", "HEXA", "PMM1", "GNPNAT1", "UXS1", "GALK2", "PGM2", "UGP2", "GMDS", "UGDH", "PGM1")	0
KEGG_GLYCOSAMINOGLYCAN_BIOSYNTHESIS_CHONDROITIN_SULFATE	0.105647	0.316394	-0.54079	-1.38718	4854	15	c("CHST3", "XYLT1", "B4GALT7", "UST", "XYLT2")	0
KEGG_GLYCOSAMINOGLYCAN_BIOSYNTHESIS_HEPARAN_SULFATE	0.707845	0.871321	-0.318585	-0.817204	32528	15	c("NDST2", "XYLT1", "B4GALT7", "GLCE", "XYLT2")	0
KEGG_GLYCEROLIPID_METABOLISM	0.203712	0.465996	0.477428	1.24971	11643	25	c("LPL", "LCLAT1", "GK", "GLA", "DGKH", "AGPAT3")	0
KEGG_INOSITOL_PHOSPHATE_METABOLISM	0.570454	0.777412	-0.295827	-0.924851	23241	34	c("INPP4B", "IPMK", "PIK3CA", "ALDH6A1", "PLCG1", "INPP5K")	0
KEGG_GLYCOSYLPHOSPHATIDYLINOSITOL_GPI_ANCHOR_BIOSYNTHESIS	0.135867	0.364324	0.573882	1.37051	7393	16	c("PIGU", "PIGM", "PIGN", "GPAA1", "PIGK", "PIGS", "PIGF", "PIGC")	0
KEGG_GLYCEROPHOSPHOLIPID_METABOLISM	0.193669	0.45231	-0.37298	-1.20312	7683	39	c("DGKA", "MBOAT2", "LPGAT1", "PCYT2", "DGKB", "DGKD", "CHPT1", "GNPAT", "PLA2G15", "DGKE", "PLA2G12A", "PTDSS2", "GPD1L", "DGKZ", "LPCAT1")	0
KEGG_SPHINGOLIPID_METABOLISM	0.654648	0.83518	-0.311913	-0.85947	28903	20	c("SGMS2", "SMPD2", "SGMS1")	0
KEGG_PYRUVATE_METABOLISM	0.179009	0.433454	0.489863	1.28226	10231	25	c("ACYP1", "LDHA", "ME1", "ACYP2", "ACSS2", "LDHB", "HAGHL", "MDH1", "MDH2", "DLD", "ACACA", "GRHPR", "PDHA1", "ACAT2")	0
KEGG_PROPANOATE_METABOLISM	0.95616	1	0.219043	0.568986	54503	24	c("LDHA", "ACSS2", "LDHB", "PCCA", "MLYCD")	0
KEGG_BUTANOATE_METABOLISM	0.837809	0.958252	-0.271161	-0.717947	37940	17	c("HADH", "HMGCS1", "ALDH3A2", "HMGCL")	0
KEGG_PORPHYRIN_AND_CHLOROPHYLL_METABOLISM	0.0811642	0.272998	0.59322	1.46903	4511	19	c("CP", "CPOX", "HMOX1", "COX10", "FTH1", "ALAD", "FECH", "BLVRA", "GUSB")	0
KEGG_AMINOACYL_TRNA_BIOSYNTHESIS	0.92398	0.997603	-0.219613	-0.672804	38261	31	c("CARS", "YARS", "LARS2", "HARS2", "LARS", "PSTK", "HARS", "QARS", "EPRS", "SEPSECS", "CARS2", "VARS", "MARS", "FARSB", "RARS2", "IARS", "SARS", "TARS", "FARSA", "NARS", "AARS", "EARS2", "TARS2", "IARS2", "FARS2", "RARS", "DARS", "WARS", "KARS", "GARS", "YARS2")	0
KEGG_METABOLISM_OF_XENOBIOTICS_BY_CYTOCHROME_P450	0.0103614	0.072131	0.741981	1.74893	559	15	c("EPHX1", "ALDH1A3", "GSTA4", "MGST1", "GSTM2", "GSTM1")	0
KEGG_DRUG_METABOLISM_CYTOCHROME_P450	0.406459	0.65431	0.427869	1.04771	22453	18	c("ALDH1A3", "GSTA4", "MGST1", "GSTM2", "GSTM1")	0
KEGG_RIBOSOME	0.306895	0.576747	-0.289823	-1.07664	10179	81	c("RPL22L1", "RPL10A", "RPL3", "RPL10", "RPS9", "RPS18", "RPS7", "RPS20", "RPL37", "RPL5", "RPS15A", "RPS23", "RPS5", "RPS4X", "RPL34", "RPL12", "RPS21", "RPL7", "RPL37A", "RPL26", "RPL32", "FAU", "RPS11", "RPL18A", "RPL30", "RPL36", "UBA52", "RPL21", "RPL11", "RPL35A", "RPS26", "RPL35", "RPS15", "RPS17", "RPL14", "RPS3", "RPL23", "RPS12", "RPL22", "RPL23A")	0
KEGG_RNA_DEGRADATION	0.934327	1	0.219331	0.656207	58258	50	c("C1D", "HSPA9", "EXOSC9", "NAA38", "EXOSC3", "LSM1", "MPHOSPH6", "PAPOLA", "EXOSC1", "LSM6", "SKIV2L2", "WDR61", "EXOSC7", "SKIV2L", "EXOSC8", "LSM5", "LSM4", "CNOT2", "LSM2", "EDC4", "LSM7", "LSM3")	0
KEGG_RNA_POLYMERASE	0.596004	0.794672	0.342043	0.888491	33973	24	c("POLR2L", "POLR3K", "POLR2K", "POLR1A", "POLR2D", "POLR2G", "POLR2A", "POLR2J", "POLR2B", "ZNRD1", "POLR3C", "POLR2C")	0
KEGG_BASAL_TRANSCRIPTION_FACTORS	0.971321	1	-0.197691	-0.580405	41285	26	c("TAF5", "TAF4", "GTF2A1", "TBP", "TAF13", "TBPL1")	0
KEGG_DNA_REPLICATION	0.977039	1	0.199248	0.541005	57019	30	c("POLE4", "RPA1", "PRIM2", "RNASEH2C", "RNASEH2B", "POLD4", "POLE3", "RFC1")	0
KEGG_SPLICEOSOME	0.782526	0.92608	0.240755	0.824389	55340	119	c("HSPA2", "PPIH", "HNRNPC", "SNRNP200", "SF3A1", "PRPF8", "SRSF5", "NAA38", "WBP11", "PPIE", "SNRNP40", "CTNNBL1", "PRPF3", "SNRPD1", "EFTUD2", "RBM17", "LSM6", "THOC2", "U2SURP", "CCDC12", "MAGOH", "SMNDC1", "CDC40", "NCBP1", "SRSF9", "SNRPA", "SF3B4", "DDX46", "TCERG1", "SF3B2", "DDX23", "PLRG1", "LSM5", "LSM4", "PHF5A", "EIF4A3", "AQR", "PQBP1", "LSM2", "PRPF40A", "DHX16", "LSM7", "BUD31", "L…	0
KEGG_PROTEASOME	0.00513875	0.0453714	0.616115	1.76094	309	39	c("PSMB8", "PSMB10", "PSME1", "PSME2", "PSMB5", "PSMA3", "PSMB3", "PSMD12", "PSMB4", "PSMC2", "PSMD11", "PSMC4", "PSMA4", "PSMA7", "PSMA2", "PSMD14", "PSME3", "PSMC1", "POMP", "PSMD2", "PSMD4", "PSMF1", "PSMB1", "PSMA6", "PSMB6", "PSMB7", "PSMB2", "PSMD1", "PSMA5", "PSMD8", "PSMC6")	0
KEGG_PROTEIN_EXPORT	0.37891	0.635025	0.418919	1.06896	21368	22	c("SEC11C", "SPCS3", "IMMP1L", "SRP72", "SEC61G", "SPCS1", "SRP9", "IMMP2L", "SPCS2", "SRPR", "SEC11A", "SRPRB")	0
KEGG_PPAR_SIGNALING_PATHWAY	0.378344	0.634811	-0.345967	-1.05203	15754	30	c("FABP3", "CYP27A1", "CD36", "ACSL1", "RXRB", "CPT2")	0
KEGG_BASE_EXCISION_REPAIR	0.42308	0.668069	0.411489	1.02975	23628	20	c("PARP3", "PARP4", "POLE4", "TDG", "POLD4", "POLE3", "MPG")	0
KEGG_NUCLEOTIDE_EXCISION_REPAIR	0.565116	0.773794	0.328423	0.919504	33607	35	c("POLE4", "RPA1", "MNAT1", "ERCC5", "GTF2H4", "RBX1", "ERCC3", "CCNH", "RAD23A", "POLD4", "CDK7", "POLE3", "RFC1", "ERCC1", "RAD23B", "CUL4B", "GTF2H2", "GTF2H3")	0
KEGG_MISMATCH_REPAIR	0.991801	1	-0.175877	-0.47203	44391	18	c("RPA2", "MSH2", "POLD3", "POLD2", "LIG1", "MSH3", "RFC5")	0
KEGG_MAPK_SIGNALING_PATHWAY	0.660608	0.839365	0.254411	0.897268	48337	151	c("IL1R1", "FAS", "GADD45G", "PDGFRB", "MAP3K8", "MAP4K3", "TNFRSF1A", "TGFBR2", "EGFR", "NFKB2", "HSPA2", "MAP3K14", "RELB", "FGF12", "DUSP3", "RELA", "FGFR2", "TGFB3", "FOS", "JUN", "GNG12", "SRF", "RPS6KA3", "PPP3CC", "MAPKAPK2", "GADD45A")	0
KEGG_ERBB_SIGNALING_PATHWAY	0.411555	0.658124	0.33996	1.02747	25815	53	c("CDKN1A", "EGFR")	0
KEGG_CALCIUM_SIGNALING_PATHWAY	0.354361	0.614863	-0.298997	-1.05537	12745	61	c("ADRA1A", "PDGFRA", "ADORA2A", "ADCY9", "TRPC1")	0
KEGG_CYTOKINE_CYTOKINE_RECEPTOR_INTERACTION	1.56169e-05	0.000660369	0.71802	2.22393	0	61	c("EDA2R", "LIF", "CXCL10", "IL6", "CXCL1", "CCL2", "CXCL12", "IL1R1", "TNFRSF12A", "IL13RA1", "TNFSF13B", "CSF1", "OSMR", "CCL7", "IL17RA", "CCL11", "CXCL16", "FAS", "PDGFRB", "TSLP", "IL1RAP", "TNFRSF1A", "TGFBR2", "EGFR", "CXCL2")	0
KEGG_CHEMOKINE_SIGNALING_PATHWAY	0.00237607	0.0264596	0.525829	1.72787	160	89	c("CXCL10", "CXCL1", "CCL2", "CXCL12", "GNB5", "CCL7", "NFKBIA", "CCL11", "CXCL16", "GNAI1", "STAT3", "STAT1", "CXCL2", "RELA", "GNG8", "STAT2", "JAK2", "PLCB1", "GRK5", "BCAR1")	0
KEGG_PHOSPHATIDYLINOSITOL_SIGNALING_SYSTEM	0.361885	0.622339	-0.317515	-1.05481	13958	45	c("INPP4B", "DGKA", "PIK3CA", "PLCG1", "DGKB", "INPP5K", "DGKD", "PIK3R2", "DGKE", "IPPK", "INPP4A", "DGKZ")	0
KEGG_NEUROACTIVE_LIGAND_RECEPTOR_INTERACTION	0.0143745	0.091091	-0.531905	-1.64112	591	32	c("ADRA1A", "GRIA1", "LEPR", "S1PR1", "ADORA2A", "VIPR2")	0
KEGG_CELL_CYCLE	0.221694	0.485648	0.359005	1.1714	14886	85	c("CDKN1A", "CCND1", "MDM2", "GADD45G", "CCND2", "TGFB3", "TFDP1")	0
KEGG_OOCYTE_MEIOSIS	0.99398	1	-0.167273	-0.597706	35169	65	c("PPP2R1B", "ADCY9", "ADCY6", "CDK2", "CUL1", "BTRC", "ANAPC7", "YWHAQ", "ADCY3", "IGF1R", "PRKX", "ANAPC2", "SMC3", "CCNB2", "PRKACB", "MAPK3", "ANAPC4", "ANAPC5", "CDC27", "CDC23", "CAMK2G", "PPP2R5E", "YWHAH")	0
KEGG_P53_SIGNALING_PATHWAY	3.27917e-05	0.00106665	0.740869	2.15511	1	43	c("CDKN1A", "CCND1", "ZMAT3", "CCNG1", "SESN2", "IGF1", "BAX", "MDM2", "BBC3", "SERPINE1", "FAS", "GADD45G", "THBS1", "SHISA5", "CD82", "EI24", "CCND2", "APAF1")	0
KEGG_UBIQUITIN_MEDIATED_PROTEOLYSIS	0.701855	0.8664	0.255851	0.864335	48872	108	c("MDM2", "MID1", "PML", "BIRC3", "CDC34", "SOCS3", "UBE3B", "FBXW7", "UBE2E2", "BIRC2", "UBE2L6", "UBE2J2", "SOCS1", "ANAPC1", "FBXW11", "RBX1", "UBA1", "UBE2L3", "CUL2", "RCHY1", "UBE2J1")	0
KEGG_SNARE_INTERACTIONS_IN_VESICULAR_TRANSPORT	0.977564	1	-0.191	-0.566253	41349	27	c("USE1", "STX2", "BNIP1", "YKT6", "VAMP4", "VAMP5", "BET1L", "SNAP29", "VAMP8", "STX12", "STX16", "SNAP23", "VAMP7", "STX17", "STX7", "VAMP2", "STX18", "GOSR2", "BET1", "VAMP3", "VTI1A", "STX8", "VTI1B", "SEC22B", "GOSR1", "STX6", "SNAP47")	0
KEGG_REGULATION_OF_AUTOPHAGY	0.112635	0.327074	-0.525717	-1.36998	5133	16	c("ULK2", "ATG4D", "ULK1", "ATG4B", "GABARAPL1", "PRKAA1", "ATG4C")	0
KEGG_LYSOSOME	0.00144586	0.0189467	0.547068	1.7823	96	84	c("CTSC", "LGMN", "IGF2R", "TPP1", "ARSB", "SCARB2", "CTSB", "MANBA", "GLA", "CTSZ", "AGA", "HEXB", "HEXA", "CTSK", "GAA", "TCIRG1", "CTSD", "M6PR", "NAGLU", "CLTB", "CD63", "NEU1", "FUCA1", "AP3B1", "AP3S2", "SMPD1", "NAGA", "LAPTM4B", "SLC11A2", "GLB1", "ATP6V1H", "LAMP2", "CLTC", "PPT1", "MAN2B1", "CTSF", "ATP6AP1", "SUMF1", "CTSA", "CTSO")	0
KEGG_ENDOCYTOSIS	0.891506	0.982164	0.22155	0.755732	62671	116	c("DNM3", "MDM2", "VPS36", "EGFR", "HSPA2", "RUFY1", "ARAP2", "FGFR2", "GRK5", "CLTB", "ASAP1", "SH3KBP1", "CHMP1B", "VPS28", "AP2M1", "SNF8", "EHD3", "RAB11A", "PDCD6IP", "CLTC")	0
KEGG_PEROXISOME	0.686108	0.854242	0.279057	0.848835	43267	55	c("SOD2", "ACSL5", "PHYH", "PRDX1", "SCP2", "PRDX5", "DECR2", "AMACR", "ACSL4", "MLYCD", "PEX14", "IDH1")	0
KEGG_MTOR_SIGNALING_PATHWAY	0.722755	0.880934	-0.265754	-0.836145	29293	35	c("ULK2", "VEGFA", "PIK3CA", "RICTOR", "EIF4B", "ULK1", "PIK3R2", "AKT1", "PDPK1", "STK11", "RPS6KB2", "PRKAA1", "RPS6KB1", "TSC1")	0
KEGG_APOPTOSIS	0.000709175	0.0104784	0.619191	1.89566	44	57	c("IL1R1", "BAX", "NFKBIA", "FAS", "IL1RAP", "BIRC3", "TNFRSF1A", "ENDOD1", "MYD88", "MAP3K14", "BCL2L1", "APAF1", "RELA", "IL3RA", "PRKAR1B", "IRAK4", "BIRC2", "CASP7", "IRAK2", "IRAK1", "CYCS", "PPP3CC")	0
KEGG_CARDIAC_MUSCLE_CONTRACTION	0.854093	0.965438	0.251234	0.718061	51523	39	c("TPM1", "COX6B2", "TPM2", "ATP2A2", "ATP1A1", "CACNA1C", "UQCRQ", "UQCR10", "COX8A", "COX7B", "TPM4", "COX7A2", "COX6C", "COX5A", "CACNA2D1", "CACNB3")	0
KEGG_VASCULAR_SMOOTH_MUSCLE_CONTRACTION	0.34438	0.609436	-0.30067	-1.06127	12386	61	c("ADRA1A", "ADORA2A", "ADCY9", "RAMP2", "ADCY6")	0
KEGG_WNT_SIGNALING_PATHWAY	0.294604	0.561722	0.33389	1.10621	20114	94	c("CCND1", "SFRP1", "PRICKLE1", "FRAT2", "CCND2", "TCF7", "NKD2", "NKD1", "PLCB1", "WNT5A", "JUN", "AXIN2", "PPP3CC", "FZD1", "FBXW11", "RBX1", "PLCB4", "PRKCA")	0
KEGG_DORSO_VENTRAL_AXIS_FORMATION	0.39782	0.647651	0.448535	1.05725	21500	15	c("EGFR", "ETS2", "ETV6", "NOTCH3")	0
KEGG_NOTCH_SIGNALING_PATHWAY	0.49044	0.717664	-0.313592	-0.974373	20109	33	c("KAT2B", "RFNG", "MAML2", "DVL2", "CIR1", "HES1", "CTBP2", "NUMB", "DVL1", "NOTCH2", "DVL3", "MAML3", "RBPJ")	0
KEGG_HEDGEHOG_SIGNALING_PATHWAY	0.435086	0.677234	0.379326	1.01632	25214	28	c("HHIP", "CSNK1G1", "GLI1", "PTCH2", "WNT5A", "BMP5", "GLI3", "PTCH1", "FBXW11")	0
KEGG_TGF_BETA_SIGNALING_PATHWAY	0.58608	0.788702	0.301962	0.909658	36670	52	c("THBS1", "ID4", "ID3", "TGFBR2", "SMAD1", "TGFB3", "THBS3", "TFDP1", "BMP5", "BMPR2", "BMPR1A", "RBX1")	0
KEGG_AXON_GUIDANCE	0.819155	0.944213	0.245194	0.774542	53421	69	c("CXCL12", "GNAI1", "SEMA3D", "EFNB2", "NRP1", "PLXNA1", "RHOD", "ROBO2")	0
KEGG_VEGF_SIGNALING_PATHWAY	0.929828	1	-0.21262	-0.678166	37353	37	c("VEGFA", "CASP9", "PXN", "PIK3CA", "PLCG1", "PIK3R2", "AKT1", "PLA2G12A")	0
KEGG_FOCAL_ADHESION	0.0245387	0.130393	0.429697	1.46775	1728	117	c("CCND1", "IGF1", "TNC", "PDGFRB", "THBS1", "BIRC3", "COL5A2", "ITGA2", "EGFR", "LAMA2", "FN1", "CCND2", "COL5A1", "ITGA1", "ITGA9", "THBS3", "COL4A2", "LAMA5", "BIRC2", "BCAR1", "ACTN1", "JUN", "COL6A3", "ACTN4", "COL3A1", "LAMB2", "COL4A1", "ARHGAP35", "PTEN", "PPP1R12A", "PRKCA", "VAV2", "PDGFA", "CAV2", "DOCK1", "VASP", "ERBB2")	0
KEGG_ECM_RECEPTOR_INTERACTION	0.00595029	0.0495914	0.62039	1.75414	355	37	c("TNC", "THBS1", "SDC4", "CD44", "COL5A2", "ITGA2", "LAMA2", "FN1", "SDC1", "COL5A1", "ITGA1", "ITGA9", "THBS3", "COL4A2", "LAMA5", "COL6A3", "AGRN", "COL3A1", "LAMB2", "COL4A1", "CD47")	0
KEGG_CELL_ADHESION_MOLECULES_CAMS	0.0967272	0.302108	0.517628	1.40548	5644	30	c("ICAM1", "SDC4", "VCAM1", "NEGR1", "NLGN2", "SDC1", "ITGA9", "JAM3", "VCAN")	0
KEGG_ADHERENS_JUNCTION	0.440309	0.679006	0.337171	1.00877	27454	50	c("BAIAP2", "TGFBR2", "EGFR", "TCF7", "PTPN1", "ACTN1", "SNAI1", "ACTN4", "ERBB2", "FER", "ACP1", "MAP3K7", "PTPRF", "TJP1", "ACTG1")	0
KEGG_TIGHT_JUNCTION	0.788729	0.927388	0.250813	0.797198	51727	72	c("EXOC4", "GNAI1", "MAGI1", "MAGI2", "EPB41L1", "MYH9", "JAM3", "ACTN1", "ACTN4", "PTEN", "PRKCA", "MPP5", "EPB41L2", "PPP2R1A", "CASK", "AKT2", "PRKCE", "TJP1", "ACTG1")	0
KEGG_GAP_JUNCTION	0.421005	0.665156	-0.299531	-1.0173	15849	50	c("PDGFRA", "PRKG2", "ADCY9", "TUBA1A", "MAPK7", "SOS2", "ADCY6")	0
KEGG_COMPLEMENT_AND_COAGULATION_CASCADES	0.0427592	0.182641	0.662797	1.58285	2326	16	c("C4B", "C3", "CD55", "C2", "SERPINE1", "PROS1", "PLAUR")	0
KEGG_ANTIGEN_PROCESSING_AND_PRESENTATION	0.0501707	0.202925	0.57486	1.52843	2894	27	c("TAP1", "LGMN", "CTSB", "B2M", "HSPA2", "TAPBP", "PSME1", "PSME2", "CALR", "HSPA4", "HSP90AA1", "TAP2", "PSME3")	0
KEGG_TOLL_LIKE_RECEPTOR_SIGNALING_PATHWAY	0.00196755	0.0234487	0.614157	1.82398	121	48	c("CXCL10", "IL6", "NFKBIA", "MAP3K8", "STAT1", "MYD88", "LY96", "CTSK", "RELA", "FOS", "IRAK4", "JUN", "TRAF3", "IRAK1", "IFNAR2")	0
KEGG_NOD_LIKE_RECEPTOR_SIGNALING_PATHWAY	1.68751e-05	0.000660369	0.791943	2.20364	0	34	c("IL6", "CXCL1", "CCL2", "TNFAIP3", "CCL7", "NFKBIA", "CCL11", "BIRC3", "CXCL2", "PYCARD", "RELA")	0
KEGG_RIG_I_LIKE_RECEPTOR_SIGNALING_PATHWAY	0.00142448	0.0187513	0.666684	1.87682	84	36	c("ISG15", "CXCL10", "IFIH1", "NFKBIA", "DDX3Y", "TMEM173", "RELA", "TRIM25", "DDX58", "TRAF3", "TANK")	0
KEGG_CYTOSOLIC_DNA_SENSING_PATHWAY	1.73301e-05	0.000660369	0.805408	2.1414	0	27	c("CXCL10", "ZBP1", "IL6", "NFKBIA", "ADAR", "TMEM173", "PYCARD", "RELA")	0
KEGG_JAK_STAT_SIGNALING_PATHWAY	0.00247872	0.0271908	0.572209	1.77642	158	62	c("LIF", "IL6", "CCND1", "IL13RA1", "OSMR", "TSLP", "STAT3", "STAT1", "IRF9", "PIM1", "SOCS3", "CCND2", "BCL2L1", "STAT2", "JAK2", "IL3RA")	0
KEGG_NATURAL_KILLER_CELL_MEDIATED_CYTOTOXICITY	0.414211	0.660441	0.358553	1.03013	25065	40	c("ICAM1", "FAS", "PPP3CC", "IFNAR2", "PRKCA", "VAV2", "MAP2K2", "PPP3R1", "PTPN11")	0
KEGG_T_CELL_RECEPTOR_SIGNALING_PATHWAY	0.751068	0.90178	0.266719	0.806111	47112	53	c("NFKBIA", "MAP3K8", "MAP3K14", "RELA", "FOS", "JUN", "PPP3CC", "DLG1", "VAV2", "MAP2K2", "PPP3R1", "MAP3K7", "NFKB1", "AKT2", "MAPK9")	0
KEGG_B_CELL_RECEPTOR_SIGNALING_PATHWAY	0.309361	0.578753	0.388998	1.1176	18720	40	c("IFITM1", "NFKBIA", "RELA", "FOS", "JUN", "PPP3CC", "VAV2", "MAP2K2", "PPP3R1", "NFKB1", "AKT2")	0
KEGG_FC_EPSILON_RI_SIGNALING_PATHWAY	0.255759	0.525303	-0.361863	-1.14619	10314	36	c("SOS2", "PIK3CA", "PLCG1", "FYN", "PIK3R2", "AKT1", "PDPK1", "PLA2G12A", "SOS1", "MAP2K7", "RAC3", "KRAS", "GAB2", "GRB2", "MAPK3", "RAF1", "NRAS", "MAPK8", "MAP2K1", "MAPK14")	0
KEGG_FC_GAMMA_R_MEDIATED_PHAGOCYTOSIS	0.891085	0.982164	0.233496	0.705701	55895	53	c("DNM3", "ARPC1B", "ASAP1")	0
KEGG_LEUKOCYTE_TRANSENDOTHELIAL_MIGRATION	0.0890553	0.288369	0.459783	1.38065	5563	51	c("ICAM1", "CXCL12", "MMP2", "GNAI1", "VCAM1", "BCAR1", "JAM3", "ACTN1", "ACTN4", "ARHGAP35", "PRKCA", "VAV2", "VASP", "PTPN11")	0
KEGG_LONG_TERM_POTENTIATION	0.293469	0.561722	-0.340393	-1.10931	11525	41	GRIA1	0
KEGG_NEUROTROPHIN_SIGNALING_PATHWAY	0.891993	0.982164	0.225249	0.733841	59841	84	c("BAX", "NFKBIA", "RELA", "IRS2", "IRAK4", "IRAK2", "JUN", "IRAK1", "RPS6KA3", "MAPKAPK2")	0
KEGG_LONG_TERM_DEPRESSION	0.198681	0.459202	-0.379668	-1.20259	8012	36	c("GRIA1", "PRKG2", "PPP2R1B")	0
KEGG_REGULATION_OF_ACTIN_CYTOSKELETON	0.706807	0.871027	-0.226686	-0.898302	20642	120	c("PDGFRA", "EZR", "GSN", "ITGA8", "TIAM2", "SOS2", "FGF10", "FGFR3", "SSH2", "PXN", "PIK3CA", "FGFR1", "FGFR4", "FGD1", "MRAS", "DIAPH1", "WASF2", "LIMK1", "F2R", "RRAS2", "MYLK", "ARHGEF7", "PIK3R2")	0
KEGG_INSULIN_SIGNALING_PATHWAY	0.726668	0.883473	-0.231319	-0.880127	23171	93	c("IRS1", "LIPE", "SOS2", "PPP1R3C", "PDE3B", "PIK3CA", "TRIP10", "INSR", "MKNK2", "CBLB", "PHKA2", "INPP5K", "FOXO1", "PYGM", "PIK3R2", "SOCS2", "AKT1", "PDPK1", "PCK2", "SOS1", "PRKX", "RPS6KB2", "PRKAA1", "RPS6KB1", "TSC1", "KRAS", "PRKACB", "FASN", "PRKAR2A", "GRB2")	0
KEGG_GNRH_SIGNALING_PATHWAY	0.954601	1	-0.197526	-0.686121	35093	56	c("ADCY9", "MAPK7", "SOS2", "ADCY6", "MAP3K3", "MMP14", "MAP3K2", "PLA2G12A", "SOS1", "ADCY3", "MAP2K7", "PRKX", "CACNA1D", "MAP3K1", "KRAS", "PRKACB", "GRB2", "MAPK3", "ATF4", "CAMK2G", "RAF1", "GNAQ", "NRAS", "MAPK8", "MAP2K1", "MAPK14", "ITPR2", "ITPR1")	0
KEGG_PROGESTERONE_MEDIATED_OOCYTE_MATURATION	0.935337	1	0.219044	0.65775	58437	51	c("IGF1", "GNAI1", "RPS6KA3", "ADCY2", "ANAPC1")	0
KEGG_MELANOGENESIS	0.966514	1	-0.192095	-0.66233	35789	54	c("ADCY9", "WNT4", "FZD2", "ADCY6", "DVL2", "FZD7", "DVL1", "ADCY3", "PRKX", "DVL3", "FZD3", "KRAS", "FZD4", "WNT5B", "PRKACB", "CREB3", "MAPK3", "CAMK2G", "RAF1", "GNAQ", "NRAS", "FZD8", "MAP2K1", "CREB1", "CREBBP")	0
KEGG_ADIPOCYTOKINE_SIGNALING_PATHWAY	0.255346	0.5252	0.403513	1.16887	15523	42	c("NFKBIA", "CPT1C", "SLC2A1", "STAT3", "TNFRSF1A", "ACSL5", "SOCS3", "RELA", "IRS2", "JAK2")	0
KEGG_TYPE_II_DIABETES_MELLITUS	0.711434	0.873014	0.316498	0.799984	39919	21	c("HK2", "SOCS3", "IRS2", "SOCS1", "CACNA1C")	0
KEGG_ALDOSTERONE_REGULATED_SODIUM_REABSORPTION	0.287235	0.556038	-0.413657	-1.13982	12681	20	c("HSD11B2", "ATP1A2", "IRS1", "PIK3CA", "INSR", "SGK1", "PIK3R2", "ATP1B1", "PDPK1", "SLC9A3R2")	0
KEGG_VASOPRESSIN_REGULATED_WATER_REABSORPTION	0.960956	1	-0.201856	-0.622798	39575	32	c("ADCY9", "ADCY6", "DYNLL1", "ADCY3", "DYNC1LI2", "PRKX", "PRKACB", "RAB11B", "CREB3", "NSF", "DYNC1H1", "CREB1", "DYNC1LI1", "DCTN2", "DCTN4", "ARHGDIA")	0
KEGG_ALZHEIMERS_DISEASE	0.0588087	0.222337	0.393992	1.35767	4186	125	c("LPL", "RYR3", "FAS", "TNFRSF1A", "COX6B2", "APAF1", "ATP5E", "PLCB1", "NDUFS4", "NDUFS8", "ATP2A2", "CASP7", "NCSTN", "NDUFAB1", "GAPDH", "CYCS", "PPP3CC", "NDUFB2", "CASP8", "PLCB4", "CACNA1C", "NDUFB6", "SDHC", "ADAM17", "UQCRQ", "NDUFV2", "NDUFA7", "NDUFA4", "UQCR10", "NDUFA1", "PPP3R1", "SDHB", "NDUFA9", "COX8A", "NDUFS1", "COX7B", "NDUFA8", "NDUFS6", "NDUFA2", "PLCB3", "ATP5C1", "COX7A2",…	0
KEGG_PARKINSONS_DISEASE	0.0474792	0.197072	0.428563	1.41704	3233	93	c("COX6B2", "APAF1", "ATP5E", "NDUFS4", "NDUFS8", "UBE2L6", "NDUFAB1", "CYCS", "UBE2J2", "NDUFB2", "UBA1", "NDUFB6", "SDHC", "UBE2L3", "UQCRQ", "NDUFV2", "NDUFA7", "UBE2J1", "NDUFA4", "UQCR10", "NDUFA1", "SDHB", "NDUFA9", "COX8A", "NDUFS1", "COX7B", "NDUFA8", "NDUFS6", "NDUFA2", "ATP5C1", "PPID", "COX7A2", "NDUFS7", "ATP5D", "SDHD", "COX6C", "SDHA", "NDUFA5", "COX5A", "ATP5G1", "NDUFC2", "ATP5H",…	0
KEGG_AMYOTROPHIC_LATERAL_SCLEROSIS_ALS	0.3348	0.603205	0.419145	1.10678	19249	26	c("BAX", "GPX1", "TNFRSF1A", "SLC1A2", "BCL2L1", "APAF1", "CYCS", "PPP3CC")	0
KEGG_HUNTINGTONS_DISEASE	0.0290555	0.147106	0.410311	1.43096	2098	137	c("BAX", "SOD2", "BBC3", "GPX1", "COX6B2", "APAF1", "CREB3L1", "ATP5E", "POLR2L", "PLCB1", "NDUFS4", "NDUFS8", "CLTB", "NDUFAB1", "HTT", "CYCS", "AP2M1", "NDUFB2", "POLR2K", "CASP8", "PLCB4", "CLTC", "NDUFB6", "SDHC", "IFT57", "UQCRQ", "NDUFV2", "NDUFA7", "NDUFA4", "UQCR10", "NDUFA1", "SDHB", "NDUFA9", "COX8A", "NDUFS1", "COX7B", "NDUFA8", "NDUFS6", "NDUFA2", "PLCB3", "ATP5C1", "PPID", "COX7A2", …	0
KEGG_PRION_DISEASES	0.0282467	0.14504	0.636575	1.62435	1592	22	c("IL6", "BAX", "PRNP", "STIP1")	0
KEGG_VIBRIO_CHOLERAE_INFECTION	0.897095	0.984656	-0.223555	-0.713046	36038	37	c("ADCY9", "KDELR3", "TJP2", "PLCG1", "SEC61A2")	0
KEGG_EPITHELIAL_CELL_SIGNALING_IN_HELICOBACTER_PYLORI_INFECTION	0.00978683	0.0693544	0.584133	1.69208	594	42	c("CXCL1", "NFKBIA", "EGFR", "MAP3K14", "RELA", "ATP6V1D", "TCIRG1", "JAM3", "JUN", "NOD1", "ATP6V1H", "ADAM17", "ATP6AP1", "PTPN11", "ATP6V1A", "NFKB1", "ATP6V1F", "MAPK9", "ATP6V1G1", "TJP1", "ATP6V1B2", "CHUK", "ATP6V1E1")	0
KEGG_PATHOGENIC_ESCHERICHIA_COLI_INFECTION	0.912726	0.992585	0.236327	0.653774	53848	33	c("ARPC1B", "LY96", "TUBB4B", "TUBB6")	0
KEGG_LEISHMANIA_INFECTION	0.0148314	0.092969	0.61373	1.67654	868	31	c("C3", "NFKBIA", "PTGS2", "STAT1", "MYD88", "RELA", "TGFB3", "FOS", "JAK2", "IRAK4", "JUN", "IRAK1")	0
KEGG_PATHWAYS_IN_CANCER	0.00433166	0.0399506	0.419973	1.53169	331	200	c("CDKN1A", "IL6", "CCND1", "IGF1", "BAX", "RUNX1", "MDM2", "NFKBIA", "PTGS2", "SLC2A1", "FAS", "PDGFRB", "MMP2", "PML", "HHIP", "BIRC3", "STAT3", "STAT1", "ITGA2", "TGFBR2", "EGFR", "NFKB2", "LAMA2", "FN1", "FGF12", "BCL2L1", "RELA", "FGFR2", "TCF7", "GLI1", "TGFB3", "PTCH2", "FOS", "COL4A2", "LAMA5", "BIRC2", "WNT5A")	0
KEGG_COLORECTAL_CANCER	0.109078	0.321292	0.45598	1.34881	6741	47	c("CCND1", "BAX", "TGFBR2", "TCF7", "TGFB3", "FOS", "JUN", "AXIN2", "CYCS")	0
KEGG_RENAL_CELL_CARCINOMA	0.917788	0.995101	-0.2125	-0.718435	34718	49	c("EPAS1", "TGFB2", "SOS2", "VEGFA", "PIK3CA", "VHL", "PIK3R2", "AKT1", "SOS1", "TGFB1", "KRAS", "GRB2", "MAPK3", "VEGFB", "PAK2", "RAF1", "BRAF", "GAB1", "NRAS", "EGLN2", "MAP2K1", "CREBBP")	0
KEGG_PANCREATIC_CANCER	0.223183	0.488162	0.397409	1.19335	13943	51	c("CCND1", "STAT3", "STAT1", "TGFBR2", "EGFR", "BCL2L1", "RELA", "TGFB3")	0
KEGG_ENDOMETRIAL_CANCER	0.435304	0.677234	0.356525	1.01343	26156	38	c("CCND1", "EGFR", "TCF7", "AXIN2", "PTEN", "MAP2K2", "ERBB2")	0
KEGG_GLIOMA	0.0175505	0.103305	0.562717	1.63004	1066	42	c("CDKN1A", "CCND1", "IGF1", "MDM2", "PDGFRB", "EGFR")	0
KEGG_PROSTATE_CANCER	0.016419	0.0996841	0.512275	1.59419	1054	63	c("CDKN1A", "CCND1", "IGF1", "MDM2", "NFKBIA", "PDGFRB", "EGFR", "RELA", "FGFR2", "CREB3L1", "TCF7")	0
KEGG_THYROID_CANCER	0.12376	0.344927	0.552046	1.3815	6911	20	c("CCND1", "TCF7", "NCOA4")	0
KEGG_BASAL_CELL_CARCINOMA	0.536583	0.752364	0.345395	0.937826	31314	30	c("HHIP", "TCF7", "GLI1", "PTCH2", "WNT5A", "AXIN2", "GLI3", "FZD1", "PTCH1")	0
KEGG_MELANOMA	0.01521	0.0943216	0.586142	1.6573	909	37	c("CDKN1A", "CCND1", "IGF1", "MDM2", "PDGFRB", "EGFR", "FGF12")	0
KEGG_BLADDER_CANCER	0.00171568	0.0215092	0.706485	1.87839	98	27	c("CDKN1A", "CCND1", "MDM2", "MMP2", "THBS1", "EGFR")	0
KEGG_CHRONIC_MYELOID_LEUKEMIA	0.0135689	0.0877131	0.532254	1.6295	860	57	c("CDKN1A", "CCND1", "RUNX1", "MDM2", "NFKBIA", "TGFBR2", "BCL2L1", "RELA", "TGFB3")	0
KEGG_ACUTE_MYELOID_LEUKEMIA	0.0987864	0.304124	0.478489	1.38115	5998	41	c("CCND1", "RUNX1", "PML", "STAT3", "PIM1", "RELA", "TCF7")	0
KEGG_SMALL_CELL_LUNG_CANCER	0.0835133	0.277323	0.457357	1.38715	5258	54	c("CCND1", "NFKBIA", "PTGS2", "BIRC3", "ITGA2", "LAMA2", "FN1", "BCL2L1", "APAF1", "RELA", "COL4A2", "LAMA5", "BIRC2", "TRAF3", "CYCS", "LAMB2", "COL4A1", "PTEN")	0
KEGG_NON_SMALL_CELL_LUNG_CANCER	0.73787	0.890363	0.283545	0.801719	44145	37	c("CCND1", "EGFR")	0
KEGG_SYSTEMIC_LUPUS_ERYTHEMATOSUS	0.00402393	0.0384598	0.709498	1.82649	227	23	c("C4B", "C3", "C2", "H2AFJ", "H3F3B", "HIST1H2BC", "ACTN1", "ACTN4", "HIST3H2A", "H2AFX", "H2AFY", "SNRPD1")	0
KEGG_HYPERTROPHIC_CARDIOMYOPATHY_HCM	0.0634719	0.234159	0.508372	1.46057	3840	40	c("IL6", "IGF1", "ITGA2", "TPM1", "LAMA2", "ITGA1", "ITGA9", "TPM2", "TGFB3", "LMNA", "ATP2A2")	0
KEGG_ARRHYTHMOGENIC_RIGHT_VENTRICULAR_CARDIOMYOPATHY_ARVC	0.382775	0.639734	0.377424	1.05669	22763	35	c("GJA1", "ITGA2", "LAMA2", "TCF7", "ITGA1", "ITGA9", "LMNA", "ATP2A2", "ACTN1", "ACTN4", "EMD", "CACNA1C")	0
KEGG_DILATED_CARDIOMYOPATHY	0.39871	0.647651	0.359482	1.04132	24239	42	c("IGF1", "ITGA2", "TPM1", "LAMA2", "ITGA1", "ITGA9", "TPM2", "TGFB3", "LMNA", "ATP2A2")	0
KEGG_VIRAL_MYOCARDITIS	0.0201896	0.113988	0.620722	1.65036	1164	27	c("CCND1", "ICAM1", "CD55", "LAMA2", "MYH9", "CYCS")	0
GO_POSITIVE_REGULATION_OF_VIRAL_TRANSCRIPTION	0.855801	0.966237	0.259357	0.699773	49822	29	c("POLR2L", "JUN", "POLR2K", "TAF11", "POLR2D", "PFN1", "POLR2G", "SMARCB1", "POLR2A", "CHD1", "GTF2F2", "POLR2J", "POLR2B")	0
GO_CARDIAC_CHAMBER_DEVELOPMENT	0.567235	0.77523	-0.25586	-0.944568	19032	78	c("FZD2", "FGFRL1", "NPHP3", "TBX2", "CITED2", "PCSK5", "RARA", "HES1", "ZFPM2", "RBM15", "HEG1", "KCNK2", "LTBP1", "VANGL2", "TMEM65", "ARID1A", "PLXND1", "DHRS3", "TGFBR3")	0
GO_CIRCADIAN_RHYTHM	0.0958556	0.301737	0.419869	1.33756	6304	73	c("AHR", "BHLHE40", "SERPINE1", "FAS", "PML", "ID4", "ID3", "RELB", "KLF10", "NAGLU", "SREBF1", "NRIP1", "JUN")	0
GO_SPINAL_CORD_DEVELOPMENT	0.354697	0.614863	-0.343715	-1.06797	14543	33	c("PBX3", "PKD2", "SLIT2", "MDGA1", "MPST", "DPYSL2", "AKT1", "NF1", "PKD1", "SOX4", "RNF2", "SOX12", "MED12", "GIGYF2", "ABT1", "NOTCH1", "VLDLR", "SUFU")	0
GO_PLATELET_DERIVED_GROWTH_FACTOR_RECEPTOR_SIGNALING_PATHWAY	0.434979	0.677234	-0.338264	-1.01172	18289	28	c("PDGFRA", "TXNIP", "PLEKHA1", "VEGFA", "BCR")	0
GO_POSITIVE_REGULATION_OF_EPITHELIAL_CELL_DIFFERENTIATION	0.166186	0.415967	0.49689	1.30065	9498	25	c("LIF", "RFX3", "PTCH2")	0
GO_POSITIVE_REGULATION_OF_KINASE_ACTIVITY	0.158456	0.403349	0.313938	1.17452	12653	255	c("CDKN1A", "PSRC1", "CCND1", "BAX", "CSF1", "GAS6", "GADD45G", "PDGFRB", "MAP3K8", "THBS1", "MAP4K3", "SDC4", "NRK", "EIF2AK2", "TGFBR2", "PIM1", "EGFR", "HSPA2", "CCND2", "MAP3K14", "AFAP1L2", "ADAM9", "ITGA1", "PTPN1", "TGFB3", "JAK2", "FBXW7", "MIF", "PRKAR1B", "MUL1", "WNT5A", "ATP2B4")	0
GO_NEGATIVE_REGULATION_OF_TRANSCRIPTION_FACTOR_IMPORT_INTO_NUCLEUS	0.307917	0.577744	-0.367221	-1.10759	12865	29	c("MXI1", "CD36", "AKAP1", "MAPK7", "MDFI", "PKD2")	0
GO_POTASSIUM_ION_TRANSPORT	0.03257	0.157554	-0.487882	-1.52528	1326	34	c("KCNA2", "KCNH2", "KCNB1", "ATP1A2", "SLC12A6", "KCNK13", "CDKN1B", "SLC24A3", "CDK2", "KCNK3", "PKD2", "MTMR6", "TMEM175", "KCNK2", "KCNJ8", "ATP1B1", "TMEM38A", "REST")	0
GO_NEGATIVE_REGULATION_OF_EPITHELIAL_CELL_PROLIFERATION	0.106087	0.31673	0.420797	1.32624	6904	68	c("SULF1", "SFRP1", "GJA1", "SERPINF1", "THBS1", "ENG", "STAT1", "FGFR2", "EFNB2", "FBXW7", "WNT5A")	0
GO_MOVEMENT_IN_ENVIRONMENT_OF_OTHER_ORGANISM_INVOLVED_IN_SYMBIOTIC_INTERACTION	0.0808441	0.272238	0.49722	1.42112	4876	39	c("ICAM1", "GAS6", "CD55", "SCARB2", "SIVA1", "CTSB", "ITGA2", "EFNB2")	0
GO_REGULATION_OF_PROTEIN_TARGETING_TO_MITOCHONDRION	0.962326	1	-0.193969	-0.673766	35377	56	c("PTPN5", "BAG4", "HES1", "SIRT4", "OSCP1", "ATG13", "SREBF2", "RHOU", "BNIP3L", "RNF31", "SNIP1")	0
GO_REGULATION_OF_ESTABLISHMENT_OF_PLANAR_POLARITY	0.057675	0.219422	0.424951	1.39638	3907	89	c("SFRP1", "PSMB8", "PSMB10", "ROR1", "PRICKLE1", "ROR2", "MLLT3", "MAGI2", "PSME1", "NKD1", "PSME2", "WNT5A", "RYK", "UBC", "PSMB5", "PSMA3", "PSMB3", "PSMD12", "FZD1", "AP2M1", "PSMB4", "PSMC2", "CLTC", "PSMD11", "PSMC4", "PSMA4", "PSMA7", "PSMA2", "PSMD14", "PSME3", "PSMC1")	0
GO_FOREBRAIN_NEURON_DEVELOPMENT	0.81078	0.941468	-0.279768	-0.740735	36716	17	c("SLIT3", "FGFR1", "ATP7A", "SLIT2", "ROBO1", "RAC3", "SEMA3A", "OGDH")	0
GO_NEUROMUSCULAR_JUNCTION_DEVELOPMENT	0.328628	0.597431	0.441884	1.11691	18439	21	c("PDZRN3", "TNC", "LAMB2", "COL4A1", "DNAJA3", "ERBB2")	0
GO_MITOTIC_CYTOKINESIS	0.416523	0.661685	0.423932	1.03807	23009	18	c("CKAP2", "GTPBP8", "SNX18")	0
GO_NEGATIVE_REGULATION_OF_RESPONSE_TO_ENDOPLASMIC_RETICULUM_STRESS	0.929342	1	0.230239	0.628948	54451	31	c("GRINA", "CREB3L1", "PTPN1", "WFS1", "UBAC2", "UBE2J1", "PPP1R15A", "DERL2")	0
GO_SMAD_PROTEIN_SIGNAL_TRANSDUCTION	0.0456971	0.191241	0.591341	1.54788	2611	25	c("GDF15", "ROR2", "MAGI2", "SMAD1", "TGFB3", "FOS", "RBM14", "JUN", "BMP5", "BMP3")	0
GO_CYTOPLASMIC_TRANSLATION	0.842578	0.960257	-0.239291	-0.757951	33981	36	RPL22L1	0
GO_MEIOTIC_CHROMOSOME_SEGREGATION	0.990482	1	0.185881	0.443909	53902	16	c("ACTR3", "ACTR2", "PPP2R1A", "BAG6", "SMC2")	0
GO_POSITIVE_REGULATION_OF_CALCIUM_ION_TRANSPORT	0.0117161	0.0785414	0.571527	1.67039	716	44	c("CXCL10", "CCL2", "CXCL12", "BAX", "PDGFRB", "GSTM2", "HSPA2", "TSPO", "SUMO1", "HTT")	0
GO_REGULATION_OF_DOUBLE_STRAND_BREAK_REPAIR	0.109082	0.321292	0.577253	1.4135	6025	18	c("MGMT", "RNF169", "PML", "OTUB1", "FIGN")	0
GO_RNA_DEPENDENT_DNA_BIOSYNTHETIC_PROCESS	0.821287	0.945329	-0.274102	-0.73565	36759	18	c("MRE11A", "RAD50", "HMBOX1", "TERF2IP", "TERF2")	0
GO_REGULATION_OF_G_PROTEIN_COUPLED_RECEPTOR_PROTEIN_SIGNALING_PATHWAY	0.204655	0.467045	0.407987	1.21632	12723	49	c("ADM", "C3", "RGS16", "PTGER3", "RGS2", "PLCB1", "GRK5", "ATP2B4", "DTNBP1", "METAP2", "NMT1", "CAV2", "PDCL")	0
GO_DENDRITE_DEVELOPMENT	0.0470261	0.195809	0.518534	1.50205	2858	42	c("DCLK1", "BAIAP2", "MATN2", "FAS", "FARP1", "MAP1B", "NRP1", "KLF7", "SLC11A2", "ACSL4", "PTEN", "ARF4")	0
GO_MEMORY	0.448211	0.684844	0.354762	1.00308	26815	37	c("IGF1", "PTGS2", "PTGS1", "SERPINF1", "PLCB1", "CEBPB", "COMT", "SRF")	0
GO_NEURON_DEVELOPMENT	0.0698968	0.24837	0.328721	1.25192	5752	310	c("LIF", "IL6", "KIF26B", "DCLK1", "CXCL12", "NRTN", "BAIAP2", "ADM", "RUNX1", "GJA1", "MATN2", "TNC", "FAS", "NBL1", "EGR2", "HCN1", "SDC4", "FAT4", "S100A6", "LAMA2", "CHN1", "FARP1", "MAP1B", "NDN", "FGFR2", "EFNB2", "IMPACT", "NR4A3", "NRP1", "ITGA1", "PLXNA1", "FLOT1", "NAGLU", "HS6ST1", "ROBO2", "JAK2", "BLOC1S2", "FMOD", "KLF7", "WNT5A", "TSPO", "FEZ2", "FEZ1", "JAM3", "RYK", "JUN", "SRF")	0
GO_ENDOTHELIAL_CELL_DEVELOPMENT	0.0726923	0.253712	0.542098	1.46264	4231	29	c("ICAM1", "RAP2B", "GPX1", "ENG", "COL18A1")	0
GO_REGULATION_OF_CELL_ACTIVATION	3.98623e-05	0.00118922	0.517032	1.86034	2	177	c("CDKN1A", "IL6", "SFRP1", "CCL2", "TNFAIP3", "IGF1", "TNFSF13B", "GAS6", "IRF1", "AHR", "CD55", "SLC7A2", "FAS", "PRNP", "MAP3K8", "LGALS9", "THBS1", "TNIP2", "CYGB", "BCL6", "VCAM1", "PTGER3", "STXBP2", "TGFBR2", "HMOX1", "SERPINE2", "PYCARD", "MAP3K14", "IL1RL2", "DUSP3", "PNP", "EFNB2", "NR4A3", "IRS2", "JAK2", "PLSCR1", "MIF", "PTPN2", "WNT5A", "CEBPB")	0
GO_ATP_DEPENDENT_CHROMATIN_REMODELING	0.605693	0.802786	-0.279699	-0.907199	23916	40	c("SMARCD2", "RNF8", "GATAD2B", "SMARCE1", "ARID1A", "CENPW", "NASP", "RSF1", "SMARCC2", "CHD4", "CENPA", "ANP32E", "HJURP", "SMARCC1", "SPTY2D1", "CENPC1")	0
GO_ANATOMICAL_STRUCTURE_FORMATION_INVOLVED_IN_MORPHOGENESIS	0.00414169	0.0389519	0.357747	1.40573	361	466	c("BCL3", "SFRP1", "CCL2", "KIF26B", "SBNO2", "PDPN", "EXOC4", "ADM", "BAX", "TNFRSF12A", "ALDH1A3", "FBN2", "NDNF", "COL12A1", "PTGS2", "ADAM15", "HTATIP2", "SERPINE1", "COL7A1", "PDGFRB", "TNFAIP2", "DZIP1", "MMP2", "THBS1", "ECM1", "EGR2", "GPX1", "SDC4", "ENG", "BCL6", "ECSCR", "PRICKLE1", "ITGA2", "RSPH9", "TGFBR2", "ROR2", "TPM1", "ELK3", "WDR35", "WLS", "NFKB2", "HMOX1", "FN1", "TXNRD1", "…	0
GO_ION_TRANSPORT	0.454993	0.688074	0.257519	1.00531	39239	426	c("ANO3", "LCN2", "STEAP4", "SLC19A2", "SLC39A14", "PDPN", "BAX", "GAS6", "BBC3", "GJA1", "RYR3", "SLC2A1", "SLC7A2", "SLCO3A1", "HCN1", "CP", "PIEZO2", "SLC16A9", "OSTM1", "COMMD3", "SLC39A1", "ABCC1", "SFXN1", "SLC1A2", "S100A6", "SLC12A9", "PRAF2", "KCNE4", "TCN2", "COX6B2", "FAM26E", "GRIA3", "SLC25A24", "TMEM38B", "COX10", "SLC4A4", "ATP6V1D", "ATP5E", "TCIRG1", "SCP2", "KCNB2", "SLC39A9")	0
GO_LIPID_MODIFICATION	0.626493	0.815684	-0.236204	-0.927443	18723	113	c("PDGFRA", "IRS1", "POR", "FGF10", "FGFR3", "HADH", "CPT2", "ADIPOR2", "ABCD2", "EFR3B", "PIK3CA", "FGFR1", "FGFR4", "MTM1", "FAM126A", "MTMR6", "IVD", "INPP5K", "TMEM55B", "ALDH3A2", "IP6K1", "FYN", "CERK", "PIK3R2", "ACOT8")	0
GO_NEGATIVE_REGULATION_OF_PROTEIN_COMPLEX_ASSEMBLY	0.494611	0.719796	0.315496	0.968858	31435	58	c("XAF1", "PTGER4", "PMEPA1", "PFN2", "IMPACT", "CAPZB", "DNAJC15", "CAPG", "BIRC2", "TWF1", "CAPZA1", "PEX14", "TBCD", "EML2", "MAPRE1")	0
GO_SINGLE_FERTILIZATION	0.884887	0.979429	0.248696	0.675266	51641	30	c("HEXB", "IGSF8", "PLCB1", "SYT6", "CCT7", "B4GALT1", "SPA17")	0
GO_LEUKOCYTE_ACTIVATION	0.00069318	0.0102946	0.480789	1.70201	50	155	c("IL6", "ICAM1", "BCL3", "SBNO2", "BST2", "BAX", "CSF1", "IRF1", "SLC7A2", "PTGER4", "FAS", "CTPS", "BCL6", "PSMB10", "VCAM1", "B2M", "STXBP2", "TGFBR2", "PYCARD", "RELB", "NR4A3", "TCF7", "ADAM9", "ANXA3", "PTPN2", "LTBR", "MYH9", "CEBPB", "NCSTN", "JUN", "SRF", "LGALS1", "HDAC4", "GLI3", "IMPDH1", "MEF2C", "PKNOX1", "DLG1", "FNIP1", "STOML2", "CASP8", "EXOSC3")	0
GO_NEGATIVE_REGULATION_OF_MAP_KINASE_ACTIVITY	0.873422	0.973232	0.240886	0.710009	53835	46	c("SFRP1", "RGS2", "DUSP3", "PTPN1")	0
GO_SYNAPTIC_VESICLE_LOCALIZATION	0.944077	1	0.220106	0.619631	56333	36	c("SYTL2", "BLOC1S2", "AP3B1", "AP3S2", "SYT6", "DTNBP1", "SNAP47")	0
GO_PHENOL_CONTAINING_COMPOUND_METABOLIC_PROCESS	0.0108149	0.0745715	-0.672109	-1.72403	496	15	c("CRYM", "EPAS1", "TGFB2", "TRPC1", "ATP7A")	0
GO_ESTABLISHMENT_OF_SPINDLE_ORIENTATION	0.256061	0.525552	-0.445142	-1.17859	11595	17	c("FGF10", "ZW10", "LLGL1", "NUMA1", "NDEL1", "NDE1", "CLASP1", "ARHGEF2", "CENPA", "MAP4")	0
GO_CARBOHYDRATE_CATABOLIC_PROCESS	0.0600584	0.226308	0.475455	1.44204	3781	54	c("DCXR", "HK2", "MAN2B2", "GK", "MANBA", "LDHA", "STBD1", "DERA", "HEXB", "RPE", "GAA", "BPGM", "ADPGK", "NEU1", "GAPDH", "PGM2", "NAGA", "ALDOA", "GLB1", "NUDT5", "TPI1", "MAN2B1", "PHKG2", "PGAM1", "CRYL1", "PGM1")	0
GO_LABYRINTHINE_LAYER_DEVELOPMENT	0.126804	0.348766	0.520056	1.36129	7247	25	c("ADM", "SOCS3", "JUNB", "FGFR2", "HS6ST1")	0
GO_NEUROLOGICAL_SYSTEM_PROCESS	0.368821	0.628804	0.282891	1.0464	28891	228	c("ICAM1", "EFEMP1", "IGF1", "SOD2", "RGS16", "ALDH1A3", "PTGS2", "PTGS1", "SERPINF1", "AAAS", "PRNP", "TPP1", "EGR2", "GPX1", "PIEZO2", "ITGA2", "TSHZ3", "EGFR", "SERPINE2", "HEXB", "FGF12", "COL18A1", "NDN", "NLGN2", "GAA", "NR4A3", "BHLHB9", "RP2", "FOS", "PLCB1", "PRKAR1B", "TIMM8B", "WDR36", "CEBPB", "HPS1", "JAM3", "COMT", "JUN", "HTT", "SRF", "TANC1", "MYO5A", "RPGRIP1", "PDE4A", "LAMB2", …	0
GO_POSITIVE_REGULATION_OF_MITOTIC_NUCLEAR_DIVISION	0.186124	0.442179	0.49611	1.27716	10545	23	c("IGF1", "PDGFRB", "PTEN", "H2AFY")	0
GO_HINDBRAIN_DEVELOPMENT	0.360411	0.620541	-0.292251	-1.04915	12626	67	c("PLXNA2", "SEMA4C", "HOXA2", "LDB1", "EZH2", "SOCS7", "ATP7A", "NCOA2", "HOXB3", "HOXB2", "SCRIB", "HES1")	0
GO_OLIGOSACCHARIDE_METABOLIC_PROCESS	0.0832025	0.276641	0.49233	1.41448	5034	40	c("ST6GALNAC5", "SLC2A1", "MAN2B2", "MAN2A1", "MANBA", "GLA", "HEXB", "GAA", "ST6GALNAC4", "NEU1", "B3GALNT1", "PRKCSH", "B4GALT1", "MAN2B1", "EDEM1", "ST3GAL1")	0
GO_CHROMOSOME_SEGREGATION	0.445035	0.682639	0.289119	1.00596	32042	135	c("PSRC1", "GEM", "NEK6", "DDX3Y", "RRS1", "FBXW7", "B9D2", "CHMP1B", "SEC13", "BUB3", "ACTR3", "MAD1L1", "NUP98", "RAB11A", "MMS19", "PDCD6IP", "UVRAG", "NUP37", "CKAP5", "SEH1L", "MAPRE1", "ACTR2", "NEK9", "SPC25", "PPP2R1A", "PPP1R7", "DIS3L2", "RANGAP1", "BAG6", "SMC2")	0
GO_NEGATIVE_REGULATION_OF_CYCLIN_DEPENDENT_PROTEIN_KINASE_ACTIVITY	0.0330528	0.159005	0.642616	1.60815	1845	20	c("CDKN1A", "TNFAIP3", "CDK5RAP1")	0
GO_HEMATOPOIETIC_PROGENITOR_CELL_DIFFERENTIATION	0.343949	0.609436	0.37659	1.08702	20886	41	c("SFRP1", "ADAR", "FSTL3", "RRS1", "JAM3", "SRF", "XRCC5")	0
GO_ANTEROGRADE_AXONAL_TRANSPORT	0.61193	0.805542	0.369533	0.871033	33072	15	c("BLOC1S2", "AP3B1", "AP3S2", "DTNBP1", "SPG7", "RAB21", "KIF3B")	0
GO_NEGATIVE_REGULATION_OF_ERK1_AND_ERK2_CASCADE	0.0767601	0.263074	0.51387	1.43871	4564	35	c("LIF", "CNKSR3", "FBLN1", "ATF3", "DUSP3", "KLF4", "PTPN1", "PTPN2")	0
GO_STEROID_BIOSYNTHETIC_PROCESS	0.364965	0.625433	-0.323939	-1.05568	14333	41	c("HSD11B2", "CYP27A1", "FDPS", "MSMO1", "WNT4", "IDI1", "HSD17B11", "STARD3", "HMGCS1", "INSIG1", "HSD17B7", "NSDHL", "ACOT8", "HMGCR")	0
GO_REGULATION_OF_PROTEIN_TYROSINE_KINASE_ACTIVITY	0.339034	0.606477	0.404725	1.09892	19785	30	c("GAS6", "RAP2B", "AFAP1L2", "FGFR1OP", "PTPN1", "FBXW7", "PTPN2", "MVP")	0
GO_REGULATION_OF_INTERFERON_BETA_PRODUCTION	0.00544166	0.047467	0.670381	1.7824	313	27	c("IFIH1", "IRF1", "ZC3HAV1", "PYCARD", "REL", "NMI", "RELB", "FLOT1", "DDX58", "TRAF3")	0
GO_DNA_TEMPLATED_TRANSCRIPTION_ELONGATION	0.897217	0.984656	0.227043	0.718499	58572	70	c("GTF2A2", "TAF10", "POLR2L", "MNAT1", "SSRP1", "ENY2", "POLR2K", "GTF2H4", "TAF11", "ELL", "POLR1A", "ERCC3", "CCNH", "TCEA1", "TAF1D", "CDK7", "POLR2D", "NCBP1", "POLR2G", "POLR2A", "GTF2F2", "TAF2", "TWISTNB", "GTF2H2", "GTF2H3", "POLR2J", "POLR2B", "TAF3", "ADRM1", "CDC73")	0
GO_N_GLYCAN_PROCESSING	0.464454	0.696372	-0.387752	-0.994625	21343	15	c("ST8SIA4", "MGAT4A", "ST8SIA2", "MAN2A2", "EDEM3")	0
GO_NEGATIVE_REGULATION_OF_REPRODUCTIVE_PROCESS	0.000267322	0.00486897	0.79628	2.01269	14	21	c("LIF", "TIMP1", "SULF1", "IGF1", "NPPC", "SERPINF1")	0
GO_MEMBRANE_DEPOLARIZATION	0.0345635	0.161968	-0.575945	-1.56648	1534	19	c("SCN3A", "KCNH2", "ATP1A2", "CACNB4")	0
GO_REGULATION_OF_LYASE_ACTIVITY	0.068134	0.245031	-0.483714	-1.43406	2881	27	c("ADORA2A", "VIPR2", "ADCY9", "ADCY6", "GABBR1", "MTRR")	0
GO_RESPONSE_TO_NITROGEN_COMPOUND	1.16163e-05	0.000660369	0.454427	1.7725	0	422	c("CDKN1A", "TIMP1", "IL6", "CCND1", "ICAM1", "CASP4", "SFRP1", "CCL2", "TNFAIP3", "SESN2", "CXCL12", "MGMT", "BAIAP2", "IL1R1", "IGF1", "ADM", "BAX", "NNMT", "MDM2", "NFKBIA", "GJA1", "PTGS2", "PTGS1", "RYR3", "ADAR", "PTGER4", "FAS", "MMP2", "GNAI1", "EGR2", "HCN1", "CIB2", "STAT3", "STAT1", "COL5A2", "VCAM1", "CTSB", "ITGA2", "EIF2AK2", "MGST1", "TMEM173", "EGFR", "SLC1A2", "ZC3HAV1", "SOCS3",…	0
GO_NEGATIVE_REGULATION_OF_TRANSMEMBRANE_TRANSPORT	0.407486	0.655236	0.362196	1.0352	24581	39	c("GNB5", "THBS1", "PTGER3", "GSTM2", "FGF12", "IRS2", "SUMO1")	0
GO_REGULATION_OF_DNA_RECOMBINATION	0.588871	0.790056	-0.311976	-0.907509	25228	25	c("MRE11A", "RAD50", "RPA2", "SIRT6", "KDM1A", "TERF2IP", "MSH2", "TERF2", "TGFB1")	0
GO_REGULATION_OF_LEUKOCYTE_PROLIFERATION	1.53638e-05	0.000660369	0.651516	2.05341	0	68	c("CDKN1A", "IL6", "TNFAIP3", "IGF1", "TNFSF13B", "CSF1", "IRF1", "AHR", "CD55", "PRNP", "LGALS9", "BCL6", "VCAM1", "PYCARD", "PNP", "IRS2", "MIF", "CEBPB")	0
GO_RESPONSE_TO_ETHANOL	0.00196427	0.0234487	0.579655	1.79954	125	62	c("CCND1", "ICAM1", "CCL2", "MGMT", "NPPC", "CCL7", "TNC", "STAT3", "VCAM1", "GK", "CTSB")	0
GO_SULFUR_COMPOUND_METABOLIC_PROCESS	0.233319	0.499034	0.312053	1.13136	17731	190	c("SULF2", "SULF1", "SLC19A2", "NDNF", "GSTA4", "ARSB", "GPX1", "GCLC", "ACSL5", "MGST1", "GSR", "CTH", "ELOVL5", "GSTM2", "HEXB", "HS6ST2", "HEXA", "MTHFD1", "HSD17B12", "GSTM1", "ACSS2", "BGN", "DSE", "HS6ST1", "FMOD", "SLC35D1", "CLIC1", "VCAN", "BPNT1", "CHST14", "IMPAD1", "PCCA", "ACSL4", "EXTL3", "CNDP2", "ELOVL1", "GCLM", "MLYCD", "GLB1")	0
GO_REGULATION_OF_CELL_CYCLE_CHECKPOINT	0.836955	0.957988	-0.266832	-0.72574	37169	19	c("DUSP1", "NDRG1", "RPA2", "AKT1", "RFWD3")	0
GO_POSITIVE_REGULATION_OF_DNA_REPLICATION	0.398368	0.647651	0.342084	1.03753	25085	54	c("IL6", "IGF1", "EGFR", "KLF4", "GLI1", "TGFB3", "JUN", "BMP5", "CCT7", "STOML2", "CALR", "PDGFA")	0
GO_NEGATIVE_REGULATION_OF_NEURON_APOPTOTIC_PROCESS	0.0231964	0.125468	0.492429	1.54876	1506	67	c("CCL2", "BAX", "SOD2", "NDNF", "LGMN", "GCLC", "HMOX1", "BCL2L1", "NR4A3", "NRP1", "BHLHB9", "TGFB3", "JAK2", "CEBPB", "JUN")	0
GO_POSITIVE_REGULATION_OF_REPRODUCTIVE_PROCESS	0.771888	0.919156	0.302711	0.749624	42909	19	c("PTGER4", "ACVR1B", "PLCB1", "WNT5A", "C1QBP")	0
GO_NUCLEOTIDE_PHOSPHORYLATION	0.0782455	0.267216	0.54649	1.453	4514	27	c("AK1", "HK2", "LDHA", "AK2", "BPGM", "ADPGK", "NME1", "GAPDH", "ALDOA", "TPI1", "DTYMK", "PGAM1", "PNKP", "PGM1")	0
GO_POSITIVE_REGULATION_OF_GENE_EXPRESSION_EPIGENETIC	0.979696	1	0.194717	0.562049	59493	41	c("H3F3B", "POLR2L", "DDX21", "SLC50A1", "POLR2K", "H2AFY", "SMARCA5", "POLR1A", "MYO1C", "TAF1D")	0
GO_REGULATION_OF_MRNA_METABOLIC_PROCESS	1	1	0.107976	0.35425	67620	88	c("ZFP36", "ZC3HAV1", "SF3A1", "C1QBP", "NSRP1", "NBAS", "PAPOLA", "MBNL2", "AHCYL1", "RBM42", "MAGOH", "ZC3H14", "NCBP1", "SRSF9", "POLR2G", "SRPK2", "SF3B4")	0
GO_POSITIVE_REGULATION_OF_PROTEIN_BINDING	0.755156	0.905562	-0.244075	-0.835734	28266	52	c("TRAF4", "MEN1", "EPB41L5", "EPB41", "ARRB1", "RALB", "RFNG", "BAMBI", "PACS1", "PLXND1", "ARHGEF7")	0
GO_SENSORY_PERCEPTION	0.378185	0.634811	0.306233	1.0446	26585	116	c("ICAM1", "EFEMP1", "IGF1", "RGS16", "PTGS2", "PTGS1", "GPX1", "PIEZO2", "ITGA2", "SERPINE2", "HEXB", "COL18A1", "NDN", "NLGN2", "RP2", "TIMM8B", "WDR36", "HPS1", "MYO5A", "RPGRIP1", "PDE4A", "LAMB2", "SPATA7")	0
GO_HEPATICOBILIARY_SYSTEM_DEVELOPMENT	0.0455716	0.191062	0.460787	1.45558	2971	69	c("SULF2", "CCND1", "FAS", "IGF2R", "CP", "MAN2A1", "ITGA2", "RELA", "GLI1", "ARID5B", "AK2", "GNPNAT1", "CEBPB", "JUN")	0
GO_FATTY_ACID_CATABOLIC_PROCESS	0.641436	0.825045	0.292763	0.872806	39879	49	c("SESN2", "CPT1C", "PHYH", "SCP2")	0
GO_REGULATION_OF_VESICLE_FUSION	0.825585	0.948391	-0.249873	-0.759828	34378	30	c("TBC1D10B", "STXBP1", "TBC1D2B", "TBC1D16", "EVI5", "TBC1D10A", "TBC1D15", "ANKRD27")	0
GO_MITOCHONDRIAL_RESPIRATORY_CHAIN_COMPLEX_I_BIOGENESIS	0.0704647	0.25008	0.478518	1.42659	4380	49	c("NDUFA11", "NDUFA12", "NDUFA13", "NDUFS4", "NDUFS8", "NDUFAB1", "NDUFAF3", "NDUFB2", "NDUFB6", "NDUFV2", "NDUFA7", "NDUFA1", "NDUFA9", "NDUFS1", "ECSIT", "NDUFA8", "NDUFS6", "NDUFA2", "NDUFS7", "NDUFA5", "NDUFC2", "NDUFB3", "NDUFA10", "AIFM1", "NDUFAF4", "NDUFC1")	0
GO_REGULATION_OF_LIPID_STORAGE	0.103546	0.312038	0.54706	1.40832	5866	23	c("IL6", "LPL", "C3", "NFKBIA", "FBXW7", "ABHD5", "PTPN2")	0
GO_CARBOHYDRATE_TRANSPORT	0.432049	0.676616	0.36786	1.01765	25489	33	c("SESN2", "HK2", "SLC2A1", "M6PR", "SLC35D1", "SLC2A13", "FABP5")	0
GO_REGULATION_OF_CELLULAR_RESPONSE_TO_GROWTH_FACTOR_STIMULUS	0.208643	0.472424	0.331647	1.16036	15125	141	c("SULF2", "SULF1", "SFRP1", "FBN2", "THBS1", "NBL1", "HHIP", "ENG", "PMEPA1", "TGFBR2", "RASL11B", "FSTL3", "CCBE1", "FGFR2", "PTPN1", "TGFB3", "WNT5A", "FUZ", "CD63", "DAND5", "UBC", "SKIL")	0
GO_EMBRYO_DEVELOPMENT_ENDING_IN_BIRTH_OR_EGG_HATCHING	0.242069	0.508363	0.291384	1.10972	19923	310	c("LIF", "SULF2", "SULF1", "SFRP1", "ADM", "GJA1", "ADAR", "FAS", "SDC4", "PRICKLE1", "MAN2A1", "MAFF", "SLC39A1", "TGFBR2", "ROR2", "TPM1", "EGFR", "SOCS3", "BCL2L1", "JUNB", "MTHFD1", "APAF1", "FGFR2", "SEC24D", "TCF7", "ACVR1B", "DLC1", "OSR1", "TGFB3", "HS6ST1", "ATP6AP2", "WNT5A", "RARRES2", "MYH9", "FUZ", "CEBPB", "SLC35D1", "PRRX1", "SRF", "SKIL", "AXIN2", "SNAI1", "ABCG2", "PLOD3", "GLI3"…	0
GO_ANTIGEN_PROCESSING_AND_PRESENTATION_OF_PEPTIDE_OR_POLYSACCHARIDE_ANTIGEN_VIA_MHC_CLASS_II	0.819666	0.944213	0.251296	0.759499	51415	53	c("LGMN", "DYNC2LI1", "SEC24D", "CTSD", "SEC13", "AP2M1", "CLTC", "SAR1B", "CTSF", "DYNC2H1", "SEC31A", "AP1G1", "KIF3B", "CD74", "AP1S1", "ARF1", "ACTR1B", "AP1B1", "DYNLL2")	0
GO_RESPONSE_TO_IONIZING_RADIATION	1.49058e-05	0.000660369	0.630082	2.05275	0	84	c("CDKN1A", "CXCL10", "CCND1", "ICAM1", "SFRP1", "CCL2", "AEN", "MGMT", "BAX", "CCL7", "PML", "GPX1", "VCAM1", "SOCS3", "BCL2L1")	0
GO_PROTEIN_EXPORT_FROM_NUCLEUS	0.78124	0.925724	0.289939	0.753144	44532	24	c("ADAR", "EGR2", "HSPA9", "RAN", "CALR", "AHCYL1", "EIF5A")	0
GO_EPITHELIUM_DEVELOPMENT	0.00212045	0.0245633	0.369855	1.44823	183	444	c("EDA2R", "CDKN1A", "IL6", "CCND1", "ICAM1", "CYP7B1", "SFRP1", "KIF26B", "MGMT", "ADM", "BAX", "CSF1", "ALDH1A3", "GJA1", "CCL11", "TNC", "COL7A1", "RAP2B", "KAZN", "TPP1", "PML", "GPX1", "HHIP", "SDC4", "ENG", "ID4", "STAT1", "PRICKLE1", "CTSB", "ID3", "ITGA2", "TGFBR2", "ROR2", "EGFR", "FAT4", "SOCS3", "SERPINE2", "CTSZ", "MTHFD1", "COL18A1", "APAF1", "RELA", "FGFR2", "SDC1", "COL5A1", "EFNB2…	0
GO_PROTEIN_LOCALIZATION_TO_CYTOSKELETON	0.541688	0.75565	0.38359	0.9283	29638	17	c("MID1", "MAPRE1")	0
GO_NUCLEAR_ENVELOPE_REASSEMBLY	0.998834	1	0.154515	0.36421	53983	15	c("LMNA", "EMD", "PPP2R1A", "PPP2CA", "REEP3", "BANF1")	0
GO_INTRINSIC_APOPTOTIC_SIGNALING_PATHWAY_IN_RESPONSE_TO_DNA_DAMAGE_BY_P53_CLASS_MEDIATOR	8.86588e-05	0.00212195	0.817468	2.08594	4	22	c("CDKN1A", "BCL3", "AEN", "PHLDA3", "RPS27L", "PML", "SHISA5", "PYCARD")	0
GO_REGULATION_OF_AUTOPHAGY	0.999666	1	0.159857	0.572753	74762	171	c("EXOC4", "DRAM1", "VMP1", "RAB20", "BCL2L1", "CTSK", "ATP6V1D", "WDR6", "FBXW7", "TSPO", "FEZ2", "FEZ1", "SREBF1", "PARL", "NOD1", "GAPDH")	0
GO_PHOSPHOLIPID_METABOLIC_PROCESS	0.475109	0.705236	-0.235518	-0.99111	11585	183	c("PDGFRA", "SGMS2", "FDPS", "INPP4B", "IRS1", "IDI1", "FITM2", "PNPLA6", "MTMR14", "MBOAT2", "FGF10", "SMPD2", "FGFR3", "EFR3B", "PIK3CA", "FGFR1", "LPGAT1", "DDHD2", "FGFR4", "PIGA", "SGMS1", "MTM1", "PCYT2", "FAM126A", "PLCG1", "MTMR6", "INPP5K", "DDHD1", "TMEM55B")	0
GO_AMMONIUM_ION_METABOLIC_PROCESS	0.730758	0.885752	-0.241412	-0.860321	26014	64	c("SGMS2", "TGFB2", "PNPLA6", "POR", "MBOAT2", "SMPD2", "DNMT3A", "ATP7A", "SGMS1", "PNPLA8", "SMPDL3A", "CBR4", "CHPT1", "PLA2G15", "PLA2G12A", "ACADM")	0
GO_REGULATION_OF_FAT_CELL_DIFFERENTIATION	0.091993	0.294083	0.456164	1.37419	5755	52	c("IL6", "SFRP1", "IGF1", "PTGS2", "ID4", "WNT5A", "RARRES2", "CEBPB")	0
GO_REGULATION_OF_RNA_STABILITY	0.211467	0.474086	0.343528	1.16936	14844	114	c("PSMB8", "PSMB10", "ZFP36", "MYD88", "PSME1", "YBX1", "HNRNPC", "PSME2", "UBC", "AXIN2", "PSMB5", "PSMA3", "PSMB3", "PSMD12", "MAPKAPK2", "EXOSC9", "PSMB4", "PSMC2", "EXOSC3", "PSMD11", "PRKCA", "EIF4G1", "PCID2", "TIRAP", "PSMC4", "EXOSC1", "PSMA4", "PSMA7", "PSMA2", "PSMD14", "PSME3", "PSMC1", "YWHAZ", "ZC3H14", "PSMD2", "PSMD4", "EXOSC7", "MTOR", "NUP214", "PSMF1", "ELAVL1", "PSMB1", "EXOSC8…	0
GO_NEGATIVE_REGULATION_OF_CELL_DEVELOPMENT	0.0217954	0.120228	0.415071	1.45462	1582	143	c("DNM3", "SFRP1", "EFEMP1", "IGF1", "NPPC", "KCTD11", "ID4", "ITM2C", "FBLN1", "STAT3", "STAT1", "PTGER3", "B2M", "SEMA3D", "MBD1", "S1PR3", "NOTCH3", "NRP1", "WNT5A", "FUZ", "ASAP1", "TSPO", "LGALS1", "IFRD1", "BMP5", "GLI3", "ACTN4", "COL3A1", "POSTN", "BMPR1A")	0
GO_MAMMARY_GLAND_MORPHOGENESIS	0.331075	0.59962	0.417053	1.10885	19103	27	c("CSF1", "CCL11", "PML", "TGFBR2", "FGFR2", "WNT5A", "GLI3", "PTCH1", "DDR1")	0
GO_CELLULAR_PROTEIN_COMPLEX_DISASSEMBLY	0.415305	0.661199	0.306582	1.02326	28557	99	c("MRPS14", "MRPL16", "MRPL39", "MRPS18B", "MRPL42", "MRPL37", "MRPL11", "MRPL47", "MRPS21", "MRPL3", "MRPS25", "MRPL46", "PEX14", "MICAL3", "MRPL33", "MRPS18C", "CHCHD1", "MRPL22", "MRPL35", "DSTN", "MRPS34", "APEH", "MRPS31", "MRPL13", "ETF1", "MRPS5", "MRPS7", "MRPL18", "MRPS33", "MRPS16", "MRPL10", "MRPS15", "MRPS28", "MRPL51", "GSPT1", "MRPL27", "MRPL45", "MRPL28", "MRPL38", "MRPL54", "MRPL5…	0
GO_BODY_MORPHOGENESIS	0.284505	0.553034	0.442332	1.15784	16261	25	c("MMP2", "CSRNP1", "TGFB3", "ARID5B", "ATP6AP2", "FUZ", "TIPARP")	0
GO_SOMATIC_STEM_CELL_POPULATION_MAINTENANCE	0.617462	0.808523	0.308652	0.882168	37248	39	c("SFRP1", "STAT3", "KLF10", "KLF4", "POLR2L")	0
GO_CYTOPLASMIC_MICROTUBULE_ORGANIZATION	0.745931	0.8971	-0.269517	-0.812898	31167	29	c("EZR", "SPAST", "TUBGCP4", "DVL1", "TUBG1", "CLASP1", "SLAIN2", "CEP120", "AXIN1", "PLK3", "SLK", "PAFAH1B1", "HOOK3")	0
GO_POSITIVE_REGULATION_OF_PHOSPHOLIPASE_ACTIVITY	0.116287	0.332774	-0.472908	-1.34899	5039	23	c("ADRA1A", "PDGFRA", "FGFR3", "FGFR1")	0
GO_NEGATIVE_REGULATION_OF_PEPTIDYL_TYROSINE_PHOSPHORYLATION	0.349764	0.613108	0.425729	1.09597	19817	23	c("SFRP1", "LRRK1", "FGFR1OP", "PTPN2", "MVP", "SOCS1")	0
GO_NUCLEOSIDE_DIPHOSPHATE_METABOLIC_PROCESS	0.111551	0.325008	0.478617	1.36048	6702	38	c("AK1", "HK2", "LDHA", "NUDT18", "AK2", "BPGM", "ADPGK", "NME1", "GAPDH", "ALDOA", "DLG1", "NUDT5", "TPI1", "DTYMK", "PGAM1", "PGM1", "CASK")	0
GO_MICROTUBULE_POLYMERIZATION_OR_DEPOLYMERIZATION	0.110301	0.323311	-0.496619	-1.36842	4869	20	c("STMN1", "SGK1", "TUBGCP4", "RANBP9", "AKAP9", "TUBG1", "NDEL1", "NDE1", "CLASP1", "SLAIN2", "TPPP3")	0
GO_RESPONSE_TO_AMMONIUM_ION	0.628188	0.8158	0.35132	0.860264	34702	18	c("RGS10", "PLCB1", "AGRN")	0
GO_REGULATION_OF_GLUCOSE_IMPORT	0.6068	0.802889	0.317996	0.890309	36086	35	c("IGF1", "HK2", "SLC1A2", "IRS2", "RARRES2")	0
GO_NEGATIVE_REGULATION_OF_PROTEOLYSIS	6.90904e-05	0.00173988	0.538021	1.87931	4	139	c("C4B", "TIMP1", "IL6", "BST2", "C3", "GAS6", "MDM2", "CD55", "SERPINF1", "CRIM1", "SERPINE1", "COL7A1", "THBS1", "ECM1", "PML", "GPX1", "CD44", "RENBP", "BIRC3", "SERPINB9", "PROS1", "PLAUR", "SERPINE2")	0
GO_REGULATION_OF_EPITHELIAL_CELL_APOPTOTIC_PROCESS	0.000150827	0.00321173	0.721838	2.03208	8	36	c("IL6", "ICAM1", "TNFAIP3", "IGF1", "GAS6", "NDNF", "SERPINE1", "THBS1", "TNIP2", "ECSCR", "COL18A1")	0
GO_PHOSPHATIDYLCHOLINE_METABOLIC_PROCESS	0.333122	0.601822	-0.398244	-1.09735	14707	20	c("PNPLA6", "MBOAT2", "PNPLA8", "CHPT1", "PLA2G15", "PLA2G12A", "LPCAT1", "CEPT1", "MECP2", "CHKB", "SLC44A1", "PCYT1A")	0
GO_LUNG_EPITHELIUM_DEVELOPMENT	0.0523354	0.207337	-0.537702	-1.49967	2296	21	c("ADAMTSL2", "ERRFI1", "HOXA5", "FGF10", "NUMB", "THRA", "NUMA1", "PKD1", "SAV1", "LTA4H", "NFIB", "RBPJ")	0
GO_METENCEPHALON_DEVELOPMENT	0.446382	0.68398	-0.300011	-1.00136	17124	46	c("SEMA4C", "LDB1", "EZH2", "ATP7A", "NCOA2", "SCRIB", "RORA", "GNPAT", "GART", "NR2C2", "AGTPBP1", "OGDH", "FZD4", "NCOA1", "MECP2", "RERE")	0
GO_ACTIN_FILAMENT_BUNDLE_ORGANIZATION	0.436858	0.677292	-0.337692	-1.01001	18368	28	c("MYO1B", "EZR", "PHACTR1", "KCTD13", "DPYSL3", "ARRB1")	0
GO_RESPIRATORY_GASEOUS_EXCHANGE	0.456264	0.689635	-0.333018	-0.996034	19184	28	c("ELN", "TRAF4", "KDM6A", "HOXA5", "PBX3", "MAPK8IP3")	0
GO_NEGATIVE_REGULATION_OF_PROTEIN_MODIFICATION_BY_SMALL_PROTEIN_CONJUGATION_OR_REMOVAL	0.097906	0.303571	0.380504	1.29522	6872	114	c("ISG15", "TNFAIP3", "PSMB8", "PML", "PSMB10", "GCLC", "PSME1", "PSME2", "TSPO", "UBC", "NXN", "PSMB5", "PSMA3", "PSMB3", "BUB3", "OTUB1", "PSMD12", "VPS28", "PSMB4", "PSMC2", "ANAPC1", "PSMD11", "PSMC4", "GTPBP4", "PSMA4", "GNL3L", "PSMA7", "PSMA2", "PSMD14", "PSME3", "PSMC1", "CRY1")	0
GO_AMINO_ACID_ACTIVATION	0.999884	1	0.128284	0.368564	60507	40	c("PPA1", "MRPL39", "QRSL1", "PPA2", "YARS2", "DALRD3", "GARS", "KARS", "WARS", "AIMP1", "DARS", "LRRC47", "RARS", "FARS2", "IARS2", "TARS2")	0
GO_REGULATION_OF_PROTEASOMAL_UBIQUITIN_DEPENDENT_PROTEIN_CATABOLIC_PROCESS	0.933882	1	0.211348	0.713121	64943	107	c("MDM2", "TRIB1", "PRICKLE1", "GCLC", "RNF19B", "NKD2", "SUMO1", "BCAP31", "SUMO2", "BUB3", "MAD1L1", "ARIH1", "UBE2V2", "PTEN", "SOCS5", "PCID2", "RCHY1")	0
GO_NEGATIVE_REGULATION_OF_NEURON_DIFFERENTIATION	0.426229	0.671577	0.309705	1.01609	28821	88	c("DNM3", "EFEMP1", "ID4", "ITM2C", "PTGER3", "B2M", "SEMA3D", "NOTCH3", "NRP1", "WNT5A", "ASAP1", "LGALS1", "IFRD1", "GLI3")	0
GO_REGULATION_OF_SKELETAL_MUSCLE_TISSUE_DEVELOPMENT	0.370631	0.629899	-0.381402	-1.06374	16266	21	c("TSC22D3", "GPC1", "MTM1", "HMGCR", "TGFB1", "USP2", "PRKAA1", "RPS6KB1", "DDX17", "NACA")	0
GO_MUSCLE_TISSUE_DEVELOPMENT	0.454228	0.687634	-0.247919	-0.997405	12751	133	c("PDGFRA", "HLF", "S1PR1", "IGFBP5", "FOXN2", "ITGA8", "TGFB2", "VEGFA", "GJC1", "HLX", "GTF3C5", "TBX2", "NEBL", "PKD2", "EEF2", "RARA", "ZFPM2", "TCF21", "HEG1", "MEOX2", "PLAGL1", "ARID1A", "SIRT6", "MYLK", "SAP30", "TGFBR3", "BCL9L", "ZFAND5", "MEF2A")	0
GO_ACID_SECRETION	0.340725	0.606477	-0.429052	-1.10056	15657	15	c("CACNB4", "PPFIA4", "STXBP1", "PNPLA8", "SLC1A3", "NF1", "SLC38A2", "GLS")	0
GO_POSITIVE_REGULATION_OF_ADAPTIVE_IMMUNE_RESPONSE	0.297559	0.565441	0.445484	1.14683	16859	23	c("C3", "B2M", "PYCARD", "IL6ST", "EXOSC3", "SOCS5", "MAP3K7")	0
GO_REGULATION_OF_OSTEOCLAST_DIFFERENTIATION	0.00913242	0.0656265	0.666148	1.7437	521	25	c("TMEM178", "SFRP1", "CSF1", "FSTL3", "KLF10", "FOS", "CEBPB")	0
GO_REGULATION_OF_PROTEIN_BINDING	0.986569	1	-0.177747	-0.695815	29601	111	c("HOPX", "TRAF4", "MEN1", "EPB41L5", "EPB41", "ANGPT1", "ARRB1", "CSNK1E", "RALB", "RFNG", "BAMBI", "LDLRAP1", "MITD1", "DAB2", "PACS1", "PLXND1", "KDM1A", "ARHGEF7", "TGFBR3", "HDAC5")	0
GO_CARDIAC_SEPTUM_DEVELOPMENT	0.372684	0.631536	-0.300842	-1.045	13700	56	c("FZD2", "FGFRL1", "NPHP3", "TBX2", "CITED2", "PCSK5", "RARA", "HES1", "ZFPM2", "RBM15", "HEG1", "LTBP1", "VANGL2", "PLXND1", "DHRS3")	0
GO_REGULATION_OF_HISTONE_METHYLATION	0.0891196	0.288369	-0.437155	-1.36669	3630	34	c("MTHFR", "TET1", "JARID2", "AUTS2", "SETD7", "KDM1A", "OGT", "SIRT1", "CTR9", "NSD1", "KDM3A", "RTF1", "MECP2", "PAXIP1", "XBP1", "SMAD4")	0
GO_EPIDERMIS_MORPHOGENESIS	0.385442	0.64041	-0.413396	-1.0604	17712	15	c("IGFBP5", "TGFB2", "FGF10", "ATP7A")	0
GO_INTERMEDIATE_FILAMENT_BASED_PROCESS	0.16564	0.415159	-0.503808	-1.29232	7611	15	c("DES", "SYNM", "MTM1", "TCHH", "NDEL1", "SOD1", "VPS54", "VIM", "RAF1", "ATXN3", "DST")	0
GO_COGNITION	0.469807	0.699947	0.297259	0.989364	32201	97	c("IGF1", "PTGS2", "PTGS1", "SERPINF1", "AAAS", "PRNP", "EGR2", "EGFR", "BHLHB9", "FOS", "PLCB1", "PRKAR1B", "CEBPB", "COMT", "JUN", "HTT", "SRF", "TANC1", "SLC11A2", "MEF2C", "ATAD1", "PTEN", "ARF4")	0
GO_RESPONSE_TO_ZINC_ION	0.771577	0.919156	0.311372	0.743601	41989	16	c("VCAM1", "TSPO", "PTEN", "SLC30A6", "GGH", "ALAD", "SLC30A4", "S100A8", "CRIP1", "HMBS")	0
GO_AXIS_SPECIFICATION	0.590149	0.790871	0.312518	0.902082	35837	41	c("SFRP1", "WLS", "ETS2", "WNT5A", "SRF", "AXIN2", "BMPR1A", "PTCH1")	0
GO_PHOSPHATIDYLINOSITOL_METABOLIC_PROCESS	0.465988	0.697416	-0.25946	-0.990537	14734	95	c("PDGFRA", "INPP4B", "IRS1", "MTMR14", "FGF10", "FGFR3", "EFR3B", "PIK3CA", "FGFR1", "FGFR4", "PIGA", "MTM1", "FAM126A", "MTMR6", "INPP5K", "TMEM55B", "IP6K1", "FYN", "PIK3R2")	0
GO_CELL_PART_MORPHOGENESIS	0.396979	0.647651	0.271824	1.03076	32406	295	c("KIF26B", "DCLK1", "CXCL12", "BAIAP2", "BAX", "GJA1", "MATN2", "DZIP1", "NBL1", "EGR2", "RSPH9", "WDR35", "S100A6", "LAMA2", "DYNC2LI1", "BCL2L1", "CHN1", "FARP1", "MAP1B", "NDN", "FGFR2", "EFNB2", "IMPACT", "NR4A3", "ATP6V1D", "NRP1", "ITGA1", "PLXNA1", "RFX3", "FLOT1", "BBIP1", "ROBO2", "DZIP1L", "FMOD", "LAMA5", "KLF7", "WNT5A", "FUZ", "ASAP1", "FEZ2", "B9D2", "FEZ1", "RYK")	0
GO_RESPONSE_TO_ORGANOPHOSPHORUS	0.0952515	0.300488	0.436182	1.35413	6109	62	c("CCL2", "PTGS2", "RYR3", "HCN1", "CIB2", "STAT1", "LDHA", "JUNB", "RELA", "SDC1", "MMP19", "FOS", "NDUFS4", "BIRC2", "SREBF1", "NME1", "JUN")	0
GO_AXO_DENDRITIC_TRANSPORT	0.738423	0.89066	-0.283537	-0.808799	32003	23	c("MAPT", "KIF1B", "SPAST")	0
GO_SINGLE_ORGANISM_MEMBRANE_FUSION	0.394848	0.646399	0.337556	1.03984	25167	59	c("BAX", "SYTL2", "RAB20", "VPS8", "NKD2", "SYT6", "STOML2", "UVRAG", "CAV2", "VPS41", "SNAP47", "STX6", "GOSR1", "EEA1", "SEC22B", "ANKFY1", "BAK1")	0
GO_REGULATION_OF_PROTEIN_UBIQUITINATION_INVOLVED_IN_UBIQUITIN_DEPENDENT_PROTEIN_CATABOLIC_PROCESS	0.18859	0.444753	0.371631	1.20645	12620	82	c("PSMB8", "PML", "PSMB10", "PSME1", "FBXW7", "PSME2", "UBC", "PSMB5", "PSMA3", "PSMB3", "BUB3", "PSMD12", "PSMB4", "PSMC2", "ANAPC1", "PTEN", "PSMD11", "PSMC4", "PSMA4", "PSMA7", "PSMA2", "PSMD14", "PSME3", "PSMC1", "RAB1A", "PSMD2", "PTK2", "PSMD4", "PSMF1", "CDC16", "PSMB1", "PSMA6", "SMURF1", "PSMB6", "UBE2E1", "UBB", "CDC26", "PSMB7", "PSMB2", "PSMD1", "PSMA5", "PSMD8", "PSMC6")	0
GO_POLYSACCHARIDE_BIOSYNTHETIC_PROCESS	0.817856	0.944213	-0.261766	-0.753692	35166	24	c("PGM5", "PPP1R3C", "B3GNT8", "PER2", "AKT1")	0
GO_REGULATION_OF_TYROSINE_PHOSPHORYLATION_OF_STAT_PROTEIN	0.00124777	0.0168072	0.713787	1.8978	71	27	c("LIF", "IL6", "IGF1", "PTGER4", "STAT3", "TNFRSF1A", "SOCS3", "JAK2", "PTPN2")	0
GO_ORGAN_REGENERATION	1.60375e-05	0.000660369	0.772229	2.3104	0	50	c("CDKN1A", "LIF", "SULF2", "CCND1", "CCL2", "CXCL12", "ADM", "GAS6", "NNMT", "FAS", "IGF2R", "TGFBR2", "SOCS3", "NR4A3", "ANXA3", "GLI1")	0
GO_GLAND_MORPHOGENESIS	0.00579411	0.0492664	0.554714	1.71304	369	60	c("IL6", "CYP7B1", "SFRP1", "CSF1", "CCL11", "TNC", "PML", "ID4", "TGFBR2", "EGFR", "FGFR2", "NRP1", "PLXNA1", "TGFB3", "FEM1B", "LAMA5", "WNT5A", "CEBPB")	0
GO_RIBOSOME_BIOGENESIS	0.591746	0.791912	0.25215	0.941516	47073	250	c("RPS27L", "ISG20", "HEATR1", "RRS1", "UTP20", "NOP58", "PNO1", "DDX21", "MTG1", "RPS19", "RPF2", "WDR36", "RCL1", "C1D", "GTPBP10", "GNL3", "RPP30", "MDN1", "GNL2", "FBL", "RPSA", "MAK16", "NOLC1", "EXOSC9", "NGDN", "WBP11", "DROSHA", "MRPL11", "RPL7L1", "C1QBP", "RAN", "RRP1", "RPF1", "EXOSC3", "RPS2", "NOC4L", "WDR75", "PES1", "MPHOSPH6", "SRFBP1", "EXOSC1", "ZNHIT6", "GTPBP4", "BRIX1", "TBL3…	0
GO_B_CELL_HOMEOSTASIS	0.0365608	0.167267	0.682774	1.60938	1975	15	c("TNFAIP3", "BAX", "MEF2C")	0
GO_IRE1_MEDIATED_UNFOLDED_PROTEIN_RESPONSE	0.996928	1	0.164071	0.489141	61981	49	c("TPP1", "PTPN1", "LMNA", "ASNA1", "EXTL3", "WFS1", "HDGF", "EDEM1", "SEC31A", "SEC61G", "DNAJB11", "SRPR", "ACADVL", "SRPRB", "YIF1A", "SERP1")	0
GO_SINGLE_ORGANISM_BEHAVIOR	0.220806	0.484802	0.3283	1.14955	16020	142	c("CXCL12", "IGF1", "PTGS2", "PTGS1", "SERPINF1", "AAAS", "PRNP", "THBS1", "EGR2", "EGFR", "SLC1A2", "SERPINE2", "PCDH17", "FGF12", "NLGN2", "NR4A3", "APRT", "BHLHB9", "NPHP1", "NAGLU", "FOS", "PLCB1", "PRKAR1B", "TSPO", "CEBPB", "DYNLRB1", "COMT", "JUN", "HTT", "SRF")	0
GO_POSITIVE_REGULATION_OF_ENDOCYTOSIS	0.0267359	0.13851	0.496259	1.54064	1714	62	c("C4B", "CCL2", "C3", "GAS6", "C2", "SERPINE1", "PROS1", "B2M", "ITGA2", "PYCARD", "MAGI2", "FLOT1", "WNT5A", "CD63", "ACTN4", "LMAN2", "VPS28", "ATAD1", "CD47", "CALR", "PPT1")	0
GO_MRNA_SPLICE_SITE_SELECTION	0.413545	0.660212	-0.356209	-1.02562	17781	24	c("NOL3", "LUC7L", "LUC7L3", "CELF1", "SFSWAP", "SRSF1")	0
GO_REGULATION_OF_TRANSLATION_IN_RESPONSE_TO_STRESS	0.227578	0.493312	0.518149	1.23741	12384	16	c("PML", "EIF2AK2", "IMPACT", "RPS6KA3", "EIF2AK1", "EIF2S1", "PPP1R15A")	0
GO_POSITIVE_REGULATION_OF_ERYTHROCYTE_DIFFERENTIATION	0.134494	0.361984	0.582947	1.37407	7268	15	c("ISG15", "ACVR1B")	0
GO_LYSOSOMAL_TRANSPORT	0.895669	0.984656	0.232344	0.699936	56041	52	c("ARSB", "SCARB2", "M6PR", "VPS53", "VPS16", "AP3B1", "VPS52", "EHD3", "VPS41", "VPS33A", "HGSNAT", "HMGXB4", "ANKFY1", "LAMP1", "AP1G1")	0
GO_POSITIVE_REGULATION_OF_DNA_BIOSYNTHETIC_PROCESS	0.988906	1	0.183217	0.515784	59008	36	c("PDGFRB", "KLF4", "CCT7", "PNKP", "TCP1", "HGF", "CCT3")	0
GO_REGULATION_OF_CALCIUM_MEDIATED_SIGNALING	0.305774	0.575761	0.409996	1.12722	17984	32	c("IGF1", "PRNP", "RCAN1", "GSTM2", "ATP2B4", "HTT", "MYO5A", "TMBIM4", "HINT1")	0
GO_REGULATION_OF_ALPHA_BETA_T_CELL_ACTIVATION	0.0189552	0.108487	0.656113	1.67421	1068	22	c("IL6", "IRF1", "CD55", "LGALS9", "BCL6", "TGFBR2", "PNP", "AP3B1", "GLI3")	0
GO_MUSCLE_ORGAN_DEVELOPMENT	0.0184508	0.106594	0.434173	1.49323	1310	123	c("LIF", "CHODL", "CXCL10", "IGF1", "EGR2", "GPX1", "CTSB", "MAFF", "ID3", "AEBP1", "TPM1", "ATF3", "LAMA2", "FGFR2", "SVIL", "FOS", "ARID5B", "IGSF8", "LMNA", "LAMA5", "EVC", "WNT5A")	0
GO_POSITIVE_REGULATION_OF_HEMOPOIESIS	0.000564162	0.00887942	0.585791	1.86191	36	72	c("LIF", "ISG15", "IL6", "RUNX1", "CSF1", "GAS6", "TRIB1", "LGALS9", "TGFBR2", "IL1RL2", "KLF10", "PNP", "ACVR1B", "FOS")	0
GO_REGULATION_OF_PHOSPHATIDYLINOSITOL_3_KINASE_ACTIVITY	0.100547	0.306832	-0.496865	-1.38577	4412	21	c("PDGFRA", "TNFAIP8L3", "IRS1", "FGFR3")	0
GO_CELLULAR_RESPONSE_TO_EPIDERMAL_GROWTH_FACTOR_STIMULUS	0.125284	0.345967	-0.494319	-1.34447	5563	19	c("ERRFI1", "STAT5B", "EEF1A1", "BAG4", "PLCG1", "INPP5K", "SNAI2", "AKT1", "PDPK1", "MCM7")	0
GO_MYELOID_CELL_HOMEOSTASIS	0.0307837	0.151873	0.509853	1.54094	1930	53	c("IL6", "BAX", "ADAR", "BCL6", "SFXN1", "HMOX1", "MTHFD1", "PRDX1", "JAK2", "RPS19", "PTPN2", "NCSTN", "JAM3", "SRF", "SLC11A2", "PKNOX1")	0
GO_REGULATION_OF_BLOOD_PRESSURE	0.343233	0.608697	0.347252	1.07804	22016	62	c("SOD2", "GAS6", "GJA1", "PTGS2", "PTGS1", "ENG", "RENBP", "TPM1", "HMOX1", "CTSZ", "DDAH1")	0
GO_REGULATION_OF_MORPHOGENESIS_OF_A_BRANCHING_STRUCTURE	0.109362	0.321536	0.526097	1.3892	6287	26	c("SULF1", "SFRP1", "FGFR2", "WNT5A")	0
GO_RESPONSE_TO_ELECTRICAL_STIMULUS	0.0161886	0.0986994	0.713889	1.70487	880	16	c("IL6", "IGF1", "HIF1A")	0
GO_REGULATION_OF_CYTOKINE_PRODUCTION	1.2571e-05	0.000660369	0.590392	2.20495	0	251	c("SULF2", "ISG15", "ZBP1", "IL6", "SULF1", "BCL3", "CCL2", "TNFAIP3", "LPL", "BST2", "RUNX1", "C3", "GAS6", "IFIH1", "IRF1", "IL17RA", "PTGS2", "SERPINE1", "PTGER4", "PRNP", "LGALS9", "THBS1", "PML", "FBLN1", "BCL6", "BIRC3", "ZFP36", "B2M", "IGF2BP2", "EIF2AK2", "GSDMD", "LRRFIP1", "TMEM173", "MYD88", "NFKB2", "ZC3HAV1", "LY96", "HMOX1", "FN1", "PYCARD", "REL", "CCBE1", "NMI", "IL1RL2", "RELB",…	0
GO_REGULATION_OF_ERBB_SIGNALING_PATHWAY	0.313073	0.58082	0.367504	1.1071	19588	52	c("LGMN", "EGFR", "RHBDF2", "PLAUR", "AFAP1L2", "ITGA1", "FBXW7", "PTPN2", "UBC", "SH3KBP1", "AP2M1", "SPRY2", "ADAM17", "SOCS5", "FER")	0
GO_VENTRICULAR_SEPTUM_MORPHOGENESIS	0.269954	0.539163	-0.419689	-1.15644	11918	20	c("FZD2", "FGFRL1", "CITED2", "HES1", "ZFPM2", "RBM15", "VANGL2")	0
GO_NEGATIVE_REGULATION_OF_SMOOTH_MUSCLE_CELL_PROLIFERATION	0.325089	0.594354	0.454216	1.12481	18071	19	c("TNFAIP3", "TRIB1", "TPM1", "HMOX1", "KLF4", "COMT")	0
GO_CHEMICAL_HOMEOSTASIS	0.000674109	0.010063	0.400413	1.54735	56	370	c("LCN2", "IL6", "TMEM178", "ICAM1", "CCL2", "STEAP4", "SESN2", "SLC39A14", "CXCL12", "LPL", "IL1R1", "ADM", "BAX", "SOD2", "GAS6", "CCL7", "BBC3", "TAP1", "HK2", "CD55", "GJA1", "CCL11", "SERPINF1", "RYR3", "PTGER4", "FAS", "NUBP1", "PRNP", "TMTC2", "PML", "CP", "DMPK", "CIB2", "STAT3", "CKB", "STAT1", "PTGER3", "GK", "B2M", "RAB20", "SFXN1", "GRINA", "HMOX1", "FN1", "HAS2", "HEXB")	0
GO_SYNAPSE_ORGANIZATION	0.222666	0.487409	0.382975	1.18619	14257	61	c("DNM3", "PDZRN3", "TNC", "PCDH17", "FARP1", "NLGN2", "MAGI2", "PCDHB16", "WNT5A", "RYK", "AGRN", "PCDHB9", "MYO5A", "LAMB2", "FZD1", "COL4A1", "PTEN")	0
GO_METANEPHROS_DEVELOPMENT	0.575908	0.781462	0.321926	0.91024	34455	37	c("KIF26B", "PDGFRB", "STAT1", "ID3", "OSR1", "ROBO2", "GLI3", "LAMB2", "PTCH1")	0
GO_REGULATION_OF_MICROTUBULE_BASED_PROCESS	0.244397	0.51206	0.326968	1.13447	17535	132	c("PSRC1", "CKAP2", "PARP3", "MID1", "PHLDB2", "NUBP1", "NEK6", "BIRC3", "RGS2")	0
GO_NEGATIVE_REGULATION_OF_TRANSPORTER_ACTIVITY	0.615634	0.807311	0.32613	0.879935	35840	29	c("GNB5", "GSTM2", "FGF12", "SUMO1")	0
GO_ENDOSOME_ORGANIZATION	0.984363	1	-0.179544	-0.591241	38400	43	c("FAM109A", "VPS37D", "FAM109B")	0
GO_REGULATION_OF_WOUND_HEALING	0.0408958	0.178096	0.487981	1.49396	2594	57	c("TNFAIP3", "TNFRSF12A", "GJA1", "FAM46A", "SERPINE1", "PTGER4", "PHLDB2", "THBS1", "PTGER3", "PROS1", "TGFBR2", "PLAUR", "SERPINE2")	0
GO_REGULATION_OF_MAPK_CASCADE	0.00219022	0.024972	0.392916	1.4999	180	319	c("EDA2R", "LIF", "IL6", "ICAM1", "GDF15", "SFRP1", "CCL2", "IGF1", "C3", "GAS6", "CCL7", "TRIB1", "CNKSR3", "CCL11", "MID1", "FAS", "GADD45G", "PDGFRB", "GLIPR2", "MAP3K8", "LGALS9", "THBS1", "MAP4K3", "NRK", "CD44", "FBLN1", "EIF2AK2", "ST5", "EGFR", "ATF3", "GCNT2", "RGS2", "FN1", "PYCARD", "MAP3K14", "DUSP3", "FGFR2", "KLF4", "ADAM9", "NRP1", "ITGA1", "PTPN1", "PRDX1", "TGFB3", "ATP6AP2", "JA…	0
GO_MYELOID_LEUKOCYTE_MIGRATION	0.0020822	0.0244131	0.678294	1.85291	121	31	c("IL6", "CCL2", "CCL7", "IL17RA", "CCL11", "ITGA1", "ITGA9", "IL17RC", "RPS19", "IRAK4")	0
GO_COLLAGEN_FIBRIL_ORGANIZATION	0.126268	0.347927	0.536857	1.3699	7120	22	c("COL12A1", "COL14A1", "COL5A2", "COL5A1", "LOXL2", "ADAMTS2", "FMOD", "PLOD3", "COL3A1", "DDR2", "P4HA1", "ANXA2", "SERPINH1")	0
GO_POSITIVE_REGULATION_OF_NEURON_DEATH	0.503483	0.727588	0.333233	0.961874	30574	41	c("BAX", "BBC3", "CDC34", "ITGA1", "FBXW7", "MCL1", "JUN", "HDAC4")	0
GO_RESPONSE_TO_ESTRADIOL	0.0334434	0.159296	0.466605	1.49267	2206	75	c("CCND1", "SFRP1", "IGF1", "C3", "AHR", "PTGS2", "PDGFRB", "STAT3", "PTGER3", "ITGA2", "EGFR", "SOCS3", "MBD1")	0
GO_CORONARY_VASCULATURE_DEVELOPMENT	0.630556	0.816767	0.325736	0.866059	36384	27	c("PDGFRB", "PRICKLE1", "NRP1", "SRF", "MEGF8")	0
GO_CARTILAGE_DEVELOPMENT	0.0169437	0.101174	0.500085	1.57972	1104	69	c("SULF2", "TIMP1", "SULF1", "RUNX1", "NPPC", "CD44", "TGFBR2", "ROR2", "COL27A1", "SMAD1", "OSR1", "THBS3", "EVC", "WNT5A", "PRRX1", "SRF", "AXIN2", "SNAI1", "BMP5", "BMP3", "IMPAD1", "MEF2C", "BMPR2", "BMPR1A")	0
GO_REGULATION_OF_TUMOR_NECROSIS_FACTOR_SUPERFAMILY_CYTOKINE_PRODUCTION	0.00360241	0.0362243	0.623843	1.79232	217	40	c("BCL3", "CCL2", "TNFAIP3", "GAS6", "PTGER4", "LGALS9", "THBS1", "ZFP36", "LY96", "PYCARD", "JAK2", "TSPO", "NOD1")	0
GO_NEURON_PROJECTION_EXTENSION	0.617733	0.808523	0.31821	0.880294	36444	33	c("DCLK1", "MAP1B", "NDN", "IMPACT", "NRP1", "PLXNA1", "FMOD", "LAMB2", "POSTN", "NRP2")	0
GO_REGULATION_OF_CARDIAC_MUSCLE_TISSUE_DEVELOPMENT	0.219937	0.483907	0.460798	1.22516	12690	27	c("GJA1", "PRICKLE1", "TGFBR2", "FGFR2", "EFNB2")	0
GO_PYRIMIDINE_NUCLEOTIDE_BIOSYNTHETIC_PROCESS	0.417923	0.662818	0.413377	1.03448	23340	20	c("CTPS", "UCK2", "NME1", "TYMS", "DTYMK", "CTPS2")	0
GO_REGULATION_OF_PHOSPHATIDYLINOSITOL_3_KINASE_SIGNALING	0.275692	0.545358	-0.318491	-1.11028	10075	57	c("PDGFRA", "PRR5L", "PTPN13", "IRS1", "TGFB2", "FGF10", "PRR5", "ANGPT1", "FGFR3", "PIK3CA", "FGFR1", "FGFR4")	0
GO_RESPONSE_TO_COLD	0.000212781	0.00419193	0.794142	2.02642	11	22	c("CXCL10", "IL6", "LPL", "ADM", "PLAC8", "NFKBIA", "GK", "HSPA2", "FOS")	0
GO_CELLULAR_RESPONSE_TO_INTERLEUKIN_1	0.000130232	0.00287901	0.689427	2.02358	7	45	c("IL6", "ICAM1", "SFRP1", "CCL2", "IL1R1", "CCL7", "CCL11", "PTGER4", "FAS", "TNIP2", "PTGER3", "FN1", "HAS2", "PYCARD", "IL1RL2", "RELA", "PLCB1", "CEBPB", "IRAK2", "HSPA9", "IRAK1", "OTUB1")	0
GO_CIRCULATORY_SYSTEM_PROCESS	0.0564566	0.216841	0.384649	1.3493	4103	144	c("CXCL10", "ICAM1", "CXCL12", "ADM", "NPPC", "SOD2", "GAS6", "GJA1", "PTGS2", "PTGS1", "GPX1", "ENG", "RENBP", "STAT1", "RCAN1", "GCLC", "PTGER3", "TPM1", "HMOX1", "RGS2", "CYB5R3", "CTSZ", "FGF12", "DDAH1", "GAA", "ITGA1")	0
GO_REGULATION_OF_TRIGLYCERIDE_METABOLIC_PROCESS	0.447365	0.684747	0.417006	1.00917	24477	17	c("C3", "FBXW7", "ABHD5", "SREBF1", "LMF1", "CTDNEP1")	0
GO_RESPONSE_TO_COCAINE	0.182652	0.438619	0.535915	1.29693	9993	17	c("BAX", "MDM2", "MBD1", "SMPD1", "CNR1", "EFTUD2", "PPP1R15A")	0
GO_CELL_CHEMOTAXIS	0.000156885	0.00329231	0.63786	1.96492	9	59	c("CXCL10", "IL6", "CXCL1", "CCL2", "CXCL12", "GAS6", "CCL7", "IL17RA", "CCL11", "CXCL16", "PDGFRB", "ENG", "VCAM1", "CXCL2", "NRP1", "ITGA1", "ITGA9", "IL17RC", "RPS19")	0
GO_DNA_TEMPLATED_TRANSCRIPTION_TERMINATION	0.884152	0.979429	0.227145	0.74002	59315	84	c("CSTF3", "THOC6", "POLR2L", "MNAT1", "SRSF5", "POLR3K", "POLR2K", "GTF2H4", "CPSF1", "PAPOLA", "POLR1A", "ERCC3", "CCNH", "THOC2", "MAGOH", "TAF1D", "CDK7", "CDC40", "NCBP1", "SRSF9", "NUDT21", "CPSF2", "SMN1", "POLR2A", "CPSF3", "RNPS1", "THOC5", "TWISTNB", "GTF2H2", "EIF4A3", "GTF2H3", "U2AF1", "SNRPE", "TTF1", "DHX38", "ZNRD1", "SNRPB", "SNRPD3", "GTF2H5")	0
GO_POSITIVE_REGULATION_OF_CATION_CHANNEL_ACTIVITY	0.933237	1	-0.228818	-0.622349	41445	19	c("GSTO1", "PKD2", "STIM1", "S100A1", "AKAP7")	0
GO_REGULATION_OF_CELLULAR_SENESCENCE	0.648082	0.83015	0.344526	0.843629	35801	18	c("NEK6", "BCL6", "BMPR1A")	0
GO_RESPONSE_TO_AMINE	0.169239	0.41962	0.522625	1.30787	9451	20	c("ICAM1", "CTSB", "ITGA2", "NME1")	0
GO_REGULATION_OF_ORGANIC_ACID_TRANSPORT	0.792801	0.929159	-0.282526	-0.758259	35484	18	c("ATP1A2", "GABBR1", "PLA2R1", "PER2", "DPYSL2", "AKT1", "ARL6IP5")	0
GO_REGULATION_OF_DNA_DEPENDENT_DNA_REPLICATION	0.654157	0.834922	-0.290509	-0.868892	27505	28	c("CDK2", "MRE11A", "WRNIP1", "BRCA2", "WIZ", "TERF2", "CHTF8")	0
GO_PROTEIN_HOMOTETRAMERIZATION	0.11255	0.327074	0.48383	1.36205	6715	36	c("DCXR", "SOD2", "RYR3", "CTH", "PCBD2")	0
GO_VESICLE_LOCALIZATION	0.98027	1	0.19172	0.65398	68911	116	c("CTSC", "COL7A1", "SYTL2", "CTSZ", "SEC24D", "BLOC1S2", "HTT", "AP3B1", "AP3S2", "SEC13", "MYO5A", "ACTN4", "SYT6", "TMED9", "ARL6", "SCFD1", "DTNBP1", "RAB11A", "SAR1B", "SNAP47", "VPS33A", "TRAPPC9", "RAB1B", "TRAPPC2L", "SEC22B", "SEC31A", "RAB1A", "TRAPPC6A", "TMED10", "SEC23IP", "KIF3B")	0
GO_POSITIVE_REGULATION_OF_TYPE_I_INTERFERON_PRODUCTION	0.000369936	0.00626511	0.656047	1.95586	22	49	c("ZBP1", "IFIH1", "IRF1", "LRRFIP1", "TMEM173", "MYD88", "NFKB2", "ZC3HAV1", "RELA", "POLR2L", "FLOT1", "DDX58", "IRAK1", "XRCC5", "POLR3K")	0
GO_REGULATION_OF_STRESS_ACTIVATED_PROTEIN_KINASE_SIGNALING_CASCADE	0.330008	0.599187	0.314413	1.07533	23289	118	c("EDA2R", "SFRP1", "MID1", "GADD45G", "LGALS9", "NRK", "EIF2AK2", "PYCARD", "DUSP3", "PTPN1", "PRDX1", "PLCB1", "MUL1", "WNT5A", "LTBR")	0
GO_MYELOID_CELL_DEVELOPMENT	0.35103	0.613284	0.433829	1.09655	19696	21	c("BCL6", "LRRK1", "SRF", "SLC11A2", "PTPN11", "MEIS1", "ANXA2")	0
GO_NEGATIVE_REGULATION_OF_KINASE_ACTIVITY	0.0512366	0.205799	0.382824	1.35277	3759	153	c("CDKN1A", "IL6", "SFRP1", "TNFAIP3", "PODN", "TRIB1", "PKIA", "ADAR", "DEPTOR", "SOCS3", "RGS2", "PYCARD", "DUSP3", "FGFR1OP", "PPM1F", "PKIG", "BGN", "PTPN1", "IRS2", "CDK5RAP1", "PTPN2", "PRKAR1B")	0
GO_REGULATION_OF_MITOCHONDRIAL_MEMBRANE_PERMEABILITY_INVOLVED_IN_APOPTOTIC_PROCESS	0.555387	0.765176	0.388872	0.916617	30016	15	c("BAX", "BBC3", "BLOC1S2")	0
GO_REGULATION_OF_HISTONE_DEACETYLATION	0.436307	0.677292	0.421145	1.01919	23872	17	c("PML", "BCL6", "SREBF1", "ZNHIT1")	0
GO_REGULATION_OF_PHOSPHATASE_ACTIVITY	0.440031	0.679006	-0.275748	-1.00351	15144	72	c("NPNT", "PPP2R1B", "PPP4R4", "TGFB2", "CNST", "ZFYVE1", "NUAK1", "CCDC8", "MYO1D", "BAG4", "CEP192", "UBN1", "FKBP1B", "IGBP1")	0
GO_MICROTUBULE_ANCHORING	0.892264	0.982164	-0.257017	-0.659276	41003	15	c("CEP350", "NIN", "CLASP1", "BICD2", "CEP57", "BBS4", "CEP57L1", "HOOK3", "DAG1", "GCC2", "CLASP2")	0
GO_CELL_DIVISION	0.975454	1	0.194052	0.733197	79120	284	c("PSRC1", "CCND1", "CCNG1", "CKAP2", "NEK6", "GNAI1", "CCND2", "SOX5", "BCL2L1", "FGFR2")	0
GO_REGULATION_OF_MRNA_CATABOLIC_PROCESS	0.493728	0.719796	0.395733	0.969015	27274	18	c("ZFP36", "ZC3HAV1", "NBAS")	0
GO_NEGATIVE_REGULATION_OF_CELL_DIVISION	0.132024	0.357329	0.511231	1.34994	7590	26	c("LIF", "BUB3", "MAD1L1", "PTCH1")	0
GO_CELLULAR_RESPONSE_TO_UV	0.0424197	0.181694	0.517801	1.51337	2595	44	c("CDKN1A", "BAX", "MDM2", "PTGS2", "IMPACT", "FBXW7")	0
GO_REGULATION_OF_NUCLEAR_DIVISION	0.180393	0.436076	0.373312	1.2141	12085	83	c("LIF", "IGF1", "PDGFRB", "NEK6", "PLCB1", "WNT5A", "CHMP1B", "BUB3", "MAD1L1", "PTEN", "H2AFY", "PDCD6IP", "CALR", "CUL9", "PCID2", "CAV2")	0
GO_RESPONSE_TO_ACID_CHEMICAL	0.00972312	0.0691847	0.423618	1.50942	721	163	c("IL6", "ICAM1", "SFRP1", "CCL2", "MGMT", "PTGS2", "PTGS1", "SERPINF1", "PTGER4", "TNC", "FAS", "PDGFRB", "IGF2R", "MMP2", "COL5A2", "ID3", "ITGA2", "EGFR", "SLC1A2", "FN1", "BCL2L1", "COL18A1", "RELA", "KLF4", "COL16A1", "OSR1", "NDUFA13", "WNT5A", "ATP2B4", "CEBPB", "SREBF1", "NME1")	0
GO_POSITIVE_REGULATION_OF_EPITHELIAL_TO_MESENCHYMAL_TRANSITION	0.646886	0.829297	0.322898	0.852636	37193	26	c("GLIPR2", "TGFBR2", "GCNT2", "TGFB3", "AXIN2", "SNAI1")	0
GO_RESPONSE_TO_STEROID_HORMONE	0.00018972	0.00384216	0.452687	1.68407	14	241	c("CDKN1A", "IL6", "CCND1", "SFRP1", "CCL2", "IGF1", "ADM", "BAX", "C3", "MDM2", "AHR", "PTGS2", "PTGS1", "SERPINF1", "PTGER4", "FAS", "PDGFRB", "THBS1", "ARSB", "STAT3", "SERPINB9", "PTGER3", "PGRMC2", "ITGA2", "PMEPA1", "TGFBR2", "EGFR", "SOCS3", "LDHA", "HMOX1", "FN1", "JUNB", "RELA", "MBD1", "SDC1", "NR4A3", "ADAM9", "ANXA3", "TGFB3", "FOS", "JAK2", "RBM14", "WNT5A", "TRIM25", "TSPO", "SREBF1…	0
GO_POSITIVE_REGULATION_OF_RNA_SPLICING	0.883297	0.978962	-0.255404	-0.676229	40000	17	c("RBMX", "HSPA1A", "SNRNP70", "ERN1", "SETX", "TRA2B", "PIK3R1", "U2AF2", "THRAP3", "RBM22", "HNRNPK", "SNW1", "PRPF19", "HSPA8", "DAZAP1", "POLR2A", "SF3B4")	0
GO_RESPONSE_TO_INTERLEUKIN_4	0.178485	0.433272	0.53829	1.30268	9765	17	c("CCL11", "PML", "CTSB", "TCF7")	0
GO_CARDIAC_CHAMBER_MORPHOGENESIS	0.904914	0.988172	-0.215358	-0.734291	33955	51	c("FZD2", "FGFRL1", "TBX2", "CITED2", "RARA", "HES1", "ZFPM2", "RBM15", "HEG1", "VANGL2", "DHRS3", "TGFBR3", "NOTCH2", "SOS1", "DVL3", "SAV1", "SOX4", "SMARCD3", "RBPJ")	0
GO_REGULATION_OF_CARTILAGE_DEVELOPMENT	0.581897	0.785337	0.329094	0.904792	34225	32	c("EFEMP1", "SOX5", "RELA", "LOXL2", "SMAD1", "WNT5A", "AXIN2", "GLI3", "BMPR2")	0
GO_POSITIVE_REGULATION_OF_INTERLEUKIN_8_PRODUCTION	0.146959	0.385152	0.557798	1.34989	8040	17	c("SERPINE1", "PTGER4", "LGALS9", "PYCARD", "AFAP1L2", "WNT5A", "DDX58")	0
GO_REGULATION_OF_DEFENSE_RESPONSE_TO_VIRUS	0.340338	0.606477	0.327609	1.07483	23013	88	c("TNFAIP3", "ITPKC", "PML", "BIRC3", "B2M", "EIF2AK2", "TMEM173", "ZC3HAV1", "TMEM203", "STAT2", "MUL1", "BIRC2", "TSPAN6", "DDX58", "TRAF3")	0
GO_RESPONSE_TO_PEPTIDE	0.00508276	0.0451523	0.410987	1.50998	393	214	c("TIMP1", "IL6", "CASP4", "CCL2", "TNFAIP3", "SESN2", "CXCL12", "BAIAP2", "IGF1", "ADM", "MDM2", "NFKBIA", "GJA1", "FAS", "GNAI1", "EGR2", "STAT3", "STAT1", "CTSB", "SOCS3", "JUNB", "KLF10", "RELA", "KLF4", "GNG8", "NR4A3", "ATP6V1D", "APRT", "TCIRG1", "PTPN1", "IRS2", "JAK2", "PTPN2", "PRKAR1B", "ATP2A2", "BCAR1")	0
GO_REGULATION_OF_ENDOTHELIAL_CELL_APOPTOTIC_PROCESS	0.000349901	0.00599594	0.758163	1.98455	19	25	c("ICAM1", "TNFAIP3", "GAS6", "NDNF", "SERPINE1", "THBS1", "TNIP2", "ECSCR", "COL18A1")	0
GO_DNA_DEPENDENT_DNA_REPLICATION	0.956888	1	0.207501	0.639203	60992	59	c("PARP3", "CDC34", "RPA1", "PRIM2")	0
GO_POSITIVE_REGULATION_OF_CELLULAR_PROTEIN_CATABOLIC_PROCESS	0.125892	0.347223	0.350408	1.23714	9224	152	c("TNFAIP3", "PSMB8", "MDM2", "CTSC", "TRIB1", "PSMB10", "ECSCR", "PRICKLE1", "GCLC", "PSME1", "RNF19B", "NKD2", "FBXW7", "PSME2", "SUMO1", "BCAP31", "UBC", "PSMB5", "PSMA3", "PSMB3", "SUMO2", "BUB3", "PSMD12", "ARIH1", "PSMB4", "PSMC2", "ANAPC1", "UBE2V2", "PTEN", "PSMD11", "SOCS5", "RCHY1", "PSMC4", "PSMA4", "PSMA7", "PSMA2", "PSMD14", "STUB1", "PSME3", "PSMC1", "SGTA")	0
GO_STEROL_HOMEOSTASIS	0.0574665	0.218977	-0.510514	-1.4699	2470	24	c("FABP3", "EHD1", "APOE", "LDLR", "ABCA1", "LDLRAP1", "NPC1", "TMEM97")	0
GO_REGULATION_OF_LEUKOCYTE_APOPTOTIC_PROCESS	0.0204119	0.114782	0.578092	1.62741	1217	36	c("CXCL12", "BAX", "GAS6", "BBC3", "FAS", "LGALS9", "BCL6", "NR4A3", "IRS2", "MIF", "WNT5A")	0
GO_CELLULAR_RESPONSE_TO_LIPID	2.54214e-05	0.000920253	0.490706	1.82001	1	234	c("CXCL10", "IL6", "ICAM1", "SFRP1", "CCL2", "TNFAIP3", "SBNO2", "IGF1", "MDM2", "NFKBIA", "AHR", "SERPINF1", "CXCL16", "SERPINE1", "PTGER4", "TNC", "FAS", "GNAI1", "TNIP2", "SERPINB9", "PTGER3", "B2M", "PGRMC2", "ID3", "ITGA2", "PMEPA1", "PIM1", "EGFR", "LY96", "FN1", "PYCARD", "RELA", "KLF4", "NR4A3", "ADAM9", "OSR1", "JAK2", "NDUFA13", "RBM14", "WNT5A", "TSPO", "CEBPB", "LITAF", "IRAK2", "SREB…	0
GO_SECRETION_BY_CELL	0.00519683	0.0456327	0.414324	1.51477	399	204	c("TIMP1", "IL6", "PCDH7", "LGALS3BP", "IGF1", "EXOC4", "ADM", "LTBP2", "GAS6", "SERPINE1", "VMP1", "TNFAIP2", "THBS1", "ECM1", "SYTL2", "PROS1", "STXBP2", "WLS", "SLC1A2", "FN1", "SERPINE2", "PNP", "NR4A3", "CREB3L1", "ANXA3", "CLEC3B", "TGFB3", "NKD2", "RARRES2", "SCRN1", "CD63", "ACTN1", "SERPING1", "EXOC1", "MYO5A", "ACTN4", "SYT6", "LMF1")	0
GO_LIPOPROTEIN_METABOLIC_PROCESS	0.549441	0.760239	0.29745	0.937485	35761	68	c("LPL", "PLAUR", "SDC1", "ZDHHC21", "PIGU", "PIGM", "PIGN", "GPAA1", "PIGK", "PIGS", "ZDHHC12", "ZDHHC3", "PIGF", "GOLGA7", "ZDHHC5", "DBI", "NMT1", "PPT1", "PIGC")	0
GO_KERATAN_SULFATE_METABOLIC_PROCESS	0.457076	0.690399	-0.383785	-1.00012	20833	16	c("GALNS", "OGN", "B4GALT4", "B4GALT3")	0
GO_REGULATION_OF_COAGULATION	0.387215	0.641519	0.378614	1.05352	22945	34	c("FAM46A", "SERPINE1", "THBS1", "PTGER3", "PROS1", "PLAUR", "SERPINE2")	0
GO_MEMBRANE_BIOGENESIS	0.792017	0.928992	0.296448	0.734114	44028	19	c("NLGN2", "MAGI2", "FLOT1", "PTEN", "S100A10", "CAV2", "ANXA2")	0
GO_REGULATION_OF_EPIDERMIS_DEVELOPMENT	0.510328	0.732761	-0.329241	-0.957731	21863	25	c("TGFB2", "TRADD", "ERRFI1", "EZH2", "HES1", "MAFG")	0
GO_FORMATION_OF_PRIMARY_GERM_LAYER	0.0105376	0.0730066	0.551499	1.66681	660	53	c("EXOC4", "COL12A1", "COL7A1", "MMP2", "ITGA2", "WLS", "FN1", "TXNRD1", "FGFR2", "ETS2", "KLF4", "NR4A3", "SMAD1", "COL4A2", "WNT5A", "SRF", "SNAI1", "FOXF1", "BMPR2", "BMPR1A")	0
GO_NEGATIVE_REGULATION_OF_MUSCLE_CELL_DIFFERENTIATION	0.315036	0.582469	0.433597	1.12631	17957	24	c("CXCL10", "PRICKLE1", "ID3")	0
GO_ENERGY_RESERVE_METABOLIC_PROCESS	0.340293	0.606477	-0.329746	-1.07461	13364	41	c("LEPR", "PGM5", "PPP1R3C", "PFKM", "PHKA2", "PYGM", "PER2", "AKT1")	0
GO_GLYCOLIPID_BIOSYNTHETIC_PROCESS	0.0388657	0.172748	0.564062	1.5508	2285	32	c("ST6GALNAC5", "A4GALT", "PLAUR", "PIGU", "PIGM", "PIGN", "GPAA1", "PIGK", "PIGS", "ST6GALNAC4", "PIGF")	0
GO_REGULATION_OF_ACTIN_NUCLEATION	0.10045	0.306832	-0.526353	-1.39361	4548	17	c("GSN", "TRIM27", "WIPF2", "WASL", "AP1AR", "ABI2", "WIPF1", "WHAMM")	0
GO_EPITHELIAL_CELL_DEVELOPMENT	0.124074	0.344927	0.38934	1.27735	8389	88	c("CDKN1A", "ICAM1", "GJA1", "RAP2B", "GPX1", "ENG", "COL18A1", "SDC1", "MAGI2", "FRMD6", "RFX3", "FEM1B", "FOSL2", "WNT5A", "ACTA2", "BMP5", "PLOD3")	0
GO_AMIDE_TRANSPORT	0.0283761	0.145446	0.593751	1.602	1651	29	c("IL6", "SLC19A2", "PDPN", "TAP1", "TAPBP")	0
GO_REGULATION_OF_INTERFERON_GAMMA_PRODUCTION	0.00238808	0.0264596	0.741034	1.87305	133	21	c("ISG15", "BCL3", "GAS6", "PRNP", "LGALS9", "PYCARD", "WNT5A")	0
GO_NEGATIVE_REGULATION_OF_LIPID_METABOLIC_PROCESS	0.192291	0.449697	-0.370802	-1.20269	7592	40	c("APOC1", "WNT4", "APOE", "PDE3B", "WDTC1", "INSIG1", "SNAI2", "SIRT4", "ERLIN1", "REST", "SIRT1", "AKT1", "STK11", "SOD1", "LPCAT1", "PRKAA1", "CRTC3")	0
GO_NEGATIVE_REGULATION_OF_FAT_CELL_DIFFERENTIATION	0.308107	0.577744	0.445547	1.13691	17375	22	c("IL6", "ID4", "WNT5A")	0
GO_PHOTOPERIODISM	0.355855	0.615993	0.459607	1.09761	19365	16	c("BHLHE40", "PML", "CRY1")	0
GO_ALPHA_AMINO_ACID_BIOSYNTHETIC_PROCESS	0.900771	0.986129	-0.221477	-0.714419	35738	39	c("GLUL", "MTR", "PLOD1", "THNSL2", "MTRR", "SLC1A3", "DHFR", "GART", "EIF2B4", "MTHFD2L")	0
GO_SALIVARY_GLAND_DEVELOPMENT	0.104149	0.312879	0.559426	1.41401	5843	21	c("IL6", "EGFR", "FGFR2", "NRP1", "PLXNA1", "TGFB3", "LAMA5")	0
GO_REGULATION_OF_MONOOXYGENASE_ACTIVITY	0.48174	0.710345	0.34583	0.977828	28821	37	c("ENG", "CYGB", "EGFR", "GLA", "DDAH1", "ZDHHC21", "ATP2B4", "NOS1AP", "NOD1")	0
GO_SENSORY_PERCEPTION_OF_MECHANICAL_STIMULUS	0.288147	0.556686	0.38829	1.13485	17633	44	c("ICAM1", "IGF1", "GPX1", "PIEZO2", "ITGA2", "SERPINE2", "HEXB")	0
GO_ESTABLISHMENT_OF_EPITHELIAL_CELL_POLARITY	0.633705	0.81929	-0.32451	-0.870939	28363	18	c("EZR", "FRMD4B", "HES1")	0
GO_EMBRYONIC_DIGIT_MORPHOGENESIS	0.172107	0.423989	0.463762	1.27504	10122	32	c("BAX", "GJA1", "ROR2", "OSR1", "WNT5A", "GLI3", "IMPAD1", "BMPR1A")	0
GO_REGULATION_OF_CANONICAL_WNT_SIGNALING_PATHWAY	0.261236	0.529989	0.313833	1.1165	19349	161	c("SULF2", "SFRP1", "PSMB8", "PSMB10", "LRRK1", "PRICKLE1", "ROR2", "BICC1", "WLS", "MLLT3", "FGFR2", "PSME1", "GLI1", "NKD2", "NKD1", "PSME2", "WNT5A", "FUZ", "UBC", "AXIN2", "PSMB5", "PSMA3", "PSMB3", "GLI3", "PSMD12", "FZD1", "CTDNEP1", "AES", "PSMB4", "PSMC2", "RBX1", "EMD", "PSMD11", "DDIT3", "MCC", "PSMC4", "PSMA4", "DAPK3", "PSMA7", "PSMA2", "NFKB1", "DKK3", "PSMD14", "PSME3", "PSMC1", "RN…	0
GO_T_CELL_ACTIVATION_INVOLVED_IN_IMMUNE_RESPONSE	0.000639667	0.00974441	0.801766	1.9403	34	17	c("IL6", "ICAM1", "BCL3", "PTGER4", "RELB")	0
GO_NEGATIVE_REGULATION_OF_LEUKOCYTE_PROLIFERATION	0.161417	0.406844	0.494371	1.30542	9280	26	c("TNFAIP3", "PRNP", "LGALS9", "CEBPB", "DLG1", "MAD1L1")	0
GO_NEGATIVE_REGULATION_OF_GLIOGENESIS	0.504989	0.728535	0.39641	0.959324	27630	17	c("ID4", "MBD1", "TSPO")	0
GO_REGULATION_OF_NEURONAL_SYNAPTIC_PLASTICITY	0.190538	0.447524	0.546572	1.28833	10297	15	c("SHISA6", "EGR2", "RAB11A")	0
GO_REGULATION_OF_PHOSPHOLIPASE_C_ACTIVITY	0.0571071	0.218632	-0.574377	-1.49679	2602	16	c("ADRA1A", "PDGFRA")	0
GO_REGULATION_OF_DEVELOPMENTAL_GROWTH	0.0490356	0.199729	0.386832	1.36193	3581	148	c("SFRP1", "CXCL12", "IGF1", "TNFRSF12A", "NPPC", "C3", "CSF1", "PLAC8", "GJA1", "LGMN", "PTGER4", "NRK", "STAT3", "TGFBR2", "SEMA3D", "FN1", "MAP1B", "FGFR2", "NRP1", "PLXNA1", "NKD1", "PLCB1", "MUL1", "WNT5A", "WDR36")	0
GO_MEMBRANE_DISASSEMBLY	0.279112	0.546899	0.406272	1.14873	16698	37	c("AAAS", "NEK6", "LMNA", "CTDNEP1", "NUP98", "NUP188", "EMD", "PRKCA", "NUP37", "SEH1L", "NEK9", "NUP93")	0
GO_CELLULAR_RESPONSE_TO_EXTERNAL_STIMULUS	0.000164271	0.00339806	0.509289	1.79387	11	149	c("CDKN1A", "ICAM1", "SFRP1", "GAS6", "MDM2", "IRF1", "GJA1", "PTGS2", "SLC2A1", "PTGER4", "TNC", "FAS", "TNFRSF1A", "CTSB", "ITGA2", "EIF2AK2", "GSDMD", "PIM1", "MYD88", "SLC1A2", "ATF3", "HMOX1", "MAP3K14", "KLF10", "IMPACT", "NUDT1", "FOS", "DNAJC15", "LTBR", "SREBF1", "COMT", "JUN", "SRF", "HDAC4", "GADD45A", "FZD1", "ATP1A1", "POSTN", "BMPR2")	0
GO_NADP_METABOLIC_PROCESS	0.353475	0.614863	0.448367	1.0979	19526	18	c("DCXR", "ME1", "DERA", "RPE", "PRDX5", "TALDO1", "PGM2", "TPI1", "IDH1", "NADK")	0
GO_POSITIVE_REGULATION_OF_MRNA_PROCESSING	0.98179	1	0.194791	0.505989	55964	24	c("ZFP36", "NCBP1", "POLR2G", "SF3B4", "DAZAP1", "CDC73", "HSPA8", "BTG2", "PRPF19", "SNW1")	0
GO_EPITHELIAL_TUBE_BRANCHING_INVOLVED_IN_LUNG_MORPHOGENESIS	0.569643	0.777216	0.3657	0.905609	31666	19	c("TNC", "HHIP", "CTSZ", "FGFR2", "FOXF1", "SPRY2")	0
GO_FATTY_ACID_BETA_OXIDATION	0.410874	0.657762	0.363217	1.03245	24688	38	c("SESN2", "CPT1C", "SCP2", "AMACR")	0
GO_ACTIN_FILAMENT_BASED_PROCESS	0.0208545	0.116817	-0.298566	-1.30138	431	245	c("PDGFRA", "S1PR1", "ELMO1", "TNNT1", "MYO1B", "EZR", "KCNH2", "FGD6", "GSN", "RUFY3", "ABR", "DMD", "DES", "PHACTR1", "KCTD13", "FRYL", "FGD4", "CDC42EP2", "MTSS1", "EPB41L5", "EPB41", "DAAM1", "MYO6", "TRIM27", "EMP2", "CORO7", "GJC1", "S1PR2", "DPYSL3", "FGF10", "JMY", "SYNE2", "CDC42BPG", "BCR", "CYTH2", "SSH2", "ARRB1", "ARHGEF17", "ARAP1", "TRIP10", "NEBL", "NISCH", "LIMCH1", "TAOK2", "WIP…	0
GO_RESPONSE_TO_FLUID_SHEAR_STRESS	0.274596	0.544145	0.437925	1.16435	15844	27	c("GJA1", "PTGS2", "PDGFRB", "HAS2", "KLF4", "TGFB3", "F3", "MEF2C")	0
GO_TRANSITION_METAL_ION_TRANSPORT	0.0139013	0.08887	0.541866	1.63769	871	53	c("STEAP4", "SLC39A14", "CP", "SLC39A1", "SFXN1", "TCN2", "ATP6V1D", "TCIRG1", "SLC39A9", "FTH1", "SLC11A2", "COX17", "ATP6V1H", "SLC31A1", "CLTC", "ATP13A1", "ATP6AP1", "SLC39A3", "ATP6V1A", "SLC30A6", "ATP6V1F", "PICALM", "ATOX1", "ATP6V1G1", "CCS", "ATP6V1B2")	0
GO_POSITIVE_REGULATION_OF_MUSCLE_CELL_DIFFERENTIATION	0.542305	0.755816	0.323237	0.93633	32969	42	c("GDF15", "CTH", "EFNB2", "FLOT1", "PLCB1")	0
GO_REGULATION_OF_ADAPTIVE_IMMUNE_RESPONSE	0.0329473	0.158761	0.555601	1.5641	1965	36	c("TNFAIP3", "C3", "IRF1", "BCL6", "B2M", "PYCARD")	0
GO_PHOSPHATIDYLINOSITOL_BIOSYNTHETIC_PROCESS	0.579298	0.783215	-0.258023	-0.936899	20023	71	c("INPP4B", "IRS1", "MTMR14", "FGF10", "FGFR3", "PIK3CA", "FGFR1", "FGFR4", "PIGA", "MTM1", "MTMR6", "INPP5K")	0
GO_POSITIVE_REGULATION_OF_LIPID_KINASE_ACTIVITY	0.053924	0.211604	-0.569013	-1.50656	2441	17	c("PDGFRA", "TNFAIP8L3", "IRS1", "FGFR3")	0
GO_RESPONSE_TO_CORTICOSTEROID	5.98525e-05	0.00157575	0.615669	1.99498	3	81	c("CDKN1A", "IL6", "CCND1", "CCL2", "IGF1", "ADM", "BAX", "C3", "AHR", "PTGS2", "PTGS1", "SERPINF1", "FAS", "SOCS3", "FN1", "JUNB", "SDC1", "ADAM9", "ANXA3", "FOS")	0
GO_SODIUM_ION_TRANSMEMBRANE_TRANSPORT	0.291064	0.559709	-0.396615	-1.13136	12614	23	c("SCN3A", "ATP1A2", "SLC9A5", "SLC24A3", "PKD2")	0
GO_PROTEIN_UBIQUITINATION_INVOLVED_IN_UBIQUITIN_DEPENDENT_PROTEIN_CATABOLIC_PROCESS	0.998873	1	-0.151203	-0.574292	31910	92	c("KLHL8", "WWP2", "RNF146", "ITCH", "UBE2D1", "TRIM32", "CUL1", "SYVN1", "HACE1", "KLHL28", "SMURF2", "RNF115", "BFAR", "ANAPC7", "GAN", "DZIP3", "ANAPC2", "UBA6", "FBXO45", "RNF111", "RNF14", "UBR5", "ANAPC4", "ANAPC5", "ARIH2", "AMFR", "MYLIP", "RNF19A", "CDC27", "CDC23", "CBL", "UBA52", "SIAH2", "UBE2Z", "FZR1", "KLHL20")	0
GO_NEGATIVE_REGULATION_OF_BLOOD_VESSEL_ENDOTHELIAL_CELL_MIGRATION	0.742909	0.89458	0.325407	0.767022	40151	15	c("THBS1", "KLF4")	0
GO_CELL_PROJECTION_ASSEMBLY	0.661864	0.839365	-0.227517	-0.919441	18373	137	c("S1PR1", "EZR", "EHD1", "FGD6", "DMD", "FGD4", "ICK", "MTSS1", "POC1B", "RAB3IP", "EMP2", "S1PR2", "BAG4", "C2CD3", "TSGA10", "FGD1", "INPP5K", "SPATA13", "WASF2", "SCLT1", "SH2B1", "VANGL2", "FNBP1L", "MYLK", "ARHGEF7", "OPHN1", "FSCN1")	0
GO_PROTEIN_MATURATION	0.00691307	0.0544029	0.441466	1.55498	504	149	c("BAX", "CPZ", "GAS6", "BBC3", "RPS27L", "TSPAN5", "LGMN", "FAS", "PML", "PROS1", "AEBP1", "RHBDF2", "BOK", "PYCARD", "CTSZ", "AGA", "APAF1", "DLC1", "ADAMTS2", "SEC11C", "ATP6AP2", "JAK2", "MUL1", "CASP7", "NCSTN", "SPCS3", "PARL", "NOD1", "CPD", "CPM", "CYCS", "F3", "GLI3", "AIP", "LMF1", "XPNPEP3", "SLC11A2", "ZMPSTE24", "IMMP1L", "PTCH1", "STOML2", "CASP8", "WFS1", "METAP2", "CALR", "IFT57",…	0
GO_PROTEIN_N_LINKED_GLYCOSYLATION	0.706367	0.870855	0.276245	0.834902	44308	53	c("ST6GALNAC5", "MAN2A1", "STT3A", "ST6GALNAC4", "RPN2", "RPN1", "NUDT14", "PRKCSH", "B4GALT1", "UBE2J1", "EDEM1", "ST3GAL1")	0
GO_ANAPHASE_PROMOTING_COMPLEX_DEPENDENT_CATABOLIC_PROCESS	0.0904009	0.29089	0.435661	1.35945	5821	64	c("PSMB8", "PSMB10", "PSME1", "PSME2", "UBC", "PSMB5", "PSMA3", "PSMB3", "BUB3", "PSMD12", "PSMB4", "PSMC2", "ANAPC1", "PSMD11", "PSMC4", "PSMA4", "PSMA7", "PSMA2", "PSMD14", "PSME3", "PSMC1", "PSMD2", "PSMD4", "PSMF1", "CDC16", "PSMB1", "PSMA6", "PSMB6", "UBE2E1", "UBB", "CDC26", "PSMB7", "PSMB2", "PSMD1", "PSMA5", "PSMD8", "PSMC6")	0
GO_HINDLIMB_MORPHOGENESIS	0.0878903	0.285668	-0.55418	-1.42153	4038	15	c("RSPO2", "ZBTB16", "RARG", "AFF3", "CHD7")	0
GO_ESTABLISHMENT_OR_MAINTENANCE_OF_EPITHELIAL_CELL_APICAL_BASAL_POLARITY	0.906947	0.9889	-0.245947	-0.651188	41071	17	EZR	0
GO_VESICLE_ORGANIZATION	0.969309	1	0.196721	0.704325	72449	170	c("CTSC", "COL7A1", "SYTL2", "RAB20", "SERPINE2", "CTSZ", "SEC24D", "BLOC1S2", "VPS8", "NKD2", "AP3B1", "CHMP1B", "SEC13", "SYT6", "TMED9", "VPS28", "SCFD1", "DTNBP1", "PDCD6IP", "UVRAG", "SAR1B", "S100A10", "CAV2", "MYO18A", "VPS41", "AGFG1", "SNAP47", "STX6", "GOSR1", "TRAPPC9", "EEA1", "RAB1B", "TRAPPC2L", "ANXA2", "PICALM", "SEC22B", "SEC31A", "PIK3C2A", "ANKFY1", "RAB1A", "TRAPPC6A", "VTA1",…	0
GO_POSITIVE_REGULATION_OF_BINDING	0.821968	0.945362	0.240514	0.784776	55195	85	c("IGF1", "B2M", "ITGA2", "TMEM173", "PLAUR", "KLF4", "NRP1", "FLOT1", "JAK2", "WNT5A", "NME1", "DPH3", "MEF2C", "RAN")	0
GO_SMOOTH_MUSCLE_CELL_DIFFERENTIATION	0.192056	0.449697	-0.440069	-1.24136	8374	22	c("NPNT", "WNT4", "ITGA8", "RAMP2", "VEGFA", "FGF10")	0
GO_ENDOCARDIAL_CUSHION_DEVELOPMENT	0.481103	0.71013	0.395799	0.980146	26744	19	c("MDM2", "ENG", "CRELD1", "SNAI1", "FOXF1", "BMPR1A")	0
GO_NEGATIVE_REGULATION_OF_ERBB_SIGNALING_PATHWAY	0.450068	0.68521	0.356237	1.00286	26855	36	c("LGMN", "EGFR", "ITGA1", "PTPN2", "UBC", "SH3KBP1", "AP2M1", "SPRY2", "SOCS5")	0
GO_POSITIVE_REGULATION_OF_CELLULAR_AMIDE_METABOLIC_PROCESS	0.0983793	0.304124	0.418268	1.33246	6470	73	c("IL6", "BCL3", "RPS27L", "THBS1", "TNFRSF1A", "ITGA2", "IMPACT")	0
GO_EMBRYONIC_SKELETAL_SYSTEM_DEVELOPMENT	0.228008	0.493875	0.386781	1.18413	14467	57	c("SULF2", "SULF1", "SLC39A1", "TGFBR2", "MTHFD1", "FGFR2", "OSR1", "TGFB3", "WNT5A", "FUZ", "SLC35D1", "PRRX1", "GLI3", "MEF2C", "DLG1", "MEGF8")	0
GO_CELLULAR_RESPONSE_TO_BIOTIC_STIMULUS	7.4529e-05	0.00184475	0.606333	1.97538	4	84	c("CXCL10", "IL6", "ICAM1", "CCL2", "TNFAIP3", "SBNO2", "NFKBIA", "CXCL16", "SERPINE1", "TNIP2", "PTGER3", "B2M", "LY96", "FN1", "PYCARD", "APAF1", "RELA", "ADAM9", "WNT5A", "TSPO", "CEBPB", "LITAF", "IRAK2")	0
GO_RNA_STABILIZATION	0.229928	0.495722	0.478755	1.22164	12966	22	c("ZFP36", "MYD88", "YBX1", "HNRNPC", "AXIN2", "MAPKAPK2", "TIRAP")	0
GO_REGULATION_OF_CELL_MORPHOGENESIS_INVOLVED_IN_DIFFERENTIATION	0.0549026	0.213543	0.365373	1.3223	4161	187	c("LIF", "DNM3", "SFRP1", "CXCL12", "BAIAP2", "TNFRSF12A", "PHLDB2", "GLIPR2", "FBLN1", "STAT1", "TGFBR2", "GCNT2", "SEMA3D", "FN1", "HAS2", "PDLIM5", "CHN1", "MAP1B", "NRP1", "PLXNA1", "BHLHB9", "TGFB3", "ROBO2", "FMOD", "WNT5A", "WDR36", "FUZ", "CUX1", "SRF", "SKIL", "AXIN2", "EPHA3", "SNAI1", "IFRD1", "BMP5")	0
GO_POSITIVE_REGULATION_OF_REACTIVE_OXYGEN_SPECIES_BIOSYNTHETIC_PROCESS	0.0130963	0.0858077	0.644896	1.7029	752	26	c("IL6", "ICAM1", "PTGS2", "EGFR", "DDAH1", "KLF4", "JAK2", "NOS1AP", "HDAC4")	0
GO_ALPHA_AMINO_ACID_METABOLIC_PROCESS	0.523479	0.743858	-0.24706	-0.96715	15706	111	c("DPEP1", "CRYM", "CDO1", "GLUL", "MTR", "MTHFR", "PLOD1", "STAT5B", "DNMT3A", "ATP7A", "THNSL2", "ALDH6A1", "MTRR", "IVD", "MCCC2", "SIRT4", "SLC25A32", "ASPA", "SLC1A3", "HMGCL", "MPST", "DHFR", "MSRA", "GART", "DTD1")	0
GO_ADULT_BEHAVIOR	0.384097	0.640099	-0.316381	-1.04185	14983	43	c("SLITRK6", "MAPT", "ATP1A2", "CACNB4", "PBX3", "PREX2", "CHD7", "SDK1", "NPC1", "MAFG")	0
GO_SPINDLE_LOCALIZATION	0.49143	0.718053	-0.337125	-0.970668	21130	24	c("FGF10", "ZW10", "LLGL1", "WASL", "NUMA1", "NDEL1", "NDE1", "CLASP1", "ARHGEF2", "SPIRE1", "CENPA", "MAP4")	0
GO_CELLULAR_RESPONSE_TO_ORGANIC_CYCLIC_COMPOUND	0.00094374	0.0135301	0.426282	1.59065	74	248	c("IL6", "SFRP1", "CCL2", "MGMT", "IGF1", "MDM2", "NFKBIA", "AHR", "PTGS2", "SERPINF1", "RYR3", "ADAR", "TNC", "FAS", "GNAI1", "HCN1", "CIB2", "STAT3", "SERPINB9", "STAT1", "PTGER3", "PGRMC2", "ID3", "ITGA2", "PMEPA1", "PIM1", "TMEM173", "EGFR", "ZC3HAV1", "GSTM2", "RELA", "IMPACT", "KLF4", "NR4A3", "SMAD1", "FLOT1", "JAK2", "RBM14", "MUL1", "ATP2B4", "CEBPB", "TIPARP", "NRIP1", "NCOA4", "LGALS1"…	0
GO_RESPONSE_TO_ENDOPLASMIC_RETICULUM_STRESS	0.0057855	0.0492664	0.426579	1.53395	434	176	c("CASP12", "CCND1", "CASP4", "CCL2", "BAX", "BBC3", "THBS1", "FBXO6", "TPP1", "PML", "EIF2AK2", "CTH", "ATF3", "APAF1", "CREB3L1", "ERP44", "PTPN1", "FLOT1", "LMNA", "ATP2A2", "TRIM25", "CEBPB", "JUN", "ASNA1", "AUP1", "NPLOC4", "RNF185", "UBE2J2", "UFC1", "EXTL3", "DNAJC10", "UFM1", "TXNDC11", "PSMC2", "WFS1", "CALR", "ATF6B", "TMEM33", "DDIT3", "HDGF", "PSMC4", "EIF2S1", "UBE2J1", "EDEM1")	0
GO_CELLULAR_RESPONSE_TO_LIGHT_STIMULUS	0.0495275	0.201166	0.499233	1.48267	3070	48	c("CDKN1A", "BAX", "MDM2", "PTGS2", "IMPACT", "FBXW7")	0
GO_NEGATIVE_REGULATION_OF_STEM_CELL_DIFFERENTIATION	0.251265	0.519779	0.474707	1.19988	14098	21	c("SFRP1", "PRICKLE1", "FUZ", "BMP5")	0
GO_LUNG_CELL_DIFFERENTIATION	0.0957855	0.301737	-0.538728	-1.40389	4365	16	c("HOXA5", "FGF10", "NUMB", "THRA", "NUMA1", "SAV1", "LTA4H", "NFIB", "RBPJ", "AIMP2", "GPSM2", "CREB1", "GATA6")	0
GO_PLATELET_ACTIVATION	0.352052	0.613284	0.337915	1.06936	22982	70	c("IL6", "PDPN", "GAS6", "RAP2B", "PLSCR1", "MYH9", "CLIC1", "ACTN1", "SRF", "C1GALT1C1", "DGKH", "COL3A1")	0
GO_CYTOSKELETON_ORGANIZATION	0.280488	0.548699	-0.226161	-1.04486	3794	433	c("PDGFRA", "MAPT", "S1PR1", "ELMO1", "MYO1B", "EZR", "STMN1", "BCAS3", "FGD6", "GSN", "RUFY3", "ABR", "FITM2", "DES", "SEMA6A", "PHACTR1", "KCTD13", "FRYL", "FGD4", "CDC42EP2", "MTSS1", "EPB41L5", "JUP", "SYNM", "EPB41", "TTL", "DAAM1", "TRIM27", "EMP2", "CORO7", "APOE", "S1PR2", "DPYSL3", "FGF10", "CCDC8", "ARHGEF10", "JMY", "ZW10", "SYNE2", "CDC42BPG", "BCR", "CYTH2", "SSH2", "CDK2", "ARRB1", …	0
GO_NUCLEOTIDE_BINDING_DOMAIN_LEUCINE_RICH_REPEAT_CONTAINING_RECEPTOR_SIGNALING_PATHWAY	0.0180175	0.104745	0.664865	1.68052	1010	21	c("TNFAIP3", "NFKBIA", "RELA", "IRAK2", "UBC", "NOD1", "IRAK1", "CASP8")	0
GO_TRANSCRIPTION_COUPLED_NUCLEOTIDE_EXCISION_REPAIR	0.157235	0.401324	0.400146	1.25492	10179	66	c("POLK", "POLR2L", "RPA1", "MNAT1", "UBC", "COPS6", "ERCC5", "POLR2K", "GTF2H4", "RBX1", "PPIE", "COPS7A", "ERCC3", "CCNH", "POLD4", "TCEA1", "CDK7", "POLR2D", "HMGN1", "COPS2", "POLR2G", "RFC1", "ERCC1", "POLR2A", "COPS5", "CUL4B", "GTF2H2", "AQR", "GTF2H3", "POLR2J", "POLR2B", "UBB", "XRCC1", "RPA3", "GTF2H5", "PRPF19", "COPS8")	0
GO_MATURATION_OF_SSU_RRNA	0.0532922	0.209949	0.530916	1.49461	3179	36	c("HEATR1", "RRS1", "UTP20", "RPS19", "RCL1", "RPSA", "NGDN", "NOC4L", "SRFBP1", "TBL3", "MPHOSPH10", "NOP14", "RRP36", "LSM6", "EMG1", "KRR1")	0
GO_RESPONSE_TO_WOUNDING	0.000236321	0.00455646	0.443237	1.66577	18	267	c("SULF2", "TIMP1", "IL6", "CCL2", "PDPN", "IGF1", "ADM", "BAX", "C3", "GAS6", "NDNF", "IRF1", "GJA1", "MATN2", "ADAM15", "TNC", "PDGFRB", "RAP2B", "GPX1", "SDC4", "ENG", "FBLN1", "PROS1", "CTSB", "MAFF", "ID3", "ITGA2", "TGFBR2", "TPM1", "ELK3", "SLC1A2", "PLAUR", "HMOX1", "FN1", "SERPINE2", "H3F3B", "SDC1", "COL5A1", "NRP1", "ITGA9", "GLI1", "TGFB3", "CAPZB", "JAK2", "PLSCR1", "PRKAR1B", "WNT5A…	0
GO_NON_CANONICAL_WNT_SIGNALING_PATHWAY	0.10795	0.320613	0.385994	1.29174	7439	101	c("SFRP1", "PSMB8", "PSMB10", "ROR1", "PRICKLE1", "ROR2", "MAGI2", "PSME1", "PLCB1", "PSME2", "WNT5A", "RYK", "UBC", "PSMB5", "PSMA3", "PSMB3", "PSMD12", "FZD1", "AP2M1", "PSMB4", "PSMC2", "CLTC", "PSMD11", "PSMC4", "PPP3R1", "PSMA4", "MAP3K7", "PSMA7", "PSMA2", "PLCB3", "PSMD14", "PSME3", "PSMC1")	0
GO_NEGATIVE_REGULATION_OF_CELL_GROWTH	0.0249141	0.131391	0.459946	1.50656	1681	87	c("CDKN1A", "PSRC1", "SFRP1", "BST2", "GJA1", "ADAM15", "PML", "BCL6", "EI24", "SEMA3D", "SERPINE2", "ACVR1B", "NRP1", "NDUFA13", "MUL1", "WNT5A")	0
GO_PROTEIN_SECRETION	0.969198	1	0.203497	0.594757	59312	44	c("LTBP2", "WLS", "PNP", "MYO5A", "LMF1")	0
GO_ASSOCIATIVE_LEARNING	0.721308	0.880017	-0.28282	-0.822697	30902	25	c("ATP1A2", "MEIS2", "SGK1", "HMGCR", "ADCY3", "DEAF1", "NF1", "RIC8A", "KRAS")	0
GO_NEGATIVE_REGULATION_OF_CELLULAR_CATABOLIC_PROCESS	0.359872	0.620248	0.318619	1.05901	24656	96	c("HP", "TIMP1", "PML", "STAT3", "BCL2L1", "WDR6", "ATP2B4", "TSPO", "FEZ2", "FEZ1")	0
GO_REGULATION_OF_RESPONSE_TO_EXTRACELLULAR_STIMULUS	0.93822	1	0.209601	0.715948	66106	117	c("EXOC4", "RAB20", "CTSK", "ATP6V1D", "FBXW7", "TSPO", "FEZ2", "FEZ1", "SREBF1", "PARL", "NOD1", "GAPDH", "EXOC1", "WBP11", "SCFD1", "ATP6V1H")	0
GO_POSITIVE_REGULATION_OF_FAT_CELL_DIFFERENTIATION	0.10131	0.307542	0.542966	1.41041	5774	24	c("SFRP1", "IGF1", "PTGS2", "RARRES2", "CEBPB")	0
GO_NEGATIVE_REGULATION_OF_PROTEIN_POLYMERIZATION	0.965513	1	0.210411	0.559437	55712	27	c("PFN2", "CAPZB", "CAPG", "TWF1", "CAPZA1", "TBCD", "EML2", "MAPRE1")	0
GO_NEGATIVE_REGULATION_OF_REACTIVE_OXYGEN_SPECIES_METABOLIC_PROCESS	0.0214022	0.118737	0.650539	1.65999	1206	22	c("HP", "HK2", "PTGER4", "STAT3", "GLA", "ATP2B4", "TSPO")	0
GO_REGULATION_OF_PROTEIN_DEACETYLATION	0.505145	0.728535	0.372671	0.959384	28621	23	c("PML", "BCL6", "SREBF1", "ZNHIT1")	0
GO_POSITIVE_REGULATION_OF_DNA_TEMPLATED_TRANSCRIPTION_INITIATION	0.709591	0.872274	0.328928	0.796016	38825	17	c("JUN", "SRF", "PSMC2", "PSMC4", "PSMC1", "GTF2F2", "CTNNB1", "PSMC6")	0
GO_PHOSPHOLIPID_DEPHOSPHORYLATION	0.475798	0.705536	-0.371863	-0.984574	21546	17	c("MTM1", "MTMR6", "INPP5K", "TMEM55B")	0
GO_METAL_ION_TRANSPORT	0.816983	0.944213	0.228522	0.827026	61932	187	c("STEAP4", "SLC39A14", "GAS6", "BBC3", "RYR3", "HCN1", "CP", "COMMD3", "SLC39A1", "SFXN1", "SLC12A9", "KCNE4", "TCN2", "TMEM38B", "SLC4A4", "ATP6V1D", "TCIRG1", "KCNB2", "SLC39A9", "FTH1", "ATP2A2", "ATP2B4")	0
GO_POSITIVE_REGULATION_OF_FIBROBLAST_PROLIFERATION	0.0170842	0.101593	0.60618	1.65592	1000	31	c("CDKN1A", "IGF1", "GAS6", "PML", "FBLN1", "EGFR", "S100A6", "FN1", "FOSL2", "MIF", "NDUFS4", "WNT5A", "JUN")	0
GO_NECROTIC_CELL_DEATH	0.072474	0.253712	0.636178	1.49954	3916	15	c("BAX", "FAS", "LY96", "BIRC2")	0
GO_REGULATION_OF_MAST_CELL_ACTIVATION_INVOLVED_IN_IMMUNE_RESPONSE	0.201099	0.462575	0.532539	1.27178	10943	16	c("LGALS9", "STXBP2", "HMOX1", "FOXF1", "FER", "RABGEF1")	0
GO_POSITIVE_REGULATION_OF_INTRACELLULAR_PROTEIN_TRANSPORT	0.0268904	0.139062	0.407743	1.43189	1957	145	c("SULF2", "IL6", "CCL2", "IGF1", "GAS6", "MDM2", "PTGS2", "LGALS9", "TMEM173", "EGFR", "CTSK", "TGFB3", "JAK2", "FBXW7", "DDX58", "BCAP31", "FAM20B")	0
GO_CHROMOSOME_LOCALIZATION	0.0423743	0.181694	0.554805	1.53481	2499	33	c("PSRC1", "GEM", "RRS1", "CHMP1B", "ACTR3", "NUP98", "RAB11A", "PDCD6IP", "SEH1L", "ACTR2")	0
GO_POSITIVE_REGULATION_OF_ADENYLATE_CYCLASE_ACTIVITY	0.0961371	0.301966	-0.521022	-1.39835	4302	18	c("ADORA2A", "VIPR2", "ADCY9", "ADCY6")	0
GO_POSITIVE_REGULATION_OF_NEURON_DIFFERENTIATION	0.0112201	0.0760972	0.427403	1.50738	820	151	c("LIF", "IL6", "CXCL12", "BAIAP2", "TNFRSF12A", "NDNF", "KCTD11", "ENC1", "SERPINF1", "NBL1", "ARSB", "BCL6", "NEGR1", "FN1", "SERPINE2", "MAP1B", "IMPACT", "MAGI2", "NRP1", "BHLHB9", "ROBO2", "MUL1", "WNT5A", "CUX1", "FEZ1", "NME1", "SRF", "SKIL", "NEU1", "EPHA3", "BMP5")	0
GO_EMBRYONIC_SKELETAL_SYSTEM_MORPHOGENESIS	0.135321	0.363871	-0.384681	-1.26676	5278	43	c("PDGFRA", "HOXB5", "HOXB6", "HOXA2", "PCGF2", "HOXA5", "HOXA3", "MDFI", "HOXB3", "HOXB2")	0
GO_ACTIVATION_OF_GTPASE_ACTIVITY	0.100777	0.307209	-0.406907	-1.32607	3957	41	c("EPHA1", "BCAS3", "TBC1D10B", "ARHGEF10", "SYDE2", "SIPA1L1", "SCRIB", "TBC1D2B", "TBC1D16", "EVI5", "TBC1D10A", "TBC1D15", "RALGAPB", "NDEL1", "TAX1BP3", "RHOG", "TSC1", "TBC1D12")	0
GO_INOSITOL_PHOSPHATE_METABOLIC_PROCESS	0.635869	0.820622	0.313766	0.868002	37514	33	c("ITPKC", "SCP2", "ISYNA1", "PLCB1", "INPP1", "INPP5A", "PTEN", "PLCB4")	0
GO_T_CELL_HOMEOSTASIS	0.107281	0.31898	0.586819	1.42012	5869	17	c("BAX", "FAS", "SIVA1")	0
GO_REGULATION_OF_RECEPTOR_ACTIVITY	0.845699	0.961957	-0.228618	-0.779502	31733	51	c("KLHL24", "DMD", "GSTO1", "ERRFI1", "RXRB", "NCOA2", "PKD2", "PDE4D", "FKBP1B")	0
GO_HISTONE_METHYLATION	0.0295544	0.148593	-0.436121	-1.48701	1108	51	c("SETD1B", "EZH1", "TET3", "MEN1", "KDM6A", "EZH2", "MECOM", "PRDM6", "EHMT1", "SATB1", "SETD7", "OGT", "PRDM4", "CTR9", "SETDB1", "ARID4B", "NSD1", "KDM3A", "SETD3", "RTF1", "PRDM2", "PRMT5", "WDR5", "SETD2", "MECP2", "PAXIP1", "SMYD3", "PRMT7", "TET2", "ARID4A")	0
GO_POSITIVE_REGULATION_OF_TRANSPORTER_ACTIVITY	0.890569	0.982164	0.242931	0.680145	52962	35	c("GSTM2", "HSPA2", "GLRX", "SUMO1", "NOS1AP", "HTT", "ACTN4")	0
GO_POSITIVE_REGULATION_OF_TRANSCRIPTION_FACTOR_IMPORT_INTO_NUCLEUS	0.171176	0.423076	0.50424	1.29809	9698	23	c("PTGS2", "LGALS9", "TMEM173", "DDX58")	0
GO_ALPHA_BETA_T_CELL_DIFFERENTIATION	0.00190678	0.0232019	0.763131	1.88979	105	19	c("IL6", "BCL3", "IRF1", "PTGER4", "RELB", "TCF7")	0
GO_PEPTIDYL_SERINE_MODIFICATION	0.646639	0.829297	0.268948	0.888069	44006	92	c("GAS6", "NDNF", "NEK6", "DMPK", "TGFBR2", "CSNK1G1", "MAST4", "BGN")	0
GO_CELLULAR_RESPONSE_TO_EXTRACELLULAR_STIMULUS	0.00206863	0.0243526	0.508852	1.70767	142	103	c("CDKN1A", "ICAM1", "SFRP1", "GAS6", "MDM2", "SLC2A1", "TNC", "EIF2AK2", "GSDMD", "PIM1", "SLC1A2", "ATF3", "HMOX1", "KLF10", "IMPACT", "NUDT1", "FOS", "DNAJC15", "SREBF1", "COMT", "JUN", "SRF")	0
GO_NEGATIVE_REGULATION_OF_RESPONSE_TO_DNA_DAMAGE_STIMULUS	0.0910325	0.292273	0.498883	1.40443	5431	36	c("CXCL12", "MDM2", "RNF169", "CD44", "BCL2L1", "MIF", "SNAI1", "OTUB1")	0
GO_TRNA_METABOLIC_PROCESS	0.999729	1	0.151337	0.51407	70066	112	c("CDK5RAP1", "TRUB2", "LAGE3", "PPA1", "MRPL39", "RPP30", "DDX1", "NSUN2", "FBL", "EXOSC9", "QRSL1", "CPSF1", "EXOSC3", "GTF3C4", "CDKAL1", "GTF3C3", "LSM6", "FAM98B", "PPA2", "OSGEPL1", "YARS2", "DALRD3", "ZBTB8OS", "PUS10", "HSD17B10", "EXOSC7", "CTU2", "GARS", "GTF3C6", "NAT10", "QTRT1", "KARS", "EXOSC8", "WARS", "SSB", "ELAC2")	0
GO_POSITIVE_REGULATION_OF_LOCOMOTION	9.11838e-05	0.00216449	0.47769	1.74352	6	201	c("CXCL10", "IL6", "ICAM1", "CXCL1", "CCL2", "CXCL12", "IGF1", "CSF1", "GAS6", "CCL7", "CCL11", "PTGS2", "CXCL16", "SERPINE1", "PTGER4", "PDGFRB", "GLIPR2", "LGALS9", "THBS1", "FBLN1", "PTGER3", "ITGA2", "TGFBR2", "ROR2", "EGFR", "CXCL2", "GCNT2", "SEMA3D", "FN1", "HAS2", "PYCARD", "CCBE1", "COL18A1", "FGFR1OP", "PPM1F", "ACVR1B", "ADAM9", "NRP1", "PTP4A1", "ANXA3", "RHOD", "GLI1", "IRS2", "JAK2"…	0
GO_REGULATION_OF_DENDRITE_MORPHOGENESIS	0.152656	0.394374	0.449989	1.29283	9237	40	c("DNM3", "BAIAP2", "PDLIM5", "BHLHB9", "CUX1")	0
GO_MAMMARY_GLAND_EPITHELIUM_DEVELOPMENT	0.0408546	0.178096	0.552615	1.53769	2420	34	c("CCND1", "MGMT", "CSF1", "CCL11", "PML", "FGFR2", "JAK2", "WNT5A", "CEBPB")	0
GO_NEGATIVE_REGULATION_OF_VIRAL_PROCESS	0.000594894	0.00926243	0.67407	1.93662	35	40	c("ISG15", "IFITM1", "IFITM3", "BST2", "ADAR", "ISG20", "PML", "FBLN1", "STAT1", "EIF2AK2", "ZC3HAV1", "IFITM2", "PLSCR1", "TRIM25", "JUN")	0
GO_ERYTHROCYTE_HOMEOSTASIS	0.350635	0.613222	0.374565	1.08118	21292	41	c("ADAR", "BCL6", "SFXN1", "HMOX1", "PRDX1", "JAK2", "RPS19", "PTPN2", "SRF", "SLC11A2", "PKNOX1")	0
GO_RESPONSE_TO_HEAT	1.60842e-05	0.000660369	0.741725	2.21129	0	49	c("CDKN1A", "CXCL10", "IL6", "CCL2", "CXCL12", "IL1R1", "IGF1", "THBS1", "GCLC", "SOCS3", "HSPA2", "HMOX1")	0
GO_POSITIVE_REGULATION_OF_KIDNEY_DEVELOPMENT	0.0738986	0.256289	0.634484	1.49555	3993	15	c("LIF", "PDGFRB")	0
GO_I_KAPPAB_KINASE_NF_KAPPAB_SIGNALING	0.00588611	0.0492664	0.598817	1.7419	358	43	c("BCL3", "TNIP2", "BIRC3", "TNFRSF1A", "IRAK1BP1", "NFKB2", "LY96", "REL", "MAP3K14", "RELB", "BIRC2", "IRAK2", "UBC", "TANK")	0
GO_REGULATION_OF_NON_CANONICAL_WNT_SIGNALING_PATHWAY	0.0817437	0.273993	0.626991	1.47789	4417	15	c("SFRP1", "MLLT3", "RNF213", "NKD1", "WNT5A")	0
GO_REGULATION_OF_KINASE_ACTIVITY	0.0084923	0.0621053	0.353405	1.37838	730	421	c("CDKN1A", "PSRC1", "CXCL10", "IL6", "CCND1", "SFRP1", "CCNG1", "TNFAIP3", "SESN2", "PODN", "BAX", "CSF1", "GAS6", "TRIB1", "PKIA", "ADAR", "GADD45G", "PDGFRB", "MAP3K8", "RAP2B", "THBS1", "MAP4K3", "SDC4", "NRK", "EIF2AK2", "TGFBR2", "PIM1", "EGFR", "DEPTOR", "SOCS3", "HSPA2", "RGS2", "PYCARD", "CCND2", "MAP3K14", "DUSP3", "AFAP1L2", "FGFR1OP", "PPM1F", "KLF4", "PKIG", "ADAM9", "ITGA1", "BGN", …	0
GO_NEGATIVE_REGULATION_OF_CELLULAR_RESPONSE_TO_INSULIN_STIMULUS	0.622722	0.812709	0.345899	0.865612	34778	20	c("SOCS3", "RELA", "PTPN1", "PTPN2", "CISH", "SOCS1")	0
GO_MYELOID_LEUKOCYTE_DIFFERENTIATION	0.064038	0.23484	0.495672	1.44869	3918	44	c("SBNO2", "CSF1", "LGALS9", "LRRK1", "OSTM1", "TGFBR2", "RELB", "JUNB", "LTBR", "MYH9", "JUN")	0
GO_PEROXISOME_ORGANIZATION	0.897424	0.984656	-0.234859	-0.689527	38144	26	c("PEX11A", "ACBD5", "ACOT8", "PEX11B", "PEX16", "TRAPPC8", "ZFAND6", "ABCD3", "PEX13")	0
GO_DNA_STRAND_ELONGATION_INVOLVED_IN_DNA_REPLICATION	0.398967	0.647651	0.425518	1.05374	22178	19	c("PARP3", "PRIM2")	0
GO_SINGLE_ORGANISM_CELL_ADHESION	0.00267238	0.0290948	0.437748	1.58145	201	184	c("IL6", "ICAM1", "BCL3", "PDPN", "BAX", "GAS6", "FAT1", "IRF1", "CERCAM", "COL14A1", "PTGER4", "FAS", "VMP1", "CTPS", "RAP2B", "CD44", "PSMB10", "VCAM1", "B2M", "NEGR1", "EGFR", "FN1", "RELB", "NLGN2", "FBLIM1", "AKIP1", "TCF7", "ADAM9", "NPHP1", "KIRREL", "PTPN2", "LAMA5", "MYH9", "CEBPB", "NCSTN", "JAM3", "CLIC1", "ACTN1", "SRF")	0
GO_POLYOL_METABOLIC_PROCESS	0.513679	0.735715	0.323718	0.957576	31749	47	c("ITPKC", "GK", "SCP2", "ISYNA1", "PLCB1", "COQ2", "IMPAD1", "ACER3", "INPP1", "INPP5A", "PTEN", "PLCB4", "TPI1")	0
GO_APICAL_JUNCTION_ASSEMBLY	0.991952	1	0.177671	0.457387	56204	23	c("SRF", "ACTN4", "DLG1", "TBCD", "MPP5", "ARL2")	0
GO_LYMPHOCYTE_HOMEOSTASIS	0.051921	0.206543	0.573005	1.52349	2995	27	c("TNFAIP3", "BAX", "FAS", "SIVA1", "SKIL", "MEF2C")	0
GO_NEGATIVE_REGULATION_OF_RNA_SPLICING	0.998028	1	-0.148203	-0.418057	43520	22	c("RBMX", "SFSWAP", "ACIN1", "SRSF4", "SRSF10", "RPS26", "DYRK1A", "PTBP2", "RPS13", "SRSF7", "SAP18", "U2AF2", "PTBP1", "HNRNPA2B1", "SRSF6", "HNRNPK", "RNPS1", "TMBIM6", "SRSF9", "RBM42", "AKT2", "C1QBP")	0
GO_CELL_CYCLE_PHASE_TRANSITION	0.760836	0.910486	0.238295	0.850115	56555	165	c("CDKN1A", "CCND1", "ID4", "CDC34", "FGFR1OP", "TUBB4B", "ACVR1B", "PLCB1", "RPA1", "PHLDA1", "MNAT1", "UBC", "PRIM2", "BACH1", "GADD45A", "FBXW11", "EIF4E", "TYMS", "RBBP8", "PPP1R12A", "UBE2L3", "CKAP5", "CUL2", "ACVR1", "PPP1R12B", "HSP90AA1", "MAPRE1", "NINL", "ENSA", "CCNH")	0
GO_TISSUE_MORPHOGENESIS	0.0072951	0.0558905	0.385824	1.45075	586	268	c("IL6", "CYP7B1", "SFRP1", "KIF26B", "EXOC4", "ADM", "BAX", "CSF1", "ALDH1A3", "MDM2", "GJA1", "CCL11", "TNC", "PML", "HCN1", "HHIP", "SDC4", "ENG", "ID4", "PRICKLE1", "MAN2A1", "ITGA2", "TGFBR2", "TPM1", "EGFR", "WLS", "FAT4", "SOCS3", "TXNRD1", "CTSZ", "MTHFD1", "APAF1", "FGFR2", "COL5A1", "EFNB2", "KLF4", "NR4A3", "SMAD1", "NRP1", "PLXNA1", "DLC1", "OSR1")	0
GO_ENDOSOME_TO_LYSOSOME_TRANSPORT	0.949022	1	-0.2088	-0.639677	39298	31	c("SNX16", "MTM1", "RHOB", "KIF13A", "ATG14", "SCYL2", "FAM160A2", "RAB12", "LYST", "GPRASP1", "TSG101", "SNAPIN", "SORT1")	0
GO_MRNA_PROCESSING	1	1	0.0982667	0.376894	83379	336	c("ADAR", "CSTF3", "THOC6", "POLR2L", "PPIH", "YBX1", "HNRNPC", "SNRNP200", "MNAT1", "PSPC1", "SF3A1", "PRPF8", "DDX1", "SRSF5", "PPIL3", "NAA38", "WBP11", "C1QBP", "MBNL1", "POLR2K", "GTF2H4", "SNRPN", "PPIE", "SNRNP40", "CPSF1", "NSRP1", "CTNNBL1", "PRPF3", "SNRPD1", "LSM1", "PAPOLA", "CSTF2T", "SNRNP25", "EFTUD2", "MBNL2", "SSU72", "UBL5", "PDCD11", "ERCC3", "CCNH", "RBM17", "LSM6", "AHCYL1", …	0
GO_HEME_METABOLIC_PROCESS	0.238442	0.503375	0.486668	1.21789	13316	20	c("CPOX", "HMOX1", "COX10", "TSPO", "SLC11A2", "TMEM14C", "ALAD", "FECH", "BLVRA")	0
GO_CELLULAR_RESPONSE_TO_CARBOHYDRATE_STIMULUS	0.0333164	0.159215	0.531581	1.54632	2031	43	c("ICAM1", "IL1R1", "GAS6", "SERPINF1", "PTGER4", "FAS", "FN1", "IRS2", "NME1", "SRF", "LGALS1")	0
GO_POSITIVE_REGULATION_OF_VASCULATURE_DEVELOPMENT	0.0180844	0.104745	0.513411	1.59019	1157	61	c("ADM", "RUNX1", "C3", "CCL11", "PTGS2", "SERPINE1", "THBS1", "ECM1", "ENG", "TGFBR2", "CTH", "HMOX1", "CCBE1", "DDAH1", "ANXA3")	0
GO_MEMBRANE_FUSION	0.588996	0.790056	0.286579	0.916767	38868	75	c("BAX", "GAS6", "SYTL2", "RAB20", "VPS8", "NKD2", "SYT6", "STOML2", "UVRAG", "CAV2", "VPS41", "SNAP47", "STX6", "GOSR1", "EEA1", "SEC22B", "ANKFY1", "BAK1")	0
GO_POSITIVE_REGULATION_OF_TOR_SIGNALING	0.603893	0.8015	0.355053	0.879242	33570	19	c("GAS6", "SEC13", "RRAGA", "RPTOR", "SEH1L", "LAMTOR2", "FLCN", "RHEB")	0
GO_POSITIVE_REGULATION_OF_GLIAL_CELL_DIFFERENTIATION	0.0358762	0.165442	0.683689	1.61153	1938	15	c("LIF", "SERPINE2", "RELA")	0
GO_ANTIGEN_RECEPTOR_MEDIATED_SIGNALING_PATHWAY	0.262038	0.530302	0.343307	1.1336	17832	92	c("BAX", "PSMB8", "NFKBIA", "PSMB10", "RELA", "PSME1", "PSME2", "BCAR1", "UBC", "PSMB5", "PSMA3", "PSMB3", "PSMD12", "MEF2C", "PSMB4", "STOML2", "PSMC2", "FBXW11", "PTEN", "PSMD11", "PSMC4", "PSMA4", "MAP3K7", "PSMA7", "PSMA2", "NFKB1", "PDE4B", "PSMD14", "PSME3", "PSMC1")	0
GO_POSITIVE_REGULATION_OF_MITOTIC_CELL_CYCLE	0.15188	0.393069	0.398275	1.25811	9904	69	c("CCND1", "IGF1", "MDM2", "PDGFRB", "DUSP3", "UBE2E2", "PLCB1", "RAB11A", "PTEN", "EIF4E", "H2AFY", "PRKCA", "PCID2")	0
GO_LYMPHOCYTE_COSTIMULATION	0.81936	0.944213	0.278327	0.722981	46705	24	c("MAP3K8", "MAP3K14", "EFNB2", "LGALS1")	0
GO_NEGATIVE_REGULATION_OF_STEROID_METABOLIC_PROCESS	0.320313	0.589629	-0.436392	-1.11939	14719	15	c("WNT4", "APOE", "INSIG1", "SNAI2", "ERLIN1", "REST", "SOD1")	0
GO_COFACTOR_METABOLIC_PROCESS	0.2478	0.516349	0.31045	1.12223	18753	185	c("DCXR", "HK2", "NUBP1", "CPOX", "ACSL5", "AKR1B10", "ELOVL5", "LDHA", "HMOX1", "ME1", "DERA", "MTHFD1", "RPE", "PNP", "COX10", "HSD17B12", "ACSS2", "PCBD2", "BPGM", "ADPGK", "TSPO", "PRDX5", "COQ6", "LDHB", "TALDO1", "MOCS2", "COQ2", "GAPDH", "PGM2", "PCCA", "CRYZL1", "SLC11A2", "ALDOA", "ACSL4", "ELOVL1", "MLYCD", "SARDH", "QDPR", "MMS19", "NUBP2", "TYMS", "TPI1", "IDH1", "EIF2AK1", "PPT1", "I…	0
GO_REGULATION_OF_EPITHELIAL_CELL_MIGRATION	0.312234	0.58082	0.328803	1.09286	21392	96	c("PTGS2", "SERPINF1", "GLIPR2", "THBS1", "ARSB", "ITGA2", "TGFBR2", "PFN2", "HAS2", "CCBE1", "PPM1F", "KLF4", "ADAM9", "NRP1", "ANXA3", "WNT5A", "BCAR1", "CD63", "JUN")	0
GO_CELLULAR_IRON_ION_HOMEOSTASIS	0.0043128	0.0399038	0.719534	1.8187	241	21	c("LCN2", "NUBP1", "CP", "HMOX1", "ABCB7", "FTH1", "ABCG2", "SLC11A2")	0
GO_MACROMOLECULE_DEACYLATION	0.0654327	0.23746	-0.385182	-1.35566	2364	60	c("NOTUM", "HOPX", "SAP30L", "RCOR1", "PER1", "SIRT4", "SIRT6", "KDM1A", "SAP30", "HDAC5", "PHF21A", "REST", "SIRT1", "PER2", "HDAC8", "ARID4B", "SIRT3", "NACC2", "SIRT2", "CHD4", "PPT2", "SIN3A")	0
GO_TRANSLATIONAL_INITIATION	0.995522	1	-0.167526	-0.673076	28235	131	c("RPL10A", "RPL3", "RPL10", "RPS14", "RPS9", "EIF4B", "RPS18", "MTIF3", "LARP1", "EIF3H", "RPS7", "RPS20", "EIF3F", "EIF2B4", "RPL37", "RPL5", "EIF3E", "EIF2S2", "RPS15A", "RPS23", "RPS5", "RPS4X", "RPL34", "RPL12", "RPS21", "RPL7", "RPL37A", "RPL26", "RPL32", "FAU", "RPS11", "RPL18A", "RPL30", "EIF4A2", "RPL36", "EIF4E3", "UBA52", "RPL21", "EIF3K", "RPL11", "RPL35A", "RPS26", "RPL35", "RPS15", …	0
GO_POSITIVE_REGULATION_OF_CELLULAR_PROTEIN_LOCALIZATION	0.0374726	0.169005	0.36748	1.34924	2902	212	c("LIF", "SULF2", "IL6", "CCL2", "IGF1", "GAS6", "MDM2", "BBC3", "PTGS2", "LGALS9", "PML", "TMEM173", "EGFR", "CTSK", "TGFB3", "JAK2", "TFDP1", "NKD2", "FBXW7")	0
GO_PLASMA_MEMBRANE_ORGANIZATION	0.101214	0.307542	0.374384	1.28601	7179	122	c("ANO3", "BAIAP2", "GAS6", "A4GALT", "TSPAN5", "SYTL2", "TNFRSF1A", "FAT4", "COL5A1", "SCP2", "KCNB2", "FLOT1", "BBIP1", "NKD2", "PLSCR1", "TSPAN17", "LAMA5", "ATP2A2")	0
GO_REGULATION_OF_NEUROTRANSMITTER_SECRETION	0.148803	0.38772	0.565322	1.35007	8097	16	c("PTGER4", "PFN2", "ATP2A2", "MEF2C", "DTNBP1")	0
GO_POSITIVE_REGULATION_OF_PROTEIN_CATABOLIC_PROCESS	0.13572	0.364268	0.332769	1.21035	10360	195	c("TNFAIP3", "PSMB8", "MDM2", "CTSC", "TRIB1", "GJA1", "PSMB10", "ECSCR", "PRICKLE1", "GCLC", "PSME1", "ADAM9", "RNF19B", "NKD2", "FBXW7", "NKD1", "NDUFA13", "PSME2", "WNT5A", "TIPARP", "SUMO1", "BCAP31", "UBC", "PSMB5", "PSMA3", "PSMB3", "SUMO2", "BUB3", "PSMD12", "VPS28", "ARIH1", "SNF8", "PSMB4", "PSMC2", "ANAPC1", "UBE2V2", "PTEN")	0
GO_RESPONSE_TO_TYPE_I_INTERFERON	1.7135e-05	0.000660369	0.842086	2.28646	0	30	c("ISG15", "IFIT3", "IFITM1", "IFITM3", "BST2", "PSMB8", "IRF1", "GBP2", "XAF1", "ADAR", "ISG20", "STAT1", "IRF9", "IFITM2")	0
GO_MITOCHONDRIAL_RESPIRATORY_CHAIN_COMPLEX_ASSEMBLY	0.0866789	0.283001	0.446112	1.37424	5524	59	c("NDUFA11", "NDUFA12", "NDUFA13", "NDUFS4", "NDUFS8", "NDUFAB1", "IMMP1L", "NDUFAF3", "NDUFB2", "NDUFB6", "NDUFV2", "NDUFA7", "UQCR10", "NDUFA1", "NDUFA9", "NDUFS1", "ECSIT", "NDUFA8", "NDUFS6", "NDUFA2", "NDUFS7", "NDUFA5", "IMMP2L", "NDUFC2", "SDHAF1", "NDUFB3", "NDUFA10", "AIFM1", "NDUFAF4", "NDUFC1")	0
GO_CYTOKINE_MEDIATED_SIGNALING_PATHWAY	1.32296e-05	0.000660369	0.675196	2.43927	0	184	c("EDA2R", "ISG15", "CXCL10", "IL6", "IFIT3", "ICAM1", "CXCL1", "CCL2", "IFITM1", "PODN", "CXCL12", "IFITM3", "IL1R1", "BST2", "TNFRSF12A", "IL13RA1", "TNFSF13B", "PSMB8", "CSF1", "OSMR", "CCL7", "IRF1", "GBP2", "IL17RA", "CCL11", "XAF1", "MID1", "ADAR", "FAS", "ISG20", "PML", "TNIP2", "IL1RAP", "CD44", "BIRC3", "PSMB10", "STAT3", "TNFRSF1A", "STAT1", "VCAM1", "IRF9", "B2M", "CXCL2", "SOCS3", "IF…	0
GO_ATP_GENERATION_FROM_ADP	0.286231	0.554837	0.490005	1.1702	15576	16	c("HK2", "LDHA", "BPGM", "ADPGK", "GAPDH", "ALDOA", "TPI1", "PGAM1", "PGM1")	0
GO_NEGATIVE_REGULATION_OF_LOCOMOTION	6.89684e-05	0.00173988	0.537531	1.88071	4	141	c("TIMP1", "SULF1", "SFRP1", "CCL2", "IFITM1", "PODN", "CXCL12", "IFITM3", "BST2", "TRIB1", "ADAM15", "SERPINF1", "SERPINE1", "PTGER4", "PHLDB2", "RAP2B", "THBS1", "NBL1", "ENG", "CYGB", "FBLN1", "STAT3", "TPM1", "HMOX1", "SEMA3D", "PFN2", "IFITM2", "KLF4", "MAGI2", "NRP1", "DLC1", "ROBO2", "PTPN2", "PLCB1", "WNT5A", "FUZ", "TRIM25")	0
GO_REGULATION_OF_CELLULAR_COMPONENT_SIZE	0.644306	0.827088	0.25385	0.908868	48157	170	c("ICAM1", "CXCL12", "BAIAP2", "TNFRSF12A", "CCL11", "DEPTOR", "ARPC1B", "SEMA3D", "FN1", "PFN2", "PYCARD", "MAP1B", "NRP1", "PLXNA1", "CAPZB", "KIRREL", "LIMA1", "CAPG", "WNT5A", "WDR36")	0
GO_MITOCHONDRIAL_TRANSPORT	0.302548	0.571545	0.319921	1.09416	21351	118	c("BAX", "BBC3", "HK2", "SIVA1", "STAT3", "BCL2L1", "SLC25A24", "ATP5E", "BLOC1S2", "TFDP1", "NDUFA13", "MUL1", "TIMM8B", "TSPO", "AIP", "PPP3CC", "FBXO7", "TIMM17A", "IMMP1L", "PRKAG2", "STOML2", "CASP8", "TIMM50", "HSPA4", "NMT1", "TIMM22", "HSP90AA1", "PPP3R1", "PRKAB2", "RHOT2", "ATP5C1", "MAPK9", "ATP5D", "YWHAZ", "BAK1", "MRPL18", "TOMM22", "IMMP2L", "TIMM13", "ATP5G1", "DNLZ")	0
GO_SULFUR_COMPOUND_BIOSYNTHETIC_PROCESS	0.549083	0.760239	-0.242805	-0.958506	16220	117	c("CHST3", "CDO1", "ACOT7", "MTR", "MAT2A", "OGN", "GSTO1", "ACSL1", "CSAD", "B4GALT4", "B4GALT3", "ANGPT1", "MGST3", "NDST2", "XYLT1", "GLCE", "MTRR", "DSEL", "UST", "CSPG5", "VANGL2", "PRELP", "THEM4", "ACOT8", "MPST", "XYLT2")	0
GO_T_CELL_PROLIFERATION	0.174274	0.427634	0.556267	1.31118	9418	15	c("BAX", "CTPS", "PSMB10", "NCSTN")	0
GO_PROTEIN_TARGETING	0.637503	0.821633	0.243413	0.927026	52470	310	c("BCL3", "LTBP2", "GAS6", "NFKBIA", "ADAR", "PML", "SCARB2", "BCL6", "STAT3", "VPS36", "PRICKLE1", "IPO4", "NOP58", "VPS13A", "TRAM2", "RHOD", "KCNB2", "TGFB3", "JAK2", "NKD2", "LMNA", "RPS19", "NDUFA13", "TIMM8B", "TSPO", "JUN", "ZDHHC3", "AP3B1", "AIP", "RPSA", "GCC1", "VPS28", "ARL6", "RAN", "SNF8", "FBXO7", "TIMM17A", "IMMP1L", "PTCH1", "NUP98", "EHD3", "NUP188", "TIMM50", "PEX14", "RPS2", "…	0
GO_POSITIVE_REGULATION_OF_VIRAL_GENOME_REPLICATION	0.628502	0.815841	0.338211	0.863015	35444	22	c("ADAR", "PPIH", "PPIE", "RAD23A", "PPID", "VAPB", "SRPK2")	0
GO_NEGATIVE_REGULATION_OF_INNATE_IMMUNE_RESPONSE	0.036236	0.166571	0.67259	1.60624	1971	16	c("TNFAIP3", "TAP1", "ADAR", "LGALS9", "SERPINB9", "NMI", "RPS19", "PTPN2", "MUL1", "SERPING1")	0
GO_REGULATION_OF_ENDOTHELIAL_CELL_DIFFERENTIATION	0.795704	0.93143	-0.279036	-0.758934	35337	19	c("S1PR2", "XDH", "TMEM100", "ATOH8")	0
GO_GLIAL_CELL_DEVELOPMENT	0.95063	1	-0.202787	-0.660864	37335	41	c("GSN", "ARHGEF10", "NDRG1", "MXRA8", "AKT1", "TGFB1", "EIF2B4", "SOD1", "NF1", "SIRT2", "SOX4", "KRAS", "VIM", "DICER1", "MED12")	0
GO_MITOCHONDRIAL_TRANSLATION	0.244994	0.512276	0.34453	1.14513	16785	96	c("GFM1", "MRPS14", "MRPL16", "MRPL39", "MRPS18B", "MRPL42", "MRPL37", "MRPL11", "MRPL47", "QRSL1", "MRPS21", "MRPL3", "MRPS25", "MRPL46", "MRPL33", "MRPS18C", "CHCHD1", "MRPL22", "NDUFA7", "MRPL35", "MRPS34", "MRPS31", "YARS2", "MRPL13", "MRPS5", "MRPS7", "MRPL18", "MRPS33", "MRPS16", "MRPL10", "MRPS15", "MRPS28", "MRPL51", "MRPL27", "MRPL45", "MRPL28", "MRPL38", "MRPL54", "MRPL55", "MRPL20", "M…	0
GO_STRIATED_MUSCLE_CELL_DIFFERENTIATION	0.716214	0.875911	0.261966	0.843743	47590	78	c("IGF1", "PDGFRB", "GPX1", "TPM1", "PDLIM5", "ADAM12", "SDC1", "LMNA", "MYH9", "SRF", "TANC1")	0
GO_REGULATION_OF_SYSTEMIC_ARTERIAL_BLOOD_PRESSURE	0.370128	0.629899	-0.344912	-1.05667	15326	31	c("ADRA1A", "HSD11B2", "NAV2", "MME", "ENPEP")	0
GO_REGULATION_OF_SMOOTH_MUSCLE_CONTRACTION	0.372477	0.631536	-0.380854	-1.06221	16347	21	c("ADRA1A", "NPNT", "ATP1A2", "DOCK4")	0
GO_SECOND_MESSENGER_MEDIATED_SIGNALING	0.311425	0.579991	0.349725	1.10224	20269	68	c("ADM", "NDNF", "DMPK", "VCAM1", "RCAN1", "EGFR", "GSTM2", "MCTP2", "PDE9A", "DDAH1", "NDUFS4", "ATP2A2", "KSR1", "BCAP31")	0
GO_CELL_CELL_SIGNALING	0.161578	0.406895	0.324584	1.18469	12403	201	c("CXCL10", "IL6", "GDF15", "SFRP1", "BST2", "ADM", "FAT1", "CCL7", "WISP1", "GJA1", "TNFAIP6", "TNC", "SYTL2", "WLS", "SLC1A2", "FGF12", "KLF10", "GRIA3", "FGFR2", "EFNB2", "NRP1", "PCDHB16", "PHEX", "GLI1")	0
GO_LUNG_MORPHOGENESIS	0.0901725	0.290801	0.509912	1.41062	5319	33	c("LIF", "TNC", "HHIP", "TGFBR2", "CTSZ", "FGFR2", "SRF", "PLOD3", "FOXF1")	0
GO_VASCULAR_ENDOTHELIAL_GROWTH_FACTOR_RECEPTOR_SIGNALING_PATHWAY	0.114004	0.327862	0.455373	1.3422	7026	46	c("SULF1", "CCL2", "BAIAP2", "NRP1", "BCAR1", "MAPKAPK2", "BMPR2", "NRP2", "VAV2", "DOCK1", "HSP90AA1", "ELMO2", "ITGAV")	0
GO_POSITIVE_REGULATION_OF_MAPK_CASCADE	0.00136827	0.0180937	0.437938	1.60793	105	212	c("EDA2R", "LIF", "IL6", "ICAM1", "CCL2", "IGF1", "C3", "GAS6", "CCL7", "CCL11", "MID1", "FAS", "GADD45G", "PDGFRB", "GLIPR2", "MAP3K8", "LGALS9", "THBS1", "MAP4K3", "NRK", "CD44", "EIF2AK2", "ST5", "EGFR", "GCNT2", "PYCARD", "MAP3K14", "FGFR2", "ADAM9", "NRP1", "ITGA1", "PTPN1", "TGFB3", "JAK2", "FBXW7", "MIF", "PLCB1", "MUL1", "WNT5A", "LTBR", "KSR1", "IRAK2", "RYK", "UBC", "JUN", "NOD1")	0
GO_MULTICELLULAR_ORGANISMAL_MACROMOLECULE_METABOLIC_PROCESS	0.0222966	0.122293	0.57739	1.61655	1325	35	c("COL12A1", "ADAM15", "COL7A1", "MMP2", "COL5A2", "CTSB", "COL18A1", "CTSK", "COL5A1", "CTSD", "MMP19", "TRAM2", "ADAMTS2", "COL4A2", "COL6A3", "COL3A1")	0
GO_CARBOHYDRATE_DERIVATIVE_CATABOLIC_PROCESS	0.0760941	0.2611	0.417337	1.35965	5104	84	c("FBXO6", "ARSB", "SDC4", "CD44", "RENBP", "FUCA2", "GLA", "DERA", "PDE9A", "HEXB", "HEXA", "SDC1", "PNP", "NUDT18", "BGN", "NAGLU", "NUDT1", "FMOD", "NT5C", "VCAN", "NEU1", "FUCA1", "AGRN", "PGM2", "PDE4A", "NAGA", "ITPA", "MLYCD", "GLB1", "MGAT1", "HINT1", "TDG", "ABHD12")	0
GO_L_AMINO_ACID_TRANSPORT	0.393919	0.645406	-0.396582	-1.05002	17838	17	c("SLC7A10", "SLC1A4", "SLC36A2", "SLC38A5")	0
GO_REGULATION_OF_MUSCLE_CONTRACTION	0.280891	0.548893	-0.317469	-1.10671	10265	57	c("ADRA1A", "NPNT", "TNNT1", "ATP1A2", "DOCK4", "DMD", "GSTO1", "JUP", "CTGF")	0
GO_REGULATION_OF_EXOCYTOSIS	0.784798	0.92608	0.25212	0.797856	51233	70	c("LGALS9", "SDC4", "SYTL2", "STXBP2", "HMOX1", "PFN2", "SDC1", "PLCB1", "ATP2A2", "SYT6", "FOXF1", "SNF8", "PDCD6IP", "B4GALT1", "ATP6AP1", "FER", "RAB21", "RABGEF1")	0
GO_ANION_TRANSMEMBRANE_TRANSPORT	0.527955	0.746562	0.298049	0.951772	34796	74	c("ANO3", "SLC7A2", "ABCC1", "SLC1A2", "SLC12A9")	0
GO_REGULATION_OF_BODY_FLUID_LEVELS	0.110025	0.322831	0.336191	1.2331	8512	210	c("IL6", "CCND1", "PDPN", "C3", "GAS6", "IRF1", "HK2", "GJA1", "FAM46A", "SERPINE1", "PTGER4", "RAP2B", "THBS1", "FBLN1", "SYTL2", "PTGER3", "PROS1", "MAFF", "ITGA2", "PLAUR", "SERPINE2", "HAS2", "H3F3B", "APRT", "CAPZB", "JAK2", "PLSCR1", "PRKAR1B", "MYH9", "NME1", "CLIC1", "ACTN1", "SRF", "SERPING1", "C1GALT1C1", "DGKH", "AP3B1", "GGCX")	0
GO_REGULATION_OF_HORMONE_LEVELS	0.199448	0.460607	0.324715	1.16166	14884	169	c("LIF", "IL6", "SFRP1", "ADM", "ALDH1A3", "NNAT", "GJA1", "PTGS1", "SLC2A1", "PTGER4", "PTGER3", "HMGN3", "CTSZ", "RETSAT", "NLGN2", "HSD17B12", "SCP2", "RFX3", "IRS2", "ATP6AP2", "JAK2")	0
GO_REGULATION_OF_DEFENSE_RESPONSE	1.19219e-05	0.000660369	0.531105	2.04447	0	353	c("C4B", "IL6", "CASP12", "CASP4", "CCL2", "TNFAIP3", "SBNO2", "LPL", "IL1R1", "PSMB8", "C3", "ITPKC", "OSMR", "CCL7", "IFIH1", "NFKBIA", "IRF1", "TAP1", "CD55", "IL17RA", "GJA1", "CCL11", "C2", "PTGS2", "SERPINF1", "SLC7A2", "LGMN", "SERPINE1", "ADAR", "TNFAIP6", "PTGER4", "LGALS9", "MMP2", "PML", "GPX1", "TNIP2", "BCL6", "BIRC3", "PSMB10", "SERPINB9", "TNFRSF1A", "STAT1", "PTGER3", "PROS1", "CT…	0
GO_POSITIVE_REGULATION_OF_HEART_GROWTH	0.913802	0.992888	-0.246029	-0.641136	41651	16	c("FGFR1", "TBX2", "BASP1")	0
GO_NEGATIVE_REGULATION_OF_LIPID_BIOSYNTHETIC_PROCESS	0.210368	0.473921	-0.398757	-1.20271	8789	29	c("APOC1", "WNT4", "APOE", "WDTC1", "INSIG1", "SNAI2", "ERLIN1", "REST", "SIRT1", "STK11", "SOD1", "LPCAT1", "PRKAA1")	0
GO_NEGATIVE_REGULATION_OF_PEPTIDE_SECRETION	0.294144	0.561722	0.456138	1.15294	16504	21	c("SFRP1", "PTGER4", "PTGER3", "SREBF1", "ENY2")	0
GO_VESICLE_TARGETING	0.943312	1	0.213537	0.659433	60237	60	c("CTSC", "COL7A1", "CTSZ", "SEC24D", "SEC13", "TMED9", "SCFD1", "SAR1B", "TRAPPC9", "RAB1B", "TRAPPC2L", "SEC22B", "SEC31A", "RAB1A", "TRAPPC6A", "TMED10", "SEC23IP")	0
GO_REGULATION_OF_PROTEIN_EXPORT_FROM_NUCLEUS	0.0984275	0.304124	0.550878	1.41815	5576	23	c("GAS6", "MDM2", "PTPN14", "EMD", "PTPN11", "RANGAP1")	0
GO_POSITIVE_REGULATION_OF_DNA_METABOLIC_PROCESS	0.112555	0.327074	0.379955	1.28069	7820	106	c("IL6", "MGMT", "IGF1", "BAX", "PARP3", "PDGFRB", "PML", "EGFR", "KLF4", "ANXA3", "GLI1", "TGFB3")	0
GO_ESTABLISHMENT_OF_PROTEIN_LOCALIZATION_TO_ENDOPLASMIC_RETICULUM	0.253478	0.521728	-0.288833	-1.10486	7980	96	c("RPL10A", "RPL3", "RPL10", "ZFAND2B", "RPS14", "RPS9", "RPS18", "RPS7", "RPS20", "RPL37", "RPL5", "RPS15A", "RPS23", "RPS5", "RPS4X", "RPL34", "RPL12", "RPS21", "RPL7", "RPL37A", "RPL26", "RPL32", "FAU", "RPS11", "RPL18A", "RPL30", "RPL36", "UBA52", "RPL21", "RPL11", "RPL35A", "RPS26", "RPL35", "RPS15", "RPS17", "RPL14", "RPS3", "RPL23", "RPS12", "RPL22", "RPL23A", "RPL39", "SEC61A1", "RPS25", …	0
GO_NEGATIVE_REGULATION_OF_ENDOCYTOSIS	0.332433	0.601329	-0.383184	-1.09305	14407	23	c("APOC1", "PACSIN3", "PACSIN2", "ATXN2", "UBQLN2", "TGFB1")	0
GO_REGULATION_OF_LYMPHOCYTE_APOPTOTIC_PROCESS	0.068601	0.245877	0.577184	1.48587	3886	23	c("BAX", "BBC3", "FAS", "LGALS9", "BCL6", "IRS2", "MIF", "WNT5A")	0
GO_THYMUS_DEVELOPMENT	0.388115	0.642324	-0.346167	-1.04409	16216	29	c("CACNB4", "FGF10", "HOXA3", "JARID2", "HES1")	0
GO_POSITIVE_REGULATION_OF_CYTOPLASMIC_TRANSPORT	0.00823786	0.0610149	0.429912	1.52708	608	159	c("SULF2", "CXCL10", "IL6", "IGF1", "BAX", "GAS6", "MDM2", "PTGS2", "LGALS9", "TMEM173", "EGFR", "GSTM2", "CTSK", "TGFB3", "JAK2", "FBXW7", "DDX58", "BCAP31", "HTT", "FAM20B")	0
GO_MORPHOGENESIS_OF_AN_EPITHELIUM	0.0179004	0.104305	0.384311	1.41316	1389	215	c("IL6", "CYP7B1", "SFRP1", "KIF26B", "ADM", "BAX", "CSF1", "ALDH1A3", "GJA1", "CCL11", "TNC", "PML", "HHIP", "SDC4", "ENG", "ID4", "PRICKLE1", "TGFBR2", "EGFR", "FAT4", "SOCS3", "CTSZ", "MTHFD1", "APAF1", "FGFR2", "COL5A1", "EFNB2", "KLF4", "NRP1", "PLXNA1", "DLC1", "OSR1", "FEM1B", "LAMA5", "WNT5A", "FUZ", "FOXQ1")	0
GO_OSTEOBLAST_DIFFERENTIATION	0.260234	0.52924	0.353589	1.14078	17303	79	c("SFRP1", "GJA1", "ADAR", "TNC", "JUNB", "CREB3L1", "SMAD1", "GLI1", "DDX21", "HNRNPC", "SNRNP200", "VCAN", "SNAI1", "HDAC4", "BMP3", "FBL", "FZD1", "MEF2C", "TMSB4X", "PSMC2")	0
GO_REGULATION_OF_STRIATED_MUSCLE_CELL_DIFFERENTIATION	0.0750572	0.258769	0.495023	1.42888	4557	41	c("CXCL10", "GDF15", "DMPK", "PRICKLE1", "EFNB2", "FLOT1")	0
GO_DEFENSE_RESPONSE_TO_VIRUS	1.53179e-05	0.000660369	0.740537	2.3435	0	70	c("ISG15", "CXCL10", "IL6", "IFIT3", "IFITM1", "IFITM3", "BST2", "IFIH1", "IRF1", "GBP3", "ADAR", "ISG20", "PML", "STAT1", "IRF9", "EIF2AK2", "TMEM173", "ZC3HAV1", "IFITM2", "PYCARD", "RELA")	0
GO_CELLULAR_PIGMENTATION	0.434087	0.677234	0.389036	1.01834	24811	25	c("BLOC1S2", "CD63", "AP3B1", "MYO5A", "ARL6", "DTNBP1", "RAB11A", "VPS33A", "RAB1A", "TRAPPC6A", "AP1G1")	0
GO_VACUOLAR_TRANSPORT	0.997437	1	0.173242	0.626244	75487	185	c("DCLK1", "ARSB", "SCARB2", "VPS36", "DENND2A", "ANKRD50", "SGSM3", "VPS13A", "SGSM2", "M6PR", "VPS53", "TOM1", "ARL4C", "CD63", "UBC", "USP6NL", "VPS16", "AP3B1", "CHMP1B", "SURF4", "TMED9", "VPS28", "SNF8", "VPS52", "EHD3", "RAB11A")	0
GO_NEGATIVE_REGULATION_OF_CELL_CELL_ADHESION	0.0578124	0.21943	0.473384	1.44459	3655	56	c("CXCL12", "IRF1", "PRNP", "LGALS9", "BCL6", "PTGER3", "SERPINE2", "DUSP3", "KLF4", "JAK2", "PTPN2", "CEBPB", "GLI3", "DLG1", "MAD1L1")	0
GO_POSITIVE_REGULATION_OF_LYASE_ACTIVITY	0.111207	0.32498	-0.496067	-1.3669	4909	20	c("ADORA2A", "VIPR2", "ADCY9", "ADCY6")	0
GO_ENTRAINMENT_OF_CIRCADIAN_CLOCK_BY_PHOTOPERIOD	0.299924	0.568071	0.490868	1.15703	16209	15	c("BHLHE40", "PML", "CRY1")	0
GO_ORGANIC_HYDROXY_COMPOUND_METABOLIC_PROCESS	0.0711857	0.25233	-0.289237	-1.22167	1716	188	c("LEPR", "CRYM", "SGMS2", "CYP27A1", "APOC1", "FDPS", "ALDH1A1", "INPP4B", "MSMO1", "EPAS1", "IDI1", "LIPE", "TGFB2", "GK5", "TRPC1", "PNPLA6", "DPAGT1", "POR", "MBOAT2", "APOE", "IPMK", "SLC5A3", "SMPD2", "LDLR", "ATP7A", "ABCA1", "SGMS1", "OSBPL1A", "STARD3", "HMGCS1", "INSIG1", "PLCG1", "OSBPL5", "INPP5K", "LDLRAP1", "NPC1", "HSD17B7", "ALDH3A2", "IP6K1", "NSDHL", "PNPLA8", "SREBF2", "CAT", "…	0
GO_TELOMERE_MAINTENANCE_VIA_TELOMERE_LENGTHENING	0.862165	0.969266	-0.263169	-0.696789	39043	17	c("MRE11A", "RAD50", "TERF2IP", "TERF2")	0
GO_REGULATION_OF_LIGASE_ACTIVITY	0.601232	0.799558	0.273024	0.91625	41561	103	c("PSMB8", "PSMB10", "PSME1", "FBXW7", "PSME2", "UBC", "PSMB5", "PSMA3", "PSMB3", "XRCC4", "BUB3", "PSMD12", "GCLM", "PSMB4", "PSMC2", "ANAPC1", "PTEN", "PSMD11", "UBE2L3", "PCID2", "PSMC4", "DCUN1D5", "PSMA4", "PSMA7", "PSMA2", "PSMD14", "STUB1", "PSME3", "PSMC1", "RAB1A", "DCUN1D3", "PSMD2", "PSMD4", "PSMF1", "CDC16", "PARK7", "TFIP11", "PSMB1", "SMAD7", "PSMA6", "LCMT1", "PSMB6", "UBE2N", "UBE…	0
GO_REGULATION_OF_OXIDOREDUCTASE_ACTIVITY	0.0827212	0.27631	0.466378	1.39533	5157	50	c("HP", "ENG", "CYGB", "EGFR", "GLA", "DDAH1", "ZDHHC21", "ATP2B4", "PRDX5", "NOS1AP", "NOD1")	0
GO_REGULATION_OF_PROTEIN_INSERTION_INTO_MITOCHONDRIAL_MEMBRANE_INVOLVED_IN_APOPTOTIC_SIGNALING_PATHWAY	0.749185	0.900095	-0.288624	-0.795295	33077	20	BMF	0
GO_TELOMERE_ORGANIZATION	0.963611	1	0.204544	0.626212	61144	57	c("PARP3", "H3F3B", "TEP1", "RPA1", "PRIM2", "XRCC5", "TNKS1BP1", "DOT1L", "CTC1", "XRCC6", "POLD4", "PTGES3", "RFC1", "FBXO4", "ERCC1", "NOP10", "TFIP11", "NHP2")	0
GO_IMMUNE_SYSTEM_DEVELOPMENT	0.0154468	0.0953815	0.370572	1.39607	1245	274	c("IL6", "BCL3", "SFRP1", "TNFAIP3", "SBNO2", "BAX", "RUNX1", "C3", "CSF1", "GAS6", "IRF1", "ADAR", "PTGER4", "FAS", "LGALS9", "PML", "BCL6", "VCAM1", "LRRK1", "OSTM1", "B2M", "TGFBR2", "MFAP5", "SFXN1", "FSTL3", "NFKB2", "RRS1", "RELB", "JUNB", "FGFR2", "KLF4", "ETV6", "TCF7", "JAK2", "RPS19", "PTPN2", "WNT5A", "LTBR", "MYH9", "TIPARP", "JAM3", "ACTN1", "JUN", "SRF")	0
GO_ALPHA_AMINO_ACID_CATABOLIC_PROCESS	0.153381	0.395333	-0.396741	-1.25667	6185	36	c("CRYM", "CDO1", "GLUL", "THNSL2", "ALDH6A1", "MTRR", "IVD", "MCCC2", "ASPA", "HMGCL")	0
GO_FC_GAMMA_RECEPTOR_SIGNALING_PATHWAY	0.956753	1	-0.198751	-0.671949	36192	49	c("ELMO1", "PIK3CA", "WIPF2", "PLCG1", "YES1", "WASF2", "LIMK1", "FYN", "PIK3R2", "WASL")	0
GO_RRNA_METABOLIC_PROCESS	0.836275	0.957633	0.223931	0.821014	64669	209	c("RPS27L", "ISG20", "HEATR1", "RRS1", "UTP20", "NOP58", "PNO1", "DDX21", "RPS19", "RPF2", "WDR36", "RCL1", "C1D", "RPP30", "FBL", "RPSA", "MAK16", "NOLC1", "EXOSC9", "NGDN", "WBP11", "DROSHA", "RPL7L1", "RRP1", "RPF1", "EXOSC3", "RPS2", "NOC4L", "WDR75", "PES1", "MPHOSPH6", "SRFBP1", "EXOSC1", "TBL3", "MPHOSPH10", "BOP1", "NOP14", "PDCD11", "RRP36", "LSM6", "EMG1", "KRR1", "TSR1", "SKIV2L2", "RP…	0
GO_NEUROTRANSMITTER_TRANSPORT	0.0266048	0.138078	-0.488949	-1.54874	1072	36	c("SYT17", "SLC6A6", "GLUL", "ATP1A2", "SLC22A3", "PPFIA4", "NAAA", "STXBP1", "SCRIB", "SLC1A3", "STX2", "DVL1")	0
GO_REGULATION_OF_VOLTAGE_GATED_CALCIUM_CHANNEL_ACTIVITY	0.529798	0.748269	0.398175	0.938543	28633	15	c("GNB5", "NOS1AP")	0
GO_PH_REDUCTION	0.0770628	0.263488	0.596747	1.47777	4283	19	c("RAB20", "ATP6V1D", "TCIRG1", "ATP6V1H", "CLCN3", "PPT1", "ATP6AP1", "ATP6V1A", "ATP6V1F", "ATP6V1G1", "ATP6V1B2", "ATP6V1E1")	0
GO_MONOSACCHARIDE_CATABOLIC_PROCESS	0.384891	0.640233	0.405825	1.06228	21999	25	c("DCXR", "HK2", "RPE", "GAPDH", "PGM2", "ALDOA", "GLB1", "NUDT5", "TPI1", "PGAM1", "CRYL1", "PGM1")	0
GO_POSITIVE_REGULATION_OF_MRNA_METABOLIC_PROCESS	0.843033	0.960257	0.261872	0.715361	49394	31	c("ZFP36", "ZC3HAV1", "NCBP1", "POLR2G", "SF3B4", "DAZAP1", "CDC73", "HSPA8", "BTG2", "PRPF19", "SNW1")	0
GO_HORMONE_TRANSPORT	0.182902	0.438844	0.47825	1.27156	10553	27	c("IL6", "ADM", "MYO5A")	0
GO_PROTEIN_CATABOLIC_PROCESS	0.657259	0.836302	0.238484	0.926987	56171	403	c("ISG15", "TNFAIP3", "PSMB8", "MDM2", "CTSC", "ENC1", "LGMN", "FBXO6", "TPP1", "PML", "PSMB10", "CDC34", "VPS36", "CTSB", "FBXL22", "CTSZ", "CTSK", "FBXO25", "PSME1", "TCIRG1", "CTSD", "UBE3B", "RNF213", "RNF19B", "FBXW7", "UBR4", "PSME2", "BIRC2", "UBE2L6", "TRIM25", "FBXL14", "UBC", "AUP1", "PSMB5", "PSMA3", "PSMB3", "BUB3", "PSMD12", "NPLOC4", "RNF185", "UBE2J2", "ZMPSTE24", "VPS28", "DNAJC10…	0
GO_INORGANIC_ANION_TRANSPORT	0.154964	0.398203	0.466306	1.29753	9182	34	c("ANO3", "SLC12A9", "TSPO", "CLIC1", "ASNA1")	0
GO_PROTEIN_IMPORT	0.124627	0.345047	0.373537	1.26314	8682	109	c("BCL3", "NFKBIA", "ADAR", "PML", "BCL6", "STAT3", "PRICKLE1", "IPO4", "NOP58", "TGFB3", "JAK2", "LMNA", "NDUFA13", "JUN", "RAN", "TIMM17A", "NUP98", "NUP188", "TIMM50", "PEX14", "LAMP2", "HSPA4", "IPO7", "TIMM22", "IPO11", "HSP90AA1", "TSC2")	0
GO_NUCLEOSIDE_BISPHOSPHATE_METABOLIC_PROCESS	0.189041	0.445091	-0.446764	-1.24604	8296	21	c("ACOT7", "PANK1", "MCCC2", "COASY", "HMGCR", "ABHD14B", "PAPSS1", "PANK3")	0
GO_REGULATION_OF_INTRACELLULAR_STEROID_HORMONE_RECEPTOR_SIGNALING_PATHWAY	0.0835991	0.277323	0.491988	1.41349	5058	40	c("CYP7B1", "SFRP1", "UFM1", "CALR")	0
GO_CELLULAR_RESPONSE_TO_GAMMA_RADIATION	0.978854	1	0.203178	0.491699	53558	17	c("BCL2L1", "XRCC5", "H2AFX", "XRCC6", "EGR1", "YAP1", "CYBA", "CRYAB", "NOX4", "GTF2H5")	0
GO_REGULATION_OF_FIBROBLAST_MIGRATION	0.638911	0.823011	0.335088	0.855046	36031	22	c("THBS1", "SDC4", "CYGB", "FER", "CORO1C", "DDR2")	0
GO_REGENERATION	1.47883e-05	0.000660369	0.648655	2.12812	0	88	c("CDKN1A", "LIF", "SULF2", "CCND1", "CCL2", "CXCL12", "IGF1", "ADM", "GAS6", "NNMT", "GJA1", "MATN2", "ADAM15", "TNC", "FAS", "IGF2R", "GPX1", "TGFBR2", "SOCS3", "NR4A3", "ANXA3", "GLI1", "JAK2", "TSPO", "CEBPB", "JAM3", "JUN")	0
GO_EXTRINSIC_APOPTOTIC_SIGNALING_PATHWAY	0.118591	0.337368	0.4263	1.31648	7572	60	c("BAX", "TNFRSF12A", "FAS", "PML", "SIVA1", "TNFRSF1A", "BOK", "BCL2L1", "ACVR1B", "JAK2", "BLOC1S2", "NDUFA13", "MCL1")	0
GO_REGULATION_OF_TRANSLATIONAL_ELONGATION	0.885461	0.979487	-0.254504	-0.673844	40098	17	c("RPS9", "DTD1", "LARS2", "GATC", "RPS5", "LARS")	0
GO_CELL_MATRIX_ADHESION	0.182574	0.438619	-0.330896	-1.18237	6459	65	c("COL17A1", "ECM2", "NPNT", "NID2", "ITGA8", "TMEM8B", "CTGF", "SNED1", "EMP2", "PXN", "TAOK2", "FBLN5")	0
GO_TISSUE_HOMEOSTASIS	0.225221	0.490589	0.380789	1.18216	14446	62	c("BAX", "CSF1", "TPP1", "CIB2", "LRRK1", "B2M", "GCNT2", "CTSK", "PRDX1", "WDR36", "PRDX5", "SRF")	0
GO_ADAPTIVE_IMMUNE_RESPONSE_BASED_ON_SOMATIC_RECOMBINATION_OF_IMMUNE_RECEPTORS_BUILT_FROM_IMMUNOGLOBULIN_SUPERFAMILY_DOMAINS	3.29343e-05	0.00106665	0.752374	2.17172	1	41	c("C4B", "IL6", "ICAM1", "BCL3", "C3", "CTSC", "CD55", "C2", "FAS", "KDM5D", "BCL6", "NFKB2", "RELB")	0
GO_CELL_CYCLE_ARREST	0.167034	0.416291	0.366403	1.2195	11448	97	c("CDKN1A", "AK1", "GAS6", "IRF1", "PRNP", "THBS1", "PML", "SGSM3", "MAGI2", "WDR6")	0
GO_APOPTOTIC_CELL_CLEARANCE	0.378646	0.63495	0.443857	1.07415	20717	17	c("GAS6", "THBS1", "PEAR1", "ITGAV", "LRP1")	0
GO_MODIFICATION_OF_MORPHOLOGY_OR_PHYSIOLOGY_OF_OTHER_ORGANISM	0.909559	0.991002	0.228885	0.682369	56549	49	c("SERPINB9", "EIF2AK2", "ZC3HAV1", "BCL2L1", "JUN", "CASP8", "TYMS", "TAF11", "CAV2", "RRAGA", "TNIP1", "ITGAV")	0
GO_RIBOSOME_ASSEMBLY	0.687931	0.855777	0.286976	0.83874	42099	44	c("RPS27L", "RPS19", "RPF2", "MDN1", "RPSA", "MRPL11", "C1QBP", "RPF1", "BRIX1", "FASTKD2", "TSR1", "MRPS7", "EIF6", "MRTO4", "BMS1", "NIP7", "MPV17L2", "MRPL20")	0
GO_NEGATIVE_REGULATION_OF_ACTIN_FILAMENT_DEPOLYMERIZATION	0.717627	0.876898	0.330154	0.788453	39053	16	c("CAPZB", "LIMA1", "CAPG", "TWF1", "CAPZA1")	0
GO_REGULATION_OF_CELL_JUNCTION_ASSEMBLY	0.136496	0.364915	0.432795	1.2996	8527	51	c("SFRP1", "GJA1", "PHLDB2", "THBS1", "SDC4", "PPM1F", "COL16A1", "DLC1", "RHOD", "FLOT1", "EPHA3", "SNAI1")	0
GO_ARTERY_DEVELOPMENT	0.57003	0.777216	0.310807	0.919384	35232	47	c("PTGER4", "PDGFRB", "ENG", "PRICKLE1", "NOTCH3", "NRP1", "PRRX1", "SRF", "GLI3", "FOXF1", "COL3A1", "BMPR2")	0
GO_PROTEIN_DEALKYLATION	0.694978	0.861467	0.318719	0.813277	39193	22	c("KDM5D", "UTY", "ARID5B")	0
GO_NEGATIVE_REGULATION_OF_TYPE_I_INTERFERON_PRODUCTION	0.000448632	0.00734032	0.731566	1.96006	25	28	c("ISG15", "TNFAIP3", "IFIH1", "PYCARD", "REL", "NMI", "RELB", "UBE2L6", "TRIM25", "DDX58", "UBC", "TRAF3")	0
GO_POSTREPLICATION_REPAIR	0.0371809	0.168771	0.536771	1.54216	2249	40	c("ISG15", "POLK", "UBE2L6", "TRIM25", "RPA1", "UBC", "NPLOC4", "REV1", "UBE2V2")	0
GO_SKELETAL_SYSTEM_DEVELOPMENT	0.000999475	0.0141194	0.43503	1.60453	77	222	c("SULF2", "TIMP1", "SULF1", "SFRP1", "IGF1", "RUNX1", "NPPC", "FBN2", "ADAMTS4", "COL12A1", "PTGER4", "MMP2", "HHIP", "CD44", "COL5A2", "LRRK1", "CSRNP1", "SLC39A1", "AEBP1", "TGFBR2", "ROR2", "FAT4", "HAS2", "HEXB", "MTHFD1", "KLF10", "FGFR2", "ETS2", "COL27A1", "NAB1", "SMAD1", "PHEX", "PRDX1", "OSR1", "TGFB3", "ARID5B", "THBS3", "EVC", "WNT5A", "FUZ", "SLC35D1", "FREM1", "TIPARP", "PRRX1", "V…	0
GO_ORGANOPHOSPHATE_METABOLIC_PROCESS	0.22384	0.488868	0.280896	1.10554	19621	479	c("AK1", "DCXR", "LPL", "ADM", "NPPC", "ITPKC", "HK2", "LHPP", "PRPS2", "PDGFRB", "CTPS", "GPX1", "LCLAT1", "GK", "EGFR", "LDHA", "PLAUR", "ME1", "DERA", "PDE9A", "HEXB", "MTHFD1", "RPE", "NDUFA11", "FGFR2", "UCK2", "PNP", "COX10", "NUDT18", "APRT", "ATP5E", "PHEX", "ABHD4", "TCIRG1", "SCP2", "IRS2", "PIGU", "ISYNA1", "NUDT1", "OLA1", "PIGM", "NDUFA12", "ACP6", "PLSCR1", "ABHD5", "AK2", "NDUFA13"…	0
GO_REGULATION_OF_HEART_CONTRACTION	0.503429	0.727588	0.298456	0.968903	33690	82	c("ADM", "NPPC", "MDM2", "GJA1", "RYR3", "DMPK", "GLRX3", "TPM1", "GSTM2", "RGS2", "GAA", "JAK2", "ATP2A2", "ATP2B4", "SUMO1", "SREBF1", "NOS1AP")	0
GO_CELLULAR_AMINO_ACID_BIOSYNTHETIC_PROCESS	0.384148	0.640099	-0.316368	-1.04181	14985	43	c("CDO1", "DPYD", "GLUL", "MTR", "PLOD1", "THNSL2", "MTRR", "ASPA", "SLC1A3", "DHFR", "GART")	0
GO_ACTIVATION_OF_JUN_KINASE_ACTIVITY	0.444125	0.681965	-0.365749	-1.00781	19608	20	c("MDFI", "MDFIC", "MAP4K2", "MAPK8IP3", "DAXX", "PKN1", "MAP3K2", "MAP2K7", "SPAG9", "ERN1", "DAB2IP", "GAB1", "AXIN1")	0
GO_LONG_CHAIN_FATTY_ACID_METABOLIC_PROCESS	0.538951	0.753555	0.340778	0.936916	31699	32	c("PTGS2", "PTGS1", "ACSL5", "ELOVL5", "SCP2", "SLC27A3", "MYO5A", "PTGES", "ACSL4", "ELOVL1")	0
GO_MONOVALENT_INORGANIC_CATION_TRANSPORT	0.241056	0.507708	-0.268822	-1.09561	6582	144	c("SCN3A", "KCNA2", "KCNH2", "SLC36A2", "KCNB1", "ATP1A2", "SLC17A5", "SLC12A6", "SLC9A5", "KCNK13", "SLC35A5", "SLC22A3", "SLC5A3", "CDKN1B", "SLC24A3", "CDK2", "CPT2", "COX7A2L", "KCNK3", "PKD2", "SGK1", "MTMR6", "TMEM175", "KCNK2", "KCNJ8")	0
GO_NEURAL_TUBE_DEVELOPMENT	0.679287	0.849402	0.26376	0.86967	46181	91	c("SFRP1", "ADM", "SDC4", "PRICKLE1", "MTHFD1", "APAF1", "TCF7", "DLC1", "ATP6AP2", "WNT5A", "FUZ")	0
GO_POLYSACCHARIDE_METABOLIC_PROCESS	0.863296	0.970161	0.244927	0.715846	52831	44	c("STBD1", "HAS2", "GAA", "UBC", "ALG1", "PGM2", "IL6ST", "UGP2", "PRKAG2", "PHKG2", "PGM1", "AKT2")	0
GO_CYCLIC_NUCLEOTIDE_METABOLIC_PROCESS	0.581952	0.785337	0.34588	0.898457	33172	24	c("ADM", "NPPC", "PDE9A", "AMPD2", "PDE4A", "ADCY2")	0
GO_POSITIVE_REGULATION_OF_T_CELL_PROLIFERATION	0.00469459	0.0428881	0.70269	1.80897	265	23	c("IL6", "IGF1", "CD55", "LGALS9", "VCAM1", "PYCARD", "PNP")	0
GO_MULTICELLULAR_ORGANISMAL_MOVEMENT	0.886858	0.979908	0.269823	0.636004	47931	15	c("DMPK", "GAA")	0
GO_CELL_ACTIVATION	3.8257e-05	0.0011691	0.4827	1.78645	2	229	c("TIMP1", "CXCL10", "IL6", "ICAM1", "BCL3", "SBNO2", "PDPN", "IGF1", "BST2", "BAX", "CSF1", "GAS6", "IRF1", "IL17RA", "SLC7A2", "PTGER4", "FAS", "CTPS", "RAP2B", "BCL6", "PSMB10", "VCAM1", "B2M", "STXBP2", "TGFBR2", "NFKB2", "FN1", "PYCARD", "RELB", "NR4A3", "TCF7", "ADAM9", "ANXA3", "PLSCR1", "PTPN2", "PLCB1", "LTBR", "MYH9", "CEBPB", "NCSTN", "CLIC1", "ACTN1", "JUN", "SRF", "LGALS1", "C1GALT1C…	0
GO_REGULATION_OF_MYELINATION	0.593929	0.793	-0.351114	-0.900642	27293	15	c("RARG", "RXRB", "RARA", "AKT1", "SIRT2", "DICER1")	0
GO_REGULATION_OF_AXON_GUIDANCE	0.535069	0.751356	0.391261	0.934386	29118	16	c("CXCL12", "SEMA3D", "NRP1", "PLXNA1", "WNT5A", "BMPR2", "MEGF8")	0
GO_NEGATIVE_REGULATION_OF_CELLULAR_PROTEIN_CATABOLIC_PROCESS	0.857042	0.966809	-0.232843	-0.755222	33841	40	c("RGP1", "TRIM39", "ZW10", "MTM1", "OPHN1", "KLHL22", "TLK2", "FURIN", "PSMG2", "HSP90AB1", "UBXN1", "GABARAPL2", "DAB2IP", "CDK5RAP3", "SMARCC1", "ATM", "USP19")	0
GO_RESPONSE_TO_AXON_INJURY	0.311062	0.579688	0.431779	1.13022	17779	25	c("BAX", "MATN2", "TNC", "JAK2", "TSPO", "JAM3", "JUN", "LGALS1", "LAMB2", "ARF4")	0
GO_REGULATION_OF_VACUOLE_ORGANIZATION	0.973273	1	0.203148	0.554944	57025	31	c("RAB20", "FEZ2", "FEZ1", "VPS16", "SCFD1")	0
GO_CIRCADIAN_REGULATION_OF_GENE_EXPRESSION	0.463769	0.696372	0.344994	0.991175	28064	40	c("AHR", "BHLHE40", "PML", "RELB", "NRIP1")	0
GO_NEGATIVE_REGULATION_OF_EXOCYTOSIS	0.736766	0.889681	0.327293	0.771466	39819	15	c("LGALS9", "HMOX1", "FOXF1")	0
GO_INTRACELLULAR_STEROID_HORMONE_RECEPTOR_SIGNALING_PATHWAY	0.994403	1	0.173299	0.518485	62004	50	c("PMEPA1", "JAK2", "RBM14", "NRIP1", "NCOA4", "RAN", "CALR", "MED24", "DDX54", "MED14", "CDK7", "MED16", "DNAJA1", "MED17")	0
GO_REGULATION_OF_WNT_SIGNALING_PATHWAY	0.190035	0.446706	0.31741	1.16045	14626	204	c("SULF2", "CCND1", "SULF1", "SFRP1", "PSMB8", "PSMB10", "LRRK1", "PRICKLE1", "ROR2", "BICC1", "WLS", "MLLT3", "FGFR2", "PSME1", "GLI1", "RNF213", "ATP6AP2", "NKD2", "NKD1", "PSME2", "WNT5A", "FUZ", "UBC", "NXN", "AXIN2", "PSMB5", "PSMA3", "PSMB3", "GLI3", "PSMD12", "FZD1", "CTDNEP1")	0
GO_NEGATIVE_REGULATION_OF_CELL_JUNCTION_ASSEMBLY	0.326198	0.595254	0.472547	1.12851	17751	16	c("PHLDB2", "THBS1", "DLC1", "PTEN", "ARHGAP6", "CORO1C")	0
GO_ANTIGEN_PROCESSING_AND_PRESENTATION_OF_PEPTIDE_ANTIGEN	0.0393486	0.17371	0.421215	1.42298	2739	108	c("PSMB8", "TAP1", "LGMN", "PSMB10", "B2M", "MR1", "DYNC2LI1", "TAPBP", "SEC24D", "PSME1", "CTSD", "PSME2", "BCAP31", "PSMB5", "PSMA3", "PSMB3", "SEC13", "PSMD12", "AP2M1", "PSMB4", "PSMC2", "CALR", "CLTC", "PSMD11", "SAR1B", "CTSF", "PSMC4", "PSMA4", "ITGAV", "PSMA7", "PSMA2", "DYNC2H1", "PSMD14", "TAP2", "SEC31A", "PSME3", "PSMC1", "AP1G1", "KIF3B", "PSMD2", "PSMD4", "CD74", "AP1S1", "ARF1", "A…	0
GO_HIPPO_SIGNALING	0.735447	0.88855	-0.284212	-0.810725	31874	23	c("TEAD2", "DCHS1", "TJP2", "DVL2")	0
GO_REGULATION_OF_MEMBRANE_DEPOLARIZATION	0.0941589	0.298182	0.598114	1.44746	5151	17	c("GJA1", "GCLC", "B2M", "FGF12", "TSPO", "GCLM")	0
GO_REGULATION_OF_NERVOUS_SYSTEM_DEVELOPMENT	0.00587061	0.0492664	0.371816	1.42849	490	344	c("LIF", "CHODL", "IL6", "DNM3", "SFRP1", "CXCL12", "EFEMP1", "BAIAP2", "TNFRSF12A", "CSF1", "NDNF", "KCTD11", "ENC1", "SERPINF1", "NBL1", "ARSB", "ID4", "ITM2C", "BCL6", "STAT3", "MAN2A1", "PTGER3", "B2M", "NEGR1", "SEMA3D", "FN1", "SERPINE2", "PDLIM5", "CHN1", "MAP1B", "RELA", "MBD1", "NLGN2", "IMPACT", "KLF4", "MAGI2", "NOTCH3", "NRP1", "PLXNA1", "BHLHB9", "GLI1", "ROBO2", "CDK5RAP1", "FMOD", …	0
GO_INTRINSIC_APOPTOTIC_SIGNALING_PATHWAY_IN_RESPONSE_TO_DNA_DAMAGE	3.25579e-05	0.00106665	0.731076	2.14583	1	45	c("CDKN1A", "BCL3", "AEN", "BAX", "PHLDA3", "RPS27L", "PML", "TNFRSF1A", "SHISA5", "HMOX1", "BOK", "PYCARD", "BCL2L1")	0
GO_TETRAPYRROLE_BIOSYNTHETIC_PROCESS	0.346469	0.611054	0.45126	1.10498	19139	18	c("CPOX", "COX10", "TSPO", "SLC11A2", "TMEM14C", "ALAD", "FECH", "SUCLA2", "SLC25A39", "FXN", "HMBS")	0
GO_NUCLEOSIDE_PHOSPHATE_BIOSYNTHETIC_PROCESS	0.185154	0.441267	0.358433	1.19951	12760	101	c("AK1", "ADM", "NPPC", "LHPP", "PRPS2", "CTPS", "ME1", "MTHFD1", "UCK2", "PNP", "APRT", "ATP5E", "TCIRG1", "AK2", "NME1", "AMPD2", "IMPDH1", "ADCY2", "ALDOA", "PRKAG2", "STOML2", "TYMS", "SLC35B2", "RRM1", "DTYMK")	0
GO_POSITIVE_REGULATION_OF_SODIUM_ION_TRANSPORT	0.712372	0.873578	0.331805	0.792397	38767	16	c("CNKSR3", "FGF12", "GLRX", "ACTN4")	0
GO_NEURAL_RETINA_DEVELOPMENT	0.734503	0.88815	-0.295501	-0.803717	32619	19	c("SDK2", "CASP2", "SDK1", "HIPK1")	0
GO_CLEAVAGE_INVOLVED_IN_RRNA_PROCESSING	0.12859	0.351447	0.578984	1.3827	6997	16	c("RRS1", "UTP20", "RCL1", "RPSA", "EXOSC9", "EXOSC3", "BOP1", "NOP14", "RRP36", "EXOSC7", "EXOSC8")	0
GO_ASPARTATE_FAMILY_AMINO_ACID_BIOSYNTHETIC_PROCESS	0.563132	0.772174	-0.347688	-0.920567	25501	17	c("MTR", "PLOD1", "THNSL2", "MTRR")	0
GO_NEURON_PROJECTION_DEVELOPMENT	0.192395	0.449697	0.306544	1.14804	15385	258	c("IL6", "KIF26B", "DCLK1", "CXCL12", "NRTN", "BAIAP2", "ADM", "GJA1", "MATN2", "TNC", "FAS", "NBL1", "EGR2", "S100A6", "LAMA2", "CHN1", "FARP1", "MAP1B", "NDN", "FGFR2", "EFNB2", "IMPACT", "NR4A3", "NRP1", "ITGA1", "PLXNA1", "FLOT1", "ROBO2", "JAK2", "BLOC1S2", "FMOD", "KLF7", "WNT5A", "TSPO", "FEZ2", "FEZ1", "JAM3", "RYK", "JUN", "SRF")	0
GO_MALE_GAMETE_GENERATION	0.707846	0.871321	0.245766	0.876768	52616	165	c("BAX", "FAS", "DZIP1", "IGF2R", "BCL6", "BIRC3", "CTSB", "FSTL3", "HSPA2", "KHDRBS3", "RGS2", "BCL2L1", "GLI1", "ADAMTS2", "NPHP1", "TMEM203", "LMNA", "ATP2B4", "JAM3", "BCAP31", "SKIL")	0
GO_NEGATIVE_REGULATION_OF_RESPONSE_TO_OXIDATIVE_STRESS	0.0263494	0.136998	0.640159	1.6335	1485	22	c("HP", "SOD2", "GPX1", "NR4A3")	0
GO_ORGANELLE_TRANSPORT_ALONG_MICROTUBULE	0.516297	0.737275	-0.295302	-0.957808	20386	40	c("MAPT", "ARHGAP21", "KIF1B", "KIFAP3", "SPAST", "KIF13A", "FYCO1", "TMEM201", "NDEL1", "NDE1", "LRPPRC", "BICD2", "KIF3A")	0
GO_MITOTIC_SISTER_CHROMATID_SEGREGATION	0.342898	0.608697	0.363206	1.08282	21318	49	c("PSRC1", "RRS1", "CHMP1B", "BUB3", "RAB11A", "PDCD6IP", "SEH1L", "PPP2R1A", "DIS3L2", "SMC2")	0
GO_MICROTUBULE_NUCLEATION	0.316353	0.583912	-0.437895	-1.12325	14537	15	c("TUBGCP4", "RANBP9", "AKAP9", "TUBG1", "NDEL1", "NDE1", "CLASP1", "SLAIN2")	0
GO_ESTABLISHMENT_OF_PROTEIN_LOCALIZATION_TO_ORGANELLE	0.232793	0.499015	0.296584	1.11878	18835	278	c("BCL3", "TNFAIP3", "BAX", "BBC3", "NFKBIA", "HK2", "ADAR", "PML", "SCARB2", "BCL6", "STAT3", "VPS36", "PRICKLE1", "IPO4", "NOP58", "VPS13A", "TGFB3", "JAK2", "LMNA", "RPS19", "TSPAN17", "NDUFA13", "TIMM8B", "TSPO", "JUN", "AP3B1", "AIP", "RPSA", "GCC1", "VPS28", "RAN", "SNF8", "FBXO7", "TIMM17A", "IMMP1L", "NUP98", "RAB11A", "H2AFY", "NUP188", "TIMM50", "PEX14", "RPS2", "HSPA4")	0
GO_REGULATION_OF_SEQUESTERING_OF_CALCIUM_ION	0.188974	0.445091	0.419381	1.23612	11647	46	c("CXCL10", "BAX", "BBC3", "RYR3", "GSTM2")	0
GO_XENOPHAGY	0.830664	0.953091	-0.237288	-0.777512	32566	42	c("CHST3", "MTSS1", "FANCL", "CSPG5", "MYLK", "SLC1A3", "ATP1B1", "LENG9", "FXR2", "RFWD3", "FAM13B", "TMEM39A")	0
GO_MYD88_DEPENDENT_TOLL_LIKE_RECEPTOR_SIGNALING_PATHWAY	0.20294	0.464963	0.516704	1.26523	11210	18	c("MYD88", "LY96", "IRAK4", "IRAK2", "UBC", "IRAK1", "TIRAP", "TNIP1", "MAP3K7")	0
GO_REGULATION_OF_PROTEIN_POLYMERIZATION	0.236445	0.502357	0.343824	1.15062	16295	101	c("PSRC1", "ICAM1", "BAIAP2", "CCL11", "ARPC1B", "RGS2", "PFN2", "PYCARD", "CAPZB", "KIRREL", "CAPG")	0
GO_KIDNEY_EPITHELIUM_DEVELOPMENT	0.237602	0.502357	0.380615	1.17248	15144	59	c("SFRP1", "KIF26B", "SDC4", "FAT4", "FGFR2", "SDC1", "EFNB2", "MAGI2", "SMAD1", "OSR1", "ROBO2", "LAMA5", "GLI3", "LAMB2", "MEF2C", "DLG1", "PTCH1")	0
GO_POSITIVE_REGULATION_OF_RECEPTOR_MEDIATED_ENDOCYTOSIS	0.571618	0.777551	-0.31877	-0.917821	24578	24	c("PTPN5", "HIP1", "VEGFA", "ANGPT1", "ARRB1", "LDLRAP1", "DAB2", "WASL")	0
GO_POSITIVE_REGULATION_OF_STAT_CASCADE	0.00228058	0.0259003	0.720612	1.87186	129	24	c("LIF", "IL6", "IGF1", "PTGER4", "STAT3", "TNFRSF1A", "SOCS3", "JAK2")	0
GO_POSITIVE_REGULATION_OF_SUBSTRATE_ADHESION_DEPENDENT_CELL_SPREADING	0.714806	0.874927	-0.30385	-0.81549	31993	18	c("NET1", "LIMS1", "RREB1")	0
GO_BLASTOCYST_FORMATION	0.911452	0.992183	-0.243806	-0.645519	41275	17	c("HOPX", "TET1")	0
GO_PYRIMIDINE_RIBONUCLEOSIDE_METABOLIC_PROCESS	0.313024	0.58082	0.485154	1.14356	16917	15	c("CTPS", "UCK2", "NME1", "CTPS2")	0
GO_POSITIVE_REGULATION_OF_ORGANELLE_ORGANIZATION	0.196489	0.455954	0.295576	1.13478	16406	341	c("LIF", "PSRC1", "ICAM1", "SFRP1", "SYNPO", "BAIAP2", "IGF1", "BAX", "BBC3", "CCL11", "PDGFRB", "PML", "SDC4", "BCL6", "SIVA1", "TPM1", "ARPC1B", "PLAUR", "RGS2", "PFN2", "PYCARD", "CTSK", "SDC1", "PPM1F", "KIRREL", "TFDP1", "MARCH5", "FBXW7", "PLCB1", "MUL1", "CAPG", "WNT5A", "FUZ")	0
GO_AMINO_ACID_TRANSMEMBRANE_TRANSPORT	0.0510367	0.205566	-0.539075	-1.5035	2239	21	c("SLC7A10", "SLC6A6", "SLC1A4", "SLC36A2", "SLC1A5", "SLC38A9", "SLC38A5")	0
GO_CELLULAR_RESPONSE_TO_ACID_CHEMICAL	0.0125941	0.0830427	0.478947	1.57666	854	90	c("SFRP1", "CCL2", "SERPINF1", "PTGER4", "TNC", "FAS", "MMP2", "COL5A2", "ID3", "EGFR", "FN1", "BCL2L1", "KLF4", "COL16A1", "OSR1", "NDUFA13", "WNT5A", "CEBPB", "SREBF1", "NME1", "EPHA3")	0
GO_CELLULAR_SENESCENCE	0.0577346	0.219422	0.595308	1.51905	3255	22	c("CDKN1A", "PML", "SRF", "H2AFX", "CALR")	0
GO_REGULATION_OF_MEIOTIC_CELL_CYCLE	0.0719367	0.253712	0.610163	1.49408	3973	18	c("LIF", "NPPC", "PLCB1", "WNT5A")	0
GO_ACTIN_FILAMENT_BASED_MOVEMENT	0.144239	0.380088	-0.386377	-1.25917	5664	41	c("TNNT1", "MYO1B", "KCNH2", "DMD", "DES", "EPB41L5", "MYO6", "EMP2", "GJC1", "SYNE2", "WIPF2", "SNTA1", "WASF2", "FNBP1L")	0
GO_POSITIVE_REGULATION_OF_EPITHELIAL_CELL_PROLIFERATION	7.54455e-05	0.00185161	0.616857	1.98172	4	77	c("IL6", "CCND1", "CYP7B1", "SFRP1", "CCL2", "TNFAIP3", "CXCL12", "IGF1", "CCL11", "ECM1", "EGFR", "HAS2", "FGFR2", "NR4A3", "NRP1", "OSR1", "WNT5A", "NME1", "JUN", "BMP5", "F3", "BMPR2", "BMPR1A", "ANG")	0
GO_OVULATION_CYCLE	0.140535	0.373042	0.437086	1.2981	8713	48	c("ICAM1", "BAX", "AHR", "SERPINF1", "FAS", "HAS2", "BCL2L1", "MMP19", "TGFB3", "ROBO2", "WNT5A", "CEBPB", "NRIP1")	0
GO_ADULT_LOCOMOTORY_BEHAVIOR	0.207411	0.470865	-0.389066	-1.20041	8541	32	c("SLITRK6", "MAPT", "ATP1A2", "CACNB4", "PBX3", "PREX2", "CHD7", "NPC1")	0
GO_POSITIVE_REGULATION_OF_HOMEOSTATIC_PROCESS	0.0482665	0.198253	0.421405	1.4065	3318	99	c("ISG15", "CXCL10", "BAX", "PTGS2", "PTGER4", "LGALS9", "PML", "PTGER3", "GSTM2")	0
GO_REGULATION_OF_CELLULAR_COMPONENT_BIOGENESIS	0.124503	0.345035	0.299966	1.17321	10775	437	c("PSRC1", "ICAM1", "DNM3", "SFRP1", "SYNPO", "BAIAP2", "BAX", "BBC3", "GJA1", "CCL11", "XAF1", "PTGER4", "FAS", "PHLDB2", "THBS1", "SDC4", "CDC34", "TNFRSF1A", "EIF2AK2", "PMEPA1", "TPM1", "RAB20", "ARPC1B", "HSPA2", "RGS2", "PFN2", "PYCARD", "PCDH17", "PDLIM5", "SGSM3", "NLGN2", "SDC1", "PPM1F", "IMPACT", "FBLIM1", "MAGI2", "COL16A1", "ORMDL2", "BHLHB9", "DLC1", "RHOD", "TGFB3", "CAPZB", "FLOT1…	0
GO_IRON_ION_TRANSPORT	0.0114746	0.0772802	0.637892	1.70909	664	28	c("STEAP4", "SLC39A14", "SFXN1", "ATP6V1D", "TCIRG1", "FTH1", "SLC11A2", "ATP6V1H", "CLTC", "ATP6AP1", "ATP6V1A", "ATP6V1F", "PICALM", "ATP6V1G1", "ATP6V1B2", "ATP6V1E1", "SLC40A1")	0
GO_POSITIVE_REGULATION_OF_NERVOUS_SYSTEM_DEVELOPMENT	0.0159433	0.0977437	0.396819	1.44043	1213	192	c("LIF", "IL6", "CXCL12", "BAIAP2", "TNFRSF12A", "CSF1", "NDNF", "KCTD11", "ENC1", "SERPINF1", "NBL1", "ARSB", "BCL6", "MAN2A1", "NEGR1", "FN1", "SERPINE2", "MAP1B", "RELA", "NLGN2", "IMPACT", "MAGI2", "NRP1", "BHLHB9", "GLI1", "ROBO2", "MUL1", "WNT5A", "TSPO", "CUX1", "FEZ1", "NME1", "SRF", "SKIL", "NEU1", "EPHA3", "BMP5", "XRCC5", "AGRN", "GLI3")	0
GO_REGULATION_OF_CARDIAC_MUSCLE_CELL_PROLIFERATION	0.403575	0.652676	0.433765	1.04973	22081	17	c("GJA1", "TGFBR2", "FGFR2", "MEF2C")	0
GO_CELLULAR_RESPONSE_TO_OXYGEN_CONTAINING_COMPOUND	3.50214e-05	0.00109056	0.424937	1.65373	2	410	c("CXCL10", "IL6", "ICAM1", "CASP4", "SFRP1", "CCL2", "TNFAIP3", "SBNO2", "BAIAP2", "IL1R1", "IGF1", "SOD2", "GAS6", "MDM2", "CCL7", "NFKBIA", "PTGS2", "SERPINF1", "RYR3", "CXCL16", "SERPINE1", "PTGER4", "TNC", "FAS", "MMP2", "GNAI1", "HCN1", "TNIP2", "CIB2", "STAT3", "COL5A2", "PTGER3", "B2M", "ID3", "ITGA2", "MGST1", "TPM1", "PIM1", "EGFR", "LY96", "FN1", "SOD3", "PYCARD", "BCL2L1", "KLF10", "R…	0
GO_REGULATION_OF_LAMELLIPODIUM_ASSEMBLY	0.838979	0.959212	-0.270763	-0.716895	37993	17	c("SSH2", "WASF2", "SLIT2", "FSCN1")	0
GO_CELLULAR_KETONE_METABOLIC_PROCESS	0.377564	0.634811	0.394741	1.06506	21980	29	c("ADM", "AKR1B10", "SCP2", "COQ6", "COQ2", "CRYZL1", "COQ4", "NDUFA9", "GOT2", "PDSS2", "COQ7")	0
GO_CRANIAL_NERVE_DEVELOPMENT	0.101248	0.307542	-0.534348	-1.39248	4614	16	c("SLITRK6", "KCNA2", "NAV2", "HOXA3", "HOXB3", "CHD7", "HOXB2", "HES1", "SLC1A3")	0
GO_WNT_SIGNALING_PATHWAY_CALCIUM_MODULATING_PATHWAY	0.944659	1	0.228894	0.584072	53274	22	c("ROR2", "PLCB1", "WNT5A", "PPP3R1", "MAP3K7", "PLCB3")	0
GO_EPIDERMAL_GROWTH_FACTOR_RECEPTOR_SIGNALING_PATHWAY	0.901011	0.986129	0.240528	0.669285	53392	34	c("EFEMP1", "EGFR", "BCAR1", "ARF4", "ADAM17", "SOCS5", "PTPN11")	0
GO_REGULATION_OF_IMMUNE_RESPONSE	1.18823e-05	0.000660369	0.466473	1.79862	0	359	c("C4B", "IL6", "ICAM1", "TNFAIP3", "IFITM1", "BAIAP2", "BST2", "BAX", "PSMB8", "C3", "IFIH1", "NFKBIA", "IRF1", "TAP1", "CD55", "C2", "LGMN", "ADAR", "PRNP", "LGALS9", "MMP2", "ECM1", "GPX1", "TNIP2", "BCL6", "BIRC3", "PSMB10", "SERPINB9", "STAT1", "VCAM1", "PROS1", "CTSB", "B2M", "STXBP2", "TMEM173", "MYD88", "ARPC1B", "ZC3HAV1", "SOCS3", "LY96", "HMOX1", "PYCARD", "NMI", "RELB", "DUSP3", "CTSK…	0
GO_PEPTIDE_SECRETION	0.322156	0.591233	0.455495	1.12797	17908	19	c("IL6", "MYO5A")	0
GO_THIOESTER_METABOLIC_PROCESS	0.870649	0.972549	0.242801	0.709632	53281	44	c("ACSL5", "ELOVL5", "HSD17B12", "ACSS2", "ACSL4", "ELOVL1", "MLYCD", "PPT1", "TECR", "ACOT13", "DLD", "HSD17B4", "ACOT9", "SUCLA2", "SLC25A1", "ACACA", "PDHA1")	0
GO_NEGATIVE_REGULATION_OF_INTRINSIC_APOPTOTIC_SIGNALING_PATHWAY_IN_RESPONSE_TO_DNA_DAMAGE	0.218779	0.483539	0.508901	1.24613	12085	18	c("CXCL12", "CD44", "BCL2L1", "MIF", "SNAI1")	0
GO_NEGATIVE_REGULATION_OF_CELLULAR_AMIDE_METABOLIC_PROCESS	0.612544	0.805542	0.275061	0.905484	41584	90	c("ENC1", "ADAR", "PML", "STAT3", "ZFP36", "IGF2BP2", "EIF2AK2", "SMAD1", "GAPDH", "CPEB2", "DROSHA", "ANG", "RAN", "EIF4E", "CALR", "EIF2AK1")	0
GO_LEUKOCYTE_DIFFERENTIATION	0.00584063	0.0492664	0.465624	1.60139	414	123	c("IL6", "BCL3", "SBNO2", "BAX", "CSF1", "GAS6", "IRF1", "PTGER4", "FAS", "LGALS9", "BCL6", "VCAM1", "LRRK1", "OSTM1", "B2M", "TGFBR2", "RELB", "JUNB", "TCF7", "PTPN2", "LTBR", "MYH9", "JUN", "SRF", "LGALS1", "HDAC4", "GLI3")	0
GO_RESPONSE_TO_EXOGENOUS_DSRNA	0.105952	0.31673	0.572167	1.4169	5889	19	c("NFKBIA", "EIF2AK2", "TMEM173", "ZC3HAV1", "FLOT1", "DDX21", "MUL1", "DDX58", "DDX1")	0
GO_MORPHOGENESIS_OF_EMBRYONIC_EPITHELIUM	0.256444	0.525965	0.354623	1.14411	17051	79	c("SFRP1", "ADM", "ALDH1A3", "SDC4", "PRICKLE1", "MTHFD1", "APAF1", "FGFR2", "DLC1", "OSR1", "LAMA5", "WNT5A", "FUZ")	0
GO_ACTIN_POLYMERIZATION_OR_DEPOLYMERIZATION	0.511111	0.732761	-0.339297	-0.957099	22287	22	c("GSN", "CORO7", "MSRB2", "DIAPH1", "WASL", "EVL", "MICAL1", "ABI2")	0
GO_PROTEIN_MODIFICATION_BY_SMALL_PROTEIN_REMOVAL	0.996363	1	0.169368	0.551787	66843	84	c("TNFAIP3", "TAF10", "ENY2", "OTUB1", "COPS6", "MYSM1", "UCHL3", "COPS7A", "USP3", "PSMD14", "BABAM1", "COPS2", "KAT2A", "USP16")	0
GO_REGULATION_OF_NITRIC_OXIDE_BIOSYNTHETIC_PROCESS	0.0237085	0.12762	0.607898	1.62872	1373	28	c("IL6", "ICAM1", "PTGS2", "EGFR", "GLA", "DDAH1", "KLF4", "JAK2", "ATP2B4", "TSPO", "NOS1AP")	0
GO_PYRIMIDINE_NUCLEOSIDE_BIOSYNTHETIC_PROCESS	0.360026	0.620248	0.457869	1.09346	19592	16	c("CTPS", "UCK2", "NME1", "TYMS", "CTPS2", "DUT", "UPP2")	0
GO_TRANSLATIONAL_TERMINATION	0.156019	0.399851	0.37876	1.23853	10503	86	c("MRPS14", "MRPL16", "MRPL39", "MRPS18B", "MRPL42", "MRPL37", "MRPL11", "MRPL47", "MRPS21", "MRPL3", "MRPS25", "MRPL46", "MRPL33", "MRPS18C", "CHCHD1", "MRPL22", "MRPL35", "MRPS34", "APEH", "MRPS31", "MRPL13", "ETF1", "MRPS5", "MRPS7", "MRPL18", "MRPS33", "MRPS16", "MRPL10", "MRPS15", "MRPS28", "MRPL51", "GSPT1", "MRPL27", "MRPL45", "MRPL28", "MRPL38", "MRPL54", "MRPL55", "MRPL20", "MRPL12", "AU…	0
GO_REGULATION_OF_INNATE_IMMUNE_RESPONSE	1.31674e-05	0.000660369	0.523215	1.8958	0	189	c("TNFAIP3", "PSMB8", "IFIH1", "NFKBIA", "IRF1", "TAP1", "LGMN", "ADAR", "LGALS9", "MMP2", "TNIP2", "BIRC3", "PSMB10", "SERPINB9", "STAT1", "CTSB", "TMEM173", "MYD88", "ZC3HAV1", "SOCS3", "LY96", "PYCARD", "NMI", "RELB", "CTSK", "RELA", "PSME1", "PTPN1", "FLOT1", "STAT2", "JAK2", "PLSCR1", "RPS19", "PTPN2", "IRAK4", "MUL1", "PSME2", "BIRC2", "TSPAN6", "WNT5A", "SUMO1", "IRAK2", "DDX58", "UBC", "N…	0
GO_REGULATION_OF_DNA_REPAIR	0.35129	0.613284	0.372905	1.08021	21356	42	c("MGMT", "RNF169", "PML", "EGFR", "AXIN2", "OTUB1", "H2AFX", "UBE2V2", "FIGN")	0
GO_REGULATION_OF_MEMBRANE_LIPID_DISTRIBUTION	0.00597631	0.0495914	0.744244	1.8011	326	17	c("ANO3", "PLSCR1")	0
GO_LEUKOCYTE_MEDIATED_IMMUNITY	1.59821e-05	0.000660369	0.719931	2.16879	0	52	c("C4B", "IL6", "ICAM1", "BCL3", "C3", "CTSC", "CD55", "C2", "FAS", "KDM5D", "SERPINB9", "STXBP2", "TUBB4B", "NR4A3", "ANXA3", "PRDX1")	0
GO_ORGANOPHOSPHATE_BIOSYNTHETIC_PROCESS	0.394019	0.645406	0.276918	1.03293	31290	247	c("AK1", "DCXR", "ADM", "NPPC", "LHPP", "PRPS2", "CTPS", "LCLAT1", "GK", "PLAUR", "ME1", "HEXB", "MTHFD1", "FGFR2", "UCK2", "PNP", "APRT", "ATP5E", "TCIRG1", "SCP2", "IRS2", "PIGU", "ISYNA1", "PIGM", "PLSCR1", "ABHD5", "AK2", "PIGN", "GPAA1", "TAMM41", "PIGK", "DOLK", "PIGS", "ARF3", "NME1", "MTMR1", "MOCS2", "AMPD2", "PIGF", "FABP5", "IMPDH1", "ADCY2", "ALDOA", "AGPAT3", "PRKAG2", "LPCAT3", "STO…	0
GO_PROTEIN_LOCALIZATION_TO_CELL_PERIPHERY	0.430223	0.674933	-0.263229	-1.00692	13545	96	c("PRKG2", "EZR", "KCNB1", "WNT4", "RAMP2", "JUP", "FCHO2", "EMP2", "EFR3B", "ZFYVE27", "BAG4", "RILPL1", "TSPAN14", "FAM126A", "STXBP1", "INPP5K", "PACS1", "KIF13A", "RAB13", "CLIP1", "ATP1B1", "MACF1")	0
GO_NEGATIVE_REGULATION_OF_FIBROBLAST_PROLIFERATION	0.0619563	0.230328	0.629385	1.52313	3389	17	c("SFRP1", "BAX", "FTH1")	0
GO_REGULATION_OF_MUSCLE_TISSUE_DEVELOPMENT	0.906409	0.988685	0.229043	0.689992	56713	52	c("GJA1", "PRICKLE1", "TGFBR2", "FGFR2", "EFNB2", "FLOT1", "HDAC4", "NR1D2", "MEF2C")	0
GO_ORGANIC_ACID_BIOSYNTHETIC_PROCESS	0.433892	0.677234	0.296201	1.01175	30571	117	c("CYP7B1", "LPL", "ALDH1A3", "PTGS2", "PTGS1", "CTH", "ELOVL5", "MTHFD1", "HSD17B12", "ASL", "ACSS2", "BGN", "SCP2", "DSE", "MIF", "SLC35D1", "NDUFAB1", "VCAN", "ALDH18A1", "DECR2", "CHST14", "AMACR", "MYO5A", "ASNSD1", "PTGES", "UGP2", "ELOVL1", "MLYCD", "PRKAG2", "OAT")	0
GO_REGULATION_OF_LEUKOCYTE_MIGRATION	1.5813e-05	0.000660369	0.718589	2.19286	0	56	c("CXCL10", "IL6", "ICAM1", "CXCL1", "CCL2", "CXCL12", "CSF1", "GAS6", "CCL7", "SERPINE1", "PTGER4", "LGALS9", "THBS1", "ECM1", "NBL1", "PTGER3", "ITGA2", "CXCL2", "HMOX1", "PYCARD")	0
GO_REGULATION_OF_CELLULAR_RESPONSE_TO_HEAT	0.839446	0.959367	0.242656	0.757193	54061	64	c("AAAS", "HSPB8", "BAG2", "RPA1", "BAG1", "MAPKAPK2", "NUP98", "NUP188", "DNAJB1", "NUP37", "RPTOR", "SEH1L", "HSP90AA1", "DNAJC7", "NUP93", "PTGES3", "HSBP1", "MTOR", "NUP155", "NUP214")	0
GO_GASTRULATION_WITH_MOUTH_FORMING_SECOND	0.787771	0.927087	-0.294407	-0.755184	36201	15	c("ACVR2B", "LDB1")	0
GO_ENDOTHELIAL_CELL_DIFFERENTIATION	0.398444	0.647651	0.354783	1.04135	24475	45	c("ICAM1", "RAP2B", "GPX1", "ENG", "COL18A1", "NRP1", "LAMA5")	0
GO_NEGATIVE_REGULATION_OF_CELLULAR_PROTEIN_LOCALIZATION	0.933485	1	-0.199475	-0.754331	29976	90	c("MXI1", "CD36", "AKAP1", "MAPK7", "ASTN2", "ANGPT1", "MDFI", "BAG4", "MDFIC", "PKD2", "LZTS2", "INPP5K", "SNAI2", "SIRT4", "TMBIM1", "DAB2", "OGT")	0
GO_PHOSPHATIDYLINOSITOL_3_PHOSPHATE_BIOSYNTHETIC_PROCESS	0.0942115	0.298182	-0.480902	-1.38464	4050	24	c("INPP4B", "IRS1", "FGF10", "FGFR3", "PIK3CA", "FGFR1", "FGFR4")	0
GO_RESPONSE_TO_EPIDERMAL_GROWTH_FACTOR	0.736997	0.889681	0.304828	0.784732	41758	23	c("IL1R1", "EGFR")	0
GO_POSITIVE_REGULATION_OF_TRANSMEMBRANE_TRANSPORT	0.0326674	0.157675	0.509665	1.53536	2043	52	c("CXCL10", "CCL2", "CXCL12", "BAX", "PDGFRB", "GSTM2", "HSPA2", "GLRX", "SUMO1", "NOS1AP", "HTT")	0
GO_REGULATION_OF_NUCLEOTIDE_CATABOLIC_PROCESS	0.655269	0.835604	0.342385	0.838384	36198	18	c("IGF1", "STAT3", "HDAC4", "PRKAG2", "PGAM1", "ARNT")	0
GO_POSITIVE_REGULATION_OF_CARBOHYDRATE_METABOLIC_PROCESS	0.53977	0.753928	0.344548	0.935528	31500	30	c("IGF1", "PTGER4", "HAS2", "IRS2", "PTPN2")	0
GO_WNT_SIGNALING_PATHWAY	0.367061	0.626774	0.2817	1.0467	28966	238	c("CCND1", "SFRP1", "PSMB8", "CPZ", "MARK1", "WISP1", "PSMB10", "ROR1", "PRICKLE1", "FRAT2", "ROR2", "CSNK1G1", "WLS", "SDC1", "KLF4", "MAGI2", "TCF7", "PSME1", "GLI1", "NKD2", "NKD1", "PLCB1", "PSME2", "GRK5", "WNT5A", "RYK", "UBC", "NXN", "AXIN2", "PSMB5", "PSMA3", "PSMB3", "PSMD12", "FZD1", "AP2M1", "ARL6", "AES", "PSMB4", "PSMC2", "FBXW11", "RBX1", "PTEN")	0
GO_REGULATION_OF_NEUROTRANSMITTER_LEVELS	0.499651	0.724402	-0.282716	-0.971696	18623	53	c("SYT17", "GLUL", "ATP1A2", "SLC22A3", "PPFIA4", "NAAA", "STXBP1", "SCRIB", "SLC1A3", "PER2", "STX2", "DVL1")	0
GO_POSITIVE_REGULATION_OF_STRESS_ACTIVATED_PROTEIN_KINASE_SIGNALING_CASCADE	0.263774	0.531587	0.355588	1.13753	17406	75	c("EDA2R", "MID1", "GADD45G", "NRK", "EIF2AK2", "PYCARD", "PTPN1", "PLCB1", "MUL1", "WNT5A", "LTBR")	0
GO_REGULATION_OF_CELLULAR_AMINE_METABOLIC_PROCESS	0.148544	0.38772	0.414574	1.27312	9440	58	c("PSMB8", "ODC1", "PSMB10", "PSME1", "PSME2", "ATP2B4", "COMT", "PSMB5", "PSMA3", "PSMB3", "PSMD12", "PSMB4", "PSMC2", "PSMD11", "PSMC4", "PSMA4", "PSMA7", "PSMA2", "PSMD14", "PSME3", "PSMC1")	0
GO_POSITIVE_REGULATION_OF_LIPID_TRANSPORT	0.32543	0.594603	0.454052	1.1244	18090	19	c("NFKBIA", "PLTP", "SCP2", "MIF", "PTCH1")	0
GO_EPITHELIAL_TO_MESENCHYMAL_TRANSITION	0.342412	0.608697	0.397879	1.09391	20139	32	c("SFRP1", "ADAM15", "HAS2", "FGFR2", "LOXL2", "WNT5A", "SNAI1")	0
GO_SINGLE_ORGANISM_MEMBRANE_BUDDING	0.632995	0.819101	0.289021	0.881983	40029	56	c("CTSC", "COL7A1", "CTSZ", "SEC24D", "SEC13", "TMED9", "SCFD1", "SAR1B", "MYO18A", "TRAPPC9", "RAB1B", "TRAPPC2L", "SEC22B", "SEC31A", "RAB1A", "TRAPPC6A", "TMED10", "VAPB", "SEC23IP")	0
GO_NEGATIVE_REGULATION_OF_MAPK_CASCADE	0.350655	0.613222	0.321881	1.06642	23941	94	c("LIF", "SFRP1", "CNKSR3", "FBLN1", "ATF3", "RGS2", "DUSP3", "KLF4", "PTPN1", "PTPN2")	0
GO_NEGATIVE_REGULATION_OF_NERVOUS_SYSTEM_DEVELOPMENT	0.237641	0.502357	0.333851	1.14435	16823	120	c("DNM3", "EFEMP1", "KCTD11", "ID4", "ITM2C", "STAT3", "PTGER3", "B2M", "SEMA3D", "MBD1", "NOTCH3", "NRP1", "ROBO2", "WNT5A", "ASAP1", "TSPO", "LGALS1", "IFRD1", "GLI3", "COL3A1", "BMPR1A", "TRIM11", "PTEN", "EIF4E", "CALR")	0
GO_REGULATION_OF_EXTRACELLULAR_MATRIX_ORGANIZATION	0.697529	0.862898	0.323387	0.809277	38956	20	c("PHLDB2", "GPX1", "DDR1", "DDR2")	0
GO_RNA_METHYLATION	0.379155	0.635069	-0.358605	-1.05283	16115	26	c("TRMT1L", "MEPCE", "METTL16", "TRMT11", "WDR4", "FTSJ1", "LCMT2", "NSUN4", "RNMT", "FTSJ3", "RRNAD1", "TFB2M")	0
GO_NEGATIVE_REGULATION_OF_CATION_TRANSMEMBRANE_TRANSPORT	0.411954	0.658399	0.389502	1.0356	23770	27	c("GNB5", "PTGER3", "GSTM2", "FGF12", "SUMO1")	0
GO_REGULATION_OF_PHOSPHOLIPID_METABOLIC_PROCESS	0.0030241	0.0315028	-0.578401	-1.79717	123	33	c("FABP3", "PDGFRA", "TNFAIP8L3", "APOC1", "IRS1", "FGFR3", "LDLR")	0
GO_NEGATIVE_REGULATION_OF_CYTOPLASMIC_TRANSPORT	0.861128	0.969006	-0.216596	-0.797867	29044	77	c("MXI1", "CD36", "GSTO1", "AKAP1", "MAPK7", "ANGPT1", "MDFI", "BAG4", "MDFIC", "PKD2", "INSIG1", "SNAI2", "SIRT4")	0
GO_POSITIVE_REGULATION_OF_CELLULAR_RESPONSE_TO_TRANSFORMING_GROWTH_FACTOR_BETA_STIMULUS	0.108466	0.32107	-0.497932	-1.37204	4788	20	c("NPNT", "CDKN1C", "ITGA8", "MEN1", "ING2", "CITED2", "DAB2", "TGFBR3")	0
GO_MICROTUBULE_BASED_PROCESS	0.955787	1	0.200557	0.752351	76612	262	c("PSRC1", "KIF26B", "MID1", "PHLDB2", "NEK6", "BIRC3", "TACC2", "RSPH9", "WDR35", "MAP1B", "FGFR1OP", "TUBB4B", "TUBB6", "RFX3", "BLOC1S2", "KIF21A", "LMNA", "BIRC2", "MYH9", "DYNLRB1", "HTT", "GAPDH", "AP3B1", "AP3S2", "GADD45A", "IFT27", "ACTR3", "AP2M1", "DLG1", "RAN", "ATAD1", "DTNBP1", "RAB11A", "PEX14", "SPA17", "FIGN", "PPP1R12A", "SPRY2", "CUL9", "UVRAG", "IFT57", "CKAP5", "UXT", "GABARA…	0
GO_CALCIUM_MEDIATED_SIGNALING	0.405322	0.65357	0.366908	1.03743	24249	37	c("DMPK", "VCAM1", "RCAN1", "EGFR", "GSTM2", "MCTP2", "ATP2A2", "BCAP31", "HDAC4")	0
GO_NEGATIVE_REGULATION_OF_SEQUENCE_SPECIFIC_DNA_BINDING_TRANSCRIPTION_FACTOR_ACTIVITY	0.0549755	0.213543	0.437314	1.4143	3664	80	c("TNFAIP3", "GAS6", "NFKBIA", "TRIB1", "BHLHE40", "PRNP", "SIVA1", "ID3", "PIM1", "HMOX1", "PYCARD", "SETD6", "KLF4", "SUMO1", "COMMD6", "IRAK2", "TRAF3", "IRAK1", "HDAC4")	0
GO_NEGATIVE_REGULATION_OF_PROTEIN_CATABOLIC_PROCESS	0.340484	0.606477	0.341472	1.07867	22204	69	c("TIMP1", "PML", "EGFR", "SERPINE2", "RELA")	0
GO_CELLULAR_AMINO_ACID_METABOLIC_PROCESS	0.79996	0.933018	-0.210227	-0.87873	19998	174	c("DPEP1", "CRYM", "SLC6A6", "CDO1", "DPYD", "GLUL", "MTR", "MTHFR", "PLOD1", "STAT5B", "PPM1K", "DNMT3A", "ATP7A", "THNSL2", "ALDH6A1", "MTRR", "IVD", "POLG2", "MCCC2", "SIRT4", "SLC25A32", "ASPA", "CARS", "SLC1A3", "HMGCL", "MPST", "BCKDHA", "YARS", "DHFR", "MSRA", "GART", "DTD1")	0
GO_POSITIVE_REGULATION_OF_DNA_BINDING	0.0487937	0.199304	0.587607	1.53811	2788	25	c("IGF1", "ITGA2", "PLAUR", "KLF4", "JAK2", "NME1")	0
GO_DORSAL_VENTRAL_PATTERN_FORMATION	0.167611	0.41737	0.456211	1.27728	9967	35	c("SFRP1", "NBL1", "HHIP", "GLI1", "AXIN2", "GLI3", "BMPR1A", "PTCH1")	0
GO_AEROBIC_RESPIRATION	0.69106	0.858195	0.289312	0.835098	41965	41	c("COX10", "IDH3A", "IDH1", "SDHC", "IDH3B", "MDH1", "UQCR10", "SDHB", "MDH2", "SDHD", "IDH3G", "SURF1", "SDHA", "DLD", "ACO1", "SUCLA2", "PDHA1", "FXN", "UQCRC2", "UQCRB", "PMPCB", "UQCRC1")	0
GO_CELLULAR_RESPONSE_TO_INSULIN_STIMULUS	0.433222	0.67707	0.307451	1.01211	29410	90	c("CCL2", "BAIAP2", "IGF1", "ATP6V1D", "APRT", "TCIRG1", "PTPN1", "IRS2", "PTPN2", "BCAR1", "SREBF1", "SRSF5", "MYO5A", "CPEB2")	0
GO_MEMBRANE_ASSEMBLY	0.55065	0.761143	0.390683	0.920885	29760	15	c("NLGN2", "MAGI2", "FLOT1", "PTEN", "S100A10", "CAV2", "ANXA2")	0
GO_REGULATION_OF_DNA_DAMAGE_RESPONSE_SIGNAL_TRANSDUCTION_BY_P53_CLASS_MEDIATOR	0.39341	0.64518	0.417877	1.05623	22074	21	c("MDM2", "CD44", "MIF", "SNAI1")	0
GO_POSITIVE_REGULATION_OF_G1_S_TRANSITION_OF_MITOTIC_CELL_CYCLE	0.284504	0.553034	0.490729	1.17193	15482	16	c("MDM2", "UBE2E2", "PLCB1")	0
GO_NEUROMUSCULAR_PROCESS_CONTROLLING_BALANCE	0.0847932	0.279364	0.568525	1.45071	4781	22	c("ALDH1A3", "TPP1", "HEXB", "NLGN2", "GAA", "NR4A3")	0
GO_NEGATIVE_REGULATION_OF_ORGANELLE_ASSEMBLY	0.72511	0.881948	0.331135	0.780524	39189	15	c("RBM14", "FEZ2", "FEZ1", "SCFD1")	0
GO_RESPONSE_TO_INTERFERON_BETA	1.83753e-05	0.00068224	0.89408	2.13519	0	16	c("IFITM1", "IFITM3", "BST2", "IRF1", "XAF1", "CDC34", "STAT1", "TMEM173", "IFITM2", "PLSCR1", "NDUFA13")	0
GO_FOREBRAIN_DEVELOPMENT	0.0503667	0.20315	0.380974	1.35243	3721	158	c("PCDH9", "DCLK1", "CXCL12", "BAX", "ALDH1A3", "FAS", "ID4", "TACC2", "EGFR", "SLC1A2", "FAT4", "APAF1", "FGFR2", "NR4A3", "NOTCH3", "NRP1", "ANXA3", "DLC1", "GLI1", "ROBO2", "PLCB1", "WNT5A", "ATP2B4", "RYK", "NME1", "PHLDA1", "GNG12", "SRF")	0
GO_ACTIVATION_OF_CYSTEINE_TYPE_ENDOPEPTIDASE_ACTIVITY	0.0823701	0.275455	0.454878	1.38812	5208	56	c("BAX", "BBC3", "RPS27L", "FAS", "PML", "BOK", "PYCARD", "APAF1", "DLC1", "JAK2", "MUL1", "CASP7", "NOD1", "CYCS", "F3", "SLC11A2", "CASP8", "IFT57", "DNAJA3")	0
GO_STEM_CELL_PROLIFERATION	0.0462179	0.192863	0.560528	1.53121	2707	31	c("RUNX1", "HHIP", "ID4", "STAT1", "SOX5", "FGFR2", "ETV6", "OSR1", "WNT5A")	0
GO_NAD_METABOLIC_PROCESS	0.370519	0.629899	0.418203	1.0766	20993	23	c("HK2", "LDHA", "PNP", "LDHB", "GAPDH", "ALDOA", "TPI1", "IDH3B", "MDH1", "NADK", "PGAM1", "MDH2", "IDH3G")	0
GO_ERBB2_SIGNALING_PATHWAY	0.993018	1	0.174715	0.453839	56604	24	c("EGFR", "UBC", "ERBB2", "HSP90AA1", "STUB1")	0
GO_AMEBOIDAL_TYPE_CELL_MIGRATION	0.52002	0.739955	0.301584	0.95657	34027	71	c("NRTN", "PML", "ARSB", "GPX1", "STAT1", "SEMA3D", "EFNB2", "LOXL2", "NRP1", "ARID5B", "LAMA5", "WNT5A", "MYH9", "SRF", "PTP4A3")	0
GO_MONOCARBOXYLIC_ACID_METABOLIC_PROCESS	0.158498	0.403349	0.321133	1.18249	12330	219	c("CYP7B1", "SESN2", "DCXR", "LPL", "PDPN", "IGF1", "C3", "ALDH1A3", "CPT1C", "HK2", "PTGS2", "PTGS1", "GPX1", "CYGB", "TNFRSF1A", "PTGR1", "ACSL5", "ABCC1", "ELOVL5", "LDHA", "PHYH", "HSD17B12", "NR4A3", "ACSS2", "BGN", "SCP2", "DSE", "ABHD5", "MIF", "BPGM", "ADPGK", "NDUFAB1", "LDHB", "VCAN", "GAPDH", "DECR2", "CHST14", "AMACR", "SLC27A3", "MYO5A", "MAPKAPK2", "PCCA", "PTGES", "ALDOA", "ACSL4",…	0
GO_CELLULAR_RESPONSE_TO_TOPOLOGICALLY_INCORRECT_PROTEIN	0.0117461	0.0785605	0.475953	1.57687	801	94	c("CASP12", "CCND1", "CCL2", "BAX", "TPP1", "EIF2AK2", "CTH", "ATF3", "CREB3L1", "PTPN1", "LMNA")	0
GO_AMINOGLYCAN_BIOSYNTHETIC_PROCESS	0.562346	0.771826	0.301745	0.926629	35740	58	c("PDGFRB", "SDC4", "GCNT2", "HAS2", "HS6ST2", "HEXA", "SDC1", "BGN", "DSE", "HS6ST1", "FMOD", "SLC35D1", "VCAN", "CHST14", "HS2ST1", "AGRN")	0
GO_DICARBOXYLIC_ACID_METABOLIC_PROCESS	0.947139	1	0.216156	0.631757	57962	44	c("GCLC", "ME1", "MTHFD1", "ALDH18A1", "GCLM", "OAT", "IDH1", "IDH3B", "MDH1", "MTHFS", "SDHB", "GOT2", "MDH2", "IDH3G", "SDHA", "DLD", "GHR")	0
GO_POSITIVE_REGULATION_OF_PROTEASOMAL_PROTEIN_CATABOLIC_PROCESS	0.2895	0.558183	0.345558	1.11487	19249	79	c("MDM2", "TRIB1", "ECSCR", "PRICKLE1", "GCLC", "RNF19B", "NKD2", "FBXW7", "SUMO1", "BCAP31", "SUMO2", "ARIH1", "PSMC2", "UBE2V2", "PTEN", "SOCS5", "RCHY1", "PSMC4")	0
GO_REGULATION_OF_MEMBRANE_POTENTIAL	0.124805	0.345211	-0.303651	-1.1987	3686	117	c("ADRA1A", "SCN3A", "KCNA2", "ZMYND8", "KCNH2", "KCNB1", "SLC26A11", "ATP1A2", "DMD", "CACNB4", "WWP2", "SLC29A1", "JUP", "KCNK13", "GJC1", "S1PR2", "KCNK3", "PKD2", "FXYD1", "SNTA1", "RANGRF", "FHL1", "KCNK2")	0
GO_POSITIVE_REGULATION_OF_RELEASE_OF_CYTOCHROME_C_FROM_MITOCHONDRIA	0.213999	0.478148	0.533019	1.25639	11565	15	c("BAX", "BBC3", "PLAUR", "PYCARD")	0
GO_MULTICELLULAR_ORGANISMAL_RESPONSE_TO_STRESS	0.462431	0.695327	0.402224	0.996055	25706	19	c("THBS1", "TSPO", "COMT", "LGALS1", "PTEN", "EIF4E", "EIF4G1")	0
GO_NEGATIVE_REGULATION_OF_SMALL_GTPASE_MEDIATED_SIGNAL_TRANSDUCTION	0.132013	0.357329	-0.44076	-1.30671	5583	27	c("ADRA1A", "TGFB2", "KCTD13", "SCAI", "RASAL2", "SLIT2")	0
GO_ESTABLISHMENT_OF_LOCALIZATION_BY_MOVEMENT_ALONG_MICROTUBULE	0.648698	0.83015	-0.253266	-0.899851	23188	63	c("MAPT", "ICK", "ARHGAP21", "TTC21B", "KIF1B", "KIFAP3", "SPAST", "KIF13A", "FYCO1", "DYNLL1", "TMEM201", "NDEL1", "SOD1", "NDE1", "LRPPRC", "IFT74", "BICD2", "KIF3A")	0
GO_REGULATION_OF_GROWTH	0.00648256	0.0520041	0.370925	1.42483	541	343	c("CDKN1A", "PSRC1", "ZMAT3", "SFRP1", "CXCL12", "IGF1", "BST2", "TNFRSF12A", "NPPC", "C3", "CSF1", "PLAC8", "GAS6", "BBC3", "WISP1", "KCTD11", "GJA1", "ADAM15", "CRIM1", "CXCL16", "LGMN", "PTGER4", "PML", "NRK", "BCL6", "STAT3", "TGFBR2", "EGFR", "SOCS3", "EI24", "SEMA3D", "FN1", "SERPINE2", "H3F3B", "MAP1B", "NDN", "FGFR2", "FGFR1OP", "PPM1F", "IGFBP7", "ACVR1B", "NRP1", "PLXNA1")	0
GO_CATION_TRANSPORT	0.635399	0.820381	-0.214893	-0.949247	12273	275	c("ADRA1A", "SCN3A", "SLC25A42", "SLC7A10", "KCNA2", "NOL3", "KCNH2", "SLC1A4", "SLC36A2", "KCNB1", "ATP1A2", "SLC1A5", "SLC17A5", "CACNB4", "SLC12A6", "TRPC1", "SLC9A5", "RAMP2", "SLC38A5", "CTGF", "KCNK13", "SLC35A5", "SLC22A3", "SLC5A3", "CDKN1B", "SLC24A3", "CDK2", "CPT2", "COX7A2L", "ATP7A", "ORAI1", "KCNK3", "PKD2")	0
GO_MACROAUTOPHAGY	0.497089	0.722675	-0.238117	-0.981939	12975	158	c("CHST3", "SLC1A4", "MTSS1", "FANCC", "MTMR14", "ZFYVE1", "SLC22A3", "PIK3CA", "TECPR1", "KCNK3", "ATG4D", "NBR1", "FANCL", "MAP3K12", "CSPG5", "ACBD5", "ATG13", "MYLK", "RB1CC1", "SLC1A3", "ULK1", "ATP1B1", "ATG14", "WDR45", "LARP1B", "LENG9", "WIPI2", "WIPI1", "SNX14", "FXR2", "MFN1", "RFWD3", "IPPK", "ATG4B", "ATG10", "DYNLL1", "FAM13B", "TMEM39A", "TRAPPC8", "NR2C2", "GABARAPL1", "PRKAA1", "…	0
GO_MEMBRANE_DOCKING	0.0688326	0.246098	0.500242	1.44395	4179	41	c("ICAM1", "EXOC4", "SYTL2", "VCAM1", "STXBP2")	0
GO_GLUTAMINE_FAMILY_AMINO_ACID_METABOLIC_PROCESS	0.232729	0.499015	0.447079	1.20627	13548	29	c("CTPS", "GCLC", "DDAH1", "ASL", "FAH", "ALDH18A1", "ASNSD1", "GCLM", "OAT", "MTHFS", "CTPS2", "GOT2", "PYCR2", "GGH")	0
GO_REGULATION_OF_NUCLEASE_ACTIVITY	0.354199	0.614863	0.448098	1.09724	19566	18	c("BAX", "PTPN1", "TCEA1", "BAK1", "VAPB", "TMBIM6")	0
GO_RESPONSE_TO_INORGANIC_SUBSTANCE	1.27523e-05	0.000660369	0.495134	1.83247	0	229	c("HP", "IL6", "CCND1", "ICAM1", "TNFAIP3", "IL1R1", "BAX", "SOD2", "C3", "MDM2", "PTGS2", "SERPINF1", "RYR3", "FAS", "PDGFRB", "PRNP", "THBS1", "CP", "GPX1", "VCAM1", "CPOX", "B2M", "FSTL3", "LDHA", "HMOX1", "FN1", "TXNRD2", "SOD3", "JUNB", "COL18A1", "RELA", "SDC1", "SLC25A24", "IMPACT", "KLF4", "LOXL2", "NR4A3", "ADAM9", "PRDX1")	0
GO_MODULATION_BY_SYMBIONT_OF_HOST_CELLULAR_PROCESS	0.775395	0.921438	0.301555	0.74676	43104	19	c("SERPINB9", "BCL2L1", "CASP8", "TNIP1", "ITGAV", "VAPB", "KPNA1")	0
GO_REGULATION_OF_VESICLE_MEDIATED_TRANSPORT	0.320475	0.589629	0.289283	1.07162	25163	231	c("C4B", "CCL2", "C3", "GAS6", "C2", "SERPINE1", "LGALS9", "SDC4", "SYTL2", "PROS1", "B2M", "ITGA2", "STXBP2", "HMOX1", "PFN2", "PYCARD", "RUFY1", "SGSM3", "SDC1", "MAGI2", "NRP1", "SGSM2", "PTPN1", "FLOT1", "PLCB1", "WNT5A", "ATP2A2", "CD63", "USP6NL", "VPS16", "ACTN4", "SYT6", "FOXF1", "LMAN2", "VPS28", "SNF8", "SCFD1", "ATAD1", "RAB11A", "PTEN", "PDCD6IP", "CD47", "B4GALT1", "PKDCC", "CALR", "…	0
GO_ORGANONITROGEN_COMPOUND_CATABOLIC_PROCESS	0.534268	0.751356	0.272153	0.959284	39070	150	c("TPP1", "ARSB", "GPX1", "SDC4", "CD44", "CTH", "GLA", "HMOX1", "DERA", "PDE9A", "HEXB", "DDAH1", "HEXA", "SDC1", "PNP", "ASL", "NUDT18", "BGN", "NAGLU", "NUDT1", "FMOD", "SAT1", "FAH", "NT5C", "COMT", "VCAN", "NEU1", "FUCA1", "AGRN", "PDE4A", "SMPD1", "ITPA", "DBT", "MLYCD", "GLB1", "SARDH", "QDPR", "OAT", "HINT1", "TDG", "ABHD12")	0
GO_ADP_METABOLIC_PROCESS	0.0733711	0.255081	0.585323	1.47947	4116	21	c("AK1", "HK2", "LDHA", "AK2", "BPGM", "ADPGK", "GAPDH", "ALDOA", "TPI1", "PGAM1", "PGM1")	0
GO_POSITIVE_REGULATION_OF_CELL_PROLIFERATION	1.19604e-05	0.000660369	0.513781	1.97358	0	343	c("CDKN1A", "LIF", "TIMP1", "CXCL10", "IL6", "CCND1", "CYP7B1", "SFRP1", "CCL2", "TNFAIP3", "CXCL12", "EFEMP1", "IGF1", "ADM", "TNFSF13B", "CSF1", "PLAC8", "OSMR", "GAS6", "MDM2", "CD55", "CCL11", "PTGS2", "PTGER4", "TNC", "PDGFRB", "LGALS9", "ECM1", "ODC1", "PML", "ID4", "FBLN1", "BCL6", "STAT3", "STAT1", "VCAM1", "ITGA2", "TGFBR2", "EGFR", "ATF3", "S100A6", "HMOX1", "GCNT2", "FN1", "HAS2", "PYC…	0
GO_REGULATION_OF_SODIUM_ION_TRANSPORT	0.66548	0.840213	0.300623	0.850007	39814	37	c("CNKSR3", "DMPK", "SERPINE2", "FGF12", "GLRX", "ATP2B4", "ACTN4", "ATP1A1", "DLG1")	0
GO_POSITIVE_REGULATION_OF_TUMOR_NECROSIS_FACTOR_SUPERFAMILY_CYTOKINE_PRODUCTION	0.0374332	0.169005	0.614796	1.5827	2120	23	c("CCL2", "LGALS9", "THBS1", "LY96", "PYCARD", "JAK2", "NOD1", "MAPKAPK2")	0
GO_NEGATIVE_REGULATION_OF_G_PROTEIN_COUPLED_RECEPTOR_PROTEIN_SIGNALING_PATHWAY	0.0928065	0.294861	0.599261	1.45023	5077	17	c("ADM", "PTGER3", "RGS2", "GRK5", "ATP2B4")	0
GO_HISTONE_DEUBIQUITINATION	0.790975	0.928146	0.301465	0.729556	43278	17	c("TAF10", "ENY2", "MYSM1", "USP3", "KAT2A", "USP16", "BRCC3", "USP34")	0
GO_ORGANIC_ACID_TRANSPORT	0.0297242	0.148779	-0.384802	-1.42395	995	79	c("FABP3", "SLC7A10", "SLC6A6", "SLC1A4", "SLC36A2", "SLC26A11", "CD36", "SLC1A5", "SLC17A5", "SLC38A9", "CACNB4", "ACSL1", "SLC38A5", "APOE", "PPFIA4", "CPT2", "ABCD2", "NCOA2")	0
GO_FOREBRAIN_GENERATION_OF_NEURONS	0.785809	0.926149	-0.270409	-0.778577	33788	24	c("SLIT3", "FGFR1", "ATP7A", "HES1", "SLIT2", "NUMB", "SMARCC2", "ROBO1", "RAC3", "SEMA3A", "OGDH")	0
GO_PANCREAS_DEVELOPMENT	0.580209	0.783715	0.334041	0.906998	33860	30	c("IL6", "WLS", "RFX3", "WNT5A", "BMP5", "FOXF1")	0
GO_LEUKOCYTE_CHEMOTAXIS	6.70342e-05	0.00173331	0.747509	2.10435	3	36	c("CXCL10", "IL6", "CCL2", "GAS6", "CCL7", "IL17RA", "CCL11", "CXCL16", "ITGA1", "ITGA9", "IL17RC", "RPS19")	0
GO_MITOCHONDRIAL_TRANSMEMBRANE_TRANSPORT	0.278242	0.546297	0.395455	1.14553	16915	42	c("ATP5E", "NDUFA13", "TIMM17A", "PRKAG2", "STOML2", "TIMM50", "HSPA4", "TIMM22", "HSP90AA1", "PRKAB2", "ATP5C1", "ATP5D", "TOMM22", "ATP5G1", "DNLZ", "ATP5H", "ATP5B", "ATP5A1", "ATP5J", "TIMM17B", "ACACA", "ATP5L", "MCU", "ATP5J2", "SAMM50", "ATP5F1", "CPT1A")	0
GO_REGULATION_OF_SYNAPSE_STRUCTURE_OR_ACTIVITY	0.511005	0.732761	0.296989	0.964139	34197	82	c("BAIAP2", "SHISA6", "PTGS2", "EGR2", "DMPK", "SERPINE2", "PCDH17", "PDLIM5", "NLGN2", "MAGI2", "BHLHB9", "ROBO2", "WNT5A")	0
GO_NEGATIVE_REGULATION_OF_TRANSLATIONAL_INITIATION	0.664346	0.840213	-0.331074	-0.849239	30529	15	c("RARA", "EIF4EBP2", "EIF2B4", "EIF3E", "EIF2AK4", "ATF4")	0
GO_REGULATION_OF_TOLL_LIKE_RECEPTOR_SIGNALING_PATHWAY	0.0056484	0.0486838	0.727356	1.8012	313	19	c("TNFAIP3", "IRF1", "BIRC3", "LY96", "FLOT1", "BIRC2")	0
GO_REGULATION_OF_FATTY_ACID_METABOLIC_PROCESS	0.0612032	0.229294	-0.418343	-1.39631	2347	46	c("FABP3", "APOC1", "C1QTNF2", "PDP1", "IRS1", "ABCD2", "WDTC1", "INSIG1", "SIRT4", "ERLIN1", "PDPR", "SIRT1", "AKT1")	0
GO_RESPONSE_TO_METAL_ION	0.000617259	0.0094581	0.490311	1.72417	44	147	c("IL6", "CCND1", "ICAM1", "BAX", "C3", "MDM2", "PTGS2", "SERPINF1", "RYR3", "FAS", "PRNP", "THBS1", "CP", "VCAM1", "CPOX", "B2M", "FSTL3", "HMOX1", "FN1", "SOD3", "JUNB", "SDC1", "SLC25A24", "LOXL2", "ADAM9", "FOS", "WNT5A", "TSPO", "MNAT1", "JUN")	0
GO_CELL_SUBSTRATE_ADHESION	0.170227	0.421349	-0.309226	-1.17169	5449	91	c("COL17A1", "ECM2", "NPNT", "NID2", "EPHA1", "ITGA8", "TMEM8B", "EPB41L5", "FGFRL1", "CTGF", "SNED1", "MERTK", "EMP2", "ANGPT1", "PXN", "TAOK2", "FBLN5")	0
GO_NEGATIVE_REGULATION_OF_DEVELOPMENTAL_GROWTH	0.08316	0.276641	0.498193	1.41612	4996	38	c("SFRP1", "PLAC8", "GJA1", "LGMN", "TGFBR2", "SEMA3D", "NRP1", "NKD1", "WNT5A", "IFRD1")	0
GO_NEGATIVE_REGULATION_OF_INTRACELLULAR_SIGNAL_TRANSDUCTION	0.0180522	0.104745	0.36808	1.38456	1452	269	c("LIF", "SFRP1", "TNFAIP3", "PODN", "CXCL12", "SOD2", "MDM2", "PHLDA3", "NFKBIA", "CNKSR3", "PRNP", "THBS1", "GPX1", "CD44", "FBLN1", "BCL6", "CDC34", "STAT1", "DEPTOR", "ATF3", "SOCS3", "GRINA", "GSTM2", "PLAUR", "RGS2", "SERPINE2", "PYCARD", "DUSP3", "BCL2L1", "RELA", "KLF4", "MAGI2", "CREB3L1", "BGN", "PTPN1", "DLC1", "MIF", "PTPN2", "NDUFA13", "MUL1", "TSPAN6", "ATP2B4", "MCL1", "LITAF")	0
GO_ORGANIC_HYDROXY_COMPOUND_TRANSPORT	0.002317	0.026109	-0.548459	-1.78738	90	41	c("APOC1", "CD36", "APOE", "SLC22A3", "SLC5A3", "CPT2", "LDLR", "NISCH", "NCOA2", "ABCA1", "OSBPL5", "LDLRAP1", "NPC1")	0
GO_REGULATION_OF_ACTIN_FILAMENT_BASED_PROCESS	0.0795312	0.268441	0.358684	1.288	5964	174	c("ICAM1", "SFRP1", "SYNPO", "CXCL12", "BAIAP2", "BST2", "CCL11", "PTGER4", "PHLDB2", "PDGFRB", "SDC4", "PTGER3", "TPM1", "ARPC1B", "PFN2", "PYCARD", "PPM1F", "FRMD6", "DLC1", "RHOD", "CAPZB", "KIRREL", "LIMA1", "CAPG", "ATP2A2", "MYH9", "SUMO1", "JAM3", "NOS1AP")	0
GO_WOUND_HEALING	0.00424855	0.0396896	0.41273	1.52091	330	220	c("TIMP1", "IL6", "PDPN", "IGF1", "C3", "GAS6", "NDNF", "IRF1", "GJA1", "ADAM15", "TNC", "PDGFRB", "RAP2B", "GPX1", "SDC4", "ENG", "FBLN1", "PROS1", "MAFF", "ITGA2", "TGFBR2", "TPM1", "ELK3", "PLAUR", "HMOX1", "FN1", "SERPINE2", "H3F3B", "SDC1", "COL5A1", "ITGA9", "TGFB3", "CAPZB", "JAK2", "PLSCR1", "PRKAR1B", "WNT5A", "MYH9", "CLIC1", "ACTN1", "SRF", "SERPING1", "C1GALT1C1", "IFRD1", "DGKH", "AP…	0
GO_HEXOSE_CATABOLIC_PROCESS	0.464464	0.696372	-0.360058	-0.992131	20506	20	c("PGM5", "ALDH1A1", "PFKFB3")	0
GO_RESPONSE_TO_NERVE_GROWTH_FACTOR	0.847147	0.962471	-0.250427	-0.735235	36007	26	c("EHD1", "EEF2", "KIDINS220", "AKT1", "RAB35")	0
GO_SYNAPTIC_VESICLE_CYCLE	0.666505	0.841045	-0.299978	-0.855699	28886	23	c("SYT17", "SCRIB", "OPHN1", "STX2")	0
GO_NUCLEOBASE_CONTAINING_SMALL_MOLECULE_METABOLIC_PROCESS	0.131788	0.357329	0.311628	1.18667	10845	309	c("AK1", "DCXR", "ADM", "NPPC", "HK2", "LHPP", "PRPS2", "CTPS", "GPX1", "GSR", "LDHA", "TXNRD1", "ME1", "DERA", "PDE9A", "MACROD1", "MTHFD1", "RPE", "NDUFA11", "UCK2", "PNP", "COX10", "GLRX", "NUDT18", "APRT", "ATP5E", "TCIRG1", "NUDT1", "OLA1", "NDUFA12", "AK2", "NDUFA13", "BPGM", "ADPGK", "NDUFS4", "NDUFS8", "REXO2", "PRDX5", "NT5C", "NME1", "NDUFAB1", "LDHB", "TALDO1", "MOCS2", "BPNT1", "AMPD2…	0
GO_REGULATION_OF_CYTOKINE_PRODUCTION_INVOLVED_IN_IMMUNE_RESPONSE	0.113519	0.327115	0.546031	1.39331	6401	22	c("BST2", "BCL6", "B2M", "HMOX1", "NR4A3", "TGFB3", "MIF", "WNT5A")	0
GO_POSITIVE_REGULATION_OF_LEUKOCYTE_PROLIFERATION	0.000148204	0.00317926	0.704797	2.03439	8	41	c("CDKN1A", "IL6", "IGF1", "TNFSF13B", "CSF1", "CD55", "LGALS9", "BCL6", "VCAM1", "PYCARD", "PNP", "IRS2", "MIF")	0
GO_CELLULAR_PROTEIN_COMPLEX_ASSEMBLY	0.989561	1	0.185637	0.679028	76214	205	c("IPO4", "NDUFA11", "COX10", "SMAD1", "TCIRG1", "JAK2", "NDUFA12", "BLOC1S2", "FMOD", "NDUFA13", "NDUFS4", "NDUFS8", "NDUFAB1", "ARL6", "ANG", "IMMP1L", "NUP98", "NDUFAF3", "NDUFB2", "CALR", "HSPA4", "PSMD11", "ATPAF1", "TMEM33", "UVRAG", "NDUFB6", "ARHGAP6", "NDUFV2", "NDUFA7", "SNAP47", "TBCD", "HSP90AA1", "UQCR10", "NDUFA1", "PSMG4", "NDUFA9", "ARL2", "NDUFS1", "ECSIT", "NDUFA8", "NDUFS6", "C…	0
GO_DEFENSE_RESPONSE	1.17592e-05	0.000660369	0.626434	2.42785	0	386	c("HP", "LCN2", "C4B", "ISG15", "CXCL10", "ZBP1", "IL6", "IFIT3", "ICAM1", "CXCL1", "CASP4", "BCL3", "LGALS3BP", "CCL2", "TNFAIP3", "IFITM1", "IFITM3", "BST2", "ADM", "PSMB8", "C3", "CSF1", "PLAC8", "ITPKC", "CCL7", "IFIH1", "IRF1", "GBP2", "TAP1", "CD55", "IL17RA", "GJA1", "CCL11", "C2", "XAF1", "MID1", "PTGS2", "PTGS1", "ADAM15", "GBP3", "SLC7A2", "CXCL16", "SERPINE1", "ADAR", "TNFAIP6", "FAS",…	0
GO_PHOSPHOLIPID_BIOSYNTHETIC_PROCESS	0.297112	0.564961	-0.264914	-1.0675	8341	134	c("SGMS2", "FDPS", "INPP4B", "IRS1", "IDI1", "FITM2", "MTMR14", "MBOAT2", "FGF10", "FGFR3", "PIK3CA", "FGFR1", "LPGAT1", "DDHD2", "FGFR4", "PIGA", "SGMS1", "MTM1", "PCYT2", "MTMR6", "INPP5K", "DDHD1")	0
GO_NEGATIVE_REGULATION_OF_LEUKOCYTE_APOPTOTIC_PROCESS	0.157287	0.401324	0.543759	1.33148	8688	18	c("CXCL12", "GAS6", "BCL6", "IRS2", "MIF")	0
GO_POSITIVE_REGULATION_OF_HYDROLASE_ACTIVITY	0.0389843	0.172748	-0.252068	-1.17518	478	482	c("ADRA1A", "PDGFRA", "FAM13A", "A2M", "NPNT", "CHN2", "EPHA1", "S1PR1", "ELMO1", "PCOLCE2", "GARNL3", "ALDH1A1", "RIN2", "BCAS3", "WNT4", "FGD6", "GSN", "DOCK4", "IRS1", "NET1", "CASP2", "ABR", "TRADD", "KALRN", "ARHGAP31", "GIT2", "ERRFI1", "FGD4", "SIPA1L2", "RALGDS", "CDC42EP2", "LIMS1", "RAB3IP", "TIAM2", "HIP1", "CTGF", "EZH2", "AKIRIN2", "SOS2", "VEGFA", "CDC42EP1", "RIN3", "TBC1D10B", "CA…	0
GO_PORPHYRIN_CONTAINING_COMPOUND_METABOLIC_PROCESS	0.219838	0.483907	0.484072	1.23521	12397	22	c("CPOX", "HMOX1", "COX10", "TSPO", "SLC11A2", "EIF2AK1", "TMEM14C", "ALAD", "FECH", "BLVRA", "SUCLA2", "SLC25A39")	0
GO_POSITIVE_REGULATION_OF_TELOMERASE_ACTIVITY	0.995369	1	0.172228	0.411306	54168	16	c("KLF4", "PNKP", "TCP1", "NVL", "CTNNB1")	0
GO_CELLULAR_MONOVALENT_INORGANIC_CATION_HOMEOSTASIS	0.869052	0.971727	-0.229798	-0.748891	34131	41	c("SLC26A11", "ATP1A2", "SLC4A2", "SGK1", "TMEM175", "SGK3", "MAFG", "ATP1B1", "SLC4A3")	0
GO_REGULATION_OF_ACUTE_INFLAMMATORY_RESPONSE	0.000653006	0.00979848	0.761031	1.95916	36	23	c("C4B", "IL6", "C3", "OSMR", "CD55", "C2", "PTGS2", "PTGER3", "PROS1")	0
GO_CYTOKINE_PRODUCTION	0.318578	0.587271	0.373582	1.10508	19690	47	c("GAS6", "CD55", "PTGS2", "TMEM173", "MR1", "PNP", "S1PR3", "IRAK4", "NOD1")	0
GO_TOLL_LIKE_RECEPTOR_SIGNALING_PATHWAY	0.00596716	0.0495914	0.582909	1.73118	369	48	c("NFKBIA", "LGMN", "LGALS9", "TNIP2", "BIRC3", "CTSB", "MYD88", "LY96", "CTSK", "IRAK4", "BIRC2", "IRAK2", "UBC", "TRAF3", "IRAK1", "RPS6KA3", "TANK", "MAPKAPK2", "CASP8", "TIRAP", "TNIP1", "MAP3K7", "UNC93B1", "TBK1")	0
GO_POSITIVE_REGULATION_OF_INTRACELLULAR_TRANSPORT	0.0169439	0.101174	0.387709	1.42206	1310	210	c("SULF2", "CXCL10", "IL6", "CCL2", "IGF1", "BAX", "GAS6", "MDM2", "BBC3", "PTGS2", "LGALS9", "SIVA1", "TMEM173", "EGFR", "GSTM2", "CTSK", "SCP2", "TGFB3", "JAK2", "TFDP1", "FBXW7")	0
GO_FOREBRAIN_CELL_MIGRATION	0.524502	0.743858	0.353192	0.946296	30396	28	c("CXCL12", "EGFR", "NRP1", "SRF", "GLI3")	0
GO_DEMETHYLATION	0.658945	0.838079	-0.282633	-0.872025	27137	32	c("TET3", "KDM6A", "POR", "TET1", "KDM5B", "KDM2A", "KDM1A", "KDM2B", "KDM3A", "KDM5C", "JMJD6", "FTO", "ALKBH5", "PHF2", "TET2", "KDM4B", "JMJD1C")	0
GO_CELL_MOTILITY	0.000237578	0.00455646	0.411615	1.58737	19	360	c("CXCL10", "IL6", "ICAM1", "CXCL1", "CCL2", "GRB14", "DCLK1", "CXCL12", "NRTN", "PDPN", "BAX", "TNFRSF12A", "GAS6", "FAT1", "CCL7", "MARK1", "NDNF", "IL17RA", "GJA1", "CCL11", "MATN2", "CXCL16", "PDGFRB", "THBS1", "PML", "ARSB", "GPX1", "SDC4", "ENG", "PLTP", "CD44", "STAT1", "VCAM1", "PROS1", "ITGA2", "RSPH9", "EGFR", "CXCL2", "SEMA3D", "FN1", "IER2", "HEXB", "NDN", "SDC1", "COL5A1", "EFNB2", "…	0
GO_POSITIVE_REGULATION_OF_ENDOTHELIAL_CELL_MIGRATION	0.649217	0.830447	0.304389	0.860654	38841	37	c("PTGS2", "THBS1", "CCBE1", "NRP1", "ANXA3", "WNT5A", "BCAR1", "BMPR2", "NRP2", "PRKCA")	0
GO_CERAMIDE_BIOSYNTHETIC_PROCESS	0.382474	0.639734	0.417534	1.06543	21569	22	c("ST6GALNAC5", "ST6GALNAC4", "SMPD1", "CERS6")	0
GO_NEGATIVE_REGULATION_OF_RESPONSE_TO_BIOTIC_STIMULUS	0.0639628	0.23484	0.645903	1.52247	3456	15	c("TNFAIP3", "TRIB1", "EIF2AK2", "MUL1", "TSPAN6", "C1QBP")	0
GO_ORGANOPHOSPHATE_ESTER_TRANSPORT	0.0727332	0.253712	-0.433831	-1.39178	2902	38	c("TNFAIP8L3", "SLC25A42", "APOC1", "PRELID2", "APOE", "LDLR", "ABCA1", "ATP11C", "OSBPL5")	0
GO_MICROTUBULE_CYTOSKELETON_ORGANIZATION	0.9827	1	0.189499	0.681837	73956	177	c("PSRC1", "MID1", "PHLDB2", "NEK6", "BIRC3", "TACC2", "RSPH9", "MAP1B", "FGFR1OP", "BLOC1S2", "LMNA", "BIRC2", "MYH9", "HTT", "GAPDH", "GADD45A", "DLG1", "RAN", "ATAD1", "RAB11A", "PEX14", "FIGN", "PPP1R12A", "SPRY2", "CUL9", "UVRAG", "CKAP5", "UXT", "GABARAP", "FER")	0
GO_HISTONE_MONOUBIQUITINATION	0.919445	0.996059	-0.240054	-0.635586	41637	17	c("RYBP", "KDM2B", "CTR9", "RNF2", "RNF168", "RNF20", "TRIM37", "WAC", "BCOR")	0
GO_REGULATION_OF_CELL_CYCLE_G2_M_PHASE_TRANSITION	0.15586	0.399851	0.479801	1.30277	9095	30	c("CCND1", "PKIA", "HSPA2")	0
GO_SOMATIC_CELL_DNA_RECOMBINATION	0.924574	0.997603	-0.235388	-0.631749	41382	18	c("RNF8", "MSH2", "POLB", "LIG1", "RNF168", "ATM", "MSH3", "SWAP70", "LIG3")	0
GO_PIGMENTATION	0.749354	0.900095	0.275767	0.796	45505	41	c("ATP6AP2", "BLOC1S2", "CD63", "AP3B1", "GLI3", "MYO5A", "MEF2C", "ARL6", "DTNBP1", "RAB11A", "VPS33A", "RAB1A", "TRAPPC6A", "AP1G1")	0
GO_POSITIVE_REGULATION_OF_PROTEIN_LOCALIZATION_TO_CELL_PERIPHERY	0.267765	0.536642	-0.440436	-1.16613	12125	17	c("EZR", "CNST", "RANGRF", "AKT1", "PDPK1", "RHOG")	0
GO_POSITIVE_REGULATION_OF_TRANSLATIONAL_INITIATION	0.950051	1	0.229555	0.555531	51982	17	c("IMPACT", "PPP1R15A", "POLR2D", "POLR2G", "YTHDF1", "EIF2B5", "DDX3X", "DNAJC3", "RXRA", "METTL3", "YTHDF2", "NCK1", "UHMK1", "KHDRBS1", "EIF2AK4", "RPS6KB1", "RPS6KB2")	0
GO_B_CELL_MEDIATED_IMMUNITY	0.000338608	0.00587192	0.791735	2.0012	18	21	c("C4B", "BCL3", "C3", "CD55", "C2", "FAS")	0
GO_AORTA_DEVELOPMENT	0.849735	0.964276	0.266935	0.698724	48569	25	c("PDGFRB", "PRICKLE1", "SRF", "COL3A1")	0
GO_SPECIFICATION_OF_SYMMETRY	0.44149	0.680082	0.334287	1.00704	27623	52	c("GJA1", "NBL1", "ENG", "BICC1", "DYNC2LI1", "RFX3", "WNT5A", "DAND5", "SRF", "FOXF1", "MEF2C", "ARL6", "MEGF8", "IFT57", "ACVR1", "TBX3", "DYNC2H1", "CC2D2A")	0
GO_PROTEIN_LOCALIZATION_TO_ENDOPLASMIC_RETICULUM	0.660857	0.839365	-0.233245	-0.913069	19828	111	c("RPL10A", "KDELR3", "RPL3", "RPL10", "ZFAND2B", "RPS14", "RPS9", "RPS18", "RPS7", "RPS20", "PEX16", "RPL37", "RPL5", "RPS15A", "RPS23", "RPS5", "RPS4X", "RPL34", "RPL12", "RPS21", "RPL7", "RPL37A", "RPL26", "RPL32", "FAU", "RPS11", "RPL18A", "RPL30", "RPL36", "UBA52", "RPL21", "RPL11", "RPL35A", "RPS26", "RPL35", "OS9", "RPS15", "RPS17", "RPL14", "RPS3", "KDELR1", "RPL23", "RPS12", "RPL22", "RP…	0
GO_NEGATIVE_REGULATION_OF_COAGULATION	0.505963	0.728989	0.401337	0.95845	27534	16	c("SERPINE1", "PTGER3", "PROS1", "PLAUR", "SERPINE2", "SERPING1")	0
GO_HISTONE_EXCHANGE	0.599656	0.798438	-0.325269	-0.896271	26475	20	c("RNF8", "CENPW", "NASP", "RSF1", "CENPA", "ANP32E", "HJURP", "SPTY2D1", "CENPC1")	0
GO_LIPID_HOMEOSTASIS	0.20856	0.472424	-0.343762	-1.1721	7825	51	c("FABP3", "EHD1", "FITM2", "APOE", "LDLR", "ABCA1", "COL4A3BP", "ORMDL3", "IVD", "LDLRAP1", "NPC1", "TMEM97")	0
GO_CELLULAR_RESPIRATION	0.0648599	0.23627	0.400153	1.35742	4539	111	c("BAX", "NDUFA11", "COX10", "NR4A3", "NDUFA12", "NDUFA13", "NDUFS4", "NDUFS8", "NDUFAB1", "CYCS", "NDUFB2", "IDH3A", "IDH1", "NDUFB6", "SDHC", "UQCRQ", "NDUFV2", "IDH3B", "MDH1", "NDUFA7", "NDUFA4", "UQCR10", "NDUFA1", "ETFB", "SDHB", "NDUFA9", "FASTKD2", "COX8A", "NDUFS1", "COX7B", "NDUFA8", "NDUFS6", "NDUFA2", "MDH2", "NDUFS7", "SDHD", "IDH3G", "COX6C", "SURF1", "SDHA", "NDUFA5", "COX5A", "NFA…	0
GO_NUCLEOTIDE_EXCISION_REPAIR_DNA_DAMAGE_RECOGNITION	0.858979	0.967939	0.267593	0.68282	48442	22	c("UBC", "COPS6", "RBX1", "COPS7A", "COPS2", "RAD23B", "COPS5", "CUL4B", "UBB", "COPS8", "DDB1")	0
GO_B_CELL_DIFFERENTIATION	0.0684906	0.245785	0.537289	1.46773	4012	31	c("BCL3", "BAX", "BCL6", "VCAM1", "PTPN2", "LGALS1", "HDAC4")	0
GO_NEURAL_PRECURSOR_CELL_PROLIFERATION	0.465101	0.696448	0.35835	0.991337	27439	33	c("HHIP", "ID4", "SOX5", "FGFR2", "RYK", "GLI3", "RPGRIP1")	0
GO_NUCLEAR_TRANSPORT	0.609473	0.804849	0.249887	0.934119	48585	253	c("BCL3", "NFKBIA", "AAAS", "HTATIP2", "ADAR", "PML", "EGR2", "BCL6", "STAT3", "PRICKLE1", "RRS1", "IPO4", "NOP58", "THOC6", "RHOD", "TGFB3", "JAK2", "LMNA", "HSPA9", "JUN", "ATXN1", "SRSF5", "ENY2", "RPSA", "RAN", "NUP98", "RAB24", "NXF1", "RAB11A", "EIF4E", "CPSF1", "NUP188", "NSRP1", "CALR", "SNRPD1", "UPF3A", "IPO7", "NUP37", "TBRG1", "AGFG1", "SEH1L", "IPO11", "TSC2", "NMD3", "AHCYL1", "THOC…	0
GO_PEPTIDE_METABOLIC_PROCESS	0.950439	1	0.201576	0.783075	81157	399	c("CPZ", "GAS6", "RPS27L", "GSTA4", "TPP1", "DDX3Y", "GPX1", "GCLC", "PROS1", "EIF2AK2", "AEBP1", "MGST1", "GSR", "GSTM2", "CTSZ", "TAPBP", "SLC25A24", "GFM1", "GSTM1", "SEC11C", "ATP6AP2", "RPS19", "MRPS14", "EIF2D", "PPA1", "NCSTN", "SPCS3", "CLIC1", "MRPL16", "MRPL39", "CPD", "CPM", "CPEB2", "MRPS18B", "EIF3B", "RPSA", "MRPL42", "MRPL37", "MRPL11", "RPL7L1", "CNDP2", "MRPL47", "GCLM", "QRSL1",…	0
GO_NEGATIVE_REGULATION_OF_CELL_SUBSTRATE_ADHESION	0.101562	0.307983	0.495066	1.38606	6039	35	c("ADAM15", "SERPINE1", "PHLDB2", "THBS1", "FBLN1", "BCL6", "GCNT2", "DLC1", "LGALS1", "ACTN4", "POSTN", "PTEN", "ARHGAP6", "TBCD", "CORO1C")	0
GO_REGULATION_OF_EPITHELIAL_CELL_DIFFERENTIATION	0.0297503	0.148779	0.494207	1.53071	1904	61	c("LIF", "CCND1", "TNFRSF1A", "STAT1", "MAFF", "FAT4", "S1PR3", "RFX3", "OSR1", "PTCH2")	0
GO_ENDOTHELIAL_CELL_MIGRATION	0.597522	0.795963	0.327259	0.893983	35009	31	c("GPX1", "STAT1", "EFNB2", "LOXL2", "NRP1", "MYH9", "SRF", "PTP4A3")	0
GO_ORGANIC_HYDROXY_COMPOUND_CATABOLIC_PROCESS	0.593527	0.793	0.337658	0.891611	34125	26	c("GK", "AKR1B10", "COMT", "SMPD1", "INPP1", "SARDH", "PTEN", "TPI1")	0
GO_GLYCEROLIPID_METABOLIC_PROCESS	0.106054	0.31673	-0.2842	-1.18691	2660	173	c("FABP3", "PDGFRA", "APOC1", "PNPLA2", "INPP4B", "IRS1", "LIPE", "ACSL1", "PNPLA6", "MTMR14", "MBOAT2", "APOE", "FGF10", "FGFR3", "EFR3B", "PIK3CA", "FGFR1", "LPGAT1", "DDHD2", "FGFR4", "PIGA", "MTM1", "PCYT2", "INSIG1", "FAM126A", "MTMR6", "INPP5K", "DDHD1", "TMEM55B", "DGKD", "IP6K1", "PNPLA8", "FYN", "CAT")	0
GO_SECRETION	0.00437651	0.0402361	0.404179	1.50111	344	237	c("TIMP1", "IL6", "CCND1", "PCDH7", "LGALS3BP", "IGF1", "EXOC4", "ADM", "LTBP2", "GAS6", "HK2", "SERPINE1", "VMP1", "TNFAIP2", "THBS1", "ECM1", "SYTL2", "PROS1", "STXBP2", "WLS", "SLC1A2", "FN1", "SERPINE2", "PNP", "NR4A3", "CREB3L1", "APRT", "ANXA3", "CLEC3B", "TGFB3")	0
GO_CELL_ACTIVATION_INVOLVED_IN_IMMUNE_RESPONSE	0.000113566	0.00261022	0.688292	2.02873	6	46	c("IL6", "ICAM1", "BCL3", "SBNO2", "PTGER4", "STXBP2", "PYCARD", "RELB", "NR4A3", "ANXA3")	0
GO_NEGATIVE_REGULATION_OF_HISTONE_MODIFICATION	0.975002	1	-0.19483	-0.566741	41771	25	c("JARID2", "KDM1A", "SIRT1", "KDM3A", "SIN3A", "MECP2", "UBR5")	0
GO_NEGATIVE_REGULATION_OF_DNA_BINDING	0.450539	0.685274	0.390292	1.00475	25527	23	c("NFKBIA", "HMOX1", "JAK2", "SUMO1", "JUN")	0
GO_REGULATION_OF_CIRCADIAN_RHYTHM	0.151813	0.393069	0.42581	1.27863	9484	51	c("IL6", "BHLHE40", "PTGER4", "PML", "PTGER3", "KLF10")	0
GO_ANION_TRANSPORT	0.106961	0.318355	-0.290365	-1.19567	2817	156	c("FABP3", "TNFAIP8L3", "SLC25A42", "APOC1", "SLC7A10", "SLC6A6", "SLC1A4", "SLC36A2", "PRELID2", "SLC26A11", "CD36", "SLC1A5", "SLC17A5", "SLC38A9", "CACNB4", "SLC12A6", "ACSL1", "SLC38A5", "SLC4A2", "APOE", "PPFIA4", "CPT2", "ABCD2", "ABCC5", "LDLR", "NCOA2", "ABCA1", "ATP11C", "ADAMTS8", "FXYD1", "STXBP1", "OSBPL5")	0
GO_CELL_CELL_ADHESION	0.000650051	0.00979848	0.44948	1.64261	49	203	c("IL6", "ICAM1", "BCL3", "PCDH7", "PCDH9", "PDPN", "BAX", "GAS6", "FAT1", "IRF1", "CERCAM", "COL14A1", "PTGER4", "FAS", "VMP1", "CTPS", "RAP2B", "CD44", "PSMB10", "VCAM1", "B2M", "NEGR1", "EGFR", "FAT4", "PCDH17", "RELB", "NLGN2", "FBLIM1", "TCF7", "ADAM9", "PCDHB16", "NPHP1", "ROBO2", "KIRREL", "PTPN2", "MYH9", "CEBPB", "NCSTN", "JAM3", "CLIC1", "ACTN1", "SRF")	0
GO_GUANOSINE_CONTAINING_COMPOUND_METABOLIC_PROCESS	0.732821	0.886857	0.299291	0.790301	42134	26	c("NUDT18", "NME1", "MOCS2", "AMPD2", "IMPDH1", "DLG1")	0
GO_POSITIVE_REGULATION_OF_RELEASE_OF_SEQUESTERED_CALCIUM_ION_INTO_CYTOSOL	0.108539	0.32107	0.577682	1.41455	5995	18	c("CXCL10", "BAX", "GSTM2", "HTT")	0
GO_REGULATION_OF_CYCLIC_NUCLEOTIDE_METABOLIC_PROCESS	0.110955	0.324571	0.454999	1.34591	6857	47	c("CXCL10", "ADM", "NPPC", "PTGER4", "THBS1", "PTGER3", "MRAP")	0
GO_CHONDROITIN_SULFATE_PROTEOGLYCAN_BIOSYNTHETIC_PROCESS	0.48006	0.709425	-0.370703	-0.981503	21739	17	c("CHST3", "XYLT1", "CSPG5", "XYLT2")	0
GO_PROTEIN_OLIGOMERIZATION	0.3664	0.626384	0.284503	1.04748	28506	218	c("TNFAIP3", "DCXR", "BAX", "SOD2", "KCTD11", "GJA1", "RYR3", "FAS", "PRNP", "BIRC3", "MGST1", "CTH", "HMOX1", "ME1", "APAF1", "MAGI2", "ASL", "TAF10", "TMEM120A", "KCNB2", "RNF213", "FLOT1", "PCBD2", "RPS19", "MIF", "BIRC2", "UXS1", "NOD1", "SKIL", "ALDH18A1", "DGKH", "IRAK1", "PANX1", "TOR1B", "ALDOA", "C1QTNF6", "STOML2", "EHD3", "CASP8", "OAT", "SEPT9", "PEX14", "MED24")	0
GO_BETA_CATENIN_DESTRUCTION_COMPLEX_DISASSEMBLY	0.958633	1	-0.219335	-0.562617	44053	15	c("FZD2", "DVL2", "DVL1", "DVL3")	0
GO_REGULATION_OF_EPITHELIAL_CELL_PROLIFERATION	4.09993e-05	0.00118922	0.538261	1.89836	2	151	c("SULF2", "IL6", "CCND1", "SULF1", "CYP7B1", "SFRP1", "CCL2", "TNFAIP3", "CXCL12", "IGF1", "BAX", "GJA1", "CCL11", "SERPINF1", "THBS1", "ECM1", "GPX1", "ENG", "STAT1", "EGFR", "HAS2", "FGFR2", "EFNB2", "NR4A3", "NRP1", "GLI1", "OSR1")	0
GO_CHROMATIN_ASSEMBLY_OR_DISASSEMBLY	0.993858	1	0.175983	0.56062	65371	73	c("HIST1H1C", "H1F0", "IPO4", "H3F3B", "HIST1H2BC", "HIST3H2A", "H2AFX", "H2AFY", "NAP1L1", "H1FX", "SMARCA5")	0
GO_REGULATION_OF_NITRIC_OXIDE_SYNTHASE_ACTIVITY	0.375437	0.633481	0.382422	1.06411	22247	34	c("ENG", "CYGB", "EGFR", "GLA", "DDAH1", "ZDHHC21", "ATP2B4", "NOS1AP", "NOD1")	0
GO_REGULATION_OF_ANDROGEN_RECEPTOR_SIGNALING_PATHWAY	0.187623	0.443557	0.533008	1.2899	10265	17	c("SFRP1", "RNF6")	0
GO_REGULATION_OF_LIPID_BIOSYNTHETIC_PROCESS	0.278698	0.546822	-0.311996	-1.10477	9992	62	c("FABP3", "APOC1", "WNT4", "FITM2", "POR", "APOE", "SMPD2", "LDLR", "FGFR4", "WDTC1", "INSIG1", "SNAI2", "SIRT4")	0
GO_RESPONSE_TO_XENOBIOTIC_STIMULUS	0.11988	0.339414	0.497652	1.35945	7023	31	c("EPHX1", "AHR", "GSTA4", "PTGS1", "GPX1", "GCLC", "MGST1", "GSTM2", "GSTM1")	0
GO_PLACENTA_BLOOD_VESSEL_DEVELOPMENT	0.851541	0.964465	0.275551	0.682365	47337	19	c("SOCS3", "JUNB", "HS6ST1")	0
GO_POSITIVE_REGULATION_OF_RESPONSE_TO_EXTERNAL_STIMULUS	1.39993e-05	0.000660369	0.572276	1.97941	0	129	c("CXCL10", "IL6", "CXCL1", "CCL2", "CXCL12", "LPL", "C3", "CSF1", "OSMR", "GAS6", "CCL7", "IL17RA", "CCL11", "PTGS2", "SERPINE1", "PTGER4", "PDGFRB", "LGALS9", "THBS1", "TNFRSF1A", "PTGER3", "ITGA2", "CXCL2", "ZC3HAV1", "LY96", "FN1", "PPM1F", "NRP1", "IL17RC", "JAK2", "RPS19", "MIF", "WNT5A", "RARRES2")	0
GO_AGING	5.4367e-05	0.00147147	0.517537	1.8321	3	155	c("CDKN1A", "TIMP1", "IL6", "ICAM1", "CCL2", "IGF1", "ADM", "BAX", "SOD2", "BBC3", "CTSC", "PTGS1", "SERPINF1", "SERPINE1", "FAS", "PML", "CP", "ENG", "STAT3", "VCAM1", "TGFBR2", "SLC1A2", "NFKB2", "SOCS3", "APAF1", "RELA", "MBD1", "LOXL2", "TGFB3", "FOS", "MIF", "TSPO", "LITAF", "SREBF1", "JUN", "SRF", "SERPING1")	0
GO_REGULATION_OF_VACUOLAR_TRANSPORT	0.258064	0.528337	-0.394537	-1.15833	10968	26	c("EZR", "EHD1")	0
GO_NEGATIVE_REGULATION_OF_CHROMOSOME_SEGREGATION	0.990208	1	-0.181249	-0.464922	45504	15	c("ZW10", "KLHL22", "PSMG2", "ATM")	0
GO_NEGATIVE_REGULATION_OF_EXTRINSIC_APOPTOTIC_SIGNALING_PATHWAY	0.0229101	0.124246	0.504632	1.563	1466	61	c("ICAM1", "TNFAIP3", "IGF1", "SERPINE1", "FAS", "THBS1", "GPX1", "GCLC", "HMOX1", "BCL2L1", "RELA", "NRP1", "LMNA", "MCL1", "HTT", "BMP5")	0
GO_POLYSACCHARIDE_CATABOLIC_PROCESS	0.661924	0.839365	0.352979	0.832013	35774	15	c("STBD1", "GAA", "PGM2", "PHKG2", "PGM1")	0
GO_NEGATIVE_REGULATION_OF_AUTOPHAGY	0.518361	0.738402	-0.302416	-0.957899	20905	36	c("LEPR", "NRBP2", "MTM1", "NPC1", "RNF5", "PHF23", "AKT1", "TLK2", "SIRT2", "TSC1", "SNRNP70", "UBQLN4", "QSOX1", "TBC1D14", "ZKSCAN3", "PINK1")	0
GO_POSTTRANSCRIPTIONAL_REGULATION_OF_GENE_EXPRESSION	0.213359	0.477501	0.293474	1.12437	17753	332	c("IL6", "BCL3", "IGF1", "PSMB8", "RPS27L", "ENC1", "ADAR", "THBS1", "PML", "PSMB10", "STAT3", "ZFP36", "IGF2BP2", "ITGA2", "EIF2AK2", "MYD88", "GCNT2", "RGS2", "IMPACT", "SMAD1", "PSME1", "MTG1", "YBX1", "HNRNPC", "PSME2", "NCOR2", "UBC", "AXIN2", "GAPDH", "PSMB5", "PSMA3", "PSMB3", "DDX1", "RPS6KA3", "CPEB2", "PSMD12", "EIF3B", "MAPKAPK2", "EXOSC9", "NGDN", "DROSHA", "ANG", "C1QBP", "RAN", "PSM…	0
GO_TRANSCRIPTION_FROM_RNA_POLYMERASE_II_PROMOTER	0.995637	1	0.182441	0.709382	85113	405	c("RUNX1", "IRF1", "AHR", "EGR2", "STAT3", "IRF9", "CSRNP1", "MAFF", "ELK3", "ATF3", "NFKB2", "REL", "CSTF3", "NMI", "SOX5", "JUNB", "CEBPD", "NDN", "RELA", "MBD1", "THOC6", "KLF4", "GTF2A2", "NR4A3", "CREB3L1", "ETV6", "TAF10", "NOTCH3", "SMAD1", "POLR2L", "FOS", "DDX21", "SNAPC5", "PLSCR1", "YBX1", "TEAD1", "CEBPB", "MED6", "SREBF1", "NUCKS1", "MNAT1", "JUN", "SRF", "SSRP1", "INTS10", "HIVEP1",…	0
GO_PATTERN_RECOGNITION_RECEPTOR_SIGNALING_PATHWAY	0.000425505	0.0070415	0.631004	1.93182	26	57	c("TNFAIP3", "IFIH1", "NFKBIA", "LGMN", "LGALS9", "TNIP2", "BIRC3", "CTSB", "MYD88", "LY96", "CTSK", "RELA", "IRAK4", "BIRC2", "IRAK2", "DDX58", "UBC", "NOD1", "TRAF3", "IRAK1", "RPS6KA3", "TANK", "MAPKAPK2")	0
GO_POSITIVE_REGULATION_OF_CELL_MATRIX_ADHESION	0.328452	0.597431	0.421354	1.11262	18884	26	c("SFRP1", "CSF1", "SDC4", "PPM1F", "COL16A1")	0
GO_EMBRYO_DEVELOPMENT	0.114958	0.32995	0.300252	1.17826	10022	457	c("LIF", "SULF2", "SULF1", "SFRP1", "EFEMP1", "EXOC4", "ADM", "BAX", "ALDH1A3", "FBN2", "COL12A1", "GJA1", "ADAR", "FAS", "COL7A1", "MMP2", "SDC4", "ENG", "PRICKLE1", "MAN2A1", "MAFF", "SLC39A1", "ID3", "ITGA2", "TGFBR2", "ROR2", "TPM1", "EGFR", "WLS", "SOCS3", "FN1", "TXNRD1", "BCL2L1", "JUNB", "MTHFD1", "APAF1", "FGFR2", "TSHZ1", "ETS2", "KLF4", "SEC24D", "NR4A3", "SMAD1", "TCF7", "ACVR1B", "NR…	0
GO_REGULATION_OF_STRIATED_MUSCLE_CONTRACTION	0.108189	0.320691	-0.421846	-1.32726	4384	35	c("ADRA1A", "ATP1A2", "DMD", "GSTO1", "JUP", "CTGF")	0
GO_REGULATION_OF_LEUKOCYTE_DIFFERENTIATION	1.4646e-05	0.000660369	0.612231	2.02838	0	94	c("LIF", "IL6", "TMEM178", "SFRP1", "RUNX1", "CSF1", "GAS6", "IRF1", "TRIB1", "TMEM176A", "TMEM176B", "FAS", "LGALS9", "BCL6", "TGFBR2", "FSTL3", "IL1RL2", "KLF10", "PNP", "FOS", "PTPN2", "CEBPB", "NME1", "JUN", "LGALS1", "AP3B1", "GLI3")	0
GO_REGULATION_OF_TRANSCRIPTION_ELONGATION_FROM_RNA_POLYMERASE_II_PROMOTER	0.520217	0.739955	-0.365063	-0.951329	23711	16	c("EZH2", "RNF8", "CTR9", "RTF1", "RNF168", "ZMYND11", "AXIN1")	0
GO_ESTABLISHMENT_OF_CELL_POLARITY	0.81884	0.944213	-0.23121	-0.803127	30102	56	c("EZR", "FRMD4B", "FGF10", "ZW10", "RICTOR", "SCRIB", "HES1", "UST", "LLGL1", "RAB11FIP2", "FSCN1", "NUMA1", "NDEL1", "STK11", "NDE1", "CLASP1", "PKD1", "CYTH3", "MARK2", "ARHGEF2", "CENPA", "MAP4", "ARHGEF11")	0
GO_STEM_CELL_DIVISION	0.295547	0.562637	-0.410498	-1.13112	13048	20	c("TGFB2", "ZBTB16", "ING2", "FGFR1", "VANGL2", "FZD7", "NUMB")	0
GO_DIGESTIVE_SYSTEM_DEVELOPMENT	0.284538	0.553034	0.35374	1.122	18618	71	c("CDKN1A", "SFRP1", "TGFBR2", "EGFR", "WLS", "FAT4", "FGFR2", "TCF7", "GLI1", "TGFB3", "WNT5A", "RARRES2", "GLI3", "FOXF1", "COL3A1", "MEGF8", "VPS52", "PKDCC", "TYMS")	0
GO_DNA_CONFORMATION_CHANGE	1	1	0.116802	0.404001	71431	129	c("HIST1H1C", "H1F0", "IPO4", "H3F3B", "HIST1H2BC", "UBC", "DDX1", "XRCC5", "GTF2H4", "H2AFX", "RBX1", "H2AFY", "NAP1L1", "H1FX", "SMARCA5", "ERCC3", "HIST1H1E", "XRCC6", "SMC2", "HELB", "CHMP1A", "NAA60", "CHD1", "RAD23B", "NOC2L", "AIFM1", "GINS4", "NAP1L4", "HIRA", "SART3", "CUL4B", "DFFB", "NAA10", "ITGB3BP", "GTF2H2", "CABIN1", "NBN", "GTF2H3")	0
GO_SEXUAL_REPRODUCTION	0.631796	0.817917	0.247407	0.923806	50259	250	c("IL1R1", "BAX", "PTGS2", "AAAS", "FAS", "DZIP1", "IGF2R", "BCL6", "BIRC3", "STAT3", "CTSB", "FSTL3", "HSPA2", "KHDRBS3", "RGS2", "SERPINE2", "HEXB", "BCL2L1", "SMAD1", "MMP19", "GLI1", "ADAMTS2", "NPHP1", "TMEM203", "IGSF8", "LMNA", "PLCB1", "ATP2B4", "JAM3", "NRIP1", "BCAP31", "SKIL")	0
GO_EPIDERMAL_CELL_DIFFERENTIATION	0.903515	0.987388	0.232369	0.682041	55501	45	c("KAZN", "KLF4", "ADAM9", "GLI1", "PTCH2", "FOSL2", "WNT5A")	0
GO_BASE_EXCISION_REPAIR	0.896309	0.984656	-0.246261	-0.669792	39805	19	c("RPA2", "SIRT6", "POLG", "NTHL1", "POLB", "LIG1", "WRN", "XPA", "LIG3")	0
GO_CELLULAR_CARBOHYDRATE_CATABOLIC_PROCESS	0.545394	0.75727	0.37383	0.925742	30318	19	c("GK", "STBD1", "GAA", "PGM2", "TPI1", "PHKG2", "PGM1", "ABHD10")	0
GO_REGULATION_OF_NUCLEOSIDE_METABOLIC_PROCESS	0.639425	0.823011	0.325037	0.858284	36764	26	c("IGF1", "STAT3", "DNAJC15", "TSPO", "HDAC4", "PRKAG2", "PGAM1", "ARNT")	0
GO_TAXIS	0.00151095	0.0196221	0.449802	1.62136	113	180	c("CXCL10", "IL6", "CXCL1", "CCL2", "KIF26B", "CXCL12", "GAS6", "CCL7", "IL17RA", "CCL11", "MATN2", "CXCL16", "PDGFRB", "LGALS9", "EGR2", "ENG", "ECSCR", "VCAM1", "CXCL2", "PLAUR", "SEMA3D", "LAMA2", "CHN1", "EFNB2", "NR4A3", "NRP1", "ITGA1", "ITGA9", "PLXNA1", "IL17RC", "ROBO2", "RPS19", "FMOD", "MIF", "KLF7", "WNT5A", "RARRES2", "BCAR1", "FEZ2", "FEZ1", "RYK")	0
GO_ORGAN_FORMATION	0.61214	0.805542	0.349066	0.873539	34187	20	c("TGFBR2", "FGFR2", "AXIN2", "GLI3", "MEF2C", "BMPR1A", "MAP2K2")	0
GO_RESPONSE_TO_GLUCAGON	0.33373	0.602545	-0.375021	-1.0909	14297	25	c("CDO1", "ADCY9", "GNG2", "GNB4", "ADCY6")	0
GO_EMBRYONIC_PLACENTA_DEVELOPMENT	0.0950671	0.30045	0.464776	1.37484	5875	47	c("LIF", "ADM", "EGFR", "SOCS3", "JUNB", "FGFR2", "HS6ST1", "CEBPB", "SNAI1")	0
GO_SMALL_MOLECULE_BIOSYNTHETIC_PROCESS	0.499753	0.724402	0.268548	0.98017	38364	201	c("CYP7B1", "LPL", "ADM", "ALDH1A3", "PTGS2", "PTGS1", "PLTP", "CTH", "ATF3", "ELOVL5", "CYB5R3", "MTHFD1", "PNP", "HSD17B12", "ASL", "ACSS2", "BGN", "SCP2", "DSE", "ISYNA1", "MIF", "BPGM", "SLC35D1", "NDUFAB1", "COQ6", "VCAN", "TALDO1", "ALDH18A1", "COQ2", "GAPDH", "DECR2", "CHST14", "AMACR", "FABP5", "MYO5A", "ASNSD1", "IMPAD1", "ACER3", "PTGES", "ALDOA", "UGP2", "ELOVL1", "MLYCD", "PRKAG2", "O…	0
GO_ANATOMICAL_STRUCTURE_MATURATION	0.524455	0.743858	0.380941	0.943351	29154	19	c("IGF1", "MMP2", "FAT4", "THBS3")	0
GO_REGULATION_OF_TELOMERE_MAINTENANCE	0.99244	1	-0.168927	-0.571118	37542	49	c("ATR", "MRE11A", "HNRNPA1", "SLX1B", "RAD50", "HMBOX1", "TERF2IP", "HDAC8", "TERF2", "MAP2K7", "SMG6")	0
GO_REGULATION_OF_EXTRINSIC_APOPTOTIC_SIGNALING_PATHWAY_VIA_DEATH_DOMAIN_RECEPTORS	0.00052705	0.00838646	0.708192	1.94706	30	32	c("ICAM1", "SFRP1", "TNFAIP3", "SERPINE1", "FAS", "THBS1", "GPX1", "ATF3", "HMOX1", "FEM1B", "SKIL", "BMP5")	0
GO_NEGATIVE_REGULATION_OF_WOUND_HEALING	0.285502	0.554536	0.441964	1.15688	16318	25	c("GJA1", "SERPINE1", "PHLDB2", "PTGER3", "PROS1", "PLAUR", "SERPINE2")	0
GO_REGULATION_OF_IMMUNOGLOBULIN_PRODUCTION	0.0476826	0.197072	0.64663	1.56487	2608	17	c("IL6", "BCL6", "EXOSC3")	0
GO_FATTY_ACYL_COA_METABOLIC_PROCESS	0.708595	0.871747	0.301429	0.813288	41252	29	c("ACSL5", "ELOVL5", "HSD17B12", "ACSL4", "ELOVL1", "MLYCD", "PPT1", "TECR", "ACOT13")	0
GO_NEGATIVE_REGULATION_OF_MUSCLE_CELL_APOPTOTIC_PROCESS	0.403926	0.652774	0.446048	1.05139	21830	15	c("IGF1", "HMOX1", "JAK2")	0
GO_GPI_ANCHOR_METABOLIC_PROCESS	0.0716781	0.253455	0.586874	1.48339	4021	21	c("PLAUR", "PIGU", "PIGM", "PIGN", "GPAA1", "PIGK", "PIGS", "PIGF", "PIGC")	0
GO_POSITIVE_REGULATION_OF_INSULIN_SECRETION	0.271301	0.540363	0.442713	1.16902	15598	26	c("NNAT", "GJA1", "NLGN2", "IRS2", "JAK2")	0
GO_NUCLEIC_ACID_PHOSPHODIESTER_BOND_HYDROLYSIS	0.561854	0.771517	0.268184	0.945845	41111	151	c("AEN", "POLK", "ISG20", "ENDOD1", "H1F0", "RRS1", "CSTF3", "UTP20", "RCL1", "REXO2", "RPA1", "UBC", "RPP30", "DDX1", "RPSA", "EXOSC9", "RNASEH2C", "ERCC5", "DROSHA", "ANG", "GTF2H4", "RBX1", "CPSF1", "EXOSC3", "RBBP8", "CSTF2T", "RNASEH2B", "PNKP", "BOP1", "NOP14", "ERCC3", "RRP36", "POLD4", "PDE12", "PNRC2", "DIS3L2")	0
GO_REGULATION_OF_MYELOID_CELL_DIFFERENTIATION	0.00209994	0.0244939	0.533376	1.74991	141	88	c("LIF", "ISG15", "TMEM178", "SFRP1", "RUNX1", "CSF1", "NFKBIA", "TRIB1", "FAS", "FSTL3", "KLF10", "ACVR1B", "FOS", "PTPN2", "CEBPB", "NME1", "JUN")	0
GO_REGULATION_OF_RESPONSE_TO_EXTERNAL_STIMULUS	1.15883e-05	0.000660369	0.46476	1.81524	0	429	c("C4B", "CXCL10", "IL6", "CASP12", "CXCL1", "CASP4", "CCL2", "TNFAIP3", "CXCL12", "SBNO2", "LPL", "IL1R1", "EXOC4", "C3", "CSF1", "ITPKC", "OSMR", "GAS6", "CCL7", "TRIB1", "CD55", "IL17RA", "GJA1", "CCL11", "C2", "PTGS2", "SERPINF1", "FAM46A", "SLC7A2", "SERPINE1", "TNFAIP6", "PTGER4", "PHLDB2", "PDGFRB", "LGALS9", "THBS1", "NBL1", "PML", "GPX1", "BCL6", "BIRC3", "TNFRSF1A", "PTGER3", "PROS1", "…	0
GO_REGULATION_OF_MITOCHONDRION_ORGANIZATION	0.457716	0.690748	0.28701	0.99862	32955	135	c("IGF1", "BAX", "BBC3", "GPX1", "SIVA1", "PLAUR", "PYCARD", "BCL2L1", "CTSK", "MTG1", "TFDP1", "MARCH5", "FBXW7", "LMNA", "MUL1", "TSPO", "SREBF1", "PARL", "FAM20B", "PPP3CC", "UBE2J2", "WBP11", "C1QBP", "STOML2", "CASP8", "NMT1", "WDR75", "UBE2L3")	0
GO_POSITIVE_REGULATION_OF_MUSCLE_CONTRACTION	0.400897	0.64969	-0.394223	-1.04378	18154	17	c("ADRA1A", "NPNT", "GSTO1", "CTGF")	0
GO_POSITIVE_REGULATION_OF_PROTEIN_LOCALIZATION_TO_NUCLEUS	0.00372701	0.0369232	0.533066	1.71253	246	77	c("LIF", "SULF2", "IL6", "IGF1", "PTGS2", "LGALS9", "TMEM173", "EGFR")	0
GO_POSITIVE_REGULATION_OF_BMP_SIGNALING_PATHWAY	0.137726	0.366932	0.542817	1.3584	7691	20	c("SULF1", "ENG", "BMPR2")	0
GO_STRIATED_MUSCLE_CONTRACTION	0.623381	0.813203	-0.279677	-0.897235	24880	38	c("TNNT1", "KCNH2", "ATP1A2", "DMD", "GJC1", "PIK3CA", "EEF2", "SNTA1")	0
GO_HYALURONAN_METABOLIC_PROCESS	0.277925	0.546045	0.500715	1.18024	15020	15	c("CD44", "PIM1", "HAS2", "HEXB", "HEXA")	0
GO_LEUKOCYTE_MIGRATION	0.000364878	0.00621581	0.54895	1.82458	24	96	c("CXCL10", "IL6", "ICAM1", "CCL2", "GRB14", "GAS6", "CCL7", "IL17RA", "CCL11", "CXCL16", "CD44", "VCAM1", "PROS1", "FN1", "ITGA1", "ITGA9", "IL17RC", "RPS19", "MIF", "IRAK4", "MYH9", "JAM3", "SLC7A6")	0
GO_NEGATIVE_REGULATION_OF_INTRACELLULAR_PROTEIN_TRANSPORT	0.846589	0.962214	-0.223464	-0.793962	30262	63	c("MXI1", "CD36", "AKAP1", "MAPK7", "ANGPT1", "MDFI", "BAG4", "MDFIC", "PKD2", "INPP5K", "SNAI2", "SIRT4")	0
GO_MEIOSIS_I	0.285751	0.554648	-0.394611	-1.13619	12286	24	c("BRDT", "ING2", "MRE11A", "RAD50", "BRCA2", "MSH2", "BCL2L11", "RAD21")	0
GO_SENSORY_PERCEPTION_OF_PAIN	0.452303	0.686155	0.405889	1.00513	25143	19	c("PTGS2", "PTGS1", "ITGA2", "NDN", "NLGN2")	0
GO_NEGATIVE_REGULATION_OF_GENE_EXPRESSION_EPIGENETIC	0.992875	1	0.176192	0.525276	61729	49	c("H2AFJ", "H3F3B", "MBD1", "HIST3H2A", "EED", "H2AFX", "H2AFY", "DOT1L", "SMARCA5", "MBD3", "DNMT1", "H2AFZ", "MBD2", "SIRT5", "MORF4L2")	0
GO_REGULATION_OF_ANATOMICAL_STRUCTURE_SIZE	0.143488	0.378452	0.326142	1.19776	11118	213	c("ICAM1", "CXCL12", "BAIAP2", "ADM", "TNFRSF12A", "NPPC", "SOD2", "GJA1", "CCL11", "PTGS2", "PTGS1", "GPX1", "GCLC", "PTGER3", "DEPTOR", "ARPC1B", "HMOX1", "SEMA3D", "RGS2", "FN1", "PFN2", "PYCARD", "MAP1B", "NRP1", "ITGA1", "PLXNA1", "CAPZB", "KIRREL", "LIMA1", "CAPG", "WNT5A", "WDR36")	0
GO_POSITIVE_REGULATION_OF_MITOCHONDRION_ORGANIZATION	0.678742	0.849087	0.2624	0.873343	46522	97	c("BAX", "BBC3", "SIVA1", "PLAUR", "PYCARD", "CTSK", "TFDP1", "MARCH5", "FBXW7", "MUL1", "FAM20B", "PPP3CC", "UBE2J2", "WBP11", "C1QBP", "STOML2", "CASP8", "NMT1", "WDR75", "UBE2L3")	0
GO_PEPTIDYL_LYSINE_MODIFICATION	0.316681	0.584145	-0.243634	-1.04778	7029	218	c("SETD1B", "EZH1", "TET3", "PLOD1", "MEN1", "KDM6A", "TADA2A", "PCGF2", "SETD4", "LDB1", "EZH2", "MECOM", "POR", "MSL1", "PIAS4", "KAT2B", "ATP7A", "NCOA2", "BRPF3", "PRDM6", "TADA1", "TAF5", "CBX4", "PER1", "APBB1", "XPC", "EHMT1", "BRD1", "SIRT4", "SETD7", "KAT6B", "TADA2B", "SCMH1", "NUP54", "BRCA2", "OGT", "PHF20", "ING5", "SMC6", "SIRT1", "CDYL", "CTR9", "SETDB1", "CLOCK", "CRTC2", "PIAS1",…	0
GO_HORMONE_MEDIATED_SIGNALING_PATHWAY	0.854893	0.965966	-0.216748	-0.806829	28278	82	c("ACSL1", "RARG", "CALCOCO1", "RXRB", "STAT5B", "ADIPOR2", "SGK1", "RARA", "DAXX", "ARID1A", "RORA", "THRA", "ESRRA", "PIAS1", "NR2F1", "NCOA3", "SAFB", "KDM3A", "NR2C2", "NUP62", "PIAS2", "NCOA6", "MED13", "FKBP4", "NR3C1")	0
GO_NEGATIVE_REGULATION_OF_PROTEIN_BINDING	0.585865	0.788702	0.303745	0.908763	36530	50	c("BAX", "ADAM15", "B2M", "AES", "TDG", "PEX14", "GTPBP4", "MAPRE1", "GNL3L", "ANXA2", "STUB1", "LRPAP1", "PTPRF", "NFATC4", "TMBIM6", "PARK7", "TFIP11")	0
GO_REGULATION_OF_LIPID_METABOLIC_PROCESS	0.0987505	0.304124	-0.297588	-1.21159	2702	143	c("FABP3", "PDGFRA", "TNFAIP8L3", "APOC1", "C1QTNF2", "PNPLA2", "PDP1", "WNT4", "IRS1", "FITM2", "POR", "APOE", "STAT5B", "SMPD2", "FGFR3", "PDE3B", "ABCD2", "LDLR", "FGFR4", "WDTC1", "INSIG1", "LDLRAP1", "SNAI2", "SIRT4", "PIK3R2", "ATG14", "RORA", "ERLIN1", "PDPR", "REST", "SIRT1", "AKT1", "THRA")	0
GO_PROTEIN_IMPORT_INTO_NUCLEUS_TRANSLOCATION	0.012373	0.0819958	0.715971	1.73267	676	17	c("BCL3", "NFKBIA", "BCL6", "IPO4")	0
GO_REGULATION_OF_ADENYLATE_CYCLASE_ACTIVITY	0.0851157	0.280108	-0.494149	-1.40958	3688	23	c("ADORA2A", "VIPR2", "ADCY9", "ADCY6", "GABBR1")	0
GO_POSITIVE_REGULATION_OF_LEUKOCYTE_DIFFERENTIATION	0.000952804	0.0135927	0.616505	1.86984	59	54	c("LIF", "IL6", "RUNX1", "CSF1", "GAS6", "TRIB1", "LGALS9", "TGFBR2", "IL1RL2", "KLF10", "PNP", "FOS", "JUN", "LGALS1", "AP3B1", "GLI3")	0
GO_MITOCHONDRIAL_MEMBRANE_ORGANIZATION	0.31419	0.582416	0.349824	1.10025	20411	67	c("BAX", "BBC3", "HK2", "SIVA1", "STAT3", "BCL2L1", "BLOC1S2", "TFDP1", "NDUFA13", "MUL1", "PPP3CC", "CASP8", "TIMM50", "HSPA4", "NMT1", "TIMM22", "HSP90AA1", "PPP3R1", "COX18", "RHOT2")	0
GO_INTRA_GOLGI_VESICLE_MEDIATED_TRANSPORT	0.99938	1	-0.129932	-0.411558	40305	36	c("COG3", "PACS1", "COG5", "COG4", "GOLGA1", "RAB33B", "GABARAPL2", "NSF", "COG6", "GOLGA5", "COPE", "GCC2", "GOLGA3", "COG2", "RAB6B", "SORL1", "RAB6A")	0
GO_OVARIAN_FOLLICLE_DEVELOPMENT	0.0610752	0.229111	0.573464	1.50109	3490	25	c("ICAM1", "BAX", "AHR", "BCL2L1", "MMP19", "CEBPB")	0
GO_REGULATION_OF_MYOBLAST_DIFFERENTIATION	0.298317	0.566509	0.459522	1.14996	16660	20	c("CXCL10", "PRICKLE1", "ID3", "PLCB1")	0
GO_GLUCAN_METABOLIC_PROCESS	0.770127	0.918371	-0.256257	-0.806264	31213	35	c("PGM5", "PPP1R3C", "PFKM", "PHKA2", "PYGM", "PER2", "AKT1")	0
GO_CARDIAC_ATRIUM_DEVELOPMENT	0.525543	0.744604	0.399939	0.942703	28403	15	c("MDM2", "WNT5A", "DAND5")	0
GO_NEGATIVE_REGULATION_OF_CELLULAR_RESPONSE_TO_GROWTH_FACTOR_STIMULUS	0.0169352	0.101174	0.483073	1.56228	1128	80	c("SULF2", "SULF1", "SFRP1", "FBN2", "THBS1", "NBL1", "ENG", "PMEPA1", "TGFBR2", "RASL11B", "FSTL3", "PTPN1", "TGFB3", "WNT5A", "FUZ", "DAND5", "UBC", "SKIL")	0
GO_NUCLEOTIDE_SUGAR_METABOLIC_PROCESS	0.188011	0.444111	0.471435	1.2631	10895	28	c("UAP1L1", "RENBP", "PMM1", "GNPNAT1", "SLC35D1", "UXS1", "UGP2", "MGAT1", "GMDS", "UGDH", "EXTL2")	0
GO_ENERGY_DERIVATION_BY_OXIDATION_OF_ORGANIC_COMPOUNDS	0.382844	0.639734	0.294409	1.04034	28094	153	c("BAX", "STBD1", "NDUFA11", "GAA", "COX10", "NR4A3", "NDUFA12", "NDUFA13", "NDUFS4", "NDUFS8", "NDUFAB1", "UBC", "CYCS", "PGM2", "IL6ST", "UGP2", "PRKAG2", "NDUFB2", "IDH3A", "IDH1", "NDUFB6", "SDHC", "UQCRQ", "NDUFV2", "IDH3B", "MDH1", "NDUFA7", "PHKG2", "NDUFA4", "UQCR10", "NDUFA1", "ETFB", "SDHB", "NDUFA9", "FASTKD2", "COX8A", "NDUFS1", "COX7B", "NDUFA8", "NDUFS6", "PGM1", "NDUFA2", "MDH2", "…	0
GO_REGULATION_OF_SUBSTRATE_ADHESION_DEPENDENT_CELL_SPREADING	0.924509	0.997603	0.23462	0.628609	53578	28	c("FBLN1", "HAS2", "ACTN4", "POSTN", "C1QBP", "CALR", "S100A10", "CORO1C", "ARPC2", "PTK2", "EFNA5", "CIB1")	0
GO_POST_GOLGI_VESICLE_MEDIATED_TRANSPORT	0.498218	0.723953	-0.269996	-0.974946	17330	69	c("MYO1B", "RAB3IP", "DOPEY2", "CORO7", "MON2", "AP4M1", "OSBPL5", "LLGL1", "KIF13A", "CHIC2", "MACF1", "WIPI1", "AP1AR", "EPS15")	0
GO_ERROR_FREE_TRANSLESION_SYNTHESIS	0.692086	0.858732	0.339013	0.809611	37663	16	c("RPA1", "UBC", "NPLOC4", "RCHY1", "RFC1", "UBB", "RPA3", "PCNA", "RFC4")	0
GO_EYE_PHOTORECEPTOR_CELL_DIFFERENTIATION	0.502582	0.727011	0.402594	0.961452	27350	16	c("HCN1", "STAT3", "NAGLU", "NKD1", "RPGRIP1")	0
GO_RESPONSE_TO_TESTOSTERONE	0.978252	1	0.202211	0.50075	54381	19	c("WNT5A", "TSPO", "NME1", "CALR", "DNMT1", "AACS")	0
GO_REGULATION_OF_HEMOPOIESIS	4.14542e-05	0.00118922	0.543205	1.89742	2	139	c("LIF", "ISG15", "IL6", "TMEM178", "SFRP1", "RUNX1", "CSF1", "GAS6", "NFKBIA", "IRF1", "TRIB1", "TMEM176A", "TMEM176B", "FAS", "LGALS9", "BCL6", "EIF2AK2", "TGFBR2", "FSTL3", "IL1RL2", "KLF10", "PNP", "ACVR1B")	0
GO_ION_TRANSMEMBRANE_TRANSPORT	0.553544	0.763364	0.254995	0.960153	44618	272	c("ANO3", "SLC39A14", "BAX", "GAS6", "BBC3", "GJA1", "RYR3", "SLC7A2", "HCN1", "PIEZO2", "OSTM1", "SLC39A1", "ABCC1", "SFXN1", "SLC1A2", "S100A6", "SLC12A9", "KCNE4", "COX6B2", "FAM26E", "GRIA3", "TMEM38B", "COX10", "SLC4A4", "ATP6V1D", "ATP5E", "TCIRG1", "KCNB2")	0
GO_POSITIVE_REGULATION_OF_CALCIUM_MEDIATED_SIGNALING	0.393435	0.64518	0.450494	1.06187	21263	15	c("IGF1", "GSTM2", "HTT", "HINT1")	0
GO_NEURAL_CREST_CELL_MIGRATION	0.33024	0.599233	0.470733	1.12418	17971	16	c("NRTN", "SEMA3D", "NRP1", "LAMA5")	0
GO_REGULATION_OF_GLYCOPROTEIN_METABOLIC_PROCESS	0.312737	0.58082	0.439459	1.13132	17719	23	c("IGF1", "ITM2C", "PLCB1", "RAB1B", "ITM2B", "RAB1A", "ITM2A", "SOAT1", "CST3")	0
GO_REGULATION_OF_BEHAVIOR	0.10642	0.317071	0.571886	1.4162	5915	19	c("IL6", "GJA1", "PTGER4", "STAT3", "PTGER3", "NR4A3")	0
GO_PYRIMIDINE_NUCLEOTIDE_METABOLIC_PROCESS	0.390262	0.64277	0.403959	1.0574	22306	25	c("CTPS", "UCK2", "NT5C", "NME1", "TDG", "TYMS", "DTYMK", "CTPS2")	0
GO_PALATE_DEVELOPMENT	0.489972	0.717536	0.326358	0.972964	30462	49	c("CSRNP1", "TGFBR2", "TSHZ1", "OSR1", "TGFB3", "ARID5B", "WNT5A", "TIPARP", "SUMO1", "PRRX1", "SNAI1", "GLI3", "FZD1", "MEF2C", "BMPR1A", "DLG1")	0
GO_INNATE_IMMUNE_RESPONSE_ACTIVATING_CELL_SURFACE_RECEPTOR_SIGNALING_PATHWAY	0.0630875	0.233038	0.434785	1.39679	4180	77	c("PSMB8", "NFKBIA", "PSMB10", "RELB", "RELA", "PSME1", "PSME2", "UBC", "PSMB5", "PSMA3", "PSMB3", "PSMD12", "PSMB4", "PSMC2", "FBXW11", "PSMD11", "PSMC4", "PSMA4", "MAP3K7", "PSMA7", "PSMA2", "NFKB1", "PSMD14", "PSME3", "PSMC1", "PSMD2", "PSMD4", "CHUK", "PSMF1", "PSMB1", "LYN", "PSMA6", "PSMB6", "BCL10", "UBE2N", "UBB", "PSMB7", "PSMB2", "PSMD1", "PSMA5", "PSMD8", "PSMC6")	0
GO_PATTERNING_OF_BLOOD_VESSELS	0.242616	0.508811	0.503507	1.2185	13274	17	c("BAX", "ENG", "TGFBR2", "NRP1", "SRF", "COL4A1", "ACVR1", "BAK1", "NFATC4", "EDNRA")	0
GO_REGULATION_OF_HOMEOSTATIC_PROCESS	0.23551	0.502236	0.305859	1.12505	18292	216	c("ISG15", "CXCL10", "TNFAIP3", "BAX", "BBC3", "GJA1", "PTGS2", "RYR3", "PTGER4", "LGALS9", "PML", "GCLC", "PTGER3", "B2M", "HMGN3", "GSTM2", "FGF12", "NR4A3", "ACVR1B", "MIF", "HNRNPC", "TSPO", "COMT", "HTT", "GNL3", "RASA3", "XRCC5", "NR1D2", "ENY2", "MYO5A")	0
GO_GOLGI_TO_PLASMA_MEMBRANE_TRANSPORT	0.414336	0.660441	-0.331916	-1.02408	17063	32	c("RAB3IP", "OSBPL5", "LLGL1", "KIF13A", "CHIC2", "MACF1")	0
GO_PROTEIN_TARGETING_TO_MEMBRANE	0.868576	0.971727	-0.206345	-0.832655	24320	135	c("PRKG2", "KCNB1", "RPL10A", "RAB3IP", "RPL3", "RPL10", "ZFAND2B", "RPS14", "TAOK2", "RPS9", "ATG4D", "INPP5K", "PACS1", "NUP54", "RPS18", "ATG4B", "RPS7", "RPS20", "PEX16", "RPL37", "RPL5", "RPS15A", "ATG4C", "RPS23", "RPS5", "RPS4X", "RPL34", "RPL12", "RPS21", "RPL7", "RPL37A", "RPL26", "RPL32", "FAU", "RPS11", "RPL18A", "RPL30", "RPL36", "UBA52", "RPL21", "RPL11", "RPL35A", "RPS26", "RPL35")	0
GO_MITOTIC_CELL_CYCLE	0.451047	0.685686	0.255332	1.0075	39775	498	c("CDKN1A", "PSRC1", "CCND1", "CCNG1", "CKAP2", "BAX", "PSMB8", "GEM", "MDM2", "RPS27L", "AAAS", "NEK6", "PML", "ID4", "BIRC3", "PSMB10", "CDC34", "RRS1", "BCL2L1", "FGFR1OP", "TUBB4B", "ACVR1B", "PSME1", "TFDP1", "LMNA", "SAC3D1", "PLCB1", "PSME2", "BIRC2", "RPA1", "SSSCA1", "PHLDA1", "MNAT1", "UBC", "HTT", "PRIM2", "PSMB5", "PSMA3", "PSMB3", "CHMP1B", "NSUN2", "BUB3", "PSMD12", "TNKS1BP1", "BAC…	0
GO_REGULATION_OF_MULTICELLULAR_ORGANISM_GROWTH	0.00961072	0.0685533	0.602903	1.7047	574	37	c("IGF1", "NPPC", "CSF1", "PLAC8", "LGMN", "STAT3", "FGFR2")	0
GO_REGULATION_OF_KIDNEY_DEVELOPMENT	0.0518346	0.206543	0.595388	1.53273	2936	23	c("LIF", "PDGFRB", "STAT1", "FAT4", "OSR1")	0
GO_MACROMOLECULAR_COMPLEX_DISASSEMBLY	0.900252	0.986129	0.217286	0.762209	65441	144	c("FRAT2", "MRPS14", "EIF2D", "MRPL16", "MRPL39", "CHMP1B", "MRPS18B", "MRPL42", "FZD1", "HIST3H2A", "MRPL37", "MRPL11", "MRPL47", "MRPS21", "MRPL3", "MRPS25", "MRPL46", "PEX14", "MICAL3", "MCTS1", "MRPL33", "MRPS18C", "CHCHD1", "MRPL22", "DENR", "MRPL35", "DSTN", "MRPS34", "APEH", "MRPS31", "MRPL13", "ETF1", "MRPS5", "MRPS7", "MRPL18", "VTA1", "MRPS33", "MRPS16", "MRPL10", "HBS1L", "SMARCB1", "C…	0
GO_POSITIVE_REGULATION_OF_CELLULAR_COMPONENT_BIOGENESIS	0.0722825	0.253712	0.346165	1.27677	5640	222	c("PSRC1", "ICAM1", "DNM3", "SFRP1", "SYNPO", "BAIAP2", "BAX", "BBC3", "CCL11", "FAS", "PHLDB2", "SDC4", "CDC34", "TPM1", "ARPC1B", "RGS2", "PFN2", "PYCARD", "NLGN2", "SDC1", "PPM1F", "MAGI2", "COL16A1", "BHLHB9", "TGFB3", "FLOT1", "KIRREL", "CAPG", "MIEN1", "FUZ", "SUMO1", "RPA1", "JUN", "HTT", "SRF")	0
GO_BONE_DEVELOPMENT	0.00108001	0.0151097	0.559644	1.80992	71	80	c("SULF2", "SULF1", "IGF1", "NPPC", "PTGER4", "LRRK1", "TGFBR2", "FAT4", "HAS2", "FGFR2", "COL27A1", "NAB1", "SMAD1", "TGFB3", "THBS3", "FREM1", "SRF", "DYM", "AXIN2", "GLI3", "IMPAD1", "MEF2C", "BMPR2", "MEGF8")	0
GO_NEGATIVE_REGULATION_OF_INTRACELLULAR_STEROID_HORMONE_RECEPTOR_SIGNALING_PATHWAY	0.0374495	0.169005	0.620777	1.58404	2111	22	c("CYP7B1", "SFRP1", "CALR")	0
GO_REGULATION_OF_BIOMINERAL_TISSUE_DEVELOPMENT	0.451953	0.686155	0.364583	1.00236	26582	32	c("FBN2", "GAS6", "GJA1", "ECM1", "OSR1", "TGFB3", "MEF2C", "BMPR2", "BMPR1A", "PKDCC", "MGP", "ACVR1")	0
GO_REGULATION_OF_AMINE_TRANSPORT	0.404739	0.653009	0.428557	1.04939	22358	18	c("CXCL12", "PTGS1", "PTGER3")	0
GO_NEGATIVE_REGULATION_OF_CATION_CHANNEL_ACTIVITY	0.15592	0.399851	0.568313	1.33958	8426	15	c("GNB5", "GSTM2", "FGF12", "SUMO1")	0
GO_NCRNA_PROCESSING	0.952498	1	0.201358	0.760801	77258	284	c("RPS27L", "ADAR", "ISG20", "HEATR1", "RRS1", "UTP20", "NOP58", "SMAD1", "PNO1", "DDX21", "CDK5RAP1", "TRUB2", "RPS19", "LAGE3", "RPF2", "WDR36", "RCL1", "C1D", "RPP30", "INTS10", "DDX1", "NSUN2", "FBL", "RPSA", "MAK16", "NOLC1", "EXOSC9", "NGDN", "WBP11", "DROSHA", "RPL7L1", "RRP1", "RPF1", "CPSF1", "EXOSC3", "RPS2", "NOC4L", "WDR75", "PES1", "MPHOSPH6", "SRFBP1", "EXOSC1", "TBL3", "MPHOSPH10",…	0
GO_NEGATIVE_REGULATION_OF_TRANSPORT	0.0209689	0.117089	0.380533	1.40037	1629	217	c("LIF", "IL6", "ICAM1", "SFRP1", "GNB5", "BST2", "GAS6", "NFKBIA", "PKIA", "PTGS2", "PTGS1", "PTGER4", "LGALS9", "THBS1", "PML", "FBLN1", "PTGER3", "RHBDF2", "GSTM2", "HMOX1", "FN1", "SERPINE2", "FGF12", "MAP1B")	0
GO_THYMOCYTE_AGGREGATION	0.724243	0.881634	0.30433	0.796611	41396	25	c("FAS", "B2M", "SRF", "GLI3", "ADAM17", "DNAJA3", "CDK6", "ITPKB", "CD74")	0
GO_AMINE_METABOLIC_PROCESS	0.0614274	0.229765	-0.40601	-1.38434	2304	51	c("INMT", "SGMS2", "PNPLA6", "MBOAT2", "SMPD2", "ATP7A", "SGMS1", "PNPLA8", "OAZ2", "SMPDL3A", "CHPT1", "PLA2G15", "PLA2G12A")	0
GO_DNA_MODIFICATION	0.391251	0.643055	-0.323561	-1.03802	15615	38	c("ASZ1", "TET3", "EZH2", "TET1", "ZFP57", "DNMT3A", "MTRR", "GATAD2B", "EHMT1")	0
GO_PROTEIN_LOCALIZATION_TO_MEMBRANE	0.935903	1	-0.19065	-0.837897	18528	263	c("BMF", "PRKG2", "EZR", "RFTN2", "KCNB1", "WNT4", "RPL10A", "RAMP2", "JUP", "RAB3IP", "FCHO2", "EMP2", "RPL3", "APOE", "RPL10", "ZFAND2B", "RPS14", "EFR3B", "ZFYVE27", "BAG4", "TAOK2", "RILPL1", "TSPAN14", "RPS9", "ATG4D", "FAM126A", "STXBP1", "INPP5K", "NPC1", "PACS1", "KIF13A", "NUP54", "RAB13", "CLIP1", "ATP1B1", "RPS18", "MACF1")	0
GO_MITOTIC_SPINDLE_ASSEMBLY	0.898431	0.985178	0.257876	0.631452	49631	18	c("BIRC3", "BIRC2", "RAB11A")	0
GO_RESPONSE_TO_ALKALOID	0.000127535	0.00286311	0.668923	2.0217	7	53	c("IL6", "ICAM1", "IGF1", "BAX", "MDM2", "RYR3", "VCAM1", "GSTM2", "HMOX1", "BCL2L1", "RELA", "MBD1")	0
GO_REGULATION_OF_MESENCHYMAL_CELL_PROLIFERATION	0.261334	0.529989	0.470228	1.18855	14663	21	c("STAT1", "TGFBR2", "FGFR2", "IRS2", "WNT5A", "PRRX1", "FOXF1", "BMPR1A", "PDGFA")	0
GO_AUTOPHAGY	0.998795	1	0.170023	0.631461	78734	237	c("SESN2", "ITPKC", "HK2", "DRAM1", "VMP1", "ARSB", "VPS36", "CTSB", "EI24", "STBD1", "TCIRG1", "CTSD", "TMEM203", "STAT2", "TOMM6", "UBC", "LGALS8", "FUNDC1", "VPS16", "TM9SF1", "RNF185", "VPS28", "SNF8", "FBXO7", "PRKAG2", "RAB24", "LAMP2", "UVRAG", "SNRPD1", "MDH1", "LIX1L", "RRAGA", "VPS41", "GABARAP", "RPTOR", "EIF2S1", "FUNDC2", "HSP90AA1", "VPS33A")	0
GO_REGULATION_OF_CELL_PROJECTION_ORGANIZATION	0.0348441	0.162427	0.347948	1.31996	2845	297	c("LIF", "CHODL", "ICAM1", "DNM3", "CXCL12", "EFEMP1", "BAIAP2", "TNFRSF12A", "NDNF", "ENC1", "SERPINF1", "ARSB", "ITM2C", "B2M", "ITGA2", "NEGR1", "SEMA3D", "FN1", "PFN2", "SERPINE2", "PDLIM5", "CHN1", "SGSM3", "MAP1B", "KLF4", "MAGI2", "NRP1", "PLXNA1", "BHLHB9", "TGFB3", "CAPZB", "ROBO2", "FMOD", "MUL1", "MIEN1", "WNT5A", "WDR36", "FUZ", "ASAP1", "CUX1", "FEZ1", "PRRX1", "NME1", "HTT", "SRF", …	0
GO_REGULATION_OF_ACTIN_FILAMENT_LENGTH	0.172754	0.4247	0.372117	1.21887	11662	87	c("ICAM1", "CXCL12", "BAIAP2", "CCL11", "ARPC1B", "PFN2", "PYCARD", "CAPZB", "KIRREL", "LIMA1", "CAPG")	0
GO_REGULATION_OF_TRANSPORTER_ACTIVITY	0.801475	0.934331	-0.225093	-0.837893	26511	82	c("ATP1A2", "KLHL24", "DMD", "CACNB4", "GSTO1", "WWP2", "INSR", "PKD2", "FXYD1", "SGK1", "PDE4D", "SGK3", "RANGRF", "FHL1", "FKBP1B", "ATP1B1", "STIM1", "AKAP9", "S100A1", "GPD1L", "AKAP7", "OXSR1", "CACNA1D")	0
GO_CELL_JUNCTION_ORGANIZATION	0.774569	0.920904	-0.224025	-0.861209	24195	99	c("COL17A1", "TNS1", "PLEKHA7", "TGFB2", "RAMP2", "LIMS1", "JUP", "GJC1")	0
GO_EMBRYONIC_HEART_TUBE_DEVELOPMENT	0.819576	0.944213	0.264426	0.740328	48740	35	c("GJA1", "ENG", "WNT5A", "SRF", "MEF2C", "MEGF8", "IFT57", "ACVR1")	0
GO_PROTEIN_DESTABILIZATION	0.888124	0.980559	0.254688	0.655653	50321	23	c("MDM2", "MUL1", "FBXW11")	0
GO_EAR_DEVELOPMENT	0.233034	0.499019	-0.30633	-1.12842	7859	77	c("CXCL14", "SLITRK6", "ITGA8", "ABR", "HOXA2", "FZD2", "FGF10", "CDKN1B", "MAF", "BCR", "FGFR1", "DCHS1", "KCNK3", "CHD7", "DVL2", "INSIG1", "SCRIB", "HES1", "KCNK2", "VANGL2")	0
GO_NEGATIVE_REGULATION_OF_CELL_MATRIX_ADHESION	0.0877323	0.285585	0.559689	1.44083	4970	23	c("ADAM15", "SERPINE1", "PHLDB2", "THBS1", "BCL6", "DLC1", "POSTN", "PTEN", "ARHGAP6", "CORO1C", "CASK")	0
GO_POSITIVE_REGULATION_OF_SMOOTH_MUSCLE_CELL_PROLIFERATION	0.00399939	0.0383653	0.645577	1.79636	236	34	c("IL6", "IGF1", "PTGS2", "PDGFRB", "STAT1", "ITGA2", "TGFBR2", "HMOX1", "FGFR2", "NR4A3", "NOTCH3", "IRAK4", "MNAT1", "JUN", "IRAK1", "HDAC4")	0
GO_MEMBRANE_BUDDING	0.934086	1	0.212756	0.696885	63061	87	c("CTSC", "COL7A1", "CTSZ", "SEC24D", "CHMP1B", "SEC13", "TMED9", "VPS28", "SCFD1", "PDCD6IP", "SAR1B", "S100A10", "MYO18A", "TRAPPC9", "RAB1B", "TRAPPC2L", "ANXA2", "PICALM", "SEC22B", "SEC31A", "PIK3C2A", "RAB1A", "TRAPPC6A", "VTA1", "TMED10", "VAPB", "SEC23IP")	0
GO_REGULATION_OF_SYNAPTIC_PLASTICITY	0.528249	0.746612	0.31353	0.947591	33135	53	c("BAIAP2", "SHISA6", "PTGS2", "EGR2", "SERPINE2")	0
GO_CELLULAR_RESPONSE_TO_RETINOIC_ACID	0.120014	0.339414	0.501201	1.36088	7003	30	c("CCL2", "SERPINF1", "TNC", "KLF4", "OSR1", "NDUFA13", "WNT5A", "EPHA3")	0
GO_NCRNA_TRANSCRIPTION	0.87283	0.973232	-0.21717	-0.782135	30473	68	c("TAF8", "GTF3C5", "INTS8", "TAF5", "POU2F1", "GTF2A1", "GTF3C1", "TBP", "PHAX", "TAF13", "CD3EAP", "CCNT1", "CCNT2", "POLR2I", "SNAPC3", "INTS3", "INTS6", "GTF3C2", "TAF1B", "SNAPC2", "RPRD2", "INTS9", "RPAP2", "RPRD1B", "INTS12")	0
GO_REGULATION_OF_INTERLEUKIN_1_BETA_PRODUCTION	0.012617	0.0830427	0.705757	1.72816	696	18	c("TNFAIP3", "LGALS9", "PML", "GSDMD", "PYCARD", "S1PR3", "JAK2", "WNT5A", "NOD1", "PANX1")	0
GO_NEGATIVE_REGULATION_OF_INTRINSIC_APOPTOTIC_SIGNALING_PATHWAY	0.118723	0.337411	0.420209	1.31123	7645	64	c("CXCL12", "SOD2", "GPX1", "CD44", "GRINA", "PLAUR", "BCL2L1", "CREB3L1", "PTPN1", "MIF", "NDUFA13", "MCL1", "PARL", "SNAI1")	0
GO_NEGATIVE_REGULATION_OF_EPITHELIAL_CELL_APOPTOTIC_PROCESS	0.000304387	0.005408	0.794665	1.98865	16	20	c("ICAM1", "TNFAIP3", "IGF1", "GAS6", "NDNF", "SERPINE1", "TNIP2")	0
GO_VESICLE_DOCKING_INVOLVED_IN_EXOCYTOSIS	0.300364	0.568531	0.453409	1.14604	16853	21	c("EXOC4", "SYTL2", "STXBP2")	0
GO_CD4_POSITIVE_ALPHA_BETA_T_CELL_ACTIVATION	0.0204082	0.114782	0.712341	1.67907	1102	15	c("IL6", "BCL3", "PTGER4", "RELB", "CEBPB")	0
GO_ARTERY_MORPHOGENESIS	0.481658	0.710345	0.36551	0.9793	27913	28	c("PTGER4", "PDGFRB", "ENG", "NOTCH3", "NRP1", "PRRX1", "SRF", "FOXF1", "COL3A1")	0
GO_POSITIVE_REGULATION_OF_REGULATED_SECRETORY_PATHWAY	0.618148	0.808562	-0.344314	-0.883201	28406	15	c("KCNB1", "STXBP1", "RAB3D")	0
GO_SPROUTING_ANGIOGENESIS	0.423625	0.668566	0.392542	1.02751	24213	25	c("THBS1", "CCBE1", "EFNB2", "LOXL2", "NRP1", "RNF213", "SRF")	0
GO_LYMPHOCYTE_ACTIVATION	0.0114235	0.077115	0.443645	1.5345	815	129	c("IL6", "ICAM1", "BCL3", "BST2", "BAX", "IRF1", "PTGER4", "FAS", "CTPS", "BCL6", "PSMB10", "VCAM1", "B2M", "RELB", "TCF7", "PTPN2", "MYH9", "CEBPB", "NCSTN", "SRF", "LGALS1", "HDAC4", "GLI3", "IMPDH1", "MEF2C", "PKNOX1", "DLG1", "FNIP1", "STOML2", "CASP8", "EXOSC3")	0
GO_METALLO_SULFUR_CLUSTER_ASSEMBLY	0.416218	0.661685	0.434922	1.03865	22650	16	c("NUBP1", "MMS19", "NUBP2", "SDHAF1", "CIAPIN1", "FAM96A", "ISCU", "FXN", "NFS1", "NFU1")	0
GO_PROTEIN_TRIMERIZATION	0.627255	0.815684	-0.322232	-0.876422	27856	19	c("C1QTNF2", "TRIM27", "COL6A2", "NUP54", "OGT", "WIZ", "NUP62")	0
GO_REGULATION_OF_PEPTIDYL_SERINE_PHOSPHORYLATION	0.0209839	0.117089	0.517645	1.57966	1326	56	c("LIF", "IL6", "BAX", "GAS6", "CNKSR3", "CD44", "PFN2", "PPM1F", "MIF", "WNT5A", "ATP2B4")	0
GO_PROTEOGLYCAN_METABOLIC_PROCESS	0.0340212	0.160465	0.522238	1.53929	2096	46	c("SULF2", "SULF1", "IGF1", "NDNF", "ARSB", "HEXB", "HS6ST2", "HEXA", "BGN", "DSE", "HS6ST1", "SLC35D1", "VCAN", "CHST14", "IMPAD1", "BMPR2", "EXTL3")	0
GO_NITROGEN_COMPOUND_TRANSPORT	0.816907	0.944213	0.225254	0.838379	64658	242	c("IL6", "SLC19A2", "PDPN", "TAP1", "GJA1", "SLC7A2", "AAAS", "IGF2BP2", "ABCC1", "SLC1A2", "PRAF2", "TCN2", "TAPBP", "THOC6", "SLC25A24", "FLOT1", "ABCB7", "SLC35D1", "SLC48A1", "MVP", "SLC7A6", "HTT", "ABCG2", "SLC38A6", "SRSF5", "SEC13", "ENY2", "MYO5A", "RPSA", "NXT2", "RAN", "NUP98", "PRKAG2", "NXF1", "EIF4E", "CPSF1", "NUP188")	0
GO_DEFENSE_RESPONSE_TO_OTHER_ORGANISM	1.35918e-05	0.000660369	0.623387	2.20682	0	155	c("HP", "ISG15", "CXCL10", "IL6", "IFIT3", "BCL3", "IFITM1", "IFITM3", "BST2", "ADM", "PLAC8", "ITPKC", "IFIH1", "IRF1", "IL17RA", "GBP3", "SERPINE1", "ADAR", "ISG20", "PML", "TNFRSF1A", "STAT1", "IRF9", "B2M", "EIF2AK2", "TMEM173", "MYD88", "ZC3HAV1", "MR1", "IFITM2", "PYCARD", "HIST1H2BC", "RELA", "ANXA3", "IL17RC", "TMEM203", "STAT2", "PLSCR1")	0
GO_LEUKOCYTE_PROLIFERATION	0.114884	0.32995	0.513397	1.37553	6657	28	c("BAX", "CSF1", "CTPS", "PSMB10", "NCSTN", "IMPDH1", "MEF2C")	0
GO_POSITIVE_REGULATION_OF_MICROTUBULE_POLYMERIZATION_OR_DEPOLYMERIZATION	0.259863	0.528857	0.501549	1.19777	14141	16	c("PSRC1", "RGS2")	0
GO_ADHERENS_JUNCTION_ASSEMBLY	0.843209	0.960257	0.267153	0.705436	48481	26	c("ITGA2", "DLC1", "RHOD", "LAMA5", "ACTN1", "ARHGAP6", "TBCD")	0
GO_VENTRICULAR_CARDIAC_MUSCLE_TISSUE_DEVELOPMENT	0.813912	0.942835	0.293446	0.71015	44533	17	c("TPM1", "FGFR2", "TBX3", "SMAD7", "MED1")	0
GO_CELLULAR_RESPONSE_TO_INTERFERON_GAMMA	3.35171e-05	0.00106665	0.773376	2.17717	1	36	c("ICAM1", "CCL2", "CCL7", "IRF1", "GBP2", "CCL11", "MID1", "LGALS9", "PML", "CD44", "STAT1", "VCAM1", "IRF9", "B2M", "JAK2", "WNT5A", "TRIM25")	0
GO_IN_UTERO_EMBRYONIC_DEVELOPMENT	0.514834	0.736639	0.267842	0.97225	39201	192	c("LIF", "ADM", "GJA1", "ADAR", "MAN2A1", "MAFF", "SLC39A1", "TGFBR2", "TPM1", "EGFR", "SOCS3", "BCL2L1", "JUNB", "FGFR2", "SEC24D", "ACVR1B", "TGFB3", "HS6ST1", "RARRES2", "MYH9", "CEBPB", "SRF", "SKIL", "SNAI1", "PLOD3", "GLI3", "FOXF1", "BMPR1A", "RPL7L1", "MBNL1", "PTCH1", "CASP8", "MGAT1", "NMT1", "RBBP8")	0
GO_NEGATIVE_REGULATION_OF_BLOOD_CIRCULATION	0.29024	0.558945	-0.447385	-1.14759	13337	15	c("ADRA1A", "ATP1A2", "DOCK4")	0
GO_ER_NUCLEUS_SIGNALING_PATHWAY	0.184353	0.440864	0.473387	1.26833	10683	28	c("CCL2", "ATF3", "LMNA", "ATP2A2", "WFS1", "CALR", "ATF6B", "DDIT3", "EIF2S1")	0
GO_VESICLE_CYTOSKELETAL_TRAFFICKING	0.832304	0.95405	0.270637	0.714637	47854	26	c("BLOC1S2", "HTT", "AP3B1", "AP3S2", "MYO5A", "ACTN4", "DTNBP1")	0
GO_REGULATION_OF_TRANSCRIPTION_FACTOR_IMPORT_INTO_NUCLEUS	0.376303	0.634326	0.345386	1.05399	23796	56	c("BCL3", "NFKBIA", "PTGS2", "LGALS9", "TMEM173", "PRDX1", "LITAF", "DDX58")	0
GO_MESENCHYMAL_CELL_DIFFERENTIATION	0.219827	0.483907	0.381447	1.18706	14124	63	c("SFRP1", "NRTN", "ADAM15", "STAT1", "SEMA3D", "HAS2", "FGFR2", "LOXL2", "NRP1", "OSR1", "LAMA5", "WNT5A")	0
GO_NEGATIVE_REGULATION_OF_DNA_BIOSYNTHETIC_PROCESS	0.590872	0.791429	0.352906	0.892009	33154	21	c("GJA1", "PML", "HNRNPC", "BMPR2", "GNL3L", "CTC1")	0
GO_REGULATION_OF_SMALL_GTPASE_MEDIATED_SIGNAL_TRANSDUCTION	3.83509e-05	0.0011691	-0.431093	-1.77965	0	159	c("ADRA1A", "FAM13A", "A2M", "CHN2", "GARNL3", "RHOBTB1", "FGD6", "NET1", "ABR", "TGFB2", "KALRN", "ARHGAP31", "KCTD13", "FGD4", "SIPA1L2", "TIAM2", "SOS2", "APOE", "FGF10", "ARHGEF10", "BCR", "CYTH2", "ARRB1", "ARHGEF17", "ARAP1", "TRIP10", "SYDE2", "ARHGAP28", "STARD13", "RALBP1", "ABCA1", "PREX2", "CYTH1", "SIPA1L1", "SCAI", "FGD1", "SPATA13", "ARHGAP17", "RASAL2", "ARHGAP20", "ARHGEF25", "SLI…	0
GO_RNA_MODIFICATION	0.998556	1	0.157127	0.490305	64308	64	c("ADAR", "NOP58", "CDK5RAP1", "TRUB2", "NSUN2", "FBL", "CDKAL1", "EMG1", "OSGEPL1", "ALKBH3", "PUS10", "NOP56", "HSD17B10", "CTU2", "DNAJB11", "NAT10", "QTRT1", "NOP10", "NHP2", "SSB", "TRMT6", "DIMT1", "ALKBH8", "TRMU")	0
GO_CELLULAR_COMPONENT_ASSEMBLY_INVOLVED_IN_MORPHOGENESIS	0.944796	1	0.207751	0.69822	65411	104	c("PDGFRB", "DZIP1", "RSPH9", "TPM1", "WDR35", "DYNC2LI1", "ATP6V1D", "RFX3", "BBIP1", "DZIP1L", "LAMA5", "FUZ", "B9D2", "SRF")	0
GO_ORGANELLE_FISSION	0.999875	1	0.158378	0.594626	80274	264	c("PSRC1", "CCNG1", "GEM", "NEK6", "BIRC3", "RRS1", "HSPA2", "COX10", "SAC3D1", "MUL1", "BIRC2", "SSSCA1", "CHMP1B", "NSUN2", "BUB3", "NOLC1", "ACTR3", "MAD1L1", "RAN", "ANAPC1", "RAB11A", "PTEN", "PDCD6IP", "FIGN", "CLTC", "RBBP8", "PPP1R12A", "NEDD9", "NUP37", "CKAP5", "DYNLT3", "SEH1L", "MAPRE1", "ACTR2", "NEK9", "ENSA")	0
GO_CELL_DIFFERENTIATION_INVOLVED_IN_KIDNEY_DEVELOPMENT	0.447592	0.684747	-0.36967	-1.00544	19877	19	c("KLF15", "WNT4", "MTSS1", "HES1", "TCF21", "BASP1", "CD34")	0
GO_MUSCLE_STRUCTURE_DEVELOPMENT	0.116487	0.332804	0.332446	1.22341	9054	217	c("LIF", "CHODL", "CXCL10", "IGF1", "ADM", "PDGFRB", "EGR2", "GPX1", "CTSB", "MAFF", "ID3", "AEBP1", "TPM1", "ATF3", "LAMA2", "PDLIM5", "SYNE1", "ADAM12", "FGFR2", "SDC1", "SVIL", "FOS", "ARID5B", "IGSF8", "LMNA", "NKD1", "LAMA5", "EVC", "WNT5A", "ATP2A2", "MYH9", "CSRP2", "SRF", "SKIL", "LGALS1", "COL6A3", "IFRD1", "TANC1")	0
GO_NEGATIVE_REGULATION_OF_CELL_CYCLE_PROCESS	0.0125434	0.0829353	0.440457	1.52347	895	129	c("CDKN1A", "LIF", "CCND1", "BAX", "MDM2", "RPS27L", "NUBP1", "PML")	0
GO_RESPONSE_TO_INCREASED_OXYGEN_LEVELS	0.0136918	0.0877481	0.731996	1.7254	739	15	c("CDKN1A", "FAS", "PDGFRB", "WNT5A")	0
GO_RIBOSOMAL_LARGE_SUBUNIT_ASSEMBLY	0.95957	1	0.219919	0.550347	53591	20	c("RPF2", "MDN1", "MRPL11", "RPF1", "BRIX1", "FASTKD2")	0
GO_MAINTENANCE_OF_LOCATION_IN_CELL	0.322457	0.591409	0.343519	1.09186	21147	72	c("BCL3", "NFKBIA", "HK2", "DZIP1", "PML", "SYNE1", "GAA", "VPS13A", "FTH1", "GPAA1", "TSPO")	0
GO_CEREBELLAR_CORTEX_DEVELOPMENT	0.936988	1	-0.222254	-0.633988	40609	23	c("LDB1", "EZH2", "ATP7A")	0
GO_REGULATION_OF_MICROTUBULE_POLYMERIZATION	0.412612	0.659087	0.403244	1.03809	23378	23	c("PSRC1", "RGS2")	0
GO_CELLULAR_RESPONSE_TO_OXYGEN_LEVELS	0.14633	0.383852	0.380837	1.24946	9894	88	c("ICAM1", "SFRP1", "MDM2", "BBC3", "NDNF", "PTGS2", "FAS", "HMOX1")	0
GO_DNA_CATABOLIC_PROCESS	0.201595	0.462981	0.532358	1.27135	10970	16	c("ISG20", "H1F0", "AIFM1", "ENDOG", "KPNA1", "DFFB")	0
GO_REGULATION_OF_INTRACELLULAR_ESTROGEN_RECEPTOR_SIGNALING_PATHWAY	0.0558424	0.215053	0.645924	1.54256	3038	16	c("CYP7B1", "UFM1")	0
GO_CELLULAR_RESPONSE_TO_HORMONE_STIMULUS	0.211505	0.474086	0.298088	1.13035	17265	295	c("IL6", "SFRP1", "CCL2", "BAIAP2", "IGF1", "MDM2", "AHR", "SERPINF1", "PTGER4", "TNC", "FAS", "STAT3", "SERPINB9", "CTSB", "PGRMC2", "ITGA2", "PMEPA1", "EGFR", "FN1", "JUNB", "RELA", "GNG8", "NR4A3", "ATP6V1D", "APRT", "TCIRG1", "PTPN1", "IRS2", "FOS", "ROBO2", "JAK2", "PTPN2", "RBM14", "PRKAR1B", "BCAR1", "SREBF1", "NRIP1", "JUN", "NCOA4", "GNG12", "ABCG2", "PLOD3", "HDAC4", "NR1D2", "SRSF5", "…	0
GO_RESPONSE_TO_PROSTAGLANDIN	0.0728995	0.253746	0.6356	1.49818	3939	15	c("SFRP1", "PTGER4", "TNC", "FN1")	0
GO_DNA_REPAIR	0.841939	0.960257	0.220502	0.833497	68356	285	c("ISG15", "MGMT", "POLK", "PARP3", "RPS27L", "FBXO6", "PARP4", "POLR2L", "NUDT1", "RBM14", "BCCIP", "UBE2L6", "TRIM25", "SUMO1", "RPA1", "MNAT1", "UBC", "SSRP1", "XRCC4", "DDX1", "XRCC5", "SUMO2", "OTUB1", "ZSWIM7", "NPLOC4", "BACH1", "GADD45A", "COPS6", "HIST3H2A", "ERCC5", "POLR2K", "GTF2H4", "H2AFX", "REV1", "RBX1", "PPIE", "UBE2V2", "MMS19", "TDG", "RBBP8", "INO80C", "UVRAG", "SMARCA5", "RCH…	0
GO_SULFUR_COMPOUND_CATABOLIC_PROCESS	0.482812	0.711565	-0.34596	-0.975896	21053	22	c("CDO1", "ACOT7", "GALNS", "OGN", "GPC1", "MTRR", "CSPG5", "PRELP")	0
GO_CHLORIDE_TRANSPORT	0.127294	0.348766	0.519714	1.3604	7275	25	c("ANO3", "SLC12A9", "TSPO", "CLIC1")	0
GO_PROTEIN_POLYMERIZATION	0.349954	0.613108	-0.339789	-1.06908	14183	35	c("GSN", "CORO7", "MSRB2", "DIAPH1", "TUBGCP4", "RANBP9", "AKAP9", "TUBG1", "NDEL1", "NDE1", "CLASP1", "UBE2S", "MID1IP1")	0
GO_CELLULAR_RESPONSE_TO_CORTICOSTEROID_STIMULUS	0.0319495	0.155278	0.605811	1.59969	1836	26	c("IL6", "CCL2", "AHR", "SERPINF1")	0
GO_SIGNAL_TRANSDUCTION_IN_RESPONSE_TO_DNA_DAMAGE	0.0381944	0.170696	0.470404	1.48259	2485	68	c("CDKN1A", "BCL3", "BAX", "MDM2", "PML")	0
GO_MUSCLE_CONTRACTION	0.398391	0.647651	0.313943	1.03513	27084	91	c("SULF2", "SULF1", "GJA1", "DMPK", "PTGER3", "TPM1", "STBD1", "FGF12", "GAA", "ITGA1", "TPM2", "ACTA2", "CALD1", "MYL6", "MYOF", "ATP1A1", "ALDOA", "DLG1")	0
GO_TRANSITION_METAL_ION_HOMEOSTASIS	0.0081187	0.060452	0.549216	1.68659	515	58	c("LCN2", "STEAP4", "SLC39A14", "NUBP1", "PRNP", "CP", "B2M", "SFXN1", "HMOX1", "ABCB7", "FTH1", "SFXN3", "ABCG2")	0
GO_REGULATION_OF_ADHERENS_JUNCTION_ORGANIZATION	0.228505	0.494213	0.41689	1.19773	13827	40	c("SFRP1", "PHLDB2", "THBS1", "SDC4", "PPM1F", "COL16A1", "DLC1", "RHOD")	0
GO_ENZYME_LINKED_RECEPTOR_PROTEIN_SIGNALING_PATHWAY	0.00704341	0.0549198	0.363089	1.40617	597	382	c("LIF", "SULF2", "SULF1", "GDF15", "CCL2", "NRTN", "EFEMP1", "BAIAP2", "IGF1", "NPPC", "LTBP2", "CSF1", "GAS6", "CRIM1", "PDGFRB", "IGF2R", "MMP2", "PML", "ENG", "STAT3", "ROR1", "CSRNP1", "TGFBR2", "ROR2", "PDGFRL", "EGFR", "ARPC1B", "GCNT2", "FGF12", "CHN1", "KLF10", "NDN", "FGFR2", "EFNB2", "MAGI2", "SMAD1", "ATP6V1D", "ACVR1B", "ADAM9", "NRP1", "TCIRG1", "PTPN1", "POLR2L", "IRS2", "TGFB3", "…	0
GO_REGULATION_OF_DEFENSE_RESPONSE_TO_VIRUS_BY_VIRUS	0.837248	0.957988	-0.266769	-0.725571	37182	19	c("ELMO1", "AP1S2", "PACS1", "FYN")	0
GO_REGULATION_OF_RECEPTOR_INTERNALIZATION	0.432642	0.676831	-0.368972	-1.01669	19101	20	c("PTPN5", "VEGFA", "ANGPT1", "ARRB1")	0
GO_REGULATION_OF_CALCIUM_ION_TRANSMEMBRANE_TRANSPORT	0.153481	0.395333	0.419782	1.27318	9664	54	c("CXCL10", "GNB5", "BAX", "PTGER3", "GSTM2", "HSPA2", "SUMO1", "NOS1AP", "HTT")	0
GO_RESPONSE_TO_BACTERIUM	1.31674e-05	0.000660369	0.627653	2.27422	0	189	c("HP", "C4B", "ISG15", "CXCL10", "IL6", "ICAM1", "CXCL1", "BCL3", "CCL2", "TNFAIP3", "SBNO2", "BAIAP2", "IGF1", "ADM", "PLAC8", "NFKBIA", "TRIB1", "PTGS2", "CXCL16", "SERPINE1", "PTGER4", "FAS", "LGALS9", "GPX1", "TNIP2", "SERPINB9", "TNFRSF1A", "VCAM1", "PTGER3", "FUCA2", "PROS1", "B2M", "EIF2AK2", "MGST1", "MYD88", "NFKB2", "CXCL2", "SOCS3", "LY96", "MR1", "FN1", "PYCARD", "JUNB", "HIST1H2BC",…	0
GO_POSITIVE_REGULATION_OF_LEUKOCYTE_MIGRATION	3.31532e-05	0.00106665	0.778445	2.2249	1	39	c("CXCL10", "IL6", "ICAM1", "CXCL1", "CCL2", "CXCL12", "CSF1", "GAS6", "CCL7", "SERPINE1", "PTGER4", "LGALS9", "THBS1", "PTGER3", "ITGA2", "CXCL2", "PYCARD")	0
GO_CALCIUM_ION_IMPORT	0.669827	0.842704	0.315075	0.837714	38650	27	c("BBC3", "RYR3", "ATP2A2", "ATP2B4", "RASA3")	0
GO_CELL_MATURATION	0.273519	0.542914	0.400822	1.15157	16551	40	c("CDKN1A", "GJA1", "RFX3", "FEM1B")	0
GO_REGULATION_OF_SECRETION	0.00353127	0.0357572	0.403946	1.51126	281	255	c("LIF", "IL6", "SFRP1", "CXCL12", "LPL", "IGF1", "GAS6", "NNAT", "IL17RA", "GJA1", "PTGS1", "SLC2A1", "PTGER4", "LGALS9", "PML", "SDC4", "FBLN1", "SYTL2", "PTGER3", "HMGN3", "STXBP2", "GSDMD", "WLS", "RHBDF2", "HMOX1", "FN1", "PFN2", "PYCARD", "NLGN2", "SDC1", "ADAM9", "IL17RC", "RFX3", "IRS2", "TGFB3", "JAK2", "MIF", "PLCB1", "WNT5A", "ATP2A2")	0
GO_CELLULAR_RESPONSE_TO_TOXIC_SUBSTANCE	0.840879	0.960247	0.289491	0.682362	45446	15	c("MDM2", "MEF2C")	0
GO_APOPTOTIC_SIGNALING_PATHWAY	4.0137e-05	0.00118922	0.516784	1.85026	2	170	c("EDA2R", "CDKN1A", "CASP12", "CASP4", "BCL3", "ZMAT3", "AEN", "BAX", "TNFRSF12A", "SOD2", "BBC3", "PHLDA3", "RPS27L", "FAS", "PML", "GPX1", "SIVA1", "TNFRSF1A", "SHISA5", "LY96", "HMOX1", "BOK", "PYCARD", "BCL2L1", "APAF1", "PPM1F")	0
GO_NEURAL_NUCLEUS_DEVELOPMENT	0.531374	0.749566	0.34066	0.942401	31349	33	c("ALDH1A3", "CKB", "LDHA")	0
GO_LYMPHOCYTE_MEDIATED_IMMUNITY	8.40746e-05	0.002029	0.734446	2.05627	4	35	c("C4B", "ICAM1", "BCL3", "C3", "CTSC", "CD55", "C2", "FAS", "KDM5D", "TUBB4B", "PRDX1")	0
GO_FC_EPSILON_RECEPTOR_SIGNALING_PATHWAY	0.119244	0.338227	0.385538	1.27912	8153	95	c("PSMB8", "NFKBIA", "PSMB10", "RELA", "NR4A3", "PSME1", "FOS", "PSME2", "UBC", "JUN", "PSMB5", "PSMA3", "PSMB3", "PSMD12", "PSMB4", "PSMC2", "FBXW11", "PSMD11", "VAV2", "PSMC4", "FER", "PPP3R1", "PSMA4", "MAP3K7", "PSMA7", "PSMA2", "NFKB1", "PSMD14", "PSME3", "PSMC1", "MAPK9")	0
GO_HIPPOCAMPUS_DEVELOPMENT	0.606581	0.802889	0.318044	0.890444	36073	35	c("ID4", "NR4A3", "ANXA3", "ATP2B4", "NME1", "SRF", "GLI3", "RAN", "PTEN", "UQCRQ")	0
GO_RIBONUCLEOSIDE_TRIPHOSPHATE_BIOSYNTHETIC_PROCESS	0.230059	0.495722	0.435279	1.20416	13572	33	c("CTPS", "UCK2", "ATP5E", "TCIRG1", "NME1", "ALDOA", "PRKAG2", "STOML2", "CTPS2", "ATP5C1", "ATP5D", "SURF1", "ATP5G1", "ATP5H", "ATP5B", "ATP5A1", "ATP5J", "ATP5L", "ATP5J2")	0
GO_REGULATION_OF_CHROMOSOME_SEGREGATION	0.993152	1	0.17648	0.528002	61926	50	c("NEK6", "AXIN2", "BUB3", "MAD1L1", "PTEN", "H2AFY", "PCID2")	0
GO_PROTEIN_K11_LINKED_UBIQUITINATION	0.989975	1	0.181527	0.467312	56092	23	c("UBE2E2", "ANAPC1", "UBE2L3", "CDC16", "RNF4", "CDC26", "ANAPC10", "UBE2A", "ANAPC13", "UBE2D3", "UBE2H", "ANAPC11", "UBE2W", "UBE2B", "FZR1", "CDC23", "CDC27", "ANAPC5", "ANAPC4", "ANAPC2", "UBE2S", "ANAPC7", "UBE2E3")	0
GO_SPHINGOLIPID_METABOLIC_PROCESS	0.189846	0.446624	0.38414	1.21346	12380	69	c("ST6GALNAC5", "BAX", "A4GALT", "ARSB", "GLTP", "GLA", "HEXB", "HEXA", "ORMDL2", "ASAH2", "ST6GALNAC4", "NEU1", "SMPD1", "ACER3", "CERS6", "ELOVL1", "GLB1", "NSMAF")	0
GO_PROTEIN_ACETYLATION	0.0625314	0.23187	-0.344094	-1.30921	1993	93	c("TADA2A", "PCGF2", "LDB1", "POR", "MSL1", "KAT2B", "NCOA2", "BRPF3", "TADA1", "TAF5", "FOXO1", "PER1", "APBB1", "BRD1", "KAT6B", "TADA2B", "NAA16", "BRCA2", "OGT", "PHF20", "ING5", "SIRT1", "CDYL", "CLOCK", "CRTC2", "NCOA3", "YEATS2", "ING4", "KAT6A", "WDR5", "HAT1", "ING3", "ELP3", "NCOA1", "MECP2")	0
GO_REGULATION_OF_NUCLEOCYTOPLASMIC_TRANSPORT	0.00192412	0.0232273	0.477443	1.66508	138	137	c("CDKN1A", "SULF2", "IL6", "BCL3", "IGF1", "GAS6", "MDM2", "NFKBIA", "PKIA", "PTGS2", "AAAS", "LGALS9", "TMEM173", "EGFR", "PKIG", "PRDX1", "TGFB3", "PTPN14", "JAK2")	0
GO_CELLULAR_HORMONE_METABOLIC_PROCESS	0.180021	0.43554	-0.398916	-1.2308	7413	32	c("CRABP1", "ALDH1A1", "WNT4", "PLEKHA1", "STAT5B", "HSD17B11")	0
GO_PTERIDINE_CONTAINING_COMPOUND_METABOLIC_PROCESS	0.573111	0.779216	-0.331772	-0.91419	25303	20	c("MTR", "MTHFR", "MTRR", "SLC25A32", "SPR", "DHFR", "GART")	0
GO_BONE_REMODELING	0.00909575	0.0655256	0.738928	1.76466	494	16	c("IL6", "TPP1", "LRRK1", "CTSK", "TGFB3")	0
GO_FORMATION_OF_TRANSLATION_PREINITIATION_COMPLEX	0.828131	0.950561	0.288486	0.698147	45311	17	c("EIF2D", "EIF3B", "MCTS1", "DENR", "EIF3C", "EIF3D", "EIF3I")	0
GO_POSITIVE_REGULATION_OF_INTERFERON_BETA_PRODUCTION	0.0335916	0.159377	0.66805	1.6167	1837	17	c("IFIH1", "IRF1", "ZC3HAV1", "FLOT1", "DDX58")	0
GO_REGULATION_OF_PROTEIN_SECRETION	0.00500494	0.0447455	0.440492	1.56466	369	159	c("IL6", "SFRP1", "LPL", "IGF1", "GAS6", "NNAT", "IL17RA", "GJA1", "SLC2A1", "PTGER4", "LGALS9", "PML", "FBLN1", "PTGER3", "HMGN3", "GSDMD", "WLS", "RHBDF2", "FN1", "PYCARD", "NLGN2", "ADAM9", "IL17RC", "RFX3", "IRS2", "TGFB3", "JAK2", "MIF", "WNT5A")	0
GO_REGULATION_OF_PEPTIDYL_TYROSINE_PHOSPHORYLATION	0.000279186	0.00503765	0.565406	1.86697	18	92	c("LIF", "IL6", "ICAM1", "SFRP1", "IGF1", "GAS6", "PTGER4", "RAP2B", "CD44", "STAT3", "TNFRSF1A", "LRRK1", "EGFR", "SOCS3", "AFAP1L2", "FGFR1OP", "NRP1", "PTPN1", "JAK2", "FBXW7", "MIF", "PTPN2")	0
GO_RESPONSE_TO_INSULIN	0.163156	0.409801	0.355341	1.21376	11495	117	c("IL6", "CCL2", "SESN2", "BAIAP2", "IGF1", "ADM", "EGR2", "SOCS3", "RELA", "ATP6V1D", "APRT", "TCIRG1", "PTPN1", "IRS2", "PTPN2", "BCAR1", "SREBF1")	0
GO_POSITIVE_REGULATION_OF_FILOPODIUM_ASSEMBLY	0.532276	0.750473	0.386935	0.936395	29123	17	c("DNM3", "TGFB3", "MIEN1", "SRF", "AGRN")	0
GO_REGULATION_OF_MUSCLE_CELL_APOPTOTIC_PROCESS	0.642429	0.825045	0.337031	0.851883	36047	21	c("IGF1", "HMOX1", "JAK2")	0
GO_POSITIVE_REGULATION_OF_NIK_NF_KAPPAB_SIGNALING	0.73321	0.886957	0.324752	0.775553	39901	16	c("EIF2AK2", "NOD1", "IRAK1", "ACTN4", "MAP3K7", "ZFP91")	0
GO_REGULATION_OF_CATABOLIC_PROCESS	0.100889	0.307229	0.300341	1.1851	8896	498	c("HP", "TIMP1", "TNFAIP3", "IGF1", "EXOC4", "BAX", "PSMB8", "MDM2", "CTSC", "TRIB1", "GJA1", "DRAM1", "VMP1", "ODC1", "PML", "GPX1", "PSMB10", "ECSCR", "STAT3", "ZFP36", "PRICKLE1", "GCLC", "EGFR", "RAB20", "ZC3HAV1", "SERPINE2", "BCL2L1", "CTSK", "APAF1", "RELA", "ATP6V1D", "PSME1", "ADAM9", "PTPN1", "WDR6", "IRS2", "RNF19B", "NKD2", "FBXW7", "ABHD5", "NKD1", "NDUFA13", "BPGM", "PSME2", "WNT5A"…	0
GO_REGULATION_OF_CARBOHYDRATE_METABOLIC_PROCESS	0.375221	0.633481	0.327383	1.05175	24866	77	c("IL6", "SESN2", "IGF1", "PTGER4", "STAT3", "HAS2", "IRS2", "PTPN2", "BPGM")	0
GO_NEGATIVE_REGULATION_OF_SYNAPTIC_TRANSMISSION	0.458861	0.691396	-0.341223	-0.992586	19658	25	c("GRIA1", "S1PR2", "GABBR1", "STXBP1")	0
GO_B_CELL_ACTIVATION	0.0307399	0.151873	0.525111	1.55331	1899	47	c("BCL3", "BST2", "BAX", "CTPS", "BCL6", "VCAM1", "PTPN2", "LGALS1", "HDAC4", "MEF2C", "FNIP1", "CASP8", "EXOSC3", "ADAM17")	0
GO_REGULATION_OF_NEURON_DIFFERENTIATION	0.00163998	0.0209223	0.411232	1.54688	131	269	c("LIF", "CHODL", "IL6", "DNM3", "SFRP1", "CXCL12", "EFEMP1", "BAIAP2", "TNFRSF12A", "NDNF", "KCTD11", "ENC1", "SERPINF1", "NBL1", "ARSB", "ID4", "ITM2C", "BCL6", "PTGER3", "B2M", "NEGR1", "SEMA3D", "FN1", "SERPINE2", "PDLIM5", "CHN1", "MAP1B", "IMPACT", "KLF4", "MAGI2", "NOTCH3", "NRP1", "PLXNA1", "BHLHB9", "ROBO2", "CDK5RAP1", "FMOD", "MUL1", "WNT5A", "WDR36", "ASAP1", "CUX1", "FEZ1", "PRRX1", …	0
GO_NEGATIVE_REGULATION_OF_NF_KAPPAB_TRANSCRIPTION_FACTOR_ACTIVITY	0.190796	0.447768	0.442916	1.24687	11384	36	c("TNFAIP3", "NFKBIA", "SIVA1", "PYCARD", "SETD6", "KLF4", "COMMD6", "IRAK2", "TRAF3", "IRAK1")	0
GO_PROTEIN_POLYUBIQUITINATION	0.714451	0.874927	0.242583	0.878969	54258	189	c("TNFAIP3", "PSMB8", "SPSB1", "FBXO6", "PSMB10", "CDC34", "PSME1", "RNF213", "RNF19B", "MARCH5", "FBXW7", "UBE2E2", "PSME2", "BIRC2", "UBC", "PSMB5", "PSMA3", "PSMB3", "PSMD12", "UBE2J2", "ARIH1", "RNF181", "PSMB4", "PSMC2", "ANAPC1", "FBXW11", "RBX1", "UBE2V2")	0
GO_RIBONUCLEOPROTEIN_COMPLEX_LOCALIZATION	0.559335	0.769757	0.281491	0.938524	38432	98	c("AAAS", "RRS1", "NOP58", "THOC6", "SRSF5", "ENY2", "RPSA", "RAN", "NUP98", "NXF1", "EIF4E", "CPSF1", "NUP188", "NUP37", "AGFG1", "SEH1L", "NMD3", "THOC2", "RBMX2", "NUP93", "MAGOH", "EIF5A", "POLR2D", "CDC40", "EIF6", "NCBP1", "SRSF9", "CPSF2", "DDX19B", "NUP155", "NUP214", "CPSF3")	0
GO_REGULATION_OF_MRNA_3_END_PROCESSING	0.851798	0.964465	0.27006	0.689115	48037	22	c("ZFP36", "PAPOLA", "AHCYL1", "ZC3H14", "NCBP1", "POLR2G")	0
GO_REGULATION_OF_PEPTIDE_TRANSPORT	0.00546812	0.0475546	0.485661	1.62985	377	103	c("LIF", "BCL3", "SFRP1", "NFKBIA", "NNAT", "GJA1", "PTGS2", "SLC2A1", "PTGER4", "LGALS9", "PTGER3", "HMGN3", "NLGN2", "PRDX1", "RFX3", "IRS2", "JAK2")	0
GO_POSITIVE_REGULATION_OF_ION_TRANSPORT	0.0569518	0.218454	0.42543	1.39796	3858	89	c("CXCL10", "CCL2", "CXCL12", "BAX", "CNKSR3", "PDGFRB", "B2M", "GSTM2", "HSPA2", "FGF12", "GLRX", "MIF", "TSPO", "SUMO1", "NOS1AP", "HTT")	0
GO_ATP_BIOSYNTHETIC_PROCESS	0.295547	0.562637	0.446135	1.1485	16745	23	c("ATP5E", "TCIRG1", "ALDOA", "PRKAG2", "STOML2", "ATP5C1", "ATP5D", "SURF1", "ATP5G1", "ATP5H", "ATP5B", "ATP5A1", "ATP5J", "ATP5L", "ATP5J2", "ATP5F1")	0
GO_CANONICAL_WNT_SIGNALING_PATHWAY	0.139928	0.371772	0.420501	1.28737	8878	57	c("CCND1", "SFRP1", "FRAT2", "SDC1", "KLF4", "TCF7", "GLI1", "WNT5A", "RYK")	0
GO_ACUTE_INFLAMMATORY_RESPONSE	0.00186183	0.0231305	0.742295	1.89412	104	22	c("HP", "IL6", "ICAM1", "STAT3", "VCAM1", "FN1", "PLSCR1", "CEBPB", "F3", "PTGES")	0
GO_NUCLEOBASE_METABOLIC_PROCESS	0.609285	0.804849	-0.312793	-0.892253	26406	23	c("DPYD", "XDH", "ALDH6A1", "UCK1", "PAICS", "GART", "IL1B", "PRPS1", "PPAT", "TET2")	0
GO_HUMORAL_IMMUNE_RESPONSE	1.70672e-05	0.000660369	0.783911	2.14143	0	31	c("C4B", "IL6", "BCL3", "CCL2", "BST2", "ADM", "C3", "CD55", "C2", "PSMB10", "B2M", "HIST1H2BC")	0
GO_PHAGOSOME_MATURATION	0.441737	0.680101	0.405028	1.01358	24670	20	c("RAB20", "ATP6V1D", "TCIRG1", "ATP6V1H", "ATP6V1A", "ATP6V1F", "ATP6V1G1", "ATP6V1B2", "ATP6V1E1")	0
GO_CHROMATIN_MODIFICATION	0.0015048	0.0196221	-0.308168	-1.39745	23	356	c("SETD1B", "EZH1", "BCORL1", "HOPX", "TET3", "BRDT", "MEN1", "KDM6A", "TADA2A", "PCGF2", "LDB1", "BRD3", "EZH2", "MECOM", "BANP", "TET1", "ING1", "SMARCD2", "MSL1", "ING2", "KAT2B", "SAP30L", "CDK2", "MBTD1", "DNMT3A", "RNF8", "HELLS", "NCOA2", "TDRD3", "RCOR1", "PHF13", "CHD7", "JARID2", "BRPF3", "ARID2", "PRDM6", "TADA1", "TAF5", "CBX4", "DAXX", "PER1", "APBB1", "GATAD2B", "EHMT1", "SATB1", "B…	0
GO_MYELOID_LEUKOCYTE_ACTIVATION	0.00415612	0.0389519	0.636147	1.79085	247	36	c("SBNO2", "CSF1", "SLC7A2", "STXBP2", "TGFBR2", "PYCARD", "RELB", "NR4A3", "ADAM9", "ANXA3", "LTBR", "JUN")	0
GO_ANTERIOR_POSTERIOR_PATTERN_SPECIFICATION	0.150075	0.389791	-0.318284	-1.19477	4903	86	c("PLXNA2", "HOXB5", "ACVR2B", "HOXB6", "ZBTB16", "HOXA2", "KDM6A", "PCGF2", "EPB41L5", "LDB1", "RARG", "HOXA5", "HOXA3", "PBX3", "HOXB3", "PCSK5", "HOXB2", "HES1", "BASP1", "MEOX2", "VANGL2", "SCMH1")	0
GO_POSITIVE_REGULATION_OF_CELL_DIVISION	0.471078	0.701049	0.328552	0.986582	29431	51	c("IGF1", "PDGFRB", "FGFR2", "SVIL", "TGFB3", "YBX1", "PLCB1", "WNT5A")	0
GO_PIGMENT_BIOSYNTHETIC_PROCESS	0.62485	0.814386	0.329107	0.869031	35926	26	c("CPOX", "COX10", "APRT", "TSPO", "MYO5A", "SLC11A2", "TMEM14C", "ALAD", "FECH")	0
GO_ERBB_SIGNALING_PATHWAY	0.905618	0.988195	0.230199	0.686288	56304	49	c("EFEMP1", "EGFR", "BCAR1", "MVP", "UBC", "ARF4", "ADAM17", "SOCS5", "ERBB2", "HSP90AA1", "PTPN11", "STUB1", "PIK3C2A")	0
GO_EMBRYONIC_ORGAN_MORPHOGENESIS	0.204999	0.467463	-0.282038	-1.12491	5904	125	c("PDGFRA", "SLITRK6", "HOXB5", "HOXB6", "ITGA8", "ABR", "HOXA2", "KDM6A", "PCGF2", "FZD2", "RARG", "HOXA5", "NPHP3", "FGF10", "HLX", "HOXA3", "BCR", "FGFR1", "MDFI", "TBX2", "HOXB3", "PKD2", "CHD7", "HOXB2", "DVL2", "INSIG1", "C2CD3", "SCRIB", "HES1", "TCF21")	0
GO_REPRODUCTIVE_SYSTEM_DEVELOPMENT	0.00998108	0.0700063	0.403989	1.47339	764	200	c("LIF", "CCND1", "ICAM1", "CYP7B1", "SFRP1", "ADM", "BAX", "AHR", "PTGS2", "ADAM15", "TNC", "FAS", "ID4", "CTSB", "ROR2", "MGST1", "EGFR", "FSTL3", "SOCS3", "BOK", "SERPINE2", "BCL2L1", "JUNB", "FGFR2", "SDC1", "TCF7", "MMP19", "OSR1", "HS6ST1", "ARID5B", "ROBO2", "FEM1B", "BIRC2", "WNT5A", "CEBPB", "TIPARP", "NRIP1", "NCOA4")	0
GO_CYTOSOLIC_CALCIUM_ION_TRANSPORT	0.370982	0.630126	-0.364618	-1.06064	15893	25	c("ADRA1A", "NOL3", "CTGF", "PKD2", "F2R", "FKBP1B", "TPCN1", "IBTK")	0
GO_REGULATION_OF_SPINDLE_ORGANIZATION	0.00801155	0.0601073	0.753254	1.77551	432	15	c("PSRC1", "PARP3", "CHMP1B", "PDCD6IP")	0
GO_POSITIVE_REGULATION_OF_CATABOLIC_PROCESS	0.23314	0.499019	0.296931	1.11864	18805	274	c("TNFAIP3", "IGF1", "BAX", "PSMB8", "MDM2", "CTSC", "TRIB1", "GJA1", "PSMB10", "ECSCR", "ZFP36", "PRICKLE1", "GCLC", "ZC3HAV1", "PSME1", "ADAM9", "PTPN1", "IRS2", "RNF19B", "NKD2", "FBXW7", "ABHD5", "NKD1", "NDUFA13", "PSME2", "WNT5A", "TIPARP", "SUMO1", "BCAP31", "UBC", "NOD1", "PSMB5", "PSMA3", "PSMB3", "SUMO2", "BUB3", "PSMD12", "VPS28", "ARIH1", "SNF8", "PSMB4", "PSMC2", "ANAPC1", "UBE2V2", …	0
GO_GLIOGENESIS	0.0951355	0.30045	0.404633	1.32313	6404	86	c("LIF", "CCL2", "MATN2", "EGR2", "ID4", "STAT3", "BOK", "LAMA2", "FN1", "HEXB", "NDN", "NAB1")	0
GO_PEPTIDYL_THREONINE_MODIFICATION	0.997805	1	0.156729	0.441216	59539	36	c("TGFBR2", "ACVR1B", "PRKCA", "ACVR1", "HIPK3")	0
GO_MATURATION_OF_5_8S_RRNA_FROM_TRICISTRONIC_RRNA_TRANSCRIPT_SSU_RRNA_5_8S_RRNA_LSU_RRNA_	0.276787	0.545909	0.494082	1.17994	15062	16	c("RRS1", "UTP20", "RPSA", "EXOSC9", "EXOSC3", "PES1", "BOP1", "NOP14", "EXOSC7", "EXOSC8")	0
GO_REGULATION_OF_CARDIAC_MUSCLE_CONTRACTION_BY_CALCIUM_ION_SIGNALING	0.437906	0.67766	-0.382814	-1.01357	19830	17	c("ATP1A2", "DMD", "GSTO1", "FKBP1B", "ATP1B1")	0
GO_ANTIGEN_PROCESSING_AND_PRESENTATION	0.0101191	0.0707846	0.450744	1.55022	718	123	c("ICAM1", "PSMB8", "TAP1", "LGMN", "KDM5D", "PSMB10", "B2M", "MR1", "RELB", "DYNC2LI1", "TAPBP", "SEC24D", "PSME1", "CTSD", "PSME2", "BCAP31", "AP3B1", "PSMB5", "PSMA3", "PSMB3", "SEC13", "PSMD12", "AP2M1", "PSMB4", "PSMC2", "CALR", "CLTC", "PSMD11", "SAR1B", "CTSF", "PSMC4", "PSMA4", "ITGAV", "PSMA7", "PSMA2", "DYNC2H1", "PSMD14", "TAP2", "SEC31A", "PSME3", "PSMC1", "CTSH", "AP1G1", "KIF3B", "P…	0
GO_CELLULAR_AMINO_ACID_CATABOLIC_PROCESS	0.291794	0.56074	-0.327901	-1.10394	11086	48	c("CRYM", "CDO1", "GLUL", "PPM1K", "THNSL2", "ALDH6A1", "MTRR", "IVD", "MCCC2", "ASPA", "HMGCL", "BCKDHA")	0
GO_MAINTENANCE_OF_LOCATION	0.277723	0.546045	0.337276	1.119	18990	95	c("BCL3", "FBN2", "NFKBIA", "HK2", "DZIP1", "NBL1", "PML", "HEXB", "SYNE1", "GAA", "VPS13A", "ABHD4", "FTH1", "GPAA1", "TSPO", "NRIP1")	0
GO_NEPHRON_EPITHELIUM_DEVELOPMENT	0.531228	0.749566	-0.294435	-0.949759	21076	39	c("NPNT", "KLF15", "WNT4", "MTSS1", "DCHS1", "PKD2", "HES1", "TCF21", "BASP1", "CD34", "GZF1")	0
GO_NEGATIVE_REGULATION_OF_RECEPTOR_ACTIVITY	0.516804	0.737398	-0.360458	-0.954377	23403	17	c("GSTO1", "ERRFI1", "PKD2", "FKBP1B")	0
GO_KERATINOCYTE_DIFFERENTIATION	0.766492	0.915331	0.290032	0.765852	44070	26	c("KAZN", "ADAM9", "FOSL2", "WNT5A")	0
GO_POSITIVE_REGULATION_OF_CALCIUM_ION_TRANSMEMBRANE_TRANSPORT	0.116528	0.332804	0.507492	1.36927	6783	29	c("CXCL10", "BAX", "GSTM2", "HSPA2", "SUMO1", "HTT")	0
GO_NEGATIVE_REGULATION_OF_EPITHELIAL_CELL_MIGRATION	0.498797	0.724068	0.349157	0.965908	29427	33	c("SERPINF1", "THBS1", "PFN2", "KLF4", "CD63")	0
GO_CELL_REDOX_HOMEOSTASIS	0.00326278	0.0337177	0.618038	1.79781	198	43	c("IL6", "GPX1", "GCLC", "GLRX3", "GSR", "TXNRD2", "TXNRD1", "GLRX", "ERP44", "TMX2")	0
GO_POSITIVE_REGULATION_OF_PROTEIN_SECRETION	0.00612847	0.0502778	0.521174	1.67062	404	76	c("IL6", "LPL", "IGF1", "NNAT", "IL17RA", "GJA1", "PTGER4", "LGALS9", "GSDMD", "WLS", "PYCARD", "NLGN2", "ADAM9", "IL17RC", "IRS2", "TGFB3", "JAK2", "MIF", "WNT5A")	0
GO_POSITIVE_REGULATION_OF_CYTOSKELETON_ORGANIZATION	0.0400706	0.175825	0.424984	1.42622	2769	103	c("PSRC1", "ICAM1", "SFRP1", "SYNPO", "BAIAP2", "CCL11", "SDC4", "TPM1", "ARPC1B", "RGS2", "PFN2", "PYCARD", "PPM1F")	0
GO_RESPONSE_TO_KETONE	1.45894e-05	0.000660369	0.593274	1.97459	0	97	c("CDKN1A", "IL6", "CCND1", "SFRP1", "CCL2", "BAX", "C3", "GAS6", "PTGS1", "SERPINF1", "PTGER4", "FAS", "THBS1", "GNAI1", "PTGER3", "SOCS3", "FN1", "BCL2L1", "JUNB", "RELA", "KLF4", "TGFB3", "FOS", "WNT5A", "TSPO", "SREBF1", "NME1")	0
GO_NEGATIVE_REGULATION_OF_PROTEIN_KINASE_B_SIGNALING	0.754627	0.905562	-0.281919	-0.795246	32906	22	c("HYAL2", "PLEKHA1", "XDH", "MTM1", "PHLPP1", "INPP5K")	0
GO_REGULATION_OF_ENDOTHELIAL_CELL_MIGRATION	0.730738	0.885752	0.264956	0.826778	47060	64	c("PTGS2", "SERPINF1", "THBS1", "CCBE1", "KLF4", "NRP1", "ANXA3", "WNT5A", "BCAR1")	0
GO_INNER_MITOCHONDRIAL_MEMBRANE_ORGANIZATION	0.194738	0.453345	0.543715	1.2816	10524	15	c("BAX", "NDUFA13", "TIMM22", "APOO", "CHCHD3", "SAMM50", "LETM1")	0
GO_CILIUM_MORPHOGENESIS	0.987584	1	0.185721	0.618134	67691	97	c("DZIP1", "RSPH9", "WDR35", "DYNC2LI1", "ATP6V1D", "RFX3", "BBIP1", "DZIP1L", "LAMA5", "FUZ", "ASAP1", "B9D2", "ACTR3", "ARL6", "EHD3", "TMEM216", "IFT57", "ACTR2", "TMEM138", "DYNC2H1", "B9D1", "CC2D2A", "CEP89", "SEPT7", "RAB1A", "FOPNL", "PARVA", "CCDC28B")	0
GO_ENERGY_COUPLED_PROTON_TRANSPORT_DOWN_ELECTROCHEMICAL_GRADIENT	0.123636	0.344927	0.565935	1.38578	6829	18	c("ATP5E", "TCIRG1", "STOML2", "ATP5C1", "ATP5D", "ATP5G1", "ATP5H", "ATP5B", "ATP5A1", "ATP5J", "ATP5L", "ATP5J2", "ATP5F1", "ATP6V0A2")	0
GO_CELLULAR_MODIFIED_AMINO_ACID_BIOSYNTHETIC_PROCESS	0.799589	0.932962	0.28447	0.73894	45578	24	c("GCLC", "MTHFD1", "PLSCR1", "ALDH18A1", "CNDP2", "GCLM", "MTHFS")	0
GO_PROTEIN_LOCALIZATION_TO_VACUOLE	0.124405	0.345035	0.474178	1.34073	7442	37	c("TNFAIP3", "SCARB2", "VPS36", "VPS13A", "NRP1", "AP3B1", "VPS28", "SNF8")	0
GO_CELLULAR_RESPONSE_TO_HYDROGEN_PEROXIDE	0.0395256	0.174226	0.527505	1.52804	2402	42	c("IL6", "TNFAIP3", "MDM2", "FAS", "RELA", "IMPACT", "KLF4")	0
GO_REGULATION_OF_ORGAN_GROWTH	0.936462	1	0.222121	0.63816	56669	40	c("GJA1", "TGFBR2", "FGFR2")	0
GO_REGULATION_OF_SYNAPSE_ASSEMBLY	0.710619	0.872807	0.322046	0.797504	39503	19	c("PDLIM5", "NLGN2", "BHLHB9", "ROBO2", "WNT5A", "AGRN", "MEF2C", "UBE2V2")	0
GO_POSITIVE_REGULATION_OF_CELL_GROWTH	0.0913165	0.29286	0.414223	1.3364	6071	79	c("SFRP1", "CXCL12", "IGF1", "TNFRSF12A", "CXCL16", "EGFR", "FN1", "H3F3B", "MAP1B", "FGFR1OP", "NRP1", "MUL1", "SRF", "RPS6KA3", "EXOSC9", "BMPR2", "ACSL4", "EXTL3", "MEGF8")	0
GO_EMBRYONIC_DIGESTIVE_TRACT_DEVELOPMENT	0.151277	0.392209	-0.486784	-1.30646	6770	18	c("PDGFRA", "TGFB2", "FGF10", "HLX", "PCSK5", "TCF21")	0
GO_BONE_MINERALIZATION	0.0843546	0.278871	0.598522	1.46558	4659	18	c("SBNO2", "IGF1", "PTGS2", "KLF10", "FGFR2", "PHEX", "CLEC3B", "AXIN2")	0
GO_REGULATION_OF_TRANSMEMBRANE_RECEPTOR_PROTEIN_SERINE_THREONINE_KINASE_SIGNALING_PATHWAY	0.205592	0.468077	0.34339	1.17294	14485	117	c("SULF1", "GDF15", "SFRP1", "FBN2", "THBS1", "NBL1", "ENG", "PMEPA1", "TGFBR2", "RASL11B", "FSTL3", "MAGI2", "ACVR1B", "TGFB3", "WNT5A", "DAND5", "UBC", "SKIL", "BMP5", "BMP3", "FZD1", "BMPR2", "BMPR1A")	0
GO_OVULATION_CYCLE_PROCESS	0.3903	0.64277	0.365091	1.04891	23618	40	c("ICAM1", "BAX", "AHR", "BCL2L1", "MMP19", "TGFB3", "ROBO2", "CEBPB", "NRIP1")	0
GO_POSITIVE_REGULATION_OF_CELL_ADHESION	0.000498834	0.00798134	0.479446	1.70685	36	162	c("IL6", "SFRP1", "CCL2", "KIF26B", "CXCL12", "IGF1", "CSF1", "NDNF", "CD55", "PTGER4", "MAP3K8", "LGALS9", "SDC4", "CD44", "FBLN1", "VCAM1", "ITGA2", "SMOC2", "TGFBR2", "TPM1", "FSTL3", "GCNT2", "FN1", "HAS2", "PYCARD", "MAP3K14", "IL1RL2", "PNP", "PPM1F", "EFNB2", "HSD17B12", "COL16A1", "NR4A3", "CCDC80", "ADAM9", "RHOD", "FLOT1", "JAK2")	0
GO_CEREBRAL_CORTEX_DEVELOPMENT	0.476656	0.706447	0.323986	0.982638	30015	54	c("BAX", "TACC2", "EGFR", "FAT4", "NRP1", "PLCB1", "GNG12", "GLI3", "COL3A1")	0
GO_ENDOCRINE_PANCREAS_DEVELOPMENT	0.231675	0.498192	0.515997	1.23227	12607	16	c("IL6", "RFX3", "WNT5A", "BMP5")	0
GO_REGULATION_OF_INTERLEUKIN_8_PRODUCTION	0.055022	0.213543	0.580371	1.51917	3144	25	c("BCL3", "SERPINE1", "PTGER4", "LGALS9", "PYCARD", "AFAP1L2", "KLF4", "WNT5A", "DDX58")	0
GO_RNA_PHOSPHODIESTER_BOND_HYDROLYSIS	0.727419	0.883987	0.259615	0.837594	48368	79	c("ISG20", "RRS1", "CSTF3", "UTP20", "RCL1", "REXO2", "RPP30", "RPSA", "EXOSC9", "RNASEH2C", "DROSHA", "ANG", "CPSF1", "EXOSC3", "CSTF2T", "RNASEH2B", "BOP1", "NOP14", "RRP36", "PDE12", "DIS3L2", "PPP1R8", "NCBP1", "CPSF2", "DGCR8", "EXOSC7")	0
GO_ORGANIC_ACID_METABOLIC_PROCESS	0.131899	0.357329	0.296945	1.16529	11499	457	c("SULF2", "SULF1", "CYP7B1", "SESN2", "DCXR", "LPL", "PDPN", "IGF1", "C3", "ALDH1A3", "NDNF", "CPT1C", "HK2", "PTGS2", "PTGS1", "SLC2A1", "SLC7A2", "CTPS", "ODC1", "ARSB", "GPX1", "CYGB", "RENBP", "CKB", "TNFRSF1A", "PTGR1", "SLC16A9", "GCLC", "ACSL5", "ABCC1", "CTH", "ELOVL5", "LDHA", "PHYH", "ME1", "CYB5R3", "HEXB", "DDAH1", "HS6ST2", "HEXA", "MTHFD1", "PNP", "HSD17B12", "ASL", "NR4A3", "ACSS2…	0
GO_CYCLIC_NUCLEOTIDE_MEDIATED_SIGNALING	0.504919	0.728535	-0.340919	-0.961675	22017	22	c("CD36", "ADCY9", "MAPK7", "APOE", "ADCY6", "EIF4EBP2", "PDE4D")	0
GO_POSITIVE_REGULATION_OF_PHOSPHOLIPID_METABOLIC_PROCESS	0.00348568	0.0355441	-0.649634	-1.83251	151	22	c("FABP3", "PDGFRA", "TNFAIP8L3", "IRS1")	0
GO_REGULATION_OF_SYMBIOSIS_ENCOMPASSING_MUTUALISM_THROUGH_PARASITISM	0.0037153	0.0369232	0.484609	1.65113	260	115	c("ISG15", "IFITM1", "IFITM3", "BST2", "TAP1", "ADAR", "LGALS9", "ISG20", "PML", "FBLN1", "STAT1", "FUCA2", "EIF2AK2", "ZC3HAV1", "IFITM2", "POLR2L", "PLSCR1", "PPIH", "TRIM25", "JUN", "LGALS1")	0
GO_G1_DNA_DAMAGE_CHECKPOINT	0.00620138	0.0507322	0.568674	1.71872	388	53	c("CDKN1A", "CCND1", "BAX", "MDM2", "RPS27L", "PML")	0
GO_RESPONSE_TO_OXYGEN_LEVELS	0.00183564	0.0229138	0.442304	1.59971	138	186	c("CDKN1A", "ICAM1", "SFRP1", "CCL2", "CXCL12", "IGF1", "ADM", "NPPC", "MDM2", "BBC3", "NDNF", "PTGS2", "FAS", "PDGFRB", "MMP2", "THBS1", "PML", "ENG", "CYGB", "VCAM1", "ITGA2", "SOCS3", "LDHA", "HMOX1", "SOD3")	0
GO_POSITIVE_REGULATION_OF_IMMUNE_SYSTEM_PROCESS	1.18099e-05	0.000660369	0.543785	2.10317	0	375	c("CDKN1A", "LIF", "C4B", "ISG15", "CXCL10", "IL6", "ICAM1", "CXCL1", "CCL2", "TNFAIP3", "CXCL12", "BAIAP2", "IGF1", "BAX", "RUNX1", "TNFSF13B", "PSMB8", "C3", "CSF1", "GAS6", "CCL7", "IFIH1", "NFKBIA", "TRIB1", "TAP1", "CD55", "C2", "LGMN", "SERPINE1", "PTGER4", "MAP3K8", "LGALS9", "MMP2", "THBS1", "TNIP2", "BCL6", "BIRC3", "PSMB10", "VCAM1", "PTGER3", "CTSB", "B2M", "ITGA2", "STXBP2", "TGFBR2",…	0
GO_POSITIVE_REGULATION_OF_CALCIUM_ION_TRANSMEMBRANE_TRANSPORTER_ACTIVITY	0.784852	0.92608	0.296408	0.741761	43833	20	c("GSTM2", "HSPA2", "SUMO1", "HTT")	0
GO_REGULATION_OF_RECEPTOR_MEDIATED_ENDOCYTOSIS	0.453175	0.686881	-0.301263	-0.996366	17584	44	c("APOC1", "PTPN5", "TNK2", "HIP1", "VEGFA", "ANGPT1", "ARRB1", "LDLRAP1", "DAB2", "WASL", "ATXN2")	0
GO_POSITIVE_REGULATION_OF_LYMPHOCYTE_MEDIATED_IMMUNITY	0.294508	0.561722	0.467158	1.15685	16371	19	c("C3", "B2M", "EXOSC3", "MAP3K7", "LAMP1", "AP1G1")	0
GO_POSITIVE_REGULATION_OF_BIOMINERAL_TISSUE_DEVELOPMENT	0.525085	0.74432	0.380754	0.942887	29189	19	c("FBN2", "OSR1", "TGFB3", "MEF2C", "BMPR2", "BMPR1A", "PKDCC", "ACVR1")	0
GO_RESPONSE_TO_TRANSFORMING_GROWTH_FACTOR_BETA	0.00879533	0.0639982	0.471691	1.5876	609	105	c("GDF15", "SFRP1", "CCL2", "IL1R1", "LTBP2", "PML", "ENG", "TGFBR2", "GCNT2", "FN1", "SOX5", "KLF10", "APAF1", "SMAD1", "ADAM9", "CLEC3B", "TGFB3", "FOS", "COL4A2", "FMOD", "WNT5A", "UBC", "JUN", "SKIL", "COL3A1", "POSTN", "MEF2C", "BMPR1A")	0
GO_TRANSCRIPTION_ELONGATION_FROM_RNA_POLYMERASE_II_PROMOTER	0.815829	0.944213	0.248638	0.770108	52239	61	c("GTF2A2", "TAF10", "POLR2L", "MNAT1", "SSRP1", "ENY2", "POLR2K", "GTF2H4", "TAF11", "ELL", "ERCC3", "CCNH", "TCEA1", "CDK7", "POLR2D", "NCBP1", "POLR2G", "POLR2A", "GTF2F2", "TAF2", "GTF2H2", "GTF2H3", "POLR2J", "POLR2B", "TAF3", "ADRM1", "CDC73")	0
GO_OXIDATIVE_PHOSPHORYLATION	0.0967982	0.302108	0.419184	1.33537	6366	73	c("NDUFA11", "COX10", "NDUFA12", "AK2", "NDUFA13", "NDUFS4", "NDUFS8", "NDUFAB1", "CYCS", "NDUFB2", "NDUFB6", "SDHC", "UQCRQ", "NDUFV2", "NDUFA7", "NDUFA4", "UQCR10", "NDUFA1", "NDUFA9", "COX8A", "NDUFS1", "COX7B", "NDUFA8", "NDUFS6", "NDUFA2", "ATP5C1", "NDUFS7", "ATP5D", "COX6C", "SURF1", "NDUFA5", "COX5A", "DLD", "NDUFC2", "NDUFB3", "NDUFA10", "NDUFC1", "CYC1")	0
GO_CELLULAR_AMIDE_METABOLIC_PROCESS	0.963379	1	0.198446	0.780918	84417	478	c("ST6GALNAC5", "CPZ", "GAS6", "RPS27L", "GSTA4", "PTGS2", "TPP1", "DDX3Y", "GPX1", "GCLC", "PROS1", "EIF2AK2", "AEBP1", "MGST1", "GSR", "GLA", "GSTM2", "CTSZ", "HEXB", "MTHFD1", "TAPBP", "SLC25A24", "GFM1", "ORMDL2", "ASL", "GSTM1", "SEC11C", "ATP6AP2", "RPS19", "MRPS14", "EIF2D", "PPA1", "NCSTN", "SPCS3", "ASAH2", "CLIC1", "MRPL16", "MRPL39", "ST6GALNAC4", "NEU1", "CPD", "CPM", "CPEB2", "MRPS18…	0
GO_REGULATION_OF_DNA_BINDING	0.00188973	0.0231305	0.600604	1.82161	118	54	c("LIF", "BCL3", "IGF1", "NFKBIA", "ITGA2", "PLAUR", "HMOX1", "KLF4", "JAK2", "SUMO1", "NME1", "JUN")	0
GO_IMMUNOGLOBULIN_PRODUCTION	0.758641	0.908902	0.315864	0.754328	41285	16	c("FAS", "EXOSC3", "CTNNBL1")	0
GO_TISSUE_MIGRATION	0.559619	0.769757	0.319518	0.922287	33983	41	c("ARSB", "GPX1", "STAT1", "EFNB2", "LOXL2", "NRP1", "MYH9", "ACTA2", "SRF", "PTP4A3", "FOXF1")	0
GO_RESPONSE_TO_ISCHEMIA	0.299719	0.568054	0.484103	1.15611	16310	16	c("NDNF", "HK2", "FN1", "PANX1", "MLYCD")	0
GO_ENSHEATHMENT_OF_NEURONS	0.704333	0.868717	0.286431	0.826781	42771	41	c("EGR2", "ID4", "LAMA2", "HEXB", "NAB1", "JAM3", "MYO5A", "PTEN", "ERBB2", "MPP5")	0
GO_POSITIVE_REGULATION_OF_PHOSPHORUS_METABOLIC_PROCESS	0.000137293	0.0030103	0.400161	1.57227	11	465	c("EDA2R", "CDKN1A", "LIF", "PSRC1", "CXCL10", "IL6", "CCND1", "ICAM1", "GDF15", "CCL2", "IGF1", "ADM", "BAX", "NPPC", "C3", "CSF1", "GAS6", "CCL7", "CCL11", "MID1", "PTGER4", "FAS", "GADD45G", "PDGFRB", "GLIPR2", "MAP3K8", "RAP2B", "LGALS9", "THBS1", "MAP4K3", "SDC4", "ENG", "NRK", "CD44", "STAT3", "TNFRSF1A", "LRRK1", "PTGER3", "ITGA2", "EIF2AK2", "ST5", "TGFBR2", "PIM1", "EGFR", "SOCS3", "HSPA…	0
GO_DENDRITE_MORPHOGENESIS	0.510422	0.732761	0.370902	0.954829	28920	23	c("DCLK1", "FARP1", "KLF7", "SLC11A2", "PTEN")	0
GO_RESPONSE_TO_CAMP	0.498767	0.724068	0.328401	0.967958	30742	46	c("HCN1", "STAT1", "LDHA", "JUNB", "RELA", "SDC1", "MMP19", "FOS", "NDUFS4", "BIRC2", "SREBF1", "NME1", "JUN")	0
GO_MYOBLAST_DIFFERENTIATION	0.307789	0.577744	0.455717	1.14043	17189	20	c("IGF1", "SDC1", "CSRP2", "SRF", "LGALS1", "IFRD1", "MBNL1", "DTYMK")	0
GO_NEGATIVE_REGULATION_OF_HEMOPOIESIS	0.00903567	0.0654183	0.541476	1.67215	576	60	c("TMEM178", "SFRP1", "RUNX1", "NFKBIA", "IRF1", "TRIB1", "TMEM176A", "TMEM176B", "BCL6", "FSTL3")	0
GO_REGULATION_OF_MUSCLE_CELL_DIFFERENTIATION	0.229886	0.495722	0.364433	1.16818	15191	76	c("CXCL10", "GDF15", "DMPK", "PRICKLE1", "ID3", "CTH", "FGFR2", "EFNB2", "FLOT1", "PLCB1", "SRF", "HDAC4", "FOXF1", "MEF2C")	0
GO_REGULATION_OF_ENDOPLASMIC_RETICULUM_STRESS_INDUCED_INTRINSIC_APOPTOTIC_SIGNALING_PATHWAY	0.294599	0.561722	0.441374	1.14651	16792	24	c("BBC3", "GRINA", "CREB3L1", "PTPN1", "PTPN2", "WFS1", "DDIT3")	0
GO_RIBOSOMAL_SMALL_SUBUNIT_BIOGENESIS	0.0820774	0.274793	0.469222	1.39888	5102	49	c("RPS27L", "HEATR1", "RRS1", "UTP20", "RPS19", "RCL1", "RPSA", "NGDN", "NOC4L", "SRFBP1", "TBL3", "MPHOSPH10", "NOP14", "RRP36", "LSM6", "EMG1", "KRR1")	0
GO_TRABECULA_MORPHOGENESIS	0.0396127	0.174344	0.617472	1.57561	2233	22	c("SFRP1", "SBNO2", "FBN2", "MMP2", "THBS3", "SRF")	0
GO_REGULATION_OF_CALCIUM_ION_IMPORT	0.0332423	0.159204	0.535681	1.55172	2020	42	c("CXCL10", "CCL2", "CXCL12", "BAX", "PDGFRB", "GSTM2")	0
GO_HEPARAN_SULFATE_PROTEOGLYCAN_METABOLIC_PROCESS	0.0352805	0.163476	0.655671	1.60552	1948	18	c("SULF2", "SULF1", "HS6ST2", "DSE", "HS6ST1")	0
GO_CELLULAR_RESPONSE_TO_GLUCAGON_STIMULUS	0.42005	0.664734	-0.38279	-1.02735	18800	18	c("ADCY9", "GNG2", "GNB4", "ADCY6")	0
GO_REGULATION_OF_METAL_ION_TRANSPORT	0.0021839	0.024972	0.482586	1.66919	155	129	c("CXCL10", "ICAM1", "CCL2", "CXCL12", "GNB5", "IGF1", "BAX", "CNKSR3", "GJA1", "PTGS2", "PDGFRB", "PRNP", "PML", "DMPK", "PTGER3", "B2M", "GSTM2", "HSPA2", "SERPINE2", "FGF12")	0
GO_MODIFICATION_BY_SYMBIONT_OF_HOST_MORPHOLOGY_OR_PHYSIOLOGY	0.662269	0.839365	0.312003	0.847161	38649	30	c("SERPINB9", "EIF2AK2", "ZC3HAV1", "BCL2L1", "CASP8", "TYMS", "RRAGA", "TNIP1", "ITGAV")	0
GO_SISTER_CHROMATID_SEGREGATION	0.724587	0.881683	0.255531	0.847787	49547	95	c("PSRC1", "RRS1", "FBXW7", "B9D2", "CHMP1B", "SEC13", "BUB3", "MAD1L1", "NUP98", "RAB11A", "PDCD6IP", "NUP37", "CKAP5", "SEH1L", "MAPRE1", "SPC25", "PPP2R1A", "DIS3L2", "RANGAP1", "SMC2")	0
GO_MONOSACCHARIDE_BIOSYNTHETIC_PROCESS	0.4693	0.699947	0.372158	0.989485	27079	27	c("ATF3", "BPGM", "TALDO1", "GAPDH", "ALDOA", "TPI1", "MDH1", "PGAM1", "PGM1", "GOT2", "MDH2", "CRY1")	0
GO_ORGANELLE_MEMBRANE_FUSION	0.696743	0.862663	0.282488	0.835615	43064	47	c("SYTL2", "RAB20", "VPS8", "NKD2", "SYT6", "UVRAG", "CAV2", "VPS41", "SNAP47", "STX6", "GOSR1", "EEA1", "SEC22B", "ANKFY1")	0
GO_REGULATION_OF_ERK1_AND_ERK2_CASCADE	0.00400081	0.0383653	0.490242	1.65243	277	106	c("LIF", "IL6", "ICAM1", "CCL2", "C3", "GAS6", "CCL7", "CNKSR3", "CCL11", "PDGFRB", "GLIPR2", "LGALS9", "CD44", "FBLN1", "ST5", "EGFR", "ATF3", "GCNT2", "FN1", "PYCARD", "DUSP3", "FGFR2", "KLF4", "NRP1", "PTPN1", "FBXW7", "MIF", "PTPN2")	0
GO_CARBOHYDRATE_DERIVATIVE_BIOSYNTHETIC_PROCESS	0.0250204	0.131505	0.348364	1.33466	2081	332	c("ST6GALNAC5", "AK1", "PQLC3", "DCXR", "IGF1", "ADM", "NPPC", "PARP3", "UAP1L1", "A4GALT", "PRPS2", "PDGFRB", "CTPS", "THBS1", "SDC4", "RENBP", "MAN2A1", "GK", "PLAUR", "GCNT2", "HAS2", "HS6ST2", "HEXA", "ALG3", "SDC1", "UCK2", "APRT", "PARP4", "ATP5E", "TCIRG1", "BGN", "PMM1", "POGLUT1", "PIGU", "DSE", "PIGM", "HS6ST1", "PLSCR1", "FMOD", "AK2", "GNPNAT1", "PIGN", "GPAA1", "PIGK", "SLC35D1", "DO…	0
GO_POSITIVE_REGULATION_OF_CELL_JUNCTION_ASSEMBLY	0.195647	0.454365	0.528383	1.2787	10704	17	c("SFRP1", "SDC4", "PPM1F", "COL16A1", "FLOT1")	0
GO_HEART_MORPHOGENESIS	0.437113	0.677303	-0.255667	-1.00387	13063	113	c("S1PR1", "TGFB2", "KDM6A", "FZD2", "FGFRL1", "NPHP3", "VEGFA", "TBX2", "INSR", "EPHB4", "DCHS1", "CITED2", "PKD2", "CHD7", "COL4A3BP", "DVL2", "TMEM100", "RARA", "ZMIZ1", "C2CD3", "HES1", "ZFPM2", "RBM15", "SNAI2", "HEG1", "VANGL2", "SIRT6", "PLXND1", "DHRS3", "TGFBR3")	0
GO_RAS_PROTEIN_SIGNAL_TRANSDUCTION	0.428323	0.673401	0.305337	1.01487	29346	96	c("CDKN1A", "IGF1", "RAP2B", "RHOJ", "BCL6", "SGSM3", "RHOD")	0
GO_NEGATIVE_REGULATION_OF_DENDRITE_DEVELOPMENT	0.192296	0.449697	0.54557	1.28597	10392	15	c("DNM3", "ASAP1", "PTEN")	0
GO_REGULATION_OF_HORMONE_SECRETION	0.00754755	0.0572192	0.481656	1.6076	518	99	c("LIF", "IL6", "SFRP1", "NNAT", "GJA1", "PTGS1", "SLC2A1", "PTGER4", "PTGER3", "HMGN3", "NLGN2", "RFX3", "IRS2", "JAK2")	0
GO_REGULATION_OF_CALCIUM_ION_TRANSPORT	0.000717242	0.0105438	0.566946	1.84052	47	82	c("CXCL10", "ICAM1", "CCL2", "CXCL12", "GNB5", "IGF1", "BAX", "GJA1", "PTGS2", "PDGFRB", "PML", "PTGER3", "GSTM2", "HSPA2")	0
GO_SENSORY_PERCEPTION_OF_LIGHT_STIMULUS	0.439328	0.678557	0.339809	1.0092	27240	48	c("EFEMP1", "RGS16", "COL18A1", "RP2", "WDR36", "HPS1", "MYO5A", "RPGRIP1", "LAMB2", "SPATA7", "ARL6", "OAT", "WFS1", "PPT1", "PDCL", "EML2", "PITPNA", "HMCN1")	0
GO_TERPENOID_METABOLIC_PROCESS	0.372579	0.631536	-0.337049	-1.05372	15179	34	c("CRABP1", "FDPS", "ALDH1A1", "APOE", "HSPG2", "GPC1")	0
GO_CELL_PROLIFERATION	0.00588044	0.0492664	0.37475	1.43521	488	331	c("IL6", "CCND1", "CXCL1", "PDPN", "IGF1", "BST2", "BAX", "RUNX1", "NPPC", "TNFSF13B", "CSF1", "GAS6", "SERPINF1", "PDGFRB", "CTPS", "ISG20", "GPX1", "HHIP", "ID4", "PSMB10", "STAT3", "STAT1", "FRAT2", "TACC2", "ITGA2", "PIM1", "EGFR", "HMOX1", "BOK", "TXNRD1", "SOX5", "BCL2L1", "JUNB", "KLF10", "FGFR2", "LOXL2", "NR4A3", "ETV6", "SMAD1", "PRDX1", "IRS2", "OSR1", "IGSF8", "TFDP1", "MIF", "LAMA5",…	0
GO_REGULATION_OF_LIPID_KINASE_ACTIVITY	0.0965507	0.302108	-0.462251	-1.37043	4083	27	c("PDGFRA", "TNFAIP8L3", "IRS1", "FGFR3")	0
GO_REGULATION_OF_FIBROBLAST_PROLIFERATION	0.00327164	0.0337177	0.596679	1.78518	203	50	c("CDKN1A", "SFRP1", "IGF1", "BAX", "GAS6", "PML", "FBLN1", "EGFR", "S100A6", "FN1", "FOSL2", "MIF", "FTH1", "NDUFS4", "WNT5A")	0
GO_RESPONSE_TO_HORMONE	0.000642674	0.00974441	0.382085	1.49903	55	456	c("CDKN1A", "TIMP1", "IL6", "CCND1", "ICAM1", "SFRP1", "CCL2", "SESN2", "CXCL12", "BAIAP2", "IGF1", "ADM", "BAX", "C3", "MDM2", "AHR", "GJA1", "PTGS2", "PTGS1", "SERPINF1", "PTGER4", "TNC", "FAS", "PDGFRB", "THBS1", "ARSB", "GNAI1", "EGR2", "STAT3", "SERPINB9", "STAT1", "GCLC", "PTGER3", "CTSB", "PGRMC2", "ITGA2", "PMEPA1", "TGFBR2", "EGFR", "SOCS3", "LDHA", "HMOX1", "FN1", "ME1", "H3F3B", "JUNB"…	0
GO_POSITIVE_REGULATION_OF_MUSCLE_HYPERTROPHY	0.096809	0.302108	0.595495	1.44112	5296	17	c("IGF1", "PDE9A", "NR4A3", "IL6ST", "PRKCA")	0
GO_EMBRYONIC_PATTERN_SPECIFICATION	0.464569	0.696372	-0.343921	-0.990238	19975	24	c("ZBTB16", "KDM6A", "EPB41L5", "FGF10", "C2CD3", "BASP1", "MEOX2")	0
GO_MULTIVESICULAR_BODY_ORGANIZATION	0.552988	0.762961	0.35471	0.921395	31521	24	c("VPS36", "CHMP1B", "VPS28", "SNF8", "RAB11A", "PDCD6IP", "VTA1", "CHMP1A", "CHMP3", "CHMP5")	0
GO_REGULATION_OF_CELL_GROWTH	0.0719117	0.253712	0.349213	1.28217	5570	212	c("CDKN1A", "PSRC1", "SFRP1", "CXCL12", "IGF1", "BST2", "TNFRSF12A", "WISP1", "GJA1", "ADAM15", "CRIM1", "CXCL16", "PML", "BCL6", "EGFR", "EI24", "SEMA3D", "FN1", "SERPINE2", "H3F3B", "MAP1B", "FGFR1OP", "IGFBP7", "ACVR1B", "NRP1", "PLXNA1")	0
GO_CENTROSOME_CYCLE	0.0642361	0.235181	-0.48057	-1.43735	2700	28	c("ARHGEF10", "CDK2", "PKD2", "CEP192", "C2CD3", "TUBGCP4", "BRCA2", "CCP110", "NDEL1", "NDE1")	0
GO_RESPONSE_TO_FIBROBLAST_GROWTH_FACTOR	0.21045	0.473921	0.375037	1.18955	13770	71	c("SFRP1", "CCL2", "TNC", "CD44", "IER2", "FGF12", "FGFR2", "POLR2L")	0
GO_NEGATIVE_REGULATION_OF_TELOMERE_MAINTENANCE_VIA_TELOMERE_LENGTHENING	0.612337	0.805542	0.369395	0.870706	33094	15	c("PML", "HNRNPC", "GNL3L")	0
GO_NUCLEOTIDE_EXCISION_REPAIR_PREINCISION_COMPLEX_ASSEMBLY	0.537906	0.753277	0.353899	0.934497	30927	26	c("RPA1", "MNAT1", "UBC", "ERCC5", "GTF2H4", "RBX1", "ERCC3", "CCNH", "CDK7", "RAD23B", "CUL4B", "GTF2H2", "GTF2H3", "UBB", "RPA3", "GTF2H5")	0
GO_LEARNING	0.349658	0.613108	0.371868	1.08173	21325	43	c("PTGS2", "PTGS1", "AAAS", "FOS", "COMT", "JUN", "HTT", "SRF", "TANC1", "ATAD1", "ARF4", "PPT1")	0
GO_CILIUM_ORGANIZATION	0.893922	0.983213	0.224927	0.731516	59890	83	c("DZIP1", "RSPH9", "WDR35", "DYNC2LI1", "ATP6V1D", "RFX3", "BBIP1", "DZIP1L", "LAMA5", "FUZ", "B9D2", "IFT27", "ARL6", "EHD3", "TMEM216", "IFT57", "ACTR2", "TMEM138", "DYNC2H1", "B9D1", "CC2D2A", "CEP89")	0
GO_REGULATION_OF_PHOSPHOLIPASE_ACTIVITY	0.186794	0.442387	-0.408121	-1.23095	7804	29	c("ADRA1A", "PDGFRA")	0
GO_CHONDROCYTE_DIFFERENTIATION	0.00959561	0.0685533	0.63507	1.72436	559	30	c("SULF2", "SULF1", "RUNX1", "NPPC", "TGFBR2", "COL27A1", "OSR1", "AXIN2", "IMPAD1", "MEF2C", "BMPR2", "BMPR1A")	0
GO_NEGATIVE_REGULATION_OF_TOR_SIGNALING	0.995081	1	0.169148	0.427539	55835	21	c("DEPTOR", "FNIP1", "TSC2", "UBR1", "HIF1A", "FLCN", "TBC1D7", "PDCD6")	0
GO_SUBSTANTIA_NIGRA_DEVELOPMENT	0.644909	0.827495	-0.29471	-0.873721	27278	27	c("NDRG2", "GNB4", "BASP1", "DYNLL1", "S100A1", "YWHAQ", "RHOA", "SIRT2")	0
GO_MATURATION_OF_SSU_RRNA_FROM_TRICISTRONIC_RRNA_TRANSCRIPT_SSU_RRNA_5_8S_RRNA_LSU_RRNA_	0.0895134	0.28932	0.523212	1.42064	5223	30	c("HEATR1", "RRS1", "UTP20", "RPS19", "RCL1", "RPSA", "NGDN", "NOC4L", "TBL3", "NOP14", "RRP36", "EMG1", "KRR1")	0
GO_REGULATION_OF_EARLY_ENDOSOME_TO_LATE_ENDOSOME_TRANSPORT	0.622321	0.812552	-0.337263	-0.878885	28365	16	EZR	0
GO_JNK_CASCADE	0.0859448	0.281557	0.464117	1.38857	5358	50	c("TRIB1", "PTGER4", "MAP4K3", "NRK", "ROR2", "FGF12", "PTPN1", "IRAK4", "MUL1", "WNT5A", "IRAK2", "UBC", "NOD1", "IRAK1")	0
GO_ENDODERMAL_CELL_DIFFERENTIATION	0.0370204	0.168306	0.644011	1.59481	2057	19	c("COL12A1", "COL7A1", "MMP2", "FN1", "COL4A2")	0
GO_PROTEIN_KINASE_B_SIGNALING	0.0163132	0.0992501	0.66306	1.69194	919	22	c("CCL2", "SESN2", "IGF1", "GAS6")	0
GO_SOMITOGENESIS	0.435432	0.677234	0.379241	1.01609	25234	28	c("SFRP1", "ROR2", "WNT5A", "AXIN2", "FOXF1", "BMPR1A")	0
GO_REGULATION_OF_DENDRITIC_SPINE_DEVELOPMENT	0.156318	0.400116	0.47574	1.29959	9158	31	c("DNM3", "BAIAP2", "PDLIM5", "BHLHB9", "ASAP1")	0
GO_TRICARBOXYLIC_ACID_METABOLIC_PROCESS	0.642182	0.825045	0.320559	0.858864	37216	28	c("IDH3A", "IDH1", "SDHC", "IDH3B", "MDH1", "SDHB", "MDH2", "SDHD", "IDH3G", "SDHA", "DLD", "GHR", "ACO1", "SUCLA2")	0
GO_NEGATIVE_REGULATION_OF_RESPONSE_TO_EXTRACELLULAR_STIMULUS	0.543358	0.755816	-0.335563	-0.935895	23847	21	c("NRBP2", "MTM1", "NPC1", "SNAI2", "PHF23", "NENF", "TSC1", "UBQLN4", "QSOX1", "BBS4", "PINK1")	0
GO_NEGATIVE_REGULATION_OF_ESTABLISHMENT_OF_PROTEIN_LOCALIZATION	0.211267	0.474086	0.340725	1.1667	14940	119	c("IL6", "SFRP1", "GAS6", "NFKBIA", "PKIA", "PTGER4", "PML", "FBLN1", "PTGER3", "RHBDF2", "FN1", "BCL2L1", "PKIG")	0
GO_RENAL_TUBULE_DEVELOPMENT	0.473461	0.70351	0.358259	0.984976	27847	32	c("KIF26B", "STAT1", "FAT4", "OSR1", "LAMA5", "GLI3", "MEF2C", "DLG1", "PTCH1", "COL4A1")	0
GO_CARDIAC_VENTRICLE_MORPHOGENESIS	0.812699	0.942185	0.283379	0.723101	45832	22	c("TPM1", "FGFR2", "FOXF1", "MEF2C")	0
GO_ANTIGEN_PROCESSING_AND_PRESENTATION_OF_PEPTIDE_ANTIGEN_VIA_MHC_CLASS_I	0.00558659	0.0482948	0.545354	1.70621	360	65	c("PSMB8", "TAP1", "PSMB10", "B2M", "MR1", "TAPBP", "SEC24D", "PSME1", "PSME2", "BCAP31", "PSMB5", "PSMA3", "PSMB3", "SEC13", "PSMD12", "PSMB4", "PSMC2", "CALR", "PSMD11", "SAR1B", "PSMC4", "PSMA4", "ITGAV", "PSMA7", "PSMA2", "PSMD14", "TAP2", "SEC31A", "PSME3", "PSMC1")	0
GO_POSITIVE_REGULATION_OF_EPITHELIAL_CELL_APOPTOTIC_PROCESS	0.0655813	0.237701	0.635218	1.51699	3568	16	c("IL6", "THBS1", "ECSCR", "COL18A1")	0
GO_PROTEIN_STABILIZATION	0.112855	0.327115	0.389728	1.28863	7686	93	c("CDKN1A", "IGF1", "PML", "TNIP2", "PFN2", "FBXW7", "MUL1", "SUMO1", "GAPDH", "ZSWIM7", "CCT7", "GOLGA7", "PTEN", "LAMP2", "WFS1", "CALR", "DNAJA3", "TBRG1", "HSP90AA1", "GTPBP4")	0
GO_NEGATIVE_REGULATION_OF_PROTEIN_SECRETION	0.0331765	0.159204	0.52695	1.54669	2037	45	c("IL6", "SFRP1", "GAS6", "PTGER4", "PML", "FBLN1", "PTGER3", "RHBDF2", "FN1")	0
GO_REGULATION_OF_CELLULAR_KETONE_METABOLIC_PROCESS	0.872437	0.973232	0.226474	0.764159	60670	107	c("PSMB8", "PTGS2", "ODC1", "PSMB10", "GK", "NR4A3", "PSME1", "IRS2", "PSME2", "ATP2B4", "NCOR2", "SREBF1", "COMT", "BMP5", "PSMB5", "PSMA3", "PSMB3", "PSMD12", "PSMB4", "MLYCD", "PRKAG2", "PSMC2", "PSMD11", "CNR1", "PSMC4", "PSMA4", "PSMA7", "PSMA2", "PRKAB2", "DKK3", "PSMD14", "AKT2", "PSME3", "PSMC1", "MAPK9", "PRKCE", "DLD", "PSMD2", "KAT2A", "PSMD4", "MTOR", "SIRT5")	0
GO_REGULATION_OF_SYNAPSE_ORGANIZATION	0.569297	0.777216	0.329066	0.915648	33735	34	c("DMPK", "PCDH17", "PDLIM5", "NLGN2", "MAGI2", "BHLHB9", "ROBO2", "WNT5A", "AGRN", "MEF2C", "UBE2V2", "PTEN")	0
GO_MUSCLE_ADAPTATION	0.383266	0.639734	-0.414159	-1.06236	17612	15	c("KLF15", "GSN")	0
GO_PHOSPHOLIPASE_C_ACTIVATING_G_PROTEIN_COUPLED_RECEPTOR_SIGNALING_PATHWAY	0.00372103	0.0369232	-0.713023	-1.82898	170	15	c("ADRA1A", "S1PR1")	0
GO_REGULATION_OF_FIBROBLAST_GROWTH_FACTOR_RECEPTOR_SIGNALING_PATHWAY	0.027765	0.14282	0.687073	1.64083	1510	16	c("SULF2", "SULF1", "THBS1", "HHIP", "FGFR2", "WNT5A", "FUZ")	0
GO_REGULATION_OF_MAST_CELL_ACTIVATION	0.087766	0.285585	0.586946	1.45349	4878	19	c("LGALS9", "STXBP2", "HMOX1", "NR4A3", "PLSCR1", "FOXF1", "CNR1", "FER", "RABGEF1")	0
GO_MIDBRAIN_DEVELOPMENT	0.257088	0.526912	0.390775	1.16056	15940	48	c("SFRP1", "CKB", "WLS", "LDHA", "FGFR2", "SMAD1", "WNT5A", "RYK")	0
GO_ORGANIC_ACID_CATABOLIC_PROCESS	0.527461	0.746283	-0.250071	-0.965317	16393	101	c("CRABP1", "CRYM", "CDO1", "GLUL", "LIPE", "HADH", "CPT2", "PPM1K", "ABCD2", "THNSL2", "ALDH6A1", "MTRR", "IVD", "ALDH3A2", "MCCC2", "ASPA", "PCCB", "HMGCL", "ACOT8", "BCKDHA", "PLA2G15", "SLC25A17", "ACADM", "DTD1")	0
GO_REGULATION_OF_NEURON_APOPTOTIC_PROCESS	0.032588	0.157554	0.434558	1.45426	2245	101	c("CCL2", "BAX", "SOD2", "BBC3", "NDNF", "LGMN", "GPX1", "CDC34", "GCLC", "HMOX1", "BCL2L1", "NR4A3", "NRP1", "ITGA1", "BHLHB9", "TGFB3", "JAK2", "FBXW7", "MCL1", "CEBPB", "JUN")	0
GO_AMIDE_BIOSYNTHETIC_PROCESS	1	1	0.126276	0.487672	84456	367	c("ST6GALNAC5", "RPS27L", "DDX3Y", "GCLC", "EIF2AK2", "MTHFD1", "SLC25A24", "GFM1", "ASL", "RPS19", "MRPS14", "EIF2D", "PPA1", "MRPL16", "MRPL39", "ST6GALNAC4", "CPEB2", "MRPS18B", "ASNSD1", "EIF3B", "SMPD1", "RPSA", "MRPL42", "CERS6", "MRPL37", "MRPL11", "RPL7L1", "CNDP2", "MRPL47", "GCLM", "QRSL1", "MRPS21", "MRPL3", "MRPS25", "EIF4E", "MRPL46", "RPS2", "EIF4G1", "MCTS1", "MRPL33", "MRPS18C", "…	0
GO_POSITIVE_REGULATION_OF_EXOCYTOSIS	0.96127	1	0.211836	0.582409	56539	32	c("SDC4", "SDC1", "PLCB1", "SNF8", "PDCD6IP", "ATP6AP1", "LAMP1", "AP1G1", "SDCBP", "ARF1", "RAB15")	0
GO_MORPHOGENESIS_OF_AN_EPITHELIAL_SHEET	0.973548	1	0.203189	0.544399	56420	28	c("COL5A1", "WNT5A", "SRF", "MEGF8", "DDR1", "ADAM17", "MPP5")	0
GO_SISTER_CHROMATID_COHESION	0.999474	1	-0.141317	-0.497371	36124	60	c("ZW10", "MRE11A", "CLIP1", "HDAC8", "MAU2", "PAPD7", "RAD21", "NDEL1", "NDE1", "CLASP1", "PMF1", "MCMBP", "SMC3", "KIF2A", "CENPA", "SPC24", "POGZ", "STAG2", "NUP133")	0
GO_REGULATION_OF_I_KAPPAB_KINASE_NF_KAPPAB_SIGNALING	4.14748e-05	0.00118922	0.544172	1.89942	2	138	c("EDA2R", "BCL3", "TNFAIP3", "BST2", "NFKBIA", "GJA1", "PTGS2", "LGALS9", "NEK6", "ECM1", "TMEM9B", "TNIP2", "BIRC3", "TNFRSF1A", "STAT1", "SHISA5", "MYD88", "WLS", "CTH", "ZC3HAV1", "HMOX1", "PYCARD", "REL", "MAP3K14", "RELA", "PRDX1", "IRAK4", "MUL1", "BIRC2", "TSPAN6", "LTBR", "TRIM25", "LITAF", "UBC", "NOD1", "LGALS1", "IRAK1")	0
GO_ORGAN_MORPHOGENESIS	0.00200258	0.0236713	0.377608	1.46692	170	399	c("LIF", "IL6", "CYP7B1", "SFRP1", "CCL2", "KIF26B", "EFEMP1", "EXOC4", "ADM", "BAX", "NPPC", "CSF1", "ALDH1A3", "FBN2", "MDM2", "GJA1", "CCL11", "ADAM15", "TMEM176B", "TNC", "PDGFRB", "MMP2", "PML", "HCN1", "HHIP", "ENG", "ID4", "STAT3", "COL5A2", "MAN2A1", "CSRNP1", "SLC39A1", "ID3", "ITGA2", "TGFBR2", "ROR2", "TPM1", "EGFR", "FAT4", "HAS2", "CTSZ", "MTHFD1", "COL18A1", "RELA", "FGFR2", "SDC1",…	0
GO_REGULATION_OF_NECROTIC_CELL_DEATH	0.728393	0.884085	-0.303401	-0.80331	32985	17	c("NOL3", "TRADD")	0
GO_CELLULAR_RESPONSE_TO_CAMP	0.124226	0.344927	-0.495055	-1.34647	5516	19	c("EZR", "IGFBP5", "AKAP1", "INPP5K", "PDE4D", "AKAP9", "AKAP7")	0
GO_PROTEIN_LOCALIZATION_TO_CHROMOSOME	0.799168	0.932962	0.284586	0.739239	45554	24	c("PARP3", "H2AFY")	0
GO_CARDIAC_MUSCLE_CELL_DIFFERENTIATION	0.855505	0.966237	-0.233319	-0.752617	33942	39	c("PDGFRA", "VEGFA", "NEBL", "RARA")	0
GO_NUCLEOSIDE_TRIPHOSPHATE_METABOLIC_PROCESS	0.0424746	0.181694	0.389152	1.37513	3116	153	c("AK1", "HK2", "CTPS", "LDHA", "NDUFA11", "UCK2", "COX10", "ATP5E", "TCIRG1", "NUDT1", "OLA1", "NDUFA12", "AK2", "NDUFA13", "BPGM", "ADPGK", "NDUFS4", "NDUFS8", "NME1", "NDUFAB1", "MOCS2", "AMPD2", "GAPDH", "CYCS", "ALDOA", "ITPA", "PRKAG2", "NDUFB2", "STOML2", "TYMS", "TPI1", "NDUFB6", "SDHC", "DTYMK", "UQCRQ", "NDUFV2", "NDUFA7", "NADK", "NDUFA4", "PGAM1", "UQCR10", "NDUFA1", "NDUFA9", "COX8A"…	0
GO_BRANCHING_INVOLVED_IN_URETERIC_BUD_MORPHOGENESIS	0.32712	0.595537	-0.400216	-1.10279	14442	20	c("NPNT", "WNT4", "DCHS1", "PKD2", "TCF21")	0
GO_REGULATION_OF_RESPONSE_TO_WOUNDING	1.33711e-05	0.000660369	0.577452	2.06896	0	171	c("C4B", "IL6", "CASP12", "CASP4", "CCL2", "TNFAIP3", "SBNO2", "LPL", "IL1R1", "TNFRSF12A", "C3", "OSMR", "CCL7", "CD55", "IL17RA", "GJA1", "CCL11", "C2", "PTGS2", "SERPINF1", "FAM46A", "SLC7A2", "SERPINE1", "TNFAIP6", "PTGER4", "PHLDB2", "THBS1", "GPX1", "BCL6", "BIRC3", "TNFRSF1A", "PTGER3", "PROS1", "ITGA2", "TGFBR2", "MYD88", "SOCS3", "PLAUR", "SERPINE2", "IL1RL2", "SETD6", "RELA", "KLF4")	0
GO_POSITIVE_REGULATION_OF_STEM_CELL_DIFFERENTIATION	0.614691	0.806678	0.317633	0.883836	36425	34	c("GLIPR2", "TGFBR2", "GCNT2", "SOX5", "TGFB3", "AXIN2", "SNAI1")	0
GO_REGULATION_OF_HEART_RATE	0.437744	0.67766	-0.322623	-1.00862	17834	34	c("ADRA1A", "KCNH2", "EPAS1", "DMD", "JUP")	0
GO_REGULATION_OF_EXTRINSIC_APOPTOTIC_SIGNALING_PATHWAY	0.00168821	0.0213495	0.520136	1.73419	115	98	c("ICAM1", "SFRP1", "TNFAIP3", "IGF1", "BAX", "TNFRSF12A", "SERPINE1", "FAS", "THBS1", "PML", "GPX1", "ITM2C", "GCLC", "ACSL5", "DEPTOR", "ATF3", "HMOX1", "PYCARD", "BCL2L1", "RELA", "NRP1", "FEM1B", "LMNA", "LTBR", "MCL1", "HTT", "SKIL", "BMP5")	0
GO_INTRASPECIES_INTERACTION_BETWEEN_ORGANISMS	0.757507	0.908006	0.32015	0.75463	40940	15	c("GNG8", "VPS13A", "DNAJC9", "PTEN")	0
GO_REGULATION_OF_EXTRINSIC_APOPTOTIC_SIGNALING_PATHWAY_IN_ABSENCE_OF_LIGAND	0.539146	0.753555	-0.31417	-0.93966	22669	28	c("PPP2R1B", "STRADB", "TGFB2", "MAPK7", "FGF10", "FGFR1", "SNAI2", "FYN", "WWOX", "HSPA1A", "AKT1", "SRPX")	0
GO_PYRIMIDINE_RIBONUCLEOTIDE_METABOLIC_PROCESS	0.313024	0.58082	0.485154	1.14356	16917	15	c("CTPS", "UCK2", "NME1", "CTPS2")	0
GO_MAINTENANCE_OF_PROTEIN_LOCALIZATION_IN_ORGANELLE	0.0681957	0.245031	0.566243	1.48219	3897	25	c("BCL3", "HK2", "PML", "SYNE1", "GPAA1", "TSPO")	0
GO_MRNA_3_END_PROCESSING	0.979219	1	0.193478	0.600653	62812	62	c("CSTF3", "THOC6", "SRSF5", "CPSF1", "PAPOLA", "CSTF2T", "SSU72", "AHCYL1", "THOC2", "MAGOH", "POLR2D", "CDC40", "NCBP1", "SRSF9", "NUDT21", "CPSF2", "CPSF3", "RNPS1", "THOC5", "EIF4A3", "U2AF1", "CDC73")	0
GO_POSITIVE_REGULATION_OF_TRANSCRIPTION_FROM_RNA_POLYMERASE_II_PROMOTER_IN_RESPONSE_TO_STRESS	0.914033	0.992888	0.249311	0.617387	50811	19	c("ATF3", "CREB3L1", "CEBPB", "ATF6B", "DDIT3", "HIF1A", "GCN1L1")	0
GO_REGULATION_OF_LIPASE_ACTIVITY	0.0839802	0.277951	-0.422465	-1.36275	3331	39	c("ADRA1A", "PDGFRA", "APOC1", "POR", "FGFR3", "FGFR1")	0
GO_INNATE_IMMUNE_RESPONSE	1.31581e-05	0.000660369	0.677771	2.45728	0	190	c("LCN2", "C4B", "ISG15", "ZBP1", "IFIT3", "ICAM1", "CASP4", "CCL2", "IFITM1", "IFITM3", "BST2", "PSMB8", "C3", "CSF1", "CCL7", "IFIH1", "IRF1", "GBP2", "CD55", "CCL11", "C2", "XAF1", "MID1", "ADAM15", "CXCL16", "ADAR", "LGALS9", "ISG20", "PML", "IL1RAP", "CD44", "STAT1", "VCAM1", "IRF9", "B2M", "EIF2AK2", "GSDMD", "TMEM173", "MYD88", "NFKB2", "ZC3HAV1", "LY96", "MR1", "IFITM2", "PYCARD", "REL", …	0
GO_G_PROTEIN_COUPLED_RECEPTOR_SIGNALING_PATHWAY	0.030281	0.150418	0.40249	1.41706	2211	148	c("CXCL10", "CXCL1", "SFRP1", "CCL2", "CXCL12", "GNB5", "C3", "RGS16", "CCL7", "CCL11", "PTGER4", "PDGFRB", "IGF2R", "GNAI1", "PTGER3", "PDGFRL", "CXCL2", "GNG8", "S1PR3", "PTGER1", "JAK2", "RGS10", "ATRNL1", "PLCB1", "GRK5", "BCAR1")	0
GO_DIGESTIVE_TRACT_MORPHOGENESIS	0.571573	0.777551	0.336155	0.912739	33356	30	c("SFRP1", "EGFR", "FGFR2", "TCF7", "GLI1", "WNT5A", "GLI3", "FOXF1")	0
GO_GLOBAL_GENOME_NUCLEOTIDE_EXCISION_REPAIR	0.492563	0.718915	0.362055	0.970043	28545	28	c("SUMO1", "UBC", "SUMO2", "GTF2H4", "RBX1", "UBE2V2", "SUMO3", "ERCC3", "ERCC1", "RAD23B", "CUL4B", "GTF2H2", "UBE2N", "GTF2H3", "UBB")	0
GO_REGULATION_OF_VASCULAR_ENDOTHELIAL_GROWTH_FACTOR_RECEPTOR_SIGNALING_PATHWAY	0.874616	0.973814	-0.264676	-0.678921	40192	15	c("VEGFA", "FGF10")	0
GO_NEGATIVE_REGULATION_OF_MRNA_METABOLIC_PROCESS	0.984037	1	-0.183908	-0.554693	41116	29	c("RBMX", "CTR9", "CCNT1", "SFSWAP", "ACIN1", "TOB1", "SRSF4", "SRSF10", "SECISBP2", "RNF20")	0
GO_REGULATION_OF_TRANSCRIPTION_FROM_RNA_POLYMERASE_I_PROMOTER	0.209189	0.472794	0.494763	1.25057	11737	21	c("HEATR1", "RASL11A", "POLR2L", "POLR2K", "H2AFY", "ERBB2", "SMARCB1", "MTOR", "DHX33", "MED1")	0
GO_REGULATION_OF_DNA_TEMPLATED_TRANSCRIPTION_INITIATION	0.979626	1	0.199057	0.507935	55246	22	c("JUN", "SRF", "PSMC2", "PSMC4", "PSMC1", "GTF2F2", "CTNNB1", "PSMC6")	0
GO_NUCLEOSIDE_TRIPHOSPHATE_BIOSYNTHETIC_PROCESS	0.086177	0.281998	0.489836	1.40731	5214	40	c("AK1", "CTPS", "UCK2", "ATP5E", "TCIRG1", "NME1", "ALDOA", "PRKAG2", "STOML2", "TYMS", "DTYMK", "CTPS2", "ATP5C1", "ATP5D", "SURF1", "ATP5G1", "ATP5H", "ATP5B", "ATP5A1", "ATP5J")	0
GO_GLYOXYLATE_METABOLIC_PROCESS	0.762169	0.910954	0.314585	0.751273	41477	16	c("NDUFAB1", "DBT", "IDH1", "GCSH", "DLD", "BCKDHB", "GRHPR", "PDHA1")	0
GO_REGULATION_OF_PROTEIN_MODIFICATION_BY_SMALL_PROTEIN_CONJUGATION_OR_REMOVAL	0.571075	0.777542	0.258158	0.948478	44267	214	c("ISG15", "TNFAIP3", "PSMB8", "PML", "BIRC3", "PSMB10", "PRICKLE1", "GCLC", "NMI", "PSME1", "FEM1B", "FBXW7", "MUL1", "PSME2", "BIRC2", "TSPO", "UBC", "NXN", "GNL3", "PSMB5", "PSMA3", "PSMB3", "HDAC4", "BUB3", "OTUB1", "PSMD12", "VPS28", "PSMB4", "PSMC2", "ANAPC1", "PTEN", "WFS1", "PSMD11", "DNAJA3", "UBE2L3", "PCID2", "RCHY1", "PSMC4", "HSP90AA1", "GTPBP4", "DCUN1D5", "PSMA4", "GNL3L", "ARNT", …	0
GO_COVALENT_CHROMATIN_MODIFICATION	0.0207756	0.116601	-0.299238	-1.30217	434	241	c("SETD1B", "EZH1", "HOPX", "TET3", "MEN1", "KDM6A", "TADA2A", "PCGF2", "LDB1", "EZH2", "MECOM", "MSL1", "KAT2B", "SAP30L", "CDK2", "DNMT3A", "RNF8", "HELLS", "NCOA2", "RCOR1", "BRPF3", "PRDM6", "TADA1", "TAF5", "PER1", "APBB1", "EHMT1", "SATB1", "BRD1", "KDM5B", "MAP3K12", "SETD7", "KAT6B", "TADA2B", "PKN1", "SIRT6", "KDM2A", "RYBP", "KDM1A", "BRCA2", "OGT", "PHF20", "SAP30", "ING5", "HDAC5", "K…	0
GO_PURINE_CONTAINING_COMPOUND_BIOSYNTHETIC_PROCESS	0.356495	0.616364	0.331483	1.06492	23625	77	c("AK1", "ADM", "NPPC", "MTHFD1", "PNP", "APRT", "ATP5E", "TCIRG1", "AK2", "NME1", "AMPD2", "IMPDH1", "ADCY2", "ALDOA", "PRKAG2", "STOML2")	0
GO_SKELETAL_MUSCLE_ORGAN_DEVELOPMENT	0.478639	0.708298	-0.281241	-0.983716	17443	58	c("HLF", "IGFBP5", "FOXN2", "DMD", "FGFRL1", "HLX", "GTF3C5", "EEF2", "TCF21", "BASP1", "MEOX2", "PLAGL1", "SAP30", "BCL9L")	0
GO_POSITIVE_REGULATION_OF_RECEPTOR_ACTIVITY	0.852057	0.964465	-0.253495	-0.723105	36928	23	c("GSTO1", "RXRB", "NCOA2", "PKD2")	0
GO_FC_RECEPTOR_SIGNALING_PATHWAY	0.221527	0.485648	0.331417	1.15145	15933	133	c("BAIAP2", "PSMB8", "NFKBIA", "PSMB10", "ARPC1B", "RELA", "NR4A3", "PSME1", "FOS", "PSME2", "UBC", "JUN", "PSMB5", "PSMA3", "PSMB3", "PSMD12", "ACTR3", "PSMB4", "PSMC2", "FBXW11", "PSMD11", "VAV2", "DOCK1", "PSMC4", "FER", "HSP90AA1", "ELMO2", "PPP3R1", "ACTR2", "PSMA4", "MAP3K7", "PSMA7", "PSMA2", "NFKB1", "MYO1C", "PSMD14", "PSME3", "PSMC1", "MAPK9", "PRKCE", "ARPC2")	0
GO_NEGATIVE_REGULATION_OF_HOMEOSTATIC_PROCESS	0.593099	0.792989	0.287802	0.912857	38809	71	c("TNFAIP3", "BBC3", "RYR3", "PML", "GSTM2", "MIF", "HNRNPC", "COMT", "RASA3", "XRCC5", "ENY2")	0
GO_APPENDAGE_DEVELOPMENT	0.492177	0.718782	-0.263478	-0.978771	16325	81	c("RSPO4", "PLXNA2", "RSPO2", "ZBTB16", "RECK", "RARG", "AFF3", "FGF10", "FGFR1", "TBX2", "CHD7", "PCSK5", "PBX2", "RARA", "C2CD3")	0
GO_REGULATION_OF_CHEMOKINE_PRODUCTION	0.00573587	0.0491452	0.695778	1.79117	324	23	c("IL6", "LPL", "LGALS9", "EIF2AK2", "HMOX1", "PYCARD", "KLF4", "MIF", "MUL1", "WNT5A", "POSTN", "ADAM17", "SOCS5", "TIRAP")	0
GO_PROTEIN_AUTOUBIQUITINATION	0.673295	0.844795	-0.279757	-0.863151	27728	32	c("WWP2", "RNF146", "RNF8", "RNF41", "LTN1", "UHRF2", "RNF115", "BFAR")	0
GO_NEGATIVE_REGULATION_OF_PHOSPHORUS_METABOLIC_PROCESS	0.0769615	0.263452	0.326906	1.24398	6324	307	c("CDKN1A", "LIF", "IL6", "SFRP1", "TNFAIP3", "PODN", "BAX", "TRIB1", "CNKSR3", "PKIA", "ADAR", "PRNP", "ENG", "FBLN1", "SYTL2", "STAT3", "LRRK1", "PTGER3", "PMEPA1", "DEPTOR", "ATF3", "SOCS3", "RGS2", "PYCARD", "DUSP3", "FARP1", "FGFR1OP", "PPM1F", "IMPACT", "KLF4", "PKIG", "BGN", "PTPN1", "IRS2", "CDK5RAP1", "KIRREL", "PTPN2", "DNAJC15", "PRKAR1B")	0
GO_REGULATION_OF_CELL_CYCLE_G1_S_PHASE_TRANSITION	0.0130138	0.0854605	0.461476	1.55095	900	104	c("CDKN1A", "CCND1", "PDPN", "BAX", "MDM2", "RPS27L", "PML", "PIM1", "EGFR", "PSME1", "TFDP1", "FBXW7", "UBE2E2", "PLCB1", "PSME2", "ATP2B4")	0
GO_LIPOPROTEIN_BIOSYNTHETIC_PROCESS	0.458631	0.691396	0.329179	0.994885	28768	53	c("PLAUR", "ZDHHC21", "PIGU", "PIGM", "PIGN", "GPAA1", "PIGK", "PIGS", "ZDHHC12", "ZDHHC3", "PIGF", "GOLGA7", "ZDHHC5", "DBI", "NMT1", "PIGC")	0
GO_PROTEIN_MANNOSYLATION	0.995415	1	-0.165203	-0.430509	45371	16	c("POMT1", "DPY19L4", "FKRP")	0
GO_ELECTRON_TRANSPORT_CHAIN	0.120788	0.341177	0.402343	1.29257	8004	77	c("NDUFA11", "COX10", "NDUFA12", "NDUFA13", "NDUFS4", "NDUFS8", "NDUFAB1", "CYCS", "NDUFB2", "NDUFB6", "SDHC", "UQCRQ", "NDUFV2", "NDUFA7", "NDUFA4", "UQCR10", "NDUFA1", "ETFB", "SDHB", "NDUFA9", "COX8A", "NDUFS1", "COX7B", "NDUFA8", "NDUFS6", "NDUFA2", "NDUFS7", "COX6C", "SDHA", "NDUFA5", "COX5A", "DLD", "IMMP2L", "NDUFC2", "NDUFB3", "NDUFA10", "NDUFC1", "CYC1")	0
GO_REGULATION_OF_PATHWAY_RESTRICTED_SMAD_PROTEIN_PHOSPHORYLATION	0.0659238	0.238644	0.558171	1.48405	3803	27	c("GDF15", "ENG", "PMEPA1", "ACVR1B", "TGFB3", "BMP5", "BMP3", "BMPR2", "BMPR1A")	0
GO_NUCLEOTIDE_EXCISION_REPAIR_DNA_GAP_FILLING	0.339981	0.606477	0.437855	1.10673	19076	21	c("POLK", "RPA1", "UBC")	0
GO_RESPONSE_TO_ORGANIC_CYCLIC_COMPOUND	1.15205e-05	0.000660369	0.430704	1.68695	0	446	c("CDKN1A", "EPHX1", "CXCL10", "IL6", "CCND1", "ICAM1", "SFRP1", "CCL2", "MGMT", "IGF1", "ADM", "BAX", "C3", "MDM2", "NFKBIA", "AHR", "PTGS2", "PTGS1", "SERPINF1", "RYR3", "ADAR", "PTGER4", "TNC", "FAS", "PDGFRB", "THBS1", "ARSB", "GNAI1", "HCN1", "CIB2", "STAT3", "SERPINB9", "STAT1", "VCAM1", "PTGER3", "CTSB", "PGRMC2", "ID3", "ITGA2", "EIF2AK2", "PMEPA1", "TGFBR2", "PIM1", "TMEM173", "EGFR", "Z…	0
GO_REGULATION_OF_INTERLEUKIN_1_PRODUCTION	0.00214554	0.0247549	0.737734	1.88248	120	22	c("TNFAIP3", "GAS6", "PTGER4", "LGALS9", "PML", "GSDMD", "PYCARD", "S1PR3", "JAK2", "WNT5A", "NOD1", "PANX1")	0
GO_NEGATIVE_REGULATION_OF_CELL_MORPHOGENESIS_INVOLVED_IN_DIFFERENTIATION	0.241591	0.508328	0.383773	1.17113	15277	56	c("DNM3", "SFRP1", "FBLN1", "STAT1", "SEMA3D", "NRP1", "WNT5A", "FUZ", "IFRD1", "BMP5", "ACTN4", "POSTN")	0
GO_RENAL_WATER_HOMEOSTASIS	0.592319	0.792312	-0.351614	-0.901926	27219	15	c("HYAL2", "ADCY9", "ADCY6")	0
GO_MITOTIC_NUCLEAR_DIVISION	0.988199	1	0.186374	0.687407	77119	222	c("PSRC1", "CCNG1", "GEM", "NEK6", "BIRC3", "RRS1", "SAC3D1", "BIRC2", "SSSCA1", "CHMP1B", "NSUN2", "BUB3", "NOLC1", "MAD1L1", "RAN", "ANAPC1", "RAB11A", "PTEN", "PDCD6IP", "FIGN", "CLTC", "RBBP8", "PPP1R12A", "NEDD9", "NUP37", "CKAP5", "DYNLT3", "SEH1L", "MAPRE1", "NEK9", "ENSA", "ZC3HC1", "SPC25")	0
GO_NEGATIVE_REGULATION_OF_MYELOID_LEUKOCYTE_DIFFERENTIATION	0.00789696	0.0594016	0.716581	1.77452	438	19	c("TMEM178", "SFRP1", "RUNX1", "TRIB1", "FSTL3", "PTPN2", "NME1")	0
GO_ACTOMYOSIN_STRUCTURE_ORGANIZATION	0.120007	0.339414	-0.415162	-1.30623	4863	35	c("PDGFRA", "PHACTR1", "KCTD13", "EPB41L5", "ARRB1", "NEBL", "LIMCH1")	0
GO_POSITIVE_REGULATION_OF_CELL_CYCLE_PROCESS	0.0738237	0.256289	0.38089	1.32157	5296	132	c("CDKN1A", "CCND1", "IGF1", "BAX", "MDM2", "PDGFRB", "PML", "SVIL", "TFDP1", "UBE2E2", "PLCB1", "WNT5A")	0
GO_REGULATION_OF_CHONDROCYTE_DIFFERENTIATION	0.547272	0.759416	0.359358	0.92511	31008	23	c("EFEMP1", "SOX5", "RELA", "LOXL2", "AXIN2", "GLI3")	0
GO_PALLIUM_DEVELOPMENT	0.368415	0.628716	0.328872	1.05654	24415	77	c("BAX", "ID4", "TACC2", "EGFR", "FAT4", "NR4A3", "NRP1", "ANXA3", "PLCB1", "ATP2B4", "NME1", "GNG12", "SRF", "GLI3", "COL3A1", "RAN", "H2AFX", "PTEN")	0
GO_MYOFIBRIL_ASSEMBLY	0.614006	0.806422	-0.339396	-0.884443	27986	16	PDGFRA	0
GO_NEGATIVE_REGULATION_OF_CHEMOTAXIS	0.0551758	0.213566	0.637127	1.54187	3018	17	c("CCL2", "THBS1", "NBL1", "SEMA3D", "NRP1", "ROBO2", "PTPN2", "WNT5A")	0
GO_GLOMERULUS_DEVELOPMENT	0.216655	0.481161	0.450802	1.22403	12643	30	c("SULF2", "SULF1", "PDGFRB", "MAGI2", "NOTCH3", "OSR1")	0
GO_TELOMERE_MAINTENANCE_VIA_RECOMBINATION	0.97693	1	-0.193929	-0.558371	42006	24	c("RAD50", "RPA2", "BRCA2", "SMC6", "POLD3", "FEN1", "POLD2", "LIG1", "WRN")	0
GO_REGULATION_OF_RELEASE_OF_CYTOCHROME_C_FROM_MITOCHONDRIA	0.0854298	0.280823	0.535299	1.43421	4950	28	c("IGF1", "BAX", "BBC3", "GPX1", "PLAUR", "PYCARD", "BCL2L1", "LMNA", "PARL")	0
GO_POSITIVE_REGULATION_OF_NF_KAPPAB_TRANSCRIPTION_FACTOR_ACTIVITY	0.00130202	0.0174568	0.570169	1.80435	84	70	c("EDA2R", "IL6", "ICAM1", "NFKBIA", "LGALS9", "EIF2AK2", "CTH", "NFKB2", "PYCARD", "RELA", "WNT5A", "TRIM25", "IRAK2", "UBC", "NOD1", "IRAK1")	0
GO_CELLULAR_LIPID_CATABOLIC_PROCESS	0.236306	0.502357	-0.304536	-1.12427	7928	78	c("CRABP1", "FABP3", "PNPLA2", "LIPE", "PNPLA6", "APOE", "HADH", "CPT2", "ABCD2")	0
GO_REGULATION_OF_ALPHA_BETA_T_CELL_DIFFERENTIATION	0.0647708	0.236242	0.626495	1.51614	3543	17	c("IL6", "LGALS9", "BCL6", "TGFBR2", "PNP", "AP3B1", "GLI3")	0
GO_MULTICELLULAR_ORGANISM_GROWTH	0.0389913	0.172748	-0.430051	-1.45394	1474	49	c("SLITRK6", "CDKN1C", "PLEKHA1", "KDM6A", "RARG", "HOXA5", "RMI1", "WDTC1", "RARA", "WDR48", "PDE4D", "HEG1")	0
GO_GRANULOCYTE_MIGRATION	0.0170664	0.101593	0.653931	1.68344	966	23	c("CCL2", "CCL7", "IL17RA", "CCL11", "ITGA1", "ITGA9", "IL17RC", "IRAK4")	0
GO_NCRNA_METABOLIC_PROCESS	0.999847	1	0.163601	0.633624	84887	383	c("RPS27L", "ADAR", "ISG20", "HEATR1", "RRS1", "UTP20", "NOP58", "GTF2A2", "SMAD1", "PNO1", "POLR2L", "DDX21", "CDK5RAP1", "TRUB2", "SNAPC5", "RPS19", "LAGE3", "RPF2", "WDR36", "PPA1", "RCL1", "C1D", "MRPL39", "RPP30", "INTS10", "DDX1", "NSUN2", "FBL", "RPSA", "MAK16", "NOLC1", "EXOSC9", "NGDN", "WBP11", "DROSHA", "RPL7L1", "ANG", "QRSL1", "RRP1", "RPF1", "POLR2K", "RPRD1A", "CPSF1", "EXOSC3", "R…	0
GO_NEGATIVE_REGULATION_OF_BMP_SIGNALING_PATHWAY	0.103047	0.310859	0.541675	1.40705	5873	24	c("SFRP1", "NBL1", "FSTL3", "WNT5A", "DAND5", "FZD1")	0
GO_CARDIAC_MUSCLE_TISSUE_MORPHOGENESIS	0.587949	0.790056	-0.336488	-0.903086	26315	18	c("S1PR1", "ZFPM2", "HEG1", "SIRT6", "TGFBR3")	0
GO_NEGATIVE_REGULATION_OF_NUCLEOCYTOPLASMIC_TRANSPORT	0.792587	0.929159	0.260992	0.772029	48988	47	c("GAS6", "NFKBIA", "PKIA", "PKIG", "LITAF", "AXIN2", "FZD1", "FBXW11", "EMD")	0
GO_POSITIVE_REGULATION_OF_CELL_ACTIVATION	0.000172558	0.00354416	0.554003	1.86929	11	107	c("CDKN1A", "IL6", "CCL2", "IGF1", "TNFSF13B", "GAS6", "CD55", "MAP3K8", "LGALS9", "THBS1", "TNIP2", "BCL6", "VCAM1", "TGFBR2", "PYCARD", "MAP3K14", "IL1RL2", "PNP", "EFNB2", "NR4A3", "IRS2", "JAK2", "MIF", "WNT5A")	0
GO_CARBOHYDRATE_BIOSYNTHETIC_PROCESS	0.182215	0.438619	0.392547	1.22492	11734	64	c("ST6GALNAC5", "SLC2A1", "ATF3", "HAS2", "ISYNA1", "BPGM", "UBC", "TALDO1", "ALG1", "GAPDH", "CHST14", "PGM2", "IMPAD1", "B3GALNT1", "ALDOA", "UGP2", "B4GALT1", "TPI1", "MDH1", "PHKG2", "PGAM1", "PGM1", "GOT2", "MDH2", "AKT2", "CRY1")	0
GO_AMINO_SUGAR_METABOLIC_PROCESS	0.648577	0.83015	0.329923	0.849334	36748	23	c("UAP1L1", "RENBP", "GNPNAT1", "MGAT1", "ST3GAL1", "EXTL2", "CHID1", "CTBS")	0
GO_REGULATION_OF_CYTOKINESIS	0.98817	1	-0.176191	-0.550829	40260	34	c("CSPP1", "SPAST", "BRCA2", "CCP110", "PKN2", "RHOA", "GIT1", "BBS4", "PLK3", "SH3GLB1", "ZFYVE19", "CALM2", "GIPC1", "CENPV", "CALM1", "CETN2")	0
GO_MUSCLE_ORGAN_MORPHOGENESIS	0.198497	0.459202	0.474879	1.25395	11412	26	c("LIF", "TPM1", "FGFR2", "ARID5B", "WNT5A", "COL3A1", "FZD1")	0
GO_AMINO_ACID_TRANSPORT	0.298938	0.566945	-0.332947	-1.10116	11599	44	c("SLC7A10", "SLC6A6", "SLC1A4", "SLC36A2", "SLC1A5", "SLC17A5", "SLC38A9", "CACNB4", "SLC38A5")	0
GO_EXOCRINE_SYSTEM_DEVELOPMENT	0.135451	0.363882	0.509139	1.34442	7787	26	c("IL6", "EGFR", "WLS", "FGFR2", "NRP1", "PLXNA1", "TGFB3", "LAMA5")	0
GO_AMINOGLYCAN_METABOLIC_PROCESS	0.259202	0.528857	0.350157	1.13879	17365	83	c("NDNF", "PDGFRB", "ARSB", "SDC4", "CD44", "PIM1", "GCNT2", "HAS2", "HEXB", "HS6ST2", "HEXA", "SDC1", "BGN", "DSE", "NAGLU", "HS6ST1", "FMOD", "SLC35D1", "VCAN", "FUCA1", "CHST14", "HS2ST1", "AGRN", "IMPAD1")	0
GO_CELL_CYCLE_G1_S_PHASE_TRANSITION	0.219741	0.483907	0.372166	1.18044	14378	71	c("CDKN1A", "CCND1", "ID4", "CDC34", "ACVR1B", "RPA1", "MNAT1", "PRIM2")	0
GO_RNA_SPLICING_VIA_TRANSESTERIFICATION_REACTIONS	1	1	0.125228	0.464466	78673	234	c("CSTF3", "POLR2L", "PPIH", "YBX1", "HNRNPC", "SNRNP200", "PSPC1", "SF3A1", "PRPF8", "DDX1", "SRSF5", "PPIL3", "NAA38", "WBP11", "POLR2K", "SNRPN", "PPIE", "SNRNP40", "CPSF1", "CTNNBL1", "PRPF3", "SNRPD1", "LSM1", "PAPOLA", "SNRNP25", "EFTUD2", "UBL5", "MPHOSPH10", "RBM17", "LSM6", "RBMX2", "SKIV2L2", "MAGOH", "SMNDC1", "CLNS1A", "POLR2D", "CDC40", "HNRNPH3", "NCBP1", "SRSF9", "SNRPA", "POLR2G",…	0
GO_BLOOD_VESSEL_MORPHOGENESIS	0.0571723	0.218632	0.359496	1.31212	4388	201	c("CCL2", "ADM", "BAX", "TNFRSF12A", "NDNF", "GJA1", "PTGS2", "ADAM15", "HTATIP2", "SERPINE1", "PTGER4", "PDGFRB", "TNFAIP2", "MMP2", "THBS1", "ECM1", "GPX1", "ENG", "ECSCR", "TGFBR2", "ELK3", "HMOX1", "FN1", "HAS2", "CCBE1", "JUNB", "COL18A1", "FGFR2", "EFNB2", "LOXL2", "NOTCH3", "NRP1", "MMP19", "RNF213", "HS6ST1", "COL4A2", "LAMA5", "SAT1", "MYH9", "TIPARP", "JAM3", "PRRX1", "JUN", "SRF")	0
GO_CENTRAL_NERVOUS_SYSTEM_NEURON_DIFFERENTIATION	0.507393	0.730686	0.315181	0.961812	32086	56	c("DCLK1", "ID4", "FGFR2", "NRP1", "ROBO2", "WNT5A", "RYK", "PHLDA1", "GLI3", "FZD1", "PTCH1", "PTEN")	0
GO_ENDOTHELIUM_DEVELOPMENT	0.351782	0.613284	0.350391	1.07273	22321	57	c("ICAM1", "GJA1", "RAP2B", "GPX1", "ENG", "COL18A1", "NRP1", "LAMA5")	0
GO_DOUBLE_STRAND_BREAK_REPAIR	0.979915	1	-0.181961	-0.673343	32834	79	c("DCLRE1A", "PIAS4", "RNF8", "MRE11A", "SLX1B", "RAD50", "WDR48", "APBB1", "RPA2", "KDM2A", "BRCA2", "TDP1", "SMC6", "MSH2", "UIMC1", "SFR1", "PAPD7")	0
GO_NUCLEOBASE_CONTAINING_COMPOUND_TRANSPORT	0.867651	0.971727	0.224019	0.782502	62790	139	c("GJA1", "AAAS", "IGF2BP2", "THOC6", "SLC25A24", "FLOT1", "SLC35D1", "MVP", "HTT", "SRSF5", "SEC13", "ENY2", "RPSA", "NXT2", "RAN", "NUP98", "NXF1", "EIF4E", "CPSF1", "NUP188", "SLC35B2", "UPF3A", "NUP37", "CKAP5", "AGFG1", "SEH1L", "THOC2", "RBMX2", "MYO1C", "NUP93", "MAGOH", "EIF5A", "MRPL18", "POLR2D", "CDC40", "NCBP1", "SRSF9", "PARP11")	0
GO_MULTI_ORGANISM_ORGANELLE_ORGANIZATION	0.994934	1	-0.164719	-0.448009	44185	19	c("VPS37D", "MITD1")	0
GO_MESONEPHRIC_TUBULE_MORPHOGENESIS	0.576234	0.781462	0.35062	0.902617	32649	23	c("KIF26B", "FAT4", "OSR1", "LAMA5", "GLI3", "DLG1", "PTCH1")	0
GO_RESPONSE_TO_INTERLEUKIN_1	0.000109819	0.0025443	0.646419	1.99129	6	59	c("IL6", "ICAM1", "SFRP1", "CCL2", "IL1R1", "CCL7", "CCL11", "PTGER4", "FAS", "LGALS9", "TNIP2", "PTGER3", "MYD88", "FN1", "HAS2", "PYCARD", "IL1RL2", "RELA", "PLCB1", "CEBPB", "IRAK2", "HSPA9", "IRAK1", "HDAC4", "OTUB1")	0
GO_WATER_SOLUBLE_VITAMIN_METABOLIC_PROCESS	0.194464	0.453339	0.430906	1.238	11767	40	c("SLC19A2", "PTGS2", "SLC2A1", "GCLC", "ABCC1", "CYB5R3", "TCN2", "MTHFD1")	0
GO_SIGNAL_TRANSDUCTION_IN_ABSENCE_OF_LIGAND	0.216264	0.48066	0.491146	1.24143	12134	21	c("BAX", "FAS", "BOK", "BCL2L1", "MCL1")	0
GO_RNA_CAPPING	0.449879	0.68521	0.365206	1.00407	26460	32	c("POLR2L", "MNAT1", "POLR2K", "GTF2H4", "ERCC3", "CCNH", "CDK7", "POLR2D", "NCBP1", "POLR2G", "POLR2A", "GTF2F2", "GTF2H2", "GTF2H3", "POLR2J", "POLR2B")	0
GO_REGULATION_OF_REACTIVE_OXYGEN_SPECIES_METABOLIC_PROCESS	0.000224447	0.0043624	0.589928	1.91157	14	81	c("HP", "CDKN1A", "IL6", "ICAM1", "HK2", "PTGS2", "PTGER4", "PDGFRB", "THBS1", "STAT3", "TGFBR2", "EGFR", "GLA", "DDAH1", "KLF4", "JAK2", "BIRC2", "ATP2B4", "TSPO", "NOS1AP", "PARL")	0
GO_NEGATIVE_REGULATION_OF_DEFENSE_RESPONSE	0.0411195	0.178802	0.483024	1.48795	2620	59	c("TNFAIP3", "TAP1", "SERPINF1", "ADAR", "TNFAIP6", "PTGER4", "LGALS9", "GPX1", "SERPINB9", "TNFRSF1A", "EIF2AK2", "SOCS3", "NMI", "KLF4", "RPS19", "PTPN2", "MUL1", "TSPAN6")	0
GO_DNA_REPLICATION_INITIATION	0.772496	0.919502	0.311034	0.742792	42039	16	c("CDC34", "PRIM2", "GINS4", "ORC2")	0
GO_ETHANOLAMINE_CONTAINING_COMPOUND_METABOLIC_PROCESS	0.162911	0.409801	-0.402065	-1.24927	6679	33	c("SGMS2", "PNPLA6", "MBOAT2", "SMPD2", "SGMS1", "PNPLA8", "SMPDL3A", "CHPT1", "PLA2G15", "PLA2G12A", "LPCAT1")	0
GO_POSITIVE_REGULATION_OF_DENDRITE_DEVELOPMENT	0.813444	0.94267	-0.245951	-0.779044	32806	36	c("ZMYND8", "EZH2", "APOE", "FBXO31", "SGK1", "PTPRD", "ANKRD27", "CUL7", "MARCKS")	0
GO_ASTROCYTE_DIFFERENTIATION	0.0168709	0.101174	0.693801	1.69888	931	18	c("LIF", "STAT3", "LAMB2")	0
GO_PROTEIN_MONOUBIQUITINATION	0.861599	0.969006	-0.23272	-0.746593	34388	38	c("CUL1", "FANCL", "RYBP", "DTL", "KDM2B", "CTR9", "KLHL22", "UBE2O", "RNF2", "RNF168", "TSG101", "RNF20", "TRIM37", "TOPORS", "UBE2B", "UBE4B", "UBE2W", "WAC", "KLHL12", "BCOR")	0
GO_FACE_DEVELOPMENT	0.411313	0.658101	0.371237	1.03299	24373	34	c("ALDH1A3", "MMP2", "CSRNP1", "TGFB3", "ARID5B", "WNT5A", "TIPARP", "SRF")	0
GO_RESPONSE_TO_ESTROGEN	0.00637301	0.0516626	0.480203	1.61625	441	105	c("CCND1", "SFRP1", "IGF1", "C3", "MDM2", "AHR", "PTGS2", "FAS", "PDGFRB", "ARSB", "STAT3", "SERPINB9", "PTGER3", "ITGA2", "TGFBR2", "EGFR", "SOCS3", "LDHA", "HMOX1", "MBD1")	0
GO_DETOXIFICATION	0.00046108	0.00750161	0.677576	1.95582	27	41	c("HP", "SOD2", "PTGS2", "PTGS1", "SRXN1", "GPX1", "CYGB", "MGST1", "GPX8", "GSR", "GSTM2", "TXNRD2", "TXNRD1", "SOD3", "GSTM1", "PRDX1")	0
GO_ESTABLISHMENT_OF_PROTEIN_LOCALIZATION_TO_MEMBRANE	0.891094	0.982164	-0.198158	-0.847868	20201	209	c("BMF", "PRKG2", "EZR", "RFTN2", "KCNB1", "WNT4", "RPL10A", "JUP", "RAB3IP", "RPL3", "RPL10", "ZFAND2B", "RPS14", "EFR3B", "TAOK2", "RILPL1", "TSPAN14", "RPS9", "ATG4D", "FAM126A", "INPP5K", "NPC1", "PACS1", "KIF13A", "NUP54", "RAB13", "CLIP1", "ATP1B1", "RPS18", "MACF1")	0
GO_SMALL_GTPASE_MEDIATED_SIGNAL_TRANSDUCTION	0.956899	1	0.20086	0.737477	74130	212	c("CDKN1A", "IGF1", "GEM", "RAP2B", "RHOJ", "BCL6", "LRRK1", "RAB20", "RASL11B", "HMOX1", "SGSM3", "RASL11A", "RHOD", "ARL5B", "KSR1", "ARL4C", "ARF3", "JUN", "RERG")	0
GO_REGULATION_OF_PEPTIDASE_ACTIVITY	1.31784e-05	0.000660369	0.546885	1.98036	0	188	c("C4B", "TIMP1", "IL6", "MGMT", "BST2", "BAX", "PSMB8", "C3", "GAS6", "MDM2", "BBC3", "RPS27L", "SERPINF1", "CRIM1", "SERPINE1", "FAS", "COL7A1", "LGALS9", "THBS1", "ECM1", "PML", "GPX1", "CD44", "RENBP", "FBLN1", "BIRC3", "STAT3", "SERPINB9", "PROS1", "PLAUR", "BOK", "FN1", "SERPINE2", "PYCARD", "APAF1", "PPM1F", "KLF4", "PSME1", "DLC1", "JAK2", "NDUFA13", "MUL1", "PSME2", "BIRC2", "CASP7", "PR…	0
GO_POSITIVE_REGULATION_OF_PROTEIN_SERINE_THREONINE_KINASE_ACTIVITY	0.341688	0.607819	0.300991	1.06464	25110	154	c("PSRC1", "CCND1", "GADD45G", "PDGFRB", "THBS1", "MAP4K3", "PIM1", "EGFR", "HSPA2", "CCND2", "ITGA1", "PTPN1", "TGFB3", "MIF", "MUL1", "WNT5A", "ATP2B4", "IRAK2", "UBC", "NOD1", "FAM20A", "IRAK1", "MAPKAPK2", "GADD45A")	0
GO_REGULATION_OF_CENTROSOME_CYCLE	0.443488	0.681348	0.400621	1.01262	24884	21	c("NUBP1", "RBM14", "CHMP1B", "PDCD6IP", "CHMP1A", "CHMP3", "RANBP1", "CHMP5", "ROCK2", "ATF5", "XPO1")	0
GO_POSITIVE_REGULATION_OF_TRANSFERASE_ACTIVITY	0.310721	0.579545	0.277278	1.06839	26116	356	c("CDKN1A", "PSRC1", "CCND1", "BAX", "PSMB8", "CSF1", "GAS6", "GADD45G", "PDGFRB", "MAP3K8", "THBS1", "MAP4K3", "SDC4", "NRK", "PSMB10", "EIF2AK2", "TGFBR2", "PIM1", "EGFR", "HSPA2", "CCND2", "MAP3K14", "AFAP1L2", "KLF4", "PSME1", "ADAM9", "ITGA1", "PTPN1", "TGFB3", "JAK2", "FBXW7", "MIF", "PRKAR1B", "MUL1", "PSME2", "WNT5A", "ATP2B4", "IRAK2", "UBC", "NOD1", "FAM20A", "PSMB5", "PSMA3", "IRAK1", …	0
GO_PROTEIN_ADP_RIBOSYLATION	0.418747	0.66376	0.440126	1.03743	22631	15	c("PARP3", "PARP4", "TIPARP", "ARF4")	0
GO_CHONDROITIN_SULFATE_BIOSYNTHETIC_PROCESS	0.469998	0.699947	-0.379954	-0.990134	21422	16	c("CHST3", "XYLT1", "CSPG5", "XYLT2")	0
GO_PROTEIN_SUMOYLATION	0.31498	0.582469	0.33633	1.09382	21102	83	c("MDM2", "IFIH1", "AAAS", "PML", "EGR2", "NOP58", "HNRNPC", "MUL1", "RING1", "SUMO1", "RPA1", "XRCC4", "SUMO2", "NUP98", "TDG", "NUP188", "NUP37", "SEH1L", "SUMO3")	0
GO_NEGATIVE_REGULATION_OF_MITOTIC_CELL_CYCLE	0.132463	0.358181	0.361641	1.24377	9411	123	c("CDKN1A", "CCND1", "BAX", "MDM2", "RPS27L", "PML")	0
GO_POSITIVE_REGULATION_OF_AXON_EXTENSION	0.23583	0.502357	0.466882	1.21277	13442	24	c("CXCL12", "TNFRSF12A", "FN1", "MAP1B", "NRP1", "SRF", "BMPR2", "MEGF8", "RAB11A")	0
GO_REGULATION_OF_ION_HOMEOSTASIS	0.0369612	0.168301	0.457093	1.47221	2455	78	c("CXCL10", "BAX", "BBC3", "GJA1", "RYR3", "PTGER4", "PML", "GCLC", "B2M", "GSTM2", "FGF12")	0
GO_ORGAN_GROWTH	0.0518212	0.206543	-0.458512	-1.45233	2089	36	c("ADRA1A", "LEPR", "S1PR1", "RSPO2", "ACVR2B", "TGFB2", "RARG", "FGF10", "FGFR3")	0
GO_REGULATION_OF_LYMPHOCYTE_DIFFERENTIATION	0.00677354	0.0535961	0.579927	1.72232	419	48	c("IL6", "SFRP1", "GAS6", "IRF1", "FAS", "LGALS9", "BCL6", "TGFBR2", "IL1RL2", "PNP")	0
GO_REGULATION_OF_T_CELL_PROLIFERATION	0.00703251	0.0549198	0.58703	1.72303	431	45	c("IL6", "IGF1", "IRF1", "CD55", "PRNP", "LGALS9", "VCAM1", "PYCARD", "PNP")	0
GO_NERVE_DEVELOPMENT	0.0973703	0.302883	0.525744	1.40861	5642	28	c("SULF2", "SULF1", "NRTN", "EGR2", "SERPINE2", "TMEM126A", "NRP1")	0
GO_REGULATION_OF_CELL_SIZE	0.626512	0.815684	-0.246241	-0.920661	20620	84	c("MAPT", "PLXNA2", "EZR", "ULK2", "RUFY3", "SEMA4C", "SEMA6A", "RARG", "TTL", "VEGFA", "APOE")	0
GO_TETRAPYRROLE_METABOLIC_PROCESS	0.510524	0.732761	0.34839	0.957842	30027	32	c("CPOX", "ABCC1", "HMOX1", "TCN2", "COX10", "TSPO", "SLC11A2", "EIF2AK1", "TMEM14C", "ALAD", "FECH", "BLVRA", "LMBRD1", "SUCLA2")	0
GO_REGULATION_OF_CENTROSOME_DUPLICATION	0.442266	0.680554	0.409255	1.01347	24585	19	c("NUBP1", "RBM14", "CHMP1B", "PDCD6IP", "CHMP1A", "CHMP3", "CHMP5", "ROCK2", "XPO1")	0
GO_NEGATIVE_REGULATION_OF_TRANSFERASE_ACTIVITY	0.051647	0.206543	0.35393	1.30988	4049	229	c("CDKN1A", "IL6", "SFRP1", "TNFAIP3", "PODN", "PSMB8", "TRIB1", "PKIA", "ADAR", "PML", "PSMB10", "DEPTOR", "SOCS3", "RGS2", "PYCARD", "DUSP3", "FGFR1OP", "PPM1F", "PKIG", "PSME1", "BGN", "PTPN1", "IRS2", "CDK5RAP1", "PTPN2", "PRKAR1B", "PSME2", "MVP", "UBC", "PSMB5", "PSMA3", "PSMB3", "BUB3", "PSMD12", "GADD45A", "SMPD1", "CISH", "SOCS1", "PSMB4", "FBXO7", "PRKAG2", "PSMC2", "ANAPC1", "PTEN", "P…	0
GO_BICELLULAR_TIGHT_JUNCTION_ASSEMBLY	0.785377	0.92608	0.306927	0.732985	42740	16	c("SRF", "ACTN4", "DLG1", "TBCD", "MPP5", "ARL2")	0
GO_POSITIVE_REGULATION_OF_CARDIAC_MUSCLE_TISSUE_DEVELOPMENT	0.964756	1	0.217179	0.531798	53295	18	c("FGFR2", "EFNB2", "MEF2C")	0
GO_RIBONUCLEOPROTEIN_COMPLEX_SUBUNIT_ORGANIZATION	0.999364	1	0.159177	0.565065	73850	158	c("RPS27L", "ADAR", "RPS19", "EIF2D", "RPF2", "SNRNP200", "SF3A1", "MDN1", "PRPF8", "DDX1", "SRSF5", "EIF3B", "RPSA", "MRPL11", "C1QBP", "RPF1", "PRPF3", "MCTS1", "SNRPD1", "ZNHIT6", "BRIX1", "DENR", "FASTKD2", "EIF3C", "TSR1", "CDC123", "EIF3D", "CLNS1A", "LIMD1", "MRPS7", "POLR2D", "CDC40", "EIF6", "SRSF9", "EIF3I", "SRPK2", "HBS1L", "SMN1", "MRTO4", "BMS1", "PSIP1", "TFIP11", "DDX23", "NIP7", …	0
GO_REGULATION_OF_CALCIUM_ION_TRANSPORT_INTO_CYTOSOL	0.214707	0.478552	0.422655	1.2143	12992	40	c("CXCL10", "BAX", "PML", "GSTM2")	0
GO_MULTICELLULAR_ORGANISMAL_WATER_HOMEOSTASIS	0.670696	0.843315	-0.323954	-0.844203	30570	16	c("HYAL2", "ADCY9", "ADCY6")	0
GO_REGULATION_OF_ALTERNATIVE_MRNA_SPLICING_VIA_SPLICEOSOME	0.992442	1	-0.171636	-0.494185	42673	24	c("RBMX", "SRSF2", "RBM5", "HNRNPL", "UHMK1", "RBM25", "RBM15B", "RBFOX2", "FMR1", "RBM8A", "TRA2B", "DYRK1A")	0
GO_BLASTOCYST_DEVELOPMENT	0.901341	0.986129	-0.223085	-0.706618	36351	36	c("HOPX", "TAF8", "TET1", "BRCA2", "NASP", "CTR9", "NDEL1", "RTF1")	0
GO_REGULATION_OF_GRANULOCYTE_CHEMOTAXIS	0.00681722	0.0537947	0.750268	1.79175	370	16	c("CXCL1", "CCL2", "CSF1", "THBS1", "CXCL2", "RARRES2", "JAM3")	0
GO_CHROMATIN_ORGANIZATION	0.0167864	0.101174	-0.272305	-1.24558	249	388	c("SETD1B", "EZH1", "BCORL1", "HOPX", "MTHFR", "TET3", "BRDT", "MEN1", "KDM6A", "TADA2A", "PCGF2", "LDB1", "BRD3", "EZH2", "MECOM", "BANP", "TET1", "ING1", "SMARCD2", "MSL1", "ING2", "KAT2B", "SAP30L", "CDK2", "MBTD1", "DNMT3A", "RNF8", "HELLS", "NCOA2", "TDRD3", "RCOR1", "PHF13", "CHD7", "JARID2", "BRPF3", "MUM1", "ARID2", "PRDM6", "TADA1", "TAF5", "CBX4", "DAXX", "PER1", "APBB1", "GATAD2B", "EH…	0
GO_EPHRIN_RECEPTOR_SIGNALING_PATHWAY	0.827662	0.9504	-0.227793	-0.801727	29914	60	c("EPHA1", "KALRN", "EPHB4", "SIPA1L1", "EFNA4", "YES1", "FYN", "ARHGEF7", "EPHA7", "WASL", "DNM1", "EFNB1", "AP2A2", "NCK2", "RHOA", "RASA1", "GIT1", "ARPC5")	0
GO_ORGANIC_ANION_TRANSPORT	0.00662047	0.0528179	-0.382828	-1.51896	192	121	c("FABP3", "TNFAIP8L3", "SLC25A42", "APOC1", "SLC7A10", "SLC6A6", "SLC1A4", "SLC36A2", "PRELID2", "SLC26A11", "CD36", "SLC1A5", "SLC17A5", "SLC38A9", "CACNB4", "ACSL1", "SLC38A5", "SLC4A2", "APOE", "PPFIA4", "CPT2", "ABCD2", "ABCC5", "LDLR", "NCOA2", "ABCA1", "ATP11C")	0
GO_STAT_CASCADE	0.0153016	0.0946867	0.615491	1.6712	892	30	c("LIF", "CCL2", "STAT3", "STAT1", "SOCS3", "NMI", "PTPN1", "STAT2", "JAK2")	0
GO_SEGMENTATION	0.339591	0.606477	0.374772	1.09018	20711	43	c("SFRP1", "EGR2", "ROR2", "MLLT3", "NRP1", "OSR1", "WNT5A", "AXIN2", "FOXF1", "BMPR1A")	0
GO_POSITIVE_REGULATION_OF_PEPTIDASE_ACTIVITY	0.0640236	0.23484	0.414144	1.37402	4377	95	c("BAX", "BBC3", "RPS27L", "FAS", "LGALS9", "PML", "FBLN1", "STAT3", "BOK", "FN1", "PYCARD", "APAF1", "PPM1F", "PSME1", "DLC1", "JAK2", "NDUFA13", "MUL1", "PSME2", "CASP7", "BCAP31", "NOD1", "PCOLCE", "CYCS", "F3")	0
GO_INTERACTION_WITH_HOST	0.0319243	0.155278	0.474068	1.50366	2088	71	c("ICAM1", "GAS6", "TAP1", "CD55", "SCARB2", "SIVA1", "SERPINB9", "CTSB", "ITGA2", "EIF2AK2", "ZC3HAV1", "BCL2L1", "EFNB2")	0
GO_GASTRULATION	0.0347502	0.162427	0.461298	1.48197	2302	77	c("SFRP1", "EXOC4", "COL12A1", "COL7A1", "MMP2", "ITGA2", "TGFBR2", "WLS", "FN1", "TXNRD1", "FGFR2", "ETS2", "KLF4", "NR4A3", "SMAD1", "COL4A2", "WNT5A", "SRF", "SNAI1", "FOXF1", "BMPR2", "BMPR1A", "MEGF8")	0
GO_RESPONSE_TO_UV	0.00235512	0.0264357	0.532991	1.73644	157	84	c("CDKN1A", "CCND1", "BCL3", "BAX", "MDM2", "PTGS2", "MAP4K3", "PML", "GPX1", "EGFR", "RELA", "IMPACT")	0
GO_REGULATION_OF_NEUROTRANSMITTER_TRANSPORT	0.477941	0.707626	0.392343	0.981838	26692	20	c("PTGER4", "PFN2", "ATP2A2", "MEF2C", "DTNBP1")	0
GO_NEGATIVE_REGULATION_OF_VASCULATURE_DEVELOPMENT	5.02757e-05	0.00138665	0.756663	2.13012	2	36	c("LIF", "CXCL10", "SULF1", "CCL2", "SERPINF1", "SERPINE1", "PTGER4", "THBS1", "PML", "ECSCR", "STAT1", "KLF4")	0
GO_SKIN_EPIDERMIS_DEVELOPMENT	0.710964	0.872807	0.293535	0.816782	42130	34	c("EGFR", "RELA", "FGFR2", "ZDHHC21", "ACVR1B", "LAMA5", "FUZ", "FOXQ1", "SNAI1")	0
GO_NUCLEOTIDE_EXCISION_REPAIR	0.275225	0.544807	0.342627	1.1241	18610	88	c("POLK", "POLR2L", "SUMO1", "RPA1", "MNAT1", "UBC", "SUMO2", "COPS6", "ERCC5", "POLR2K", "GTF2H4", "RBX1", "PPIE", "UBE2V2", "MMS19", "RBBP8", "COPS7A", "SUMO3", "PNKP", "ERCC3", "CCNH", "RAD23A", "POLD4", "TCEA1", "CDK7", "POLR2D", "HMGN1", "COPS2", "POLR2G", "RFC1", "ERCC1", "POLR2A", "RAD23B", "COPS5", "CUL4B", "GTF2H2", "AQR", "UBE2N", "GTF2H3", "POLR2J", "POLR2B", "UBB")	0
GO_POSITIVE_REGULATION_OF_REACTIVE_OXYGEN_SPECIES_METABOLIC_PROCESS	0.00189293	0.0231305	0.619141	1.83146	116	47	c("CDKN1A", "IL6", "ICAM1", "PTGS2", "PDGFRB", "THBS1", "TGFBR2", "EGFR", "DDAH1", "KLF4", "JAK2", "TSPO", "NOS1AP", "HDAC4", "GADD45A")	0
GO_GOLGI_TO_ENDOSOME_TRANSPORT	0.186415	0.442387	-0.484112	-1.26156	8496	16	c("DOPEY2", "CORO7", "MON2", "AP4M1", "WIPI1", "AP1AR", "EPS15")	0
GO_REGULATION_OF_MUSCLE_HYPERTROPHY	0.23931	0.504766	0.448301	1.20112	13868	28	c("IGF1", "GLRX3", "RGS2", "PDE9A", "NR4A3", "ATP2B4", "IL6ST")	0
GO_FATTY_ACID_BIOSYNTHETIC_PROCESS	0.385979	0.64041	0.355116	1.05045	23856	47	c("LPL", "PTGS2", "PTGS1", "ELOVL5", "HSD17B12", "ACSS2", "MIF", "NDUFAB1", "DECR2", "MYO5A", "PTGES", "ELOVL1", "MLYCD", "PRKAG2")	0
GO_RECEPTOR_INTERNALIZATION	0.134448	0.361984	-0.439477	-1.30291	5686	27	c("GRIA1", "EZR", "CD36", "RAMP2", "ARRB1")	0
GO_MULTICELLULAR_ORGANISM_METABOLIC_PROCESS	0.0295395	0.148593	0.551247	1.57554	1781	39	c("COL12A1", "ADAM15", "COL7A1", "MMP2", "COL5A2", "CTSB", "COL18A1", "CTSK", "COL5A1", "CTSD", "MMP19", "TRAM2", "ADAMTS2", "COL4A2", "TIPARP", "COL6A3", "COL3A1")	0
GO_HOMEOSTASIS_OF_NUMBER_OF_CELLS	0.0111346	0.0758728	0.48181	1.58863	756	91	c("IL6", "TNFAIP3", "BAX", "CSF1", "ADAR", "FAS", "BCL6", "SIVA1", "SFXN1", "HMOX1", "MTHFD1", "PRDX1", "JAK2", "RPS19", "PTPN2", "NCSTN", "PRDX5", "JAM3", "SRF", "SKIL", "SLC11A2", "MEF2C", "PKNOX1")	0
GO_REGULATION_OF_RYANODINE_SENSITIVE_CALCIUM_RELEASE_CHANNEL_ACTIVITY	0.182657	0.438619	-0.494546	-1.26856	8393	15	c("DMD", "GSTO1", "PKD2", "PDE4D", "FKBP1B")	0
GO_REGULATION_OF_LIPID_TRANSPORT	0.360728	0.620718	0.380066	1.07463	21581	37	c("NFKBIA", "THBS1", "PLTP", "SCP2", "IRS2", "MIF", "TSPO", "ACSL4", "PTCH1", "NUS1", "PTPN11", "ITGAV", "NFKB1", "AKT2", "CRY1", "MAPK9", "LRP1")	0
GO_REGULATION_OF_REPRODUCTIVE_PROCESS	0.000240562	0.00458334	0.664193	1.98717	14	50	c("LIF", "TIMP1", "SULF1", "SFRP1", "IGF1", "NPPC", "SERPINF1", "PTGER4", "NRK", "FGFR2", "ACVR1B", "PLCB1", "WNT5A")	0
GO_POSITIVE_REGULATION_OF_HORMONE_SECRETION	0.0188973	0.10837	0.569435	1.62752	1139	39	c("LIF", "NNAT", "GJA1", "PTGER4", "NLGN2", "IRS2", "JAK2")	0
GO_DNA_STRAND_ELONGATION	0.613058	0.805542	0.342857	0.874871	34573	22	c("PARP3", "PRIM2")	0
GO_NEURON_PROJECTION_MORPHOGENESIS	0.363592	0.624532	0.29135	1.04963	27412	179	c("KIF26B", "DCLK1", "CXCL12", "BAIAP2", "GJA1", "MATN2", "NBL1", "EGR2", "S100A6", "LAMA2", "CHN1", "FARP1", "MAP1B", "NDN", "FGFR2", "EFNB2", "IMPACT", "NR4A3", "NRP1", "ITGA1", "PLXNA1", "FLOT1", "ROBO2", "FMOD", "KLF7", "WNT5A", "FEZ2", "FEZ1", "RYK")	0
GO_REGULATION_OF_CELL_DIVISION	0.448838	0.684844	0.289812	1.00179	32055	128	c("LIF", "IGF1", "PDGFRB", "NEK6", "FGFR2", "SVIL", "TGFB3", "YBX1", "PLCB1", "WNT5A", "CHMP1B", "BUB3", "MAD1L1", "PTCH1", "PTEN", "H2AFY", "PDCD6IP", "CALR", "CUL9", "UVRAG", "PDGFA", "PCID2", "CAV2")	0
GO_REGULATION_OF_LYMPHOCYTE_MEDIATED_IMMUNITY	0.00764368	0.0576461	0.648465	1.74963	444	29	c("C3", "TAP1", "LGALS9", "BCL6", "SERPINB9", "B2M")	0
GO_SOMATIC_DIVERSIFICATION_OF_IMMUNE_RECEPTORS	0.690975	0.858195	0.322568	0.815326	38771	21	c("ADAR", "TCF7", "EXOSC3", "CTNNBL1")	0
GO_NOTCH_SIGNALING_PATHWAY	0.897615	0.984656	-0.215354	-0.745648	33156	55	c("CDKN1B", "KAT2B", "TBX2", "MAML2", "ITCH", "SPEN", "TMEM100", "HES1", "RBM15", "SNAI2")	0
GO_RESPONSE_TO_RADIATION	2.59134e-05	0.000926486	0.508804	1.86336	1	207	c("CDKN1A", "CXCL10", "CCND1", "ICAM1", "BCL3", "SFRP1", "CCL2", "AEN", "CXCL12", "MGMT", "IL1R1", "BAX", "MDM2", "CCL7", "CCL11", "PTGS2", "BHLHE40", "MAP4K3", "PML", "GPX1", "VCAM1", "EGFR", "SLC1A2", "SOCS3", "SERPINE2", "BCL2L1", "JUNB", "RELA", "IMPACT")	0
GO_HEART_DEVELOPMENT	0.973906	1	0.194544	0.731968	78414	270	c("ADM", "MDM2", "GJA1", "ADAM15", "PDGFRB", "ENG", "PRICKLE1", "ID3", "TGFBR2", "BICC1", "TPM1", "FAT4", "HAS2", "PDLIM5", "FGF12", "MTHFD1", "FGFR2", "MBD1", "COL5A1", "GAA", "SMAD1", "NRP1", "DLC1", "OSR1", "LMNA", "WNT5A", "CRELD1", "DAND5", "MNAT1", "JUN", "SRF", "AXIN2", "SNAI1", "GLI3", "FOXF1", "COL3A1", "FZD1", "MEF2C", "BMPR1A", "COX17", "MEGF8", "PTCH1")	0
GO_TISSUE_REGENERATION	0.127119	0.348766	0.536221	1.36828	7168	22	c("IGF1", "GJA1", "ADAM15", "GPX1", "IFRD1", "POSTN")	0
GO_MESODERM_MORPHOGENESIS	0.0475705	0.197072	0.553838	1.52269	2797	32	c("EXOC4", "ITGA2", "WLS", "TXNRD1", "FGFR2", "KLF4", "NR4A3", "SMAD1", "WNT5A", "SRF", "SNAI1", "FOXF1", "BMPR2", "BMPR1A")	0
GO_NEGATIVE_REGULATION_OF_SMOOTHENED_SIGNALING_PATHWAY	0.0786168	0.267823	0.63006	1.48512	4248	15	c("KCTD11", "HHIP", "SERPINE2", "PTCH2", "GLI3", "PTCH1")	0
GO_RECEPTOR_METABOLIC_PROCESS	0.168152	0.417741	-0.365692	-1.22058	6450	46	c("GRIA1", "EZR", "CD36", "FAM109A", "RAMP2", "FAM109B", "ARRB1")	0
GO_INFLAMMATORY_RESPONSE	1.38181e-05	0.000660369	0.710705	2.4825	0	139	c("HP", "C4B", "CXCL10", "IL6", "ICAM1", "CXCL1", "CASP4", "CCL2", "TNFAIP3", "C3", "CSF1", "CCL7", "GJA1", "CCL11", "PTGS2", "PTGS1", "SLC7A2", "TNFAIP6", "FAS", "LGALS9", "THBS1", "ECM1", "TNIP2", "IL1RAP", "BCL6", "STAT3", "TNFRSF1A", "VCAM1", "GSDMD", "MYD88", "NFKB2", "CXCL2", "LY96", "HMOX1", "FN1", "PYCARD", "REL", "NMI", "IL1RL2", "RELB", "AFAP1L2", "RELA", "SDC1", "S1PR3", "SMAD1", "IL17…	0
GO_TRNA_TRANSPORT	0.529938	0.748269	0.353986	0.941171	30578	27	c("AAAS", "RAN", "NUP98", "NUP188", "NUP37", "SEH1L", "NUP93", "NUP155", "NUP214")	0
GO_REGULATION_OF_NIK_NF_KAPPAB_SIGNALING	0.712497	0.873578	0.313682	0.800425	40181	22	c("EIF2AK2", "RELA", "TSPAN6", "NOD1", "IRAK1", "ACTN4", "DLG1")	0
GO_POSITIVE_REGULATION_OF_LIGASE_ACTIVITY	0.405629	0.653701	0.313637	1.03061	27484	89	c("PSMB8", "PSMB10", "PSME1", "FBXW7", "PSME2", "UBC", "PSMB5", "PSMA3", "PSMB3", "XRCC4", "BUB3", "PSMD12", "GCLM", "PSMB4", "PSMC2", "ANAPC1", "PTEN", "PSMD11", "UBE2L3", "PSMC4", "DCUN1D5", "PSMA4", "PSMA7", "PSMA2", "PSMD14", "STUB1", "PSME3", "PSMC1", "RAB1A", "DCUN1D3", "PSMD2", "PSMD4", "PSMF1", "CDC16")	0
GO_REGULATION_OF_TRANSCRIPTION_FROM_RNA_POLYMERASE_II_PROMOTER_IN_RESPONSE_TO_HYPOXIA	0.517105	0.737398	-0.33113	-0.953409	22234	24	c("EPAS1", "VEGFA", "CITED2", "UBE2D1", "VHL")	0
GO_REGULATION_OF_INTRACELLULAR_PROTEIN_TRANSPORT	0.021883	0.120481	0.375253	1.3888	1715	229	c("CDKN1A", "SULF2", "IL6", "BCL3", "CCL2", "IGF1", "GAS6", "MDM2", "NFKBIA", "PKIA", "PTGS2", "LGALS9", "TMEM173", "EGFR", "CTSK", "PKIG", "PTPN1", "PRDX1", "TGFB3", "PTPN14", "JAK2", "FBXW7", "LITAF", "SREBF1", "DDX58", "PARL", "BCAP31", "FAM20B", "AXIN2")	0
GO_TUBE_DEVELOPMENT	0.0533571	0.209949	0.336727	1.27982	4373	303	c("CDKN1A", "LIF", "SFRP1", "KIF26B", "PDPN", "ADM", "BAX", "CSF1", "GJA1", "CCL11", "TNC", "PML", "CP", "HHIP", "SDC4", "ENG", "STAT1", "PRICKLE1", "MAN2A1", "TGFBR2", "EGFR", "FSTL3", "FAT4", "SERPINE2", "CTSZ", "MTHFD1", "APAF1", "FGFR2", "SDC1", "EFNB2", "NR4A3", "SMAD1", "TCF7", "NRP1", "DLC1", "GLI1", "OSR1", "TGFB3", "ADAMTS2", "HS6ST1", "ROBO2", "ATP6AP2", "LAMA5", "WNT5A", "RARRES2", "FU…	0
GO_LOCOMOTION	0.000262707	0.00484586	0.389151	1.53035	22	472	c("CXCL10", "IL6", "ICAM1", "CXCL1", "CCL2", "KIF26B", "GRB14", "DCLK1", "CXCL12", "NRTN", "PDPN", "BAX", "TNFRSF12A", "GAS6", "FAT1", "CCL7", "MARK1", "NDNF", "CD55", "IL17RA", "GJA1", "CCL11", "MATN2", "CXCL16", "PDGFRB", "LGALS9", "THBS1", "PML", "ARSB", "EGR2", "GPX1", "SDC4", "ENG", "SCARB2", "PLTP", "CD44", "SIVA1", "ECSCR", "STAT1", "VCAM1", "PROS1", "CTSB", "ITGA2", "RSPH9", "EGFR", "CXCL…	0
GO_RESPONSE_TO_EXTRACELLULAR_STIMULUS	5.17257e-05	0.00141319	0.489658	1.79527	3	209	c("CDKN1A", "CXCL10", "IL6", "CCND1", "ICAM1", "SFRP1", "CCL2", "MGMT", "IGF1", "ADM", "GAS6", "MDM2", "C2", "PTGS2", "SLC2A1", "TNC", "ARSB", "CP", "ZFP36", "VCAM1", "ITGA2", "EIF2AK2", "GSDMD", "TGFBR2", "PIM1", "SLC1A2", "ATF3", "SOCS3", "LDHA", "HMOX1", "KLF10", "APAF1", "RELA", "MBD1", "IMPACT")	0
GO_REGULATION_OF_PROTEIN_COMPLEX_ASSEMBLY	0.171461	0.423076	0.317419	1.17074	13380	222	c("PSRC1", "ICAM1", "BAIAP2", "BAX", "BBC3", "CCL11", "XAF1", "PTGER4", "FAS", "EIF2AK2", "PMEPA1", "ARPC1B", "RGS2", "PFN2", "PYCARD", "IMPACT", "FBLIM1", "CAPZB", "KIRREL", "DNAJC15", "CAPG", "BIRC2", "SUMO1", "RPA1", "JUN", "SRF", "VPS16", "CHMP1B", "ACTR3", "TWF1", "ERCC5", "DLG1", "CAPZA1", "FNIP1", "GTF2H4", "PSMC2", "RBX1", "PDCD6IP", "PEX14", "VPS41", "PSMC4", "VASP", "TBCD", "FER", "HSP9…	0
GO_REGULATION_OF_REGULATED_SECRETORY_PATHWAY	0.69548	0.861467	0.285255	0.83371	42561	44	c("LGALS9", "SYTL2", "STXBP2", "HMOX1", "PFN2", "PLCB1", "ATP2A2", "SYT6", "FOXF1")	0
GO_ORGANELLE_ASSEMBLY	0.999513	1	0.164962	0.618824	80117	262	c("RPS27L", "PDGFRB", "DZIP1", "NEK6", "BIRC3", "VPS36", "RSPH9", "TPM1", "RAB20", "WDR35", "DYNC2LI1", "NLGN2", "ATP6V1D", "RFX3", "BBIP1", "RPS19", "DZIP1L", "LAMA5", "RPF2", "BIRC2", "FUZ", "B9D2", "SRF", "MDN1", "CHMP1B", "RPSA", "VPS28", "ARL6", "MRPL11", "C1QBP", "SNF8", "RPF1", "EHD3", "TMEM216", "RAB11A", "PTEN", "PDCD6IP")	0
GO_MITOTIC_DNA_INTEGRITY_CHECKPOINT	0.0177811	0.104029	0.505916	1.58282	1148	65	c("CDKN1A", "CCND1", "BAX", "MDM2", "RPS27L", "PML")	0
GO_CARDIAC_VENTRICLE_DEVELOPMENT	0.939875	1	0.216978	0.653644	58807	52	c("MDM2", "TPM1", "FGFR2", "WNT5A", "DAND5", "FOXF1", "FZD1", "MEF2C")	0
GO_GLYCEROLIPID_BIOSYNTHETIC_PROCESS	0.630625	0.816767	0.265519	0.901932	44197	112	c("LPL", "LCLAT1", "GK", "PLAUR", "FGFR2", "IRS2", "PIGU", "PIGM", "PLSCR1", "ABHD5", "PIGN", "GPAA1", "TAMM41", "PIGK", "PIGS", "ARF3", "MTMR1", "PIGF", "FABP5")	0
GO_REGULATION_OF_GLUCOSE_METABOLIC_PROCESS	0.304635	0.574738	0.3701	1.11492	19060	52	c("IL6", "SESN2", "IGF1", "IRS2", "PTPN2", "BPGM")	0
GO_EXTRINSIC_APOPTOTIC_SIGNALING_PATHWAY_VIA_DEATH_DOMAIN_RECEPTORS	0.148876	0.38772	0.522393	1.333	8395	22	c("BAX", "FAS", "TNFRSF1A", "BLOC1S2")	0
GO_PURINE_NUCLEOSIDE_BIOSYNTHETIC_PROCESS	0.590111	0.790871	0.298002	0.90939	37317	56	c("AK1", "APRT", "ATP5E", "TCIRG1", "AK2", "NME1", "IMPDH1", "ALDOA", "PRKAG2", "STOML2", "SLC35B2", "ATP5C1", "ATP5D", "SURF1", "ATP5G1", "IMPDH2", "ATP5H", "SLC26A2", "ATP5B", "ATP5A1", "ATP5J", "GMPS", "ACACA", "ATP5L", "ATP5J2", "PPCDC")	0
GO_FEMALE_SEX_DIFFERENTIATION	0.160407	0.40571	0.418648	1.26529	10061	53	c("ICAM1", "SFRP1", "BAX", "AHR", "FAS", "BCL2L1", "ACVR1B", "MMP19", "ARID5B", "ROBO2", "WNT5A", "CEBPB", "TIPARP", "NRIP1")	0
GO_POSITIVE_REGULATION_OF_PHAGOCYTOSIS	0.00372645	0.0369232	0.697327	1.82531	212	25	c("C4B", "CCL2", "C3", "GAS6", "C2", "PROS1", "ITGA2", "PYCARD")	0
GO_POSITIVE_REGULATION_OF_DNA_REPAIR	0.454502	0.687689	0.396692	1.00268	25502	21	c("MGMT", "EGFR", "H2AFX", "UBE2V2")	0
GO_NIK_NF_KAPPAB_SIGNALING	0.0101631	0.0709213	0.522757	1.63944	657	66	c("PSMB8", "BIRC3", "PSMB10", "NFKB2", "REL", "MAP3K14", "RELB", "PSME1", "PSME2", "BIRC2", "UBC", "PSMB5", "PSMA3", "IRAK1", "PSMB3", "PSMD12", "PSMB4", "PSMC2", "FBXW11", "PSMD11", "PSMC4", "PSMA4", "MAP3K7", "PSMA7", "PSMA2", "NFKB1", "PSMD14", "PSME3", "PSMC1", "ZFP91", "PSMD2", "PSMD4", "UBE2M", "CHUK", "PSMF1")	0
GO_MAMMARY_GLAND_DEVELOPMENT	0.0723328	0.253712	0.440676	1.3889	4707	68	c("CCND1", "MGMT", "CSF1", "HK2", "CCL11", "PML", "ITGA2", "TGFBR2", "FGFR2", "APRT", "IRS2", "TGFB3", "JAK2", "WNT5A", "CEBPB", "NME1")	0
GO_NEGATIVE_REGULATION_OF_SECRETION	0.00373567	0.0369232	0.543287	1.72681	244	72	c("LIF", "IL6", "SFRP1", "GAS6", "PTGS1", "PTGER4", "LGALS9", "PML", "FBLN1", "PTGER3", "RHBDF2", "HMOX1", "FN1")	0
GO_MITOTIC_SPINDLE_ORGANIZATION	0.663361	0.839638	-0.275397	-0.872316	26753	36	c("STMN1", "ARHGEF10", "RCC1", "SPAST", "TUBGCP4", "PLK2", "CLASP1", "RHOA", "SUN2", "PCNT", "SMC3", "KIF2A", "MAP4")	0
GO_REGULATION_OF_PROTEIN_CATABOLIC_PROCESS	0.136119	0.364663	0.314663	1.18807	11026	281	c("TIMP1", "TNFAIP3", "PSMB8", "MDM2", "CTSC", "TRIB1", "GJA1", "ODC1", "PML", "GPX1", "PSMB10", "ECSCR", "PRICKLE1", "GCLC", "EGFR", "SERPINE2", "RELA", "PSME1", "ADAM9", "RNF19B", "NKD2", "FBXW7", "NKD1", "NDUFA13", "PSME2", "WNT5A", "TIPARP", "SUMO1", "BCAP31", "UBC", "PSMB5", "PSMA3", "PSMB3", "SUMO2", "BUB3", "PSMD12", "VPS28", "MAD1L1", "ARIH1", "SNF8", "PSMB4", "PSMC2", "ANAPC1", "UBE2V2",…	0
GO_POSITIVE_REGULATION_OF_CHEMOKINE_PRODUCTION	0.00670736	0.0533641	0.739943	1.79069	366	17	c("IL6", "LPL", "LGALS9", "EIF2AK2", "HMOX1", "PYCARD", "MIF", "WNT5A")	0
GO_REGULATION_OF_GLYCOGEN_METABOLIC_PROCESS	0.798241	0.932962	0.294363	0.728952	44374	19	c("IGF1", "IRS2")	0
GO_ENDODERM_DEVELOPMENT	0.234588	0.501008	0.436464	1.19999	13797	32	c("COL12A1", "COL7A1", "MMP2", "FN1", "COL4A2")	0
GO_VESICLE_COATING	0.865194	0.971727	0.238873	0.731312	54899	57	c("CTSC", "COL7A1", "CTSZ", "SEC24D", "SEC13", "TMED9", "SCFD1", "SAR1B", "TRAPPC9", "RAB1B", "TRAPPC2L", "PICALM", "SEC22B", "SEC31A", "PIK3C2A", "RAB1A", "TRAPPC6A", "TMED10", "SEC23IP")	0
GO_CYTOPLASMIC_SEQUESTERING_OF_TRANSCRIPTION_FACTOR	0.707948	0.871321	-0.313875	-0.817938	32268	16	c("MXI1", "MDFI", "PKD2", "THRA", "PKD1", "CCDC22", "NFKBIL1", "CREB3")	0
GO_PROTEIN_TRANSPORT_ALONG_MICROTUBULE	0.938593	1	-0.23246	-0.605774	42781	16	c("ICK", "TTC21B")	0
GO_PYRIMIDINE_CONTAINING_COMPOUND_METABOLIC_PROCESS	0.324723	0.59406	0.400551	1.10808	19157	33	c("SLC19A2", "CTPS", "UCK2", "NT5C", "NME1", "TDG", "TYMS", "RRM1", "DTYMK")	0
GO_OXIDATION_REDUCTION_PROCESS	0.158801	0.403517	0.291083	1.14414	13885	469	c("CYP7B1", "STEAP4", "SESN2", "DCXR", "BAX", "SOD2", "ALDH1A3", "CPT1C", "HK2", "PTGS2", "PTGS1", "HTATIP2", "SRXN1", "KDM5D", "CP", "GPX1", "UTY", "HHIP", "CYGB", "PTGR1", "VCAM1", "CPOX", "GLRX3", "AKR1B10", "MGST1", "GPX8", "GSR", "LDHA", "HMOX1", "STBD1", "PHYH", "TXNRD2", "TXNRD1", "ME1", "SOD3", "CYB5R3", "RETSAT", "MTHFD1", "NDUFA11", "GAA", "P4HA2", "COX10", "HSD17B12", "LOXL2", "NR4A3",…	0
GO_WATER_HOMEOSTASIS	0.652299	0.833285	-0.323723	-0.857115	29539	17	c("HYAL2", "ADCY9", "ADCY6")	0
GO_GOLGI_TO_PLASMA_MEMBRANE_PROTEIN_TRANSPORT	0.996645	1	-0.157874	-0.429393	44261	19	c("KIF13A", "MACF1", "NSF", "VAMP4", "VAMP5", "GCC2", "GOLGA4", "RAB34", "VAMP7", "RAB31", "VAMP2", "BLZF1", "SYS1", "GOLPH3", "SPTBN1", "VAMP3", "RAB10", "ARFRP1")	0
GO_VIRAL_LIFE_CYCLE	0.519912	0.739955	0.264625	0.97114	40261	211	c("ICAM1", "CCL2", "GAS6", "TAP1", "CD55", "AAAS", "SCARB2", "SIVA1", "CTSB", "ITGA2", "THOC6", "EFNB2")	0
GO_REGULATION_OF_SMOOTH_MUSCLE_CELL_MIGRATION	0.0201051	0.113942	0.59897	1.63622	1177	31	c("IGF1", "TRIB1", "SERPINE1", "PTGER4", "PDGFRB", "ITGA2", "TPM1", "HAS2", "NRP1", "PLXNA1", "HDAC4", "F3", "POSTN")	0
GO_ENTRAINMENT_OF_CIRCADIAN_CLOCK	0.462755	0.695453	0.402108	0.995767	25724	19	c("BHLHE40", "PML")	0
GO_REGULATION_OF_CYTOKINE_SECRETION	0.00741854	0.0566863	0.587149	1.71605	453	44	c("IL6", "LPL", "GAS6", "IL17RA", "PTGER4", "LGALS9", "PML", "FBLN1", "GSDMD", "FN1", "PYCARD", "IL17RC", "MIF", "WNT5A")	0
GO_CELLULAR_RESPONSE_TO_AMINO_ACID_STARVATION	0.0247331	0.130706	0.693334	1.65578	1345	16	c("CDKN1A", "EIF2AK2", "ATF3", "IMPACT")	0
GO_REGULATION_OF_ESTABLISHMENT_OF_PROTEIN_LOCALIZATION_TO_MITOCHONDRION	0.896024	0.984656	-0.209903	-0.773215	30221	77	c("BMF", "PTPN5", "BAG4", "HES1", "PPP1R13B", "SIRT4", "OSCP1", "ATG13", "SREBF2", "RHOU", "BNIP3L", "DYNLL1", "BCL2L11", "RNF31", "YWHAQ", "SNIP1")	0
GO_PRESYNAPTIC_PROCESS_INVOLVED_IN_SYNAPTIC_TRANSMISSION	0.441357	0.680082	-0.330986	-1.00648	18378	30	c("SYT17", "PPFIA4", "NAAA", "STXBP1", "SCRIB", "STX2", "DVL1")	0
GO_PROTEIN_UBIQUITINATION	0.965355	1	0.197709	0.772099	83285	428	c("TNFAIP3", "PSMB8", "MDM2", "SPSB1", "PDZRN3", "KCTD11", "ENC1", "RNF169", "FBXO6", "BIRC3", "PSMB10", "CDC34", "FBXL22", "SOCS3", "FBXO25", "PSME1", "UBE3B", "RNF213", "RNF19B", "FEM1B", "MARCH5", "FBXW7", "TSPAN17", "UBR4", "UBE2E2", "MUL1", "FEM1C", "DTX4", "PSME2", "BIRC2", "UBE2L6", "TRIM25", "FBXL14", "RING1", "UBC", "TRAF3", "PSMB5", "PSMA3", "PSMB3", "BUB3", "PSMD12", "BACH1", "RNF185",…	0
GO_MAINTENANCE_OF_CELL_NUMBER	0.237069	0.502357	0.353177	1.15684	16004	87	c("LIF", "SFRP1", "IGF1", "STAT3", "SETD6", "KLF10", "KLF4", "POLR2L")	0
GO_CELL_MORPHOGENESIS_INVOLVED_IN_DIFFERENTIATION	0.489629	0.717536	0.265499	0.9877	38711	241	c("SFRP1", "KIF26B", "DCLK1", "CXCL12", "BAIAP2", "MATN2", "ADAM15", "EGR2", "S100A6", "LAMA2", "FN1", "HAS2", "CHN1", "COL18A1", "FARP1", "MAP1B", "NDN", "FGFR2", "EFNB2", "LOXL2", "NR4A3", "AKIP1", "NRP1", "PLXNA1", "FRMD6", "FLOT1", "ROBO2", "FMOD", "LAMA5", "KLF7", "WNT5A", "MYH9", "FEZ2", "FEZ1", "RYK", "ACTN1", "SRF", "C1GALT1C1", "SNAI1")	0
GO_NEGATIVE_REGULATION_OF_CHROMOSOME_ORGANIZATION	0.990165	1	-0.173071	-0.618426	35034	65	c("TET1", "ZW10", "HNRNPA1", "JARID2", "RAD50", "KDM1A", "TERF2IP", "SIRT1", "TERF2", "ATAD2B", "KDM3A", "KLHL22", "SMG6", "SIN3A", "MECP2", "PSMG2", "ATAD2", "UBR5", "PHF2")	0
GO_COENZYME_BIOSYNTHETIC_PROCESS	0.588729	0.790056	0.289053	0.914737	38433	70	c("ACSL5", "ELOVL5", "ME1", "MTHFD1", "PNP", "HSD17B12", "ACSS2", "PCBD2", "COQ6", "MOCS2", "COQ2", "ACSL4", "ELOVL1", "MLYCD", "QDPR", "PPT1", "TECR", "COQ4", "MTHFS", "NADK", "ACOT13", "NDUFA9", "PDSS2", "COQ7")	0
GO_NEGATIVE_REGULATION_OF_INFLAMMATORY_RESPONSE	0.127062	0.348766	0.46937	1.33419	7634	38	c("TNFAIP3", "SERPINF1", "TNFAIP6", "PTGER4", "GPX1", "TNFRSF1A", "SOCS3", "KLF4", "RPS19", "PTPN2")	0
GO_REGULATION_OF_CALCIUM_ION_DEPENDENT_EXOCYTOSIS	0.667439	0.841598	-0.302779	-0.85409	29104	22	c("SYT17", "KCNB1")	0
GO_ORGANOPHOSPHATE_CATABOLIC_PROCESS	0.449847	0.68521	0.331164	1.00089	28217	53	c("GPX1", "DERA", "PDE9A", "PNP", "NUDT18", "NUDT1", "NT5C", "PGM2", "PDE4A", "SMPD1", "INPP1", "ITPA", "MLYCD", "PTEN", "HINT1", "TDG", "ABHD12", "NUDT5")	0
GO_POSITIVE_REGULATION_OF_CHROMATIN_MODIFICATION	0.391192	0.643055	0.338417	1.04249	24934	59	c("LIF", "PML", "BCL6")	0
GO_CRANIAL_SKELETAL_SYSTEM_DEVELOPMENT	0.602915	0.800937	0.325797	0.889988	35325	31	c("SLC39A1", "TGFBR2", "MTHFD1", "FGFR2", "TGFB3", "FREM1", "PRRX1", "GLI3", "MEF2C", "MEGF8")	0
GO_DNA_TEMPLATED_TRANSCRIPTION_INITIATION	0.995797	1	-0.166792	-0.67102	27955	133	c("E2F3", "RARG", "CTGF", "TEAD2", "RXRB", "KAT2B", "MAML2", "CDK8", "RARA", "TAF5", "TAF4", "GTF2A1", "TBP", "RORA", "TAF13", "RSF1", "CD3EAP", "THRA", "ESRRA", "NR2F1", "MED20", "NOTCH2", "TBPL1", "MED23", "NR2C2", "RTF1", "POLR2I", "NCOA6", "MED13", "NR3C1", "MAML3", "TAF1B", "RBPJ", "TFB2M")	0
GO_DEOXYRIBONUCLEOTIDE_METABOLIC_PROCESS	0.365041	0.625433	0.438565	1.08605	20292	19	c("DERA", "NUDT18", "NUDT1", "AK2", "NT5C", "TDG", "TYMS", "RRM1", "DTYMK")	0
GO_CELLULAR_PROCESS_INVOLVED_IN_REPRODUCTION_IN_MULTICELLULAR_ORGANISM	0.687361	0.855435	0.264695	0.863676	46156	85	c("SFRP1", "BAX", "DZIP1", "HSPA2", "HEXB", "BCL2L1", "NPHP1", "ROBO2")	0
GO_POSITIVE_REGULATION_OF_CELL_DEATH	0.00493445	0.0443794	0.373265	1.43724	413	354	c("HP", "CDKN1A", "IL6", "ZMAT3", "SFRP1", "ADM", "BAX", "TNFRSF12A", "ALDH1A3", "BBC3", "PHLDA3", "RPS27L", "CTSC", "PTGS2", "FAS", "GADD45G", "IGF2R", "LGALS9", "THBS1", "PML", "ITM2C", "BCL6", "SIVA1", "CDC34", "ECSCR", "ID3", "EIF2AK2", "ATF3", "LDHA", "PLAUR", "BOK", "PYCARD", "BCL2L1", "COL18A1", "APAF1", "PPM1F", "NR4A3", "ITGA1", "DLC1", "TGFB3", "JAK2", "TFDP1", "FBXW7", "PTPN2", "NDUFA1…	0
GO_ER_ASSOCIATED_UBIQUITIN_DEPENDENT_PROTEIN_CATABOLIC_PROCESS	0.865665	0.971727	0.241874	0.721094	53820	49	c("FBXO6", "AUP1", "NPLOC4", "RNF185", "UBE2J2", "DNAJC10", "PSMC2", "WFS1", "PSMC4", "UBE2J1", "EDEM1", "DERL2", "PSMC1", "FAF2", "DERL1", "HSP90B1", "STT3B", "UBXN8")	0
GO_TUMOR_NECROSIS_FACTOR_MEDIATED_SIGNALING_PATHWAY	0.000152476	0.00322315	0.609911	1.93858	9	72	c("EDA2R", "TNFRSF12A", "TNFSF13B", "PSMB8", "FAS", "BIRC3", "PSMB10", "TNFRSF1A", "STAT1", "PYCARD", "MAP3K14", "PSME1", "JAK2", "PSME2", "BIRC2", "LTBR", "UBC", "TRAF3", "PSMB5", "PSMA3", "PSMB3", "PSMD12")	0
GO_SIGNAL_RELEASE	0.31034	0.579461	0.366961	1.10908	19466	53	c("IL6", "ADM", "SYTL2", "WLS")	0
GO_REGULATION_OF_T_CELL_DIFFERENTIATION	0.0481038	0.198253	0.533565	1.50865	2877	37	c("IL6", "IRF1", "LGALS9", "BCL6", "TGFBR2", "IL1RL2", "PNP", "PTPN2", "AP3B1", "GLI3")	0
GO_ADAPTIVE_IMMUNE_RESPONSE	3.10549e-05	0.00106665	0.652627	2.03648	1	64	c("C4B", "IL6", "ICAM1", "BCL3", "C3", "CTSC", "TAP1", "CD55", "C2", "FAS", "KDM5D", "BCL6", "NFKB2", "RELB")	0
GO_TRANSLESION_SYNTHESIS	0.0287183	0.146681	0.588217	1.59714	1675	30	c("ISG15", "POLK", "UBE2L6", "TRIM25", "RPA1", "UBC", "NPLOC4", "REV1")	0
GO_METHIONINE_METABOLIC_PROCESS	0.547819	0.75981	-0.363661	-0.932828	25174	15	c("MTR", "MTHFR", "MTRR", "MSRA", "EIF2B4", "MTHFD2L")	0
GO_DICARBOXYLIC_ACID_TRANSPORT	0.231198	0.497807	0.468951	1.21815	13178	24	c("SLC19A2", "PDPN", "SLC1A2", "PRAF2")	0
GO_DNA_RECOMBINATION	0.997618	1	-0.159602	-0.619637	30573	105	c("HMGB3", "MND1", "RMI1", "RNF8", "MRE11A", "SLX1B", "RAD50", "WDR48", "RPA2", "BRCA2", "SMC6", "MSH2", "POLD3", "SFR1", "INO80D", "RAD21", "NCOA6", "INO80E", "FEN1", "POLB", "NFRKB", "RBPJ", "PAXIP1", "ZFYVE26", "POLD2", "LIG1", "RNF168", "WRN", "ATM", "SETX", "MSH3", "SWAP70", "LIG3", "TOP2B", "POLA1", "KLHDC3", "YY1", "GINS2", "RFC5", "KIN", "SFPQ", "UBE2B", "PSMC3IP", "NONO", "MCRS1")	0
GO_POST_TRANSLATIONAL_PROTEIN_MODIFICATION	0.911635	0.992183	0.252869	0.611953	49880	17	c("ARSB", "STT3A", "SUMF2", "SUMF1", "STT3B", "LCMT1", "ARSA", "ICMT", "ATG12", "ATG5")	0
GO_PROTEIN_FOLDING	0.293063	0.561687	0.308746	1.09491	21615	157	c("GNB5", "GNAI1", "B2M", "HSPA2", "PPIC", "ERP44", "RP2", "BAG2", "PPIH", "PIGK", "HSPA9", "DNAJA2", "BAG1", "AIP", "TOR1B", "HSPA14", "PPIL3", "CCT7", "DNAJC10", "TXNDC11", "PPIE", "PRKCSH", "WFS1", "CALR", "DNAJB1", "DNAJA3", "PDRG1", "PDCL", "TOR2A", "TBCD", "HSP90AA1", "GANAB", "TMX3", "PPID", "DNAJC7", "TXNL1", "LRPAP1", "DNAJC24", "PTGES3", "TCP1", "DNAJC1", "PFDN1", "ERP29", "PPIL4", "DNL…	0
GO_GLYCOSPHINGOLIPID_METABOLIC_PROCESS	0.0367456	0.167848	0.57183	1.56208	2152	31	c("ST6GALNAC5", "BAX", "A4GALT", "ARSB", "GLTP", "GLA", "HEXB", "HEXA", "ST6GALNAC4", "NEU1", "SMPD1")	0
GO_NEURON_MIGRATION	0.00275804	0.0296925	0.612047	1.804	169	46	c("DCLK1", "CXCL12", "BAX", "GAS6", "MARK1", "NDNF", "GJA1", "MATN2", "NDN", "NRP1")	0
GO_REGULATION_OF_ACTION_POTENTIAL	0.0549668	0.213543	-0.587519	-1.50705	2525	15	c("ADRA1A", "KCNB1", "JUP")	0
GO_REGULATION_OF_NF_KAPPAB_IMPORT_INTO_NUCLEUS	0.0411996	0.178882	0.629415	1.57511	2300	20	c("BCL3", "NFKBIA", "PTGS2", "LGALS9", "PRDX1", "LITAF")	0
GO_REGULATION_OF_PROTEASOMAL_PROTEIN_CATABOLIC_PROCESS	0.669755	0.842704	0.255508	0.889014	48222	135	c("MDM2", "TRIB1", "GPX1", "ECSCR", "PRICKLE1", "GCLC", "PSME1", "RNF19B", "NKD2", "FBXW7", "PSME2", "SUMO1", "BCAP31", "SUMO2", "BUB3", "MAD1L1", "ARIH1", "PSMC2", "UBE2V2", "PTEN", "SOCS5", "PCID2", "RCHY1", "PSMC4", "RAD23A", "PSMD14", "STUB1", "PSME3", "PSMC1", "SGTA", "BAG6", "RAB1A")	0
GO_POSITIVE_REGULATION_OF_MYELOID_CELL_DIFFERENTIATION	0.00120343	0.0163941	0.666408	1.88426	71	37	c("LIF", "ISG15", "RUNX1", "CSF1", "TRIB1", "KLF10", "ACVR1B", "FOS")	0
GO_CALCIUM_ION_REGULATED_EXOCYTOSIS	0.679631	0.849465	-0.302758	-0.844403	29828	21	SYT17	0
GO_CELLULAR_RESPONSE_TO_NITROGEN_COMPOUND	0.0123011	0.0818945	0.375797	1.41232	988	267	c("ICAM1", "CASP4", "SFRP1", "CCL2", "BAIAP2", "IGF1", "MDM2", "PTGS2", "RYR3", "ADAR", "FAS", "MMP2", "HCN1", "CIB2", "STAT3", "COL5A2", "TMEM173", "EGFR", "ZC3HAV1", "GSTM2", "BCL2L1", "KLF10", "RELA", "IMPACT", "KLF4", "GNG8", "COL16A1", "NR4A3", "SMAD1", "ATP6V1D", "APRT", "TCIRG1", "PTPN1", "IRS2", "FLOT1", "JAK2", "RGS10", "PTPN2", "PLCB1", "PRKAR1B", "MUL1", "ATP2B4", "BCAR1", "CEBPB", "SR…	0
GO_MOLTING_CYCLE	0.380451	0.63687	0.373983	1.05743	22761	37	c("PTGS2", "EGFR", "RELA", "FGFR2", "ZDHHC21", "ACVR1B", "PTCH2", "LAMA5", "FUZ", "FOXQ1", "SNAI1")	0
GO_DNA_BIOSYNTHETIC_PROCESS	0.391604	0.64327	0.327872	1.03995	25624	71	c("ISG15", "POLK", "TEP1", "UBE2L6", "TRIM25", "POLE4", "RPA1", "UBC", "TNKS1BP1", "NPLOC4", "REV1", "CHRAC1", "TYMS", "RBBP8")	0
GO_SUBSTRATE_ADHESION_DEPENDENT_CELL_SPREADING	0.202516	0.4645	-0.424633	-1.22263	8707	24	c("EPHA1", "ITGA8", "FGFRL1", "MERTK")	0
GO_MULTI_ORGANISM_LOCALIZATION	0.436695	0.677292	0.334079	1.00969	27392	53	c("TAP1", "AAAS", "THOC6", "UBC", "VPS28", "RAN", "NUP98", "NUP188", "CAV2", "NUP37", "SEH1L", "THOC2", "TAP2", "NUP93", "TCP1", "DERL1", "NUP155", "NUP214", "KPNA1")	0
GO_NEGATIVE_REGULATION_OF_CELL_DEATH	1.14618e-05	0.000660369	0.462653	1.81613	0	459	c("CDKN1A", "TIMP1", "IL6", "IFIT3", "ICAM1", "BCL3", "SFRP1", "CCL2", "TNFAIP3", "CXCL12", "MGMT", "IGF1", "BAX", "SOD2", "PLAC8", "GAS6", "MDM2", "WISP1", "NFKBIA", "NDNF", "SERPINF1", "HTATIP2", "LGMN", "SERPINE1", "ADAR", "FAS", "PDGFRB", "PRNP", "THBS1", "IER3", "GPX1", "TNIP2", "CD44", "BCL6", "BIRC3", "STAT3", "SERPINB9", "GCLC", "CTSB", "EIF2AK2", "PIM1", "EGFR", "MYD88", "CTH", "SOCS3", …	0
GO_TRANSCRIPTION_INITIATION_FROM_RNA_POLYMERASE_II_PROMOTER	0.963953	1	-0.189239	-0.736945	29361	107	c("E2F3", "RARG", "CTGF", "TEAD2", "RXRB", "KAT2B", "MAML2", "CDK8", "RARA", "TAF5", "TAF4", "GTF2A1", "TBP", "RORA", "TAF13", "THRA", "ESRRA", "NR2F1", "MED20", "NOTCH2", "MED23", "NR2C2", "POLR2I", "NCOA6", "MED13")	0
GO_POSITIVE_REGULATION_OF_DEVELOPMENTAL_GROWTH	0.17363	0.426491	0.381617	1.22599	11506	77	c("CXCL12", "IGF1", "TNFRSF12A", "C3", "CSF1", "PTGER4", "TGFBR2", "FN1", "MAP1B", "FGFR2", "NRP1", "PLCB1", "MUL1")	0
GO_REGULATION_OF_ERYTHROCYTE_DIFFERENTIATION	0.374954	0.633481	0.409151	1.07099	21431	25	c("ISG15", "ACVR1B")	0
GO_POSITIVE_REGULATION_OF_SEQUENCE_SPECIFIC_DNA_BINDING_TRANSCRIPTION_FACTOR_ACTIVITY	0.0132627	0.0863117	0.447819	1.53159	935	118	c("EDA2R", "IL6", "ICAM1", "NFKBIA", "LGALS9", "EIF2AK2", "CTH", "NFKB2", "PYCARD", "RELA", "GTF2A2", "ANXA3", "ARID5B", "JAK2", "WNT5A", "TRIM25", "IRAK2", "DDX58", "UBC", "SRF", "NOD1", "IRAK1", "HDAC4")	0
GO_ENDOMEMBRANE_SYSTEM_ORGANIZATION	0.27789	0.546045	0.285526	1.08917	22936	316	c("ANO3", "BAIAP2", "GAS6", "A4GALT", "TSPAN5", "AAAS", "TMEM43", "VMP1", "NEK6", "DMPK", "SYTL2", "TNFRSF1A", "VPS36", "FAT4", "SERPINE2", "SYNE1", "COL5A1", "SCP2", "KCNB2", "FLOT1", "BBIP1", "BLOC1S2", "NKD2", "PLSCR1", "LMNA", "TSPAN17", "LAMA5", "ATP2A2", "SUMO1", "HTT", "USP6NL", "DYM", "ASNA1", "CHMP1B", "SURF4", "MYO5A", "MYOF", "NPLOC4", "TOR1B", "TMED9", "CTDNEP1", "ZMPSTE24", "VPS28", …	0
GO_GLYCEROPHOSPHOLIPID_METABOLIC_PROCESS	0.783712	0.92608	-0.214031	-0.877978	21026	151	c("PDGFRA", "INPP4B", "IRS1", "PNPLA6", "MTMR14", "MBOAT2", "FGF10", "FGFR3", "EFR3B", "PIK3CA", "FGFR1", "LPGAT1", "DDHD2", "FGFR4", "PIGA", "MTM1", "PCYT2", "FAM126A", "MTMR6", "INPP5K", "DDHD1", "TMEM55B", "IP6K1", "PNPLA8", "FYN")	0
GO_REGULATION_OF_PROTEIN_ACETYLATION	0.431681	0.676487	0.347579	1.01586	26417	44	c("LIF", "RPS6KA4")	0
GO_REGULATION_OF_NEUROLOGICAL_SYSTEM_PROCESS	0.154891	0.398203	0.55279	1.33777	8474	17	c("IL6", "ITGA2", "COMT")	0
GO_INTRINSIC_APOPTOTIC_SIGNALING_PATHWAY	1.45425e-05	0.000660369	0.657992	2.19614	0	99	c("EDA2R", "CDKN1A", "CASP12", "CASP4", "BCL3", "ZMAT3", "AEN", "BAX", "BBC3", "PHLDA3", "RPS27L", "PML", "GPX1", "SIVA1", "TNFRSF1A", "SHISA5", "HMOX1", "BOK", "PYCARD", "BCL2L1", "APAF1", "PPM1F")	0
GO_CELLULAR_RESPONSE_TO_HEAT	0.00239379	0.0264596	0.734552	1.87436	134	22	c("CDKN1A", "CXCL10", "THBS1", "HMOX1", "CLPB", "IRAK1", "MYOF")	0
GO_T_CELL_RECEPTOR_SIGNALING_PATHWAY	0.261045	0.529989	0.349247	1.13782	17512	84	c("PSMB8", "NFKBIA", "PSMB10", "RELA", "PSME1", "PSME2", "BCAR1", "UBC", "PSMB5", "PSMA3", "PSMB3", "PSMD12", "PSMB4", "STOML2", "PSMC2", "FBXW11", "PTEN", "PSMD11", "PSMC4", "PSMA4", "MAP3K7", "PSMA7", "PSMA2", "NFKB1", "PDE4B", "PSMD14", "PSME3", "PSMC1")	0
GO_REGULATION_OF_PROTEIN_STABILITY	0.279504	0.54729	0.312328	1.10474	20540	154	c("CDKN1A", "IGF1", "MDM2", "PML", "TNIP2", "PFN2", "PYCARD", "FBXW7", "MUL1", "SUMO1", "SREBF1", "GAPDH", "ZSWIM7", "CCT7", "QRSL1", "FBXO7", "GOLGA7", "FBXW11", "PTEN", "LAMP2", "WFS1", "CALR", "DNAJA3", "TBRG1", "HSP90AA1", "GTPBP4", "GNL3L", "CTSA", "USP3", "STUB1", "CTSH", "BAG6", "TCP1", "LAMP1", "PFN1", "COG7", "DNLZ", "MDM4", "KAT2A", "ASPH", "DERL1")	0
GO_REGULATION_OF_DNA_METABOLIC_PROCESS	0.0297969	0.148779	0.378981	1.37977	2277	197	c("CDKN1A", "IL6", "MGMT", "IGF1", "BAX", "NPPC", "PARP3", "GJA1", "RNF169", "PDGFRB", "PML", "BCL6", "ID3", "EGFR", "APAF1", "MBD1", "KLF4", "ANXA3", "GLI1", "TGFB3", "ZBTB38", "FBXW7", "HNRNPC")	0
GO_NADH_METABOLIC_PROCESS	0.540666	0.754587	0.379473	0.929202	29867	18	c("HK2", "GAPDH", "ALDOA", "TPI1", "IDH3B", "MDH1", "PGAM1", "MDH2", "IDH3G", "PGK1", "PFKL")	0
GO_POSITIVE_REGULATION_OF_NUCLEOCYTOPLASMIC_TRANSPORT	0.00120729	0.0163941	0.572022	1.81435	78	71	c("SULF2", "IL6", "IGF1", "GAS6", "MDM2", "PTGS2", "LGALS9", "TMEM173", "EGFR", "TGFB3", "JAK2")	0
GO_REGULATION_OF_BLOOD_VESSEL_ENDOTHELIAL_CELL_MIGRATION	0.786395	0.926149	0.278878	0.757217	45893	30	c("PTGS2", "THBS1", "KLF4")	0
GO_GROWTH	0.0855482	0.280891	0.342529	1.26052	6649	217	c("IL6", "SFRP1", "KIF26B", "DCLK1", "IGF1", "ADM", "NPPC", "CSF1", "NDNF", "GJA1", "CCL11", "ADAM15", "TNC", "NUBP1", "GPX1", "TGFBR2", "SLC1A2", "PDLIM5", "BCL2L1", "NOP58", "MAP1B", "NDN", "FGFR2", "IMPACT", "COL27A1", "MAGI2", "SMAD1", "NRP1", "PLXNA1", "TGFB3", "ARID5B", "THBS3", "FMOD", "EVC", "WNT5A")	0
GO_EMBRYONIC_MORPHOGENESIS	0.153574	0.395333	0.313708	1.17682	12309	262	c("SFRP1", "EFEMP1", "EXOC4", "ADM", "BAX", "ALDH1A3", "FBN2", "COL12A1", "GJA1", "COL7A1", "MMP2", "SDC4", "ENG", "PRICKLE1", "SLC39A1", "ITGA2", "TGFBR2", "ROR2", "WLS", "SOCS3", "FN1", "TXNRD1", "MTHFD1", "APAF1", "FGFR2", "TSHZ1", "ETS2", "KLF4", "NR4A3", "SMAD1", "TCF7", "NRP1", "DLC1", "GLI1", "OSR1", "TGFB3", "NAGLU", "COL4A2", "LAMA5", "WNT5A", "FUZ")	0
GO_INTERSTRAND_CROSS_LINK_REPAIR	0.0416289	0.180188	-0.558037	-1.53766	1837	20	c("DCLRE1A", "FANCC", "ATR", "RNF8", "SLX1B", "FANCE", "FANCL", "RPA2")	0
GO_POSITIVE_REGULATION_OF_TELOMERE_MAINTENANCE_VIA_TELOMERE_LENGTHENING	0.818309	0.944213	-0.265287	-0.748331	35683	22	c("ATR", "HNRNPA1", "HMBOX1", "MAP2K7", "MAPK3", "DKC1", "ATM", "TNKS2")	0
GO_NEGATIVE_REGULATION_OF_T_CELL_PROLIFERATION	0.452211	0.686155	0.401259	1.00415	25255	20	c("PRNP", "LGALS9", "CEBPB", "DLG1", "MAD1L1", "ERBB2")	0
GO_POSITIVE_REGULATION_OF_CARTILAGE_DEVELOPMENT	0.275908	0.545413	0.501788	1.18277	14911	15	c("SOX5", "RELA", "LOXL2", "SMAD1", "WNT5A", "GLI3", "BMPR2", "PKDCC")	0
GO_REGULATION_OF_INSULIN_SECRETION_INVOLVED_IN_CELLULAR_RESPONSE_TO_GLUCOSE_STIMULUS	0.926719	0.999173	-0.22584	-0.650251	39847	24	c("ARRB1", "SIDT2", "GPR27", "FKBP1B", "HMGCR", "SYBU", "NCOA6", "CDK16")	0
GO_NEGATIVE_REGULATION_OF_CANONICAL_WNT_SIGNALING_PATHWAY	0.229676	0.495722	0.337384	1.15243	16182	117	c("SFRP1", "PSMB8", "PSMB10", "PRICKLE1", "ROR2", "BICC1", "MLLT3", "PSME1", "GLI1", "NKD2", "NKD1", "PSME2", "WNT5A", "FUZ", "UBC", "AXIN2", "PSMB5", "PSMA3", "PSMB3", "GLI3", "PSMD12", "FZD1", "AES", "PSMB4", "PSMC2", "RBX1", "PSMD11", "DDIT3", "MCC", "PSMC4", "PSMA4", "PSMA7", "PSMA2", "DKK3", "PSMD14", "PSME3", "PSMC1", "LIMD1")	0
GO_REGULATION_OF_CELLULAR_RESPONSE_TO_TRANSFORMING_GROWTH_FACTOR_BETA_STIMULUS	0.357866	0.618365	-0.289009	-1.04941	12369	71	c("NPNT", "ASPN", "CDKN1C", "ADAMTSL2", "ITGA8", "MEN1", "MECOM", "ING2", "HTRA3", "BAMBI", "CITED2", "LTBP1", "DAB2", "TGFBR3", "BCL9L", "SMURF2", "SIRT1", "PDPK1", "LEMD3", "EID2", "TGFB1", "STK11", "BCL9", "TRIM33", "VASN", "MTMR4", "FURIN")	0
GO_PHOSPHATIDYLINOSITOL_DEPHOSPHORYLATION	0.487923	0.716482	-0.374429	-0.975736	22239	16	c("MTM1", "MTMR6", "INPP5K", "TMEM55B")	0
GO_CALCIUM_ION_TRANSPORT	0.344558	0.609436	-0.290665	-1.05779	11858	72	c("ADRA1A", "NOL3", "CACNB4", "TRPC1", "RAMP2", "CTGF", "SLC24A3", "ORAI1", "PKD2", "F2R", "FYN", "FKBP1B", "TPCN1", "IBTK", "ANXA6", "STIM1", "ATP2C1")	0
GO_ANTIGEN_PROCESSING_AND_PRESENTATION_OF_EXOGENOUS_PEPTIDE_ANTIGEN_VIA_MHC_CLASS_I	0.0390769	0.172773	0.511007	1.51764	2422	48	c("PSMB8", "PSMB10", "B2M", "PSME1", "PSME2", "PSMB5", "PSMA3", "PSMB3", "PSMD12", "PSMB4", "PSMC2", "PSMD11", "PSMC4", "PSMA4", "ITGAV", "PSMA7", "PSMA2", "PSMD14", "PSME3", "PSMC1", "PSMD2", "PSMD4", "PSMF1", "PSMB1", "PSMA6", "CYBA", "PSMB6", "PSMB7", "PSMB2", "PSMD1", "PSMA5", "PSMD8", "PSMC6")	0
GO_NEGATIVE_REGULATION_OF_CATALYTIC_ACTIVITY	0.00154158	0.0199305	0.375439	1.46618	132	428	c("HP", "CDKN1A", "C4B", "TIMP1", "IL6", "SFRP1", "TNFAIP3", "PODN", "BST2", "PSMB8", "C3", "GAS6", "MDM2", "TRIB1", "PKIA", "SERPINF1", "CRIM1", "SERPINE1", "ADAR", "COL7A1", "THBS1", "ECM1", "PML", "GPX1", "ENG", "CD44", "RENBP", "SYTL2", "BIRC3", "PSMB10", "SERPINB9", "PROS1", "DEPTOR", "GLA", "SOCS3", "PLAUR", "RGS2", "SERPINE2", "PYCARD", "DUSP3", "FARP1", "FGFR1OP", "PPM1F", "KLF4", "PKIG",…	0
GO_PYRIMIDINE_NUCLEOSIDE_TRIPHOSPHATE_METABOLIC_PROCESS	0.323126	0.591663	0.480473	1.13253	17463	15	c("CTPS", "UCK2", "NME1", "TYMS", "DTYMK", "CTPS2")	0
GO_CARDIAC_MUSCLE_TISSUE_DEVELOPMENT	0.490916	0.717664	-0.269483	-0.978511	16968	71	c("PDGFRA", "S1PR1", "TGFB2", "VEGFA", "GJC1", "TBX2", "NEBL", "RARA", "ZFPM2", "HEG1", "ARID1A", "SIRT6", "TGFBR3", "MEF2A", "MARCKS")	0
GO_LEUKOCYTE_APOPTOTIC_PROCESS	0.0109164	0.0747375	0.739737	1.74365	589	15	c("IL6", "BAX", "FAS", "SIVA1")	0
GO_NEGATIVE_REGULATION_OF_EMBRYONIC_DEVELOPMENT	0.047059	0.195809	0.65712	1.56929	2560	16	c("SULF1", "COL5A2", "COL5A1", "WNT5A", "FUZ", "SNAI1")	0
GO_POSITIVE_REGULATION_OF_NUCLEOTIDE_METABOLIC_PROCESS	0.0341351	0.16074	0.527859	1.54277	2088	44	c("CXCL10", "IGF1", "ADM", "NPPC", "PTGER4", "STAT3", "PTGER3", "MRAP")	0
GO_REGULATION_OF_NOTCH_SIGNALING_PATHWAY	0.148721	0.38772	0.501311	1.32375	8550	26	c("NFKBIA", "TSPAN5", "BCL6", "STAT3", "POGLUT1", "FBXW7", "TSPAN17", "IL6ST", "POSTN")	0
GO_INTERFERON_GAMMA_MEDIATED_SIGNALING_PATHWAY	0.000614003	0.0094581	0.756996	1.96637	34	24	c("ICAM1", "IRF1", "GBP2", "MID1", "PML", "CD44", "STAT1", "VCAM1", "IRF9", "B2M", "JAK2", "TRIM25")	0
GO_POSITIVE_REGULATION_OF_CYTOKINE_SECRETION	0.0453067	0.19071	0.586309	1.54819	2604	26	c("LPL", "IL17RA", "PTGER4", "LGALS9", "GSDMD", "PYCARD", "IL17RC", "MIF", "WNT5A", "PANX1", "POSTN")	0
GO_MICROTUBULE_BUNDLE_FORMATION	0.0550817	0.213543	0.65657	1.54761	2976	15	c("PSRC1", "RSPH9", "MAP1B")	0
GO_NEGATIVE_REGULATION_OF_CYSTEINE_TYPE_ENDOPEPTIDASE_ACTIVITY	0.0335944	0.159377	0.508215	1.531	2101	52	c("IL6", "GAS6", "MDM2", "THBS1", "GPX1", "CD44", "BIRC3", "SERPINB9", "PLAUR", "KLF4", "BIRC2", "PRDX5", "HTT", "TNFAIP8", "RPS6KA3", "FNIP1", "CASP8", "PRDX3", "DNAJA3", "PCID2")	0
GO_RESPONSE_TO_CARBOHYDRATE	0.00192491	0.0232273	0.528296	1.74444	130	92	c("ICAM1", "SESN2", "LPL", "IL1R1", "GAS6", "MDM2", "GJA1", "PTGS2", "SERPINF1", "PTGER4", "FAS", "THBS1", "CTSB", "ITGA2", "TGFBR2", "LDHA", "FN1", "ME1")	0
GO_ORGANIC_ACID_TRANSMEMBRANE_TRANSPORT	0.0290092	0.147106	-0.511314	-1.55483	1207	30	c("SLC7A10", "SLC6A6", "SLC1A4", "SLC36A2", "SLC1A5", "SLC17A5", "SLC38A9", "SLC38A5", "CPT2")	0
GO_SYSTEM_PROCESS	0.0450547	0.190202	0.321613	1.26002	3912	447	c("SULF2", "CXCL10", "ICAM1", "SULF1", "CXCL12", "EFEMP1", "IGF1", "ADM", "NPPC", "SOD2", "RGS16", "ALDH1A3", "GAS6", "GJA1", "PTGS2", "PTGS1", "SERPINF1", "AAAS", "LGMN", "PTGER4", "FAS", "PRNP", "TPP1", "EGR2", "GPX1", "DMPK", "ENG", "RENBP", "STAT1", "PIEZO2", "RCAN1", "GCLC", "PTGER3", "ITGA2", "TPM1", "TSHZ3", "EGFR", "GSTM2", "HMOX1", "STBD1", "RGS2", "SERPINE2", "HAS2", "CYB5R3", "CTSZ", "…	0
GO_REGULATION_OF_PROTEIN_MATURATION	0.00429334	0.039851	0.62282	1.7801	258	39	c("C4B", "C3", "MDM2", "CD55", "C2", "SERPINE1", "THBS1", "BIRC3", "PROS1", "SERPINE2", "CCBE1", "CLEC3B", "NKD2", "BIRC2", "MYH9")	0
GO_MONOCARBOXYLIC_ACID_BIOSYNTHETIC_PROCESS	0.166407	0.416141	0.390417	1.23833	10888	71	c("CYP7B1", "LPL", "ALDH1A3", "PTGS2", "PTGS1", "ELOVL5", "HSD17B12", "ACSS2", "BGN", "SCP2", "DSE", "MIF", "NDUFAB1", "VCAN", "DECR2", "CHST14", "AMACR", "MYO5A", "PTGES", "ELOVL1", "MLYCD", "PRKAG2")	0
GO_COLUMNAR_CUBOIDAL_EPITHELIAL_CELL_DEVELOPMENT	0.406101	0.654099	0.401606	1.04321	23148	24	c("CDKN1A", "RFX3", "WNT5A", "BMP5")	0
GO_EAR_MORPHOGENESIS	0.329516	0.598669	-0.32996	-1.08117	12918	42	c("SLITRK6", "ITGA8", "ABR", "HOXA2", "FZD2", "FGF10", "BCR", "FGFR1", "CHD7", "DVL2", "INSIG1", "SCRIB")	0
GO_TERMINATION_OF_RNA_POLYMERASE_II_TRANSCRIPTION	0.996919	1	0.165933	0.503269	62777	54	c("CSTF3", "THOC6", "SRSF5", "CPSF1", "PAPOLA", "THOC2", "MAGOH", "CDC40", "NCBP1", "SRSF9", "NUDT21", "CPSF2", "CPSF3", "RNPS1", "THOC5", "EIF4A3", "U2AF1", "SNRPE", "DHX38", "SNRPB", "SNRPD3")	0
GO_SYNAPTIC_SIGNALING	0.10516	0.315263	-0.321335	-1.23529	3284	99	c("GRIA1", "SYT17", "SLC1A4", "CACNB4", "SLC12A6", "SLC29A1", "APOE", "GJC1", "PPFIA4", "KIF1B", "NAAA", "KCNK3", "STXBP1", "SCRIB", "PTPRD", "SLC1A3", "AMPH", "DNM1", "STX2", "AKT1", "AKAP9", "DVL1")	0
GO_MITOTIC_CELL_CYCLE_CHECKPOINT	0.0390115	0.172748	0.441813	1.4495	2637	88	c("CDKN1A", "CCND1", "BAX", "MDM2", "RPS27L", "PML", "BCL2L1")	0
GO_RESPONSE_TO_LIPID	1.16663e-05	0.000660369	0.452699	1.76224	0	411	c("CDKN1A", "CXCL10", "IL6", "CCND1", "ICAM1", "CXCL1", "SFRP1", "CCL2", "TNFAIP3", "SBNO2", "IGF1", "ADM", "BAX", "C3", "MDM2", "NFKBIA", "AHR", "TRIB1", "PTGS2", "PTGS1", "SERPINF1", "CXCL16", "SERPINE1", "PTGER4", "TNC", "FAS", "PDGFRB", "IGF2R", "LGALS9", "THBS1", "ARSB", "GNAI1", "TNIP2", "STAT3", "SERPINB9", "TNFRSF1A", "VCAM1", "PTGER3", "PROS1", "B2M", "PGRMC2", "ID3", "ITGA2", "EIF2AK2",…	0
GO_NEGATIVE_REGULATION_OF_MACROAUTOPHAGY	0.701674	0.8664	-0.310706	-0.822651	31775	17	c("NRBP2", "MTM1", "NPC1", "PHF23")	0
GO_REGULATION_OF_MITOPHAGY	0.351634	0.613284	0.386822	1.08301	20911	35	c("CTSK", "FBXW7", "TSPO", "SREBF1", "PARL", "WBP11", "WDR75", "VPS13C", "HIF1A", "KAT2A", "ZDHHC8", "PARK7", "DNM1L", "CTTN", "U2AF1")	0
GO_FATTY_ACID_METABOLIC_PROCESS	0.244714	0.51206	0.323309	1.13119	17740	141	c("SESN2", "LPL", "PDPN", "C3", "CPT1C", "PTGS2", "PTGS1", "GPX1", "CYGB", "TNFRSF1A", "PTGR1", "ACSL5", "ABCC1", "ELOVL5", "PHYH", "HSD17B12", "ACSS2", "SCP2", "ABHD5", "MIF", "NDUFAB1", "DECR2", "AMACR", "SLC27A3", "MYO5A", "MAPKAPK2", "PCCA", "PTGES", "ACSL4", "ELOVL1", "MLYCD", "PRKAG2")	0
GO_ACTIVATION_OF_IMMUNE_RESPONSE	0.000196348	0.0039329	0.470377	1.71163	14	196	c("C4B", "TNFAIP3", "BAIAP2", "BAX", "PSMB8", "C3", "IFIH1", "NFKBIA", "CD55", "C2", "LGMN", "LGALS9", "TNIP2", "BIRC3", "PSMB10", "CTSB", "TMEM173", "MYD88", "ARPC1B", "LY96", "PYCARD", "RELB", "CTSK", "RELA", "NR4A3", "PSME1", "IRAK4", "PSME2", "BIRC2", "BCAR1", "IRAK2", "DDX58", "UBC", "NOD1", "TRAF3", "SERPING1", "PSMB5", "PSMA3", "IRAK1", "PSMB3", "RPS6KA3", "TANK", "PSMD12", "MAPKAPK2", "AC…	0
GO_VASCULATURE_DEVELOPMENT	0.0081201	0.060452	0.38231	1.44029	654	274	c("LIF", "CCL2", "PDPN", "ADM", "BAX", "TNFRSF12A", "MDM2", "NDNF", "AHR", "GJA1", "PTGS2", "ADAM15", "HTATIP2", "SERPINE1", "PTGER4", "PDGFRB", "TNFAIP2", "MMP2", "THBS1", "ECM1", "GPX1", "ENG", "RHOJ", "ECSCR", "PRICKLE1", "TGFBR2", "ELK3", "SOCS3", "HMOX1", "FN1", "HAS2", "CCBE1", "JUNB", "COL18A1", "FGFR2", "COL5A1", "EFNB2", "LOXL2", "NOTCH3", "NRP1", "MMP19", "OSR1", "RNF213", "PTPN14", "HS…	0
GO_CELL_CYCLE_G2_M_PHASE_TRANSITION	0.617839	0.808523	0.273683	0.903702	42046	92	c("CDKN1A", "FGFR1OP", "TUBB4B", "PLCB1", "PHLDA1", "MNAT1", "UBC", "BACH1", "GADD45A", "FBXW11", "PPP1R12A", "CKAP5", "PPP1R12B", "HSP90AA1", "MAPRE1", "NINL", "ENSA", "CCNH", "PPP2R1A")	0
GO_NEGATIVE_REGULATION_OF_CYTOKINE_SECRETION	0.030529	0.15139	0.692212	1.63162	1649	15	c("IL6", "GAS6", "PTGER4", "PML", "FBLN1", "FN1")	0
GO_NEGATIVE_REGULATION_OF_BINDING	0.545464	0.75727	0.293782	0.941715	36046	76	c("BAX", "NFKBIA", "ADAM15", "B2M", "HMOX1", "JAK2", "SUMO1", "JUN", "AES", "TDG", "PEX14", "DDIT3", "GTPBP4", "MAPRE1", "GNL3L", "ANXA2", "STUB1", "LRPAP1")	0
GO_POSITIVE_REGULATION_OF_RESPONSE_TO_EXTRACELLULAR_STIMULUS	0.576383	0.781462	-0.300106	-0.919403	23867	31	c("RALB", "ULK1", "SIRT1", "LARP1", "BNIP3L", "BNIP3", "WDFY3", "MAPK3", "RAB12", "PINK1", "PIP4K2B", "SH3GLB1", "PAFAH1B2", "SPTLC2", "AMBRA1")	0
GO_POSITIVE_REGULATION_OF_CALCIUM_ION_TRANSPORT_INTO_CYTOSOL	0.0988191	0.304124	0.556788	1.42076	5572	22	c("CXCL10", "BAX", "GSTM2", "HTT")	0
GO_REGULATION_OF_SMOOTHENED_SIGNALING_PATHWAY	0.0643194	0.235188	0.520449	1.46514	3837	36	c("SFRP1", "KCTD11", "HHIP", "SERPINE2", "FGFR2", "GLI1", "PTCH2", "EVC", "FUZ", "PRRX1", "GLI3", "ARL6", "PTCH1")	0
GO_EPIDERMIS_DEVELOPMENT	0.350395	0.613222	0.32419	1.06721	23787	90	c("EDA2R", "COL7A1", "KAZN", "EGFR", "RELA", "FGFR2", "KLF4", "ZDHHC21", "ACVR1B", "ADAM9", "GLI1", "PTCH2", "FOSL2", "LAMA5", "WNT5A", "ATP2A2", "FUZ", "FOXQ1", "SNAI1", "PLOD3", "FABP5")	0
GO_REGULATION_OF_GASTRULATION	0.432835	0.676831	0.422232	1.02182	23682	17	c("PHLDB2", "COL5A2", "COL5A1", "KLF4", "OSR1", "BMPR1A")	0
GO_CELLULAR_RESPONSE_TO_IONIZING_RADIATION	0.0161255	0.0985221	0.591574	1.65626	958	35	c("CDKN1A", "SFRP1", "MGMT", "BCL2L1")	0
GO_ACTIN_MEDIATED_CELL_CONTRACTION	0.259581	0.528857	-0.389455	-1.15461	10979	27	c("TNNT1", "KCNH2", "DMD", "DES", "EPB41L5", "EMP2", "GJC1")	0
GO_POSITIVE_REGULATION_OF_INNATE_IMMUNE_RESPONSE	0.000138249	0.0030103	0.526613	1.83813	9	138	c("TNFAIP3", "PSMB8", "IFIH1", "NFKBIA", "LGMN", "LGALS9", "MMP2", "TNIP2", "BIRC3", "PSMB10", "CTSB", "TMEM173", "MYD88", "LY96", "PYCARD", "RELB", "CTSK", "RELA", "PSME1", "PLSCR1", "RPS19", "IRAK4", "PSME2", "BIRC2", "WNT5A", "IRAK2", "DDX58", "UBC", "NOD1", "TRAF3", "PSMB5", "PSMA3", "IRAK1", "PSMB3", "RPS6KA3", "TANK", "PSMD12", "MAPKAPK2", "PSMB4", "PSMC2", "FBXW11", "CASP8", "PSMD11", "TIR…	0
GO_NEUTRAL_LIPID_BIOSYNTHETIC_PROCESS	0.0582826	0.220636	0.652827	1.53879	3149	15	c("LPL", "LCLAT1", "GK", "ANG", "AGPAT3", "LPIN2")	0
GO_CELLULAR_RESPONSE_TO_NUTRIENT	0.00406541	0.0384752	0.740377	1.83345	225	19	c("SFRP1", "GAS6", "MDM2", "TNC", "PIM1", "HMOX1", "SRF", "FZD1", "POSTN")	0
GO_POSITIVE_REGULATION_OF_GLUCOSE_TRANSPORT	0.294372	0.561722	0.438359	1.14744	16825	25	c("IGF1", "C3", "SLC1A2", "NR4A3", "IRS2", "RARRES2")	0
GO_REGULATION_OF_PLASMA_MEMBRANE_ORGANIZATION	0.241947	0.508363	-0.339677	-1.14358	9192	48	c("EZR", "TGFB2", "CNST", "LDLRAP1", "RANGRF", "TMBIM1", "DAB2", "PLEKHM2", "WASL", "NUMB", "AKT1", "PDPK1", "TGFB1", "RHOG")	0
GO_RESPONSE_TO_AMINO_ACID	0.00321104	0.0333303	0.553506	1.74451	208	68	c("IL6", "ICAM1", "CCL2", "MGMT", "PTGER4", "FAS", "MMP2", "COL5A2", "EGFR", "SLC1A2", "BCL2L1", "RELA", "COL16A1")	0
GO_POSITIVE_REGULATION_OF_LYMPHOCYTE_DIFFERENTIATION	0.0813666	0.273045	0.53381	1.44028	4736	29	c("IL6", "GAS6", "LGALS9", "TGFBR2", "IL1RL2", "PNP", "AP3B1", "GLI3")	0
GO_VENTRICULAR_SEPTUM_DEVELOPMENT	0.74439	0.895737	-0.260262	-0.824374	30021	36	c("FZD2", "FGFRL1", "CITED2", "HES1", "ZFPM2", "RBM15", "HEG1", "LTBP1", "VANGL2")	0
GO_INSULIN_RECEPTOR_SIGNALING_PATHWAY	0.684849	0.853922	0.281651	0.845747	42787	51	c("BAIAP2", "ATP6V1D", "TCIRG1", "PTPN1", "IRS2", "PTPN2", "BCAR1", "SREBF1", "ATP6V1H", "CAV2", "ATP6AP1", "FER", "ATP6V1A", "ATP6V1F", "AKT2", "PIK3C2A", "ATP6V1G1", "ATP6V1B2")	0
GO_VIRION_ASSEMBLY	0.996313	1	0.162916	0.445041	58375	31	c("UBC", "USP6NL", "CHMP1B", "VPS28", "PDCD6IP", "RAB1B", "RAB1A", "VTA1", "CHMP1A", "CHMP3", "CHMP5", "UBB")	0
GO_NEGATIVE_REGULATION_OF_CARBOHYDRATE_METABOLIC_PROCESS	0.436538	0.677292	0.403071	1.01881	24494	21	c("IL6", "STAT3")	0
GO_SIGNAL_TRANSDUCTION_BY_P53_CLASS_MEDIATOR	0.000104481	0.00245997	0.596899	1.94126	6	83	c("EDA2R", "CDKN1A", "BCL3", "ZMAT3", "AEN", "BAX", "MDM2", "PHLDA3", "RPS27L", "PML", "SHISA5", "BOK", "PYCARD")	0
GO_BLOOD_VESSEL_REMODELING	0.163894	0.411297	0.539478	1.321	9053	18	c("LIF", "BAX", "MDM2", "BGN")	0
GO_GLIAL_CELL_MIGRATION	0.0739839	0.256289	0.592092	1.48171	4131	20	c("CCL2", "MATN2", "FN1", "HEXB", "NDN", "TSPO", "VCAN", "GLI3")	0
GO_MODULATION_BY_VIRUS_OF_HOST_MORPHOLOGY_OR_PHYSIOLOGY	0.87382	0.9733	0.256673	0.677765	50241	26	c("EIF2AK2", "ZC3HAV1", "BCL2L1", "CASP8", "TYMS", "RRAGA")	0
GO_PROTEIN_K48_LINKED_DEUBIQUITINATION	0.119053	0.338018	0.586154	1.39982	6478	16	c("TNFAIP3", "OTUB1")	0
GO_RNA_SECONDARY_STRUCTURE_UNWINDING	0.141262	0.373944	0.491782	1.32688	8223	29	c("DDX3Y", "DDX21", "DDX24", "DDX10", "DDX1", "DDX54", "DDX18", "DDX52", "DDX46", "DDX27", "DHX36", "DDX19B", "DDX23", "DDX55", "DDX47", "EIF4A3")	0
GO_ENDOPLASMIC_RETICULUM_CALCIUM_ION_HOMEOSTASIS	0.00998363	0.0700063	0.706996	1.75078	554	19	c("BAX", "BBC3", "PML", "GRINA", "ATP2A2", "BCAP31")	0
GO_POSITIVE_REGULATION_OF_RESPONSE_TO_WOUNDING	0.000423589	0.0070415	0.62682	1.93091	26	59	c("IL6", "CCL2", "LPL", "C3", "OSMR", "CCL7", "IL17RA", "CCL11", "PTGS2", "SERPINE1", "PTGER4", "THBS1", "TNFRSF1A", "PTGER3", "ITGA2", "TGFBR2", "IL17RC", "JAK2", "RPS19", "WNT5A")	0
GO_STEROID_METABOLIC_PROCESS	0.0227851	0.123801	-0.388188	-1.44838	751	83	c("LEPR", "HSD11B2", "CYP27A1", "APOC1", "FDPS", "MSMO1", "WNT4", "PLEKHA1", "IDI1", "LIPE", "APOE", "STAT5B", "HSD17B11", "LDLR", "ABCA1", "OSBPL1A", "STARD3", "HMGCS1", "INSIG1", "OSBPL5", "LDLRAP1", "NPC1", "HSD17B7", "NSDHL", "SREBF2", "WWOX", "CAT", "ACOT8", "HMGCR", "ERLIN1")	0
GO_DIVALENT_INORGANIC_CATION_HOMEOSTASIS	0.00633914	0.0515679	0.460958	1.58999	451	126	c("TMEM178", "CCL2", "SLC39A14", "CXCL12", "ADM", "BAX", "CCL7", "BBC3", "CD55", "GJA1", "CCL11", "RYR3", "TMTC2", "PML", "DMPK", "CIB2", "PTGER3", "GRINA", "HEXB", "S1PR3", "TMEM203", "JAK2", "ATP2A2", "ATP2B4")	0
GO_REGULATION_OF_ANION_TRANSMEMBRANE_TRANSPORT	0.390567	0.64277	0.451567	1.06439	21108	15	c("THBS1", "IRS2", "CLCN3", "AKT2", "CLCN5", "MTOR")	0
GO_TOXIN_TRANSPORT	0.747157	0.898201	-0.272709	-0.808496	31603	27	c("ANTXR2", "SLC22A3", "ARID1A", "DNM1", "CRTC2", "RAB43", "BNIP3")	0
GO_REGULATION_OF_PROTEIN_IMPORT	0.00500606	0.0447455	0.478601	1.62712	350	113	c("CDKN1A", "SULF2", "IL6", "BCL3", "IGF1", "GAS6", "NFKBIA", "PKIA", "PTGS2", "LGALS9", "TMEM173", "EGFR", "PKIG", "PRDX1", "TGFB3", "JAK2")	0
GO_NEGATIVE_REGULATION_OF_RESPONSE_TO_CYTOKINE_STIMULUS	0.30926	0.578753	0.44519	1.13599	17440	22	c("GAS6", "ADAR", "ECM1", "KLF4", "PTPN2", "MUL1", "IL6ST", "PXDN", "AES", "DNAJA3", "GSTP1", "RABGEF1")	0
GO_NEGATIVE_REGULATION_OF_DEPHOSPHORYLATION	0.0223806	0.122522	-0.477229	-1.55524	878	41	c("PPP4R4", "TGFB2", "AKAP1", "CNST", "ZFYVE1", "CCDC8", "MYO1D", "BAG4", "CEP192", "INPP5K", "UBN1", "FKBP1B", "IGBP1", "PPP1R35")	0
GO_CELLULAR_RESPONSE_TO_CYTOKINE_STIMULUS	1.24241e-05	0.000660369	0.623047	2.34363	0	269	c("EDA2R", "ISG15", "CXCL10", "IL6", "IFIT3", "ICAM1", "CXCL1", "SFRP1", "CCL2", "IFITM1", "PODN", "CXCL12", "SBNO2", "IFITM3", "IL1R1", "BST2", "TNFRSF12A", "IL13RA1", "TNFSF13B", "PSMB8", "CSF1", "OSMR", "GAS6", "CCL7", "NFKBIA", "IRF1", "GBP2", "IL17RA", "CCL11", "XAF1", "MID1", "ADAR", "PTGER4", "FAS", "LGALS9", "ISG20", "PML", "TNIP2", "IL1RAP", "CD44", "BIRC3", "PSMB10", "CDC34", "STAT3", "…	0
GO_FAT_CELL_DIFFERENTIATION	0.00391526	0.0380489	0.554034	1.73336	252	65	c("CCND1", "STEAP4", "PSMB8", "PLAC8", "PTGS2", "EGR2", "GPX1", "ID4", "MRAP", "RGS2", "KLF4", "NR4A3", "TMEM120A", "ARID5B", "PLCB1", "GRK5", "RARRES2", "CEBPB", "SREBF1")	0
GO_CELLULAR_RESPONSE_TO_INORGANIC_SUBSTANCE	0.166809	0.416141	0.397548	1.24378	10778	65	c("SERPINF1", "RYR3", "FAS", "PRNP", "B2M", "FSTL3", "HMOX1", "FN1", "JUNB", "SLC25A24", "FOS", "WNT5A", "TSPO", "JUN", "XRCC4")	0
GO_RESPONSE_TO_PROGESTERONE	0.0149573	0.0933542	0.639085	1.68755	859	26	c("CCL2", "C3", "PTGER4", "THBS1", "PTGER3", "SOCS3", "JUNB", "RELA", "TGFB3", "FOS", "TSPO", "SREBF1")	0
GO_GENE_SILENCING	0.536228	0.752364	0.279959	0.953862	37669	115	c("AAAS", "ADAR", "H2AFJ", "STAT3", "ZFP36", "H3F3B", "MBD1", "SMAD1", "POLR2L", "HIST3H2A", "DROSHA", "RAN", "NUP98", "POLR2K", "H2AFX", "H2AFY", "NUP188", "DOT1L", "SMARCA5", "NUP37", "SEH1L", "MBD3", "NUP93", "DNMT1", "LIMD1", "POLR2D", "NCBP1", "H2AFZ", "MBD2", "POLR2G", "DGCR8", "CHMP1A", "POLR2A", "SIRT5", "MORF4L2", "NUP155", "NUP214")	0
GO_POSITIVE_REGULATION_OF_SMOOTH_MUSCLE_CELL_MIGRATION	0.0225006	0.122715	0.679105	1.6629	1242	18	c("IGF1", "PTGER4", "PDGFRB", "ITGA2", "HAS2", "NRP1", "HDAC4", "F3", "POSTN")	0
GO_RESPONSE_TO_FATTY_ACID	0.249658	0.518287	0.407018	1.17485	15160	41	c("SFRP1", "PTGS2", "PTGS1", "PTGER4", "TNC", "ID3", "FN1")	0
GO_NUCLEOSIDE_MONOPHOSPHATE_BIOSYNTHETIC_PROCESS	0.0588892	0.222351	0.47856	1.44636	3693	53	c("AK1", "LHPP", "PRPS2", "UCK2", "APRT", "ATP5E", "TCIRG1", "AK2", "AMPD2", "IMPDH1", "ALDOA", "PRKAG2", "STOML2", "TYMS", "ATP5C1", "ATP5D", "SURF1", "ATP5G1", "IMPDH2", "ATP5H", "DUT", "ATP5B", "ATP5A1", "UPP2", "ATP5J", "GMPS", "ATP5L")	0
GO_DNA_SYNTHESIS_INVOLVED_IN_DNA_REPAIR	0.208178	0.47211	0.418537	1.21748	12696	43	c("ISG15", "POLK", "UBE2L6", "TRIM25", "RPA1", "UBC", "NPLOC4", "REV1", "RBBP8", "RCHY1")	0
GO_COLUMNAR_CUBOIDAL_EPITHELIAL_CELL_DIFFERENTIATION	0.534329	0.751356	0.319845	0.942739	32934	46	c("CDKN1A", "FGFR2", "RFX3", "BCCIP", "WNT5A", "BMP5", "GLI3", "MYO5A", "MEF2C")	0
GO_TRANSFORMING_GROWTH_FACTOR_BETA_RECEPTOR_SIGNALING_PATHWAY	0.01452	0.0918122	0.497733	1.58943	956	74	c("GDF15", "CCL2", "LTBP2", "PML", "ENG", "TGFBR2", "GCNT2", "KLF10", "SMAD1", "ADAM9", "TGFB3", "FOS", "FMOD", "UBC", "JUN", "SKIL", "COL3A1", "BMPR1A", "NEDD8")	0
GO_POSITIVE_REGULATION_OF_GROWTH	0.0720337	0.253712	0.388129	1.33322	5109	122	c("SFRP1", "CXCL12", "IGF1", "TNFRSF12A", "C3", "CSF1", "CXCL16", "PTGER4", "TGFBR2", "EGFR", "FN1", "H3F3B", "MAP1B", "FGFR2", "FGFR1OP", "PPM1F", "NRP1", "PLCB1", "MUL1", "SRF", "AGRN", "RPS6KA3", "EXOSC9", "MEF2C", "BMPR2", "ACSL4", "EXTL3", "MEGF8")	0
GO_NEGATIVE_REGULATION_OF_CELL_PROJECTION_ORGANIZATION	0.326484	0.595402	0.345024	1.08989	21291	69	c("DNM3", "EFEMP1", "ITM2C", "B2M", "SEMA3D", "PFN2", "NRP1", "CAPZB", "WNT5A", "ASAP1", "LGALS1", "IFRD1")	0
GO_TISSUE_REMODELING	0.0188022	0.108253	0.551312	1.61819	1154	45	c("LIF", "IL6", "BAX", "MDM2", "GJA1", "TPP1", "LRRK1", "CTSK", "BGN", "TGFB3")	0
GO_REGULATION_OF_CYTOPLASMIC_TRANSPORT	0.015095	0.0938095	0.367992	1.39184	1226	287	c("CDKN1A", "SULF2", "CXCL10", "IL6", "BCL3", "IGF1", "BAX", "GAS6", "MDM2", "NFKBIA", "PKIA", "PTGS2", "AAAS", "LGALS9", "PML", "TMEM173", "EGFR", "GSTM2", "PFN2", "CTSK", "PKIG", "PRDX1", "TGFB3", "PTPN14", "JAK2", "FBXW7", "ATP2A2", "LITAF", "SREBF1", "DDX58", "PARL", "BCAP31", "HTT", "FAM20B")	0
GO_OSSIFICATION	0.000316399	0.00555328	0.502709	1.76343	22	144	c("SFRP1", "IFITM1", "SBNO2", "IGF1", "RUNX1", "NPPC", "CSF1", "GJA1", "PTGS2", "ADAR", "TNC", "MMP2", "ECM1", "COL5A2", "EGFR", "FSTL3", "FAT4", "JUNB", "KLF10", "CTSK", "FGFR2", "NAB1", "CREB3L1", "PDLIM7", "SMAD1", "PHEX", "GLI1", "CLEC3B", "TGFB3", "DDX21", "THBS3", "HNRNPC", "SNRNP200", "VCAN", "AXIN2", "SNAI1", "BMP5", "HDAC4", "BMP3", "FBL", "IMPAD1", "FZD1", "MEF2C")	0
GO_MULTI_MULTICELLULAR_ORGANISM_PROCESS	0.00724712	0.0558115	0.496175	1.63338	491	90	c("LIF", "CCL2", "IGF1", "ADM", "PTGS2", "PTGER4", "FAS", "VMP1", "LGALS9", "MMP2", "NRK", "FBLN1", "PTGER3", "CTSB", "MAFF", "ITGA2", "TGFBR2", "SERPINE2", "HEXB", "JUNB", "COL16A1", "TGFB3", "FOS")	0
GO_REGULATION_OF_ENDOCYTOSIS	0.0920025	0.294083	0.387096	1.30899	6409	109	c("C4B", "CCL2", "C3", "GAS6", "C2", "SERPINE1", "PROS1", "B2M", "ITGA2", "PYCARD", "RUFY1", "MAGI2", "PTPN1", "FLOT1")	0
GO_REGULATION_OF_EPIDERMAL_CELL_DIFFERENTIATION	0.82122	0.945329	-0.274121	-0.735701	36756	18	c("ERRFI1", "EZH2", "HES1", "MAFG")	0
GO_MYELOID_LEUKOCYTE_MEDIATED_IMMUNITY	0.00552248	0.0478835	0.727966	1.80271	306	19	c("IL6", "SERPINB9", "STXBP2", "NR4A3", "ANXA3", "IRAK4")	0
GO_ACTION_POTENTIAL	0.0437063	0.185049	-0.482757	-1.48948	1799	32	c("SCN3A", "KCNA2", "KCNH2", "KCNB1", "ATP1A2", "DMD", "CACNB4", "GJC1", "SNTA1", "FKBP1B", "TPCN1", "ATP1B1")	0
GO_GOLGI_TO_VACUOLE_TRANSPORT	0.559827	0.769757	-0.321463	-0.925575	24071	24	c("DOPEY2", "CORO7", "MON2", "AP4M1", "WIPI1", "AP1AR", "EPS15")	0
GO_REGULATION_OF_CYTOKINE_BIOSYNTHETIC_PROCESS	0.00503247	0.0448432	0.648969	1.78424	295	32	c("IL6", "BCL3", "IRF1", "THBS1", "IGF2BP2", "HMOX1", "NMI", "RELA", "KLF4", "WNT5A", "CEBPB")	0
GO_NEGATIVE_REGULATION_OF_I_KAPPAB_KINASE_NF_KAPPAB_SIGNALING	0.120976	0.341177	0.504649	1.3616	7042	29	c("TNFAIP3", "NFKBIA", "STAT1", "PYCARD", "LITAF", "FBXW11", "CASP8", "DNAJA3", "TNIP1", "GSTP1")	0
GO_NUCLEAR_TRANSCRIBED_MRNA_CATABOLIC_PROCESS_DEADENYLATION_DEPENDENT_DECAY	0.976083	1	0.197721	0.58721	60522	48	c("ZFP36", "TNKS1BP1", "EXOSC9", "EIF4E", "EXOSC3", "EIF4G1", "LSM1", "EXOSC1", "LSM6", "POLR2D", "EXOSC7", "EXOSC8", "LSM5", "LSM4", "CNOT2", "EIF4A3", "LSM2", "ZFP36L1", "EDC4", "LSM7", "LSM3")	0
GO_HISTONE_H3_K4_METHYLATION	0.288934	0.557463	-0.412805	-1.13748	12756	20	c("SETD1B", "TET3", "KDM6A", "OGT", "CTR9", "SETD3", "RTF1", "WDR5", "PAXIP1", "TET2", "ARID4A")	0
GO_ALCOHOL_METABOLIC_PROCESS	0.0916831	0.29371	-0.29492	-1.21338	2422	155	c("LEPR", "SGMS2", "CYP27A1", "APOC1", "FDPS", "ALDH1A1", "INPP4B", "MSMO1", "IDI1", "LIPE", "GK5", "PNPLA6", "DPAGT1", "MBOAT2", "APOE", "IPMK", "SLC5A3", "SMPD2", "LDLR", "ABCA1", "SGMS1", "OSBPL1A", "STARD3", "HMGCS1", "INSIG1", "PLCG1", "OSBPL5", "INPP5K", "LDLRAP1", "NPC1", "HSD17B7", "ALDH3A2", "IP6K1", "NSDHL", "PNPLA8", "SREBF2", "CAT", "DHRS3", "PECR", "HMGCR", "ERLIN1", "SMPDL3A", "CHPT…	0
GO_CELL_SUBSTRATE_JUNCTION_ASSEMBLY	0.384802	0.640233	-0.356946	-1.04796	16355	26	c("COL17A1", "TNS1")	0
GO_MONOSACCHARIDE_TRANSPORT	0.259412	0.528857	0.482209	1.19413	14420	19	c("SESN2", "HK2", "SLC2A1", "M6PR", "SLC2A13", "FABP5")	0
GO_REGULATION_OF_B_CELL_ACTIVATION	3.31532e-05	0.00106665	0.746153	2.13261	1	39	c("CDKN1A", "IL6", "SFRP1", "TNFAIP3", "TNFSF13B", "AHR", "FAS", "TNIP2", "BCL6")	0
GO_REGULATION_OF_STEROL_TRANSPORT	0.60688	0.802889	0.367117	0.876728	33026	16	c("NFKBIA", "PLTP", "SCP2", "TSPO", "PTCH1", "NUS1")	0
GO_POSITIVE_REGULATION_OF_INTRACELLULAR_SIGNAL_TRANSDUCTION	4.64695e-05	0.00131496	0.428761	1.67229	3	421	c("EDA2R", "LIF", "CXCL10", "IL6", "ICAM1", "CCL2", "IGF1", "BST2", "BAX", "C3", "CSF1", "GAS6", "CCL7", "BBC3", "GJA1", "CCL11", "MID1", "PTGS2", "PTGER4", "FAS", "GADD45G", "PDGFRB", "GLIPR2", "MAP3K8", "LGALS9", "THBS1", "NEK6", "ECM1", "TMEM9B", "MAP4K3", "GPX1", "TNIP2", "NRK", "CD44", "BIRC3", "STAT3", "TNFRSF1A", "LRRK1", "SHISA5", "EIF2AK2", "ST5", "EGFR", "MYD88", "WLS", "CTH", "ZC3HAV1"…	0
GO_NEGATIVE_REGULATION_OF_GROWTH	0.0134613	0.0874082	0.446829	1.53003	951	119	c("CDKN1A", "PSRC1", "SFRP1", "BST2", "PLAC8", "BBC3", "GJA1", "ADAM15", "LGMN", "PML", "BCL6", "TGFBR2", "EI24", "SEMA3D", "SERPINE2", "ACVR1B", "NRP1", "NKD1", "NDUFA13", "MUL1", "WNT5A")	0
GO_REGULATION_OF_SYSTEM_PROCESS	0.0318172	0.155278	0.382337	1.38126	2404	184	c("LIF", "IL6", "ICAM1", "IGF1", "ADM", "NPPC", "GAS6", "MDM2", "GJA1", "PTGS2", "PTGS1", "RYR3", "PTGER4", "DMPK", "PTGER3", "GLRX3", "ITGA2", "TPM1", "TSHZ3", "GSTM2", "HMOX1", "RGS2", "PDE9A", "NLGN2", "KLF4", "GAA", "NR4A3", "KCNB2", "JAK2", "MTG1", "ATP2A2", "ATP2B4", "SUMO1", "SREBF1", "NOS1AP", "COMT", "SRF", "HSPB6")	0
GO_REGULATION_OF_CYTOSOLIC_CALCIUM_ION_CONCENTRATION	0.262537	0.530551	0.37058	1.1478	16810	61	c("TMEM178", "ADM", "BBC3", "CD55", "GJA1", "RYR3", "CIB2", "PTGER3")	0
GO_REGULATION_OF_CARBOHYDRATE_BIOSYNTHETIC_PROCESS	0.126927	0.348766	0.46382	1.33257	7680	40	c("IL6", "SESN2", "IGF1", "PTGER4", "HAS2", "IRS2", "PTPN2")	0
GO_RESPONSE_TO_BMP	0.390634	0.64277	0.358335	1.0473	23905	44	c("SFRP1", "ENG", "ROR2", "FN1", "SMAD1", "BMP5", "BMP3", "BMPR2", "BMPR1A", "MEGF8")	0
GO_SMALL_MOLECULE_CATABOLIC_PROCESS	0.614757	0.806678	-0.229076	-0.941084	16362	153	c("CRABP1", "CRYM", "PGM5", "CDO1", "GLUL", "ALDH1A1", "PFKFB3", "LIPE", "GK5", "APOE", "HADH", "CPT2", "PPM1K", "ABCD2", "THNSL2", "PFKM", "ALDH6A1", "MTRR", "IVD", "INPP5K", "ALDH3A2", "MCCC2", "ASPA", "PNPLA8", "CBR3", "PCCB", "HMGCL", "ACOT8", "SMPDL3A", "BCKDHA")	0
GO_RESPONSE_TO_TEMPERATURE_STIMULUS	1.52031e-05	0.000660369	0.748882	2.38568	0	73	c("ANO3", "CDKN1A", "CXCL10", "IL6", "CCL2", "CXCL12", "LPL", "IL1R1", "IGF1", "ADM", "PLAC8", "NFKBIA", "THBS1", "GCLC", "GK", "SOCS3", "HSPA2", "HMOX1")	0
GO_REGULATION_OF_TOR_SIGNALING	0.931278	1	0.223573	0.647631	56617	42	c("GAS6", "DEPTOR", "SEC13", "FNIP1", "RRAGA", "RPTOR", "SEH1L", "TSC2", "UBR1", "LAMTOR2", "HIF1A", "FLCN", "RHEB")	0
GO_CELLULAR_MODIFIED_AMINO_ACID_METABOLIC_PROCESS	0.612025	0.805542	0.27332	0.909689	41949	97	c("GSTA4", "GPX1", "CKB", "GCLC", "MGST1", "GSR", "CTH", "GSTM2", "DDAH1", "MTHFD1", "GSTM1", "PLSCR1", "CLIC1", "ALDH18A1", "CNDP2", "GCLM", "SARDH", "LPCAT3", "ABHD12", "TYMS", "IDH1", "MTHFS", "GSTT1", "P4HA1", "AHCYL1", "GSTP1", "GOT2", "MRI1", "GGH", "DNMT1")	0
GO_CELLULAR_GLUCOSE_HOMEOSTASIS	0.00643019	0.0517273	0.590603	1.73352	394	45	c("ICAM1", "SESN2", "IL1R1", "GAS6", "HK2", "SERPINF1", "PTGER4", "FAS", "FN1", "IRS2", "NME1", "SRF", "LGALS1")	0
GO_HEAD_DEVELOPMENT	0.247843	0.516349	0.286736	1.10265	20768	348	c("SFRP1", "PCDH9", "DCLK1", "CXCL12", "BAX", "ALDH1A3", "NNAT", "FAS", "MMP2", "EGR2", "ID4", "CKB", "CSRNP1", "TACC2", "TGFBR2", "EGFR", "WLS", "SLC1A2", "FAT4", "LDHA", "BOK", "SERPINE2", "H3F3B", "APAF1", "FGFR2", "NR4A3", "NOTCH3", "SMAD1", "NRP1", "ANXA3", "DLC1", "GLI1", "IRS2", "TGFB3", "NAGLU", "ARID5B", "ROBO2", "CDK5RAP1", "ATP6AP2", "AK2", "PLCB1", "NDUFS4", "WNT5A", "ATP2B4", "TIPARP…	0
GO_REGULATION_OF_HEMATOPOIETIC_PROGENITOR_CELL_DIFFERENTIATION	0.804244	0.936506	0.297033	0.718829	44004	17	c("EIF2AK2", "MEF2C", "FNIP1", "PRMT1", "FLCN", "PDCD2", "CIB1")	0
GO_REGULATION_OF_VASCULAR_ENDOTHELIAL_GROWTH_FACTOR_PRODUCTION	0.000573575	0.00897877	0.821319	1.93594	30	15	c("SULF2", "IL6", "SULF1", "CCL2", "C3", "PTGS2", "CCBE1")	0
GO_PROTEIN_DEGLYCOSYLATION	0.315645	0.582976	0.458002	1.13418	17546	19	c("MAN2B2", "MAN2A1", "AGA", "MAN2B1", "EDEM1", "DERL2")	0
GO_TRANSLATIONAL_ELONGATION	0.518026	0.73829	0.287767	0.961862	35676	100	c("GFM1", "MRPS14", "MRPL16", "MRPL39", "MRPS18B", "MRPL42", "MRPL37", "MRPL11", "MRPL47", "MRPS21", "MRPL3", "MRPS25", "MRPL46", "MRPL33", "MRPS18C", "CHCHD1", "MRPL22", "MRPL35", "MRPS34", "MRPS31", "MRPL13", "MRPS5", "MRPS7", "EIF5A", "MRPL18", "MRPS33", "MRPS16", "RPLP1", "MRPL10", "EEF1G", "HBS1L", "TRNAU1AP", "MRPS15", "MRPS28", "MRPL51", "MRPL27", "MRPL45", "MRPL28", "MRPL38", "MRPL54", "M…	0
GO_REGULATION_OF_CELL_SUBSTRATE_ADHESION	0.139441	0.370818	0.369108	1.24543	9696	107	c("SFRP1", "CSF1", "NDNF", "ADAM15", "SERPINE1", "PHLDB2", "THBS1", "SDC4", "FBLN1", "BCL6", "SMOC2", "GCNT2", "FN1", "HAS2", "PPM1F", "HSD17B12", "COL16A1", "CCDC80", "DLC1", "RHOD", "JAK2")	0
GO_POSITIVE_REGULATION_OF_OXIDOREDUCTASE_ACTIVITY	0.408077	0.655382	-0.365824	-1.03193	17794	22	c("POR", "APOE", "ATP7A", "DHFR", "AKT1", "TERF2", "KRAS", "IL1B", "AGT")	0
GO_ORGANIC_CYCLIC_COMPOUND_CATABOLIC_PROCESS	1	1	0.145304	0.543617	79857	255	c("ISG20", "GPX1", "ZFP36", "H1F0", "HMOX1", "DERA", "PDE9A", "PNP", "NUDT18", "NUDT1", "RPS19", "FAH", "ABCE1", "NT5C", "COMT", "PDE4A", "TNKS1BP1", "RPSA", "EXOSC9", "RNASEH2C", "DROSHA", "ITPA", "MLYCD", "QDPR", "EIF4E", "MGAT1", "HINT1", "EXOSC3", "TDG", "RPS2", "NUDT5", "EIF4G1", "UPF3A", "LSM1", "NBAS", "MTHFS", "RNASEH2B", "EXOSC1", "LSM6", "GOT2", "PPP2R1A", "PDE4B", "SKIV2L2", "CSDE1", "…	0
GO_SMOOTH_MUSCLE_CONTRACTION	0.194504	0.453339	0.52121	1.27627	10744	18	c("SULF2", "SULF1", "PTGER3")	0
GO_NEUTRAL_LIPID_METABOLIC_PROCESS	0.183556	0.439684	-0.384957	-1.21934	7402	36	c("FABP3", "APOC1", "PNPLA2", "LIPE", "ACSL1", "APOE")	0
GO_DEFENSE_RESPONSE_TO_GRAM_POSITIVE_BACTERIUM	0.0338504	0.15992	0.658185	1.61167	1869	18	c("IL6", "ADM", "B2M", "MYD88", "HIST1H2BC", "NOD1", "DROSHA", "ANG", "ADAM17", "TIRAP", "SEH1L")	0
GO_ALPHA_BETA_T_CELL_ACTIVATION	0.0040633	0.0384752	0.721884	1.82464	227	21	c("IL6", "BCL3", "IRF1", "PTGER4", "RELB", "TCF7", "CEBPB")	0
GO_CELL_SUBSTRATE_ADHERENS_JUNCTION_ASSEMBLY	0.305706	0.575761	0.474485	1.14827	16726	17	c("ITGA2", "DLC1", "RHOD", "LAMA5", "ACTN1", "ARHGAP6")	0
GO_REGULATION_OF_JNK_CASCADE	0.286063	0.554837	0.337147	1.11326	19467	92	c("EDA2R", "SFRP1", "GADD45G", "NRK", "PYCARD", "DUSP3", "PTPN1", "PLCB1", "MUL1", "WNT5A", "LTBR")	0
GO_CELLULAR_ALDEHYDE_METABOLIC_PROCESS	0.33471	0.603205	0.377735	1.0942	20348	42	c("ALDH1A3", "AKR1B10", "DERA", "RPE", "RELA", "NDUFAB1", "TALDO1", "PGM2", "DBT", "TPI1", "IDH1", "ADH5")	0
GO_DEVELOPMENTAL_PIGMENTATION	0.453942	0.687561	0.420648	1.00457	24703	16	c("ATP6AP2", "CD63", "GLI3", "MYO5A", "MEF2C")	0
GO_NON_RECOMBINATIONAL_REPAIR	0.768739	0.917292	-0.255413	-0.809018	31003	36	c("DCLRE1A", "PIAS4", "RNF8", "MRE11A", "SLX1B", "RAD50")	0
GO_CARBOHYDRATE_METABOLIC_PROCESS	0.136591	0.364915	0.308552	1.17992	11331	325	c("ST6GALNAC5", "DCXR", "PARP3", "HK2", "A4GALT", "SLC2A1", "MAN2B2", "THBS1", "HHIP", "GLB1L2", "MAN2A1", "GCLC", "GK", "FUCA2", "MANBA", "ATF3", "GLA", "LDHA", "STBD1", "GCNT2", "ME1", "HAS2", "CYB5R3", "DERA", "HEXB", "HEXA", "RPE", "ALG3", "GAA", "PARP4", "PMM1", "IRS2", "POGLUT1", "ISYNA1", "SIAE", "BPGM", "ADPGK", "TIPARP", "STT3A", "LDHB", "UBC", "TALDO1", "ST6GALNAC4", "ALG1", "NEU1", "C1…	0
GO_REGULATION_OF_ACTIN_FILAMENT_BUNDLE_ASSEMBLY	0.140855	0.373501	0.441032	1.29994	8681	46	c("SFRP1", "SYNPO", "PTGER4", "PHLDB2", "SDC4", "TPM1", "PFN2", "PPM1F", "DLC1")	0
GO_OLFACTORY_LOBE_DEVELOPMENT	0.310306	0.579461	-0.412	-1.12057	13780	19	c("SLIT3", "FGFR1", "CHD7", "SLIT2", "DPYSL2", "ROBO1", "AGTPBP1", "SEMA3A", "OGDH")	0
GO_VASCULOGENESIS	0.262981	0.530727	0.419519	1.16734	15583	34	c("ADM", "PDGFRB", "ENG", "TGFBR2", "HAS2", "JUNB", "TIPARP")	0
GO_LIPOPOLYSACCHARIDE_MEDIATED_SIGNALING_PATHWAY	0.0727145	0.253712	0.635839	1.49875	3929	15	c("CCL2", "NFKBIA", "LY96", "IRAK2", "IRAK1")	0
GO_REGULATION_OF_CELL_CELL_ADHESION	0.000343912	0.00592839	0.501905	1.76061	24	144	c("IL6", "CCL2", "KIF26B", "CXCL12", "IGF1", "IRF1", "CD55", "PRNP", "MAP3K8", "LGALS9", "CD44", "BCL6", "VCAM1", "PTGER3", "TGFBR2", "FSTL3", "GCNT2", "SERPINE2", "HAS2", "PYCARD", "MAP3K14", "IL1RL2", "DUSP3", "PNP", "EFNB2", "KLF4", "NR4A3", "FLOT1", "JAK2", "PTPN2", "WNT5A", "CEBPB")	0
GO_REGULATION_OF_SMOOTH_MUSCLE_CELL_PROLIFERATION	0.00443696	0.0406628	0.567532	1.74284	281	58	c("IL6", "TNFAIP3", "IGF1", "NPPC", "TRIB1", "PTGS2", "PDGFRB", "STAT1", "ITGA2", "TGFBR2", "TPM1", "HMOX1", "FGFR2", "KLF4", "NR4A3", "NOTCH3", "IRAK4", "MNAT1", "COMT", "JUN", "IRAK1", "HDAC4", "XRCC5")	0
GO_IMMUNE_RESPONSE	1.20947e-05	0.000660369	0.656027	2.50494	0	320	c("LCN2", "LIF", "C4B", "ISG15", "CXCL10", "ZBP1", "IL6", "IFIT3", "ICAM1", "CXCL1", "CASP4", "BCL3", "CCL2", "IFITM1", "CXCL12", "SBNO2", "IFITM3", "IL1R1", "BST2", "ADM", "TNFSF13B", "PSMB8", "C3", "CSF1", "GAS6", "GEM", "CCL7", "IFIH1", "IRF1", "CTSC", "GBP2", "TAP1", "CD55", "CCL11", "C2", "XAF1", "MID1", "ADAM15", "CXCL16", "ADAR", "PTGER4", "FAS", "LGALS9", "THBS1", "KDM5D", "ISG20", "PML",…	0
GO_POSITIVE_REGULATION_OF_CAMP_METABOLIC_PROCESS	0.12415	0.344927	0.506811	1.35788	7194	28	c("CXCL10", "ADM", "PTGER4", "PTGER3", "MRAP")	0
GO_MECHANORECEPTOR_DIFFERENTIATION	0.332157	0.601204	-0.41108	-1.10328	14866	18	c("SLITRK6", "FZD2", "FGFR1", "SCRIB", "HES1", "VANGL2")	0
GO_HISTONE_UBIQUITINATION	0.685261	0.853922	-0.288692	-0.847575	29126	26	c("RNF8", "RYBP", "KDM2B", "CTR9", "RNF2", "PHC1", "UBR2", "RNF168", "USP22", "RNF20", "SUZ12", "TRIM37", "UBE2B", "WAC")	0
GO_NEURON_APOPTOTIC_PROCESS	0.0458693	0.191685	0.602705	1.55157	2598	23	c("BAX", "FAS", "BOK", "BCL2L1", "APAF1", "GAPDH")	0
GO_REGULATION_OF_VASOCONSTRICTION	0.124172	0.344927	0.551777	1.38082	6934	20	c("ICAM1", "ADM", "GJA1", "PTGS2", "PTGS1", "PTGER3")	0
GO_CELLULAR_RESPONSE_TO_FATTY_ACID	0.0381042	0.170556	0.60172	1.57505	2177	25	c("SFRP1", "PTGER4", "TNC", "ID3", "FN1", "SREBF1", "NME1")	0
GO_REGULATION_OF_PH	0.892678	0.982217	0.241541	0.679975	53266	36	c("RAB20", "SLC4A4", "ATP6V1D", "TCIRG1", "ATP6V1H", "CLCN3", "PPT1", "ATP6AP1", "SLC9A8", "ATP6V1A", "ATP6V1F", "ATP6V1G1", "ATP6V1B2", "ATP6V1E1", "SLC26A2", "ATP5B")	0
GO_OXIDOREDUCTION_COENZYME_METABOLIC_PROCESS	0.144624	0.380411	0.418382	1.28088	9176	57	c("DCXR", "HK2", "LDHA", "ME1", "DERA", "RPE", "PNP", "BPGM", "ADPGK", "PRDX5", "COQ6", "LDHB", "TALDO1", "COQ2", "GAPDH", "PGM2", "ALDOA", "TPI1", "IDH1", "IDH3B", "MDH1", "COQ4", "NADK", "PGAM1", "NDUFA9", "PGM1", "PDSS2", "COQ7", "MDH2")	0
GO_CELL_SURFACE_RECEPTOR_SIGNALING_PATHWAY_INVOLVED_IN_CELL_CELL_SIGNALING	0.875645	0.974584	0.275027	0.64827	47325	15	c("GLI1", "TSPO", "MEF2C")	0
GO_POSITIVE_REGULATION_OF_RESPONSE_TO_CYTOKINE_STIMULUS	0.163154	0.409801	0.555567	1.32677	8878	16	c("CSF1", "GAS6", "WNT5A")	0
GO_PROTEOGLYCAN_BIOSYNTHETIC_PROCESS	0.453256	0.686881	-0.319386	-0.998504	18466	34	c("CHST8", "CHST3", "NDST2", "XYLT1", "GLCE", "DSEL", "UST", "CSPG5", "VANGL2")	0
GO_PROTEIN_LOCALIZATION_TO_GOLGI_APPARATUS	0.999312	1	0.141811	0.365069	56621	23	c("VPS13A", "GCC1", "VPS13C", "COG7", "ARFRP1", "ARL1", "GOLPH3", "SYS1", "TRIP11")	0
GO_POSITIVE_REGULATION_OF_PROTEIN_COMPLEX_ASSEMBLY	0.109168	0.321292	0.373976	1.27742	7691	117	c("PSRC1", "ICAM1", "BAIAP2", "BAX", "BBC3", "CCL11", "FAS", "ARPC1B", "RGS2", "PFN2", "PYCARD", "KIRREL", "CAPG", "SUMO1", "RPA1", "JUN", "SRF", "ACTR3", "ERCC5", "DLG1", "FNIP1", "GTF2H4", "PSMC2", "RBX1")	0
GO_REGULATION_OF_VIRAL_TRANSCRIPTION	0.842733	0.960257	0.253403	0.728032	50997	40	c("IFITM3", "POLR2L", "JUN", "TRIM11", "POLR2K", "TAF11", "POLR2D", "PFN1", "POLR2G", "SMARCB1", "POLR2A", "CHD1", "GTF2F2")	0
GO_NEGATIVE_REGULATION_OF_PROTEIN_COMPLEX_DISASSEMBLY	0.783691	0.92608	0.247157	0.808194	52761	86	c("CKAP2", "MID1", "NEK6", "BIRC3", "CAPZB", "LIMA1", "CAPG", "BIRC2", "MYH9", "TWF1", "DLG1", "RAN", "CAPZA1", "RAB11A")	0
GO_TUBE_FORMATION	0.656812	0.836302	0.271849	0.879173	43786	80	c("SFRP1", "ADM", "SDC4", "PRICKLE1", "MTHFD1", "APAF1", "DLC1", "OSR1", "WNT5A", "FUZ")	0
GO_CELLULAR_RESPONSE_TO_STEROID_HORMONE_STIMULUS	0.0193414	0.110479	0.436284	1.49214	1364	118	c("IL6", "SFRP1", "CCL2", "IGF1", "MDM2", "AHR", "SERPINF1", "FAS", "SERPINB9", "PGRMC2", "ITGA2", "PMEPA1", "EGFR")	0
GO_RIBONUCLEOPROTEIN_COMPLEX_BIOGENESIS	0.930253	1	0.205896	0.793082	78130	355	c("RPS27L", "ADAR", "ISG20", "HEATR1", "RRS1", "UTP20", "NOP58", "PNO1", "DDX21", "MTG1", "RPS19", "EIF2D", "RPF2", "SNRNP200", "WDR36", "RCL1", "C1D", "GTPBP10", "GNL3", "SF3A1", "RPP30", "MDN1", "GNL2", "PRPF8", "DDX1", "SRSF5", "FBL", "EIF3B", "RPSA", "MAK16", "NOLC1", "EXOSC9", "NGDN", "WBP11", "DROSHA", "MRPL11", "RPL7L1", "C1QBP", "RAN", "RRP1", "RPF1", "EXOSC3", "RPS2", "NOC4L", "PRPF3", "…	0
GO_MEIOTIC_CELL_CYCLE	0.276913	0.545909	-0.312361	-1.10606	9928	62	c("ASZ1", "BRDT", "MND1", "ZW10", "ING2", "CDK2", "MRE11A", "RAD50", "TUBGCP4", "BRCA2", "MSH2", "OSGIN2", "TUBG1", "NUMA1", "BCL2L11", "ADCY3", "RAD21", "NR2C2", "SIRT2", "SMC3", "SPIRE1")	0
GO_CELL_FATE_DETERMINATION	0.487261	0.716305	0.414251	0.976437	26334	15	c("KLF4", "PTCH2", "MCL1", "PRRX1", "IFRD1", "MEF2C", "PTCH1")	0
GO_REGULATION_OF_OSTEOBLAST_DIFFERENTIATION	0.00814914	0.0605126	0.524611	1.66018	531	70	c("IL6", "SFRP1", "IFITM1", "IGF1", "NPPC", "FBN2", "GJA1", "PTGER4", "ID4", "ID3", "FGFR2", "PDLIM7", "SMAD1", "GLI1", "LMNA", "CEBPB", "CLIC1", "AXIN2", "HDAC4", "GLI3", "IL6ST", "FZD1", "MEF2C", "BMPR2", "BMPR1A")	0
GO_POSITIVE_REGULATION_OF_TELOMERE_MAINTENANCE	0.852758	0.964465	-0.240914	-0.743304	35119	32	c("ATR", "MRE11A", "HNRNPA1", "SLX1B", "RAD50", "HMBOX1")	0
GO_COENZYME_METABOLIC_PROCESS	0.378043	0.634811	0.298321	1.04376	27406	141	c("DCXR", "HK2", "ACSL5", "ELOVL5", "LDHA", "ME1", "DERA", "MTHFD1", "RPE", "PNP", "HSD17B12", "ACSS2", "PCBD2", "BPGM", "ADPGK", "PRDX5", "COQ6", "LDHB", "TALDO1", "MOCS2", "COQ2", "GAPDH", "PGM2", "ALDOA", "ACSL4", "ELOVL1", "MLYCD", "SARDH", "QDPR", "TYMS", "TPI1", "IDH1", "PPT1", "IDH3B", "TECR", "MDH1", "COQ4", "MTHFS", "NADK", "PGAM1", "ACOT13", "NDUFA9", "PGM1", "AHCYL1", "PDSS2", "MRI1", …	0
GO_CELLULAR_LIPID_METABOLIC_PROCESS	0.320672	0.589629	0.270913	1.06081	27825	444	c("ST6GALNAC5", "SESN2", "PQLC3", "LPL", "PDPN", "BAX", "C3", "ALDH1A3", "CPT1C", "A4GALT", "PTGS2", "PTGS1", "PDGFRB", "ARSB", "GLTP", "GPX1", "LCLAT1", "SDC4", "CYGB", "TNFRSF1A", "PTGR1", "ACSL5", "GK", "AKR1B10", "EGFR", "ABCC1", "GLA", "ELOVL5", "PLAUR", "PHYH", "RETSAT", "HEXB", "HEXA", "ALG3", "FGFR2", "SDC1", "HSD17B12", "ORMDL2", "ACSS2", "ABHD4", "SCP2", "IRS2", "POGLUT1", "PIGU", "ISYN…	0
GO_REGULATION_OF_FATTY_ACID_BIOSYNTHETIC_PROCESS	0.68492	0.853922	-0.307844	-0.837288	30417	19	c("APOC1", "WDTC1", "INSIG1", "ERLIN1", "SIRT1")	0
GO_POSTTRANSCRIPTIONAL_GENE_SILENCING	0.326033	0.595254	0.41223	1.11224	18980	29	c("ADAR", "STAT3", "ZFP36", "SMAD1", "DROSHA", "RAN")	0
GO_CELLULAR_RESPONSE_TO_DSRNA	0.176788	0.429871	0.491071	1.28542	10104	25	c("ADAR", "TMEM173", "ZC3HAV1", "SMAD1", "FLOT1", "MUL1", "DROSHA")	0
GO_INTERSPECIES_INTERACTION_BETWEEN_ORGANISMS	0.210212	0.473921	0.28406	1.11446	18316	456	c("ISG15", "ICAM1", "CCL2", "BAX", "PSMB8", "GAS6", "MDM2", "IFIH1", "NFKBIA", "TAP1", "CD55", "AAAS", "HTATIP2", "PML", "GPX1", "SCARB2", "FBLN1", "SIVA1", "PSMB10", "STAT3", "SERPINB9", "TNFRSF1A", "STAT1", "VCAM1", "CTSB", "ITGA2", "EIF2AK2", "ZC3HAV1", "BCL2L1", "RELA", "THOC6", "EFNB2", "GTF2A2", "STAT2", "FBXW7", "RPS19", "CCDC86", "UBR4", "LTBR", "TRIM25", "ABCE1", "SUMO1", "DDX58", "UBC",…	0
GO_LAMELLIPODIUM_ORGANIZATION	0.26198	0.530302	-0.397389	-1.15597	11223	25	c("S1PR1", "SPATA13", "WASF2", "SH2B1", "ARHGEF7")	0
GO_ADENYLATE_CYCLASE_MODULATING_G_PROTEIN_COUPLED_RECEPTOR_SIGNALING_PATHWAY	0.0984107	0.304124	-0.42423	-1.34374	3968	36	c("ADRA1A", "S1PR1", "ADORA2A", "ADCY9", "GNG2", "ADCY6", "GABBR1", "PDE4D", "WASF2")	0
GO_PROTEIN_TARGETING_TO_PLASMA_MEMBRANE	0.71448	0.874927	0.323836	0.792966	39469	18	c("GAS6", "KCNB2", "NKD2", "PTCH1", "EHD3")	0
GO_NEGATIVE_REGULATION_OF_LIPID_TRANSPORT	0.776782	0.922707	-0.297841	-0.763992	35696	15	c("APOC1", "APOE", "PLA2R1", "SREBF2", "AKT1")	0
GO_REGULATION_OF_HISTONE_H3_K4_METHYLATION	0.610184	0.80542	-0.346781	-0.88953	28040	15	c("AUTS2", "KDM1A", "OGT", "CTR9", "RTF1", "PAXIP1", "SMAD4")	0
GO_GLUCOSE_METABOLIC_PROCESS	0.662275	0.839365	0.282111	0.863684	42023	57	c("DCXR", "HK2", "ATF3", "GAA", "IRS2", "BPGM", "ADPGK", "GAPDH", "FABP5", "PGM2", "ALDOA", "TPI1", "MDH1", "PGAM1", "PGM1", "GOT2", "MDH2", "AKT2", "CRY1", "CREM")	0
GO_REGULATION_OF_ANOIKIS	0.957642	1	0.223008	0.54607	52902	18	c("BCL2L1", "MCL1", "AES", "ANKRD13C", "PTK2", "BRMS1", "MYBBP1A")	0
GO_NUCLEOBASE_CONTAINING_SMALL_MOLECULE_INTERCONVERSION	0.0356727	0.165029	0.684083	1.61246	1927	15	c("AK1", "CTPS", "GSR", "TXNRD1", "GLRX", "AK2", "NME1", "RRM1", "DTYMK")	0
GO_REGULATION_OF_DEPHOSPHORYLATION	0.420822	0.665156	-0.266162	-1.01093	13443	92	c("NPNT", "PPP2R1B", "PPP4R4", "TGFB2", "AKAP1", "CNST", "ZFYVE1", "NUAK1", "CCDC8", "MYO1D", "BAG4", "CEP192", "INPP5K", "UBN1", "FKBP1B", "PPP1R14A", "IGBP1")	0
GO_CARBOHYDRATE_HOMEOSTASIS	0.0369545	0.168301	0.442916	1.45542	2503	89	c("IL6", "ICAM1", "SESN2", "IL1R1", "GAS6", "HK2", "SERPINF1", "PTGER4", "FAS", "STAT3", "GK", "FN1")	0
GO_NEURON_PROJECTION_REGENERATION	0.17573	0.428739	0.525218	1.30063	9768	19	c("ADM", "MATN2", "TNC", "FAS", "JAK2", "TSPO", "JAM3", "JUN", "LAMB2")	0
GO_MONOCARBOXYLIC_ACID_TRANSPORT	0.0135353	0.0876916	-0.528899	-1.64336	554	33	c("FABP3", "SLC1A4", "CD36", "CACNB4", "ACSL1", "APOE", "CPT2", "ABCD2", "NCOA2")	0
GO_REGULATION_OF_CYTOSKELETON_ORGANIZATION	0.0363046	0.166622	0.349777	1.32126	2942	283	c("PSRC1", "ICAM1", "SFRP1", "SYNPO", "CXCL12", "CKAP2", "BAIAP2", "BST2", "PARP3", "CCL11", "MID1", "PTGER4", "PHLDB2", "NUBP1", "PDGFRB", "NEK6", "SDC4", "BIRC3", "TPM1", "ARPC1B", "RGS2", "PFN2", "PYCARD", "PPM1F", "DLC1", "RHOD", "CAPZB", "KIRREL", "LIMA1", "RBM14", "CAPG", "BIRC2", "MYH9")	0
GO_SEX_DIFFERENTIATION	0.075226	0.259042	0.389093	1.33074	5308	118	c("CCND1", "ICAM1", "SFRP1", "BAX", "AHR", "ADAM15", "FAS", "ROR2", "MGST1", "FSTL3", "BOK", "BCL2L1", "SDC1", "TCF7", "ACVR1B", "MMP19", "OSR1", "ARID5B", "ROBO2", "WNT5A", "CEBPB", "TIPARP", "NRIP1", "NCOA4")	0
GO_NEGATIVE_REGULATION_OF_HORMONE_SECRETION	0.00748661	0.0569061	0.659449	1.75333	431	27	c("LIF", "IL6", "SFRP1", "PTGS1", "PTGER3")	0
GO_DSRNA_FRAGMENTATION	0.408182	0.655382	0.444364	1.04742	22060	15	c("ADAR", "SMAD1", "DROSHA")	0
GO_REGULATION_OF_INTRINSIC_APOPTOTIC_SIGNALING_PATHWAY_IN_RESPONSE_TO_DNA_DAMAGE	0.252917	0.521314	0.45951	1.19362	14416	24	c("CXCL12", "CD44", "BCL2L1", "MIF", "SKIL", "SNAI1")	0
GO_POSITIVE_REGULATION_OF_PROTEIN_KINASE_B_SIGNALING	0.0976354	0.303382	0.493689	1.38981	5825	36	c("IL6", "GAS6", "THBS1", "GPX1", "EGFR", "GCNT2")	0
GO_POSITIVE_REGULATION_OF_CALCIUM_ION_IMPORT	0.00488872	0.0443794	0.701186	1.80509	276	23	c("CXCL10", "CCL2", "CXCL12", "BAX", "PDGFRB", "GSTM2")	0
GO_NUCLEAR_IMPORT	0.0545882	0.213343	0.423845	1.39954	3714	92	c("BCL3", "NFKBIA", "HTATIP2", "ADAR", "PML", "BCL6", "STAT3", "PRICKLE1", "IPO4", "NOP58", "TGFB3", "JAK2", "LMNA")	0
GO_DETECTION_OF_ABIOTIC_STIMULUS	0.00716204	0.0554579	0.710823	1.77884	399	20	c("ANO3", "IGF1", "PIEZO2", "ITGA2", "SERPINE2")	0
GO_CARDIAC_MUSCLE_CELL_ACTION_POTENTIAL	0.543533	0.755816	-0.348158	-0.934406	24327	18	c("KCNH2", "ATP1A2", "DMD", "GJC1", "SNTA1")	0
GO_NEGATIVE_REGULATION_OF_CYTOSKELETON_ORGANIZATION	0.602121	0.800249	0.26975	0.919077	42298	115	c("CKAP2", "MID1", "PHLDB2", "NUBP1", "NEK6", "BIRC3", "PFN2", "DLC1", "CAPZB", "LIMA1", "RBM14", "CAPG", "BIRC2", "MYH9")	0
GO_NEGATIVE_REGULATION_OF_JNK_CASCADE	0.509151	0.732126	0.371276	0.955793	28848	23	c("SFRP1", "DUSP3")	0
GO_REGULATION_OF_MYOTUBE_DIFFERENTIATION	0.0336255	0.159377	0.608161	1.59191	1921	25	c("CXCL10", "GDF15", "DMPK", "FLOT1")	0
GO_REGULATION_OF_CATENIN_IMPORT_INTO_NUCLEUS	0.12226	0.343752	0.567052	1.38852	6753	18	c("SULF2", "EGFR", "AXIN2", "FZD1", "EMD")	0
GO_POSITIVE_REGULATION_OF_RESPONSE_TO_BIOTIC_STIMULUS	0.539057	0.753555	0.390068	0.931536	29335	16	c("ZC3HAV1", "LY96", "MIF", "NOD1", "PRKCA", "TBK1")	0
GO_ENDOTHELIAL_CELL_PROLIFERATION	0.613054	0.805542	0.365093	0.871895	33362	16	c("HMOX1", "LOXL2", "BMPR2", "DLG1")	0
GO_LIPID_PHOSPHORYLATION	0.174571	0.427634	-0.359435	-1.2101	6632	48	c("PDGFRA", "IRS1", "FGF10", "FGFR3", "EFR3B", "PIK3CA", "FGFR1", "FGFR4", "FAM126A", "IP6K1", "FYN", "CERK", "PIK3R2")	0
GO_CELLULAR_CARBOHYDRATE_METABOLIC_PROCESS	0.258909	0.528857	0.356114	1.14152	17109	76	c("HK2", "SLC2A1", "GK", "STBD1", "HAS2", "RPE", "GAA", "ISYNA1", "UBC", "ALG1", "COQ2", "GALK2", "PGM2", "IMPAD1", "IL6ST", "INPP1", "UGP2", "GLB1", "PRKAG2", "PTEN", "B4GALT1", "TPI1", "IDH1")	0
GO_NUCLEOSIDE_PHOSPHATE_CATABOLIC_PROCESS	0.283687	0.552918	0.41176	1.14575	16810	34	c("GPX1", "DERA", "PDE9A", "PNP", "NUDT18", "NUDT1", "NT5C", "PDE4A", "ITPA", "MLYCD", "HINT1", "TDG", "NUDT5")	0
GO_CELLULAR_RESPONSE_TO_STARVATION	0.0405297	0.177302	0.468133	1.47543	2637	68	c("CDKN1A", "SFRP1", "GAS6", "SLC2A1", "EIF2AK2", "ATF3", "KLF10", "IMPACT", "DNAJC15", "SREBF1", "COMT", "JUN")	0
GO_RESPONSE_TO_DRUG	0.000129047	0.00287478	0.471455	1.73143	9	213	c("CDKN1A", "IL6", "CCND1", "ICAM1", "SFRP1", "CCL2", "MGMT", "LPL", "BAX", "NPPC", "GAS6", "NNMT", "MDM2", "PTGS2", "PTGER4", "FAS", "PRNP", "CTPS", "THBS1", "STAT3", "PTGER3", "GK", "B2M", "ITGA2", "TGFBR2", "MGST1", "ABCC1", "SLC1A2", "SOCS3", "LDHA", "JUNB", "COL18A1", "RELA", "MBD1", "PNP", "PPM1F")	0
GO_LIPID_BIOSYNTHETIC_PROCESS	0.384647	0.640233	0.277143	1.0374	30725	257	c("ST6GALNAC5", "CYP7B1", "LPL", "ADM", "ALDH1A3", "A4GALT", "PTGS2", "PTGS1", "LCLAT1", "GK", "ELOVL5", "PLAUR", "CYB5R3", "HEXB", "FGFR2", "HSD17B12", "ACSS2", "SCP2", "IRS2", "PIGU", "ISYNA1", "PIGM", "PLSCR1", "ABHD5", "MIF", "PIGN", "GPAA1", "TSPO", "TAMM41", "PIGK", "DOLK", "PIGS", "ARF3", "SREBF1", "NDUFAB1", "MTMR1", "ST6GALNAC4", "ALG1", "PIGF", "COQ2", "DECR2", "AMACR", "FABP5", "MYO5A"…	0
GO_AMMONIUM_TRANSPORT	0.785233	0.92608	-0.281873	-0.766651	34872	19	c("SLC22A3", "CPT2", "SEC14L1", "SLC12A2")	0
GO_PHOTORECEPTOR_CELL_DIFFERENTIATION	0.508032	0.731243	0.386461	0.95702	28241	19	c("HCN1", "STAT3", "NAGLU", "NKD1", "RPGRIP1")	0
GO_CELLULAR_RESPONSE_TO_CALCIUM_ION	0.354883	0.614863	0.427912	1.09191	20013	22	c("RYR3", "JUNB", "SLC25A24", "FOS", "WNT5A", "JUN", "MEF2C")	0
GO_DNA_METHYLATION_OR_DEMETHYLATION	0.291028	0.559709	-0.369096	-1.12237	12118	30	c("ASZ1", "TET3", "EZH2", "TET1", "ZFP57", "DNMT3A", "MTRR", "GATAD2B", "EHMT1")	0
GO_NEGATIVE_REGULATION_OF_EXTRINSIC_APOPTOTIC_SIGNALING_PATHWAY_VIA_DEATH_DOMAIN_RECEPTORS	0.00415398	0.0389519	0.730848	1.82895	231	20	c("ICAM1", "TNFAIP3", "SERPINE1", "FAS", "GPX1", "HMOX1")	0
GO_POSITIVE_REGULATION_OF_CANONICAL_WNT_SIGNALING_PATHWAY	0.0520226	0.206663	0.4291	1.41002	3524	89	c("SULF2", "SFRP1", "PSMB8", "PSMB10", "LRRK1", "ROR2", "WLS", "FGFR2", "PSME1", "PSME2", "UBC", "AXIN2", "PSMB5", "PSMA3", "PSMB3", "PSMD12", "CTDNEP1", "PSMB4", "PSMC2", "PSMD11", "PSMC4", "PSMA4", "DAPK3", "PSMA7", "PSMA2", "NFKB1", "PSMD14", "PSME3", "PSMC1", "RNF220")	0
GO_MITOTIC_RECOMBINATION	0.986707	1	-0.180904	-0.53112	41939	26	c("RAD50", "RPA2", "BRCA2", "SMC6", "POLD3", "FEN1", "POLD2", "LIG1", "WRN", "TOP2B", "POLA1", "RFC5")	0
GO_REGULATION_OF_NEURON_PROJECTION_DEVELOPMENT	0.0147412	0.092969	0.39	1.43192	1141	212	c("LIF", "CHODL", "DNM3", "CXCL12", "EFEMP1", "BAIAP2", "TNFRSF12A", "NDNF", "ENC1", "SERPINF1", "ARSB", "ITM2C", "B2M", "NEGR1", "SEMA3D", "FN1", "SERPINE2", "PDLIM5", "CHN1", "MAP1B", "KLF4", "MAGI2", "NRP1", "PLXNA1", "BHLHB9", "ROBO2", "FMOD", "MUL1", "WNT5A", "WDR36", "ASAP1", "CUX1", "FEZ1", "PRRX1", "NME1", "SRF", "SKIL", "LGALS1", "NEU1", "EPHA3", "IFRD1", "BMP5")	0
GO_MICROTUBULE_ORGANIZING_CENTER_ORGANIZATION	0.160885	0.406236	-0.360336	-1.22381	6056	50	c("BCAS3", "ARHGEF10", "CDK2", "PKD2", "CEP192", "C2CD3", "TUBGCP4", "HAUS1", "BRCA2", "CEP68", "CCP110", "NDEL1", "HAUS4", "NDE1", "CLASP1")	0
GO_VACUOLE_ORGANIZATION	0.931168	1	0.211844	0.721108	65367	114	c("TPP1", "ARSB", "VPS36", "MAN2A1", "RAB20", "HEXB", "GAA", "NAGLU", "HPS1", "VPS16", "CHMP1B", "VPS28", "SNF8", "RAB11A", "PDCD6IP", "CLCN3", "PPT1", "UVRAG", "LIX1L", "VPS41", "STX6", "VPS33A")	0
GO_CARDIOCYTE_DIFFERENTIATION	0.468523	0.699764	-0.293578	-0.988382	17801	48	c("PDGFRA", "TGFB2", "VEGFA", "TBX2", "NEBL", "RARA", "HES1", "ARID1A", "MEF2A", "REST")	0
[truncated: 16,115 more rows]

## Sheet: Cluster 0
pathway	pval	padj	ES	NES	nMoreExtreme	size	leadingEdge	cluster
[truncated: 349 more rows]

## Sheet: Cluster 1
pathway	pval	padj	ES	NES	nMoreExtreme	size	leadingEdge	cluster
[truncated: 549 more rows]

## Sheet: Cluster 2
pathway	pval	padj	ES	NES	nMoreExtreme	size	leadingEdge	cluster
[truncated: 381 more rows]

[truncated: 3 more sheets: Cluster 3, Cluster 4, Cluster 5]
