# Supplementary material for: Single cell transcriptomic analysis of murine lung development on hyperoxia-induced damage
Source: Nat Commun. 2021 Mar 10;12:1565. doi: 10.1038/s41467-021-21865-2 (PMC7946947; doi:10.1038/s41467-021-21865-2)
Supplement: Supplementary file 12 — Supplementary Data 9 [file 41467_2021_21865_MOESM12_ESM.xlsx]

## Sheet: endothelial_subset_markers
Supplementary Data 9. Endothelial subset markers
	p_val	avg_logFC	pct.1	pct.2	p_val_adj	cluster	gene
Kit	0	1.37344	0.593	0.129	0	0	Kit
Gpihbp1	0	1.16449	0.764	0.373	0	0	Gpihbp1
Itga6	0	1.01418	0.682	0.34	0	0	Itga6
Cd93	0	0.79192	0.868	0.572	0	0	Cd93
Ptprb	0	0.578837	0.856	0.503	0	0	Ptprb
Prex2	3.51976e-282	0.778109	0.678	0.413	7.77867e-278	0	Prex2
Itga1	2.00268e-274	0.978105	0.592	0.316	4.42593e-270	0	Itga1
Peg3	1.49548e-273	1.07139	0.573	0.292	3.305e-269	0	Peg3
Plvap	3.12979e-237	0.673777	0.643	0.346	6.91684e-233	0	Plvap
Clec14a	3.20044e-233	0.609886	0.77	0.544	7.07296e-229	0	Clec14a
Tek	3.83231e-225	0.727419	0.581	0.316	8.4694e-221	0	Tek
Rgcc	2.74811e-223	0.874348	0.456	0.194	6.07332e-219	0	Rgcc
Aplnr	1.19655e-217	0.684597	0.448	0.177	2.64437e-213	0	Aplnr
Stmn1	4.69535e-216	0.727304	0.67	0.457	1.03767e-211	0	Stmn1
BC028528	1.37657e-211	0.583421	0.752	0.585	3.04223e-207	0	BC028528
Nckap5	1.60095e-200	0.741151	0.524	0.283	3.5381e-196	0	Nckap5
Tmem2	3.26708e-197	0.621145	0.634	0.368	7.22025e-193	0	Tmem2
Foxp1	5.07962e-194	0.554935	0.792	0.61	1.1226e-189	0	Foxp1
Hmcn1	3.18438e-182	0.719482	0.556	0.321	7.03748e-178	0	Hmcn1
Hpgd	4.91856e-182	0.613956	0.812	0.656	1.087e-177	0	Hpgd
Ldb2	8.03503e-177	0.617428	0.579	0.367	1.77574e-172	0	Ldb2
Acer2	1.07424e-172	0.663914	0.565	0.34	2.37408e-168	0	Acer2
Slco2a1	2.86848e-170	0.527588	0.765	0.596	6.33934e-166	0	Slco2a1
Cyyr1	2.90412e-167	0.533913	0.737	0.581	6.4181e-163	0	Cyyr1
Sox17	2.38707e-164	0.615059	0.632	0.438	5.27543e-160	0	Sox17
Rasgrp3	1.12422e-162	0.605938	0.541	0.337	2.48454e-158	0	Rasgrp3
Cav1	8.7575e-161	0.504623	0.779	0.664	1.93541e-156	0	Cav1
Sema3g	1.85972e-158	0.581528	0.373	0.15	4.10998e-154	0	Sema3g
Plcb1	6.66482e-153	0.630491	0.292	0.1	1.47292e-148	0	Plcb1
Rnf144a	3.53354e-145	0.607047	0.547	0.354	7.80913e-141	0	Rnf144a
Sox11	8.43298e-144	0.654991	0.476	0.276	1.86369e-139	0	Sox11
Sema3c	3.49659e-142	0.753529	0.675	0.501	7.72747e-138	0	Sema3c
Mcf2l	2.52483e-140	0.612395	0.25	0.076	5.57988e-136	0	Mcf2l
St8sia4	3.02936e-139	0.635691	0.389	0.192	6.69488e-135	0	St8sia4
Lpl	4.52612e-134	0.687452	0.31	0.126	1.00027e-129	0	Lpl
Bmp6	9.67163e-128	0.582247	0.332	0.149	2.13743e-123	0	Bmp6
Prdm8	3.40752e-123	0.596677	0.286	0.114	7.53062e-119	0	Prdm8
Prcp	1.01024e-121	0.600279	0.438	0.256	2.23264e-117	0	Prcp
Cadm1	2.82181e-120	0.612789	0.275	0.107	6.23619e-116	0	Cadm1
Dnah8	1.61555e-119	0.505792	0.224	0.069	3.57037e-115	0	Dnah8
Car2	4.76234e-117	0.525155	0.484	0.298	1.05248e-112	0	Car2
Atp1a1	1.62976e-114	0.542801	0.526	0.373	3.60178e-110	0	Atp1a1
Frmd4a	6.18343e-114	0.549226	0.406	0.232	1.36654e-109	0	Frmd4a
Sparcl1	1.08022e-112	0.621434	0.381	0.199	2.38729e-108	0	Sparcl1
Zfp503	2.16094e-111	0.565893	0.449	0.281	4.77567e-107	0	Zfp503
Npr3	4.85006e-107	0.527203	0.326	0.154	1.07186e-102	0	Npr3
Antxr2	2.06852e-106	0.503896	0.414	0.248	4.57143e-102	0	Antxr2
Pltp	7.65073e-106	0.51601	0.53	0.37	1.69081e-101	0	Pltp
Ncald	2.96472e-101	0.518948	0.315	0.153	6.55203e-97	0	Ncald
Casc4	3.55835e-72	0.50947	0.351	0.219	7.86395e-68	0	Casc4
Slc6a6	3.83789e-72	0.576575	0.394	0.263	8.48174e-68	0	Slc6a6
Hmgb2	3.91941e-30	0.557897	0.454	0.388	8.66189e-26	0	Hmgb2
Emp2	0	2.32703	0.875	0.222	0	1	Emp2
Car4	0	2.02944	0.817	0.14	0	1	Car4
Igfbp7	0	1.95178	0.95	0.53	0	1	Igfbp7
Ednrb	0	1.71175	0.726	0.19	0	1	Ednrb
Tbx2	0	1.67178	0.752	0.133	0	1	Tbx2
Pmp22	0	1.61234	0.866	0.41	0	1	Pmp22
Kitl	0	1.37619	0.904	0.576	0	1	Kitl
Kdr	0	1.32125	0.916	0.627	0	1	Kdr
Apln	0	1.25548	0.62	0.151	0	1	Apln
Fibin	0	1.23164	0.331	0.039	0	1	Fibin
2004-09-01	0	1.20892	0.772	0.367	0	1	2004-09-01
Cyp4b1	0	1.2081	0.789	0.377	0	1	Cyp4b1
Timp3	0	1.19555	0.827	0.522	0	1	Timp3
Ly6a	0	1.13357	0.865	0.525	0	1	Ly6a
Chst2	0	1.11211	0.479	0.056	0	1	Chst2
Hopx	0	1.0954	0.616	0.222	0	1	Hopx
Chst1	0	1.04355	0.464	0.058	0	1	Chst1
Ptpn4	0	1.03435	0.517	0.138	0	1	Ptpn4
Serpine1	0	1.02829	0.386	0.08	0	1	Serpine1
Slc12a2	0	0.998666	0.512	0.159	0	1	Slc12a2
Enho	0	0.992074	0.554	0.189	0	1	Enho
Ptp4a3	0	0.968043	0.62	0.246	0	1	Ptp4a3
Rtn1	0	0.954414	0.397	0.07	0	1	Rtn1
Bpgm	0	0.951916	0.438	0.109	0	1	Bpgm
Atp8a1	0	0.935765	0.586	0.217	0	1	Atp8a1
Sirpa	0	0.931616	0.437	0.082	0	1	Sirpa
Nhlrc2	0	0.925686	0.499	0.157	0	1	Nhlrc2
Tbx3os1	0	0.903416	0.371	0.041	0	1	Tbx3os1
Nectin3	0	0.896995	0.621	0.293	0	1	Nectin3
Tns3	0	0.894683	0.485	0.129	0	1	Tns3
Prx	0	0.879232	0.714	0.372	0	1	Prx
Cd34	0	0.846726	0.868	0.649	0	1	Cd34
Lmo7	0	0.838485	0.438	0.106	0	1	Lmo7
Krt80	0	0.825541	0.348	0.055	0	1	Krt80
App	0	0.819804	0.887	0.743	0	1	App
Ybx1	0	0.817132	0.95	0.877	0	1	Ybx1
Nrp1	0	0.809647	0.866	0.665	0	1	Nrp1
Tbx3	0	0.79961	0.737	0.43	0	1	Tbx3
Prdm1	0	0.754947	0.366	0.077	0	1	Prdm1
Tspan13	0	0.741817	0.86	0.701	0	1	Tspan13
Itgb5	0	0.73067	0.288	0.027	0	1	Itgb5
Icam2	0	0.729179	0.837	0.681	0	1	Icam2
Cldn5	0	0.692337	0.965	0.908	0	1	Cldn5
Tex14	0	0.672107	0.255	0.026	0	1	Tex14
Clec1a	9.32406e-308	0.637904	0.871	0.669	2.06062e-303	1	Clec1a
Fkbp1a	1.21738e-301	0.59633	0.89	0.804	2.69041e-297	1	Fkbp1a
Acbd5	2.8678e-297	0.892363	0.561	0.249	6.33784e-293	1	Acbd5
Gnao1	8.04014e-290	0.730345	0.427	0.126	1.77687e-285	1	Gnao1
Ly6c1	2.57482e-280	0.88779	0.656	0.356	5.69035e-276	1	Ly6c1
Edil3	1.57783e-278	0.802088	0.526	0.21	3.48701e-274	1	Edil3
Pcdh1	1.94668e-278	0.757853	0.758	0.503	4.30216e-274	1	Pcdh1
Tppp3	3.91535e-276	0.768985	0.372	0.096	8.65292e-272	1	Tppp3
Ctsl	9.66768e-276	0.770509	0.752	0.538	2.13656e-271	1	Ctsl
Cd24a	1.99627e-274	0.878938	0.448	0.155	4.41177e-270	1	Cd24a
Ccdc68	1.33442e-272	0.588783	0.311	0.062	2.94907e-268	1	Ccdc68
Scn7a	2.51476e-272	0.62659	0.936	0.755	5.55763e-268	1	Scn7a
Adgrl2	9.48093e-271	0.694646	0.816	0.643	2.09529e-266	1	Adgrl2
Fam81a	5.33119e-268	0.550516	0.241	0.031	1.17819e-263	1	Fam81a
Mgst3	2.21296e-263	0.838558	0.572	0.286	4.89065e-259	1	Mgst3
Frrs1	1.70776e-257	0.651874	0.289	0.057	3.77415e-253	1	Frrs1
Ecscr	1.75646e-257	0.600964	0.853	0.746	3.88178e-253	1	Ecscr
Slc22a23	2.63872e-252	0.670657	0.347	0.092	5.83157e-248	1	Slc22a23
Dcbld1	8.51275e-252	0.707755	0.471	0.177	1.88132e-247	1	Dcbld1
Egflam	4.2747e-251	0.563678	0.218	0.025	9.4471e-247	1	Egflam
Itga3	1.19435e-247	0.708499	0.427	0.147	2.63952e-243	1	Itga3
Kif26b	6.41976e-247	0.533023	0.212	0.024	1.41877e-242	1	Kif26b
Hapln1	8.98157e-242	0.754697	0.322	0.082	1.98493e-237	1	Hapln1
Phlda1	2.12451e-239	0.885553	0.494	0.22	4.69516e-235	1	Phlda1
Sema7a	8.66124e-238	0.755561	0.454	0.174	1.91413e-233	1	Sema7a
Inhba	9.88772e-233	1.17568	0.256	0.047	2.18519e-228	1	Inhba
Tmem47	5.13013e-224	0.754077	0.494	0.225	1.13376e-219	1	Tmem47
Plaur	4.96185e-223	0.760226	0.529	0.257	1.09657e-218	1	Plaur
Rap2a	4.14233e-221	0.705714	0.492	0.224	9.15454e-217	1	Rap2a
Rcsd1	7.07508e-216	0.664841	0.51	0.228	1.56359e-211	1	Rcsd1
Adam12	2.57821e-215	0.513339	0.257	0.053	5.69785e-211	1	Adam12
Selenop	3.30611e-208	0.578154	0.763	0.561	7.30651e-204	1	Selenop
AW112010	4.86672e-208	0.57522	0.222	0.038	1.07555e-203	1	AW112010
Tbxa2r	8.62674e-208	0.618077	0.313	0.089	1.90651e-203	1	Tbxa2r
Ecm1	4.99498e-205	0.70168	0.476	0.215	1.10389e-200	1	Ecm1
Agfg1	6.37594e-198	0.657182	0.616	0.369	1.40908e-193	1	Agfg1
Tmod2	1.08049e-197	0.667949	0.462	0.205	2.38788e-193	1	Tmod2
Kctd12	6.38652e-194	0.662561	0.548	0.289	1.41142e-189	1	Kctd12
Acvrl1	1.97978e-189	0.531253	0.797	0.663	4.37531e-185	1	Acvrl1
Zfhx3	1.06365e-188	0.665596	0.577	0.324	2.35067e-184	1	Zfhx3
Mapt	1.65326e-187	0.614333	0.372	0.132	3.65371e-183	1	Mapt
Nipal3	4.64832e-186	0.577788	0.368	0.134	1.02728e-181	1	Nipal3
Hspb1	4.73959e-186	0.854221	0.46	0.219	1.04745e-181	1	Hspb1
Col4a2	7.00166e-186	0.548677	0.851	0.744	1.54737e-181	1	Col4a2
Tmem176a	1.08328e-182	0.674273	0.688	0.499	2.39406e-178	1	Tmem176a
Eva1b	1.5542e-182	0.681518	0.644	0.435	3.43478e-178	1	Eva1b
Dock4	1.26602e-176	0.674276	0.559	0.316	2.79791e-172	1	Dock4
Tspan8	3.68272e-176	0.565779	0.52	0.262	8.13881e-172	1	Tspan8
Myct1	2.71916e-175	0.585382	0.743	0.6	6.00934e-171	1	Myct1
Piezo2	1.12339e-173	0.602585	0.652	0.404	2.4827e-169	1	Piezo2
Nkd1	2.25005e-163	0.595893	0.591	0.362	4.97261e-159	1	Nkd1
Lhfp	4.29082e-161	0.597886	0.525	0.289	9.48272e-157	1	Lhfp
Mgll	1.09079e-160	0.617158	0.536	0.301	2.41065e-156	1	Mgll
Tmem204	2.88897e-160	0.597493	0.561	0.334	6.38462e-156	1	Tmem204
Rasgrp2	5.97328e-160	0.554115	0.355	0.139	1.3201e-155	1	Rasgrp2
Cdkn1a	9.60149e-156	0.734722	0.616	0.41	2.12193e-151	1	Cdkn1a
Gem	6.58817e-155	0.596819	0.392	0.176	1.45599e-150	1	Gem
Trim16	2.98851e-148	0.551679	0.472	0.248	6.60461e-144	1	Trim16
Mylk	4.26792e-147	0.578499	0.5	0.278	9.43211e-143	1	Mylk
Clic4	1.48668e-146	0.510248	0.785	0.69	3.28557e-142	1	Clic4
Arhgef3	1.45121e-136	0.52805	0.482	0.261	3.20717e-132	1	Arhgef3
Vcl	1.40631e-135	0.5749	0.569	0.369	3.10794e-131	1	Vcl
Gap43	8.23621e-135	0.593825	0.223	0.065	1.8202e-130	1	Gap43
Pls3	7.61157e-130	0.60285	0.441	0.242	1.68216e-125	1	Pls3
Rgs12	3.27237e-127	0.505908	0.581	0.37	7.23194e-123	1	Rgs12
Bcam	6.40803e-126	0.585089	0.538	0.333	1.41617e-121	1	Bcam
Phlda3	2.48418e-123	0.612216	0.494	0.301	5.49003e-119	1	Phlda3
Nes	2.59746e-116	0.570047	0.599	0.422	5.74039e-112	1	Nes
Tpm1	6.37307e-116	0.675447	0.559	0.392	1.40845e-111	1	Tpm1
Mfng	4.94013e-115	0.511779	0.472	0.277	1.09177e-110	1	Mfng
Cltb	1.21837e-113	0.527061	0.503	0.325	2.69259e-109	1	Cltb
Fxyd5	9.14765e-111	0.604521	0.537	0.367	2.02163e-106	1	Fxyd5
Slc16a9	3.43703e-110	0.505539	0.268	0.107	7.59583e-106	1	Slc16a9
Ggh	6.61021e-108	0.503999	0.434	0.25	1.46086e-103	1	Ggh
Lmna	1.13185e-106	0.532695	0.58	0.413	2.5014e-102	1	Lmna
Map1lc3a	8.16033e-106	0.542051	0.582	0.42	1.80343e-101	1	Map1lc3a
Tspan12	8.85973e-102	0.507741	0.519	0.347	1.958e-97	1	Tspan12
Dyrk2	1.45147e-94	0.506069	0.402	0.228	3.20774e-90	1	Dyrk2
S100a6	6.25174e-82	0.743469	0.408	0.249	1.38164e-77	1	S100a6
Hbb-bs	2.33874e-07	1.77642	0.175	0.143	0.00516861	1	Hbb-bs
Cxcl12	0	2.42096	0.886	0.206	0	2	Cxcl12
Fbln5	0	2.3869	0.916	0.163	0	2	Fbln5
Ltbp4	0	1.96243	0.917	0.175	0	2	Ltbp4
Col5a2	0	1.89768	0.869	0.227	0	2	Col5a2
Adgrg6	0	1.86032	0.816	0.105	0	2	Adgrg6
Cdkn1c	0	1.79389	0.594	0.09	0	2	Cdkn1c
Vwf	0	1.74739	0.916	0.124	0	2	Vwf
Gja5	0	1.60338	0.692	0.028	0	2	Gja5
Thsd7a	0	1.54887	0.74	0.074	0	2	Thsd7a
Fmo2	0	1.53832	0.732	0.102	0	2	Fmo2
Cytl1	0	1.40636	0.268	0.007	0	2	Cytl1
Gata6	0	1.35367	0.738	0.161	0	2	Gata6
Sulf1	0	1.3454	0.528	0.03	0	2	Sulf1
Htra1	0	1.30296	0.492	0.036	0	2	Htra1
Mecom	0	1.22661	0.651	0.083	0	2	Mecom
Slc45a4	0	1.21302	0.517	0.042	0	2	Slc45a4
Trim47	0	1.19872	0.619	0.099	0	2	Trim47
Fbn1	0	1.16573	0.639	0.111	0	2	Fbn1
Cdc42ep3	0	1.1043	0.553	0.055	0	2	Cdc42ep3
Pdlim3	0	1.06569	0.55	0.057	0	2	Pdlim3
Bmx	0	1.02136	0.523	0.015	0	2	Bmx
Nuak1	0	1.007	0.49	0.034	0	2	Nuak1
Gkn3	0	0.94435	0.212	0	0	2	Gkn3
Dkk2	0	0.82662	0.3	0.002	0	2	Dkk2
Ccdc80	0	0.802644	0.43	0.043	0	2	Ccdc80
Syt15	0	0.696354	0.351	0.016	0	2	Syt15
Afap1l2	0	0.619933	0.311	0.013	0	2	Afap1l2
Kcne3	0	0.52911	0.237	0.003	0	2	Kcne3
Enpp6	0	0.522839	0.18	0.001	0	2	Enpp6
Rasgrf2	0	0.506877	0.268	0.007	0	2	Rasgrf2
Tmem158	1.51045e-305	1.20884	0.457	0.054	3.3381e-301	2	Tmem158
Ptprr	8.30827e-302	0.684331	0.288	0.017	1.83613e-297	2	Ptprr
Plac8	5.76878e-292	1.6863	0.623	0.118	1.2749e-287	2	Plac8
Avpi1	9.33844e-280	1.26836	0.709	0.173	2.0638e-275	2	Avpi1
Lox	4.36888e-262	0.777581	0.281	0.02	9.65522e-258	2	Lox
Sfrp2	3.48256e-258	0.713595	0.197	0.007	7.69647e-254	2	Sfrp2
Tm4sf1	1.10477e-253	1.38194	0.96	0.657	2.44154e-249	2	Tm4sf1
Pcsk5	7.37355e-246	1.21857	0.76	0.217	1.62955e-241	2	Pcsk5
Igfbp4	9.92644e-245	1.68441	0.899	0.442	2.19374e-240	2	Igfbp4
Fstl1	1.05305e-235	1.34749	0.892	0.438	2.32724e-231	2	Fstl1
Gja4	4.64773e-235	1.31195	0.815	0.277	1.02715e-230	2	Gja4
Fn1	7.85336e-233	1.34774	0.725	0.208	1.73559e-228	2	Fn1
Mbd4	8.46847e-229	0.617075	0.31	0.03	1.87153e-224	2	Mbd4
Atp13a3	2.1278e-221	1.30214	0.56	0.12	4.70244e-217	2	Atp13a3
Lmcd1	2.00918e-215	1.02455	0.593	0.142	4.44029e-211	2	Lmcd1
Atp2b4	1.05591e-211	0.706183	0.364	0.047	2.33357e-207	2	Atp2b4
Fbln2	6.73455e-207	1.40225	0.714	0.214	1.48834e-202	2	Fbln2
Abi3bp	5.93957e-196	1.17611	0.613	0.16	1.31265e-191	2	Abi3bp
Eln	3.33055e-188	2.11006	0.901	0.502	7.36051e-184	2	Eln
Cthrc1	9.90276e-188	0.80713	0.411	0.068	2.18851e-183	2	Cthrc1
Mgp	8.23654e-185	2.7516	0.745	0.322	1.82027e-180	2	Mgp
Tanc2	1.04169e-183	0.7393	0.445	0.084	2.30213e-179	2	Tanc2
Utrn	1.30574e-181	1.06528	0.806	0.331	2.88568e-177	2	Utrn
Grp	4.85245e-177	1.01764	0.469	0.1	1.07239e-172	2	Grp
Sfrp1	3.90111e-169	0.664424	0.129	0.005	8.62145e-165	2	Sfrp1
Efnb2	6.2581e-169	1.01176	0.906	0.514	1.38304e-164	2	Efnb2
Azin1	2.47535e-167	1.0195	0.702	0.259	5.47051e-163	2	Azin1
Mgst1	2.42201e-164	0.751214	0.488	0.112	5.35264e-160	2	Mgst1
Plxnd1	2.9658e-163	1.04402	0.788	0.352	6.55441e-159	2	Plxnd1
Rfk	8.00827e-163	0.781775	0.475	0.11	1.76983e-158	2	Rfk
Hey1	5.39916e-160	0.921958	0.644	0.199	1.19321e-155	2	Hey1
Ptprb1	2.87135e-158	0.885656	0.978	0.683	6.34567e-154	2	Ptprb
Cyp26b1	3.52208e-151	0.735066	0.402	0.079	7.78379e-147	2	Cyp26b1
Pdia5	1.22184e-150	0.751605	0.543	0.151	2.70027e-146	2	Pdia5
Sat1	3.85496e-149	1.20729	0.841	0.467	8.51946e-145	2	Sat1
Lepr	5.34881e-147	0.592354	0.295	0.044	1.18209e-142	2	Lepr
Ptprj	6.99922e-147	0.594553	0.336	0.058	1.54683e-142	2	Ptprj
Ltbp3	2.03829e-145	0.553202	0.384	0.075	4.50463e-141	2	Ltbp3
Stc1	3.04698e-145	0.614608	0.348	0.062	6.73382e-141	2	Stc1
Nxn	7.70995e-144	0.70121	0.508	0.136	1.7039e-139	2	Nxn
Fblim1	1.17329e-141	0.657581	0.397	0.085	2.59298e-137	2	Fblim1
Tsc22d1	1.34416e-140	0.965848	0.881	0.577	2.9706e-136	2	Tsc22d1
Dst	4.06735e-139	0.978808	0.836	0.466	8.98885e-135	2	Dst
Plat	6.75401e-137	1.04244	0.618	0.215	1.49264e-132	2	Plat
Sema3g1	5.91882e-135	0.796535	0.697	0.249	1.30806e-130	2	Sema3g
Ifitm3	2.22264e-129	0.775715	0.952	0.719	4.91204e-125	2	Ifitm3
Bgn	3.58121e-129	1.05276	0.578	0.196	7.91447e-125	2	Bgn
Ssfa2	7.05335e-127	0.610622	0.371	0.081	1.55879e-122	2	Ssfa2
Jag1	8.0711e-126	0.757318	0.467	0.127	1.78371e-121	2	Jag1
Aldh2	4.93614e-124	0.866054	0.831	0.479	1.09089e-119	2	Aldh2
Map1b	2.26816e-122	1.14805	0.623	0.26	5.01264e-118	2	Map1b
Marveld1	2.40298e-122	0.71288	0.551	0.18	5.3106e-118	2	Marveld1
Vcam1	3.83587e-120	0.670298	0.217	0.029	8.47727e-116	2	Vcam1
Vegfa	3.28733e-119	0.75517	0.662	0.248	7.265e-115	2	Vegfa
Id2	3.13043e-117	0.856226	0.685	0.293	6.91826e-113	2	Id2
Ifitm2	4.08998e-116	0.712912	0.927	0.746	9.03885e-112	2	Ifitm2
Heg1	1.17697e-114	0.852855	0.856	0.525	2.60111e-110	2	Heg1
Osmr	6.95424e-114	0.550652	0.359	0.081	1.53689e-109	2	Osmr
Synpo	1.96923e-113	0.529547	0.325	0.068	4.35201e-109	2	Synpo
Pbx1	1.2109e-106	0.757256	0.661	0.289	2.6761e-102	2	Pbx1
Ctsh	4.4809e-106	0.901406	0.417	0.116	9.90279e-102	2	Ctsh
Efna1	1.82984e-104	0.818232	0.652	0.286	4.04394e-100	2	Efna1
Ppp1r15a	3.23281e-103	0.970426	0.68	0.342	7.1445e-99	2	Ppp1r15a
Stom	4.90451e-103	0.602318	0.455	0.138	1.0839e-98	2	Stom
Jam2	1.83096e-102	0.706016	0.566	0.214	4.04641e-98	2	Jam2
Emp3	2.38585e-102	0.717969	0.662	0.289	5.27272e-98	2	Emp3
Edn1	1.58907e-99	0.826295	0.553	0.204	3.51185e-95	2	Edn1
Nrarp	2.52764e-99	0.675366	0.546	0.203	5.58609e-95	2	Nrarp
Cdh13	1.35864e-98	0.567201	0.273	0.056	3.00259e-94	2	Cdh13
Cd44	5.94686e-97	0.591881	0.417	0.122	1.31426e-92	2	Cd44
Cd63	1.22625e-95	0.663777	0.565	0.213	2.71002e-91	2	Cd63
Id3	1.5607e-93	0.64257	0.93	0.799	3.44914e-89	2	Id3
Mllt3	5.25129e-93	0.503826	0.364	0.097	1.16053e-88	2	Mllt3
Smpdl3a	2.28412e-91	0.667751	0.618	0.28	5.0479e-87	2	Smpdl3a
Fam3c	2.46035e-86	1.18769	0.576	0.27	5.43737e-82	2	Fam3c
Smad7	3.10286e-85	0.701567	0.828	0.537	6.85731e-81	2	Smad7
Smad6	4.75123e-85	0.786963	0.767	0.435	1.05002e-80	2	Smad6
Nhsl2	1.38608e-83	0.50622	0.392	0.12	3.06325e-79	2	Nhsl2
Acer21	1.07009e-81	0.571441	0.81	0.445	2.36491e-77	2	Acer2
Nos3	1.02246e-80	0.519982	0.407	0.131	2.25963e-76	2	Nos3
Camk2d	2.16217e-80	0.615116	0.662	0.322	4.7784e-76	2	Camk2d
Fryl	4.12463e-79	0.572348	0.57	0.244	9.11542e-75	2	Fryl
Megf6	1.64446e-78	0.500726	0.502	0.186	3.63425e-74	2	Megf6
Foxo1	9.05273e-78	0.584358	0.56	0.24	2.00065e-73	2	Foxo1
Tinagl1	7.99723e-77	0.629564	0.469	0.174	1.76739e-72	2	Tinagl1
Pde3a	2.04989e-75	0.657556	0.762	0.447	4.53025e-71	2	Pde3a
Hotairm1	8.55303e-74	0.521012	0.447	0.164	1.89022e-69	2	Hotairm1
Fosb	1.80623e-73	0.964161	0.56	0.263	3.99177e-69	2	Fosb
Cst3	3.54489e-73	1.0672	0.866	0.658	7.8342e-69	2	Cst3
Fos	1.09229e-72	1.02309	0.773	0.547	2.41396e-68	2	Fos
Rflnb	1.21401e-72	0.606751	0.505	0.204	2.68296e-68	2	Rflnb
Bhlhe40	1.82274e-72	0.655647	0.459	0.182	4.02826e-68	2	Bhlhe40
Cdc42bpa	1.12562e-71	0.682665	0.672	0.368	2.48763e-67	2	Cdc42bpa
Wwp1	1.64398e-71	0.638883	0.44	0.167	3.6332e-67	2	Wwp1
Btg2	1.70226e-70	0.719784	0.816	0.562	3.76199e-66	2	Btg2
Sox18	1.15805e-69	0.624388	0.742	0.444	2.5593e-65	2	Sox18
Cpe	2.83129e-69	0.621466	0.252	0.063	6.25714e-65	2	Cpe
Kcnq1ot1	1.48269e-68	0.758825	0.523	0.234	3.27674e-64	2	Kcnq1ot1
Mcfd2	2.60563e-68	0.518239	0.475	0.194	5.75844e-64	2	Mcfd2
Bsg	4.48391e-67	0.859496	0.772	0.535	9.90944e-63	2	Bsg
Mical2	4.31668e-66	0.665267	0.437	0.172	9.53987e-62	2	Mical2
Dusp1	1.1327e-65	0.714218	0.8	0.581	2.50326e-61	2	Dusp1
Zyx	1.96383e-65	0.597311	0.522	0.244	4.34007e-61	2	Zyx
Golim4	3.09219e-65	0.59319	0.568	0.283	6.83374e-61	2	Golim4
Neat1	1.63988e-64	0.705134	0.541	0.254	3.62414e-60	2	Neat1
Pdzd2	1.66575e-63	0.528911	0.483	0.202	3.68131e-59	2	Pdzd2
Rnf144a1	2.37728e-62	0.541505	0.752	0.444	5.25378e-58	2	Rnf144a
Adamts1	1.1904e-59	0.711738	0.72	0.461	2.63079e-55	2	Adamts1
Dll4	3.66927e-59	0.550031	0.626	0.32	8.10908e-55	2	Dll4
Mmrn2	1.44357e-57	0.528492	0.629	0.334	3.1903e-53	2	Mmrn2
Iqgap1	1.47949e-57	0.521931	0.815	0.582	3.26967e-53	2	Iqgap1
Gadd45b	2.91565e-56	0.511667	0.411	0.164	6.44359e-52	2	Gadd45b
Apoe	2.87765e-54	0.66566	0.371	0.142	6.3596e-50	2	Apoe
Tmem21	3.73492e-53	0.52963	0.793	0.5	8.25418e-49	2	Tmem2
Alas1	9.01199e-52	0.585877	0.545	0.284	1.99165e-47	2	Alas1
Id1	1.37792e-51	0.521545	0.873	0.673	3.04519e-47	2	Id1
Notch1	9.36437e-51	0.536132	0.795	0.566	2.06953e-46	2	Notch1
Egr1	2.97867e-50	0.699544	0.73	0.492	6.58286e-46	2	Egr1
Npr31	5.42565e-50	0.535749	0.495	0.235	1.19907e-45	2	Npr3
Stmn2	1.50891e-48	0.56217	0.836	0.605	3.3347e-44	2	Stmn2
Ccnd2	2.28269e-48	0.502751	0.659	0.387	5.04474e-44	2	Ccnd2
Clu	4.55593e-46	0.563295	0.318	0.122	1.00686e-41	2	Clu
Lyve1	9.37707e-44	0.635704	0.816	0.655	2.07233e-39	2	Lyve1
Gadd45g	7.3206e-40	0.513087	0.518	0.284	1.61785e-35	2	Gadd45g
Hspa1a	7.34145e-39	0.548796	0.409	0.188	1.62246e-34	2	Hspa1a
Cyr61	2.74257e-35	0.502293	0.513	0.286	6.06107e-31	2	Cyr61
Rbp1	7.69464e-18	0.539019	0.22	0.111	1.70051e-13	2	Rbp1
Vwf1	0	2.46534	0.974	0.123	0	3	Vwf
Slc6a2	0	2.04906	0.643	0.003	0	3	Slc6a2
Fbln21	0	1.89944	0.904	0.205	0	3	Fbln2
Fabp4	0	1.86518	0.429	0.024	0	3	Fabp4
Car8	0	1.83832	0.799	0.046	0	3	Car8
Fbln51	0	1.68701	0.907	0.166	0	3	Fbln5
Prss23	0	1.61752	0.863	0.188	0	3	Prss23
Cpe1	0	1.59375	0.658	0.041	0	3	Cpe
Ackr3	0	1.58023	0.904	0.298	0	3	Ackr3
Fabp5	0	1.575	0.697	0.133	0	3	Fabp5
Samd5	0	1.53543	0.858	0.178	0	3	Samd5
Adgrg61	0	1.43162	0.835	0.106	0	3	Adgrg6
Plac81	0	1.3134	0.704	0.115	0	3	Plac8
Mmp2	0	1.2548	0.713	0.062	0	3	Mmp2
Lbp	0	1.20616	0.739	0.089	0	3	Lbp
Nr2f2	0	1.15566	0.751	0.1	0	3	Nr2f2
Vegfc	0	1.15016	0.727	0.124	0	3	Vegfc
Rgs5	0	1.14176	0.443	0.023	0	3	Rgs5
Cthrc11	0	1.10859	0.601	0.059	0	3	Cthrc1
Pgm5	0	1.03794	0.576	0.025	0	3	Pgm5
Col14a1	0	1.02111	0.529	0.041	0	3	Col14a1
Procr	0	0.993747	0.573	0.057	0	3	Procr
Ptgs2	0	0.993717	0.275	0.013	0	3	Ptgs2
4833423E24Rik	0	0.86544	0.254	0	0	3	4833423E24Rik
Mmp16	0	0.846925	0.478	0.013	0	3	Mmp16
Fgl2	0	0.811606	0.534	0.036	0	3	Fgl2
Ptgs1	0	0.805924	0.553	0.059	0	3	Ptgs1
Tshz2	0	0.79872	0.536	0.067	0	3	Tshz2
Ptgis	0	0.789818	0.459	0.041	0	3	Ptgis
Itgb4	0	0.698864	0.413	0.028	0	3	Itgb4
Cd59a	0	0.682252	0.466	0.039	0	3	Cd59a
Dnm3	0	0.646425	0.443	0.038	0	3	Dnm3
Bst1	0	0.632147	0.403	0.026	0	3	Bst1
Lpcat2	0	0.623208	0.359	0.01	0	3	Lpcat2
Ctnnal1	0	0.618093	0.41	0.025	0	3	Ctnnal1
Kcnb1	0	0.573906	0.335	0.017	0	3	Kcnb1
Moxd1	0	0.555394	0.25	0.001	0	3	Moxd1
Rnf165	0	0.553153	0.299	0.007	0	3	Rnf165
Foxc1	0	0.547969	0.329	0.018	0	3	Foxc1
Chn2	0	0.519307	0.354	0.02	0	3	Chn2
Entpd1	9.13573e-305	0.964426	0.676	0.122	2.019e-300	3	Entpd1
Amigo2	1.91058e-304	0.786944	0.391	0.034	4.22238e-300	3	Amigo2
Colec12	2.84781e-299	0.690695	0.515	0.065	6.29366e-295	3	Colec12
Nuak11	1.03133e-295	0.684338	0.413	0.039	2.27924e-291	3	Nuak1
AU021092	9.80495e-284	0.55068	0.387	0.036	2.16689e-279	3	AU021092
Plagl1	1.0299e-281	0.872805	0.56	0.086	2.27608e-277	3	Plagl1
Ctsh1	3.5533e-280	1.39957	0.606	0.107	7.8528e-276	3	Ctsh
Eln1	4.53309e-276	2.1532	0.968	0.5	1.00181e-271	3	Eln
Bace2	1.37282e-271	0.535449	0.415	0.045	3.03394e-267	3	Bace2
Rflnb1	3.30741e-268	1.15298	0.765	0.191	7.30939e-264	3	Rflnb
Cfh	1.1654e-253	0.878932	0.303	0.023	2.57554e-249	3	Cfh
Crispld1	8.29578e-253	0.642858	0.345	0.032	1.83337e-248	3	Crispld1
Oat	1.87053e-249	0.887025	0.641	0.133	4.13387e-245	3	Oat
Ltbp41	5.47366e-249	0.83091	0.799	0.184	1.20968e-244	3	Ltbp4
St6gal1	5.87014e-245	0.533516	0.412	0.049	1.2973e-240	3	St6gal1
Tmem252	5.06444e-240	1.21602	0.608	0.125	1.11924e-235	3	Tmem252
Adamts5	4.4687e-237	0.539149	0.298	0.025	9.87584e-233	3	Adamts5
Bgn1	7.35819e-233	1.12064	0.723	0.19	1.62616e-228	3	Bgn
Mras	1.20087e-231	0.673736	0.499	0.081	2.65392e-227	3	Mras
Mfap5	4.6145e-230	0.602223	0.32	0.03	1.0198e-225	3	Mfap5
Fstl11	1.75975e-228	1.24029	0.925	0.438	3.88905e-224	3	Fstl1
Calml4	8.8851e-223	0.518434	0.387	0.047	1.96361e-218	3	Calml4
Nrp2	1.77603e-219	0.559903	0.539	0.094	3.92502e-215	3	Nrp2
Csrp2	7.66907e-215	1.23481	0.912	0.47	1.69486e-210	3	Csrp2
Gxylt2	1.32102e-199	0.903488	0.651	0.164	2.91946e-195	3	Gxylt2
Tgm2	4.98547e-190	0.785921	0.634	0.158	1.10179e-185	3	Tgm2
Pdlim31	1.33031e-186	0.661091	0.415	0.066	2.93998e-182	3	Pdlim3
Megf61	5.25236e-182	0.758812	0.673	0.178	1.16077e-177	3	Megf6
Sorbs2	3.30277e-178	0.553799	0.347	0.048	7.29913e-174	3	Sorbs2
Ltbp1	4.55345e-178	0.792372	0.555	0.127	1.00631e-173	3	Ltbp1
Rcan1	2.15522e-169	1.06023	0.601	0.168	4.76304e-165	3	Rcan1
Sele	9.64757e-168	0.501374	0.13	0.005	2.13211e-163	3	Sele
Socs2	3.29305e-167	0.8421	0.688	0.213	7.27765e-163	3	Socs2
Synpo1	1.09824e-165	0.507785	0.389	0.065	2.42712e-161	3	Synpo
Ccdc801	5.32189e-165	0.556147	0.34	0.05	1.17614e-160	3	Ccdc80
Col5a21	7.34571e-164	0.726852	0.737	0.236	1.6234e-159	3	Col5a2
Cdc42ep31	1.01776e-147	0.563021	0.375	0.066	2.24925e-143	3	Cdc42ep3
Selp	1.30414e-142	0.571525	0.175	0.014	2.88214e-138	3	Selp
Icam1	1.29853e-140	1.07907	0.792	0.361	2.86974e-136	3	Icam1
Foxo11	8.00065e-128	0.682938	0.68	0.235	1.76814e-123	3	Foxo1
Igfbp5	6.18414e-126	1.02707	0.303	0.052	1.36669e-121	3	Igfbp5
Emp31	1.54508e-125	0.786862	0.716	0.287	3.41463e-121	3	Emp3
Ifitm31	1.47387e-119	0.761889	0.947	0.72	3.25725e-115	3	Ifitm3
Cebpd	1.83227e-118	1.0526	0.851	0.514	4.04932e-114	3	Cebpd
Cavin3	8.60102e-118	0.722014	0.723	0.299	1.90083e-113	3	Cavin3
Ptprb2	1.31671e-115	0.755766	0.972	0.684	2.90992e-111	3	Ptprb
Serpine2	1.81282e-109	0.533408	0.485	0.137	4.00633e-105	3	Serpine2
Fam198b	6.75613e-109	0.594272	0.63	0.222	1.49311e-104	3	Fam198b
Aplnr1	1.64159e-108	0.74295	0.741	0.305	3.62791e-104	3	Aplnr
Jam21	1.66931e-108	0.586422	0.609	0.213	3.68918e-104	3	Jam2
Tmem22	8.97397e-101	0.669097	0.902	0.495	1.98325e-96	3	Tmem2
Foxp11	4.95316e-97	0.588517	0.961	0.697	1.09465e-92	3	Foxp1
Il6st	6.33559e-97	0.637759	0.669	0.27	1.40017e-92	3	Il6st
Serpinb6b	1.15872e-96	0.580573	0.489	0.157	2.56077e-92	3	Serpinb6b
Net1	2.27408e-96	0.550355	0.482	0.15	5.02573e-92	3	Net1
Selenom	1.18974e-95	0.577351	0.571	0.209	2.62934e-91	3	Selenom
Rbp11	4.34039e-95	0.620473	0.387	0.102	9.59226e-91	3	Rbp1
Gas6	1.22348e-94	0.530626	0.431	0.123	2.70389e-90	3	Gas6
Tm6sf1	7.26965e-93	0.528989	0.597	0.221	1.60659e-88	3	Tm6sf1
Col18a1	3.23713e-91	0.532995	0.455	0.134	7.15406e-87	3	Col18a1
Crim1	1.93578e-90	0.588526	0.616	0.244	4.27807e-86	3	Crim1
Tinagl11	4.91119e-87	0.661841	0.503	0.173	1.08537e-82	3	Tinagl1
Prcp1	1.06344e-85	0.533738	0.741	0.336	2.35021e-81	3	Prcp
Plvap1	7.53326e-84	0.537853	0.897	0.49	1.66485e-79	3	Plvap
Bhlhe401	8.08291e-82	0.534062	0.503	0.18	1.78632e-77	3	Bhlhe40
Srgn	1.05122e-81	0.667035	0.891	0.641	2.3232e-77	3	Srgn
Heg11	4.82226e-80	0.63509	0.855	0.526	1.06572e-75	3	Heg1
Adam15	5.06823e-80	0.551408	0.676	0.309	1.12008e-75	3	Adam15
S100a10	1.23312e-76	0.604086	0.883	0.617	2.72519e-72	3	S100a10
Neat11	7.67752e-76	0.592048	0.601	0.252	1.69673e-71	3	Neat1
Nfkbiz	1.081e-74	0.647573	0.553	0.232	2.389e-70	3	Nfkbiz
Anxa2	3.62877e-74	0.641073	0.849	0.549	8.01957e-70	3	Anxa2
Cd9	5.79429e-72	0.558511	0.925	0.733	1.28054e-67	3	Cd9
Cd200	2.73749e-68	0.588419	0.797	0.497	6.04984e-64	3	Cd200
Id21	3.7365e-68	0.510627	0.648	0.297	8.25765e-64	3	Id2
Mgp1	7.01956e-67	0.94638	0.641	0.329	1.55132e-62	3	Mgp
Ndufa8	2.05391e-65	0.505953	0.79	0.48	4.53915e-61	3	Ndufa8
Iigp1	3.59709e-64	0.536206	0.408	0.142	7.94956e-60	3	Iigp1
Apoe1	6.75882e-63	0.624163	0.398	0.141	1.4937e-58	3	Apoe
Ybx3	1.6557e-62	0.530842	0.765	0.463	3.6591e-58	3	Ybx3
Ier3	1.66927e-62	0.749714	0.837	0.602	3.68909e-58	3	Ier3
Btg1	3.2713e-62	0.545372	0.713	0.387	7.22957e-58	3	Btg1
Edn11	4.39312e-62	0.580409	0.51	0.208	9.70879e-58	3	Edn1
Ppp1r15a1	4.4896e-56	0.579275	0.651	0.344	9.92201e-52	3	Ppp1r15a
Hspg2	6.39736e-55	0.570242	0.434	0.179	1.41382e-50	3	Hspg2
Zfp36l1	5.12896e-51	0.526547	0.755	0.451	1.1335e-46	3	Zfp36l1
Fos1	3.38389e-48	0.707692	0.785	0.547	7.47839e-44	3	Fos
Tmem1581	2.36326e-46	0.507819	0.228	0.068	5.2228e-42	3	Tmem158
Atf3	7.70479e-46	0.688741	0.557	0.295	1.70276e-41	3	Atf3
Ppp1r12a	8.13988e-46	0.51257	0.736	0.445	1.79891e-41	3	Ppp1r12a
Ctla2a	3.32257e-45	0.57235	0.951	0.836	7.34288e-41	3	Ctla2a
Zfp36	5.67457e-45	0.598026	0.748	0.489	1.25408e-40	3	Zfp36
Pim3	1.9382e-44	0.511387	0.595	0.323	4.28341e-40	3	Pim3
Nfkbia	4.42571e-42	0.571225	0.769	0.543	9.78081e-38	3	Nfkbia
Egr11	2.21416e-40	0.608379	0.751	0.492	4.8933e-36	3	Egr1
Socs3	7.06072e-39	0.508366	0.695	0.438	1.56042e-34	3	Socs3
Ccl21a	0	4.07895	0.919	0.008	0	4	Ccl21a
Mmrn1	0	3.11034	0.984	0.017	0	4	Mmrn1
Fgl21	0	2.75203	0.807	0.039	0	4	Fgl2
Nrp21	0	2.27483	0.901	0.094	0	4	Nrp2
Nts	0	2.22518	0.494	0.005	0	4	Nts
Apold1	0	2.19028	0.857	0.129	0	4	Apold1
Prox1	0	2.15457	0.891	0.016	0	4	Prox1
Maf	0	2.00606	0.882	0.03	0	4	Maf
Reln	0	1.9248	0.829	0.002	0	4	Reln
Fxyd6	0	1.85679	0.817	0.004	0	4	Fxyd6
Ptx3	0	1.81631	0.637	0.001	0	4	Ptx3
H19	0	1.71992	0.54	0.034	0	4	H19
Lbp1	0	1.66359	0.826	0.101	0	4	Lbp
Dusp2	0	1.66037	0.674	0.034	0	4	Dusp2
Gja1	0	1.51157	0.786	0.049	0	4	Gja1
Tshz21	0	1.49572	0.839	0.069	0	4	Tshz2
Nr2f21	0	1.49358	0.842	0.112	0	4	Nr2f2
Klhl4	0	1.37355	0.72	0.053	0	4	Klhl4
Cp	0	1.36865	0.59	0.019	0	4	Cp
Ndrg1	0	1.27919	0.748	0.083	0	4	Ndrg1
Scn3a	0	1.24478	0.534	0.001	0	4	Scn3a
Lrg1	0	1.23065	0.575	0.025	0	4	Lrg1
Sema3d	0	1.19978	0.665	0.004	0	4	Sema3d
Scn1b	0	1.19585	0.658	0.017	0	4	Scn1b
Sned1	0	1.19539	0.587	0.023	0	4	Sned1
Tbx1	0	1.18526	0.689	0.002	0	4	Tbx1
Mrc1	0	1.17152	0.5	0.021	0	4	Mrc1
Gpm6a	0	1.16576	0.658	0.004	0	4	Gpm6a
Rnase4	0	1.14382	0.702	0.066	0	4	Rnase4
Thy1	0	1.11612	0.618	0.003	0	4	Thy1
Ggct	0	1.10378	0.491	0.028	0	4	Ggct
Pcsk6	0	1.09748	0.593	0.002	0	4	Pcsk6
Cpne2	0	1.09192	0.677	0.074	0	4	Cpne2
Tbc1d4	0	1.08182	0.646	0.063	0	4	Tbc1d4
Rgs16	0	1.08124	0.457	0.017	0	4	Rgs16
Pdlim4	0	1.02271	0.484	0.017	0	4	Pdlim4
Slc45a3	0	1.01236	0.581	0.001	0	4	Slc45a3
Plce1	0	1.01055	0.596	0.003	0	4	Plce1
Pdpn	0	0.925644	0.559	0.006	0	4	Pdpn
Tc2n	0	0.905463	0.528	0.022	0	4	Tc2n
Mpp7	0	0.850625	0.509	0.039	0	4	Mpp7
Btnl9	0	0.842488	0.472	0.006	0	4	Btnl9
Adamtsl1	0	0.814767	0.419	0.004	0	4	Adamtsl1
Dtx1	0	0.783448	0.394	0	0	4	Dtx1
Sh3gl3	0	0.771895	0.491	0.011	0	4	Sh3gl3
Ctnnal11	0	0.765295	0.481	0.031	0	4	Ctnnal1
Prkcz	0	0.763488	0.503	0.014	0	4	Prkcz
Prelp	0	0.757359	0.419	0.008	0	4	Prelp
Ank	0	0.739536	0.41	0.009	0	4	Ank
Diaph2	0	0.72994	0.46	0.017	0	4	Diaph2
Col23a1	0	0.722603	0.447	0.009	0	4	Col23a1
Sema3a	0	0.714403	0.401	0.014	0	4	Sema3a
Wipf3	0	0.71021	0.379	0.007	0	4	Wipf3
Foxp2	0	0.68421	0.351	0.005	0	4	Foxp2
Susd4	0	0.681329	0.422	0.004	0	4	Susd4
Hoxd9	0	0.675304	0.419	0	0	4	Hoxd9
Apba2	0	0.645831	0.382	0.001	0	4	Apba2
Gjc2	0	0.644242	0.27	0.004	0	4	Gjc2
Gprc5b	0	0.627217	0.419	0.013	0	4	Gprc5b
Dapk2	0	0.606865	0.354	0.007	0	4	Dapk2
Gm14964	0	0.602488	0.286	0.006	0	4	Gm14964
Rspo3	0	0.595992	0.32	0.011	0	4	Rspo3
Kcnn3	0	0.584421	0.36	0.003	0	4	Kcnn3
Zfpm2	0	0.579938	0.416	0.02	0	4	Zfpm2
Mall	0	0.562333	0.388	0.011	0	4	Mall
Sgsm1	0	0.560518	0.307	0.007	0	4	Sgsm1
Hoxd8	0	0.541043	0.398	0.001	0	4	Hoxd8
Efcc1	0	0.539865	0.304	0.005	0	4	Efcc1
Ttc9	0	0.5353	0.398	0.013	0	4	Ttc9
Tnfrsf11a	0	0.52476	0.36	0.005	0	4	Tnfrsf11a
Stab2	0	0.52288	0.217	0.002	0	4	Stab2
Enpp3	0	0.511173	0.339	0.002	0	4	Enpp3
Gria2	1.87251e-305	0.54439	0.14	0	4.13825e-301	4	Gria2
Rab3il1	1.8194e-301	0.603523	0.401	0.023	4.02088e-297	4	Rab3il1
1700025G04Rik	1.48779e-300	0.816943	0.599	0.058	3.28802e-296	4	1700025G04Rik
Kbtbd11	3.47187e-300	0.550024	0.342	0.015	7.67283e-296	4	Kbtbd11
Dab2	2.29467e-291	1.36625	0.764	0.107	5.07121e-287	4	Dab2
Ptpre	5.74109e-291	0.991782	0.64	0.07	1.26878e-286	4	Ptpre
Aebp1	1.41251e-284	1.00069	0.578	0.057	3.12165e-280	4	Aebp1
Nectin2	3.64314e-282	1.14899	0.742	0.106	8.05134e-278	4	Nectin2
Lama4	5.98371e-275	1.41711	0.848	0.154	1.3224e-270	4	Lama4
Itga9	2.96624e-268	0.852904	0.571	0.059	6.55539e-264	4	Itga9
Itm2a	1.04443e-265	0.912204	0.562	0.058	2.30819e-261	4	Itm2a
Pard6g	6.40466e-263	1.55322	0.879	0.185	1.41543e-258	4	Pard6g
Clca3a1	4.08819e-260	1.00793	0.404	0.029	9.03489e-256	4	Clca3a1
Pgm51	1.103e-255	0.679209	0.481	0.041	2.43764e-251	4	Pgm5
Flt4	3.03335e-255	1.54845	0.916	0.212	6.70371e-251	4	Flt4
Arl4a	1.07468e-240	1.73799	0.86	0.203	2.37505e-236	4	Arl4a
Cd631	9.0894e-234	1.48715	0.885	0.213	2.00876e-229	4	Cd63
Oaf	7.20947e-229	0.505062	0.345	0.023	1.59329e-224	4	Oaf
Ssbp2	1.93061e-228	0.696095	0.519	0.056	4.26664e-224	4	Ssbp2
Cd55	4.71123e-227	0.590953	0.404	0.033	1.04118e-222	4	Cd55
Lcn2	7.10857e-221	1.05665	0.497	0.054	1.57099e-216	4	Lcn2
Sult1a1	3.70043e-218	0.704624	0.466	0.046	8.17796e-214	4	Sult1a1
Cpe2	9.76126e-217	0.654123	0.534	0.059	2.15724e-212	4	Cpe
Dmtn	9.40076e-216	0.59963	0.438	0.041	2.07757e-211	4	Dmtn
Ralgps2	2.44745e-214	0.769481	0.537	0.065	5.40886e-210	4	Ralgps2
Plau	2.0372e-210	0.539991	0.28	0.016	4.5022e-206	4	Plau
Flrt2	2.18603e-210	0.548987	0.354	0.027	4.83112e-206	4	Flrt2
Irf8	2.41331e-209	0.633803	0.37	0.03	5.33341e-205	4	Irf8
Cd302	2.92544e-205	0.530558	0.438	0.043	6.46523e-201	4	Cd302
Igf1	7.10242e-205	0.695672	0.429	0.042	1.56963e-200	4	Igf1
Palm	1.42611e-204	0.876087	0.618	0.093	3.15171e-200	4	Palm
Nxn1	3.40414e-199	1.11012	0.724	0.14	7.52316e-195	4	Nxn
Myo7a	6.17922e-197	0.512831	0.342	0.027	1.36561e-192	4	Myo7a
Gm1673	1.47935e-196	0.84225	0.481	0.057	3.26936e-192	4	Gm1673
Il11ra1	2.84404e-195	0.750441	0.509	0.065	6.28532e-191	4	Il11ra1
Prss231	2.3003e-194	1.38899	0.851	0.204	5.08366e-190	4	Prss23
Ltbp42	2.79818e-192	1.06899	0.873	0.196	6.18397e-188	4	Ltbp4
Bcr	2.88419e-192	1.08714	0.665	0.118	6.37406e-188	4	Bcr
Col18a11	3.13045e-189	1.0537	0.711	0.134	6.9183e-185	4	Col18a1
Angptl4	5.8356e-188	0.540636	0.335	0.027	1.28967e-183	4	Angptl4
Fabp41	3.07927e-182	0.752605	0.376	0.035	6.80518e-178	4	Fabp4
Stab1	3.63457e-171	1.4623	0.932	0.341	8.03239e-167	4	Stab1
Anxa1	3.72623e-169	0.644807	0.416	0.048	8.23497e-165	4	Anxa1
Ebf1	1.06457e-168	0.69324	0.565	0.089	2.3527e-164	4	Ebf1
Sgk3	6.08633e-166	0.704772	0.59	0.102	1.34508e-161	4	Sgk3
Fbn11	1.10762e-159	0.691542	0.661	0.124	2.44784e-155	4	Fbn1
Prkag2	1.63568e-158	0.513086	0.348	0.036	3.61485e-154	4	Prkag2
Fam189a2	2.15019e-158	0.509356	0.441	0.057	4.75191e-154	4	Fam189a2
Dennd4a	1.38603e-155	0.872936	0.609	0.117	3.06313e-151	4	Dennd4a
Kctd17	2.36304e-155	0.772831	0.618	0.121	5.22232e-151	4	Kctd17
Smad1	1.90462e-154	1.15449	0.817	0.246	4.20921e-150	4	Smad1
Rcn3	1.30382e-153	0.565074	0.447	0.061	2.88144e-149	4	Rcn3
Ctdspl	1.91226e-153	0.767457	0.606	0.112	4.22609e-149	4	Ctdspl
Map3k1	9.93184e-152	0.799344	0.621	0.124	2.19494e-147	4	Map3k1
Ntn1	4.52055e-151	0.946122	0.627	0.127	9.99041e-147	4	Ntn1
Lamb1	6.61605e-150	0.768029	0.587	0.108	1.46215e-145	4	Lamb1
Olfm1	1.1131e-148	0.877623	0.516	0.087	2.45995e-144	4	Olfm1
Tnfaip8l1	2.01987e-148	0.527579	0.357	0.04	4.4639e-144	4	Tnfaip8l1
Dusp5	1.16793e-147	0.754556	0.373	0.045	2.58113e-143	4	Dusp5
Atp2b41	1.42908e-147	0.604966	0.416	0.054	3.15827e-143	4	Atp2b4
Pdgfa	7.50781e-146	0.730197	0.45	0.066	1.65923e-141	4	Pdgfa
Gng11	2.84779e-144	1.40645	0.969	0.698	6.29361e-140	4	Gng11
Fth1	3.61108e-140	1.28701	0.994	0.907	7.9805e-136	4	Fth1
Tgfbr2	9.75702e-139	1.13907	0.854	0.304	2.1563e-134	4	Tgfbr2
Tril	3.29499e-137	0.692034	0.497	0.083	7.28193e-133	4	Tril
Cavin31	9.68884e-135	1.16618	0.848	0.305	2.14123e-130	4	Cavin3
Hivep3	4.08364e-134	0.625275	0.41	0.058	9.02484e-130	4	Hivep3
Ptpn18	6.68237e-133	0.938214	0.739	0.21	1.4768e-128	4	Ptpn18
Gnas	1.2236e-132	1.25129	0.978	0.838	2.70415e-128	4	Gnas
Ppfibp1	2.6098e-132	1.1036	0.832	0.298	5.76766e-128	4	Ppfibp1
Adamts51	6.10198e-131	0.728711	0.295	0.031	1.34854e-126	4	Adamts5
Fam174b	2.56599e-129	0.525087	0.441	0.069	5.67083e-125	4	Fam174b
Cdc42ep5	3.25044e-129	0.533092	0.398	0.057	7.18347e-125	4	Cdc42ep5
Magi1	1.19652e-126	0.536449	0.438	0.069	2.6443e-122	4	Magi1
Cebpb	1.33156e-123	1.1474	0.708	0.204	2.94276e-119	4	Cebpb
Dlg1	4.61753e-122	0.835164	0.68	0.178	1.02047e-117	4	Dlg1
Emid1	2.37434e-121	0.688404	0.584	0.128	5.2473e-117	4	Emid1
Nfat5	1.89808e-119	1.20845	0.854	0.36	4.19476e-115	4	Nfat5
Fcgrt	1.98278e-119	0.74521	0.705	0.19	4.38195e-115	4	Fcgrt
Shc1	4.28578e-118	0.632974	0.559	0.122	9.47156e-114	4	Shc1
Peak1	4.371e-118	0.66122	0.596	0.136	9.6599e-114	4	Peak1
Zfp521	2.6869e-116	0.525374	0.416	0.069	5.93806e-112	4	Zfp521
Zfp36l2	9.7979e-116	0.998592	0.832	0.304	2.16534e-111	4	Zfp36l2
Fn11	7.46976e-115	0.984909	0.736	0.222	1.65082e-110	4	Fn1
Mfsd4a	4.20576e-114	0.614679	0.432	0.075	9.29473e-110	4	Mfsd4a
Lrrc32	5.80867e-113	0.549627	0.435	0.076	1.28372e-108	4	Lrrc32
Neat12	6.38531e-113	1.18909	0.758	0.255	1.41115e-108	4	Neat1
Cda	3.08398e-112	0.712327	0.55	0.126	6.8156e-108	4	Cda
S100a61	3.78916e-111	0.927997	0.823	0.282	8.37405e-107	4	S100a6
Nfatc1	2.01551e-109	0.781234	0.581	0.141	4.45427e-105	4	Nfatc1
Abca1	3.21374e-109	0.928164	0.661	0.182	7.10236e-105	4	Abca1
Ston2	2.03066e-108	0.525837	0.391	0.064	4.48775e-104	4	Ston2
Fgfr1	2.31208e-108	0.659451	0.624	0.157	5.10971e-104	4	Fgfr1
Abhd17b	7.91025e-108	0.813901	0.73	0.228	1.74817e-103	4	Abhd17b
Ptpn14	1.45288e-105	0.698755	0.634	0.168	3.21086e-101	4	Ptpn14
Pear1	5.0778e-105	0.638077	0.512	0.111	1.12219e-100	4	Pear1
Smyd2	9.68832e-105	0.624057	0.457	0.092	2.14112e-100	4	Smyd2
Psen2	6.60848e-103	0.511565	0.447	0.087	1.46048e-98	4	Psen2
Blvrb	2.48918e-102	0.505747	0.497	0.107	5.50109e-98	4	Blvrb
Nudt4	1.06293e-99	1.22058	0.677	0.226	2.34908e-95	4	Nudt4
Adgrg3	5.19379e-99	0.532542	0.413	0.077	1.14783e-94	4	Adgrg3
Cfh1	4.60191e-95	0.87695	0.255	0.031	1.01702e-90	4	Cfh
Meox1	1.22891e-93	0.623231	0.54	0.133	2.7159e-89	4	Meox1
Gls	1.86496e-93	0.818341	0.826	0.334	4.12155e-89	4	Gls
Bok	8.7389e-93	0.649004	0.435	0.093	1.9313e-88	4	Bok
Gas61	7.45261e-90	0.71935	0.516	0.128	1.64703e-85	4	Gas6
S100a11	8.9017e-89	0.905944	0.888	0.461	1.96728e-84	4	S100a11
Sptssa	6.63328e-86	0.852816	0.792	0.346	1.46596e-81	4	Sptssa
Gramd1a	2.17055e-84	0.547271	0.55	0.148	4.79691e-80	4	Gramd1a
Itm2c	5.60958e-81	0.723788	0.789	0.315	1.23972e-76	4	Itm2c
Sntb2	4.84592e-80	0.629889	0.686	0.239	1.07095e-75	4	Sntb2
Map4k2	3.21288e-79	0.600431	0.655	0.21	7.10047e-75	4	Map4k2
Hspa4l	1.40952e-78	0.510342	0.398	0.087	3.11504e-74	4	Hspa4l
Wipi1	1.00521e-75	0.531525	0.509	0.139	2.22152e-71	4	Wipi1
Kctd121	1.12419e-75	0.822596	0.804	0.355	2.48447e-71	4	Kctd12
Sh3bp5	7.66201e-75	0.640178	0.708	0.262	1.6933e-70	4	Sh3bp5
Unc5b	1.6537e-74	0.645199	0.618	0.203	3.65468e-70	4	Unc5b
Tgm21	2.23623e-74	0.625529	0.565	0.172	4.94207e-70	4	Tgm2
Bhlhe402	4.77835e-74	0.673855	0.587	0.185	1.05602e-69	4	Bhlhe40
Rps3	6.57989e-74	0.647764	0.966	0.844	1.45415e-69	4	Rps3
Itpr1	8.34089e-74	0.520686	0.429	0.102	1.84334e-69	4	Itpr1
Thbs1	5.10246e-73	0.903476	0.401	0.095	1.12764e-68	4	Thbs1
Selenop1	1.56956e-72	1.09555	0.919	0.614	3.46874e-68	4	Selenop
Fam43a	2.43971e-70	0.715432	0.599	0.207	5.39176e-66	4	Fam43a
Ctsb	5.52484e-69	0.725923	0.742	0.319	1.22099e-64	4	Ctsb
Rpl3	3.37216e-68	0.587438	0.972	0.808	7.45247e-64	4	Rpl3
Stt3b	6.87181e-68	0.574031	0.63	0.222	1.51867e-63	4	Stt3b
Plod1	1.38691e-67	0.548313	0.525	0.161	3.06506e-63	4	Plod1
Wnk1	2.06162e-67	0.83963	0.898	0.528	4.55619e-63	4	Wnk1
Stox2	1.70015e-66	0.549709	0.522	0.156	3.75734e-62	4	Stox2
Timp2	2.13873e-66	0.713289	0.86	0.456	4.7266e-62	4	Timp2
Hjurp	3.40344e-66	0.65963	0.627	0.221	7.5216e-62	4	Hjurp
Smtn	3.63586e-66	0.556033	0.516	0.154	8.03526e-62	4	Smtn
Igfbp41	3.26689e-65	0.732755	0.842	0.455	7.21982e-61	4	Igfbp4
Maff	5.28214e-64	0.589022	0.519	0.164	1.16735e-59	4	Maff
Postn	6.71199e-64	0.631066	0.217	0.034	1.48335e-59	4	Postn
Glud1	3.06384e-63	0.673978	0.792	0.375	6.77108e-59	4	Glud1
Marcksl1	6.66141e-63	0.695026	0.773	0.361	1.47217e-58	4	Marcksl1
Egr12	1.48235e-62	1.03229	0.829	0.495	3.276e-58	4	Egr1
Rps11	5.52983e-62	0.525337	0.981	0.901	1.22209e-57	4	Rps11
Rab11a	2.91724e-60	0.670102	0.86	0.523	6.44709e-56	4	Rab11a
Adam10	4.63292e-60	0.610972	0.733	0.327	1.02387e-55	4	Adam10
Pkig	4.85626e-60	0.501205	0.59	0.213	1.07323e-55	4	Pkig
Prdx5	6.00647e-59	0.537448	0.665	0.272	1.32743e-54	4	Prdx5
Fos2	1.83592e-58	1.17752	0.835	0.551	4.05739e-54	4	Fos
S100a101	2.15074e-58	0.783377	0.901	0.623	4.75314e-54	4	S100a10
Selenom1	2.58211e-58	0.531659	0.584	0.217	5.70647e-54	4	Selenom
Lims1	5.50777e-56	0.604169	0.857	0.491	1.21722e-51	4	Lims1
Lamp2	3.79949e-55	0.526983	0.854	0.444	8.39688e-51	4	Lamp2
Utrn1	5.7386e-55	0.590705	0.767	0.345	1.26823e-50	4	Utrn
Aplp2	7.18992e-55	0.605735	0.95	0.742	1.58897e-50	4	Aplp2
Mmp14	8.77718e-55	0.726402	0.73	0.335	1.93976e-50	4	Mmp14
Nr4a2	2.10157e-54	0.84398	0.391	0.113	4.64447e-50	4	Nr4a2
Slc41a1	3.9454e-54	0.723026	0.32	0.078	8.71933e-50	4	Slc41a1
Rpl12	2.24224e-53	0.522509	0.944	0.795	4.95534e-49	4	Rpl12
Errfi1	6.41819e-51	0.507196	0.419	0.128	1.41842e-46	4	Errfi1
Ctsd	2.22776e-50	0.822638	0.832	0.521	4.92334e-46	4	Ctsd
Npnt	3.78588e-50	0.947479	0.317	0.083	8.36679e-46	4	Npnt
Nfia	1.38665e-48	0.529716	0.742	0.357	3.06449e-44	4	Nfia
Pnp	1.59083e-47	0.541152	0.643	0.28	3.51574e-43	4	Pnp
Ppp1r14b	1.67855e-47	0.699723	0.783	0.426	3.70959e-43	4	Ppp1r14b
Degs1	3.81386e-45	0.556159	0.755	0.396	8.42864e-41	4	Degs1
Mtch1	6.66205e-45	0.565211	0.801	0.467	1.47231e-40	4	Mtch1
Elk3	7.80724e-45	0.57047	0.845	0.493	1.7254e-40	4	Elk3
Psap	8.74174e-43	0.551803	0.848	0.527	1.93192e-38	4	Psap
Gpx1	1.83811e-42	0.516503	0.689	0.33	4.06223e-38	4	Gpx1
Fosb1	6.59105e-42	0.865253	0.602	0.269	1.45662e-37	4	Fosb
Rpl22l1	7.1727e-41	0.576858	0.832	0.549	1.58517e-36	4	Rpl22l1
Serpine21	5.17173e-39	0.508102	0.413	0.148	1.14295e-34	4	Serpine2
Gadd45b1	8.51573e-39	0.658147	0.45	0.17	1.88198e-34	4	Gadd45b
Gmfg	1.451e-38	0.616297	0.72	0.393	3.20671e-34	4	Gmfg
Btg21	2.25225e-38	0.77414	0.826	0.568	4.97747e-34	4	Btg2
Junb	1.01549e-37	0.742571	0.888	0.669	2.24424e-33	4	Junb
Ahnak	7.15399e-36	0.506785	0.873	0.525	1.58103e-31	4	Ahnak
Dusp11	1.15253e-25	0.566347	0.807	0.586	2.54709e-21	4	Dusp1
Igfbp51	5.77901e-24	0.947233	0.199	0.061	1.27716e-19	4	Igfbp5
Cyr611	1.04432e-23	0.742652	0.531	0.292	2.30795e-19	4	Cyr61
Gdf15	4.60784e-16	0.670807	0.22	0.088	1.01833e-11	4	Gdf15

## Sheet: Cluster 0
	p_val	avg_logFC	pct.1	pct.2	p_val_adj	cluster	gene
Kit	0	1.37344	0.593	0.129	0	0	Kit
Gpihbp1	0	1.16449	0.764	0.373	0	0	Gpihbp1
Peg3	1.49548e-273	1.07139	0.573	0.292	3.305e-269	0	Peg3
Itga6	0	1.01418	0.682	0.34	0	0	Itga6
Itga1	2.00268e-274	0.978105	0.592	0.316	4.42593e-270	0	Itga1
Rgcc	2.74811e-223	0.874348	0.456	0.194	6.07332e-219	0	Rgcc
Cd93	0	0.79192	0.868	0.572	0	0	Cd93
Prex2	3.51976e-282	0.778109	0.678	0.413	7.77867e-278	0	Prex2
Sema3c	3.49659e-142	0.753529	0.675	0.501	7.72747e-138	0	Sema3c
Nckap5	1.60095e-200	0.741151	0.524	0.283	3.5381e-196	0	Nckap5
Tek	3.83231e-225	0.727419	0.581	0.316	8.4694e-221	0	Tek
Stmn1	4.69535e-216	0.727304	0.67	0.457	1.03767e-211	0	Stmn1
Hmcn1	3.18438e-182	0.719482	0.556	0.321	7.03748e-178	0	Hmcn1
Lpl	4.52612e-134	0.687452	0.31	0.126	1.00027e-129	0	Lpl
Aplnr	1.19655e-217	0.684597	0.448	0.177	2.64437e-213	0	Aplnr
Plvap	3.12979e-237	0.673777	0.643	0.346	6.91684e-233	0	Plvap
Acer2	1.07424e-172	0.663914	0.565	0.34	2.37408e-168	0	Acer2
Sox11	8.43298e-144	0.654991	0.476	0.276	1.86369e-139	0	Sox11
St8sia4	3.02936e-139	0.635691	0.389	0.192	6.69488e-135	0	St8sia4
Plcb1	6.66482e-153	0.630491	0.292	0.1	1.47292e-148	0	Plcb1
Sparcl1	1.08022e-112	0.621434	0.381	0.199	2.38729e-108	0	Sparcl1
Tmem2	3.26708e-197	0.621145	0.634	0.368	7.22025e-193	0	Tmem2
Ldb2	8.03503e-177	0.617428	0.579	0.367	1.77574e-172	0	Ldb2
Sox17	2.38707e-164	0.615059	0.632	0.438	5.27543e-160	0	Sox17
Hpgd	4.91856e-182	0.613956	0.812	0.656	1.087e-177	0	Hpgd
Cadm1	2.82181e-120	0.612789	0.275	0.107	6.23619e-116	0	Cadm1
Mcf2l	2.52483e-140	0.612395	0.25	0.076	5.57988e-136	0	Mcf2l
Clec14a	3.20044e-233	0.609886	0.77	0.544	7.07296e-229	0	Clec14a
Rnf144a	3.53354e-145	0.607047	0.547	0.354	7.80913e-141	0	Rnf144a
Rasgrp3	1.12422e-162	0.605938	0.541	0.337	2.48454e-158	0	Rasgrp3
Prcp	1.01024e-121	0.600279	0.438	0.256	2.23264e-117	0	Prcp
Prdm8	3.40752e-123	0.596677	0.286	0.114	7.53062e-119	0	Prdm8
BC028528	1.37657e-211	0.583421	0.752	0.585	3.04223e-207	0	BC028528
Bmp6	9.67163e-128	0.582247	0.332	0.149	2.13743e-123	0	Bmp6
Sema3g	1.85972e-158	0.581528	0.373	0.15	4.10998e-154	0	Sema3g
Ptprb	0	0.578837	0.856	0.503	0	0	Ptprb
Slc6a6	3.83789e-72	0.576575	0.394	0.263	8.48174e-68	0	Slc6a6
Zfp503	2.16094e-111	0.565893	0.449	0.281	4.77567e-107	0	Zfp503
Hmgb2	3.91941e-30	0.557897	0.454	0.388	8.66189e-26	0	Hmgb2
Foxp1	5.07962e-194	0.554935	0.792	0.61	1.1226e-189	0	Foxp1
Frmd4a	6.18343e-114	0.549226	0.406	0.232	1.36654e-109	0	Frmd4a
Atp1a1	1.62976e-114	0.542801	0.526	0.373	3.60178e-110	0	Atp1a1
Cyyr1	2.90412e-167	0.533913	0.737	0.581	6.4181e-163	0	Cyyr1
Slco2a1	2.86848e-170	0.527588	0.765	0.596	6.33934e-166	0	Slco2a1
Npr3	4.85006e-107	0.527203	0.326	0.154	1.07186e-102	0	Npr3
Car2	4.76234e-117	0.525155	0.484	0.298	1.05248e-112	0	Car2
Ncald	2.96472e-101	0.518948	0.315	0.153	6.55203e-97	0	Ncald
Pltp	7.65073e-106	0.51601	0.53	0.37	1.69081e-101	0	Pltp
Casc4	3.55835e-72	0.50947	0.351	0.219	7.86395e-68	0	Casc4
Dnah8	1.61555e-119	0.505792	0.224	0.069	3.57037e-115	0	Dnah8
Cav1	8.7575e-161	0.504623	0.779	0.664	1.93541e-156	0	Cav1
Antxr2	2.06852e-106	0.503896	0.414	0.248	4.57143e-102	0	Antxr2

## Sheet: Cluster 1
	p_val	avg_logFC	pct.1	pct.2	p_val_adj	cluster	gene
Emp2	0	2.32703	0.875	0.222	0	1	Emp2
Car4	0	2.02944	0.817	0.14	0	1	Car4
Igfbp7	0	1.95178	0.95	0.53	0	1	Igfbp7
Hbb-bs	2.33874e-07	1.77642	0.175	0.143	0.00516861	1	Hbb-bs
Ednrb	0	1.71175	0.726	0.19	0	1	Ednrb
Tbx2	0	1.67178	0.752	0.133	0	1	Tbx2
Pmp22	0	1.61234	0.866	0.41	0	1	Pmp22
Kitl	0	1.37619	0.904	0.576	0	1	Kitl
Kdr	0	1.32125	0.916	0.627	0	1	Kdr
Apln	0	1.25548	0.62	0.151	0	1	Apln
Fibin	0	1.23164	0.331	0.039	0	1	Fibin
2004-09-01	0	1.20892	0.772	0.367	0	1	2004-09-01
Cyp4b1	0	1.2081	0.789	0.377	0	1	Cyp4b1
Timp3	0	1.19555	0.827	0.522	0	1	Timp3
Inhba	9.88772e-233	1.17568	0.256	0.047	2.18519e-228	1	Inhba
Ly6a	0	1.13357	0.865	0.525	0	1	Ly6a
Chst2	0	1.11211	0.479	0.056	0	1	Chst2
Hopx	0	1.0954	0.616	0.222	0	1	Hopx
Chst1	0	1.04355	0.464	0.058	0	1	Chst1
Ptpn4	0	1.03435	0.517	0.138	0	1	Ptpn4
Serpine1	0	1.02829	0.386	0.08	0	1	Serpine1
Slc12a2	0	0.998666	0.512	0.159	0	1	Slc12a2
Enho	0	0.992074	0.554	0.189	0	1	Enho
Ptp4a3	0	0.968043	0.62	0.246	0	1	Ptp4a3
Rtn1	0	0.954414	0.397	0.07	0	1	Rtn1
Bpgm	0	0.951916	0.438	0.109	0	1	Bpgm
Atp8a1	0	0.935765	0.586	0.217	0	1	Atp8a1
Sirpa	0	0.931616	0.437	0.082	0	1	Sirpa
Nhlrc2	0	0.925686	0.499	0.157	0	1	Nhlrc2
Tbx3os1	0	0.903416	0.371	0.041	0	1	Tbx3os1
Nectin3	0	0.896995	0.621	0.293	0	1	Nectin3
Tns3	0	0.894683	0.485	0.129	0	1	Tns3
Acbd5	2.8678e-297	0.892363	0.561	0.249	6.33784e-293	1	Acbd5
Ly6c1	2.57482e-280	0.88779	0.656	0.356	5.69035e-276	1	Ly6c1
Phlda1	2.12451e-239	0.885553	0.494	0.22	4.69516e-235	1	Phlda1
Prx	0	0.879232	0.714	0.372	0	1	Prx
Cd24a	1.99627e-274	0.878938	0.448	0.155	4.41177e-270	1	Cd24a
Hspb1	4.73959e-186	0.854221	0.46	0.219	1.04745e-181	1	Hspb1
Cd34	0	0.846726	0.868	0.649	0	1	Cd34
Mgst3	2.21296e-263	0.838558	0.572	0.286	4.89065e-259	1	Mgst3
Lmo7	0	0.838485	0.438	0.106	0	1	Lmo7
Krt80	0	0.825541	0.348	0.055	0	1	Krt80
App	0	0.819804	0.887	0.743	0	1	App
Ybx1	0	0.817132	0.95	0.877	0	1	Ybx1
Nrp1	0	0.809647	0.866	0.665	0	1	Nrp1
Edil3	1.57783e-278	0.802088	0.526	0.21	3.48701e-274	1	Edil3
Tbx3	0	0.79961	0.737	0.43	0	1	Tbx3
Ctsl	9.66768e-276	0.770509	0.752	0.538	2.13656e-271	1	Ctsl
Tppp3	3.91535e-276	0.768985	0.372	0.096	8.65292e-272	1	Tppp3
Plaur	4.96185e-223	0.760226	0.529	0.257	1.09657e-218	1	Plaur
Pcdh1	1.94668e-278	0.757853	0.758	0.503	4.30216e-274	1	Pcdh1
Sema7a	8.66124e-238	0.755561	0.454	0.174	1.91413e-233	1	Sema7a
Prdm1	0	0.754947	0.366	0.077	0	1	Prdm1
Hapln1	8.98157e-242	0.754697	0.322	0.082	1.98493e-237	1	Hapln1
Tmem47	5.13013e-224	0.754077	0.494	0.225	1.13376e-219	1	Tmem47
S100a6	6.25174e-82	0.743469	0.408	0.249	1.38164e-77	1	S100a6
Tspan13	0	0.741817	0.86	0.701	0	1	Tspan13
Cdkn1a	9.60149e-156	0.734722	0.616	0.41	2.12193e-151	1	Cdkn1a
Itgb5	0	0.73067	0.288	0.027	0	1	Itgb5
Gnao1	8.04014e-290	0.730345	0.427	0.126	1.77687e-285	1	Gnao1
Icam2	0	0.729179	0.837	0.681	0	1	Icam2
Itga3	1.19435e-247	0.708499	0.427	0.147	2.63952e-243	1	Itga3
Dcbld1	8.51275e-252	0.707755	0.471	0.177	1.88132e-247	1	Dcbld1
Rap2a	4.14233e-221	0.705714	0.492	0.224	9.15454e-217	1	Rap2a
Ecm1	4.99498e-205	0.70168	0.476	0.215	1.10389e-200	1	Ecm1
Adgrl2	9.48093e-271	0.694646	0.816	0.643	2.09529e-266	1	Adgrl2
Cldn5	0	0.692337	0.965	0.908	0	1	Cldn5
Eva1b	1.5542e-182	0.681518	0.644	0.435	3.43478e-178	1	Eva1b
Tpm1	6.37307e-116	0.675447	0.559	0.392	1.40845e-111	1	Tpm1
Dock4	1.26602e-176	0.674276	0.559	0.316	2.79791e-172	1	Dock4
Tmem176a	1.08328e-182	0.674273	0.688	0.499	2.39406e-178	1	Tmem176a
Tex14	0	0.672107	0.255	0.026	0	1	Tex14
Slc22a23	2.63872e-252	0.670657	0.347	0.092	5.83157e-248	1	Slc22a23
Tmod2	1.08049e-197	0.667949	0.462	0.205	2.38788e-193	1	Tmod2
Zfhx3	1.06365e-188	0.665596	0.577	0.324	2.35067e-184	1	Zfhx3
Rcsd1	7.07508e-216	0.664841	0.51	0.228	1.56359e-211	1	Rcsd1
Kctd12	6.38652e-194	0.662561	0.548	0.289	1.41142e-189	1	Kctd12
Agfg1	6.37594e-198	0.657182	0.616	0.369	1.40908e-193	1	Agfg1
Frrs1	1.70776e-257	0.651874	0.289	0.057	3.77415e-253	1	Frrs1
Clec1a	9.32406e-308	0.637904	0.871	0.669	2.06062e-303	1	Clec1a
Scn7a	2.51476e-272	0.62659	0.936	0.755	5.55763e-268	1	Scn7a
Tbxa2r	8.62674e-208	0.618077	0.313	0.089	1.90651e-203	1	Tbxa2r
Mgll	1.09079e-160	0.617158	0.536	0.301	2.41065e-156	1	Mgll
Mapt	1.65326e-187	0.614333	0.372	0.132	3.65371e-183	1	Mapt
Phlda3	2.48418e-123	0.612216	0.494	0.301	5.49003e-119	1	Phlda3
Fxyd5	9.14765e-111	0.604521	0.537	0.367	2.02163e-106	1	Fxyd5
Pls3	7.61157e-130	0.60285	0.441	0.242	1.68216e-125	1	Pls3
Piezo2	1.12339e-173	0.602585	0.652	0.404	2.4827e-169	1	Piezo2
Ecscr	1.75646e-257	0.600964	0.853	0.746	3.88178e-253	1	Ecscr
Lhfp	4.29082e-161	0.597886	0.525	0.289	9.48272e-157	1	Lhfp
Tmem204	2.88897e-160	0.597493	0.561	0.334	6.38462e-156	1	Tmem204
Gem	6.58817e-155	0.596819	0.392	0.176	1.45599e-150	1	Gem
Fkbp1a	1.21738e-301	0.59633	0.89	0.804	2.69041e-297	1	Fkbp1a
Nkd1	2.25005e-163	0.595893	0.591	0.362	4.97261e-159	1	Nkd1
Gap43	8.23621e-135	0.593825	0.223	0.065	1.8202e-130	1	Gap43
Ccdc68	1.33442e-272	0.588783	0.311	0.062	2.94907e-268	1	Ccdc68
Myct1	2.71916e-175	0.585382	0.743	0.6	6.00934e-171	1	Myct1
Bcam	6.40803e-126	0.585089	0.538	0.333	1.41617e-121	1	Bcam
Mylk	4.26792e-147	0.578499	0.5	0.278	9.43211e-143	1	Mylk
Selenop	3.30611e-208	0.578154	0.763	0.561	7.30651e-204	1	Selenop
Nipal3	4.64832e-186	0.577788	0.368	0.134	1.02728e-181	1	Nipal3
AW112010	4.86672e-208	0.57522	0.222	0.038	1.07555e-203	1	AW112010
Vcl	1.40631e-135	0.5749	0.569	0.369	3.10794e-131	1	Vcl
Nes	2.59746e-116	0.570047	0.599	0.422	5.74039e-112	1	Nes
Tspan8	3.68272e-176	0.565779	0.52	0.262	8.13881e-172	1	Tspan8
Egflam	4.2747e-251	0.563678	0.218	0.025	9.4471e-247	1	Egflam
Rasgrp2	5.97328e-160	0.554115	0.355	0.139	1.3201e-155	1	Rasgrp2
Trim16	2.98851e-148	0.551679	0.472	0.248	6.60461e-144	1	Trim16
Fam81a	5.33119e-268	0.550516	0.241	0.031	1.17819e-263	1	Fam81a
Col4a2	7.00166e-186	0.548677	0.851	0.744	1.54737e-181	1	Col4a2
Map1lc3a	8.16033e-106	0.542051	0.582	0.42	1.80343e-101	1	Map1lc3a
Kif26b	6.41976e-247	0.533023	0.212	0.024	1.41877e-242	1	Kif26b
Lmna	1.13185e-106	0.532695	0.58	0.413	2.5014e-102	1	Lmna
Acvrl1	1.97978e-189	0.531253	0.797	0.663	4.37531e-185	1	Acvrl1
Arhgef3	1.45121e-136	0.52805	0.482	0.261	3.20717e-132	1	Arhgef3
Cltb	1.21837e-113	0.527061	0.503	0.325	2.69259e-109	1	Cltb
Adam12	2.57821e-215	0.513339	0.257	0.053	5.69785e-211	1	Adam12
Mfng	4.94013e-115	0.511779	0.472	0.277	1.09177e-110	1	Mfng
Clic4	1.48668e-146	0.510248	0.785	0.69	3.28557e-142	1	Clic4
Tspan12	8.85973e-102	0.507741	0.519	0.347	1.958e-97	1	Tspan12
Dyrk2	1.45147e-94	0.506069	0.402	0.228	3.20774e-90	1	Dyrk2
Rgs12	3.27237e-127	0.505908	0.581	0.37	7.23194e-123	1	Rgs12
Slc16a9	3.43703e-110	0.505539	0.268	0.107	7.59583e-106	1	Slc16a9
Ggh	6.61021e-108	0.503999	0.434	0.25	1.46086e-103	1	Ggh

## Sheet: Cluster 2
	p_val	avg_logFC	pct.1	pct.2	p_val_adj	cluster	gene
Mgp	8.23654e-185	2.7516	0.745	0.322	1.82027e-180	2	Mgp
Cxcl12	0	2.42096	0.886	0.206	0	2	Cxcl12
Fbln5	0	2.3869	0.916	0.163	0	2	Fbln5
Eln	3.33055e-188	2.11006	0.901	0.502	7.36051e-184	2	Eln
Ltbp4	0	1.96243	0.917	0.175	0	2	Ltbp4
Col5a2	0	1.89768	0.869	0.227	0	2	Col5a2
Adgrg6	0	1.86032	0.816	0.105	0	2	Adgrg6
Cdkn1c	0	1.79389	0.594	0.09	0	2	Cdkn1c
Vwf	0	1.74739	0.916	0.124	0	2	Vwf
Plac8	5.76878e-292	1.6863	0.623	0.118	1.2749e-287	2	Plac8
Igfbp4	9.92644e-245	1.68441	0.899	0.442	2.19374e-240	2	Igfbp4
Gja5	0	1.60338	0.692	0.028	0	2	Gja5
Thsd7a	0	1.54887	0.74	0.074	0	2	Thsd7a
Fmo2	0	1.53832	0.732	0.102	0	2	Fmo2
Cytl1	0	1.40636	0.268	0.007	0	2	Cytl1
Fbln2	6.73455e-207	1.40225	0.714	0.214	1.48834e-202	2	Fbln2
Tm4sf1	1.10477e-253	1.38194	0.96	0.657	2.44154e-249	2	Tm4sf1
Gata6	0	1.35367	0.738	0.161	0	2	Gata6
Fn1	7.85336e-233	1.34774	0.725	0.208	1.73559e-228	2	Fn1
Fstl1	1.05305e-235	1.34749	0.892	0.438	2.32724e-231	2	Fstl1
Sulf1	0	1.3454	0.528	0.03	0	2	Sulf1
Gja4	4.64773e-235	1.31195	0.815	0.277	1.02715e-230	2	Gja4
Htra1	0	1.30296	0.492	0.036	0	2	Htra1
Atp13a3	2.1278e-221	1.30214	0.56	0.12	4.70244e-217	2	Atp13a3
Avpi1	9.33844e-280	1.26836	0.709	0.173	2.0638e-275	2	Avpi1
Mecom	0	1.22661	0.651	0.083	0	2	Mecom
Pcsk5	7.37355e-246	1.21857	0.76	0.217	1.62955e-241	2	Pcsk5
Slc45a4	0	1.21302	0.517	0.042	0	2	Slc45a4
Tmem158	1.51045e-305	1.20884	0.457	0.054	3.3381e-301	2	Tmem158
Sat1	3.85496e-149	1.20729	0.841	0.467	8.51946e-145	2	Sat1
Trim47	0	1.19872	0.619	0.099	0	2	Trim47
Fam3c	2.46035e-86	1.18769	0.576	0.27	5.43737e-82	2	Fam3c
Abi3bp	5.93957e-196	1.17611	0.613	0.16	1.31265e-191	2	Abi3bp
Fbn1	0	1.16573	0.639	0.111	0	2	Fbn1
Map1b	2.26816e-122	1.14805	0.623	0.26	5.01264e-118	2	Map1b
Cdc42ep3	0	1.1043	0.553	0.055	0	2	Cdc42ep3
Cst3	3.54489e-73	1.0672	0.866	0.658	7.8342e-69	2	Cst3
Pdlim3	0	1.06569	0.55	0.057	0	2	Pdlim3
Utrn	1.30574e-181	1.06528	0.806	0.331	2.88568e-177	2	Utrn
Bgn	3.58121e-129	1.05276	0.578	0.196	7.91447e-125	2	Bgn
Plxnd1	2.9658e-163	1.04402	0.788	0.352	6.55441e-159	2	Plxnd1
Plat	6.75401e-137	1.04244	0.618	0.215	1.49264e-132	2	Plat
Lmcd1	2.00918e-215	1.02455	0.593	0.142	4.44029e-211	2	Lmcd1
Fos	1.09229e-72	1.02309	0.773	0.547	2.41396e-68	2	Fos
Bmx	0	1.02136	0.523	0.015	0	2	Bmx
Azin1	2.47535e-167	1.0195	0.702	0.259	5.47051e-163	2	Azin1
Grp	4.85245e-177	1.01764	0.469	0.1	1.07239e-172	2	Grp
Efnb2	6.2581e-169	1.01176	0.906	0.514	1.38304e-164	2	Efnb2
Nuak1	0	1.007	0.49	0.034	0	2	Nuak1
Dst	4.06735e-139	0.978808	0.836	0.466	8.98885e-135	2	Dst
Ppp1r15a	3.23281e-103	0.970426	0.68	0.342	7.1445e-99	2	Ppp1r15a
Tsc22d1	1.34416e-140	0.965848	0.881	0.577	2.9706e-136	2	Tsc22d1
Fosb	1.80623e-73	0.964161	0.56	0.263	3.99177e-69	2	Fosb
Gkn3	0	0.94435	0.212	0	0	2	Gkn3
Hey1	5.39916e-160	0.921958	0.644	0.199	1.19321e-155	2	Hey1
Ctsh	4.4809e-106	0.901406	0.417	0.116	9.90279e-102	2	Ctsh
Ptprb1	2.87135e-158	0.885656	0.978	0.683	6.34567e-154	2	Ptprb
Aldh2	4.93614e-124	0.866054	0.831	0.479	1.09089e-119	2	Aldh2
Bsg	4.48391e-67	0.859496	0.772	0.535	9.90944e-63	2	Bsg
Id2	3.13043e-117	0.856226	0.685	0.293	6.91826e-113	2	Id2
Heg1	1.17697e-114	0.852855	0.856	0.525	2.60111e-110	2	Heg1
Dkk2	0	0.82662	0.3	0.002	0	2	Dkk2
Edn1	1.58907e-99	0.826295	0.553	0.204	3.51185e-95	2	Edn1
Efna1	1.82984e-104	0.818232	0.652	0.286	4.04394e-100	2	Efna1
Cthrc1	9.90276e-188	0.80713	0.411	0.068	2.18851e-183	2	Cthrc1
Ccdc80	0	0.802644	0.43	0.043	0	2	Ccdc80
Sema3g1	5.91882e-135	0.796535	0.697	0.249	1.30806e-130	2	Sema3g
Smad6	4.75123e-85	0.786963	0.767	0.435	1.05002e-80	2	Smad6
Rfk	8.00827e-163	0.781775	0.475	0.11	1.76983e-158	2	Rfk
Lox	4.36888e-262	0.777581	0.281	0.02	9.65522e-258	2	Lox
Ifitm3	2.22264e-129	0.775715	0.952	0.719	4.91204e-125	2	Ifitm3
Kcnq1ot1	1.48269e-68	0.758825	0.523	0.234	3.27674e-64	2	Kcnq1ot1
Jag1	8.0711e-126	0.757318	0.467	0.127	1.78371e-121	2	Jag1
Pbx1	1.2109e-106	0.757256	0.661	0.289	2.6761e-102	2	Pbx1
Vegfa	3.28733e-119	0.75517	0.662	0.248	7.265e-115	2	Vegfa
Pdia5	1.22184e-150	0.751605	0.543	0.151	2.70027e-146	2	Pdia5
Mgst1	2.42201e-164	0.751214	0.488	0.112	5.35264e-160	2	Mgst1
Tanc2	1.04169e-183	0.7393	0.445	0.084	2.30213e-179	2	Tanc2
Cyp26b1	3.52208e-151	0.735066	0.402	0.079	7.78379e-147	2	Cyp26b1
Btg2	1.70226e-70	0.719784	0.816	0.562	3.76199e-66	2	Btg2
Emp3	2.38585e-102	0.717969	0.662	0.289	5.27272e-98	2	Emp3
Dusp1	1.1327e-65	0.714218	0.8	0.581	2.50326e-61	2	Dusp1
Sfrp2	3.48256e-258	0.713595	0.197	0.007	7.69647e-254	2	Sfrp2
Ifitm2	4.08998e-116	0.712912	0.927	0.746	9.03885e-112	2	Ifitm2
Marveld1	2.40298e-122	0.71288	0.551	0.18	5.3106e-118	2	Marveld1
Adamts1	1.1904e-59	0.711738	0.72	0.461	2.63079e-55	2	Adamts1
Atp2b4	1.05591e-211	0.706183	0.364	0.047	2.33357e-207	2	Atp2b4
Jam2	1.83096e-102	0.706016	0.566	0.214	4.04641e-98	2	Jam2
Neat1	1.63988e-64	0.705134	0.541	0.254	3.62414e-60	2	Neat1
Smad7	3.10286e-85	0.701567	0.828	0.537	6.85731e-81	2	Smad7
Nxn	7.70995e-144	0.70121	0.508	0.136	1.7039e-139	2	Nxn
Egr1	2.97867e-50	0.699544	0.73	0.492	6.58286e-46	2	Egr1
Syt15	0	0.696354	0.351	0.016	0	2	Syt15
Ptprr	8.30827e-302	0.684331	0.288	0.017	1.83613e-297	2	Ptprr
Cdc42bpa	1.12562e-71	0.682665	0.672	0.368	2.48763e-67	2	Cdc42bpa
Nrarp	2.52764e-99	0.675366	0.546	0.203	5.58609e-95	2	Nrarp
Vcam1	3.83587e-120	0.670298	0.217	0.029	8.47727e-116	2	Vcam1
Smpdl3a	2.28412e-91	0.667751	0.618	0.28	5.0479e-87	2	Smpdl3a
Apoe	2.87765e-54	0.66566	0.371	0.142	6.3596e-50	2	Apoe
Mical2	4.31668e-66	0.665267	0.437	0.172	9.53987e-62	2	Mical2
Sfrp1	3.90111e-169	0.664424	0.129	0.005	8.62145e-165	2	Sfrp1
Cd63	1.22625e-95	0.663777	0.565	0.213	2.71002e-91	2	Cd63
Fblim1	1.17329e-141	0.657581	0.397	0.085	2.59298e-137	2	Fblim1
Pde3a	2.04989e-75	0.657556	0.762	0.447	4.53025e-71	2	Pde3a
Bhlhe40	1.82274e-72	0.655647	0.459	0.182	4.02826e-68	2	Bhlhe40
Id3	1.5607e-93	0.64257	0.93	0.799	3.44914e-89	2	Id3
Wwp1	1.64398e-71	0.638883	0.44	0.167	3.6332e-67	2	Wwp1
Lyve1	9.37707e-44	0.635704	0.816	0.655	2.07233e-39	2	Lyve1
Tinagl1	7.99723e-77	0.629564	0.469	0.174	1.76739e-72	2	Tinagl1
Sox18	1.15805e-69	0.624388	0.742	0.444	2.5593e-65	2	Sox18
Cpe	2.83129e-69	0.621466	0.252	0.063	6.25714e-65	2	Cpe
Afap1l2	0	0.619933	0.311	0.013	0	2	Afap1l2
Mbd4	8.46847e-229	0.617075	0.31	0.03	1.87153e-224	2	Mbd4
Camk2d	2.16217e-80	0.615116	0.662	0.322	4.7784e-76	2	Camk2d
Stc1	3.04698e-145	0.614608	0.348	0.062	6.73382e-141	2	Stc1
Ssfa2	7.05335e-127	0.610622	0.371	0.081	1.55879e-122	2	Ssfa2
Rflnb	1.21401e-72	0.606751	0.505	0.204	2.68296e-68	2	Rflnb
Stom	4.90451e-103	0.602318	0.455	0.138	1.0839e-98	2	Stom
Zyx	1.96383e-65	0.597311	0.522	0.244	4.34007e-61	2	Zyx
Ptprj	6.99922e-147	0.594553	0.336	0.058	1.54683e-142	2	Ptprj
Golim4	3.09219e-65	0.59319	0.568	0.283	6.83374e-61	2	Golim4
Lepr	5.34881e-147	0.592354	0.295	0.044	1.18209e-142	2	Lepr
Cd44	5.94686e-97	0.591881	0.417	0.122	1.31426e-92	2	Cd44
Alas1	9.01199e-52	0.585877	0.545	0.284	1.99165e-47	2	Alas1
Foxo1	9.05273e-78	0.584358	0.56	0.24	2.00065e-73	2	Foxo1
Fryl	4.12463e-79	0.572348	0.57	0.244	9.11542e-75	2	Fryl
Acer21	1.07009e-81	0.571441	0.81	0.445	2.36491e-77	2	Acer2
Cdh13	1.35864e-98	0.567201	0.273	0.056	3.00259e-94	2	Cdh13
Clu	4.55593e-46	0.563295	0.318	0.122	1.00686e-41	2	Clu
Stmn2	1.50891e-48	0.56217	0.836	0.605	3.3347e-44	2	Stmn2
Ltbp3	2.03829e-145	0.553202	0.384	0.075	4.50463e-141	2	Ltbp3
Osmr	6.95424e-114	0.550652	0.359	0.081	1.53689e-109	2	Osmr
Dll4	3.66927e-59	0.550031	0.626	0.32	8.10908e-55	2	Dll4
Hspa1a	7.34145e-39	0.548796	0.409	0.188	1.62246e-34	2	Hspa1a
Rnf144a1	2.37728e-62	0.541505	0.752	0.444	5.25378e-58	2	Rnf144a
Rbp1	7.69464e-18	0.539019	0.22	0.111	1.70051e-13	2	Rbp1
Notch1	9.36437e-51	0.536132	0.795	0.566	2.06953e-46	2	Notch1
Npr31	5.42565e-50	0.535749	0.495	0.235	1.19907e-45	2	Npr3
Tmem21	3.73492e-53	0.52963	0.793	0.5	8.25418e-49	2	Tmem2
Synpo	1.96923e-113	0.529547	0.325	0.068	4.35201e-109	2	Synpo
Kcne3	0	0.52911	0.237	0.003	0	2	Kcne3
Pdzd2	1.66575e-63	0.528911	0.483	0.202	3.68131e-59	2	Pdzd2
Mmrn2	1.44357e-57	0.528492	0.629	0.334	3.1903e-53	2	Mmrn2
Enpp6	0	0.522839	0.18	0.001	0	2	Enpp6
Iqgap1	1.47949e-57	0.521931	0.815	0.582	3.26967e-53	2	Iqgap1
Id1	1.37792e-51	0.521545	0.873	0.673	3.04519e-47	2	Id1
Hotairm1	8.55303e-74	0.521012	0.447	0.164	1.89022e-69	2	Hotairm1
Nos3	1.02246e-80	0.519982	0.407	0.131	2.25963e-76	2	Nos3
Mcfd2	2.60563e-68	0.518239	0.475	0.194	5.75844e-64	2	Mcfd2
Gadd45g	7.3206e-40	0.513087	0.518	0.284	1.61785e-35	2	Gadd45g
Gadd45b	2.91565e-56	0.511667	0.411	0.164	6.44359e-52	2	Gadd45b
Rasgrf2	0	0.506877	0.268	0.007	0	2	Rasgrf2
Nhsl2	1.38608e-83	0.50622	0.392	0.12	3.06325e-79	2	Nhsl2
Mllt3	5.25129e-93	0.503826	0.364	0.097	1.16053e-88	2	Mllt3
Ccnd2	2.28269e-48	0.502751	0.659	0.387	5.04474e-44	2	Ccnd2
Cyr61	2.74257e-35	0.502293	0.513	0.286	6.06107e-31	2	Cyr61
Megf6	1.64446e-78	0.500726	0.502	0.186	3.63425e-74	2	Megf6

## Sheet: Cluster 3
	p_val	avg_logFC	pct.1	pct.2	p_val_adj	cluster	gene
Vwf1	0	2.46534	0.974	0.123	0	3	Vwf
Eln1	4.53309e-276	2.1532	0.968	0.5	1.00181e-271	3	Eln
Slc6a2	0	2.04906	0.643	0.003	0	3	Slc6a2
Fbln21	0	1.89944	0.904	0.205	0	3	Fbln2
Fabp4	0	1.86518	0.429	0.024	0	3	Fabp4
Car8	0	1.83832	0.799	0.046	0	3	Car8
Fbln51	0	1.68701	0.907	0.166	0	3	Fbln5
Prss23	0	1.61752	0.863	0.188	0	3	Prss23
Cpe1	0	1.59375	0.658	0.041	0	3	Cpe
Ackr3	0	1.58023	0.904	0.298	0	3	Ackr3
Fabp5	0	1.575	0.697	0.133	0	3	Fabp5
Samd5	0	1.53543	0.858	0.178	0	3	Samd5
Adgrg61	0	1.43162	0.835	0.106	0	3	Adgrg6
Ctsh1	3.5533e-280	1.39957	0.606	0.107	7.8528e-276	3	Ctsh
Plac81	0	1.3134	0.704	0.115	0	3	Plac8
Mmp2	0	1.2548	0.713	0.062	0	3	Mmp2
Fstl11	1.75975e-228	1.24029	0.925	0.438	3.88905e-224	3	Fstl1
Csrp2	7.66907e-215	1.23481	0.912	0.47	1.69486e-210	3	Csrp2
Tmem252	5.06444e-240	1.21602	0.608	0.125	1.11924e-235	3	Tmem252
Lbp	0	1.20616	0.739	0.089	0	3	Lbp
Nr2f2	0	1.15566	0.751	0.1	0	3	Nr2f2
Rflnb1	3.30741e-268	1.15298	0.765	0.191	7.30939e-264	3	Rflnb
Vegfc	0	1.15016	0.727	0.124	0	3	Vegfc
Rgs5	0	1.14176	0.443	0.023	0	3	Rgs5
Bgn1	7.35819e-233	1.12064	0.723	0.19	1.62616e-228	3	Bgn
Cthrc11	0	1.10859	0.601	0.059	0	3	Cthrc1
Icam1	1.29853e-140	1.07907	0.792	0.361	2.86974e-136	3	Icam1
Rcan1	2.15522e-169	1.06023	0.601	0.168	4.76304e-165	3	Rcan1
Cebpd	1.83227e-118	1.0526	0.851	0.514	4.04932e-114	3	Cebpd
Pgm5	0	1.03794	0.576	0.025	0	3	Pgm5
Igfbp5	6.18414e-126	1.02707	0.303	0.052	1.36669e-121	3	Igfbp5
Col14a1	0	1.02111	0.529	0.041	0	3	Col14a1
Procr	0	0.993747	0.573	0.057	0	3	Procr
Ptgs2	0	0.993717	0.275	0.013	0	3	Ptgs2
Entpd1	9.13573e-305	0.964426	0.676	0.122	2.019e-300	3	Entpd1
Mgp1	7.01956e-67	0.94638	0.641	0.329	1.55132e-62	3	Mgp
Gxylt2	1.32102e-199	0.903488	0.651	0.164	2.91946e-195	3	Gxylt2
Oat	1.87053e-249	0.887025	0.641	0.133	4.13387e-245	3	Oat
Cfh	1.1654e-253	0.878932	0.303	0.023	2.57554e-249	3	Cfh
Plagl1	1.0299e-281	0.872805	0.56	0.086	2.27608e-277	3	Plagl1
4833423E24Rik	0	0.86544	0.254	0	0	3	4833423E24Rik
Mmp16	0	0.846925	0.478	0.013	0	3	Mmp16
Socs2	3.29305e-167	0.8421	0.688	0.213	7.27765e-163	3	Socs2
Ltbp41	5.47366e-249	0.83091	0.799	0.184	1.20968e-244	3	Ltbp4
Fgl2	0	0.811606	0.534	0.036	0	3	Fgl2
Ptgs1	0	0.805924	0.553	0.059	0	3	Ptgs1
Tshz2	0	0.79872	0.536	0.067	0	3	Tshz2
Ltbp1	4.55345e-178	0.792372	0.555	0.127	1.00631e-173	3	Ltbp1
Ptgis	0	0.789818	0.459	0.041	0	3	Ptgis
Amigo2	1.91058e-304	0.786944	0.391	0.034	4.22238e-300	3	Amigo2
Emp31	1.54508e-125	0.786862	0.716	0.287	3.41463e-121	3	Emp3
Tgm2	4.98547e-190	0.785921	0.634	0.158	1.10179e-185	3	Tgm2
Ifitm31	1.47387e-119	0.761889	0.947	0.72	3.25725e-115	3	Ifitm3
Megf61	5.25236e-182	0.758812	0.673	0.178	1.16077e-177	3	Megf6
Ptprb2	1.31671e-115	0.755766	0.972	0.684	2.90992e-111	3	Ptprb
Ier3	1.66927e-62	0.749714	0.837	0.602	3.68909e-58	3	Ier3
Aplnr1	1.64159e-108	0.74295	0.741	0.305	3.62791e-104	3	Aplnr
Col5a21	7.34571e-164	0.726852	0.737	0.236	1.6234e-159	3	Col5a2
Cavin3	8.60102e-118	0.722014	0.723	0.299	1.90083e-113	3	Cavin3
Fos1	3.38389e-48	0.707692	0.785	0.547	7.47839e-44	3	Fos
Itgb4	0	0.698864	0.413	0.028	0	3	Itgb4
Colec12	2.84781e-299	0.690695	0.515	0.065	6.29366e-295	3	Colec12
Atf3	7.70479e-46	0.688741	0.557	0.295	1.70276e-41	3	Atf3
Nuak11	1.03133e-295	0.684338	0.413	0.039	2.27924e-291	3	Nuak1
Foxo11	8.00065e-128	0.682938	0.68	0.235	1.76814e-123	3	Foxo1
Cd59a	0	0.682252	0.466	0.039	0	3	Cd59a
Mras	1.20087e-231	0.673736	0.499	0.081	2.65392e-227	3	Mras
Tmem22	8.97397e-101	0.669097	0.902	0.495	1.98325e-96	3	Tmem2
Srgn	1.05122e-81	0.667035	0.891	0.641	2.3232e-77	3	Srgn
Tinagl11	4.91119e-87	0.661841	0.503	0.173	1.08537e-82	3	Tinagl1
Pdlim31	1.33031e-186	0.661091	0.415	0.066	2.93998e-182	3	Pdlim3
Nfkbiz	1.081e-74	0.647573	0.553	0.232	2.389e-70	3	Nfkbiz
Dnm3	0	0.646425	0.443	0.038	0	3	Dnm3
Crispld1	8.29578e-253	0.642858	0.345	0.032	1.83337e-248	3	Crispld1
Anxa2	3.62877e-74	0.641073	0.849	0.549	8.01957e-70	3	Anxa2
Il6st	6.33559e-97	0.637759	0.669	0.27	1.40017e-92	3	Il6st
Heg11	4.82226e-80	0.63509	0.855	0.526	1.06572e-75	3	Heg1
Bst1	0	0.632147	0.403	0.026	0	3	Bst1
Apoe1	6.75882e-63	0.624163	0.398	0.141	1.4937e-58	3	Apoe
Lpcat2	0	0.623208	0.359	0.01	0	3	Lpcat2
Rbp11	4.34039e-95	0.620473	0.387	0.102	9.59226e-91	3	Rbp1
Ctnnal1	0	0.618093	0.41	0.025	0	3	Ctnnal1
Egr11	2.21416e-40	0.608379	0.751	0.492	4.8933e-36	3	Egr1
S100a10	1.23312e-76	0.604086	0.883	0.617	2.72519e-72	3	S100a10
Mfap5	4.6145e-230	0.602223	0.32	0.03	1.0198e-225	3	Mfap5
Zfp36	5.67457e-45	0.598026	0.748	0.489	1.25408e-40	3	Zfp36
Fam198b	6.75613e-109	0.594272	0.63	0.222	1.49311e-104	3	Fam198b
Neat11	7.67752e-76	0.592048	0.601	0.252	1.69673e-71	3	Neat1
Crim1	1.93578e-90	0.588526	0.616	0.244	4.27807e-86	3	Crim1
Foxp11	4.95316e-97	0.588517	0.961	0.697	1.09465e-92	3	Foxp1
Cd200	2.73749e-68	0.588419	0.797	0.497	6.04984e-64	3	Cd200
Jam21	1.66931e-108	0.586422	0.609	0.213	3.68918e-104	3	Jam2
Serpinb6b	1.15872e-96	0.580573	0.489	0.157	2.56077e-92	3	Serpinb6b
Edn11	4.39312e-62	0.580409	0.51	0.208	9.70879e-58	3	Edn1
Ppp1r15a1	4.4896e-56	0.579275	0.651	0.344	9.92201e-52	3	Ppp1r15a
Selenom	1.18974e-95	0.577351	0.571	0.209	2.62934e-91	3	Selenom
Kcnb1	0	0.573906	0.335	0.017	0	3	Kcnb1
Ctla2a	3.32257e-45	0.57235	0.951	0.836	7.34288e-41	3	Ctla2a
Selp	1.30414e-142	0.571525	0.175	0.014	2.88214e-138	3	Selp
Nfkbia	4.42571e-42	0.571225	0.769	0.543	9.78081e-38	3	Nfkbia
Hspg2	6.39736e-55	0.570242	0.434	0.179	1.41382e-50	3	Hspg2
Cdc42ep31	1.01776e-147	0.563021	0.375	0.066	2.24925e-143	3	Cdc42ep3
Nrp2	1.77603e-219	0.559903	0.539	0.094	3.92502e-215	3	Nrp2
Cd9	5.79429e-72	0.558511	0.925	0.733	1.28054e-67	3	Cd9
Ccdc801	5.32189e-165	0.556147	0.34	0.05	1.17614e-160	3	Ccdc80
Moxd1	0	0.555394	0.25	0.001	0	3	Moxd1
Sorbs2	3.30277e-178	0.553799	0.347	0.048	7.29913e-174	3	Sorbs2
Rnf165	0	0.553153	0.299	0.007	0	3	Rnf165
Adam15	5.06823e-80	0.551408	0.676	0.309	1.12008e-75	3	Adam15
AU021092	9.80495e-284	0.55068	0.387	0.036	2.16689e-279	3	AU021092
Net1	2.27408e-96	0.550355	0.482	0.15	5.02573e-92	3	Net1
Foxc1	0	0.547969	0.329	0.018	0	3	Foxc1
Btg1	3.2713e-62	0.545372	0.713	0.387	7.22957e-58	3	Btg1
Adamts5	4.4687e-237	0.539149	0.298	0.025	9.87584e-233	3	Adamts5
Plvap1	7.53326e-84	0.537853	0.897	0.49	1.66485e-79	3	Plvap
Iigp1	3.59709e-64	0.536206	0.408	0.142	7.94956e-60	3	Iigp1
Bace2	1.37282e-271	0.535449	0.415	0.045	3.03394e-267	3	Bace2
Bhlhe401	8.08291e-82	0.534062	0.503	0.18	1.78632e-77	3	Bhlhe40
Prcp1	1.06344e-85	0.533738	0.741	0.336	2.35021e-81	3	Prcp
St6gal1	5.87014e-245	0.533516	0.412	0.049	1.2973e-240	3	St6gal1
Serpine2	1.81282e-109	0.533408	0.485	0.137	4.00633e-105	3	Serpine2
Col18a1	3.23713e-91	0.532995	0.455	0.134	7.15406e-87	3	Col18a1
Ybx3	1.6557e-62	0.530842	0.765	0.463	3.6591e-58	3	Ybx3
Gas6	1.22348e-94	0.530626	0.431	0.123	2.70389e-90	3	Gas6
Tm6sf1	7.26965e-93	0.528989	0.597	0.221	1.60659e-88	3	Tm6sf1
Zfp36l1	5.12896e-51	0.526547	0.755	0.451	1.1335e-46	3	Zfp36l1
Chn2	0	0.519307	0.354	0.02	0	3	Chn2
Calml4	8.8851e-223	0.518434	0.387	0.047	1.96361e-218	3	Calml4
Ppp1r12a	8.13988e-46	0.51257	0.736	0.445	1.79891e-41	3	Ppp1r12a
Pim3	1.9382e-44	0.511387	0.595	0.323	4.28341e-40	3	Pim3
Id21	3.7365e-68	0.510627	0.648	0.297	8.25765e-64	3	Id2
Socs3	7.06072e-39	0.508366	0.695	0.438	1.56042e-34	3	Socs3
Tmem1581	2.36326e-46	0.507819	0.228	0.068	5.2228e-42	3	Tmem158
Synpo1	1.09824e-165	0.507785	0.389	0.065	2.42712e-161	3	Synpo
Ndufa8	2.05391e-65	0.505953	0.79	0.48	4.53915e-61	3	Ndufa8
Sele	9.64757e-168	0.501374	0.13	0.005	2.13211e-163	3	Sele

## Sheet: Cluster 4
	p_val	avg_logFC	pct.1	pct.2	p_val_adj	cluster	gene
Ccl21a	0	4.07895	0.919	0.008	0	4	Ccl21a
Mmrn1	0	3.11034	0.984	0.017	0	4	Mmrn1
Fgl21	0	2.75203	0.807	0.039	0	4	Fgl2
Nrp21	0	2.27483	0.901	0.094	0	4	Nrp2
Nts	0	2.22518	0.494	0.005	0	4	Nts
Apold1	0	2.19028	0.857	0.129	0	4	Apold1
Prox1	0	2.15457	0.891	0.016	0	4	Prox1
Maf	0	2.00606	0.882	0.03	0	4	Maf
Reln	0	1.9248	0.829	0.002	0	4	Reln
Fxyd6	0	1.85679	0.817	0.004	0	4	Fxyd6
Ptx3	0	1.81631	0.637	0.001	0	4	Ptx3
Arl4a	1.07468e-240	1.73799	0.86	0.203	2.37505e-236	4	Arl4a
H19	0	1.71992	0.54	0.034	0	4	H19
Lbp1	0	1.66359	0.826	0.101	0	4	Lbp
Dusp2	0	1.66037	0.674	0.034	0	4	Dusp2
Pard6g	6.40466e-263	1.55322	0.879	0.185	1.41543e-258	4	Pard6g
Flt4	3.03335e-255	1.54845	0.916	0.212	6.70371e-251	4	Flt4
Gja1	0	1.51157	0.786	0.049	0	4	Gja1
Tshz21	0	1.49572	0.839	0.069	0	4	Tshz2
Nr2f21	0	1.49358	0.842	0.112	0	4	Nr2f2
Cd631	9.0894e-234	1.48715	0.885	0.213	2.00876e-229	4	Cd63
Stab1	3.63457e-171	1.4623	0.932	0.341	8.03239e-167	4	Stab1
Lama4	5.98371e-275	1.41711	0.848	0.154	1.3224e-270	4	Lama4
Gng11	2.84779e-144	1.40645	0.969	0.698	6.29361e-140	4	Gng11
Prss231	2.3003e-194	1.38899	0.851	0.204	5.08366e-190	4	Prss23
Klhl4	0	1.37355	0.72	0.053	0	4	Klhl4
Cp	0	1.36865	0.59	0.019	0	4	Cp
Dab2	2.29467e-291	1.36625	0.764	0.107	5.07121e-287	4	Dab2
Fth1	3.61108e-140	1.28701	0.994	0.907	7.9805e-136	4	Fth1
Ndrg1	0	1.27919	0.748	0.083	0	4	Ndrg1
Gnas	1.2236e-132	1.25129	0.978	0.838	2.70415e-128	4	Gnas
Scn3a	0	1.24478	0.534	0.001	0	4	Scn3a
Lrg1	0	1.23065	0.575	0.025	0	4	Lrg1
Nudt4	1.06293e-99	1.22058	0.677	0.226	2.34908e-95	4	Nudt4
Nfat5	1.89808e-119	1.20845	0.854	0.36	4.19476e-115	4	Nfat5
Sema3d	0	1.19978	0.665	0.004	0	4	Sema3d
Scn1b	0	1.19585	0.658	0.017	0	4	Scn1b
Sned1	0	1.19539	0.587	0.023	0	4	Sned1
Neat12	6.38531e-113	1.18909	0.758	0.255	1.41115e-108	4	Neat1
Tbx1	0	1.18526	0.689	0.002	0	4	Tbx1
Fos2	1.83592e-58	1.17752	0.835	0.551	4.05739e-54	4	Fos
Mrc1	0	1.17152	0.5	0.021	0	4	Mrc1
Cavin31	9.68884e-135	1.16618	0.848	0.305	2.14123e-130	4	Cavin3
Gpm6a	0	1.16576	0.658	0.004	0	4	Gpm6a
Smad1	1.90462e-154	1.15449	0.817	0.246	4.20921e-150	4	Smad1
Nectin2	3.64314e-282	1.14899	0.742	0.106	8.05134e-278	4	Nectin2
Cebpb	1.33156e-123	1.1474	0.708	0.204	2.94276e-119	4	Cebpb
Rnase4	0	1.14382	0.702	0.066	0	4	Rnase4
Tgfbr2	9.75702e-139	1.13907	0.854	0.304	2.1563e-134	4	Tgfbr2
Thy1	0	1.11612	0.618	0.003	0	4	Thy1
Nxn1	3.40414e-199	1.11012	0.724	0.14	7.52316e-195	4	Nxn
Ggct	0	1.10378	0.491	0.028	0	4	Ggct
Ppfibp1	2.6098e-132	1.1036	0.832	0.298	5.76766e-128	4	Ppfibp1
Pcsk6	0	1.09748	0.593	0.002	0	4	Pcsk6
Selenop1	1.56956e-72	1.09555	0.919	0.614	3.46874e-68	4	Selenop
Cpne2	0	1.09192	0.677	0.074	0	4	Cpne2
Bcr	2.88419e-192	1.08714	0.665	0.118	6.37406e-188	4	Bcr
Tbc1d4	0	1.08182	0.646	0.063	0	4	Tbc1d4
Rgs16	0	1.08124	0.457	0.017	0	4	Rgs16
Ltbp42	2.79818e-192	1.06899	0.873	0.196	6.18397e-188	4	Ltbp4
Lcn2	7.10857e-221	1.05665	0.497	0.054	1.57099e-216	4	Lcn2
Col18a11	3.13045e-189	1.0537	0.711	0.134	6.9183e-185	4	Col18a1
Egr12	1.48235e-62	1.03229	0.829	0.495	3.276e-58	4	Egr1
Pdlim4	0	1.02271	0.484	0.017	0	4	Pdlim4
Slc45a3	0	1.01236	0.581	0.001	0	4	Slc45a3
Plce1	0	1.01055	0.596	0.003	0	4	Plce1
Clca3a1	4.08819e-260	1.00793	0.404	0.029	9.03489e-256	4	Clca3a1
Aebp1	1.41251e-284	1.00069	0.578	0.057	3.12165e-280	4	Aebp1
Zfp36l2	9.7979e-116	0.998592	0.832	0.304	2.16534e-111	4	Zfp36l2
Ptpre	5.74109e-291	0.991782	0.64	0.07	1.26878e-286	4	Ptpre
Fn11	7.46976e-115	0.984909	0.736	0.222	1.65082e-110	4	Fn1
Npnt	3.78588e-50	0.947479	0.317	0.083	8.36679e-46	4	Npnt
Igfbp51	5.77901e-24	0.947233	0.199	0.061	1.27716e-19	4	Igfbp5
Ntn1	4.52055e-151	0.946122	0.627	0.127	9.99041e-147	4	Ntn1
Ptpn18	6.68237e-133	0.938214	0.739	0.21	1.4768e-128	4	Ptpn18
Abca1	3.21374e-109	0.928164	0.661	0.182	7.10236e-105	4	Abca1
S100a61	3.78916e-111	0.927997	0.823	0.282	8.37405e-107	4	S100a6
Pdpn	0	0.925644	0.559	0.006	0	4	Pdpn
Itm2a	1.04443e-265	0.912204	0.562	0.058	2.30819e-261	4	Itm2a
S100a11	8.9017e-89	0.905944	0.888	0.461	1.96728e-84	4	S100a11
Tc2n	0	0.905463	0.528	0.022	0	4	Tc2n
Thbs1	5.10246e-73	0.903476	0.401	0.095	1.12764e-68	4	Thbs1
Olfm1	1.1131e-148	0.877623	0.516	0.087	2.45995e-144	4	Olfm1
Cfh1	4.60191e-95	0.87695	0.255	0.031	1.01702e-90	4	Cfh
Palm	1.42611e-204	0.876087	0.618	0.093	3.15171e-200	4	Palm
Dennd4a	1.38603e-155	0.872936	0.609	0.117	3.06313e-151	4	Dennd4a
Fosb1	6.59105e-42	0.865253	0.602	0.269	1.45662e-37	4	Fosb
Itga9	2.96624e-268	0.852904	0.571	0.059	6.55539e-264	4	Itga9
Sptssa	6.63328e-86	0.852816	0.792	0.346	1.46596e-81	4	Sptssa
Mpp7	0	0.850625	0.509	0.039	0	4	Mpp7
Nr4a2	2.10157e-54	0.84398	0.391	0.113	4.64447e-50	4	Nr4a2
Btnl9	0	0.842488	0.472	0.006	0	4	Btnl9
Gm1673	1.47935e-196	0.84225	0.481	0.057	3.26936e-192	4	Gm1673
Wnk1	2.06162e-67	0.83963	0.898	0.528	4.55619e-63	4	Wnk1
Dlg1	4.61753e-122	0.835164	0.68	0.178	1.02047e-117	4	Dlg1
Ctsd	2.22776e-50	0.822638	0.832	0.521	4.92334e-46	4	Ctsd
Kctd121	1.12419e-75	0.822596	0.804	0.355	2.48447e-71	4	Kctd12
Gls	1.86496e-93	0.818341	0.826	0.334	4.12155e-89	4	Gls
1700025G04Rik	1.48779e-300	0.816943	0.599	0.058	3.28802e-296	4	1700025G04Rik
Adamtsl1	0	0.814767	0.419	0.004	0	4	Adamtsl1
Abhd17b	7.91025e-108	0.813901	0.73	0.228	1.74817e-103	4	Abhd17b
Map3k1	9.93184e-152	0.799344	0.621	0.124	2.19494e-147	4	Map3k1
Dtx1	0	0.783448	0.394	0	0	4	Dtx1
S100a101	2.15074e-58	0.783377	0.901	0.623	4.75314e-54	4	S100a10
Nfatc1	2.01551e-109	0.781234	0.581	0.141	4.45427e-105	4	Nfatc1
Btg21	2.25225e-38	0.77414	0.826	0.568	4.97747e-34	4	Btg2
Kctd17	2.36304e-155	0.772831	0.618	0.121	5.22232e-151	4	Kctd17
Sh3gl3	0	0.771895	0.491	0.011	0	4	Sh3gl3
Ralgps2	2.44745e-214	0.769481	0.537	0.065	5.40886e-210	4	Ralgps2
Lamb1	6.61605e-150	0.768029	0.587	0.108	1.46215e-145	4	Lamb1
Ctdspl	1.91226e-153	0.767457	0.606	0.112	4.22609e-149	4	Ctdspl
Ctnnal11	0	0.765295	0.481	0.031	0	4	Ctnnal1
Prkcz	0	0.763488	0.503	0.014	0	4	Prkcz
Prelp	0	0.757359	0.419	0.008	0	4	Prelp
Dusp5	1.16793e-147	0.754556	0.373	0.045	2.58113e-143	4	Dusp5
Fabp41	3.07927e-182	0.752605	0.376	0.035	6.80518e-178	4	Fabp4
Il11ra1	2.84404e-195	0.750441	0.509	0.065	6.28532e-191	4	Il11ra1
Fcgrt	1.98278e-119	0.74521	0.705	0.19	4.38195e-115	4	Fcgrt
Cyr611	1.04432e-23	0.742652	0.531	0.292	2.30795e-19	4	Cyr61
Junb	1.01549e-37	0.742571	0.888	0.669	2.24424e-33	4	Junb
Ank	0	0.739536	0.41	0.009	0	4	Ank
Igfbp41	3.26689e-65	0.732755	0.842	0.455	7.21982e-61	4	Igfbp4
Pdgfa	7.50781e-146	0.730197	0.45	0.066	1.65923e-141	4	Pdgfa
Diaph2	0	0.72994	0.46	0.017	0	4	Diaph2
Adamts51	6.10198e-131	0.728711	0.295	0.031	1.34854e-126	4	Adamts5
Mmp14	8.77718e-55	0.726402	0.73	0.335	1.93976e-50	4	Mmp14
Ctsb	5.52484e-69	0.725923	0.742	0.319	1.22099e-64	4	Ctsb
Itm2c	5.60958e-81	0.723788	0.789	0.315	1.23972e-76	4	Itm2c
Slc41a1	3.9454e-54	0.723026	0.32	0.078	8.71933e-50	4	Slc41a1
Col23a1	0	0.722603	0.447	0.009	0	4	Col23a1
Gas61	7.45261e-90	0.71935	0.516	0.128	1.64703e-85	4	Gas6
Fam43a	2.43971e-70	0.715432	0.599	0.207	5.39176e-66	4	Fam43a
Sema3a	0	0.714403	0.401	0.014	0	4	Sema3a
Timp2	2.13873e-66	0.713289	0.86	0.456	4.7266e-62	4	Timp2
Cda	3.08398e-112	0.712327	0.55	0.126	6.8156e-108	4	Cda
Wipf3	0	0.71021	0.379	0.007	0	4	Wipf3
Sgk3	6.08633e-166	0.704772	0.59	0.102	1.34508e-161	4	Sgk3
Sult1a1	3.70043e-218	0.704624	0.466	0.046	8.17796e-214	4	Sult1a1
Ppp1r14b	1.67855e-47	0.699723	0.783	0.426	3.70959e-43	4	Ppp1r14b
Ptpn14	1.45288e-105	0.698755	0.634	0.168	3.21086e-101	4	Ptpn14
Ssbp2	1.93061e-228	0.696095	0.519	0.056	4.26664e-224	4	Ssbp2
Igf1	7.10242e-205	0.695672	0.429	0.042	1.56963e-200	4	Igf1
Marcksl1	6.66141e-63	0.695026	0.773	0.361	1.47217e-58	4	Marcksl1
Ebf1	1.06457e-168	0.69324	0.565	0.089	2.3527e-164	4	Ebf1
Tril	3.29499e-137	0.692034	0.497	0.083	7.28193e-133	4	Tril
Fbn11	1.10762e-159	0.691542	0.661	0.124	2.44784e-155	4	Fbn1
Emid1	2.37434e-121	0.688404	0.584	0.128	5.2473e-117	4	Emid1
Foxp2	0	0.68421	0.351	0.005	0	4	Foxp2
Susd4	0	0.681329	0.422	0.004	0	4	Susd4
Pgm51	1.103e-255	0.679209	0.481	0.041	2.43764e-251	4	Pgm5
Hoxd9	0	0.675304	0.419	0	0	4	Hoxd9
Glud1	3.06384e-63	0.673978	0.792	0.375	6.77108e-59	4	Glud1
Bhlhe402	4.77835e-74	0.673855	0.587	0.185	1.05602e-69	4	Bhlhe40
Gdf15	4.60784e-16	0.670807	0.22	0.088	1.01833e-11	4	Gdf15
Rab11a	2.91724e-60	0.670102	0.86	0.523	6.44709e-56	4	Rab11a
Peak1	4.371e-118	0.66122	0.596	0.136	9.6599e-114	4	Peak1
Hjurp	3.40344e-66	0.65963	0.627	0.221	7.5216e-62	4	Hjurp
Fgfr1	2.31208e-108	0.659451	0.624	0.157	5.10971e-104	4	Fgfr1
Gadd45b1	8.51573e-39	0.658147	0.45	0.17	1.88198e-34	4	Gadd45b
Cpe2	9.76126e-217	0.654123	0.534	0.059	2.15724e-212	4	Cpe
Bok	8.7389e-93	0.649004	0.435	0.093	1.9313e-88	4	Bok
Rps3	6.57989e-74	0.647764	0.966	0.844	1.45415e-69	4	Rps3
Apba2	0	0.645831	0.382	0.001	0	4	Apba2
Unc5b	1.6537e-74	0.645199	0.618	0.203	3.65468e-70	4	Unc5b
Anxa1	3.72623e-169	0.644807	0.416	0.048	8.23497e-165	4	Anxa1
Gjc2	0	0.644242	0.27	0.004	0	4	Gjc2
Sh3bp5	7.66201e-75	0.640178	0.708	0.262	1.6933e-70	4	Sh3bp5
Pear1	5.0778e-105	0.638077	0.512	0.111	1.12219e-100	4	Pear1
Irf8	2.41331e-209	0.633803	0.37	0.03	5.33341e-205	4	Irf8
Shc1	4.28578e-118	0.632974	0.559	0.122	9.47156e-114	4	Shc1
Postn	6.71199e-64	0.631066	0.217	0.034	1.48335e-59	4	Postn
Sntb2	4.84592e-80	0.629889	0.686	0.239	1.07095e-75	4	Sntb2
Gprc5b	0	0.627217	0.419	0.013	0	4	Gprc5b
Tgm21	2.23623e-74	0.625529	0.565	0.172	4.94207e-70	4	Tgm2
Hivep3	4.08364e-134	0.625275	0.41	0.058	9.02484e-130	4	Hivep3
Smyd2	9.68832e-105	0.624057	0.457	0.092	2.14112e-100	4	Smyd2
Meox1	1.22891e-93	0.623231	0.54	0.133	2.7159e-89	4	Meox1
Gmfg	1.451e-38	0.616297	0.72	0.393	3.20671e-34	4	Gmfg
Mfsd4a	4.20576e-114	0.614679	0.432	0.075	9.29473e-110	4	Mfsd4a
Adam10	4.63292e-60	0.610972	0.733	0.327	1.02387e-55	4	Adam10
Dapk2	0	0.606865	0.354	0.007	0	4	Dapk2
Aplp2	7.18992e-55	0.605735	0.95	0.742	1.58897e-50	4	Aplp2
Atp2b41	1.42908e-147	0.604966	0.416	0.054	3.15827e-143	4	Atp2b4
Lims1	5.50777e-56	0.604169	0.857	0.491	1.21722e-51	4	Lims1
Rab3il1	1.8194e-301	0.603523	0.401	0.023	4.02088e-297	4	Rab3il1
Gm14964	0	0.602488	0.286	0.006	0	4	Gm14964
Map4k2	3.21288e-79	0.600431	0.655	0.21	7.10047e-75	4	Map4k2
Dmtn	9.40076e-216	0.59963	0.438	0.041	2.07757e-211	4	Dmtn
Rspo3	0	0.595992	0.32	0.011	0	4	Rspo3
Cd55	4.71123e-227	0.590953	0.404	0.033	1.04118e-222	4	Cd55
Utrn1	5.7386e-55	0.590705	0.767	0.345	1.26823e-50	4	Utrn
Maff	5.28214e-64	0.589022	0.519	0.164	1.16735e-59	4	Maff
Rpl3	3.37216e-68	0.587438	0.972	0.808	7.45247e-64	4	Rpl3
Kcnn3	0	0.584421	0.36	0.003	0	4	Kcnn3
Zfpm2	0	0.579938	0.416	0.02	0	4	Zfpm2
Rpl22l1	7.1727e-41	0.576858	0.832	0.549	1.58517e-36	4	Rpl22l1
Stt3b	6.87181e-68	0.574031	0.63	0.222	1.51867e-63	4	Stt3b
Elk3	7.80724e-45	0.57047	0.845	0.493	1.7254e-40	4	Elk3
Dusp11	1.15253e-25	0.566347	0.807	0.586	2.54709e-21	4	Dusp1
Mtch1	6.66205e-45	0.565211	0.801	0.467	1.47231e-40	4	Mtch1
Rcn3	1.30382e-153	0.565074	0.447	0.061	2.88144e-149	4	Rcn3
Mall	0	0.562333	0.388	0.011	0	4	Mall
Sgsm1	0	0.560518	0.307	0.007	0	4	Sgsm1
Degs1	3.81386e-45	0.556159	0.755	0.396	8.42864e-41	4	Degs1
Smtn	3.63586e-66	0.556033	0.516	0.154	8.03526e-62	4	Smtn
Psap	8.74174e-43	0.551803	0.848	0.527	1.93192e-38	4	Psap
Kbtbd11	3.47187e-300	0.550024	0.342	0.015	7.67283e-296	4	Kbtbd11
Stox2	1.70015e-66	0.549709	0.522	0.156	3.75734e-62	4	Stox2
Lrrc32	5.80867e-113	0.549627	0.435	0.076	1.28372e-108	4	Lrrc32
Flrt2	2.18603e-210	0.548987	0.354	0.027	4.83112e-206	4	Flrt2
Plod1	1.38691e-67	0.548313	0.525	0.161	3.06506e-63	4	Plod1
Gramd1a	2.17055e-84	0.547271	0.55	0.148	4.79691e-80	4	Gramd1a
Gria2	1.87251e-305	0.54439	0.14	0	4.13825e-301	4	Gria2
Pnp	1.59083e-47	0.541152	0.643	0.28	3.51574e-43	4	Pnp
Hoxd8	0	0.541043	0.398	0.001	0	4	Hoxd8
Angptl4	5.8356e-188	0.540636	0.335	0.027	1.28967e-183	4	Angptl4
Plau	2.0372e-210	0.539991	0.28	0.016	4.5022e-206	4	Plau
Efcc1	0	0.539865	0.304	0.005	0	4	Efcc1
Prdx5	6.00647e-59	0.537448	0.665	0.272	1.32743e-54	4	Prdx5
Magi1	1.19652e-126	0.536449	0.438	0.069	2.6443e-122	4	Magi1
Ttc9	0	0.5353	0.398	0.013	0	4	Ttc9
Cdc42ep5	3.25044e-129	0.533092	0.398	0.057	7.18347e-125	4	Cdc42ep5
Adgrg3	5.19379e-99	0.532542	0.413	0.077	1.14783e-94	4	Adgrg3
Selenom1	2.58211e-58	0.531659	0.584	0.217	5.70647e-54	4	Selenom
Wipi1	1.00521e-75	0.531525	0.509	0.139	2.22152e-71	4	Wipi1
Cd302	2.92544e-205	0.530558	0.438	0.043	6.46523e-201	4	Cd302
Nfia	1.38665e-48	0.529716	0.742	0.357	3.06449e-44	4	Nfia
Tnfaip8l1	2.01987e-148	0.527579	0.357	0.04	4.4639e-144	4	Tnfaip8l1
Lamp2	3.79949e-55	0.526983	0.854	0.444	8.39688e-51	4	Lamp2
Ston2	2.03066e-108	0.525837	0.391	0.064	4.48775e-104	4	Ston2
Zfp521	2.6869e-116	0.525374	0.416	0.069	5.93806e-112	4	Zfp521
Rps11	5.52983e-62	0.525337	0.981	0.901	1.22209e-57	4	Rps11
Fam174b	2.56599e-129	0.525087	0.441	0.069	5.67083e-125	4	Fam174b
Tnfrsf11a	0	0.52476	0.36	0.005	0	4	Tnfrsf11a
Stab2	0	0.52288	0.217	0.002	0	4	Stab2
Rpl12	2.24224e-53	0.522509	0.944	0.795	4.95534e-49	4	Rpl12
Itpr1	8.34089e-74	0.520686	0.429	0.102	1.84334e-69	4	Itpr1
Gpx1	1.83811e-42	0.516503	0.689	0.33	4.06223e-38	4	Gpx1
Prkag2	1.63568e-158	0.513086	0.348	0.036	3.61485e-154	4	Prkag2
Myo7a	6.17922e-197	0.512831	0.342	0.027	1.36561e-192	4	Myo7a
Psen2	6.60848e-103	0.511565	0.447	0.087	1.46048e-98	4	Psen2
Enpp3	0	0.511173	0.339	0.002	0	4	Enpp3
Hspa4l	1.40952e-78	0.510342	0.398	0.087	3.11504e-74	4	Hspa4l
Fam189a2	2.15019e-158	0.509356	0.441	0.057	4.75191e-154	4	Fam189a2
Serpine21	5.17173e-39	0.508102	0.413	0.148	1.14295e-34	4	Serpine2
Errfi1	6.41819e-51	0.507196	0.419	0.128	1.41842e-46	4	Errfi1
Ahnak	7.15399e-36	0.506785	0.873	0.525	1.58103e-31	4	Ahnak
Blvrb	2.48918e-102	0.505747	0.497	0.107	5.50109e-98	4	Blvrb
Oaf	7.20947e-229	0.505062	0.345	0.023	1.59329e-224	4	Oaf
Pkig	4.85626e-60	0.501205	0.59	0.213	1.07323e-55	4	Pkig
