# Supplementary material for: Single cell transcriptomic analysis of murine lung development on hyperoxia-induced damage
Source: Nat Commun. 2021 Mar 10;12:1565. doi: 10.1038/s41467-021-21865-2 (PMC7946947; doi:10.1038/s41467-021-21865-2)
Supplement: Supplementary file 13 — Supplementary Data 10 [file 41467_2021_21865_MOESM13_ESM.xlsx]

## Sheet: dsa_endothelial
Supplementary Data 10. Hyperoxia-induced changes in lung endothelium.
gene	cluster_id	logFC__Hyperoxia	logCPM__Hyperoxia	F__Hyperoxia	p_val__Hyperoxia	p_adj.loc__Hyperoxia	Normoxia.frq	Hyperoxia.frq	Frequency		0.1
Xkr4	0	0.256	1.53	0.39	0.709	0.837	0.000230309	0.000570125	FALSE
Rp1	0	-1.02	1.92	3.68	0.0643	0.219	0.00437586	0.00285063	FALSE
Sox17	0	-0.24	8.8	3.95	0.0528	0.194	0.645094	0.600912	TRUE
Gm37323	0	-0.329	1.62	0.342	0.636	0.798	0.00115154	0.00114025	FALSE
Mrpl15	0	0.282	6.6	7.31	0.00955	0.058	0.225012	0.342075	TRUE
Lypla1	0	-0.0112	5.91	0.0129	0.965	0.986	0.17158	0.217788	TRUE
Tcea1	0	0.0325	6.61	0.153	0.697	0.837	0.248964	0.324401	TRUE
Rgs20	0	-0.456	1.51	2.31	0.336	0.536	0.000230309	0	FALSE
Atp6v1h	0	0.112	5.81	0.958	0.333	0.536	0.154307	0.221209	TRUE
Rb1cc1	0	-0.284	7.35	7.5	0.00872	0.0543	0.402119	0.419042	TRUE
4732440D04Rik	0	-0.32	3.68	1.44	0.237	0.473	0.0375403	0.041049	FALSE
Alkal1	0	0.695	1.55	2.36	0.299	0.536	0.000230309	0.00114025	FALSE
St18	0	0.692	1.51	5.12	0.159	0.372	0	0.000570125	FALSE
Pcmtd1	0	-0.477	6.61	26	6.03e-06	0.000184	0.278443	0.278221	TRUE
Gm26901	0	1.1	1.74	4.1	0.074	0.241	0.00115154	0.00342075	FALSE
Rrs1	0	0.253	5.17	2.79	0.102	0.295	0.0937356	0.149373	TRUE
Adhfe1	0	-0.157	1.71	0.0856	0.788	0.893	0.00184247	0.0022805	FALSE
Mybl1	0	1.19	3.09	13.1	0.000723	0.00815	0.0131276	0.0421893	FALSE
Vcpip1	0	-0.343	5.54	7.97	0.00698	0.0461	0.150161	0.167617	TRUE
1700034P13Rik	0	-1.49	1.58	8.2	0.0315	0.138	0.00115154	0	FALSE
Sgk3	0	-0.196	5.08	2.18	0.147	0.372	0.0997236	0.132269	TRUE
Mcmdc2	0	0.157	2.3	0.159	0.699	0.837	0.00644864	0.0119726	FALSE
Snhg6	0	0.929	6.67	28.7	2.5e-06	8.95e-05	0.188162	0.323261	TRUE
Ppp1r42	0	0.0795	1.59	0.0254	0.892	0.944	0.000690926	0.00114025	FALSE
Cops5	0	0.394	6.34	11.6	0.00134	0.0132	0.189544	0.309008	TRUE
Cspp1	0	-0.58	5.98	28.7	2.55e-06	9.12e-05	0.205205	0.197263	TRUE
Arfgef1	0	0.0661	6.51	0.404	0.528	0.72	0.239751	0.31642	TRUE
Prex2	0	-0.734	8.83	42.1	5.03e-08	3.84e-06	0.704284	0.612315	TRUE
A830018L16Rik	0	-0.879	1.76	2.23	0.152	0.372	0.0027637	0.00171038	FALSE
Sulf1	0	-0.41	3.56	2.12	0.152	0.372	0.034316	0.031927	FALSE
Slco5a1	0	0.23	1.76	0.14	0.71	0.837	0.00161216	0.00342075	FALSE
Prdm14	0	-0.0754	1.54	0.0373	0.893	0.944	0.000460617	0.000570125	FALSE
Ncoa2	0	-0.381	5.65	8.41	0.00568	0.0393	0.158222	0.171608	TRUE
Gm29570	0	-0.8	1.53	3.77	0.174	0.38	0.000460617	0	FALSE
Tram1	0	0.179	6.46	4.39	0.0415	0.168	0.226624	0.327252	TRUE
Lactb2	0	0.289	4.46	3.28	0.0765	0.247	0.0575772	0.0997719	FALSE
Eya1	0	0.708	1.59	1.89	0.299	0.536	0.000460617	0.00171038	FALSE
Gm9947	0	-0.442	1.51	2.58	0.336	0.536	0.000230309	0	FALSE
Msc	0	1.09	1.57	5.4	0.123	0.332	0.000230309	0.00171038	FALSE
Kcnb2	0	-0.795	1.75	2.08	0.207	0.429	0.00253339	0.00171038	FALSE
Terf1	0	-0.433	5.13	7.91	0.00718	0.047	0.110088	0.114025	TRUE
Sbspon	0	1.04	1.57	4.79	0.123	0.332	0.000230309	0.00171038	FALSE
4930444P10Rik	0	-0.628	1.59	1.33	0.408	0.607	0.000921234	0.000570125	FALSE
Rpl7	0	0.0137	10.6	0.0232	0.88	0.944	0.871488	0.900228	TRUE
Rdh10	0	0.483	3.57	3.74	0.0591	0.207	0.0260249	0.0530217	FALSE
Stau2	0	0.14	3.09	0.22	0.642	0.801	0.0191156	0.0267959	FALSE
Ube2w	0	0.00475	5.23	0.00128	0.972	0.99	0.108706	0.150513	TRUE
Eloc	0	0.156	7.59	2.4	0.128	0.342	0.375173	0.50057	TRUE
D030040B21Rik	0	-0.92	1.61	2.86	0.18	0.388	0.00115154	0.000570125	FALSE
Tmem70	0	0.359	5.22	7.67	0.00801	0.0509	0.0948871	0.163626	TRUE
Ly96	0	0.43	4.08	5.53	0.0229	0.11	0.0423768	0.0786773	FALSE
Jph1	0	-0.293	1.83	0.284	0.617	0.787	0.0027637	0.00399088	FALSE
Gdap1	0	0.703	1.51	4.58	0.159	0.372	0	0.000570125	FALSE
Pi15	0	-0.768	1.98	2.42	0.137	0.359	0.00506679	0.00399088	FALSE
Gm28154	0	0.239	1.53	0.349	0.709	0.837	0.000230309	0.000570125	FALSE
Gm16070	0	0.296	1.66	0.267	0.65	0.806	0.00115154	0.0022805	FALSE
Crispld1	0	0.101	3.2	0.109	0.743	0.861	0.0209581	0.0313569	FALSE
Pkhd1	0	-0.45	1.51	2.44	0.336	0.536	0.000230309	0	FALSE
Il17a	0	0.716	1.55	2.62	0.299	0.536	0.000230309	0.00114025	FALSE
Il17f	0	0.748	1.63	1.78	0.282	0.527	0.000690926	0.0022805	FALSE
Mcm3	0	-0.0503	6.34	0.0403	0.842	0.932	0.154767	0.2252	TRUE
6720483E21Rik	0	1.08	1.57	4.85	0.123	0.332	0.000230309	0.00114025	FALSE
Paqr8	0	-0.0982	3.27	0.128	0.723	0.847	0.0239521	0.0302166	FALSE
Efhc1	0	-0.374	2.16	0.562	0.457	0.657	0.00667895	0.00741163	FALSE
Tram2	0	0.666	5.52	22.4	2.08e-05	0.000504	0.106633	0.202965	TRUE
Tmem14a	0	0.0242	3.49	0.00856	0.927	0.964	0.0292492	0.0404789	FALSE
Gsta3	0	0.0489	2.38	0.0125	0.911	0.957	0.00852142	0.0125428	FALSE
Rims1	0	0.464	1.61	0.653	0.519	0.711	0.000690926	0.00171038	FALSE
4933415F23Rik	0	-0.804	1.53	3.61	0.174	0.38	0.000460617	0	FALSE
Gm27028	0	-0.11	1.55	0.0447	0.893	0.944	0.000460617	0.000570125	FALSE
Gm29107	0	-0.795	4.63	10.7	0.00204	0.0179	0.0923538	0.0718358	FALSE
Ogfrl1	0	-0.943	5.93	27.6	3.62e-06	0.000122	0.207738	0.150513	TRUE
B3gat2	0	-0.0318	2.34	0.00753	0.974	0.991	0.00829111	0.0119726	FALSE
Smap1	0	0.0756	7.76	0.776	0.383	0.586	0.415707	0.519954	TRUE
Sdhaf4	0	0.36	5.9	9.35	0.00369	0.0281	0.147628	0.246294	TRUE
Fam135a	0	-0.284	5.4	4.2	0.0461	0.177	0.136112	0.157355	TRUE
Lmbrd1	0	0.33	5.93	8.58	0.00525	0.037	0.155458	0.254846	TRUE
Phf3	0	-0.154	6.9	2.48	0.122	0.332	0.310686	0.359749	TRUE
Ptp4a1	0	0.597	6.53	25.5	7.24e-06	0.000212	0.207508	0.344356	TRUE
Gm5415	0	0.719	1.59	1.86	0.299	0.536	0.000460617	0.00171038	FALSE
Prim2	0	-0.151	3.81	0.356	0.554	0.745	0.034316	0.0484607	FALSE
Rab23	0	-0.199	4.1	1.46	0.234	0.468	0.0520497	0.0627138	FALSE
Bag2	0	-0.559	4.13	5.87	0.0193	0.0965	0.0536619	0.0558723	FALSE
Zfp451	0	-0.487	5.85	27.6	3.62e-06	0.000122	0.187241	0.185861	TRUE
Bend6	0	-0.465	1.51	2.03	0.336	0.536	0.000230309	0	FALSE
Dst	0	0.0777	7.8	0.391	0.535	0.727	0.44795	0.512543	TRUE
Gm37233	0	-0.552	2.86	2.94	0.093	0.281	0.0179641	0.018244	FALSE
Ccdc115	0	0.258	5.48	6.76	0.0124	0.0707	0.120912	0.184721	TRUE
Gm28306	0	-0.456	1.51	2.31	0.336	0.536	0.000230309	0	FALSE
Imp4	0	0.215	5.45	3.6	0.0641	0.219	0.114003	0.175029	TRUE
Ptpn18	0	-0.221	6.52	1.85	0.18	0.388	0.233763	0.279932	TRUE
4930568A12Rik	0	-0.447	1.51	2.49	0.336	0.536	0.000230309	0	FALSE
Arhgef4	0	-0.109	1.8	0.0398	0.88	0.944	0.00253339	0.00342075	FALSE
Gm38336	0	0.0452	2.45	0.0116	0.915	0.959	0.00921234	0.013683	FALSE
Fam168b	0	-0.00301	6.26	0.000726	0.979	0.991	0.20866	0.27423	TRUE
Plekhb2	0	0.141	3.9	0.291	0.592	0.778	0.0398434	0.0581528	FALSE
1110002O04Rik	0	-0.447	1.51	2.49	0.336	0.536	0.000230309	0	FALSE
Hs6st1	0	-0.566	3.56	6.58	0.0136	0.0756	0.0356978	0.0342075	FALSE
Gm33280	0	-0.482	1.64	0.859	0.467	0.667	0.00138185	0.00114025	FALSE
Uggt1	0	0.248	5.61	3.71	0.0601	0.209	0.131046	0.200114	TRUE
Neurl3	0	0.533	6.48	5.64	0.0217	0.105	0.151082	0.264538	TRUE
Arid5a	0	0.1	6.4	0.662	0.42	0.619	0.200368	0.27138	TRUE
4930403P22Rik	0	0.071	2.96	0.0491	0.826	0.92	0.0161216	0.0245154	FALSE
Kansl3	0	-0.111	5.65	1.24	0.271	0.517	0.148319	0.185861	TRUE
Fer1l5	0	-0.801	1.53	3.7	0.174	0.38	0.000460617	0	FALSE
Lman2l	0	0.0815	4.21	0.14	0.71	0.837	0.0502073	0.0769669	FALSE
Cnnm4	0	0.544	2.49	1.47	0.232	0.466	0.00783049	0.0165336	FALSE
Cnnm3	0	-0.43	4.34	6.16	0.0167	0.0869	0.0677107	0.0678449	FALSE
Gm38033	0	0.0805	1.59	0.0295	0.892	0.944	0.000690926	0.00114025	FALSE
Ankrd23	0	0.524	1.69	0.823	0.405	0.607	0.00115154	0.00285063	FALSE
Gm42417	0	-1.03	1.54	5.3	0.0956	0.281	0.000690926	0	FALSE
Ankrd39	0	0.111	4.15	0.362	0.579	0.769	0.0481345	0.0746864	FALSE
Sema4c	0	-0.732	6.03	27.9	3.27e-06	0.000113	0.218793	0.193843	TRUE
Fam178b	0	-1.28	1.56	7.32	0.0543	0.195	0.000921234	0	FALSE
Cox5b	0	0.268	7.94	9.53	0.0034	0.0265	0.415707	0.561003	TRUE
Actr1b	0	0.0988	5.98	0.902	0.347	0.547	0.175495	0.232611	TRUE
Zap70	0	-1.06	2.12	4.25	0.0449	0.177	0.00713957	0.00342075	FALSE
Tmem131	0	0.09	5.64	0.413	0.523	0.715	0.140488	0.201824	TRUE
Inpp4a	0	-0.255	4.03	2.01	0.163	0.378	0.0515891	0.0587229	FALSE
Coa5	0	0.026	4.56	0.0227	0.881	0.944	0.0700138	0.0969213	FALSE
Unc50	0	0.114	6.6	1.4	0.243	0.48	0.236988	0.327252	TRUE
Mgat4a	0	-0.164	2.29	0.138	0.712	0.839	0.00690926	0.00969213	FALSE
2010300C02Rik	0	-0.765	1.73	1.79	0.28	0.526	0.00230309	0.00171038	FALSE
Tsga10	0	-1.22	3.83	29.3	2.11e-06	7.88e-05	0.0508982	0.0307868	FALSE
Lipt1	0	-0.583	1.89	1.2	0.279	0.526	0.00391525	0.00342075	FALSE
Mitd1	0	-0.241	4.89	2.27	0.138	0.361	0.0925841	0.107184	TRUE
Mrpl30	0	0.275	6.68	9.57	0.00334	0.0261	0.233533	0.360319	TRUE
Gm15457	0	0.687	1.51	5.29	0.159	0.372	0	0.000570125	FALSE
Txndc9	0	0.145	6.59	2.41	0.128	0.342	0.234684	0.325542	TRUE
Eif5b	0	0.109	7.69	1.92	0.173	0.38	0.397282	0.506271	TRUE
Rev1	0	0.166	4.87	1.18	0.283	0.529	0.0829111	0.120867	TRUE
Aff3	0	0.391	5.58	9.11	0.00412	0.0307	0.124367	0.196123	TRUE
Gm16152	0	0.357	3.9	2.3	0.136	0.358	0.0366191	0.0655644	FALSE
Lonrf2	0	0.703	1.51	4.58	0.159	0.372	0	0.000570125	FALSE
Chst10	0	0.264	1.53	0.432	0.709	0.837	0.000230309	0.000570125	FALSE
Pdcl3	0	0.0768	7.05	0.502	0.482	0.682	0.299862	0.40992	TRUE
Npas2	0	-1.06	1.54	5.53	0.0956	0.281	0.000690926	0	FALSE
Rpl31	0	0.122	9.26	1.57	0.217	0.444	0.664671	0.768529	TRUE
Tbc1d8	0	-0.00252	4.5	0.000219	0.988	0.995	0.068632	0.0883694	FALSE
Cnot11	0	-0.0938	4.76	0.472	0.593	0.778	0.080608	0.106613	TRUE
Rnf149	0	-0.0554	4.83	0.186	0.759	0.871	0.0819899	0.112315	TRUE
D930019O06Rik	0	-0.45	1.51	2.44	0.336	0.536	0.000230309	0	FALSE
Rfx8	0	-0.722	1.92	1.7	0.198	0.417	0.00437586	0.00342075	FALSE
Map4k4	0	-0.0177	8.7	0.0436	0.835	0.927	0.63404	0.692702	TRUE
Il1r2	0	0.623	1.75	1.16	0.324	0.536	0.00161216	0.00399088	FALSE
Il1r1	0	0.461	3.85	3.85	0.0557	0.199	0.0356978	0.0655644	FALSE
Il1rl2	0	0.0165	3.05	0.00321	0.966	0.986	0.0191156	0.027366	FALSE
Il1rl1	0	1.35	1.59	6.89	0.0493	0.185	0.000230309	0.0022805	FALSE
Il18r1	0	-1.09	2.13	4.6	0.0372	0.157	0.00713957	0.004561	FALSE
Il18rap	0	0.557	1.68	0.905	0.405	0.607	0.00115154	0.00285063	FALSE
Slc9a4	0	-0.434	1.5	2.7	0.336	0.536	0.000230309	0	FALSE
Mfsd9	0	0.49	2.14	1.1	0.3	0.536	0.00506679	0.0102623	FALSE
Tmem182	0	-0.429	1.5	2.76	0.336	0.536	0.000230309	0	FALSE
Pou3f3	0	-0.0999	1.55	0.0456	0.893	0.944	0.000460617	0.000570125	FALSE
Mrps9	0	-0.11	5.41	1.15	0.292	0.536	0.126439	0.167047	TRUE
Gpr45	0	0.547	1.69	0.833	0.405	0.607	0.00115154	0.00285063	FALSE
Tgfbrap1	0	0.119	4.85	0.514	0.477	0.677	0.0822202	0.125428	TRUE
8430432A02Rik	0	-0.853	1.68	2.08	0.242	0.479	0.00184247	0.000570125	FALSE
AI597479	0	-0.283	3.19	1.12	0.295	0.536	0.0253339	0.0285063	FALSE
Fhl2	0	0.806	2.23	2.32	0.134	0.354	0.00483648	0.00969213	FALSE
Nck2	0	-0.229	5.27	1.94	0.17	0.38	0.122754	0.144812	TRUE
1500015O10Rik	0	0.281	1.67	0.226	0.65	0.806	0.00115154	0.0022805	FALSE
Gm29155	0	-1.05	1.54	5.93	0.0956	0.281	0.000690926	0	FALSE
Uxs1	0	0.136	4.58	0.978	0.328	0.536	0.064947	0.100912	TRUE
Tpp2	0	0.0543	6.34	0.424	0.518	0.711	0.213726	0.286773	TRUE
Mettl21c	0	-0.316	1.68	0.341	0.639	0.799	0.00161216	0.00171038	FALSE
Gm8251	0	-0.104	2.33	0.0476	0.828	0.921	0.00760018	0.0102623	FALSE
Tex30	0	-0.42	4.68	3.86	0.0555	0.199	0.0783049	0.0826682	FALSE
Kdelc1	0	-0.00548	4.14	0.000686	0.979	0.991	0.0483648	0.0724059	FALSE
Bivm	0	-0.0548	3.07	0.0275	0.869	0.944	0.0204975	0.0279361	FALSE
Ercc5	0	0.936	5.37	40.4	8.05e-08	5.69e-06	0.0893597	0.201254	TRUE
Mettl21e	0	0.067	1.73	0.0138	0.916	0.959	0.00184247	0.00285063	FALSE
Gulp1	0	-0.54	5.2	18	0.000103	0.00174	0.120682	0.120867	TRUE
Col3a1	0	-0.32	6.24	5.13	0.0281	0.128	0.234454	0.260547	TRUE
Col5a2	0	-0.249	6.45	5.21	0.0271	0.124	0.237218	0.270239	TRUE
Wdr75	0	0.136	4.91	0.882	0.353	0.554	0.0771534	0.123717	TRUE
Gm5269	0	-0.455	1.51	2.34	0.336	0.536	0.000230309	0	FALSE
Slc40a1	0	3.5	4.03	66.5	1.56e-10	3.48e-08	0.00829111	0.0741163	FALSE
Dnah7b	0	-0.0405	1.7	0.00575	0.962	0.985	0.00161216	0.0022805	FALSE
Dnah7c	0	1.05	1.57	5.41	0.123	0.332	0.000230309	0.00171038	FALSE
Slc39a10	0	0.178	6.11	3.4	0.0716	0.237	0.172731	0.252566	TRUE
Gm28151	0	-0.638	2	1.68	0.201	0.421	0.0052971	0.004561	FALSE
Gm28826	0	0.261	1.53	0.415	0.709	0.837	0.000230309	0.000570125	FALSE
4933411E06Rik	0	-0.429	1.5	2.76	0.336	0.536	0.000230309	0	FALSE
Tmeff2	0	1.49	3.21	18	0.000104	0.00177	0.0112851	0.0450399	FALSE
Gm29325	0	0.486	1.94	0.872	0.355	0.557	0.00322432	0.00684151	FALSE
9330175M20Rik	0	-0.806	1.6	2.43	0.272	0.517	0.00115154	0.000570125	FALSE
Cavin2	0	-0.0522	10.2	0.433	0.514	0.709	0.796177	0.81642	TRUE
1700072G22Rik	0	-0.394	1.57	0.489	0.607	0.778	0.000690926	0.000570125	FALSE
Nabp1	0	1.45	3.75	17.4	0.000132	0.0021	0.0202672	0.0649943	FALSE
Gm28055	0	-0.576	1.58	1.28	0.408	0.607	0.000921234	0.000570125	FALSE
Myo1b	0	0.147	6.95	2.59	0.114	0.32	0.289037	0.384835	TRUE
Stat4	0	0.189	1.76	0.109	0.742	0.861	0.00184247	0.00342075	FALSE
Gm31812	0	-0.187	1.81	0.13	0.742	0.861	0.0027637	0.00342075	FALSE
Stat1	0	-0.132	6.11	0.708	0.404	0.607	0.174113	0.216078	TRUE
Gls	0	-0.0188	6.83	0.04	0.842	0.932	0.271994	0.3626	TRUE
Nab1	0	0.283	6.02	6.97	0.0112	0.0654	0.15661	0.242873	TRUE
Nemp2	0	-0.778	2.57	5.09	0.0288	0.13	0.0135882	0.0114025	FALSE
Mfsd6	0	-0.0613	4.62	0.0855	0.771	0.88	0.0764625	0.0952109	FALSE
Inpp1	0	-0.295	4.85	3.21	0.0798	0.255	0.0918931	0.102623	TRUE
Hibch	0	-0.311	4	2.44	0.125	0.337	0.0488254	0.0581528	FALSE
1700019D03Rik	0	0.229	1.72	0.144	0.742	0.861	0.00161216	0.00285063	FALSE
Pms1	0	0.518	2.41	1.78	0.188	0.401	0.00713957	0.0165336	FALSE
Gm28777	0	0.245	1.53	0.369	0.709	0.837	0.000230309	0.000570125	FALSE
Ormdl1	0	0.273	3.24	1.1	0.3	0.536	0.021649	0.0370582	FALSE
Osgepl1	0	0.14	3.4	0.35	0.557	0.748	0.0248733	0.0416192	FALSE
Gm28551	0	0.351	1.57	0.486	0.598	0.778	0.000460617	0.00114025	FALSE
Asnsd1	0	0.464	4.78	10.6	0.00211	0.0185	0.067941	0.124287	TRUE
Dnah7a	0	-0.138	1.6	0.0694	0.849	0.932	0.000921234	0.00114025	FALSE
Stk17b	0	-0.103	3.93	0.213	0.646	0.804	0.0419162	0.0535918	FALSE
Hecw2	0	0.258	7.08	4.79	0.0337	0.145	0.30608	0.428164	TRUE
Ccdc150	0	0.694	1.55	2.6	0.299	0.536	0.000230309	0.00114025	FALSE
Gtf3c3	0	0.0624	4.37	0.143	0.844	0.932	0.0603409	0.0889396	FALSE
Pgap1	0	-0.49	3.92	4.7	0.0352	0.15	0.0481345	0.0467503	FALSE
Ankrd44	0	-1.24	7.63	40.4	8.04e-08	5.69e-06	0.500921	0.366021	TRUE
4930444A19Rik	0	-0.968	1.62	3.17	0.18	0.388	0.00138185	0.000570125	FALSE
Sf3b1	0	-0.168	8.63	5.52	0.0231	0.11	0.608706	0.68358	TRUE
Coq10b	0	0.464	6.26	16	0.000227	0.00322	0.181944	0.296465	TRUE
Hspd1	0	0.304	6.91	8.73	0.00489	0.035	0.249424	0.376283	TRUE
Hspe1	0	0.484	7.84	17.1	0.000148	0.00229	0.363888	0.555872	TRUE
Mob4	0	0.191	7.36	5.19	0.0274	0.125	0.340396	0.469213	TRUE
Rftn2	0	-0.0408	3.78	0.0226	0.881	0.944	0.0336251	0.0530217	FALSE
Gm10561	0	-0.507	2.25	1.18	0.282	0.528	0.00736988	0.00741163	FALSE
Mars2	0	0.591	3.5	6.13	0.017	0.0878	0.0244127	0.0524515	FALSE
Plcl1	0	0.105	5.2	0.781	0.381	0.584	0.100645	0.143101	TRUE
Satb2	0	0.104	1.9	0.0398	0.843	0.932	0.00299401	0.00513113	FALSE
4930558J18Rik	0	-0.599	1.58	1.28	0.408	0.607	0.000690926	0.000570125	FALSE
1700066M21Rik	0	-0.231	2.86	0.851	0.375	0.577	0.0163519	0.0210946	FALSE
Tyw5	0	0.184	4.43	0.699	0.407	0.607	0.0587287	0.0929304	FALSE
Maip1	0	0.337	5.61	8.62	0.00514	0.0364	0.126209	0.212657	TRUE
Spats2l	0	-0.478	5.12	7.01	0.011	0.0646	0.114233	0.112315	TRUE
Kctd18	0	-0.462	4.36	7.25	0.00979	0.0591	0.067941	0.0724059	FALSE
Sgo2a	0	-0.0336	3.97	0.00565	0.94	0.972	0.0267158	0.0381984	FALSE
Aox1	0	1.69	1.97	9.86	0.00292	0.0236	0.00184247	0.0108324	FALSE
Aox3	0	-0.367	1.9	0.428	0.516	0.711	0.00368494	0.00399088	FALSE
Aox2	0	0.237	1.53	0.377	0.709	0.837	0.000230309	0.000570125	FALSE
Bzw1	0	0.128	8.05	1.89	0.175	0.382	0.437817	0.579818	TRUE
Clk1	0	-0.517	7.99	18.4	9.07e-05	0.00158	0.535007	0.515393	TRUE
Ppil3	0	0.58	4.94	20.6	3.93e-05	0.000826	0.0766928	0.151083	TRUE
Nif3l1	0	-0.0491	4.25	0.108	0.774	0.882	0.0545831	0.0769669	FALSE
Orc2	0	0.019	4.57	0.0135	0.908	0.955	0.0644864	0.0963512	FALSE
Gm15834	0	0.48	1.77	0.875	0.447	0.649	0.00184247	0.00399088	FALSE
Fam126b	0	-0.247	5.33	2.27	0.138	0.361	0.12713	0.144812	TRUE
Ndufb3	0	0.336	7.42	12.1	0.0011	0.0113	0.35053	0.488597	TRUE
Als2cr12	0	0.698	1.55	2.35	0.299	0.536	0.000230309	0.00114025	FALSE
Cflar	0	0.0626	7.33	0.422	0.519	0.711	0.359742	0.427594	TRUE
Casp8	0	-0.14	6.37	1.39	0.245	0.482	0.206817	0.27309	TRUE
Trak2	0	-0.278	5.75	3.45	0.0694	0.231	0.166974	0.187571	TRUE
Stradb	0	-0.67	3.53	7.88	0.00727	0.0474	0.0354675	0.031927	FALSE
Tmem237	0	0.586	5.02	15.6	0.000265	0.00364	0.0718563	0.153934	TRUE
G730003C15Rik	0	0.13	1.93	0.0731	0.788	0.893	0.00345463	0.00570125	FALSE
Mpp4	0	0.746	1.71	1.56	0.239	0.476	0.00115154	0.00342075	FALSE
Als2	0	0.0805	3.2	0.137	0.732	0.854	0.0223399	0.0347777	FALSE
Fzd7	0	-0.155	2.11	0.102	0.751	0.866	0.00552741	0.00741163	FALSE
Gm26813	0	-0.455	1.51	2.34	0.336	0.536	0.000230309	0	FALSE
Gm973	0	0.235	1.53	0.359	0.709	0.837	0.000230309	0.000570125	FALSE
Sumo1	0	-0.00893	7.57	0.00715	0.933	0.968	0.383694	0.488597	TRUE
Nop58	0	0.384	6.48	6.98	0.0112	0.0651	0.183095	0.305587	TRUE
Bmpr2	0	-0.193	9.81	1.81	0.185	0.395	0.809535	0.802166	TRUE
Fam117b	0	-0.475	6.56	10.4	0.00235	0.0201	0.27614	0.267959	TRUE
Ica1l	0	-0.601	1.71	1.07	0.373	0.575	0.00207278	0.00171038	FALSE
Wdr12	0	0.37	4.29	4.09	0.0488	0.184	0.0495164	0.0889396	FALSE
Carf	0	0.139	3.72	0.275	0.603	0.778	0.034316	0.0524515	FALSE
Nbeal1	0	0.0752	6.87	0.382	0.54	0.731	0.293643	0.355758	TRUE
Cyp20a1	0	0.269	5.53	5.12	0.0284	0.129	0.121373	0.191562	TRUE
Abi2	0	-0.359	5.32	6.61	0.0134	0.0747	0.133118	0.145952	TRUE
Raph1	0	-0.361	8.24	9.1	0.00412	0.0307	0.570244	0.564424	TRUE
Cd28	0	-0.467	1.7	0.629	0.492	0.69	0.00161216	0.00171038	FALSE
Ctla4	0	-1.68	1.72	5.69	0.0215	0.104	0.00253339	0.000570125	FALSE
Icos	0	-2.35	1.86	16.1	0.000416	0.0052	0.00437586	0.000570125	FALSE
Pard3b	0	-0.436	5.49	8.31	0.00594	0.0407	0.147628	0.145382	TRUE
Pard3bos1	0	-0.562	2.21	1.4	0.242	0.479	0.00736988	0.00741163	FALSE
Nrp2	0	0.747	4.85	11.4	0.00151	0.0144	0.0573468	0.130559	TRUE
Ino80d	0	-0.247	6.26	3.24	0.0784	0.251	0.23169	0.253706	TRUE
Ino80dos	0	-0.0627	2.73	0.0338	0.855	0.936	0.0140488	0.0193843	FALSE
Gm20342	0	-0.243	4.5	1.78	0.189	0.401	0.0709351	0.0843786	FALSE
Ndufs1	0	0.182	5.68	4.15	0.0474	0.181	0.142331	0.220639	TRUE
Eef1b2	0	0.275	9.45	9.38	0.00363	0.0278	0.66398	0.77138	TRUE
Zdbf2	0	-0.326	4.09	1.99	0.165	0.38	0.0449102	0.0467503	FALSE
Adam23	0	-0.918	5.41	19.9	5.12e-05	0.00102	0.127821	0.0798176	TRUE
Mdh1b	0	0.692	1.51	5.12	0.159	0.372	0	0.000570125	FALSE
Fastkd2	0	0.38	3.51	2.37	0.131	0.348	0.0267158	0.0484607	FALSE
Klf7	0	-0.0795	8.94	0.518	0.475	0.675	0.658452	0.707526	TRUE
Gm26649	0	-0.389	2.96	1.75	0.192	0.407	0.0193459	0.0222349	FALSE
Creb1	0	-0.456	6.41	17.4	0.000129	0.00207	0.253109	0.261688	TRUE
Mettl21a	0	-0.28	3.05	1.17	0.285	0.531	0.0211884	0.0250855	FALSE
Gm28982	0	-0.455	1.51	2.34	0.336	0.536	0.000230309	0	FALSE
Ccnyl1	0	-0.31	4.7	4.37	0.042	0.17	0.0812989	0.0957811	FALSE
Fzd5	0	-0.117	3.38	0.145	0.705	0.837	0.0264855	0.0370582	FALSE
Plekhm3	0	0.291	3.9	2.38	0.129	0.345	0.0382312	0.063854	FALSE
Idh1	0	-0.43	4.87	9.13	0.00408	0.0305	0.0960387	0.103193	TRUE
Pikfyve	0	-0.245	5.19	4.08	0.0492	0.185	0.115845	0.139681	TRUE
Map2	0	-0.0505	2.12	0.00837	0.928	0.964	0.0052971	0.00798176	FALSE
Unc80	0	-1.29	1.56	6.97	0.0543	0.195	0.000921234	0	FALSE
Rpe	0	0.139	5.08	1.18	0.296	0.536	0.0969599	0.149373	TRUE
Kansl1l	0	-0.243	5.04	2.75	0.104	0.3	0.102257	0.116876	TRUE
Acadl	0	0.613	7.62	43.8	3.15e-08	2.7e-06	0.33602	0.535918	TRUE
Myl1	0	-0.461	1.51	2.19	0.336	0.536	0.000230309	0	FALSE
Lancl1	0	-0.109	4.1	0.316	0.577	0.767	0.0508982	0.0649943	FALSE
Ikzf2	0	-0.494	2.29	1.1	0.299	0.536	0.00852142	0.00741163	FALSE
Spag16	0	0.0822	1.59	0.0259	0.892	0.944	0.000690926	0.00114025	FALSE
Bard1	0	-0.481	3.01	1.2	0.279	0.526	0.0195762	0.0210946	FALSE
Atic	0	0.892	4.02	19.9	5.1e-05	0.00101	0.0327038	0.0798176	FALSE
Fn1	0	0.392	6.2	6.17	0.0167	0.0867	0.163519	0.215507	TRUE
Apol7d	0	-0.102	1.55	0.0431	0.893	0.944	0.000460617	0.000570125	FALSE
Mreg	0	-0.134	1.61	0.0589	0.849	0.932	0.000921234	0.00114025	FALSE
D230017M19Rik	0	0.315	2.01	0.395	0.533	0.724	0.00368494	0.00684151	FALSE
Pecr	0	1.44	2.21	11.5	0.00145	0.0139	0.00345463	0.0148233	FALSE
Xrcc5	0	0.931	2.81	7.92	0.00713	0.0468	0.0103639	0.0296465	FALSE
2004-03-01	0	-0.459	1.51	2.23	0.336	0.536	0.000230309	0	FALSE
Smarcal1	0	0.0944	3.99	0.217	0.691	0.837	0.0449102	0.0661345	FALSE
Rpl37a	0	0.0762	10.7	0.525	0.472	0.672	0.892446	0.929875	TRUE
Igfbp2	0	-0.755	2.08	2.1	0.154	0.372	0.00598802	0.00513113	FALSE
Igfbp5	0	-0.543	3.98	2.29	0.137	0.359	0.0384615	0.0376283	FALSE
6030407O03Rik	0	0.695	1.51	5	0.159	0.372	0	0.000570125	FALSE
Tns1	0	-0.602	7.12	9.58	0.00333	0.026	0.402119	0.358039	TRUE
Rufy4	0	0.214	1.63	0.149	0.753	0.866	0.000921234	0.00171038	FALSE
Cxcr2	0	-0.502	1.64	0.726	0.467	0.667	0.00138185	0.00114025	FALSE
Arpc2	0	0.451	9.3	30.5	1.42e-06	5.67e-05	0.620451	0.766249	TRUE
Gpbar1	0	2.75	1.77	20.7	3.8e-05	0.000799	0.000230309	0.00513113	FALSE
Aamp	0	-0.00816	6.83	0.0123	0.912	0.958	0.282819	0.355758	TRUE
Pnkd	0	0.117	6.36	1.21	0.278	0.525	0.203363	0.288483	TRUE
Tmbim1	0	0.583	6.39	8.78	0.00477	0.0344	0.189314	0.293615	TRUE
Catip	0	-1.12	1.8	4.04	0.0796	0.254	0.00322432	0.00171038	FALSE
Slc11a1	0	-0.76	1.87	1.66	0.204	0.425	0.00368494	0.00342075	FALSE
Ctdsp1	0	-0.207	5.51	4.03	0.0505	0.188	0.143713	0.163056	TRUE
Vil1	0	-0.332	2.02	0.374	0.544	0.735	0.00483648	0.00513113	FALSE
Usp37	0	-0.332	4.98	5.79	0.0202	0.0994	0.0999539	0.108894	TRUE
Cnot9	0	0.0537	4.15	0.0657	0.799	0.902	0.0488254	0.0712657	FALSE
Plcd4	0	-1.07	1.55	5.16	0.0956	0.281	0.000690926	0	FALSE
Zfp142	0	-0.0796	3.76	0.178	0.675	0.827	0.0380009	0.0507412	FALSE
Bcs1l	0	0.335	3.22	1.21	0.277	0.523	0.0211884	0.0370582	FALSE
Rnf25	0	-0.0683	3.57	0.114	0.737	0.858	0.031322	0.0433295	FALSE
Stk36	0	-0.0441	1.88	0.0093	0.924	0.962	0.00322432	0.004561	FALSE
Ttll4	0	-0.0257	3.65	0.015	0.903	0.951	0.0350069	0.0490308	FALSE
Cyp27a1	0	-0.0527	1.75	0.00889	0.925	0.963	0.00207278	0.00285063	FALSE
Prkag3	0	0.127	1.58	0.0448	0.892	0.944	0.000460617	0.00114025	FALSE
Wnt10a	0	0.703	1.51	4.58	0.159	0.372	0	0.000570125	FALSE
Cryba2	0	-0.46	1.51	2.2	0.336	0.536	0.000230309	0	FALSE
Cfap65	0	0.191	1.62	0.141	0.753	0.866	0.000921234	0.00171038	FALSE
Ihh	0	-0.434	1.5	2.7	0.336	0.536	0.000230309	0	FALSE
Nhej1	0	0.543	2.4	1.62	0.209	0.432	0.00760018	0.0159635	FALSE
Slc23a3	0	-0.113	1.94	0.053	0.819	0.915	0.00391525	0.00513113	FALSE
Cnppd1	0	0.254	5.64	2.71	0.106	0.304	0.135882	0.197834	TRUE
Retreg2	0	0.271	5.29	4.37	0.0421	0.17	0.10433	0.159635	TRUE
Zfand2b	0	-0.237	4.65	2.42	0.126	0.34	0.077614	0.0935006	FALSE
Abcb6	0	-0.0596	2.9	0.0444	0.851	0.933	0.0165822	0.0239453	FALSE
Atg9a	0	0.406	4.57	8.6	0.0052	0.0367	0.0624136	0.109464	TRUE
Ankzf1	0	-0.879	3.53	12.2	0.00107	0.011	0.0377706	0.0250855	FALSE
Glb1l	0	0.0479	2.33	0.0134	0.944	0.975	0.0080608	0.0119726	FALSE
Stk16	0	0.0666	5.76	0.268	0.607	0.778	0.142791	0.210946	TRUE
Tuba4a	0	0.442	2.36	1.17	0.285	0.531	0.00713957	0.0114025	FALSE
Dnajb2	0	0.662	3.69	5.06	0.0292	0.132	0.0274067	0.0610034	FALSE
Ptprn	0	1.76	1.75	6.38	0.015	0.0804	0.000690926	0.00285063	FALSE
Resp18	0	-0.373	1.57	0.554	0.607	0.778	0.000690926	0.000570125	FALSE
Dnpep	0	-0.25	5.64	5.26	0.0263	0.122	0.149931	0.173318	TRUE
Des	0	0.0505	3.02	0.0204	0.887	0.944	0.0181944	0.0262258	FALSE
Speg	0	0.636	1.91	1.68	0.201	0.42	0.0027637	0.00684151	FALSE
Gmppa	0	-0.0162	3.6	0.0051	0.943	0.974	0.0327038	0.04561	FALSE
Chpf	0	0.104	2.37	0.0584	0.81	0.91	0.00829111	0.0119726	FALSE
Obsl1	0	-0.919	4.77	18.8	7.61e-05	0.00137	0.0981115	0.0792474	FALSE
Tmem198	0	-0.372	1.57	0.505	0.607	0.778	0.000690926	0.000570125	FALSE
Inha	0	-0.937	2.49	4.54	0.0385	0.16	0.012667	0.00912201	FALSE
Stk11ip	0	-0.375	3.12	1.51	0.225	0.455	0.0221096	0.0250855	FALSE
Slc4a3	0	-0.503	1.88	1.02	0.331	0.536	0.00368494	0.00342075	FALSE
Epha4	0	-1.12	5.97	13.5	0.000602	0.00703	0.190926	0.132839	TRUE
Gm28386	0	0.247	1.53	0.373	0.709	0.837	0.000230309	0.000570125	FALSE
Sgpp2	0	0.0908	1.68	0.0325	0.858	0.938	0.00138185	0.0022805	FALSE
Farsb	0	0.378	5.1	11.5	0.00141	0.0137	0.0882082	0.152794	TRUE
Mogat1	0	1.15	1.53	8.39	0.0463	0.177	0	0.00114025	FALSE
Acsl3	0	0.0728	3.99	0.128	0.866	0.944	0.0426071	0.0627138	FALSE
Utp14b	0	-0.23	3.61	0.597	0.444	0.646	0.0308614	0.0381984	FALSE
Kcne4	0	0.339	2.1	0.591	0.446	0.648	0.00437586	0.00912201	FALSE
Scg2	0	0.0516	1.59	0.0138	0.907	0.954	0.000230309	0.00114025	FALSE
Ap1s3	0	0.076	1.59	0.0245	0.892	0.944	0.000690926	0.00114025	FALSE
Wdfy1	0	0.0693	5.99	0.365	0.863	0.942	0.177568	0.239453	TRUE
Mrpl44	0	-0.241	4.89	2.75	0.104	0.299	0.0877476	0.115165	TRUE
Serpine2	0	1.8	5.77	154	2.17e-16	4.02e-13	0.0723169	0.250855	TRUE
9830004L10Rik	0	1.5	1.55	9.76	0.0147	0.0791	0	0.00171038	FALSE
Fam124b	0	-1.19	4.87	41.6	5.73e-08	4.29e-06	0.110778	0.0701254	TRUE
Cul3	0	-0.0675	7.1	0.725	0.399	0.604	0.324505	0.397948	TRUE
Dock10	0	-1.22	2.35	7.18	0.0102	0.0607	0.0110548	0.00627138	FALSE
Irs1	0	-0.448	3.17	1.63	0.208	0.431	0.0239521	0.0256556	FALSE
Rhbdd1	0	0.776	3.81	12.6	0.000909	0.00978	0.0294795	0.0689852	FALSE
Gm28940	0	1.16	1.53	8.01	0.0463	0.177	0	0.00114025	FALSE
Col4a4	0	0.06	2.83	0.0358	0.851	0.933	0.0147398	0.0222349	FALSE
Col4a3	0	-0.845	2.67	4.49	0.0395	0.162	0.0152004	0.0119726	FALSE
Mff	0	0.0931	6.65	1.08	0.305	0.536	0.242745	0.322691	TRUE
Tm4sf20	0	0.697	1.51	4.88	0.159	0.372	0	0.000570125	FALSE
Agfg1	0	0.417	7.37	16.5	0.000186	0.00274	0.337863	0.476055	TRUE
A030005L19Rik	0	-0.0628	2.58	0.0271	0.87	0.944	0.011976	0.0148233	FALSE
A030014E15Rik	0	-0.573	1.83	1.11	0.32	0.536	0.00322432	0.00285063	FALSE
A030003K21Rik	0	0.693	1.51	5.08	0.159	0.372	0	0.000570125	FALSE
Slc19a3	0	2.03	1.59	16.1	0.00163	0.0152	0	0.00285063	FALSE
Krtap28-10	0	0.694	1.51	5.05	0.159	0.372	0	0.000570125	FALSE
Gm47969	0	-0.442	1.51	2.58	0.336	0.536	0.000230309	0	FALSE
Krtap28-13	0	-1.05	1.54	5.63	0.0956	0.281	0.000690926	0	FALSE
Ccl20	0	-0.103	1.55	0.0431	0.893	0.944	0.000460617	0.000570125	FALSE
Daw1	0	-1.31	1.57	5.29	0.0543	0.195	0.000921234	0	FALSE
Pid1	0	0.24	2.23	0.287	0.595	0.778	0.00621833	0.0102623	FALSE
Dner	0	0.37	1.57	0.512	0.598	0.778	0.000460617	0.00114025	FALSE
Trip12	0	-0.105	7	1.01	0.32	0.536	0.334408	0.392246	TRUE
Fbxo36	0	-0.0557	2.53	0.0293	0.92	0.96	0.0108245	0.0142531	FALSE
C130026I21Rik	0	0.237	1.53	0.357	0.709	0.837	0.000230309	0.000570125	FALSE
A530032D15Rik	0	0.149	1.58	0.0558	0.892	0.944	0.000690926	0.00114025	FALSE
A530040E14Rik	0	-0.459	1.51	2.24	0.336	0.536	0.000230309	0	FALSE
Gm16028	0	-0.429	1.5	2.76	0.336	0.536	0.000230309	0	FALSE
G530012D18Rik	0	-0.448	1.51	2.47	0.336	0.536	0.000230309	0	FALSE
Sp110	0	-1.06	3.55	14.8	0.000357	0.00461	0.040304	0.0262258	FALSE
Sp140	0	-0.788	3.77	12.6	0.00091	0.00978	0.0446799	0.036488	FALSE
Sp100	0	-1.45	5.35	66.6	1.54e-10	3.48e-08	0.163519	0.0866591	TRUE
A630001G21Rik	0	-0.671	2.07	2.03	0.161	0.376	0.00575772	0.00513113	FALSE
Cab39	0	0.0645	6.92	0.667	0.628	0.796	0.29871	0.374002	TRUE
Itm2c	0	-0.386	6.95	13.3	0.000658	0.00758	0.320359	0.332953	TRUE
4933407L21Rik	0	0.232	1.53	0.36	0.709	0.837	0.000230309	0.000570125	FALSE
Gpr55	0	-0.093	1.55	0.041	0.893	0.944	0.000460617	0.000570125	FALSE
2810459M11Rik	0	-0.459	1.51	2.24	0.336	0.536	0.000230309	0	FALSE
Psmd1	0	0.148	6.85	2.16	0.148	0.372	0.263934	0.349487	TRUE
Htr2b	0	1.13	1.67	3.81	0.0721	0.237	0.000690926	0.00342075	FALSE
Armc9	0	0.0876	2.88	0.0722	0.789	0.894	0.0154307	0.0233751	FALSE
B3gnt7	0	-1.04	1.54	5.96	0.0956	0.281	0.000690926	0	FALSE
Ncl	0	0.132	8.77	2.49	0.121	0.332	0.591663	0.691562	TRUE
Ptma	0	-0.139	11.9	1	0.321	0.536	0.946108	0.973774	TRUE
Pde6d	0	0.0962	5.43	0.43	0.515	0.71	0.114924	0.173318	TRUE
Cops7b	0	0.0029	4.03	0.000251	0.987	0.995	0.046292	0.0655644	FALSE
Nppc	0	0.706	1.59	1.95	0.299	0.536	0.000460617	0.00171038	FALSE
Dis3l2	0	-0.331	4.67	5.9	0.0191	0.0956	0.0796868	0.0969213	FALSE
Gm29371	0	0.701	1.51	4.73	0.159	0.372	0	0.000570125	FALSE
Chrng	0	-0.456	1.51	2.31	0.336	0.536	0.000230309	0	FALSE
Eif4e2	0	0.208	6.65	4.04	0.0501	0.187	0.234224	0.330103	TRUE
Efhd1	0	-0.367	1.57	0.509	0.607	0.778	0.000690926	0.000570125	FALSE
Gigyf2	0	-0.337	5.84	6.35	0.0152	0.0814	0.180101	0.199544	TRUE
Kcnj13	0	-0.197	2	0.198	0.671	0.823	0.00414556	0.00570125	FALSE
3110079O15Rik	0	0.253	1.53	0.354	0.709	0.837	0.000230309	0.000570125	FALSE
Ngef	0	-0.366	1.56	0.528	0.607	0.778	0.000690926	0.000570125	FALSE
Inpp5d	0	-0.665	5.8	11.1	0.00166	0.0154	0.200829	0.175029	TRUE
Atg16l1	0	-0.0756	5.13	0.382	0.54	0.731	0.107094	0.146522	TRUE
Sag	0	-0.00869	2.25	0.000419	0.984	0.994	0.00667895	0.00969213	FALSE
Dgkd	0	0.616	4.94	16.1	0.000213	0.00306	0.077614	0.140251	TRUE
Usp40	0	0.0412	4.85	0.0703	0.792	0.896	0.0826808	0.120296	TRUE
Ugt1a6a	0	-0.449	1.51	2.47	0.336	0.536	0.000230309	0	FALSE
Dnajb3	0	0.248	2.19	0.261	0.612	0.781	0.00552741	0.0102623	FALSE
Mroh2a	0	0.436	1.61	0.686	0.519	0.711	0.000690926	0.00171038	FALSE
Hjurp	0	-0.448	6.51	5.86	0.0194	0.0968	0.227775	0.233751	TRUE
Gm29538	0	0.382	1.57	0.591	0.598	0.778	0.000460617	0.00114025	FALSE
Glrp1	0	0.113	1.68	0.0426	0.848	0.932	0.00138185	0.0022805	FALSE
Arl4c	0	-0.333	6.48	5	0.0302	0.135	0.223399	0.254276	TRUE
Sh3bp4	0	0.392	5.91	14.7	0.000372	0.00477	0.149931	0.243444	TRUE
Agap1	0	-0.611	6.73	24	1.21e-05	0.000322	0.324505	0.295325	TRUE
Iqca	0	-0.116	1.55	0.0459	0.893	0.944	0.000460617	0.000570125	FALSE
Ackr3	0	1.41	7.62	118	2.22e-14	2.1e-11	0.228006	0.489168	TRUE
Gm28723	0	0.564	2.17	2.01	0.163	0.378	0.00506679	0.0108324	FALSE
Gm28722	0	0.696	1.55	2.62	0.299	0.536	0.000230309	0.00114025	FALSE
Cops8	0	0.00319	6.19	0.00123	0.972	0.99	0.197835	0.266249	TRUE
Col6a3	0	-0.503	3.58	4.52	0.0389	0.161	0.0368494	0.036488	FALSE
Mlph	0	-0.733	1.8	1.55	0.232	0.466	0.00299401	0.0022805	FALSE
Prlh	0	0.694	1.51	5.05	0.159	0.372	0	0.000570125	FALSE
Rab17	0	0.222	1.53	0.315	0.709	0.837	0.000230309	0.000570125	FALSE
Lrrfip1	0	0.555	7.07	25	8.43e-06	0.00024	0.264394	0.40935	TRUE
Rbm44	0	-0.165	2.26	0.15	0.701	0.837	0.00783049	0.00912201	FALSE
Ramp1	0	-0.316	2.68	0.778	0.382	0.586	0.0140488	0.0153934	FALSE
Ube2f	0	0.149	5.47	2.05	0.159	0.372	0.120912	0.18187	TRUE
Scly	0	-0.217	4.04	1.02	0.319	0.536	0.049977	0.0553022	FALSE
Erfe	0	-1.1	1.55	3.92	0.0956	0.281	0.000690926	0	FALSE
Ilkap	0	-0.123	6.37	1.83	0.183	0.393	0.224551	0.289054	TRUE
Hes6	0	-0.545	4.98	15.7	0.000248	0.00345	0.110548	0.104903	TRUE
Per2	0	0.367	3.58	1.39	0.245	0.483	0.0292492	0.0490308	FALSE
Traf3ip1	0	-0.0634	4.06	0.135	0.715	0.841	0.0506679	0.0661345	FALSE
Asb1	0	0.0321	3.39	0.0176	0.895	0.945	0.0264855	0.0381984	FALSE
Twist2	0	-0.223	1.72	0.153	0.788	0.893	0.00184247	0.0022805	FALSE
Hdac4	0	-0.0138	5.13	0.00781	0.93	0.966	0.10479	0.1374	TRUE
Gm26720	0	-0.272	1.78	0.262	0.627	0.795	0.00253339	0.00285063	FALSE
Ndufa10	0	0.303	6.71	11.8	0.00125	0.0125	0.233994	0.357469	TRUE
Cops9	0	0.467	7.1	33	6.58e-07	3.09e-05	0.284201	0.430445	TRUE
Otos	0	-0.0741	1.55	0.0338	0.893	0.944	0.000460617	0.000570125	FALSE
Gpc1	0	-0.273	1.73	0.288	0.635	0.798	0.00207278	0.0022805	FALSE
Gm29480	0	0.697	1.51	4.88	0.159	0.372	0	0.000570125	FALSE
Dusp28	0	-0.476	2.36	1.27	0.266	0.512	0.00875173	0.0102623	FALSE
5033417F24Rik	0	0.714	1.59	1.96	0.299	0.536	0.000460617	0.00171038	FALSE
Rnpepl1	0	-0.111	6.03	1.11	0.298	0.536	0.191156	0.238312	TRUE
9430060I03Rik	0	0.151	1.88	0.0884	0.767	0.877	0.00299401	0.00513113	FALSE
Capn10	0	-0.234	3.46	0.863	0.358	0.56	0.0315523	0.0370582	FALSE
Gpr35	0	0.299	2.01	0.426	0.517	0.711	0.00391525	0.00741163	FALSE
Kif1a	0	1.15	1.53	8.39	0.0463	0.177	0	0.00114025	FALSE
2310007B03Rik	0	-0.168	1.72	0.0944	0.788	0.893	0.00184247	0.0022805	FALSE
Crocc2	0	-1.06	1.54	5.53	0.0956	0.281	0.000690926	0	FALSE
Sned1	0	-0.761	2.99	4.62	0.0369	0.156	0.0221096	0.0176739	FALSE
Mterf4	0	-0.0937	3.99	0.269	0.847	0.932	0.0451405	0.0615735	FALSE
Gm28535	0	0.712	1.59	1.7	0.299	0.536	0.000460617	0.00171038	FALSE
Pask	0	-0.604	2.5	1.6	0.212	0.437	0.0103639	0.0108324	FALSE
Ppp1r7	0	0.181	5.8	3.53	0.0665	0.224	0.146246	0.209806	TRUE
Ano7	0	0.692	1.51	5.12	0.159	0.372	0	0.000570125	FALSE
Hdlbp	0	0.401	6.91	16.5	0.000183	0.0027	0.247351	0.397948	TRUE
2002-09-01	0	0.0258	3.35	0.0105	0.919	0.959	0.0251036	0.0381984	FALSE
Farp2	0	0.0717	2.62	0.0434	0.836	0.927	0.0108245	0.0176739	FALSE
Stk25	0	0.386	6.82	23.8	1.26e-05	0.000332	0.252188	0.380844	TRUE
Gm28536	0	-1.1	1.55	4.29	0.0956	0.281	0.000690926	0	FALSE
Bok	0	0.767	4.69	5.46	0.0238	0.113	0.0495164	0.111174	TRUE
Thap4	0	-0.291	4.08	2.44	0.125	0.337	0.0508982	0.0621437	FALSE
Atg4b	0	0.0421	4.93	0.092	0.763	0.874	0.0868263	0.128848	TRUE
Dtymk	0	0.0488	6.46	0.0856	0.771	0.88	0.200368	0.285633	TRUE
Ing5	0	-0.17	4.56	0.835	0.366	0.568	0.0667895	0.0889396	FALSE
D2hgdh	0	-0.525	2.87	2.87	0.0969	0.283	0.0184247	0.0188141	FALSE
Fam174a	0	0.0931	6.28	0.664	0.419	0.618	0.206357	0.275941	TRUE
St8sia4	0	-0.909	7.22	39.5	1.01e-07	6.78e-06	0.420083	0.312999	TRUE
Slco4c1	0	0.192	1.89	0.144	0.71	0.837	0.00299401	0.00513113	FALSE
Panct2	0	0.389	1.57	0.605	0.598	0.778	0.000460617	0.00114025	FALSE
Gm28901	0	-0.429	1.5	2.76	0.336	0.536	0.000230309	0	FALSE
D1Ertd622e	0	0.323	4.96	5.2	0.0271	0.124	0.0769231	0.133979	TRUE
Ppip5k2	0	-0.0442	4.92	0.0772	0.782	0.889	0.0886688	0.119726	TRUE
Gin1	0	-0.174	4.42	1.14	0.308	0.536	0.0617227	0.0803877	FALSE
Pam	0	0.281	7.13	8.99	0.00434	0.0321	0.30631	0.404789	TRUE
1810006J02Rik	0	0.671	2.07	2.17	0.147	0.372	0.00391525	0.00912201	FALSE
Gm7967	0	-0.449	1.51	2.47	0.336	0.536	0.000230309	0	FALSE
Gm28187	0	-0.363	1.57	0.513	0.607	0.778	0.000690926	0.000570125	FALSE
Cdh20	0	0.695	1.51	4.98	0.159	0.372	0	0.000570125	FALSE
Rnf152	0	2.12	4.34	66	1.72e-10	3.72e-08	0.0228006	0.115735	TRUE
Gm17634	0	1.21	1.76	4.45	0.0402	0.164	0.00115154	0.00399088	FALSE
Pign	0	0.0545	3.89	0.0904	0.765	0.875	0.040304	0.0615735	FALSE
2310035C23Rik	0	-0.278	5.43	3.94	0.053	0.195	0.136573	0.159635	TRUE
Tnfrsf11a	0	0.31	1.66	0.277	0.65	0.806	0.00115154	0.0022805	FALSE
Gm7160	0	-0.256	2.48	0.445	0.508	0.703	0.0108245	0.0131129	FALSE
Zcchc2	0	-0.163	4.24	0.744	0.393	0.597	0.0582681	0.0735462	FALSE
Gm20753	0	-0.718	1.66	1.25	0.338	0.537	0.00161216	0.00114025	FALSE
Phlpp1	0	-0.402	5.98	5.25	0.0266	0.123	0.198987	0.190992	TRUE
Bcl2	0	0.733	5.98	36.8	2.19e-07	1.28e-05	0.136343	0.265108	TRUE
D630008O14Rik	0	-0.0961	1.55	0.0427	0.893	0.944	0.000460617	0.000570125	FALSE
Kdsr	0	-0.131	5.82	0.887	0.351	0.552	0.177107	0.202395	TRUE
Vps4b	0	-0.0188	6.4	0.043	0.837	0.928	0.227315	0.296465	TRUE
Serpinb5	0	-0.459	1.51	2.23	0.336	0.536	0.000230309	0	FALSE
Serpinb2	0	-0.455	1.51	2.34	0.336	0.536	0.000230309	0	FALSE
Serpinb8	0	2.31	2.88	40.6	7.48e-08	5.42e-06	0.00575772	0.041049	FALSE
Dsel	0	0.118	3.76	0.347	0.744	0.863	0.0366191	0.0541619	FALSE
Tsn	0	-0.0159	7.49	0.0417	0.961	0.985	0.378397	0.460091	TRUE
Nifk	0	0.346	4.98	8.35	0.00583	0.0401	0.0817596	0.140251	TRUE
Clasp1	0	-0.311	5.84	7.82	0.00746	0.0483	0.181944	0.209236	TRUE
2900060B14Rik	0	0.317	2.84	0.811	0.373	0.575	0.0135882	0.0245154	FALSE
Tfcp2l1	0	-0.00749	2.15	9.51e-05	0.992	0.996	0.0052971	0.00855188	FALSE
Gli2	0	1.57	1.61	9.04	0.0196	0.0972	0.000230309	0.00285063	FALSE
Inhbb	0	0.974	5.29	22.9	1.77e-05	0.000443	0.0626439	0.161916	TRUE
Ralb	0	-0.235	7.28	4.72	0.0349	0.149	0.331414	0.401368	TRUE
Gm27184	0	-0.0802	1.54	0.0394	0.893	0.944	0.000460617	0.000570125	FALSE
Tmem185b	0	0.0351	4.43	0.0477	0.982	0.993	0.0614924	0.0906499	FALSE
3830432H09Rik	0	-0.459	1.51	2.23	0.336	0.536	0.000230309	0	FALSE
Epb41l5	0	-0.299	3.25	1.24	0.272	0.517	0.0248733	0.0302166	FALSE
Ptpn4	0	0.616	5.78	14.8	0.000363	0.00469	0.111469	0.197834	TRUE
Tmem177	0	1.07	2.76	11.5	0.00142	0.0137	0.00944265	0.0302166	FALSE
Cfap221	0	-0.776	1.52	4.31	0.174	0.38	0.000460617	0	FALSE
Tmem37	0	0.389	3.61	1.66	0.203	0.425	0.028328	0.054732	FALSE
Dbi	0	0.298	7.82	5.47	0.0237	0.112	0.393597	0.553022	TRUE
3110009E18Rik	0	-0.212	2.8	0.407	0.527	0.718	0.0152004	0.0193843	FALSE
Steap3	0	-0.0556	2.09	0.015	0.907	0.954	0.0052971	0.00741163	FALSE
Marco	0	-0.196	2.64	0.301	0.586	0.775	0.0124367	0.0165336	FALSE
Insig2	0	0.00397	5.43	0.0012	0.973	0.99	0.121142	0.168187	TRUE
Ccdc93	0	-0.139	3.73	0.337	0.565	0.756	0.0384615	0.0467503	FALSE
Ddx18	0	0.483	5.89	25.6	6.92e-06	0.000205	0.136573	0.253706	TRUE
Actr3	0	0.366	8.13	17.2	0.00014	0.0022	0.449332	0.595211	TRUE
Slc35f5	0	-0.0949	5.22	0.372	0.545	0.736	0.116076	0.143101	TRUE
Gpr39	0	-0.105	1.55	0.0416	0.893	0.944	0.000460617	0.000570125	FALSE
Lypd1	0	-0.552	2.03	1.01	0.32	0.536	0.00483648	0.00513113	FALSE
Nckap5	0	-0.639	8	20.7	3.79e-05	0.000799	0.54514	0.471494	TRUE
Mgat5	0	1.77	4.84	49.8	6.89e-09	7.75e-07	0.0396131	0.148803	TRUE
Tmem163	0	0.744	1.59	1.97	0.299	0.536	0.000460617	0.00171038	FALSE
2900009J06Rik	0	-0.0646	1.75	0.0129	0.917	0.959	0.00207278	0.00285063	FALSE
Ccnt2	0	-0.271	6.38	4.64	0.0364	0.154	0.260709	0.288483	TRUE
Map3k19	0	0.689	1.51	5.2	0.159	0.372	0	0.000570125	FALSE
Rab3gap1	0	-0.0544	5.52	0.168	0.684	0.835	0.136573	0.172178	TRUE
Zranb3	0	-0.892	2.58	4.21	0.0458	0.177	0.0131276	0.0108324	FALSE
Gm28800	0	-0.106	1.55	0.043	0.893	0.944	0.000460617	0.000570125	FALSE
R3hdm1	0	-0.214	6.67	4.54	0.0384	0.16	0.280055	0.301026	TRUE
Ubxn4	0	0.0695	7.46	0.646	0.425	0.625	0.364809	0.470353	TRUE
Lct	0	-0.802	1.53	3.69	0.174	0.38	0.000460617	0	FALSE
Mcm6	0	-0.226	5.85	1.09	0.303	0.536	0.131506	0.171608	TRUE
Dars	0	0.0975	5.95	0.841	0.544	0.735	0.166974	0.2252	TRUE
Cxcr4	0	-0.643	5.68	6.39	0.0149	0.0802	0.120682	0.0929304	TRUE
Thsd7b	0	-0.459	1.51	2.23	0.336	0.536	0.000230309	0	FALSE
Gm15675	0	0.0577	1.64	0.00754	0.979	0.991	0.00115154	0.00171038	FALSE
Cd55	0	1.24	3	11	0.00177	0.0162	0.0117457	0.031927	FALSE
Gm16083	0	-0.442	1.51	2.58	0.336	0.536	0.000230309	0	FALSE
C4bp	0	1.15	1.53	8.47	0.0463	0.177	0	0.00114025	FALSE
Gm29427	0	0.25	1.53	0.375	0.709	0.837	0.000230309	0.000570125	FALSE
Pfkfb2	0	-0.848	2.85	4.93	0.0313	0.138	0.018655	0.0153934	FALSE
Yod1	0	-0.138	4.74	0.681	0.414	0.612	0.0838323	0.104903	TRUE
AA986860	0	0.471	2.18	1.22	0.276	0.522	0.00506679	0.0114025	FALSE
Gm28857	0	-0.382	1.57	0.56	0.607	0.778	0.000690926	0.000570125	FALSE
Pigr	0	-0.29	1.73	0.252	0.635	0.798	0.00207278	0.0022805	FALSE
Fcmr	0	0.425	1.81	0.487	0.489	0.689	0.00207278	0.00342075	FALSE
Il10	0	1.16	1.53	8.25	0.0463	0.177	0	0.00114025	FALSE
Mapkapk2	0	0.0144	6.08	0.0263	0.872	0.944	0.184017	0.241733	TRUE
Dyrk3	0	2.41	1.63	17.5	0.000233	0.00328	0	0.00342075	FALSE
Eif2d	0	0.231	4.55	1.96	0.168	0.38	0.0628743	0.104333	TRUE
Rassf5	0	0.147	2.01	0.0818	0.776	0.884	0.00414556	0.00684151	FALSE
Ikbke	0	0.602	2.02	1.8	0.198	0.417	0.00345463	0.00855188	FALSE
Srgap2	0	-0.102	6.65	1.01	0.32	0.536	0.277522	0.332953	TRUE
Fam72a	0	-1.09	2.71	9.16	0.00402	0.0301	0.0161216	0.0114025	FALSE
Ctse	0	0.242	1.53	0.373	0.709	0.837	0.000230309	0.000570125	FALSE
Rab7b	0	-0.436	1.69	0.561	0.492	0.69	0.00184247	0.00171038	FALSE
Slc26a9	0	1.59	1.61	10.4	0.0196	0.0972	0.000230309	0.00285063	FALSE
Pm20d1	0	0.264	1.53	0.371	0.709	0.837	0.000230309	0.000570125	FALSE
Slc41a1	0	-0.653	4.42	16.5	0.000182	0.00269	0.0700138	0.0672748	FALSE
Rab29	0	-0.295	2.77	0.77	0.385	0.588	0.0154307	0.0176739	FALSE
Nucks1	0	0.202	7.98	3.51	0.0673	0.226	0.385537	0.547891	TRUE
Slc45a3	0	1.53	1.55	9.62	0.0147	0.0791	0	0.00171038	FALSE
Elk4	0	-0.26	6.91	2.95	0.0927	0.281	0.341087	0.354048	TRUE
Mfsd4a	0	-0.0446	4.47	0.0824	0.937	0.97	0.064947	0.0917902	FALSE
Gm26892	0	0.213	1.71	0.157	0.742	0.861	0.00161216	0.00285063	FALSE
Cdk18	0	0.688	2.08	1.9	0.175	0.381	0.00414556	0.00969213	FALSE
Lemd1	0	-0.459	1.51	2.24	0.336	0.536	0.000230309	0	FALSE
Klhdc8a	0	-0.517	2.32	1.19	0.281	0.527	0.00875173	0.00855188	FALSE
Nuak2	0	0.87	3.78	6.94	0.0114	0.066	0.0241824	0.0610034	FALSE
F730311O21Rik	0	-0.0678	1.54	0.0378	0.893	0.944	0.000460617	0.000570125	FALSE
Tmcc2	0	-0.0838	6.6	0.333	0.567	0.759	0.250576	0.283352	TRUE
Dstyk	0	-1.05	6.12	38.4	1.39e-07	8.67e-06	0.251036	0.18244	TRUE
Rbbp5	0	-0.396	3.86	5.02	0.0299	0.134	0.0435283	0.0484607	FALSE
Tmem81	0	0.373	2.49	0.653	0.423	0.622	0.00875173	0.0159635	FALSE
Lrrn2	0	-1.07	1.55	5.26	0.0956	0.281	0.000690926	0	FALSE
Mdm4	0	-0.438	6.16	14.2	0.000467	0.00569	0.225472	0.232611	TRUE
Pik3c2b	0	-0.596	4.64	11.5	0.00141	0.0137	0.0879779	0.0769669	FALSE
Ppp1r15b	0	-0.0359	5.88	0.0642	0.801	0.904	0.175725	0.215507	TRUE
Plekha6	0	-0.632	1.85	1.23	0.273	0.518	0.00345463	0.00285063	FALSE
Gm19461	0	0.258	1.53	0.42	0.709	0.837	0.000230309	0.000570125	FALSE
Etnk2	0	-1.04	1.71	3.76	0.12	0.331	0.00230309	0.00114025	FALSE
Sox13	0	-0.699	6.13	21.4	2.99e-05	0.000666	0.218563	0.195553	TRUE
Snrpe	0	-0.14	8.58	1.29	0.262	0.507	0.561032	0.644812	TRUE
Gm26706	0	-1.06	1.54	4.78	0.0956	0.281	0.000690926	0	FALSE
Zc3h11a	0	-0.247	3.05	0.713	0.433	0.633	0.0198065	0.0256556	FALSE
Gm38394	0	-0.0706	2.55	0.0343	0.854	0.936	0.0117457	0.0148233	FALSE
Lax1	0	-0.99	1.62	3.37	0.18	0.388	0.00138185	0.000570125	FALSE
Atp2b4	0	-0.172	3.08	0.231	0.633	0.798	0.0188853	0.0245154	FALSE
Optc	0	-0.455	1.51	2.34	0.336	0.536	0.000230309	0	FALSE
Prelp	0	-0.342	2.07	0.551	0.486	0.686	0.0052971	0.00627138	FALSE
Fmod	0	-1.53	1.79	5.79	0.0273	0.125	0.00322432	0.00114025	FALSE
Btg2	0	0.237	8.86	4.61	0.0371	0.156	0.547674	0.614025	TRUE
Chil1	0	-0.448	3.79	3.51	0.0673	0.226	0.0446799	0.0461802	FALSE
Adora1	0	0.368	1.57	0.488	0.598	0.778	0.000460617	0.00114025	FALSE
Ppfia4	0	-1.69	1.6	8	0.0184	0.0933	0.00138185	0	FALSE
Tmem183a	0	-0.103	5.56	0.922	0.453	0.655	0.137264	0.173318	TRUE
Cyb5r1	0	0.434	2.77	1.89	0.18	0.388	0.012667	0.0239453	FALSE
Adipor1	0	0.306	6.59	8.13	0.00647	0.0435	0.228927	0.31642	TRUE
Platr1	0	-0.968	1.77	3.12	0.11	0.312	0.00299401	0.00171038	FALSE
Klhl12	0	-0.263	4.33	1.84	0.182	0.391	0.0635652	0.0763968	FALSE
Rabif	0	0.212	4.55	1.73	0.195	0.412	0.0628743	0.102052	TRUE
Kdm5b	0	-0.514	6.28	25.7	6.65e-06	0.000199	0.229387	0.224629	TRUE
Syt2	0	-1.32	1.57	5.23	0.0543	0.195	0.000921234	0	FALSE
Ppp1r12b	0	-0.0457	4.32	0.0556	0.815	0.912	0.0591893	0.0775371	FALSE
Ube2t	0	0.00941	3.87	0.000564	0.981	0.993	0.0322432	0.0461802	FALSE
Lgr6	0	0.127	1.68	0.0426	0.848	0.932	0.00138185	0.0022805	FALSE
Ptpn7	0	2.13	4.1	53.3	2.97e-09	4.24e-07	0.0175035	0.0969213	FALSE
Arl8a	0	0.428	5.95	14.3	0.00044	0.00542	0.152464	0.245724	TRUE
Gm15445	0	-0.112	2.06	0.0487	0.826	0.92	0.00506679	0.00627138	FALSE
Gpr37l1	0	-0.459	1.51	2.25	0.336	0.536	0.000230309	0	FALSE
Elf3	0	-0.283	1.78	0.291	0.627	0.795	0.00253339	0.00285063	FALSE
Rnpep	0	0.238	5.84	3.19	0.0805	0.256	0.144864	0.22805	TRUE
Timm17a	0	0.71	7.15	50.9	5.22e-09	6.13e-07	0.272685	0.451539	TRUE
Lmod1	0	-0.428	1.75	0.609	0.503	0.699	0.00207278	0.0022805	FALSE
Shisa4	0	-0.397	4.31	3.13	0.0836	0.263	0.0621833	0.0678449	FALSE
Ipo9	0	0.447	5.38	17.4	0.000132	0.0021	0.102487	0.188141	TRUE
Nav1	0	0.236	7.88	5.85	0.0195	0.0972	0.433211	0.54675	TRUE
Gm4793	0	-0.112	1.55	0.0496	0.893	0.944	0.000460617	0.000570125	FALSE
Gm38399	0	0.1	4.57	0.415	0.522	0.714	0.0644864	0.100342	TRUE
Csrp1	0	0.579	8.08	18.6	8.12e-05	0.00144	0.389452	0.540479	TRUE
Phlda3	0	2.35	7.72	250	2.17e-20	2.01e-16	0.165131	0.54561	TRUE
Tnni1	0	1.41	2.87	12.5	0.000919	0.00986	0.00875173	0.031927	FALSE
Lad1	0	1.11	1.82	4.95	0.0389	0.161	0.00161216	0.00570125	FALSE
Tnnt2	0	2.14	2.45	22.9	1.75e-05	0.000438	0.00368494	0.0250855	FALSE
Tmem9	0	-0.468	4.55	7.7	0.00793	0.0504	0.0771534	0.0826682	FALSE
Kif21b	0	-0.525	1.87	1.01	0.331	0.536	0.00368494	0.00342075	FALSE
Mroh3	0	-0.429	1.5	2.76	0.336	0.536	0.000230309	0	FALSE
5730559C18Rik	0	-1.06	1.54	5.13	0.0956	0.281	0.000690926	0	FALSE
Gm26781	0	-0.802	1.53	3.65	0.174	0.38	0.000460617	0	FALSE
Camsap2	0	-0.521	5.94	18.4	8.86e-05	0.00155	0.195532	0.192132	TRUE
Ddx59	0	-0.593	2.61	3.11	0.0844	0.265	0.0133579	0.0125428	FALSE
Kif14	0	-0.384	2.91	0.553	0.461	0.661	0.0154307	0.0148233	FALSE
Zfp281	0	-0.257	5.42	4.63	0.0367	0.155	0.136573	0.156784	TRUE
Gm19705	0	0.335	1.7	0.387	0.569	0.759	0.00138185	0.00285063	FALSE
Platr22	0	0.395	1.57	0.591	0.598	0.778	0.000460617	0.00114025	FALSE
Nr5a2	0	0.188	3.73	0.407	0.527	0.718	0.0327038	0.0490308	FALSE
Gm26979	0	0.687	1.51	5.29	0.159	0.372	0	0.000570125	FALSE
Gm26936	0	-0.459	1.51	2.25	0.336	0.536	0.000230309	0	FALSE
A430106G13Rik	0	-0.114	4.02	0.256	0.615	0.785	0.0439889	0.0621437	FALSE
Ptprc	0	0.086	3.3	0.0849	0.772	0.881	0.0234915	0.0359179	FALSE
Nek7	0	-0.115	5.79	0.733	0.396	0.601	0.167895	0.193843	TRUE
Lhx9	0	-0.374	1.56	0.607	0.607	0.778	0.000690926	0.000570125	FALSE
2310009B15Rik	0	0.34	5.37	6.9	0.0116	0.067	0.103869	0.178449	TRUE
Dennd1b	0	-0.816	4.81	19.5	5.96e-05	0.00115	0.100875	0.0792474	TRUE
Zbtb41	0	-0.12	4.83	0.58	0.45	0.652	0.0845233	0.107184	TRUE
Aspm	0	-0.0874	4.25	0.0422	0.838	0.929	0.0336251	0.0393387	FALSE
Cfh	0	-0.894	2.46	4.5	0.0392	0.162	0.00967296	0.00912201	FALSE
Kcnt2	0	-0.448	1.51	2.47	0.336	0.536	0.000230309	0	FALSE
Cdc73	0	-0.0943	5.98	0.787	0.379	0.582	0.182404	0.232041	TRUE
B3galt2	0	-0.1	1.75	0.0264	0.917	0.959	0.00207278	0.00285063	FALSE
Glrx2	0	0.229	6.6	8.23	0.00617	0.0419	0.228006	0.322691	TRUE
Trove2	0	-0.529	6.53	26.2	5.68e-06	0.000175	0.277061	0.277651	TRUE
Uchl5	0	0.0018	5.25	0.00014	0.991	0.996	0.101566	0.151083	TRUE
Rgs2	0	-1.11	6.05	39.9	9.05e-08	6.28e-06	0.200138	0.139111	TRUE
Rgs13	0	-0.469	1.51	1.83	0.336	0.536	0.000230309	0	FALSE
Rgs1	0	0.186	2.48	0.219	0.642	0.801	0.00852142	0.0153934	FALSE
Rgs18	0	-0.394	1.57	0.58	0.607	0.778	0.000690926	0.000570125	FALSE
Gm15584	0	-0.447	1.51	2.49	0.336	0.536	0.000230309	0	FALSE
Pla2g4a	0	1.45	2.29	12	0.00116	0.0118	0.00414556	0.0171038	FALSE
Ptgs2	0	2.44	3	17.2	0.00014	0.0022	0.00644864	0.018244	FALSE
Ptgs2os2	0	0.243	1.53	0.378	0.709	0.837	0.000230309	0.000570125	FALSE
BC003331	0	-0.22	5.74	3.35	0.0734	0.24	0.169047	0.191562	TRUE
Tpr	0	-0.0725	8.3	0.917	0.343	0.543	0.512206	0.615165	TRUE
Prg4	0	-0.773	1.52	4.33	0.174	0.38	0.000460617	0	FALSE
Hmcn1	0	-1.15	8.25	79	1.32e-11	4.3e-09	0.605021	0.436146	TRUE
Gm20631	0	-2.33	1.69	13.1	0.00142	0.0137	0.00253339	0	FALSE
Gm10138	0	-0.43	3.39	2.88	0.0961	0.282	0.0294795	0.031927	FALSE
Ivns1abp	0	-0.298	7.42	2.84	0.0984	0.287	0.334638	0.423033	TRUE
Swt1	0	-0.386	6.15	11.7	0.00129	0.0128	0.210502	0.232041	TRUE
Trmt1l	0	-0.443	5.09	9.49	0.00346	0.0268	0.1117	0.122577	TRUE
Rnf2	0	-0.116	5.06	0.988	0.325	0.536	0.101105	0.128848	TRUE
Fam129a	0	0.93	2.59	6.18	0.0165	0.0862	0.00713957	0.0216648	FALSE
2810414N06Rik	0	-1.08	1.55	4.85	0.0956	0.281	0.000690926	0	FALSE
Edem3	0	-0.18	4.56	1.13	0.293	0.536	0.0753109	0.0877993	FALSE
1700025G04Rik	0	0.0524	3.73	0.0332	0.856	0.937	0.0320129	0.0438997	FALSE
Tsen15	0	-0.0737	5.13	0.348	0.558	0.749	0.106172	0.133979	TRUE
Colgalt2	0	-0.949	3.72	7.28	0.00968	0.0586	0.0458314	0.031927	FALSE
Rgl1	0	-0.15	6.51	2.2	0.145	0.372	0.242054	0.283352	TRUE
Apobec4	0	-0.459	1.51	2.24	0.336	0.536	0.000230309	0	FALSE
Arpc5	0	-0.0929	7.87	1.48	0.23	0.462	0.454399	0.534208	TRUE
Ncf2	0	0.0063	2.58	0.000403	0.984	0.994	0.0110548	0.0165336	FALSE
Smg7	0	-0.238	5.56	3.78	0.0578	0.204	0.152925	0.172178	TRUE
Nmnat2	0	-0.137	1.6	0.069	0.849	0.932	0.000921234	0.00114025	FALSE
Lamc2	0	-0.18	2.19	0.128	0.722	0.847	0.00667895	0.00855188	FALSE
Lamc1	0	1.04	7.12	38.4	1.38e-07	8.59e-06	0.245048	0.433865	TRUE
Shcbp1l	0	-0.434	1.5	2.7	0.336	0.536	0.000230309	0	FALSE
Dhx9	0	-0.339	6.45	11	0.00174	0.016	0.248273	0.265678	TRUE
Npl	0	0.229	1.84	0.2	0.657	0.812	0.00253339	0.004561	FALSE
C230024C17Rik	0	1.15	1.53	8.39	0.0463	0.177	0	0.00114025	FALSE
Rgs16	0	1.2	3.45	5.34	0.0253	0.118	0.011976	0.0205245	FALSE
Gm28513	0	0.245	1.53	0.377	0.709	0.837	0.000230309	0.000570125	FALSE
Rnasel	0	-1.59	4.34	31.8	9.53e-07	4.16e-05	0.0780746	0.0404789	FALSE
Rgsl1	0	-0.434	1.5	2.7	0.336	0.536	0.000230309	0	FALSE
Teddm2	0	-1.45	1.78	5.91	0.0273	0.125	0.00322432	0.00114025	FALSE
Glul	0	-1.32	7.06	95.2	7.48e-13	4.08e-10	0.354906	0.257697	TRUE
A830008E24Rik	0	-0.442	1.51	2.58	0.336	0.536	0.000230309	0	FALSE
Cacna1e	0	-0.446	1.69	0.603	0.492	0.69	0.00184247	0.00171038	FALSE
Gm9530	0	0.0795	2.05	0.0294	0.865	0.943	0.00460617	0.00741163	FALSE
Ier5	0	0.202	8.03	3.66	0.062	0.214	0.399816	0.539909	TRUE
Mr1	0	-0.445	2.86	1.54	0.221	0.45	0.0177338	0.0171038	FALSE
Stx6	0	-0.243	6.34	6.87	0.0118	0.068	0.22409	0.27195	TRUE
BC034090	0	-1.36	3.32	20.8	3.69e-05	0.000786	0.034316	0.0188141	FALSE
Xpr1	0	-0.722	5.89	25.7	6.79e-06	0.000202	0.20152	0.171608	TRUE
Acbd6	0	0.0651	6.41	0.424	0.518	0.711	0.221327	0.295895	TRUE
Lhx4	0	0.697	1.51	4.88	0.159	0.372	0	0.000570125	FALSE
Qsox1	0	-0.734	5.93	9.56	0.00335	0.0261	0.215569	0.17959	TRUE
Cep350	0	-0.165	6.12	2.55	0.117	0.325	0.192999	0.242303	TRUE
Tor1aip1	0	-0.0398	6.32	0.126	0.724	0.848	0.214878	0.263968	TRUE
Tor1aip2	0	0.164	5.66	1.62	0.209	0.432	0.137034	0.190992	TRUE
Fam163a	0	-1.5	1.58	6.58	0.0315	0.138	0.00115154	0	FALSE
Tdrd5	0	-0.461	1.51	2.19	0.336	0.536	0.000230309	0	FALSE
Axdnd1	0	-1.5	1.58	7.83	0.0315	0.138	0.00115154	0	FALSE
Gm2000	0	-0.0535	3.67	0.0402	0.842	0.932	0.0338554	0.0496009	FALSE
Soat1	0	0.411	4.21	5.01	0.03	0.134	0.0442193	0.0877993	FALSE
Gm10031	0	-0.974	2.25	5.74	0.0219	0.106	0.00898204	0.00627138	FALSE
Abl2	0	0.186	5.83	1.11	0.298	0.536	0.155919	0.208096	TRUE
Tor3a	0	-1.24	5.61	86.8	3.15e-12	1.39e-09	0.18678	0.116306	TRUE
Fam20b	0	-0.18	4.51	1.25	0.27	0.517	0.0704744	0.0849487	FALSE
Ralgps2	0	0.388	4.33	3.55	0.0659	0.223	0.0522801	0.0855188	FALSE
Angptl1	0	0.687	1.51	5.29	0.159	0.372	0	0.000570125	FALSE
Tex35	0	-0.127	1.85	0.0495	0.849	0.932	0.00299401	0.00399088	FALSE
Rasal2	0	-0.34	7.35	10.9	0.00181	0.0165	0.394519	0.405359	TRUE
Cryzl2	0	-0.129	3.29	0.164	0.687	0.837	0.0248733	0.0347777	FALSE
Sec16b	0	-0.438	1.8	0.55	0.507	0.703	0.0027637	0.00285063	FALSE
Pappa2	0	0.227	1.84	0.166	0.685	0.836	0.00253339	0.004561	FALSE
Cop1	0	-0.0241	6.36	0.0654	0.827	0.921	0.22386	0.289624	TRUE
4930523C07Rik	0	-0.157	6.96	1.65	0.205	0.427	0.307001	0.359179	TRUE
4930562F07Rik	0	-2.17	1.67	14.1	0.00235	0.0201	0.00230309	0	FALSE
Tnn	0	0.695	1.51	4.98	0.159	0.372	0	0.000570125	FALSE
Mrps14	0	0.368	7.53	12.5	0.000914	0.00982	0.354906	0.50057	TRUE
Cacybp	0	0.0301	7.05	0.0833	0.774	0.882	0.293643	0.382554	TRUE
Rabgap1l	0	-0.181	4.83	1.63	0.208	0.431	0.0893597	0.108324	TRUE
Gm36975	0	-0.45	1.51	2.44	0.336	0.536	0.000230309	0	FALSE
Rc3h1	0	-0.184	6.63	3.12	0.0837	0.263	0.271764	0.298746	TRUE
Serpinc1	0	0.642	2.86	3.97	0.0522	0.193	0.011976	0.027366	FALSE
Zbtb37	0	-0.434	4.94	9.71	0.00313	0.0249	0.099263	0.109464	TRUE
Gm37362	0	-0.429	1.5	2.76	0.336	0.536	0.000230309	0	FALSE
Dars2	0	-0.845	3.07	6.17	0.0167	0.0867	0.0228006	0.018244	FALSE
Gm37634	0	-0.383	1.57	0.557	0.607	0.778	0.000690926	0.000570125	FALSE
Cenpl	0	-0.333	3.55	0.908	0.346	0.546	0.0257946	0.0302166	FALSE
Klhl20	0	-0.341	4.86	4.31	0.0434	0.173	0.0955781	0.106043	TRUE
Ankrd45	0	0.367	1.56	0.565	0.598	0.778	0.000460617	0.00114025	FALSE
Prdx6	0	0.271	7.52	7.4	0.00913	0.0561	0.339705	0.482326	TRUE
Tnfsf18	0	-0.459	1.51	2.24	0.336	0.536	0.000230309	0	FALSE
Suco	0	-0.0709	5.71	0.344	0.56	0.752	0.149931	0.194413	TRUE
4930558K02Rik	0	0.25	1.53	0.398	0.709	0.837	0.000230309	0.000570125	FALSE
Pigc	0	0.119	4.03	0.391	0.535	0.727	0.0428374	0.0678449	FALSE
Dnm3	0	-0.0608	3.78	0.0468	0.83	0.922	0.0356978	0.0438997	FALSE
2810442N19Rik	0	1.16	1.53	8.06	0.0463	0.177	0	0.00114025	FALSE
Dnm3os	0	0.301	1.9	0.389	0.536	0.728	0.00299401	0.00570125	FALSE
Mettl13	0	-0.204	3.17	0.483	0.49	0.69	0.0218793	0.0285063	FALSE
Vamp4	0	-0.0703	5.12	0.251	0.619	0.788	0.103639	0.13512	TRUE
Prrc2c	0	-0.13	8.6	2.4	0.128	0.342	0.609627	0.700684	TRUE
Fmo4	0	-0.798	2.77	4.31	0.0435	0.174	0.0181944	0.0142531	FALSE
Fmo1	0	-0.777	8.5	16.1	0.000219	0.00313	0.622985	0.504561	TRUE
Fmo2	0	-1.28	5.39	17.7	0.000115	0.00192	0.128512	0.0838084	TRUE
Prrx1	0	0.304	2.04	0.452	0.526	0.718	0.00437586	0.00798176	FALSE
Gm26523	0	-0.757	1.52	4.73	0.174	0.38	0.000460617	0	FALSE
Gorab	0	-0.342	4.03	2.73	0.105	0.301	0.0504376	0.0581528	FALSE
Kifap3	0	-0.111	5.36	0.752	0.39	0.594	0.117457	0.161916	TRUE
Scyl3	0	-0.646	3.88	7.7	0.00793	0.0504	0.0490557	0.0461802	FALSE
BC055324	0	0.293	2.57	0.46	0.501	0.699	0.0101336	0.018244	FALSE
Mettl18	0	-0.165	2.84	0.239	0.628	0.796	0.0149701	0.0210946	FALSE
Sele	0	1.23	2.37	3.56	0.0655	0.222	0.00253339	0.00627138	FALSE
Sell	0	-1.4	1.94	6.26	0.0159	0.0841	0.00506679	0.0022805	FALSE
Selp	0	1.95	3.05	9.23	0.00388	0.0293	0.0052971	0.0125428	FALSE
Gm16548	0	0.692	1.51	5.12	0.159	0.372	0	0.000570125	FALSE
F5	0	-0.0783	1.55	0.0347	0.893	0.944	0.000460617	0.000570125	FALSE
Slc19a2	0	1.99	3.15	36	2.73e-07	1.53e-05	0.00967296	0.050171	FALSE
Ccdc181	0	0.525	2.31	1.2	0.28	0.526	0.00621833	0.0131129	FALSE
Blzf1	0	0.0399	4.37	0.0523	0.82	0.915	0.0610318	0.0843786	FALSE
Nme7	0	-0.196	3.54	0.484	0.49	0.69	0.0324735	0.0416192	FALSE
Atp1b1	0	-0.163	3.47	0.456	0.503	0.699	0.030631	0.0393387	FALSE
Dpt	0	-0.397	3.62	2.12	0.152	0.372	0.0366191	0.0370582	FALSE
Xcl1	0	-0.146	1.6	0.0675	0.849	0.932	0.000921234	0.00114025	FALSE
Sft2d2	0	-0.565	4.69	10.5	0.00224	0.0194	0.0891294	0.0860889	FALSE
Tiprl	0	-0.00975	6.29	0.00942	0.988	0.995	0.211654	0.27423	TRUE
Gpr161	0	-1.37	1.94	6.39	0.0149	0.0802	0.00483648	0.0022805	FALSE
Dcaf6	0	-0.356	4.82	4.26	0.0446	0.177	0.0939659	0.104903	TRUE
Mpc2	0	0.0606	7.11	0.594	0.445	0.647	0.315062	0.418472	TRUE
Adcy10	0	-0.176	1.71	0.0924	0.788	0.893	0.00184247	0.0022805	FALSE
Mpzl1	0	-0.0821	7.06	0.572	0.453	0.655	0.312068	0.382554	TRUE
Rcsd1	0	0.0556	6.46	0.136	0.714	0.84	0.225702	0.267389	TRUE
Creg1	0	0.562	6.12	32.5	7.69e-07	3.51e-05	0.158452	0.285063	TRUE
Cd247	0	2.46	3.37	29.4	2.01e-06	7.58e-05	0.00875173	0.0513113	FALSE
Gm37469	0	1.32	1.59	6.84	0.0493	0.185	0.000230309	0.0022805	FALSE
Pou2f1	0	-0.511	5.63	16.7	0.000171	0.00257	0.169047	0.164196	TRUE
Dusp27	0	1.25	1.89	5.89	0.0191	0.0957	0.00184247	0.00798176	FALSE
Ildr2	0	0.555	3.64	3.82	0.0566	0.201	0.0230309	0.0473204	FALSE
Gm15853	0	0.215	1.88	0.17	0.71	0.837	0.0027637	0.00513113	FALSE
Tada1	0	-0.239	4.68	1.79	0.188	0.4	0.0773837	0.0946408	FALSE
Pogk	0	0.43	4.19	3.61	0.0635	0.217	0.0465223	0.0849487	FALSE
Gm16701	0	0.728	1.74	1.95	0.219	0.447	0.00138185	0.004561	FALSE
Gm16701.1	0	-0.308	2.14	0.433	0.514	0.709	0.00644864	0.00741163	FALSE
Fam78b	0	0.13	3.56	0.271	0.605	0.778	0.0301704	0.0450399	FALSE
Uck2	0	0.19	4.24	0.936	0.338	0.537	0.0483648	0.0826682	FALSE
Tmco1	0	0.043	7.23	0.227	0.636	0.798	0.324044	0.419612	TRUE
Aldh9a1	0	-0.234	4.49	1.69	0.2	0.419	0.067941	0.0877993	FALSE
Mgst3	0	0.964	7.14	40.4	7.84e-08	5.62e-06	0.232151	0.370011	TRUE
Rxrg	0	-0.459	1.51	2.24	0.336	0.536	0.000230309	0	FALSE
Pbx1	0	-0.657	6.73	20.2	4.61e-05	0.000937	0.31322	0.278221	TRUE
Nuf2	0	-0.333	3.72	0.512	0.478	0.678	0.0257946	0.0307868	FALSE
Rgs5	0	1.39	3.55	20.1	4.79e-05	0.000963	0.0170428	0.0575827	FALSE
Rgs4	0	0.239	2.83	0.221	0.64	0.799	0.011976	0.0222349	FALSE
Hsd17b7	0	0.329	3.7	1.45	0.235	0.47	0.0310917	0.0564424	FALSE
3110045C21Rik	0	-0.393	1.9	0.491	0.505	0.701	0.00368494	0.00399088	FALSE
Ddr2	0	-0.595	2.81	2.17	0.147	0.372	0.0168125	0.0165336	FALSE
Uap1	0	-0.153	5.08	1.51	0.252	0.493	0.102487	0.133409	TRUE
Gm37748	0	0.0792	1.59	0.0251	0.892	0.944	0.000690926	0.00114025	FALSE
Gm37502	0	0.245	1.53	0.382	0.709	0.837	0.000230309	0.000570125	FALSE
Uhmk1	0	0.0208	5.71	0.021	0.885	0.944	0.152695	0.198404	TRUE
4930500M09Rik	0	-0.347	1.56	0.57	0.607	0.778	0.000690926	0.000570125	FALSE
Sh2d1b1	0	-0.372	1.89	0.513	0.505	0.701	0.00368494	0.00399088	FALSE
Gm7694	0	-0.505	3.78	3.28	0.0765	0.247	0.0458314	0.0444698	FALSE
Nos1ap	0	-0.458	4.92	4.84	0.0327	0.142	0.100875	0.0997719	TRUE
Olfml2b	0	2.09	3.4	29.6	1.92e-06	7.29e-05	0.0117457	0.0558723	FALSE
Atf6	0	0.456	5.26	5.88	0.0192	0.0961	0.0976509	0.159065	TRUE
Dusp12	0	0.261	4.61	2.51	0.12	0.331	0.0640258	0.108324	TRUE
Gm26620	0	0.927	1.72	2.92	0.135	0.356	0.00115154	0.00399088	FALSE
Fcrla	0	0.721	1.59	1.92	0.299	0.536	0.000460617	0.00171038	FALSE
Fcgr2b	0	-1.1	1.87	3.93	0.0533	0.195	0.00414556	0.0022805	FALSE
Fcgr4	0	0.151	1.68	0.0591	0.848	0.932	0.00138185	0.0022805	FALSE
Fcgr3	0	-0.472	2.37	1	0.322	0.536	0.00967296	0.00969213	FALSE
Cfap126	0	0.184	2	0.152	0.739	0.86	0.00368494	0.00684151	FALSE
Sdhc	0	0.0754	6.12	0.721	0.4	0.605	0.188623	0.258837	TRUE
Mpz	0	0.486	1.76	0.768	0.447	0.649	0.00184247	0.00399088	FALSE
Pcp4l1	0	0.206	3.46	0.417	0.522	0.713	0.0260249	0.0353478	FALSE
Nr1i3	0	-0.0753	1.55	0.0367	0.893	0.944	0.000460617	0.000570125	FALSE
Tomm40l	0	0.162	3.98	0.601	0.442	0.644	0.0426071	0.0644242	FALSE
Apoa2	0	0.545	1.96	1.24	0.272	0.517	0.00322432	0.00684151	FALSE
Fcer1g	0	-0.243	4.13	1.58	0.214	0.44	0.052971	0.0655644	FALSE
Ndufs2	0	0.269	7.26	11.9	0.00119	0.012	0.309535	0.447548	TRUE
Adamts4	0	1.03	2.65	4.95	0.031	0.138	0.00829111	0.0165336	FALSE
B4galt3	0	-0.377	4.33	4.21	0.0458	0.177	0.0640258	0.0746864	FALSE
Ppox	0	-0.251	4.1	2.03	0.162	0.377	0.0536619	0.0621437	FALSE
Usp21	0	-0.187	3.7	0.677	0.415	0.614	0.0366191	0.04561	FALSE
Ufc1	0	0.169	6.81	3.12	0.0837	0.263	0.266237	0.347206	TRUE
Gm20045	0	-0.757	3.18	5.31	0.0257	0.119	0.0248733	0.0210946	FALSE
Dedd	0	0.11	4.44	0.575	0.452	0.654	0.0626439	0.0963512	FALSE
Nit1	0	0.0841	4.46	0.237	0.629	0.797	0.0624136	0.0952109	FALSE
Pfdn2	0	0.0299	7.13	0.0914	0.764	0.874	0.318517	0.425884	TRUE
Klhdc9	0	0.731	1.58	2.24	0.299	0.536	0.000460617	0.00171038	FALSE
Nectin4	0	-0.673	1.66	1.38	0.338	0.537	0.00161216	0.00114025	FALSE
Arhgap30	0	0.547	2.06	1.24	0.271	0.517	0.00414556	0.00855188	FALSE
Usf1	0	-0.478	5.17	14.4	0.000423	0.00526	0.118148	0.122577	TRUE
Tstd1	0	-0.895	1.96	2.74	0.105	0.301	0.00460617	0.00342075	FALSE
Gm26641	0	-0.46	2.67	1.73	0.195	0.412	0.0142791	0.0153934	FALSE
F11r	0	-0.137	5.91	1.64	0.207	0.429	0.17158	0.213227	TRUE
B930036N10Rik	0	-0.0569	2.4	0.0196	0.889	0.944	0.0080608	0.0114025	FALSE
Alyref2	0	0.126	4.12	0.34	0.562	0.754	0.0467526	0.0712657	FALSE
Cd244	0	-0.404	1.57	0.557	0.607	0.778	0.000690926	0.000570125	FALSE
Ly9	0	-0.121	1.6	0.064	0.849	0.932	0.000921234	0.00114025	FALSE
Slamf7	0	0.729	1.55	2.77	0.299	0.536	0.000230309	0.00114025	FALSE
Cd48	0	0.386	2.15	0.888	0.369	0.572	0.0052971	0.00969213	FALSE
Slamf1	0	0.234	1.53	0.379	0.709	0.837	0.000230309	0.000570125	FALSE
Cd84	0	-0.868	1.76	2.14	0.152	0.372	0.0027637	0.00171038	FALSE
Gm37065	0	0.439	1.61	0.717	0.519	0.711	0.000690926	0.00171038	FALSE
Slamf6	0	-1.05	1.71	2.99	0.12	0.331	0.00230309	0.00114025	FALSE
Vangl2	0	-0.978	5.27	32.6	7.43e-07	3.42e-05	0.14187	0.106613	TRUE
Ncstn	0	0.201	5.87	2.39	0.129	0.345	0.158222	0.233751	TRUE
Copa	0	0.0632	6.98	0.555	0.46	0.66	0.308844	0.396807	TRUE
Gm37756	0	0.0132	1.74	0.00164	0.968	0.988	0.00184247	0.00285063	FALSE
Pex19	0	-0.126	5.37	1.12	0.295	0.536	0.126209	0.159065	TRUE
Dcaf8	0	-0.334	6.66	9.92	0.00285	0.0233	0.289268	0.309578	TRUE
Pea15a	0	-0.0741	6.95	0.951	0.335	0.536	0.289268	0.351197	TRUE
Casq1	0	-0.747	2.32	3.78	0.058	0.204	0.00967296	0.00798176	FALSE
Atp1a4	0	0.692	1.51	5.12	0.159	0.372	0	0.000570125	FALSE
Igsf8	0	-0.0867	4.23	0.169	0.683	0.834	0.0511285	0.0752566	FALSE
Atp1a2	0	-0.576	2.47	1.98	0.166	0.38	0.0117457	0.0102623	FALSE
Kcnj10	0	-0.455	1.51	2.34	0.336	0.536	0.000230309	0	FALSE
Pigm	0	0.202	4.88	1.49	0.229	0.462	0.0812989	0.127708	TRUE
Slamf9	0	1.45	1.65	6.91	0.029	0.131	0.000460617	0.00342075	FALSE
Igsf9	0	-0.321	1.62	0.355	0.636	0.798	0.00115154	0.00114025	FALSE
Tagln2	0	0.455	9.51	12.7	0.000849	0.00922	0.599493	0.785633	TRUE
Cfap45	0	0.0997	3.03	0.0973	0.756	0.869	0.0175035	0.027366	FALSE
Vsig8	0	-0.963	1.62	3.29	0.18	0.388	0.00138185	0.000570125	FALSE
Slamf8	0	1.16	1.53	7.07	0.0463	0.177	0	0.000570125	FALSE
Dusp23	0	-0.258	4.79	1.98	0.166	0.38	0.084293	0.0986317	FALSE
Ackr1	0	-0.806	1.53	3.14	0.174	0.38	0.000230309	0	FALSE
Aim2	0	0.77	2.6	4.21	0.0459	0.177	0.0080608	0.0210946	FALSE
Ifi206	0	0.175	2.5	0.177	0.676	0.827	0.00898204	0.0131129	FALSE
Ifi214	0	0.731	1.55	2.34	0.299	0.536	0.000230309	0.000570125	FALSE
Ifi213	0	-0.704	3.47	7.4	0.00914	0.0561	0.0340857	0.0285063	FALSE
Ifi209	0	1.2	2.19	6.27	0.0159	0.084	0.00345463	0.013683	FALSE
Ifi208	0	-0.232	2.76	0.476	0.494	0.692	0.0142791	0.0188141	FALSE
Ifi207	0	-0.647	1.85	1.26	0.268	0.515	0.00345463	0.00171038	FALSE
Ifi204	0	0.852	2.04	2.26	0.139	0.363	0.00322432	0.00855188	FALSE
Mndal	0	-1.06	5.27	23.2	1.6e-05	0.000403	0.131737	0.0872292	TRUE
Ifi203	0	-0.913	5.29	17.8	0.00011	0.00185	0.1345	0.0929304	TRUE
Ifi205	0	-0.578	1.58	1.53	0.408	0.607	0.000921234	0.000570125	FALSE
Spta1	0	-0.801	1.53	3.72	0.174	0.38	0.000460617	0	FALSE
Fmn2	0	-2.1	1.8	12.1	0.00243	0.0206	0.00368494	0.000570125	FALSE
Grem2	0	-0.85	1.75	2.03	0.207	0.429	0.00253339	0.00171038	FALSE
Fh1	0	0.144	5.67	1.3	0.259	0.504	0.135191	0.209236	TRUE
Kmo	0	0.236	1.53	0.339	0.709	0.837	0.000230309	0.000570125	FALSE
Opn3	0	0.803	2.24	3.49	0.068	0.228	0.00506679	0.0131129	FALSE
Chml	0	-0.475	4.25	5.3	0.0258	0.12	0.0608015	0.0632839	FALSE
Exo1	0	-0.44	2.91	0.996	0.323	0.536	0.0165822	0.0171038	FALSE
Gm38100	0	-0.455	1.51	2.34	0.336	0.536	0.000230309	0	FALSE
Pld5	0	-0.461	1.51	2.19	0.336	0.536	0.000230309	0	FALSE
Rbm8a2	0	-0.405	2.14	0.765	0.386	0.59	0.00667895	0.00684151	FALSE
Cep170	0	0.0725	6.39	0.54	0.466	0.667	0.221096	0.289054	TRUE
Sdccag8	0	0.348	3.66	2.39	0.129	0.344	0.0294795	0.0535918	FALSE
Akt3	0	0.215	5.2	2.73	0.105	0.302	0.0988024	0.151083	TRUE
Gm26801	0	-2.4	1.87	21.4	0.000267	0.00365	0.00483648	0.000570125	FALSE
Zbtb18	0	-1.01	5.38	35.8	2.9e-07	1.6e-05	0.162137	0.116306	TRUE
Gm37306	0	-1.28	1.56	7.32	0.0543	0.195	0.000921234	0	FALSE
Adss	0	0.156	6.18	2.23	0.142	0.367	0.188623	0.266819	TRUE
Catspere2	0	0.227	1.53	0.313	0.709	0.837	0.000230309	0.000570125	FALSE
Desi2	0	-0.123	5.95	1.58	0.215	0.441	0.177798	0.222349	TRUE
B230369F24Rik	0	-0.0762	2.93	0.0528	0.819	0.915	0.0170428	0.0245154	FALSE
Cox20	0	-0.197	6.02	3.1	0.0849	0.266	0.185859	0.233181	TRUE
Hnrnpu	0	-0.103	8.77	2.02	0.162	0.377	0.611239	0.716078	TRUE
Efcab2	0	-0.132	3.11	0.165	0.686	0.837	0.0209581	0.027366	FALSE
Kif26b	0	1.41	3.29	23.9	1.23e-05	0.000325	0.012667	0.0404789	FALSE
Smyd3	0	0.654	3.53	9.58	0.00333	0.026	0.0241824	0.0553022	FALSE
Tfb2m	0	-0.245	4.53	3.71	0.0601	0.209	0.0711654	0.0832383	FALSE
Cnst	0	-0.454	4.06	5.92	0.0188	0.0946	0.0536619	0.0564424	FALSE
Sccpdh	0	0.423	5.14	7.86	0.00732	0.0476	0.0875173	0.152223	TRUE
Kif28	0	0.359	1.57	0.505	0.598	0.778	0.000460617	0.00114025	FALSE
Ahctf1	0	-0.0694	5.81	0.453	0.566	0.758	0.163289	0.214937	TRUE
Cdc42bpa	0	0.033	7.09	0.0978	0.756	0.869	0.324275	0.399658	TRUE
Coq8a	0	-1.18	2.28	5.72	0.0209	0.102	0.00967296	0.00570125	FALSE
Gm37336	0	-0.101	1.55	0.0477	0.893	0.944	0.000460617	0.000570125	FALSE
Psen2	0	-0.339	4.56	3.71	0.0602	0.209	0.0755412	0.0838084	FALSE
Itpkb	0	0.128	7.62	1.45	0.235	0.47	0.409489	0.49886	TRUE
Stum	0	0.696	1.51	4.95	0.159	0.372	0	0.000570125	FALSE
Parp1	0	-0.162	5.24	1	0.322	0.536	0.107784	0.13512	TRUE
Lin9	0	-0.624	4.11	6.87	0.0118	0.068	0.0504376	0.0535918	FALSE
Acbd3	0	0.0949	6.87	0.967	0.33	0.536	0.271534	0.359179	TRUE
Gm37768	0	1.58	1.61	9.44	0.0196	0.0972	0.000230309	0.00285063	FALSE
H3f3a	0	-0.141	10.4	1.42	0.239	0.476	0.856978	0.896237	TRUE
Gm17275	0	-0.761	1.92	2.28	0.163	0.378	0.00414556	0.00342075	FALSE
H3f3aos	0	-0.836	1.82	2.04	0.16	0.374	0.00322432	0.0022805	FALSE
Sde2	0	-0.0368	5.98	0.107	0.745	0.863	0.171119	0.22919	TRUE
Pycr2	0	0.321	5.68	8.31	0.00595	0.0407	0.130355	0.204675	TRUE
Lefty1	0	0.223	2.34	0.26	0.612	0.782	0.00783049	0.0125428	FALSE
Tmem63a	0	-0.326	4.98	2.92	0.0943	0.281	0.106863	0.118586	TRUE
2210411M09Rik	0	-0.465	1.51	2.03	0.336	0.536	0.000230309	0	FALSE
Ephx1	0	1.91	5.58	80	1.1e-11	3.7e-09	0.0644864	0.252566	TRUE
Nvl	0	-0.116	5.13	0.888	0.491	0.69	0.103178	0.139111	TRUE
Cnih4	0	0.291	7.2	8.93	0.00445	0.0326	0.299171	0.415621	TRUE
Wdr26	0	-0.019	7.5	0.0479	0.828	0.921	0.40281	0.484036	TRUE
A430110L20Rik	0	-1.02	2.32	3.83	0.0562	0.2	0.00944265	0.00627138	FALSE
Dnah14	0	-0.785	1.53	4.12	0.174	0.38	0.000460617	0	FALSE
Lbr	0	-0.321	6.47	8.96	0.00439	0.0323	0.238369	0.280502	TRUE
Enah	0	0.0548	4.33	0.063	0.803	0.905	0.0513588	0.0729761	FALSE
Srp9	0	0.0184	8.04	0.0426	0.837	0.929	0.482266	0.564424	TRUE
Degs1	0	0.433	7.28	19.9	5.19e-05	0.00103	0.318747	0.471494	TRUE
Fbxo28	0	-0.0787	5.31	0.379	0.541	0.733	0.120912	0.156784	TRUE
Trp53bp2	0	-0.539	4.73	13.2	0.000702	0.00795	0.0898204	0.0883694	FALSE
Capn2	0	0.315	7.24	12.8	0.00081	0.00887	0.317135	0.45325	TRUE
Gm37885	0	0.696	1.51	4.95	0.159	0.372	0	0.000570125	FALSE
Susd4	0	0.299	1.71	0.263	0.61	0.78	0.00138185	0.00285063	FALSE
Tlr5	0	-1.3	1.57	6.68	0.0543	0.195	0.000921234	0	FALSE
Disp1	0	0.617	2.04	1.42	0.239	0.476	0.00368494	0.00912201	FALSE
Brox	0	-0.0904	5.7	0.605	0.44	0.642	0.152925	0.191562	TRUE
Aida	0	-0.193	5.81	3.23	0.0786	0.252	0.161907	0.200684	TRUE
Mia3	0	-0.0508	6.01	0.156	0.695	0.837	0.181944	0.22919	TRUE
Taf1a	0	-0.381	3.13	1.63	0.207	0.43	0.0232612	0.0256556	FALSE
Gm37986	0	0.34	1.78	0.417	0.583	0.772	0.00207278	0.00399088	FALSE
Hhipl2	0	-0.795	1.53	3.88	0.174	0.38	0.000460617	0	FALSE
Dusp10	0	1.26	3.21	13.5	0.000619	0.0072	0.0122064	0.0478905	FALSE
1700056E22Rik	0	-0.036	2.38	0.00534	0.942	0.973	0.00760018	0.0119726	FALSE
Gm37800	0	3.07	1.83	20.4	4.22e-05	0.00087	0.000230309	0.00570125	FALSE
Hlx	0	0.194	7.07	1.51	0.226	0.456	0.269461	0.371152	TRUE
Gm34342	0	-0.00534	2.54	0.00017	0.99	0.996	0.0105942	0.0165336	FALSE
2001-03-01	0	-1.01	1.63	2.68	0.18	0.388	0.00138185	0.000570125	FALSE
2002-03-01	0	0.127	7.65	2.14	0.15	0.372	0.394749	0.508552	TRUE
C130074G19Rik	0	-0.634	6.52	22.2	2.22e-05	0.000531	0.270613	0.237172	TRUE
Mark1	0	-0.588	1.94	1.14	0.291	0.536	0.00437586	0.00399088	FALSE
Rab3gap2	0	0.872	4.97	21.3	3.11e-05	0.000688	0.0681713	0.153364	TRUE
Iars2	0	0.0967	5.24	0.41	0.525	0.716	0.111469	0.164766	TRUE
Bpnt1	0	0.359	4.57	6.62	0.0133	0.0746	0.0603409	0.108894	TRUE
4930532G15Rik	0	-0.411	1.99	0.645	0.497	0.695	0.00460617	0.00513113	FALSE
Eprs	0	0.315	6.77	11.9	0.0012	0.0121	0.241133	0.360889	TRUE
9630028B13Rik	0	0.236	1.53	0.383	0.709	0.837	0.000230309	0.000570125	FALSE
Lyplal1	0	0.491	2.75	2.61	0.113	0.318	0.0112851	0.0245154	FALSE
Tgfb2	0	2.65	6.51	47.1	1.36e-08	1.35e-06	0.0711654	0.204105	TRUE
Rrp15	0	0.487	5.02	9.48	0.00347	0.0268	0.0783049	0.151083	TRUE
A430105J06Rik	0	-0.241	2.97	0.428	0.516	0.711	0.0181944	0.0222349	FALSE
Spata17	0	-0.776	1.52	4.3	0.174	0.38	0.000460617	0	FALSE
Gpatch2	0	-0.407	5.12	6.59	0.0135	0.0752	0.116536	0.124287	TRUE
Esrrg	0	-2.19	1.67	15.3	0.00235	0.0201	0.00230309	0	FALSE
Kctd3	0	-0.425	4.54	6.46	0.0144	0.0788	0.0760018	0.0798176	FALSE
Kcnk2	0	0.516	1.72	0.909	0.361	0.563	0.00138185	0.00342075	FALSE
A430027H14Rik	0	-0.811	1.53	3.03	0.174	0.38	0.000230309	0	FALSE
Cenpf	0	-0.0672	6.92	0.019	0.891	0.944	0.0709351	0.0746864	FALSE
Ptpn14	0	0.604	5.8	20.2	4.51e-05	0.00092	0.131737	0.232611	TRUE
Gm26574	0	0.709	1.55	2.37	0.299	0.536	0.000230309	0.00114025	FALSE
Gm37422	0	0.221	1.99	0.193	0.663	0.816	0.00391525	0.00684151	FALSE
Smyd2	0	0.342	4.9	6.35	0.0152	0.0813	0.0755412	0.130559	TRUE
Prox1	0	0.276	2.51	0.489	0.488	0.688	0.00852142	0.0148233	FALSE
Rps6kc1	0	-0.361	3.76	1.75	0.192	0.407	0.0414556	0.0438997	FALSE
Angel2	0	-0.0165	6.17	0.0289	0.866	0.944	0.20129	0.257697	TRUE
Vash2	0	-0.613	2.7	2.54	0.118	0.328	0.0149701	0.0142531	FALSE
Flvcr1	0	0.176	3.6	0.643	0.455	0.656	0.0317826	0.050171	FALSE
A230020J21Rik	0	0.258	1.53	0.419	0.709	0.837	0.000230309	0.000570125	FALSE
Tatdn3	0	-0.0821	4.01	0.195	0.671	0.823	0.0467526	0.0621437	FALSE
Nsl1	0	-0.467	2.62	1	0.323	0.536	0.011976	0.0125428	FALSE
Batf3	0	-0.313	2.15	0.327	0.57	0.761	0.00621833	0.00627138	FALSE
Fam71a	0	-0.0385	3.45	0.0141	0.906	0.954	0.0225702	0.0302166	FALSE
Atf3	0	0.592	7.69	6.2	0.0164	0.086	0.227545	0.321551	TRUE
D730003I15Rik	0	0.0615	3.57	0.065	0.8	0.903	0.031322	0.04561	FALSE
Nenf	0	-0.223	7.4	5.56	0.0226	0.108	0.395901	0.425314	TRUE
Tmem206	0	-0.294	3.99	1.77	0.19	0.403	0.0497467	0.0541619	FALSE
Ppp2r5a	0	-0.029	7.11	0.0546	0.816	0.912	0.33556	0.387115	TRUE
Gm32200	0	0.765	1.62	2.06	0.282	0.527	0.000690926	0.00171038	FALSE
Dtl	0	-0.0913	4.28	0.0502	0.824	0.918	0.0405343	0.0581528	FALSE
Ints7	0	-0.192	4.76	1.9	0.174	0.381	0.0810686	0.106043	TRUE
Lpgat1	0	-0.397	4.79	7.89	0.00722	0.0471	0.0898204	0.0974914	FALSE
Gm38037	0	-0.729	1.86	1.59	0.213	0.439	0.00345463	0.00285063	FALSE
Nek2	0	-0.0163	3.33	0.00114	0.973	0.991	0.0181944	0.0250855	FALSE
1700034H15Rik	0	0.217	1.99	0.223	0.739	0.86	0.00414556	0.00684151	FALSE
Slc30a1	0	0.211	5.72	1.46	0.233	0.467	0.143713	0.199544	TRUE
Rd3	0	0.712	3.36	7.24	0.00984	0.0593	0.0204975	0.0438997	FALSE
Gm26670	0	-0.225	2.17	0.182	0.671	0.824	0.00644864	0.00798176	FALSE
Traf5	0	-0.976	5.71	52.3	3.77e-09	4.96e-07	0.182635	0.147662	TRUE
Gm26879	0	0.0416	2.37	0.00888	0.925	0.963	0.00852142	0.0119726	FALSE
Rcor3	0	-0.211	5.4	2.94	0.0931	0.281	0.132888	0.160205	TRUE
Gm10516	0	-0.382	1.8	0.429	0.516	0.711	0.0027637	0.00285063	FALSE
Kcnh1	0	-0.247	5.89	1.77	0.189	0.402	0.166974	0.186431	TRUE
Hhat	0	0.0671	2.68	0.0413	0.886	0.944	0.0128973	0.0193843	FALSE
Sertad4	0	0.512	2.35	1.38	0.246	0.485	0.00667895	0.0148233	FALSE
Gm15867	0	0.377	1.57	0.596	0.598	0.778	0.000460617	0.00114025	FALSE
Syt14	0	0.237	1.53	0.351	0.709	0.837	0.000230309	0.000570125	FALSE
Diexf	0	-0.315	3.8	2.14	0.15	0.372	0.0430677	0.0496009	FALSE
Irf6	0	-0.672	1.73	1.46	0.28	0.526	0.00230309	0.00171038	FALSE
A130010J15Rik	0	-0.505	3.13	3.06	0.0867	0.269	0.0228006	0.0250855	FALSE
Traf3ip3	0	-0.789	1.81	1.79	0.188	0.4	0.00299401	0.0022805	FALSE
Lamb3	0	-0.172	2.02	0.101	0.752	0.866	0.00460617	0.00627138	FALSE
Hsd11b1	0	-0.853	2.87	4.21	0.0458	0.177	0.0195762	0.0159635	FALSE
G0s2	0	-0.247	4.01	0.862	0.358	0.56	0.0472133	0.0530217	FALSE
Camk1g	0	0.467	1.6	0.782	0.519	0.711	0.000690926	0.00171038	FALSE
Plxna2	0	1.78	6.25	77.9	1.63e-11	5.04e-09	0.105021	0.309008	TRUE
Cd34	0	1.14	9.84	91.3	1.45e-12	7.36e-10	0.639567	0.836944	TRUE
Gm16897	0	0.88	1.79	3.08	0.12	0.331	0.00161216	0.00513113	FALSE
Gm32250	0	2.11	1.91	13.6	0.000578	0.00679	0.00115154	0.0102623	FALSE
Gm37027	0	-0.45	1.51	2.44	0.336	0.536	0.000230309	0	FALSE
Cd46	0	-0.493	3.14	2.36	0.131	0.349	0.0232612	0.0233751	FALSE
Cr1l	0	0.106	6.9	1.51	0.225	0.456	0.279134	0.381414	TRUE
Cr2	0	-0.878	1.83	2.61	0.132	0.349	0.00345463	0.0022805	FALSE
Fam171a1	0	-0.835	5.83	28.2	2.93e-06	0.000103	0.192077	0.163056	TRUE
Nmt2	0	-0.0575	4.37	0.114	0.737	0.858	0.0605712	0.0826682	FALSE
Rpp38	0	1.06	2.82	11.7	0.00131	0.0129	0.0101336	0.0307868	FALSE
Meig1	0	-0.173	1.77	0.103	0.764	0.874	0.00230309	0.00285063	FALSE
Dclre1c	0	0.107	3.15	0.137	0.713	0.84	0.0209581	0.031927	FALSE
Suv39h2	0	-0.812	2.8	3.76	0.0584	0.205	0.0172731	0.0125428	FALSE
Hspa14	0	0.0514	6.02	0.21	0.649	0.806	0.166053	0.243444	TRUE
Gm45902	0	-0.37	3.1	2.11	0.153	0.372	0.0221096	0.0245154	FALSE
Cdnf	0	1.03	1.61	3.51	0.142	0.367	0.000460617	0.0022805	FALSE
Fam107b	0	-0.411	4.33	5.76	0.0204	0.1	0.0614924	0.0678449	FALSE
Frmd4a	0	-0.523	7.3	25.2	7.83e-06	0.000226	0.411792	0.392246	TRUE
Gm13179	0	-0.141	1.94	0.0782	0.796	0.9	0.00391525	0.00513113	FALSE
Prpf18	0	-0.513	5.22	17.5	0.000127	0.00204	0.129203	0.125998	TRUE
Bend7	0	-0.527	4.94	12.1	0.0011	0.0113	0.103409	0.103763	TRUE
Sephs1	0	-0.127	4.87	0.655	0.422	0.622	0.0861354	0.112315	TRUE
Phyh	0	-0.573	2.83	3.43	0.0705	0.234	0.0177338	0.0176739	FALSE
Mcm10	0	-0.188	2.91	0.139	0.711	0.838	0.0149701	0.0188141	FALSE
Optn	0	0.564	3.9	7.76	0.0077	0.0494	0.034316	0.0667047	FALSE
4930551O13Rik	0	-0.0882	1.55	0.0398	0.893	0.944	0.000460617	0.000570125	FALSE
Ccdc3	0	-0.167	1.66	0.0845	0.816	0.912	0.00138185	0.00171038	FALSE
Camk1d	0	0.537	2.04	1.29	0.262	0.507	0.00391525	0.00741163	FALSE
Cdc123	0	0.184	5.62	3.07	0.0864	0.269	0.130355	0.204675	TRUE
Nudt5	0	0.639	5.4	17.4	0.000133	0.00211	0.0944265	0.194983	TRUE
Gm13199	0	-0.0286	1.74	0.00419	0.949	0.977	0.00207278	0.00285063	FALSE
Sec61a2	0	-0.116	4.36	0.517	0.522	0.713	0.0603409	0.0820981	FALSE
Dhtkd1	0	-0.579	1.58	1.45	0.408	0.607	0.000921234	0.000570125	FALSE
Upf2	0	-0.613	5.44	24.5	9.99e-06	0.000275	0.145094	0.141391	TRUE
Proser2	0	0.95	1.78	2.78	0.12	0.331	0.00161216	0.00513113	FALSE
Echdc3	0	0.23	1.95	0.197	0.693	0.837	0.00345463	0.00627138	FALSE
Usp6nl	0	-0.4	5.27	8.01	0.00683	0.0455	0.128282	0.139681	TRUE
Gm13391	0	0.692	1.51	5.1	0.159	0.372	0	0.000570125	FALSE
Celf2	0	-0.584	3.38	3.64	0.0624	0.214	0.0322432	0.0290764	FALSE
Gm26565	0	-0.429	1.5	2.76	0.336	0.536	0.000230309	0	FALSE
Gata3	0	-1.06	4.8	39	1.18e-07	7.54e-06	0.0955781	0.063854	FALSE
Taf3	0	-0.158	5.81	2.4	0.128	0.342	0.160986	0.208666	TRUE
Atp5c1	0	0.307	8.58	9.5	0.00344	0.0267	0.501152	0.664766	TRUE
Kin	0	-0.367	5.91	12	0.00117	0.0119	0.185859	0.201254	TRUE
Itih2	0	-0.442	1.51	2.58	0.336	0.536	0.000230309	0	FALSE
Itih5	0	-0.415	2.22	0.555	0.46	0.66	0.0052971	0.00513113	FALSE
Sfmbt2	0	0.579	1.93	1.21	0.276	0.523	0.00299401	0.00627138	FALSE
Prkcq	0	-1.72	3.36	21.1	3.36e-05	0.000732	0.0361585	0.0153934	FALSE
8030442B05Rik	0	1.16	1.53	6.88	0.0463	0.177	0	0.00114025	FALSE
Pfkfb3	0	0.753	4.28	5.18	0.0274	0.125	0.0416859	0.0826682	FALSE
Rbm17	0	0.108	6.29	1.82	0.183	0.393	0.202902	0.2748	TRUE
Il2ra	0	0.245	1.53	0.381	0.709	0.837	0.000230309	0.000570125	FALSE
Il15ra	0	-1.08	3.46	16.6	0.000177	0.00264	0.0368494	0.0250855	FALSE
Fbxo18	0	-0.0233	5.09	0.0303	0.863	0.942	0.102948	0.140821	TRUE
Ankrd16	0	-0.474	4.88	9.31	0.00375	0.0285	0.100415	0.102623	TRUE
Itga8	0	-0.254	2.4	0.374	0.544	0.735	0.00944265	0.0108324	FALSE
Mindy3	0	-0.0735	5.64	0.533	0.469	0.668	0.146937	0.195553	TRUE
Pter	0	0.137	3.89	0.455	0.504	0.699	0.0382312	0.0570125	FALSE
C1ql3	0	1.77	1.68	7.73	0.00779	0.0498	0.000460617	0.00285063	FALSE
Rsu1	0	-0.107	7.61	1.22	0.275	0.52	0.400276	0.468643	TRUE
Cubn	0	-1.48	1.78	6.78	0.0186	0.0937	0.00322432	0.00114025	FALSE
Trdmt1	0	-0.304	3.92	1.97	0.167	0.38	0.0476739	0.0507412	FALSE
Vim	0	0.0212	11.7	0.0413	0.84	0.93	0.915707	0.950969	TRUE
St8sia6	0	-0.118	1.8	0.0404	0.88	0.944	0.00253339	0.00285063	FALSE
Hacd1	0	0.0341	5.02	0.048	0.828	0.921	0.0944265	0.133979	TRUE
Stam	0	0.0425	4.91	0.0704	0.792	0.896	0.0893597	0.120296	TRUE
Tmem236	0	-0.459	1.51	2.25	0.336	0.536	0.000230309	0	FALSE
Mrc1	0	-0.82	3.08	7.26	0.00976	0.0589	0.0234915	0.0188141	FALSE
Cacnb2	0	-1.51	2.87	14.6	0.000385	0.00491	0.021649	0.0108324	FALSE
Gm10848	0	-0.459	1.51	2.24	0.336	0.536	0.000230309	0	FALSE
Gm13269	0	-0.0941	1.55	0.0371	0.893	0.944	0.000460617	0.000570125	FALSE
Nsun6	0	-0.353	3.97	3.1	0.0847	0.265	0.0488254	0.0524515	FALSE
Arl5b	0	0.138	6.45	1.4	0.243	0.48	0.219023	0.284493	TRUE
Plxdc2	0	0.905	3.61	14.7	0.000378	0.00483	0.0223399	0.0575827	FALSE
Nebl	0	-0.268	2.88	0.473	0.495	0.693	0.0161216	0.0199544	FALSE
A930004D18Rik	0	-0.863	3.31	9.85	0.00294	0.0237	0.0304007	0.0239453	FALSE
Skida1	0	-1.08	2.45	7.04	0.0109	0.0639	0.0117457	0.00798176	FALSE
Mllt10	0	-0.392	6.44	18.3	9.32e-05	0.00161	0.251267	0.267389	TRUE
Dnajc1	0	0.403	6.85	15.5	0.000268	0.00367	0.252188	0.395097	TRUE
Commd3	0	1.17	7.68	135	2.32e-15	3.07e-12	0.304007	0.542759	TRUE
Bmi1	0	-0.0629	5.7	0.272	0.605	0.778	0.152464	0.195553	TRUE
Spag6	0	-0.352	1.63	0.346	0.636	0.798	0.00115154	0.00114025	FALSE
Pip4k2a	0	-0.309	4.68	3.35	0.0737	0.241	0.0812989	0.0952109	FALSE
4930426L09Rik	0	-0.298	1.67	0.286	0.639	0.799	0.00161216	0.00171038	FALSE
Armc3	0	-0.743	2.05	2.34	0.133	0.352	0.00598802	0.00399088	FALSE
Msrb2	0	-0.82	4.19	17.1	0.000146	0.00227	0.0610318	0.0535918	FALSE
Otud1	0	0.392	3.83	2.73	0.105	0.302	0.0340857	0.0627138	FALSE
Etl4	0	-0.85	6.96	38.4	1.37e-07	8.59e-06	0.345693	0.281642	TRUE
Gm13362	0	0.852	1.85	2.34	0.133	0.352	0.00207278	0.00627138	FALSE
Arhgap21	0	0.338	5.63	5.5	0.0233	0.111	0.132427	0.201254	TRUE
Gm13375	0	-1.79	1.74	8.9	0.00904	0.0557	0.00299401	0.000570125	FALSE
Enkur	0	0.937	2.1	2.88	0.0965	0.283	0.00322432	0.0114025	FALSE
Thnsl1	0	-0.0281	2.49	0.00383	0.951	0.978	0.0101336	0.0148233	FALSE
Apbb1ip	0	-0.609	2.28	1.9	0.175	0.381	0.00829111	0.00741163	FALSE
Pdss1	0	0.56	3.36	4.55	0.0381	0.159	0.0207278	0.04561	FALSE
Abi1	0	0.452	7.09	10.3	0.00236	0.0201	0.286274	0.393957	TRUE
Acbd5	0	1.04	6.88	37.5	1.78e-07	1.06e-05	0.208429	0.346636	TRUE
Mastl	0	0.125	3.38	0.0915	0.764	0.874	0.0232612	0.0302166	FALSE
Yme1l1	0	0.0606	6.24	0.43	0.515	0.711	0.198065	0.276511	TRUE
4931423N10Rik	0	-0.37	1.56	0.59	0.607	0.778	0.000690926	0.000570125	FALSE
Spopl	0	-0.316	5.96	6.71	0.0128	0.0721	0.19438	0.209806	TRUE
Hnmt	0	-0.593	1.71	1.19	0.373	0.575	0.00207278	0.00171038	FALSE
Il1f9	0	-0.459	1.51	2.24	0.336	0.536	0.000230309	0	FALSE
Il1rn	0	-0.631	2.15	1.89	0.176	0.383	0.00667895	0.00627138	FALSE
Psd4	0	0.209	1.72	0.118	0.742	0.861	0.00161216	0.00285063	FALSE
Cacna1b	0	1.16	1.53	8.36	0.0463	0.177	0	0.00114025	FALSE
Ehmt1	0	-0.437	6.3	15.4	0.000289	0.00391	0.23146	0.237172	TRUE
Arrdc1	0	-0.565	4.76	12.2	0.00105	0.0109	0.0939659	0.0929304	FALSE
Zmynd19	0	0.239	3.83	0.925	0.341	0.54	0.0336251	0.0587229	FALSE
Dph7	0	-0.0262	3.48	0.0128	0.921	0.96	0.0290189	0.0421893	FALSE
Mrpl41	0	0.119	6.11	1.46	0.232	0.466	0.180792	0.257127	TRUE
Pnpla7	0	-0.23	2.46	0.309	0.581	0.77	0.0103639	0.0125428	FALSE
Nsmf	0	-0.52	4.39	8.32	0.00591	0.0405	0.0711654	0.0695553	FALSE
Entpd8	0	-1.05	1.54	5.01	0.0956	0.281	0.000690926	0	FALSE
Noxa1	0	0.715	1.59	2.17	0.299	0.536	0.000460617	0.00171038	FALSE
Gm13387	0	0.516	2.49	1.43	0.238	0.475	0.00829111	0.0176739	FALSE
Nrarp	0	0.311	6.54	4.31	0.0434	0.173	0.200829	0.299886	TRUE
Gm38287	0	0.0112	2.03	0.000669	0.979	0.992	0.00460617	0.00627138	FALSE
Tor4a	0	0.0713	2.71	0.0411	0.84	0.931	0.0138185	0.0193843	FALSE
Nelfb	0	0.025	5.77	0.0445	0.834	0.926	0.152234	0.213227	TRUE
Fam166a	0	-0.782	1.53	4	0.174	0.38	0.000460617	0	FALSE
Tubb4b	0	0.634	8.31	16.9	0.000159	0.00242	0.364118	0.548461	TRUE
Rnf208	0	-0.787	1.6	2.26	0.272	0.517	0.00115154	0.000570125	FALSE
Ndor1	0	0.181	2.18	0.142	0.708	0.837	0.00598802	0.00741163	FALSE
Tmem203	0	0.271	5.06	3.63	0.0628	0.215	0.093275	0.145952	TRUE
Tprn	0	-0.229	2.96	0.558	0.459	0.659	0.0184247	0.022805	FALSE
Ssna1	0	-0.016	6.55	0.0177	0.895	0.945	0.227545	0.315849	TRUE
Anapc2	0	-0.191	5.56	2.76	0.103	0.298	0.147628	0.171038	TRUE
Lrrc26	0	0.00912	1.74	9.38e-05	0.992	0.996	0.00184247	0.00285063	FALSE
Grin1	0	-0.794	1.53	3.85	0.174	0.38	0.000460617	0	FALSE
AA543186	0	0.535	1.84	1.01	0.359	0.561	0.00207278	0.00513113	FALSE
Man1b1	0	-0.193	4.74	1.65	0.206	0.428	0.0833717	0.106043	TRUE
Dpp7	0	1.04	3.21	13.7	0.000565	0.00668	0.0154307	0.0427594	FALSE
Uap1l1	0	1.85	4.19	58.9	8.19e-10	1.46e-07	0.0244127	0.108894	TRUE
Sapcd2	0	-0.883	3.02	2.65	0.11	0.312	0.0142791	0.0125428	FALSE
Entpd2	0	-0.359	1.56	0.519	0.607	0.778	0.000690926	0.000570125	FALSE
Npdc1	0	0.493	6.78	31.6	1.03e-06	4.41e-05	0.220866	0.374002	TRUE
Fut7	0	-0.784	1.53	4.16	0.174	0.38	0.000460617	0	FALSE
Abca2	0	0.231	2.25	0.315	0.587	0.776	0.00621833	0.0114025	FALSE
Paxx	0	-0.1	5.08	0.564	0.456	0.656	0.103869	0.129418	TRUE
Clic3	0	0.00373	2.76	2e-05	0.996	0.998	0.0138185	0.0188141	FALSE
Ptgds	0	0.245	1.53	0.377	0.709	0.837	0.000230309	0.000570125	FALSE
C8g	0	0.111	1.68	0.0355	0.851	0.933	0.00138185	0.0022805	FALSE
Fbxw5	0	-0.142	4.7	0.841	0.364	0.566	0.0799171	0.104903	TRUE
Traf2	0	-0.24	4.35	1.39	0.245	0.483	0.0621833	0.0769669	FALSE
Edf1	0	0.338	7.91	11.6	0.00139	0.0136	0.396822	0.560433	TRUE
Mamdc4	0	0.0763	1.86	0.0229	0.88	0.944	0.0027637	0.004561	FALSE
Phpt1	0	-0.0783	4.49	0.158	0.693	0.837	0.0633349	0.0940707	FALSE
Gm996	0	0.73	1.55	2.65	0.299	0.536	0.000230309	0.00114025	FALSE
Rabl6	0	0.246	5.82	3.85	0.0556	0.199	0.144634	0.219498	TRUE
Tmem141	0	0.977	3.28	13.1	0.000727	0.00818	0.0163519	0.0421893	FALSE
Fcna	0	-1.04	1.54	4.99	0.0956	0.281	0.000690926	0	FALSE
Bmyc	0	-0.198	5.76	3.14	0.0829	0.262	0.154307	0.189852	TRUE
Kcnt1	0	-0.811	1.53	3.47	0.174	0.38	0.000460617	0	FALSE
Camsap1	0	-0.398	4.88	6.93	0.0114	0.0663	0.0990327	0.106613	TRUE
Ubac1	0	-0.0151	5.05	0.0118	0.914	0.959	0.0907416	0.129418	TRUE
Nacc2	0	-0.434	3.43	2.93	0.0936	0.281	0.0317826	0.0307868	FALSE
Tmem250-ps	0	0.169	4.52	1.25	0.27	0.517	0.0644864	0.100342	TRUE
1810012K08Rik	0	1.16	1.53	8.08	0.0463	0.177	0	0.00114025	FALSE
Lhx3	0	0.705	1.51	4.45	0.159	0.372	0	0.000570125	FALSE
Qsox2	0	-0.109	4.25	0.295	0.59	0.778	0.0557347	0.0763968	FALSE
Ccdc187	0	0.59	1.72	1.14	0.361	0.563	0.00138185	0.00342075	FALSE
Gpsm1	0	-0.398	4.33	6.79	0.0123	0.07	0.0651773	0.0712657	FALSE
Dnlz	0	0.122	5.55	1.39	0.245	0.483	0.128282	0.18358	TRUE
Card9	0	0.73	1.59	2.19	0.299	0.536	0.000460617	0.00171038	FALSE
Snapc4	0	0.0315	3.28	0.0141	0.974	0.991	0.0237218	0.0347777	FALSE
Gm13563	0	0.694	1.55	2.17	0.299	0.536	0.000230309	0.00114025	FALSE
Sdccag3	0	0.22	6.06	4.31	0.0434	0.173	0.175265	0.266249	TRUE
Pmpca	0	0.488	5.14	17.1	0.000144	0.00225	0.0859051	0.160205	TRUE
Inpp5e	0	-0.45	3.64	3.6	0.0641	0.219	0.0375403	0.0393387	FALSE
Sec16a	0	0.188	5.01	1.57	0.217	0.444	0.0895901	0.139111	TRUE
Notch1	0	-0.308	8.36	10.1	0.00266	0.0221	0.561492	0.602052	TRUE
Egfl7	0	0.155	11	3.06	0.0867	0.269	0.936665	0.95382	TRUE
Agpat2	0	-0.0458	3.19	0.0238	0.878	0.944	0.0221096	0.031927	FALSE
Fam69b	0	0.925	2.71	5.24	0.0266	0.123	0.00898204	0.0256556	FALSE
Lcn4	0	0.703	1.51	4.62	0.159	0.372	0	0.000570125	FALSE
Surf6	0	0.202	3.16	0.411	0.525	0.716	0.0200368	0.0313569	FALSE
Med22	0	-0.178	4.65	2.01	0.163	0.378	0.0778443	0.0974914	FALSE
Rpl7a	0	0.388	7.05	11.7	0.00132	0.0131	0.260709	0.40764	TRUE
Surf1	0	-0.15	5.1	1.39	0.244	0.482	0.105712	0.127138	TRUE
Surf2	0	0.463	5.04	12.3	0.00101	0.0106	0.0829111	0.145952	TRUE
Surf4	0	-0.0208	6.06	0.0325	0.858	0.938	0.182404	0.232041	TRUE
Rexo4	0	-0.329	4.68	4.56	0.038	0.158	0.0824505	0.0940707	FALSE
Adamts13	0	-0.476	1.7	0.526	0.492	0.69	0.00184247	0.00171038	FALSE
Cacfd1	0	-0.00766	4.43	0.00185	0.971	0.989	0.0626439	0.0866591	FALSE
Slc2a6	0	-0.087	1.75	0.0215	0.917	0.959	0.00207278	0.00285063	FALSE
Gm13398	0	1.16	1.53	7.09	0.0463	0.177	0	0.00114025	FALSE
Adamtsl2	0	1.14	4.11	14.5	0.000414	0.00518	0.0301704	0.0895097	FALSE
Sardh	0	0.163	3.69	0.536	0.468	0.667	0.0340857	0.0535918	FALSE
Vav2	0	-1.41	3.32	20.9	3.53e-05	0.000763	0.0345463	0.0176739	FALSE
Brd3os	0	-0.171	1.66	0.0935	0.816	0.912	0.00138185	0.00171038	FALSE
Brd3	0	-0.6	6.64	42.9	4.02e-08	3.27e-06	0.294334	0.287343	TRUE
Wdr5	0	-0.0952	4.67	0.381	0.54	0.732	0.0741594	0.0974914	FALSE
Rxra	0	-0.333	4.63	3.95	0.0529	0.195	0.080608	0.0935006	FALSE
Col5a1	0	-0.81	4.36	18	0.000105	0.00177	0.0702441	0.0604333	FALSE
F730016J06Rik	0	0.544	1.68	0.871	0.405	0.607	0.00115154	0.0022805	FALSE
Olfm1	0	-0.715	4.71	18.8	7.77e-05	0.00139	0.0877476	0.0792474	FALSE
Ppp1r26	0	-2.02	2.02	15.7	0.000255	0.00353	0.00690926	0.00171038	FALSE
1700007K13Rik	0	0.363	1.82	0.48	0.521	0.712	0.00207278	0.004561	FALSE
Mrps2	0	0.0876	3.87	0.18	0.79	0.895	0.0391525	0.0621437	FALSE
Gm10134	0	-1.08	1.55	5.04	0.0956	0.281	0.000690926	0	FALSE
Ralgds	0	-0.645	5	18.4	9.03e-05	0.00158	0.115385	0.102052	TRUE
Cel	0	0.0937	1.59	0.033	0.892	0.944	0.000690926	0.00114025	FALSE
Gm13381	0	-0.106	1.55	0.0453	0.893	0.944	0.000460617	0.000570125	FALSE
Gtf3c5	0	-0.341	3.69	1.54	0.22	0.449	0.0359281	0.0444698	FALSE
Gfi1b	0	-0.459	1.51	2.25	0.336	0.536	0.000230309	0	FALSE
Tsc1	0	-0.25	4.88	1.88	0.176	0.383	0.0976509	0.113455	TRUE
Spaca9	0	-0.228	2.01	0.232	0.632	0.798	0.00483648	0.00570125	FALSE
Ak8	0	0.457	1.61	0.631	0.519	0.711	0.000690926	0.00171038	FALSE
Gtf3c4	0	-0.182	3.86	1.05	0.358	0.561	0.0419162	0.054732	FALSE
Ddx31	0	0.463	3.66	4.38	0.0419	0.169	0.030631	0.0570125	FALSE
Barhl1	0	0.346	1.57	0.47	0.598	0.778	0.000460617	0.00114025	FALSE
Cfap77	0	-1.19	2.04	4.47	0.0398	0.163	0.00598802	0.00342075	FALSE
Ttf1	0	-0.456	4.79	8.48	0.00549	0.0383	0.0888991	0.0946408	FALSE
Setx	0	-0.02	5.81	0.0328	0.857	0.938	0.157761	0.208096	TRUE
Ntng2	0	-0.119	1.71	0.0547	0.816	0.912	0.00184247	0.0022805	FALSE
Med27	0	0.123	4.81	0.783	0.381	0.583	0.0794565	0.122577	TRUE
Rapgef1	0	0.449	6.19	9.67	0.00318	0.0252	0.180792	0.291904	TRUE
Gm13420	0	-0.459	1.51	2.23	0.336	0.536	0.000230309	0	FALSE
Gm13547	0	-0.452	1.69	0.688	0.492	0.69	0.00184247	0.00171038	FALSE
Trub2	0	0.233	4.76	3.03	0.0885	0.273	0.0723169	0.120867	TRUE
Coq4	0	0.736	3.52	11.2	0.00165	0.0154	0.0237218	0.0558723	FALSE
Slc27a4	0	-0.209	3.71	1.08	0.42	0.619	0.0354675	0.0461802	FALSE
Urm1	0	0.00355	5.63	0.000769	0.978	0.991	0.149701	0.188712	TRUE
2600006K01Rik	0	-0.374	1.57	0.539	0.607	0.778	0.000690926	0.000570125	FALSE
Cercam	0	0.884	1.72	2.5	0.135	0.356	0.00115154	0.00399088	FALSE
Odf2	0	-0.144	5.14	1.48	0.23	0.463	0.108475	0.130559	TRUE
Gle1	0	-0.372	6.07	12	0.00117	0.0119	0.209351	0.216648	TRUE
Sptan1	0	-0.0419	8.42	0.192	0.663	0.816	0.584293	0.663056	TRUE
Wdr34	0	0.354	2.71	0.958	0.333	0.536	0.0122064	0.0216648	FALSE
Set	0	0.0698	8.37	0.472	0.495	0.693	0.491939	0.620296	TRUE
Pkn3	0	0.644	5.08	7.34	0.00941	0.0574	0.0819899	0.143101	TRUE
Zdhhc12	0	0.11	4.74	0.396	0.532	0.724	0.0750806	0.116306	TRUE
Zer1	0	-0.613	3.96	6.96	0.0113	0.0656	0.0525104	0.0490308	FALSE
Tbc1d13	0	-0.614	3.71	7.05	0.0108	0.0636	0.0426071	0.0399088	FALSE
Endog	0	0.348	3.46	3.1	0.113	0.318	0.0267158	0.0461802	FALSE
Spout1	0	0.185	3.33	0.418	0.521	0.713	0.0239521	0.0399088	FALSE
Kyat1	0	-0.275	2.37	0.363	0.55	0.741	0.00944265	0.0102623	FALSE
1700084E18Rik	0	0.445	2.8	2.46	0.124	0.335	0.0124367	0.0250855	FALSE
Lrrc8a	0	0.181	6.71	3.4	0.0715	0.237	0.248964	0.337514	TRUE
Gm28035	0	0.245	1.53	0.377	0.709	0.837	0.000230309	0.000570125	FALSE
Phyhd1	0	0.452	1.6	0.806	0.519	0.711	0.000690926	0.00171038	FALSE
Dolk	0	0.188	4.38	1.27	0.266	0.511	0.0536619	0.0866591	FALSE
Nup188	0	-0.073	4.05	0.16	0.691	0.837	0.0495164	0.0627138	FALSE
Sh3glb2	0	-0.179	5.93	1.65	0.205	0.427	0.168816	0.209236	TRUE
Miga2	0	0.0747	2.94	0.0483	0.827	0.92	0.0163519	0.0245154	FALSE
Dolpp1	0	-0.191	3.71	0.77	0.42	0.619	0.0377706	0.0484607	FALSE
Crat	0	-0.0421	4.06	0.0408	0.841	0.931	0.0472133	0.0684151	FALSE
Ptpa	0	0.00983	5.94	0.00989	0.921	0.96	0.168356	0.219498	TRUE
Ier5l	0	0.11	6.82	1.11	0.298	0.536	0.23146	0.31699	TRUE
Gm14487	0	0.718	1.55	2.42	0.299	0.536	0.000230309	0.00114025	FALSE
Cstad	0	0.456	2.3	1.12	0.295	0.536	0.00644864	0.0131129	FALSE
9330198N18Rik	0	0.733	1.55	2.72	0.299	0.536	0.000230309	0.00114025	FALSE
Gm14486	0	-0.795	1.53	3.88	0.174	0.38	0.000460617	0	FALSE
1700001O22Rik	0	0.769	1.66	2.05	0.26	0.505	0.000921234	0.00285063	FALSE
Ntmt1	0	-0.13	4.95	0.761	0.388	0.591	0.0886688	0.124857	TRUE
Asb6	0	-0.134	4.26	0.542	0.465	0.667	0.0571165	0.0763968	FALSE
Prrx2	0	0.146	1.68	0.0639	0.848	0.932	0.00138185	0.0022805	FALSE
Ptges	0	0.354	1.82	0.456	0.521	0.712	0.00230309	0.004561	FALSE
Tor1b	0	0.00784	5.51	0.00311	0.956	0.981	0.132658	0.171038	TRUE
Tor1a	0	-0.0487	5.86	0.215	0.645	0.803	0.17181	0.212087	TRUE
BC005624	0	-0.126	5.96	1.7	0.198	0.416	0.181944	0.235462	TRUE
Usp20	0	-0.949	2.89	6.94	0.0114	0.066	0.0207278	0.0142531	FALSE
Fnbp1	0	-0.0341	4.97	0.0533	0.988	0.995	0.0946568	0.125428	TRUE
Gpr107	0	0.175	5.58	2.68	0.108	0.309	0.135652	0.206956	TRUE
Gm13405	0	-0.45	1.51	2.44	0.336	0.536	0.000230309	0	FALSE
Ncs1	0	1.51	1.7	8.95	0.0163	0.0854	0.000690926	0.004561	FALSE
Hmcn2	0	1.79	1.57	13.8	0.00483	0.0346	0	0.0022805	FALSE
Ass1	0	1.07	5.38	44.4	2.74e-08	2.43e-06	0.0753109	0.168187	TRUE
Fubp3	0	0.0999	5.64	0.773	0.405	0.607	0.14187	0.201254	TRUE
Exosc2	0	0.341	4	2.53	0.119	0.329	0.0389222	0.0735462	FALSE
Abl1	0	-0.469	5.61	17.6	0.000119	0.00196	0.160986	0.163056	TRUE
Qrfp	0	-2.11	1.66	11.3	0.0039	0.0293	0.00207278	0	FALSE
Lamc3	0	-1.15	2.79	9.29	0.00378	0.0286	0.0184247	0.0114025	FALSE
Aif1l	0	-0.932	2.29	3.59	0.0644	0.219	0.00944265	0.00684151	FALSE
Gm13442	0	0.684	1.51	5.37	0.159	0.372	0	0.000570125	FALSE
Nup214	0	0.115	5.22	1.07	0.403	0.607	0.107324	0.157355	TRUE
Fam78a	0	0.213	3.52	0.569	0.455	0.656	0.028328	0.0438997	FALSE
Plpp7	0	-0.00316	1.88	0.000203	0.989	0.995	0.00322432	0.004561	FALSE
Prrc2b	0	-0.0885	6.93	0.76	0.388	0.592	0.30562	0.375143	TRUE
Gm13610	0	0.484	1.6	0.774	0.519	0.711	0.000690926	0.00171038	FALSE
Pomt1	0	-0.149	3.29	0.223	0.639	0.799	0.0251036	0.0324971	FALSE
Uck1	0	-0.436	4.38	8.03	0.00678	0.0452	0.0690926	0.0718358	FALSE
Swi5	0	0.268	7.76	10.7	0.00204	0.0179	0.401889	0.531927	TRUE
Golga2	0	-0.0205	4.89	0.0199	0.888	0.944	0.0921234	0.124287	TRUE
Dnm1	0	-0.338	1.62	0.339	0.636	0.798	0.00115154	0.00114025	FALSE
Ciz1	0	-0.127	5.18	0.918	0.343	0.542	0.113772	0.144812	TRUE
1110008P14Rik	0	0.815	4.93	35.4	3.22e-07	1.75e-05	0.068632	0.149943	TRUE
Lcn2	0	0.129	3.98	0.229	0.635	0.798	0.0428374	0.063854	FALSE
Ptges2	0	0.222	3.89	1.06	0.308	0.536	0.0370797	0.0604333	FALSE
Slc25a25	0	0.19	5.82	2.11	0.153	0.372	0.144173	0.213227	TRUE
Naif1	0	-0.218	2.47	0.307	0.582	0.772	0.0103639	0.0131129	FALSE
Fam102a	0	0.527	4.43	7.04	0.0108	0.0639	0.0534316	0.0986317	FALSE
Dpm2	0	-0.183	5.54	2.96	0.0919	0.28	0.138646	0.169327	TRUE
Pip5kl1	0	-0.429	1.5	2.76	0.336	0.536	0.000230309	0	FALSE
St6galnac4	0	0.365	5.71	6.46	0.0144	0.0787	0.1269	0.207526	TRUE
St6galnac6	0	-0.215	3.42	0.585	0.448	0.649	0.0297098	0.036488	FALSE
Ak1	0	2.57	2.96	36.4	2.45e-07	1.4e-05	0.00552741	0.0353478	FALSE
Eng	0	0.986	9.23	85.2	4.24e-12	1.71e-09	0.590972	0.799886	TRUE
Fpgs	0	-0.445	3.67	4.52	0.0387	0.161	0.0380009	0.0421893	FALSE
Cdk9	0	-0.143	6.26	2.31	0.136	0.357	0.220866	0.27309	TRUE
Sh2d3c	0	-0.271	6.4	4.1	0.0485	0.184	0.241824	0.250855	TRUE
6330409D20Rik	0	0.451	1.77	0.708	0.447	0.649	0.00184247	0.00399088	FALSE
Ttc16	0	-0.581	1.89	1.28	0.264	0.509	0.00391525	0.00342075	FALSE
Tor2a	0	-0.301	5.42	3.45	0.0696	0.232	0.129894	0.153364	TRUE
Ptrh1	0	1.72	2.49	11.1	0.0017	0.0157	0.00483648	0.022805	FALSE
Cfap157	0	-1.77	1.61	8.58	0.0109	0.064	0.00161216	0	FALSE
Stxbp1	0	-0.0174	6.31	0.0203	0.887	0.944	0.224321	0.275371	TRUE
Gm13524	0	-1.42	2.17	9.14	0.00405	0.0303	0.00736988	0.00399088	FALSE
Gm13523	0	0.233	1.53	0.343	0.709	0.837	0.000230309	0.000570125	FALSE
Fam129b	0	-0.29	6.5	5.7	0.021	0.103	0.250115	0.275941	TRUE
Lrsam1	0	-0.34	2.81	0.681	0.413	0.612	0.0154307	0.0165336	FALSE
Rpl12	0	0.285	10.1	10.9	0.00187	0.0169	0.766697	0.859179	TRUE
Slc2a8	0	0.0944	3.88	0.22	0.689	0.837	0.0409949	0.059293	FALSE
Garnl3	0	-1.56	3.99	39.8	9.32e-08	6.4e-06	0.0631046	0.0313569	FALSE
Ralgps1	0	-0.78	2.86	7	0.0111	0.0647	0.018655	0.0159635	FALSE
Angptl2	0	-0.0401	2.81	0.0166	0.914	0.959	0.0147398	0.0210946	FALSE
Zbtb34	0	-0.571	4.53	12	0.00114	0.0116	0.0822202	0.0786773	FALSE
Zbtb43	0	-0.0195	4.22	0.00979	0.922	0.961	0.0545831	0.0741163	FALSE
Mvb12b	0	0.153	4.87	0.878	0.353	0.555	0.0831414	0.120867	TRUE
Gm13404	0	-0.429	1.5	2.76	0.336	0.536	0.000230309	0	FALSE
C230014O12Rik	0	0.689	1.51	5.2	0.159	0.372	0	0.000570125	FALSE
Pbx3	0	-0.394	5.55	12.8	0.000835	0.0091	0.143943	0.153934	TRUE
Mapkap1	0	-0.112	5.83	0.947	0.335	0.536	0.164901	0.207526	TRUE
Gapvd1	0	-0.113	6.7	1.81	0.185	0.396	0.280977	0.335804	TRUE
Hspa5	0	0.176	8.54	3.83	0.0563	0.2	0.504376	0.666477	TRUE
Rabepk	0	0.225	4.04	1.65	0.205	0.427	0.0442193	0.0718358	FALSE
Fbxw2	0	0.225	6.84	6.63	0.0132	0.0741	0.271994	0.381984	TRUE
Gm34653	0	0.736	1.55	2.52	0.299	0.536	0.000230309	0.00114025	FALSE
Psmd5	0	-0.19	5.23	1.93	0.172	0.38	0.112391	0.13626	TRUE
Cutal	0	-0.331	1.79	0.388	0.537	0.728	0.0027637	0.00285063	FALSE
Phf19	0	0.292	2.17	0.399	0.531	0.722	0.00552741	0.00912201	FALSE
Traf1	0	0.0756	1.9	0.0243	0.877	0.944	0.00322432	0.00513113	FALSE
Hc	0	-0.0065	3.15	0.000395	0.984	0.994	0.0204975	0.0296465	FALSE
AI182371	0	-1.13	1.72	3.62	0.0837	0.263	0.00253339	0.00114025	FALSE
Cntrl	0	-0.502	5.36	11.3	0.00152	0.0145	0.132197	0.133409	TRUE
Rab14	0	-0.104	8.45	2.02	0.162	0.376	0.578075	0.632839	TRUE
Gsn	0	-0.454	4.56	4.48	0.0397	0.163	0.0760018	0.0838084	FALSE
Stom	0	-0.727	5.61	16.6	0.000176	0.00263	0.170659	0.143101	TRUE
Ggta1	0	-0.361	6.08	13.4	0.000634	0.00736	0.212575	0.224629	TRUE
Dab2ip	0	-0.182	6.33	2.45	0.125	0.336	0.222478	0.282212	TRUE
Ttll11	0	-0.175	1.82	0.133	0.742	0.861	0.0027637	0.00342075	FALSE
Ndufa8	0	0.101	8.21	0.996	0.323	0.536	0.472363	0.577537	TRUE
Morn5	0	0.736	1.59	2.17	0.299	0.536	0.000460617	0.00171038	FALSE
Lhx6	0	-0.109	3.04	0.0872	0.769	0.878	0.0195762	0.0193843	FALSE
Rbm18	0	-0.368	6.18	11.5	0.00143	0.0138	0.218102	0.238312	TRUE
Mrrf	0	-0.11	4.96	0.44	0.511	0.706	0.0895901	0.122577	TRUE
Gm13431	0	0.248	1.53	0.4	0.709	0.837	0.000230309	0.000570125	FALSE
Ptgs1	0	-1.11	4.42	14.9	0.000344	0.00448	0.0778443	0.0518814	FALSE
Pdcl	0	-0.126	5.73	1.19	0.28	0.527	0.152464	0.190422	TRUE
Rc3h2	0	-0.0312	6.47	0.0578	0.811	0.911	0.245509	0.299886	TRUE
Zbtb6	0	-0.0361	3.95	0.0297	0.864	0.943	0.0439889	0.0587229	FALSE
Zbtb26	0	-0.0281	3.56	0.00938	0.923	0.962	0.0315523	0.0438997	FALSE
Rabgap1	0	-0.0423	6.12	0.176	0.677	0.828	0.196684	0.246864	TRUE
Strbp	0	-0.41	5.57	13	0.000755	0.0084	0.148088	0.163626	TRUE
Gpr21	0	-0.879	2.5	4.61	0.037	0.156	0.0117457	0.00912201	FALSE
Crb2	0	-0.771	1.52	4.38	0.174	0.38	0.000460617	0	FALSE
Dennd1a	0	0.00454	4.77	0.00125	0.972	0.99	0.0808383	0.110034	TRUE
Lhx2	0	0.383	1.57	0.558	0.598	0.778	0.000460617	0.00114025	FALSE
Nek6	0	0.385	5.21	3.24	0.0781	0.251	0.0935053	0.161345	TRUE
Psmb7	0	0.346	7.13	15	0.000331	0.00435	0.296637	0.428734	TRUE
Nr6a1	0	-0.144	2.49	0.166	0.686	0.836	0.0108245	0.013683	FALSE
Nr6a1os	0	-0.455	1.51	2.34	0.336	0.536	0.000230309	0	FALSE
Olfml2a	0	-0.419	4.32	4.86	0.0324	0.141	0.0601105	0.0672748	FALSE
Gm13496	0	-0.0871	1.55	0.04	0.893	0.944	0.000460617	0.000570125	FALSE
Wdr38	0	-0.709	1.79	1.64	0.232	0.466	0.00299401	0.0022805	FALSE
Rpl35	0	0.161	7.76	1.69	0.2	0.42	0.394288	0.532497	TRUE
Arpc5l	0	-0.0347	6.82	0.134	0.976	0.991	0.266928	0.349487	TRUE
Golga1	0	-0.133	5.04	0.937	0.361	0.563	0.0994933	0.129989	TRUE
Scai	0	-0.474	4.69	7.65	0.00812	0.0514	0.087287	0.0849487	FALSE
Ppp6c	0	0.125	6.32	1.59	0.214	0.439	0.204284	0.277651	TRUE
Kynu	0	-0.352	1.63	0.401	0.636	0.798	0.00115154	0.00114025	FALSE
Arhgap15	0	-0.0526	1.84	0.0131	0.909	0.956	0.00299401	0.00342075	FALSE
Gtdc1	0	-0.946	4.19	20.9	3.58e-05	0.000769	0.0644864	0.0518814	FALSE
Zeb2	0	-0.899	7.24	45.7	1.95e-08	1.79e-06	0.41041	0.327252	TRUE
Zeb2os	0	-0.144	2.29	0.141	0.715	0.841	0.00760018	0.0102623	FALSE
Gm13479	0	-1.04	1.54	5.23	0.0956	0.281	0.000690926	0	FALSE
Gm13470	0	-1.06	1.54	4.87	0.0956	0.281	0.000690926	0	FALSE
Acvr2a	0	-0.115	5.11	0.625	0.433	0.633	0.107554	0.13854	TRUE
Orc4	0	-0.101	5.65	0.673	0.416	0.615	0.152925	0.187571	TRUE
Mbd5	0	-0.5	5.03	14.5	0.000404	0.00509	0.111239	0.107184	TRUE
Epc2	0	-0.201	6.24	3.25	0.0779	0.25	0.210732	0.252566	TRUE
Kif5c	0	0.269	1.53	0.398	0.709	0.837	0.000230309	0.000570125	FALSE
Lypd6b	0	-0.448	1.51	2.47	0.336	0.536	0.000230309	0	FALSE
Lypd6	0	0.247	1.53	0.373	0.709	0.837	0.000230309	0.000570125	FALSE
Mmadhc	0	0.26	5.94	4.79	0.0336	0.145	0.163749	0.246294	TRUE
Gm13483	0	-0.0883	1.75	0.0206	0.917	0.959	0.00207278	0.00285063	FALSE
Rnd3	0	-0.129	4.71	0.562	0.457	0.657	0.0709351	0.0917902	FALSE
Rbm43	0	-0.175	4.3	0.95	0.335	0.536	0.0608015	0.0729761	FALSE
Nmi	0	-0.185	5.88	2.23	0.142	0.367	0.161907	0.206385	TRUE
Tnfaip6	0	-0.32	1.94	0.383	0.597	0.778	0.00391525	0.004561	FALSE
Rif1	0	-0.37	6.65	12.3	0.00103	0.0108	0.269922	0.287343	TRUE
Neb	0	0.956	2.04	3.57	0.0651	0.221	0.00299401	0.00969213	FALSE
Gm13522	0	-0.382	1.63	0.416	0.636	0.798	0.00115154	0.00114025	FALSE
Arl5a	0	0.0985	5.93	1.18	0.321	0.536	0.17135	0.22805	TRUE
Cacnb4	0	0.366	1.57	0.501	0.598	0.778	0.000460617	0.00114025	FALSE
Stam2	0	-0.0431	5.27	0.116	0.735	0.856	0.11953	0.158495	TRUE
Fmnl2	0	0.121	5.19	0.521	0.474	0.674	0.103639	0.147662	TRUE
Gm26603	0	0.398	1.56	0.637	0.598	0.778	0.000460617	0.00114025	FALSE
Prpf40a	0	0.0771	7.47	0.92	0.342	0.542	0.348918	0.469213	TRUE
Arl6ip6	0	-0.195	5.69	2.85	0.0978	0.285	0.152004	0.185291	TRUE
Rprm	0	0.591	1.75	1.27	0.324	0.536	0.00161216	0.00399088	FALSE
Galnt13	0	-0.447	1.51	2.49	0.336	0.536	0.000230309	0	FALSE
Gm14033	0	-0.434	1.5	2.7	0.336	0.536	0.000230309	0	FALSE
Nr4a2	0	-0.417	4.89	4.65	0.0362	0.153	0.0849839	0.0952109	FALSE
Gpd2	0	-0.332	5.01	6.12	0.0171	0.0883	0.102718	0.115735	TRUE
Cytip	0	0.0017	3.01	0.000101	0.992	0.996	0.0177338	0.027366	FALSE
Gm13546	0	-0.455	1.51	2.34	0.336	0.536	0.000230309	0	FALSE
Acvr1c	0	-0.783	1.67	1.86	0.242	0.479	0.00161216	0.00114025	FALSE
Acvr1	0	0.0958	4.87	0.455	0.652	0.808	0.0852142	0.117446	TRUE
Gm17409	0	0.697	1.51	4.88	0.159	0.372	0	0.000570125	FALSE
Upp2	0	0.405	3.13	1.99	0.165	0.38	0.0175035	0.0353478	FALSE
Ccdc148	0	-1.21	2.16	5.41	0.0244	0.115	0.00736988	0.00399088	FALSE
Pkp4	0	-0.608	6.23	22.6	1.93e-05	0.000473	0.236297	0.224059	TRUE
Dapl1	0	-0.127	1.71	0.0574	0.812	0.911	0.00161216	0.0022805	FALSE
Tanc1	0	0.0471	7.12	0.262	0.611	0.781	0.322662	0.411631	TRUE
Wdsub1	0	-0.275	4.25	2.49	0.121	0.332	0.0575772	0.0661345	FALSE
Baz2b	0	-0.288	7.46	8.78	0.00478	0.0345	0.41778	0.435006	TRUE
Gm13572	0	-0.802	1.53	3.68	0.174	0.38	0.000460617	0	FALSE
Gm13620	0	-1.17	1.96	4.67	0.0358	0.152	0.00506679	0.00285063	FALSE
2007-03-01	0	-0.221	7.37	11.5	0.0014	0.0137	0.390603	0.446978	TRUE
Cd302	0	-0.071	3.58	0.0707	0.792	0.896	0.0329341	0.0421893	FALSE
Ly75	0	-0.47	2.02	0.769	0.385	0.588	0.00506679	0.00513113	FALSE
Gm13571	0	-0.465	1.51	2.03	0.336	0.536	0.000230309	0	FALSE
Pla2r1	0	2.73	2.41	25.5	7.2e-06	0.000212	0.00230309	0.0222349	FALSE
Itgb6	0	-0.343	1.94	0.441	0.51	0.705	0.00414556	0.004561	FALSE
Rbms1	0	-0.0677	8.71	0.401	0.53	0.721	0.639567	0.687001	TRUE
Tank	0	0.557	4.81	12.5	0.000915	0.00982	0.0700138	0.139681	TRUE
Psmd14	0	0.1	6.09	0.704	0.406	0.607	0.174344	0.258267	TRUE
Tbr1	0	0.311	1.75	0.289	0.656	0.811	0.00184247	0.00342075	FALSE
Dpp4	0	-0.758	6.46	23.1	1.63e-05	0.00041	0.278904	0.2252	TRUE
Gm13561	0	-0.394	1.57	0.551	0.607	0.778	0.000690926	0.000570125	FALSE
Fap	0	-0.242	1.87	0.205	0.722	0.847	0.00299401	0.00399088	FALSE
Ifih1	0	-0.251	4.88	2.65	0.11	0.312	0.0914325	0.108894	TRUE
Gca	0	0.00235	1.64	0.000158	0.99	0.996	0.00115154	0.00171038	FALSE
Kcnh7	0	0.237	1.53	0.33	0.709	0.837	0.000230309	0.000570125	FALSE
Fign	0	-0.387	2.86	1.46	0.233	0.467	0.0161216	0.0188141	FALSE
Grb14	0	-0.0367	4.64	0.0288	0.866	0.944	0.0702441	0.0906499	FALSE
Cobll1	0	1.05	4.18	23.4	1.47e-05	0.000378	0.0359281	0.0929304	FALSE
Gm13594	0	-0.833	1.68	2.11	0.242	0.479	0.00184247	0.00114025	FALSE
Scn3a	0	-0.653	1.65	1.35	0.338	0.537	0.00138185	0.00114025	FALSE
Csrnp3	0	-1.08	1.55	4.47	0.0956	0.281	0.000690926	0	FALSE
Galnt3	0	-1.18	1.73	3.76	0.0837	0.263	0.00230309	0.00114025	FALSE
Ttc21b	0	-0.173	3.51	0.42	0.52	0.712	0.030631	0.0381984	FALSE
Scn9a	0	-0.448	1.51	2.47	0.336	0.536	0.000230309	0	FALSE
Scn7a	0	-0.674	10.7	25.8	6.46e-06	0.000195	0.905573	0.825542	TRUE
Xirp2	0	0.247	1.53	0.374	0.709	0.837	0.000230309	0.000570125	FALSE
B3galt1	0	1.75	1.74	9.07	0.00419	0.0312	0.000690926	0.00513113	FALSE
Stk39	0	-0.319	3.26	1.35	0.251	0.491	0.0253339	0.0290764	FALSE
Cers6	0	0.257	2.09	0.274	0.603	0.778	0.00483648	0.00855188	FALSE
Nostrin	0	-0.124	8.26	2.32	0.135	0.355	0.520497	0.576967	TRUE
Spc25	0	0.293	4.44	0.477	0.493	0.691	0.0363888	0.0598632	FALSE
G6pc2	0	0.209	1.63	0.152	0.753	0.866	0.000921234	0.00171038	FALSE
Gm13613	0	0.364	1.57	0.509	0.598	0.778	0.000460617	0.00114025	FALSE
Dhrs9	0	0.272	1.53	0.39	0.709	0.837	0.000230309	0.000570125	FALSE
Lrp2	0	-0.832	1.75	2.31	0.207	0.429	0.00253339	0.00171038	FALSE
Bbs5	0	0.329	2.65	0.726	0.399	0.603	0.0108245	0.0199544	FALSE
Klhl41	0	-0.0943	1.55	0.0422	0.893	0.944	0.000460617	0.000570125	FALSE
Fastkd1	0	-0.322	3.13	1.43	0.24	0.478	0.0221096	0.0250855	FALSE
Ppig	0	-0.127	7.67	3.22	0.079	0.253	0.414095	0.482896	TRUE
Ccdc173	0	0.0366	2.96	0.0108	0.918	0.959	0.0170428	0.0233751	FALSE
Phospho2	0	0.0417	4.09	0.0454	0.99	0.996	0.0502073	0.0644242	FALSE
Klhl23	0	-0.0757	4.47	0.188	0.667	0.82	0.0631046	0.0820981	FALSE
Ssb	0	0.0852	8.56	1.04	0.313	0.536	0.556426	0.675599	TRUE
Mettl5	0	-0.159	4.37	0.875	0.354	0.556	0.0631046	0.0775371	FALSE
Mettl5os	0	0.888	1.98	2.88	0.0964	0.282	0.00299401	0.00798176	FALSE
Ubr3	0	0.137	6.22	1.11	0.298	0.536	0.199217	0.27366	TRUE
Myo3b	0	0.703	1.51	4.58	0.159	0.372	0	0.000570125	FALSE
Sp5	0	0.046	1.91	0.00824	0.964	0.986	0.00345463	0.00513113	FALSE
Gad1os	0	-0.252	1.67	0.209	0.65	0.806	0.00161216	0.00171038	FALSE
Erich2os	0	0.129	1.72	0.0455	0.916	0.959	0.00184247	0.00285063	FALSE
Erich2	0	-0.00223	2.35	0.00014	0.991	0.996	0.0080608	0.0119726	FALSE
Gad1	0	0.695	1.51	4.98	0.159	0.372	0	0.000570125	FALSE
Gm26558	0	0.31	1.74	0.321	0.656	0.811	0.00184247	0.00342075	FALSE
Gorasp2	0	0.334	6.09	11.1	0.00172	0.0158	0.166974	0.27081	TRUE
Tlk1	0	-0.165	6.41	2.97	0.0912	0.279	0.227775	0.279361	TRUE
Mettl8	0	-0.598	3.35	5.8	0.0201	0.099	0.027637	0.0262258	FALSE
Dcaf17	0	-0.349	5.29	6.83	0.012	0.069	0.129433	0.13683	TRUE
Cybrd1	0	0.354	1.85	0.464	0.499	0.697	0.00253339	0.00513113	FALSE
Dync1i2	0	-0.087	7.28	1.43	0.238	0.476	0.366421	0.444128	TRUE
Slc25a12	0	0.0806	3.71	0.152	0.699	0.837	0.0345463	0.0518814	FALSE
Hat1	0	-0.14	5.36	0.413	0.524	0.715	0.100875	0.143672	TRUE
Metap1d	0	0.0268	4.1	0.0215	0.978	0.991	0.0485951	0.0689852	FALSE
Dlx1	0	-0.449	1.51	2.47	0.336	0.536	0.000230309	0	FALSE
Platr26	0	0.111	1.58	0.0442	0.892	0.944	0.000690926	0.00114025	FALSE
Itga6	0	-0.321	8.97	7.09	0.0106	0.0629	0.691156	0.660775	TRUE
Pdk1	0	-0.703	4.31	11.5	0.00139	0.0136	0.0677107	0.0604333	FALSE
Rapgef4	0	0.371	4.86	3.51	0.0671	0.226	0.0787655	0.132269	TRUE
Rapgef4os3	0	-0.629	1.59	1.11	0.408	0.607	0.000921234	0.000570125	FALSE
Map3k20	0	1.13	5.98	54.1	2.45e-09	3.7e-07	0.121833	0.27366	TRUE
Cdca7	0	-0.451	4.5	1.98	0.166	0.38	0.0647167	0.0724059	FALSE
Sp3	0	-0.0219	6.41	0.0624	0.804	0.906	0.234915	0.289054	TRUE
Sp3os	0	0.444	4.93	8.35	0.00584	0.0402	0.0741594	0.13854	TRUE
Ola1	0	0.588	5.89	16.7	0.000171	0.00257	0.125979	0.246864	TRUE
Sp9	0	1.58	1.61	9.57	0.0196	0.0972	0.000230309	0.0022805	FALSE
Cir1	0	-0.237	6.03	5.41	0.0244	0.115	0.190235	0.222349	TRUE
Scrn3	0	0.394	3.05	1.9	0.175	0.381	0.0168125	0.0313569	FALSE
Gpr155	0	-0.181	2.74	0.246	0.623	0.791	0.0147398	0.018244	FALSE
Gm13703	0	-0.465	1.51	2.03	0.336	0.536	0.000230309	0	FALSE
Wipf1	0	-0.417	5.83	15.2	0.00031	0.00414	0.181483	0.187001	TRUE
Chrna1	0	1.16	1.53	8.08	0.0463	0.177	0	0.00114025	FALSE
Chrna1os	0	0.309	2.54	0.896	0.349	0.549	0.00944265	0.0171038	FALSE
Chn1os3	0	-0.572	1.71	1.17	0.373	0.575	0.00207278	0.00171038	FALSE
Chn1	0	-0.212	3.74	0.822	0.369	0.572	0.0368494	0.0444698	FALSE
Atf2	0	-0.3	5.77	7.18	0.0101	0.0607	0.165131	0.187001	TRUE
Gm10822	0	1.16	1.53	7.96	0.0463	0.177	0	0.00114025	FALSE
Atp5g3	0	0.292	7.87	10	0.00273	0.0225	0.409258	0.554732	TRUE
Lnpk	0	0.0751	4.63	0.184	0.67	0.822	0.067941	0.101482	TRUE
Hoxd9	0	1.98	1.65	9.33	0.00372	0.0283	0.000230309	0.00114025	FALSE
Hoxd3os1	0	0.144	1.58	0.0525	0.892	0.944	0.000690926	0.00114025	FALSE
Hoxd8	0	0.742	1.59	1.98	0.299	0.536	0.000460617	0.00114025	FALSE
Mtx2	0	0.178	5.64	1.94	0.17	0.38	0.1269	0.195553	TRUE
Gm13652	0	-0.459	1.51	2.23	0.336	0.536	0.000230309	0	FALSE
2600014E21Rik	0	-1.26	1.56	7.89	0.0543	0.195	0.000921234	0	FALSE
Hnrnpa3	0	-0.18	8.36	5.77	0.0203	0.1	0.563335	0.630559	TRUE
Nfe2l2	0	0.223	6.63	4.36	0.0422	0.17	0.231	0.303307	TRUE
Agps	0	-0.139	5.5	1.47	0.232	0.466	0.137264	0.169897	TRUE
Ttc30b	0	-0.47	2.46	1.55	0.219	0.446	0.0110548	0.0114025	FALSE
Ttc30a2	0	1.17	1.67	4.36	0.0721	0.237	0.000690926	0.00342075	FALSE
Ttc30a1	0	-0.631	2.59	3.56	0.0656	0.222	0.0138185	0.0125428	FALSE
Pde11a	0	0.39	1.57	0.635	0.598	0.778	0.000460617	0.00114025	FALSE
Rbm45	0	0.215	3.16	0.471	0.496	0.694	0.0200368	0.0336374	FALSE
Osbpl6	0	-0.929	2.43	4.98	0.0304	0.135	0.0112851	0.00855188	FALSE
Prkra	0	-0.21	5.49	2.27	0.139	0.363	0.128052	0.168757	TRUE
Pjvk	0	0.376	1.57	0.577	0.598	0.778	0.000460617	0.00114025	FALSE
Fkbp7	0	-0.0426	5.43	0.0914	0.764	0.874	0.128512	0.164196	TRUE
Plekha3	0	0.153	5.79	2.14	0.15	0.372	0.151313	0.22691	TRUE
Ttn	0	0.2	1.63	0.148	0.753	0.866	0.000921234	0.00171038	FALSE
Ccdc141	0	-0.354	2.31	0.706	0.405	0.607	0.00875173	0.00912201	FALSE
Sestd1	0	-0.0601	4.63	0.125	0.725	0.849	0.0734684	0.0974914	FALSE
Zfp385b	0	-0.783	1.53	3.93	0.174	0.38	0.000460617	0	FALSE
Cwc22	0	0.0726	4.94	0.255	0.616	0.785	0.0875173	0.13455	TRUE
Ube2e3	0	-0.329	7.25	6.65	0.0131	0.0737	0.353524	0.400798	TRUE
Itga4	0	0.905	4.71	16.7	0.000168	0.00253	0.0520497	0.122007	TRUE
Cerkl	0	-0.0853	1.54	0.0441	0.893	0.944	0.000460617	0.000570125	FALSE
Ssfa2	0	0.0616	4.37	0.0966	0.757	0.87	0.0594196	0.0815279	FALSE
Pde1a	0	0.315	1.66	0.298	0.65	0.806	0.00115154	0.0022805	FALSE
Prdx6b	0	0.352	1.57	0.475	0.598	0.778	0.000460617	0.00114025	FALSE
Dnajc10	0	0.247	5.73	6.56	0.0137	0.076	0.144864	0.224059	TRUE
Frzb	0	0.754	1.58	2.33	0.299	0.536	0.000460617	0.00171038	FALSE
Nckap1	0	0.384	6.94	14.9	0.000348	0.00452	0.269922	0.396807	TRUE
Dusp19	0	0.0173	3.79	0.00489	0.945	0.975	0.0359281	0.0513113	FALSE
Nup35	0	0.0021	3.95	0.000178	0.989	0.996	0.0412252	0.0632839	FALSE
Zc3h15	0	-0.0203	6.99	0.038	0.846	0.932	0.292262	0.371722	TRUE
Itgav	0	0.581	5.01	12.9	0.00079	0.0087	0.0787655	0.148233	TRUE
Fam171b	0	1	2.06	4.58	0.0376	0.158	0.00345463	0.00912201	FALSE
Zswim2	0	-0.459	1.51	2.23	0.336	0.536	0.000230309	0	FALSE
Calcrl	0	-0.862	10.3	46.1	1.77e-08	1.67e-06	0.899816	0.792474	TRUE
Tfpi	0	0.488	6.54	20.6	3.95e-05	0.000827	0.205205	0.341505	TRUE
Gm13710	0	-0.0989	1.55	0.0432	0.893	0.944	0.000460617	0.000570125	FALSE
Ctnnd1	0	-0.379	7.79	14.7	0.000376	0.00482	0.473745	0.503421	TRUE
Btbd18	0	-0.361	1.57	0.564	0.607	0.778	0.000690926	0.000570125	FALSE
Selenoh	0	-0.075	7.12	0.108	0.744	0.862	0.236297	0.343786	TRUE
Tmx2	0	0.554	5.05	17	0.000152	0.00232	0.0771534	0.158495	TRUE
Med19	0	0.0399	5.97	0.0775	0.782	0.889	0.160525	0.22748	TRUE
Zdhhc5	0	0.451	5.14	10.6	0.00215	0.0188	0.0891294	0.160205	TRUE
Clp1	0	0.0747	3.72	0.0949	0.759	0.871	0.0352372	0.0507412	FALSE
Ypel4	0	-0.306	1.56	0.413	0.607	0.778	0.000230309	0.000570125	FALSE
Gm19426	0	-0.345	2.11	0.5	0.483	0.683	0.00552741	0.00684151	FALSE
Serping1	0	-0.0807	3.27	0.0659	0.799	0.902	0.0241824	0.0307868	FALSE
Ube2l6	0	0.506	3.68	4.49	0.0395	0.162	0.0285583	0.0541619	FALSE
Timm10	0	0.448	5.01	9.48	0.00347	0.0268	0.0778443	0.147662	TRUE
Slc43a1	0	-0.557	2.56	1.9	0.175	0.381	0.0117457	0.0119726	FALSE
Rtn4rl2	0	-0.789	1.53	4.05	0.174	0.38	0.000460617	0	FALSE
Slc43a3	0	-0.741	7.91	25.5	7.26e-06	0.000212	0.543989	0.49829	TRUE
Prg2	0	-0.296	1.62	0.348	0.636	0.798	0.00115154	0.00114025	FALSE
Ssrp1	0	0.135	6.76	1.23	0.272	0.517	0.23123	0.344356	TRUE
Tnks1bp1	0	-0.439	5.33	8.89	0.00454	0.0331	0.13427	0.129418	TRUE
Aplnr	0	-1.2	7.66	37.8	1.64e-07	9.86e-06	0.497927	0.323261	TRUE
Gm13713	0	-0.512	2.07	1.12	0.296	0.536	0.00575772	0.00513113	FALSE
Lrrc55	0	-1.04	1.54	6.03	0.0956	0.281	0.000690926	0	FALSE
Gm13715	0	-0.455	1.7	0.617	0.492	0.69	0.00184247	0.00171038	FALSE
4833423E24Rik	0	-0.799	1.53	3.81	0.174	0.38	0.000460617	0	FALSE
Olfr1033	0	-0.552	1.71	0.926	0.373	0.575	0.00207278	0.00171038	FALSE
Olfr1034	0	0.705	1.51	4.45	0.159	0.372	0	0.000570125	FALSE
Olfr1087	0	0.692	1.51	5.1	0.159	0.372	0	0.000570125	FALSE
Olfr1090	0	-0.447	1.51	2.49	0.336	0.536	0.000230309	0	FALSE
Olfr1156	0	-0.794	1.6	2.15	0.272	0.517	0.00115154	0.000570125	FALSE
Olfr73	0	-0.0664	1.75	0.0124	0.917	0.959	0.00207278	0.00285063	FALSE
Olfr1178	0	0.346	1.66	0.36	0.65	0.806	0.00115154	0.0022805	FALSE
Olfr1191-ps1	0	-0.585	1.58	1.29	0.408	0.607	0.000921234	0.000570125	FALSE
Olfr1204	0	0.692	1.51	5.1	0.159	0.372	0	0.000570125	FALSE
Olfr1220	0	-0.801	1.53	3.71	0.174	0.38	0.000460617	0	FALSE
Olfr1238	0	0.243	1.62	0.178	0.753	0.866	0.000921234	0.00171038	FALSE
Olfr1260	0	0.232	1.53	0.36	0.709	0.837	0.000230309	0.000570125	FALSE
Olfr1265	0	-0.465	1.51	2.03	0.336	0.536	0.000230309	0	FALSE
Ptprj	0	-0.757	4.07	10.9	0.00185	0.0167	0.0578075	0.0467503	FALSE
4933423P22Rik	0	0.443	1.61	0.586	0.519	0.711	0.000690926	0.00171038	FALSE
Nup160	0	0.117	4.59	0.436	0.512	0.707	0.0690926	0.102052	TRUE
Fnbp4	0	-0.104	6	0.902	0.347	0.547	0.191617	0.249715	TRUE
Agbl2	0	0.0235	1.64	0.0016	0.979	0.991	0.00115154	0.00171038	FALSE
Mtch2	0	0.225	6.36	6.28	0.0158	0.0838	0.198296	0.302166	TRUE
C1qtnf4	0	0.0618	1.82	0.0162	0.899	0.949	0.00253339	0.00399088	FALSE
Ndufs3	0	0.284	6.92	13	0.000744	0.00831	0.269	0.380274	TRUE
Kbtbd4	0	-0.0439	3.78	0.0607	0.806	0.907	0.0377706	0.0541619	FALSE
Celf1	0	-0.169	7.01	3.12	0.0839	0.264	0.325656	0.358609	TRUE
Rapsn	0	-0.809	1.53	3.4	0.174	0.38	0.000460617	0	FALSE
Psmc3	0	0.203	7.13	6.2	0.0164	0.0859	0.286965	0.421893	TRUE
Slc39a13	0	0.245	3.94	2.03	0.16	0.374	0.0393828	0.0627138	FALSE
Spi1	0	-0.638	2.4	2.12	0.152	0.372	0.0103639	0.00969213	FALSE
Mybpc3	0	-1.16	1.64	3.67	0.119	0.328	0.00161216	0.000570125	FALSE
Madd	0	-0.52	4.26	6.23	0.0162	0.085	0.0624136	0.0615735	FALSE
Nr1h3	0	-0.349	2.16	0.532	0.469	0.669	0.00667895	0.00741163	FALSE
Acp2	0	0.217	4.44	1.58	0.216	0.442	0.0580378	0.0980616	FALSE
Ddb2	0	-0.995	2.63	6.37	0.0151	0.0809	0.0154307	0.0108324	FALSE
A330069E16Rik	0	0.345	2.06	0.539	0.467	0.667	0.00414556	0.00855188	FALSE
Gm17281	0	-0.449	1.51	2.47	0.336	0.536	0.000230309	0	FALSE
Pacsin3	0	-0.966	1.91	3.5	0.0675	0.227	0.00460617	0.00285063	FALSE
Arfgap2	0	0.0842	5.78	0.543	0.465	0.666	0.15638	0.216648	TRUE
1110051M20Rik	0	0.459	3.7	4.4	0.0415	0.168	0.030631	0.0575827	FALSE
Lrp4	0	0.636	3.5	7.63	0.00819	0.0517	0.0228006	0.0541619	FALSE
Ckap5	0	-0.186	5.9	2.09	0.155	0.372	0.153616	0.190992	TRUE
F2	0	0.13	1.58	0.0467	0.892	0.944	0.000690926	0.00114025	FALSE
Zfp408	0	-0.304	3.85	2.59	0.114	0.32	0.0428374	0.0518814	FALSE
Arhgap1	0	0.149	5.83	2.26	0.14	0.364	0.151082	0.206956	TRUE
Atg13	0	-0.293	4.15	1.49	0.229	0.461	0.055965	0.0610034	FALSE
Harbi1	0	-0.215	2.85	0.39	0.536	0.728	0.015661	0.0210946	FALSE
Ambra1	0	-0.083	4.62	0.21	0.649	0.806	0.077614	0.0992018	FALSE
Mdk	0	-0.237	4.39	1.68	0.201	0.421	0.0640258	0.0763968	FALSE
Dgkz	0	-0.496	6.92	35.1	3.52e-07	1.85e-05	0.34316	0.334094	TRUE
Gm9821	0	-0.367	1.63	0.397	0.636	0.798	0.00115154	0.00114025	FALSE
Creb3l1	0	0.077	2.72	0.0656	0.865	0.943	0.0133579	0.0199544	FALSE
Phf21a	0	-0.685	5.76	22.6	1.95e-05	0.000476	0.177107	0.166477	TRUE
Large2	0	-0.815	1.6	1.98	0.272	0.517	0.00115154	0.000570125	FALSE
Pex16	0	0.255	4.63	2.46	0.123	0.334	0.0695532	0.111745	TRUE
1700029I15Rik	0	0.953	1.65	3.43	0.145	0.372	0.000690926	0.00285063	FALSE
Mapk8ip1	0	-0.284	2.37	0.439	0.511	0.706	0.00875173	0.0108324	FALSE
Cry2	0	-0.0192	4.38	0.00821	0.928	0.965	0.0644864	0.0832383	FALSE
Slc35c1	0	-0.433	2.74	1.63	0.207	0.43	0.0152004	0.0153934	FALSE
Chst1	0	2.01	4.88	39.5	1.02e-07	6.81e-06	0.0304007	0.129989	TRUE
Gm13816	0	-0.113	1.55	0.0462	0.893	0.944	0.000460617	0.000570125	FALSE
Syt13	0	-0.455	1.51	2.34	0.336	0.536	0.000230309	0	FALSE
Prdm11	0	-0.462	4.76	7.13	0.0104	0.0618	0.0923538	0.0952109	FALSE
4631405J19Rik	0	-0.513	1.76	0.822	0.394	0.597	0.00253339	0.0022805	FALSE
Trp53i11	0	0.298	6.21	2	0.164	0.38	0.161677	0.242303	TRUE
Tspan18	0	-0.352	6.94	9.43	0.00354	0.0272	0.312068	0.330673	TRUE
Cd82	0	1.18	3.78	21.1	3.29e-05	0.000721	0.0244127	0.0701254	FALSE
Ext2	0	-0.0538	6.22	0.269	0.606	0.778	0.205666	0.268529	TRUE
Accs	0	-0.952	4.26	21.9	2.53e-05	0.000585	0.0711654	0.0524515	FALSE
Gm13889	0	-0.251	7.81	1.78	0.189	0.402	0.397513	0.424743	TRUE
Alkbh3	0	0.127	5.28	0.797	0.377	0.579	0.109166	0.163056	TRUE
Hsd17b12	0	0.655	6.22	24.4	1.05e-05	0.000285	0.15638	0.306157	TRUE
Mir670hg	0	0.703	1.51	4.58	0.159	0.372	0	0.000570125	FALSE
Ttc17	0	0.215	4.7	1.59	0.213	0.439	0.0707047	0.111745	TRUE
Api5	0	-0.273	6.41	8.95	0.00442	0.0324	0.237909	0.275371	TRUE
Gm10801	0	-2.52	1.73	13.7	0.00083	0.00907	0.00299401	0	FALSE
Gm10800	0	-0.554	2.21	1.03	0.314	0.536	0.00575772	0.00684151	FALSE
B230118H07Rik	0	0.147	4.57	1.1	0.3	0.536	0.0690926	0.0997719	FALSE
Rag1	0	-1.48	1.58	7.56	0.0315	0.138	0.000921234	0	FALSE
Traf6	0	0.0175	4.25	0.0109	0.917	0.959	0.0568862	0.0803877	FALSE
Prr5l	0	0.131	2.63	0.107	0.745	0.863	0.00944265	0.0176739	FALSE
Commd9	0	0.161	5.16	1.11	0.296	0.536	0.0997236	0.150513	TRUE
Ldlrad3	0	-0.339	3.79	2.94	0.0931	0.281	0.0421465	0.0467503	FALSE
Trim44	0	-0.152	6.48	2.28	0.138	0.36	0.242745	0.289054	TRUE
Fjx1	0	0.403	2.16	0.755	0.389	0.593	0.00506679	0.00969213	FALSE
Pamr1	0	1	3.22	10.3	0.00244	0.0207	0.015661	0.0444698	FALSE
Slc1a2	0	0.3	1.71	0.248	0.621	0.79	0.000921234	0.00285063	FALSE
Cd44	0	-0.285	5.47	4.33	0.043	0.172	0.135191	0.150513	TRUE
Pdhx	0	-0.158	4.41	0.91	0.345	0.545	0.064947	0.0855188	FALSE
Apip	0	-0.0621	5.49	0.235	0.63	0.798	0.128052	0.18073	TRUE
Ehf	0	-0.0108	1.7	0.000939	0.976	0.991	0.00161216	0.0022805	FALSE
Elf5	0	0.27	1.87	0.264	0.61	0.779	0.0027637	0.00513113	FALSE
Cat	0	-0.365	5.4	7.53	0.0086	0.0536	0.135191	0.144242	TRUE
Abtb2	0	-0.474	3.99	3.69	0.061	0.211	0.0476739	0.0490308	FALSE
Nat10	0	0.177	3.89	0.654	0.423	0.622	0.0377706	0.0632839	FALSE
Caprin1	0	-0.135	7.25	3.23	0.109	0.309	0.349378	0.418472	TRUE
Lmo2	0	-0.00603	7.94	0.00544	0.942	0.973	0.450253	0.509122	TRUE
4931422A03Rik	0	0.701	1.55	2.59	0.299	0.536	0.000230309	0.00114025	FALSE
Fbxo3	0	-0.019	5.68	0.0234	0.879	0.944	0.152004	0.198974	TRUE
Gm10912	0	0.0152	1.64	0.000902	0.979	0.991	0.00115154	0.00171038	FALSE
Cd59b	0	-0.325	1.73	0.339	0.635	0.798	0.00207278	0.0022805	FALSE
Cd59a	0	0.0883	3.38	0.0937	0.761	0.872	0.0251036	0.0370582	FALSE
A930018P22Rik	0	-0.459	1.51	2.25	0.336	0.536	0.000230309	0	FALSE
D430041D05Rik	0	0.251	1.53	0.397	0.709	0.837	0.000230309	0.000570125	FALSE
Gm13883	0	-0.459	1.51	2.23	0.336	0.536	0.000230309	0	FALSE
Hipk3	0	0.089	6.21	0.512	0.478	0.678	0.204744	0.264538	TRUE
Cstf3	0	-0.0762	5.6	0.362	0.55	0.742	0.144404	0.195553	TRUE
Tcp11l1	0	-0.607	2.73	3.2	0.0801	0.256	0.0152004	0.0153934	FALSE
Depdc7	0	-0.83	2.4	3.62	0.0631	0.216	0.0103639	0.00855188	FALSE
Qser1	0	-0.38	5.91	14.3	0.000442	0.00543	0.185168	0.191562	TRUE
Prrg4	0	1.63	1.83	10.1	0.00259	0.0217	0.00115154	0.00684151	FALSE
Ccdc73	0	0.37	2.24	0.615	0.437	0.638	0.00598802	0.0108324	FALSE
Eif3m	0	0.038	7.86	0.11	0.741	0.861	0.417089	0.528506	TRUE
Wt1	0	0.916	1.72	2.07	0.157	0.372	0.00115154	0.0022805	FALSE
Rcn1	0	0.103	6.51	0.683	0.413	0.611	0.220866	0.303307	TRUE
Pax6	0	0.716	1.59	2.07	0.299	0.536	0.000460617	0.00171038	FALSE
Elp4	0	0.161	4.33	1.06	0.324	0.536	0.055965	0.0872292	FALSE
Immp1l	0	0.308	6.19	7.54	0.00853	0.0533	0.17895	0.281072	TRUE
Dnajc24	0	0.11	5.36	0.568	0.455	0.656	0.113082	0.167047	TRUE
Mpped2	0	-0.181	6.06	3.17	0.0814	0.259	0.188162	0.217218	TRUE
Arl14ep	0	-0.107	4.51	0.405	0.528	0.719	0.0700138	0.0860889	FALSE
Mettl15	0	0.182	3.18	0.402	0.529	0.72	0.0209581	0.0347777	FALSE
Kif18a	0	0.499	3.3	2.28	0.138	0.36	0.0193459	0.0359179	FALSE
Bdnf	0	0.95	2.02	3.18	0.0809	0.258	0.00299401	0.00684151	FALSE
Lin7c	0	0.148	5.98	2.17	0.148	0.372	0.175265	0.251995	TRUE
Lgr4	0	0.713	2.34	2.74	0.105	0.301	0.00598802	0.0159635	FALSE
Ccdc34	0	-0.456	6.21	5.35	0.0252	0.118	0.17135	0.172748	TRUE
Bbox1	0	-0.455	1.51	2.34	0.336	0.536	0.000230309	0	FALSE
Fibin	0	0.21	3.97	0.422	0.519	0.711	0.0292492	0.036488	FALSE
Slc5a12	0	0.473	1.65	0.66	0.456	0.656	0.000921234	0.00171038	FALSE
Ano3	0	5.11	3.46	105	1.51e-13	1.08e-10	0.00138185	0.063854	FALSE
Olfr1276	0	-0.429	1.5	2.76	0.336	0.536	0.000230309	0	FALSE
Olfr1278	0	-0.429	1.5	2.76	0.336	0.536	0.000230309	0	FALSE
Olfr1279	0	-0.107	1.55	0.0438	0.893	0.944	0.000460617	0.000570125	FALSE
Olfr1295	0	0.256	1.53	0.363	0.709	0.837	0.000230309	0.000570125	FALSE
Olfr1307	0	-1.06	1.54	5.45	0.0956	0.281	0.000690926	0	FALSE
Olfr1316	0	1.16	1.53	6.78	0.0463	0.177	0	0.000570125	FALSE
Lpcat4	0	-0.669	2.43	2.18	0.147	0.372	0.0110548	0.00969213	FALSE
Nop10	0	0.488	7.14	23.2	1.57e-05	0.000397	0.273837	0.460661	TRUE
Slc12a6	0	-0.179	5.16	1.3	0.261	0.505	0.112391	0.140821	TRUE
Emc4	0	0.57	6.57	33.6	5.53e-07	2.7e-05	0.203593	0.360319	TRUE
Katnbl1	0	0.109	5.29	0.851	0.361	0.563	0.108706	0.167617	TRUE
Emc7	0	0.602	7.37	48.1	1.06e-08	1.1e-06	0.308614	0.483466	TRUE
Aven	0	0.465	3.79	5.32	0.0255	0.119	0.0308614	0.0627138	FALSE
Ryr3	0	0.0589	1.59	0.0184	0.893	0.944	0.000690926	0.00114025	FALSE
Fmn1	0	1.21	1.63	4.59	0.065	0.22	0.000460617	0.0022805	FALSE
Grem1	0	-1.17	1.64	4.5	0.119	0.328	0.00161216	0.000570125	FALSE
Scg5	0	1.51	1.55	10.7	0.0147	0.0791	0	0.00171038	FALSE
Arhgap11a	0	-0.247	4.03	0.431	0.515	0.71	0.0350069	0.04561	FALSE
Actc1	0	0.151	2.54	0.137	0.713	0.84	0.0105942	0.0131129	FALSE
Aqr	0	-0.217	5.36	3.1	0.0847	0.265	0.126209	0.158495	TRUE
Zfp770	0	0.0507	3.92	0.0637	0.802	0.904	0.0393828	0.0621437	FALSE
Dph6	0	-0.22	4.94	2.58	0.115	0.321	0.0912022	0.110604	TRUE
Gm13977	0	-0.357	1.57	0.521	0.607	0.778	0.000690926	0.000570125	FALSE
BC052040	0	-0.368	2.56	1.28	0.279	0.526	0.011976	0.0131129	FALSE
Meis2	0	-0.0874	7.9	0.734	0.396	0.6	0.459926	0.510262	TRUE
2700033N17Rik	0	0.389	3.04	1.64	0.206	0.429	0.0168125	0.0324971	FALSE
G630016G05Rik	0	0.367	1.7	0.477	0.569	0.759	0.00138185	0.00285063	FALSE
Gm29340	0	0.51	1.68	0.899	0.405	0.607	0.00115154	0.00285063	FALSE
Spred1	0	0.243	6.22	4.06	0.0496	0.186	0.183326	0.264538	TRUE
Fam98b	0	0.342	4.79	5.71	0.021	0.102	0.0711654	0.127708	TRUE
Rasgrp1	0	-0.527	1.76	0.762	0.394	0.597	0.00253339	0.0022805	FALSE
Thbs1	0	0.372	4.95	2.54	0.118	0.327	0.0794565	0.111174	TRUE
Fsip1	0	-1.77	1.61	8.46	0.0109	0.064	0.00161216	0	FALSE
Gpr176	0	-0.434	1.5	2.7	0.336	0.536	0.000230309	0	FALSE
Eif2ak4	0	0.5	4.04	7.19	0.0101	0.0606	0.0398434	0.0781072	FALSE
Srp14	0	0.406	8.03	28.3	2.87e-06	0.000101	0.444035	0.614595	TRUE
Bmf	0	-1.24	3.81	20.7	3.77e-05	0.000799	0.0504376	0.0307868	FALSE
Bub1b	0	-0.0406	3.68	0.00957	0.922	0.961	0.0251036	0.0370582	FALSE
Ankrd63	0	-1.95	2.81	10.8	0.00195	0.0174	0.0207278	0.00741163	FALSE
Plcb2	0	-0.852	2.78	6.73	0.0126	0.0714	0.0175035	0.0142531	FALSE
Inafm2	0	0.254	5.98	3.38	0.0722	0.237	0.159374	0.235462	TRUE
A430105I19Rik	0	0.26	5.57	2.35	0.132	0.349	0.129203	0.205245	TRUE
Disp2	0	1.01	4.49	13	0.000741	0.00829	0.0488254	0.120867	TRUE
Knstrn	0	-0.302	4.21	0.491	0.487	0.688	0.0375403	0.0416192	FALSE
Ivd	0	-0.274	4.85	3.36	0.0731	0.239	0.0891294	0.107754	TRUE
Bahd1	0	-0.539	4.02	4.52	0.0387	0.161	0.0527407	0.0541619	FALSE
Chst14	0	-0.0664	4.01	0.0874	0.769	0.878	0.0449102	0.0661345	FALSE
Ccdc32	0	-0.308	5.29	4.64	0.0364	0.154	0.122985	0.141391	TRUE
Rpusd2	0	0.694	2.03	2.15	0.149	0.372	0.00322432	0.00912201	FALSE
Knl1	0	-0.197	4.75	0.18	0.673	0.825	0.0430677	0.0535918	FALSE
Rad51	0	-0.158	3.59	0.152	0.698	0.837	0.0267158	0.0347777	FALSE
Rmdn3	0	0.227	4.42	1.66	0.204	0.426	0.0582681	0.0935006	FALSE
Gchfr	0	-0.709	5.49	11.7	0.00133	0.0131	0.137034	0.128848	TRUE
Dnajc17	0	-0.0167	4.5	0.00842	0.927	0.964	0.0640258	0.0952109	FALSE
Gm14137	0	-0.0934	1.55	0.0416	0.893	0.944	0.000460617	0.000570125	FALSE
Zfyve19	0	-0.332	4.07	2.94	0.0928	0.281	0.0513588	0.0598632	FALSE
Ppp1r14d	0	-0.455	1.51	2.34	0.336	0.536	0.000230309	0	FALSE
Spint1	0	0.603	1.79	1.16	0.292	0.536	0.00161216	0.004561	FALSE
Rhov	0	-0.131	1.6	0.0602	0.849	0.932	0.000921234	0.00114025	FALSE
Vps18	0	0.0691	3.81	0.125	0.725	0.849	0.0384615	0.0570125	FALSE
Dll4	0	-0.0773	7.28	0.361	0.551	0.742	0.314371	0.339225	TRUE
Chac1	0	-0.316	2.34	0.639	0.428	0.628	0.00875173	0.00969213	FALSE
Ino80	0	-0.0541	5.81	0.243	0.719	0.844	0.155919	0.209236	TRUE
Exd1	0	-0.333	1.62	0.363	0.636	0.798	0.00115154	0.00114025	FALSE
Chp1	0	-0.258	4.99	3.74	0.0591	0.206	0.0988024	0.118016	TRUE
1700020I14Rik	0	-0.178	7.93	4.39	0.0416	0.168	0.505758	0.555872	TRUE
Oip5	0	0.317	2.34	0.411	0.525	0.716	0.00690926	0.0119726	FALSE
Nusap1	0	-0.053	4.72	0.0128	0.91	0.956	0.0377706	0.0467503	FALSE
Ndufaf1	0	0.454	3.6	5.23	0.0268	0.123	0.0278673	0.0553022	FALSE
Rtf1	0	-0.422	7.39	22	2.44e-05	0.000569	0.394058	0.40707	TRUE
Itpka	0	1.31	1.59	6.93	0.0493	0.185	0.000230309	0.0022805	FALSE
Ltk	0	-0.434	1.5	2.7	0.336	0.536	0.000230309	0	FALSE
Rpap1	0	-0.0871	3.89	0.176	0.715	0.841	0.0426071	0.059293	FALSE
Tyro3	0	-1.41	2.24	8.4	0.00569	0.0394	0.00921234	0.004561	FALSE
Mga	0	-0.33	6.51	9.08	0.00417	0.031	0.267388	0.286203	TRUE
Mapkbp1	0	-0.672	3.01	4.95	0.031	0.138	0.0209581	0.0199544	FALSE
Gm13999	0	-1.08	1.55	4.92	0.0956	0.281	0.000690926	0	FALSE
Jmjd7	0	-0.341	2.61	0.816	0.371	0.574	0.0131276	0.0148233	FALSE
Ehd4	0	0.0834	9.63	0.198	0.658	0.812	0.740673	0.767389	TRUE
Pla2g4f	0	-0.809	1.53	3.4	0.174	0.38	0.000460617	0	FALSE
Vps39	0	0.0362	3.99	0.0224	0.882	0.944	0.046292	0.0632839	FALSE
Tmem87a	0	0.182	4.41	1.17	0.327	0.536	0.0601105	0.0946408	FALSE
Ganc	0	-0.103	3.68	0.2	0.657	0.811	0.0356978	0.0473204	FALSE
Capn3	0	-1.06	1.54	5.39	0.0956	0.281	0.000690926	0	FALSE
Zfp106	0	0.147	6.2	2.13	0.152	0.372	0.19392	0.27195	TRUE
Gm26899	0	0.27	1.66	0.232	0.65	0.806	0.00115154	0.0022805	FALSE
Snap23	0	0.295	6.32	9.12	0.00408	0.0305	0.189544	0.307868	TRUE
Lrrc57	0	0.545	4.69	13.7	0.000576	0.00677	0.0612621	0.115735	TRUE
Haus2	0	0.143	4.62	0.949	0.335	0.536	0.067941	0.107754	TRUE
Stard9	0	-0.0983	7.12	0.46	0.501	0.699	0.364579	0.405929	TRUE
Cdan1	0	-0.133	4.11	0.405	0.527	0.719	0.0518194	0.0644242	FALSE
Ttbk2	0	-0.445	4.36	3.59	0.0644	0.219	0.0684017	0.0661345	FALSE
Ubr1	0	0.0408	5.74	0.127	0.723	0.847	0.149701	0.212657	TRUE
Tmem62	0	0.92	2.2	3.42	0.0707	0.235	0.00483648	0.0131129	FALSE
Ccndbp1	0	-0.229	4.97	2.47	0.123	0.334	0.0976509	0.114025	TRUE
Epb42	0	0.693	1.51	5.08	0.159	0.372	0	0.000570125	FALSE
Lcmt2	0	0.0358	3.23	0.0146	0.904	0.952	0.0230309	0.0342075	FALSE
Adal	0	-0.0387	3.25	0.0207	0.889	0.944	0.0228006	0.0336374	FALSE
Zscan29	0	-0.211	4.06	1.41	0.241	0.479	0.0476739	0.0627138	FALSE
Tubgcp4	0	-0.0565	4.47	0.121	0.73	0.852	0.0626439	0.0872292	FALSE
Trp53bp1	0	-0.0461	4.54	0.0745	0.786	0.892	0.0704744	0.0963512	FALSE
Map1a	0	0.883	1.83	2.48	0.122	0.332	0.00184247	0.004561	FALSE
Ppip5k1	0	-0.378	3.08	1.5	0.227	0.458	0.0223399	0.0233751	FALSE
Ckmt1	0	-0.348	1.56	0.588	0.607	0.778	0.000690926	0.000570125	FALSE
Catsper2	0	-0.828	2.16	2.93	0.0938	0.281	0.00690926	0.00570125	FALSE
Pdia3	0	0.232	8.3	6.27	0.0158	0.0838	0.48503	0.626568	TRUE
Ell3	0	0.695	1.51	4.98	0.159	0.372	0	0.000570125	FALSE
Serinc4	0	-1.28	1.75	4.49	0.0579	0.204	0.00253339	0.00114025	FALSE
Serf2	0	0.282	9.83	9.94	0.00283	0.0231	0.744818	0.86317	TRUE
Hypk	0	0.118	5.47	0.885	0.352	0.553	0.123215	0.175599	TRUE
Mfap1b	0	-0.0695	4.82	0.291	0.709	0.837	0.0852142	0.108324	TRUE
Mfap1a	0	-0.0609	4.59	0.114	0.737	0.858	0.0734684	0.0963512	FALSE
Wdr76	0	-0.629	4.41	5.24	0.0266	0.123	0.0612621	0.0610034	FALSE
Frmd5	0	-1.64	1.82	8.13	0.00852	0.0533	0.00345463	0.00114025	FALSE
Gm14019	0	0.266	1.53	0.428	0.709	0.837	0.000230309	0.000570125	FALSE
Casc4	0	-0.724	7.17	20.8	3.62e-05	0.000777	0.369876	0.303877	TRUE
Mageb3	0	-0.448	1.51	2.47	0.336	0.536	0.000230309	0	FALSE
Ctdspl2	0	-0.187	6.1	3.02	0.089	0.274	0.204284	0.240593	TRUE
Eif3j1	0	0.241	4.92	2.87	0.097	0.284	0.0817596	0.133979	TRUE
Spg11	0	0.0314	3.88	0.0185	0.892	0.944	0.0421465	0.0570125	FALSE
B2m	0	0.391	9.16	9.49	0.00345	0.0267	0.647398	0.761688	TRUE
Trim69	0	-0.286	1.78	0.264	0.627	0.795	0.00253339	0.00285063	FALSE
Sord	0	0.574	2.54	2.69	0.108	0.308	0.00875173	0.0188141	FALSE
Shf	0	-0.691	3.78	10	0.00273	0.0225	0.0446799	0.0399088	FALSE
Slc28a2	0	-0.598	1.58	1.24	0.408	0.607	0.000921234	0.000570125	FALSE
Gatm	0	-0.732	1.8	1.66	0.232	0.466	0.0027637	0.0022805	FALSE
AA467197	0	4.08	3.29	31.5	1.05e-06	4.43e-05	0.0027637	0.0245154	FALSE
Slc30a4	0	0.61	4.47	5.41	0.0244	0.115	0.0552741	0.100912	TRUE
Bloc1s6os	0	0.307	1.71	0.272	0.605	0.778	0.00138185	0.00285063	FALSE
Bloc1s6	0	0.187	4.75	1.55	0.219	0.447	0.0734684	0.119726	TRUE
Sqor	0	0.412	4.06	3.56	0.0653	0.221	0.0435283	0.0735462	FALSE
Sema6d	0	0.148	7.52	2.56	0.116	0.325	0.383924	0.480046	TRUE
Slc24a5	0	-0.0886	5.74	0.22	0.641	0.8	0.140028	0.194413	TRUE
Myef2	0	-0.373	6.07	8.77	0.00481	0.0346	0.201981	0.214937	TRUE
Dut	0	-0.323	6.39	1.19	0.281	0.527	0.168586	0.206956	TRUE
Fbn1	0	-0.784	4.7	19.7	5.41e-05	0.00106	0.0900507	0.0655644	FALSE
Gm9913	0	-0.811	1.53	3.47	0.174	0.38	0.000460617	0	FALSE
Cep152	0	-0.634	2.98	3.9	0.0543	0.195	0.0214187	0.0193843	FALSE
Shc4	0	2.07	2.7	20	4.89e-05	0.000981	0.00506679	0.0313569	FALSE
Eid1	0	0.0085	8.09	0.0118	0.914	0.959	0.46292	0.548461	TRUE
Secisbp2l	0	-0.171	6.29	2.66	0.109	0.311	0.226854	0.265108	TRUE
Cops2	0	-0.0605	5.92	0.369	0.705	0.837	0.167434	0.2252	TRUE
Galk2	0	0.519	4.43	8.75	0.00485	0.0347	0.055965	0.107184	TRUE
Fam227b	0	0.253	1.53	0.425	0.709	0.837	0.000230309	0.000570125	FALSE
Fgf7	0	-0.718	1.86	1.71	0.198	0.416	0.00368494	0.00285063	FALSE
Dtwd1	0	-0.0286	3.4	0.0123	0.912	0.958	0.0269461	0.0381984	FALSE
Atp8b4	0	-0.526	1.64	0.947	0.467	0.667	0.00138185	0.00114025	FALSE
Slc27a2	0	-0.429	1.5	2.76	0.336	0.536	0.000230309	0	FALSE
Hdc	0	-1.03	2.87	9.04	0.00424	0.0315	0.0202672	0.0125428	FALSE
Gabpb1	0	0.0357	5.28	0.078	0.827	0.921	0.110778	0.156214	TRUE
Gm27003	0	0.0632	2.2	0.02	0.92	0.96	0.00644864	0.00969213	FALSE
Usp8	0	0.205	5.71	3.47	0.0686	0.229	0.143482	0.220639	TRUE
Usp50	0	0.637	2.52	2.76	0.104	0.298	0.00852142	0.0188141	FALSE
Trpm7	0	-0.114	6.43	1.34	0.252	0.493	0.240903	0.297035	TRUE
Sppl2a	0	0.085	6.65	0.817	0.371	0.574	0.257485	0.338655	TRUE
Ap4e1	0	-0.108	3.81	0.197	0.659	0.814	0.0405343	0.0553022	FALSE
Blvra	0	0.145	5.14	1.24	0.271	0.517	0.0974205	0.149943	TRUE
Ncaph	0	0.269	5.49	2.64	0.111	0.314	0.115385	0.18073	TRUE
Itpripl1	0	0.479	5.01	8.79	0.00477	0.0344	0.0824505	0.142531	TRUE
1810024B03Rik	0	1.01	2.25	4.67	0.0359	0.152	0.00483648	0.0148233	FALSE
Snrnp200	0	0.0652	6.12	0.384	0.539	0.73	0.189314	0.257127	TRUE
Ciao1	0	-0.0493	5.11	0.138	0.712	0.838	0.10456	0.13512	TRUE
Tmem127	0	-0.147	4.95	1.02	0.318	0.536	0.0964993	0.117446	TRUE
Stard7	0	-0.102	4.69	0.399	0.531	0.722	0.0753109	0.105473	TRUE
Dusp2	0	-0.289	3.49	0.57	0.454	0.656	0.0241824	0.0324971	FALSE
Adra2b	0	-0.79	1.53	3.98	0.174	0.38	0.000460617	0	FALSE
Fahd2a	0	-0.723	3.4	7.09	0.0106	0.0628	0.031322	0.0285063	FALSE
Kcnip3	0	1.59	1.67	8.52	0.0127	0.0716	0.000460617	0.00399088	FALSE
Prom2	0	-0.455	1.51	2.34	0.336	0.536	0.000230309	0	FALSE
Zfp661	0	-0.148	2.28	0.137	0.715	0.841	0.00760018	0.00969213	FALSE
Mrps5	0	0.306	5.84	8.19	0.00628	0.0425	0.145785	0.239453	TRUE
Mal	0	-0.356	1.99	0.479	0.497	0.695	0.00391525	0.004561	FALSE
Mall	0	1.93	1.95	11.2	0.00163	0.0152	0.00138185	0.00855188	FALSE
Nphp1	0	0.121	3.55	0.319	0.575	0.765	0.0290189	0.0444698	FALSE
1500011K16Rik	0	0.688	6.39	31.8	9.64e-07	4.19e-05	0.172501	0.321551	TRUE
Bub1	0	0.133	3.61	0.0721	0.789	0.894	0.0225702	0.0330673	FALSE
Acoxl	0	-0.396	1.63	0.394	0.636	0.798	0.00115154	0.00114025	FALSE
Bcl2l11	0	-0.981	5.49	45.8	1.87e-08	1.74e-06	0.160295	0.119726	TRUE
Gm14005	0	2.59	4.48	62.4	3.73e-10	7.14e-08	0.0193459	0.129989	TRUE
Gm14010	0	1.05	1.57	5.02	0.123	0.332	0.000230309	0.00171038	FALSE
Gm39929	0	0.104	1.73	0.0263	0.916	0.959	0.00184247	0.00285063	FALSE
Anapc1	0	-0.092	6.34	0.541	0.466	0.667	0.233533	0.288483	TRUE
Mertk	0	0.293	5.25	1.1	0.299	0.536	0.10433	0.139681	TRUE
Tmem87b	0	-0.139	5.41	1.06	0.309	0.536	0.132888	0.158495	TRUE
Fbln7	0	-0.796	1.53	3.76	0.174	0.38	0.000460617	0	FALSE
Zc3h8	0	-0.032	4.28	0.0222	0.882	0.944	0.0520497	0.0758267	FALSE
Gm10762	0	-0.282	3.67	1.29	0.263	0.507	0.0368494	0.0416192	FALSE
Zc3h6	0	-0.254	3.07	0.583	0.449	0.65	0.021649	0.0233751	FALSE
Ttl	0	0.133	4.72	0.557	0.459	0.66	0.0757715	0.108894	TRUE
Polr1b	0	-0.214	3.11	0.548	0.463	0.664	0.0225702	0.027366	FALSE
Chchd5	0	-0.0133	4.54	0.00663	0.935	0.969	0.0674804	0.0963512	FALSE
Gm14029	0	-0.434	1.5	2.7	0.336	0.536	0.000230309	0	FALSE
Slc20a1	0	0.95	5.43	24.1	1.14e-05	0.000307	0.0852142	0.198974	TRUE
A730036I17Rik	0	-0.456	1.51	2.31	0.336	0.536	0.000230309	0	FALSE
Ckap2l	0	-0.401	4.42	0.875	0.354	0.556	0.0400737	0.0484607	FALSE
Il1a	0	-0.04	2.31	0.00668	0.935	0.969	0.00783049	0.0108324	FALSE
Il1b	0	-0.0923	3.73	0.187	0.811	0.911	0.0361585	0.0518814	FALSE
Il1bos	0	0.689	1.51	5.2	0.159	0.372	0	0.000570125	FALSE
Sirpa	0	1.38	4.69	30.6	1.37e-06	5.52e-05	0.0396131	0.104903	TRUE
Stk35	0	-0.238	3.71	1.31	0.258	0.501	0.0368494	0.0484607	FALSE
Gm28196	0	1.16	1.53	8.29	0.0463	0.177	0	0.00114025	FALSE
Tgm3	0	0.692	1.51	5.12	0.159	0.372	0	0.000570125	FALSE
Snrpb	0	-0.0746	9.01	0.622	0.434	0.635	0.618609	0.690422	TRUE
Tmc2	0	0.231	1.53	0.355	0.709	0.837	0.000230309	0.000570125	FALSE
Nop56	0	0.215	6.07	2.23	0.142	0.367	0.157761	0.243444	TRUE
Idh3b	0	0.0853	6.02	0.622	0.434	0.635	0.169737	0.252566	TRUE
Ebf4	0	0.271	2.23	0.456	0.511	0.706	0.00644864	0.0108324	FALSE
Cpxm1	0	1.18	2.16	7.1	0.0106	0.0626	0.00368494	0.0131129	FALSE
Pced1a	0	-0.158	3.05	0.308	0.581	0.771	0.0207278	0.0262258	FALSE
Vps16	0	0.156	4.35	1.02	0.319	0.536	0.0566559	0.0929304	FALSE
Ptpra	0	0.1	6.58	1.1	0.3	0.536	0.248503	0.329532	TRUE
Mrps26	0	-0.0483	6.07	0.278	0.859	0.939	0.182174	0.249145	TRUE
Oxt	0	0.469	1.6	0.827	0.519	0.711	0.000690926	0.00114025	FALSE
Ubox5	0	0.479	2.32	1.36	0.25	0.49	0.00644864	0.0142531	FALSE
Fastkd5	0	-0.129	2.73	0.143	0.707	0.837	0.0145094	0.018244	FALSE
Lzts3	0	-1.59	1.81	8.11	0.0126	0.0714	0.00368494	0.00114025	FALSE
Ddrgk1	0	0.388	6.94	26.4	5.36e-06	0.000168	0.270152	0.389396	TRUE
Itpa	0	-0.113	5.63	1.03	0.395	0.6	0.138876	0.192132	TRUE
Slc4a11	0	-0.814	1.68	2.13	0.242	0.479	0.00184247	0.00114025	FALSE
4930402H24Rik	0	0.272	6.66	4.15	0.0474	0.18	0.243206	0.349487	TRUE
Atrn	0	0.174	6.08	1.86	0.179	0.387	0.185859	0.251425	TRUE
[truncated: 79,629 more rows]

## Sheet: Cluster 0
gene	cluster_id	logFC__Hyperoxia	logCPM__Hyperoxia	F__Hyperoxia	p_val__Hyperoxia	p_adj.loc__Hyperoxia	Normoxia.frq	Hyperoxia.frq	Frequency
Inhba	0	6.28	7.05	76.2	2.25e-11	6.74e-09	0.0105942	0.156784	TRUE
Gdf15	0	5.62	7.01	145	6.41e-16	9.91e-13	0.0163519	0.188712	TRUE
Eda2r	0	4.94	4.27	183	8.9e-18	3.3e-14	0.00368494	0.13455	TRUE
Serpine1	0	3.82	6.52	81.1	8.9e-12	3.11e-09	0.0274067	0.210376	TRUE
Ddit4l	0	3.69	3.89	181	1.12e-17	3.46e-14	0.00598802	0.100342	TRUE
Apln	0	3.33	7.86	91.2	1.47e-12	7.36e-10	0.0861354	0.357469	TRUE
Col18a1	0	3.11	5.9	49.9	6.82e-09	7.75e-07	0.0380009	0.161916	TRUE
Zmat3	0	3.02	5.66	186	6.8e-18	3.15e-14	0.0377706	0.261688	TRUE
Ctgf	0	2.8	6.28	64.8	2.22e-10	4.74e-08	0.0580378	0.230901	TRUE
Tgfb2	0	2.65	6.51	47.1	1.36e-08	1.35e-06	0.0711654	0.204105	TRUE
Gm14005	0	2.59	4.48	62.4	3.73e-10	7.14e-08	0.0193459	0.129989	TRUE
Cdkn1a	0	2.59	8.96	175	2.1e-17	5.55e-14	0.280286	0.657355	TRUE
Hapln1	0	2.58	5.22	73.2	4.01e-11	1.14e-08	0.028328	0.151083	TRUE
Bdkrb2	0	2.58	4.43	79.1	1.28e-11	4.22e-09	0.0191156	0.105473	TRUE
Sulf2	0	2.57	4.3	98.3	4.5e-13	2.61e-10	0.0181944	0.126568	TRUE
S100a6	0	2.55	7.64	49.1	8.16e-09	8.85e-07	0.157531	0.298746	TRUE
Gap43	0	2.39	4.97	52	4.08e-09	5.18e-07	0.0244127	0.103763	TRUE
Angpt2	0	2.37	5.37	34.4	4.35e-07	2.2e-05	0.046983	0.119726	TRUE
Phlda3	0	2.35	7.72	250	2.17e-20	2.01e-16	0.165131	0.54561	TRUE
Tnfrsf12a	0	2.33	5.64	84.3	4.95e-12	1.91e-09	0.0522801	0.200114	TRUE
Syn3	0	2.3	4.1	76.6	2.05e-11	6.24e-09	0.0170428	0.106613	TRUE
Dcxr	0	2.3	4.85	172	2.71e-17	6.28e-14	0.0320129	0.160205	TRUE
Lmo7	0	2.23	5.7	54.8	2.07e-09	3.17e-07	0.052971	0.189852	TRUE
Ankrd37	0	2.22	6.25	71.9	5.22e-11	1.42e-08	0.0681713	0.241733	TRUE
Fat1	0	2.2	4.62	111	6.43e-14	4.97e-11	0.0278673	0.151653	TRUE
Lamb1	0	2.18	5.89	101	2.74e-13	1.75e-10	0.0621833	0.241163	TRUE
Arhgap6	0	2.16	4.47	52.1	3.93e-09	5.1e-07	0.0241824	0.121437	TRUE
Tinagl1	0	2.14	6.76	102	2.35e-13	1.56e-10	0.105942	0.31699	TRUE
Lilr4b	0	2.14	4.43	52.3	3.76e-09	4.96e-07	0.0255643	0.114025	TRUE
Rnf152	0	2.12	4.34	66	1.72e-10	3.72e-08	0.0228006	0.115735	TRUE
Ccng1	0	2.09	5.62	117	2.73e-14	2.3e-11	0.061953	0.245724	TRUE
Aen	0	2.08	5.92	165	5.83e-17	1.2e-13	0.0739291	0.293615	TRUE
Chst1	0	2.01	4.88	39.5	1.02e-07	6.81e-06	0.0304007	0.129989	TRUE
Plxna4	0	1.97	5.46	56.5	1.4e-09	2.32e-07	0.0573468	0.218928	TRUE
Krt80	0	1.97	5.16	43	3.89e-08	3.21e-06	0.0368494	0.127708	TRUE
Odc1	0	1.94	7.21	80.6	9.72e-12	3.34e-09	0.139106	0.357469	TRUE
Ephx1	0	1.91	5.58	80	1.1e-11	3.7e-09	0.0644864	0.252566	TRUE
Ecm1	0	1.91	6.85	111	6.43e-14	4.97e-11	0.125979	0.396807	TRUE
Bax	0	1.9	8.88	408	9.93e-25	1.84e-20	0.390603	0.737742	TRUE
Timp3	0	1.9	9.46	89.5	1.97e-12	9.38e-10	0.393828	0.689852	TRUE
Thyn1	0	1.89	5.9	151	3.1e-16	5.22e-13	0.0789959	0.281072	TRUE
Phlda1	0	1.88	7.39	55.3	1.84e-09	2.89e-07	0.147398	0.36374	TRUE
Uap1l1	0	1.85	4.19	58.9	8.19e-10	1.46e-07	0.0244127	0.108894	TRUE
Adam12	0	1.84	4.33	37.5	1.77e-07	1.06e-05	0.0237218	0.103193	TRUE
Serpine2	0	1.8	5.77	154	2.17e-16	4.02e-13	0.0723169	0.250855	TRUE
Plxna2	0	1.78	6.25	77.9	1.63e-11	5.04e-09	0.105021	0.309008	TRUE
Mgat5	0	1.77	4.84	49.8	6.89e-09	7.75e-07	0.0396131	0.148803	TRUE
Aig1	0	1.74	4.76	46.7	1.5e-08	1.45e-06	0.0398434	0.133409	TRUE
Palld	0	1.71	4.55	49.9	6.73e-09	7.7e-07	0.0331644	0.118016	TRUE
Chst2	0	1.69	4.8	48.1	1.06e-08	1.1e-06	0.0361585	0.114025	TRUE
Ccnd1	0	1.65	9.37	69.5	8.38e-11	2.19e-08	0.39567	0.712087	TRUE
Spata13	0	1.64	4.2	31.1	1.21e-06	5.02e-05	0.0260249	0.102623	TRUE
Fxyd5	0	1.6	7.79	98.8	4.16e-13	2.56e-10	0.257946	0.540479	TRUE
Lmna	0	1.57	8.27	103	2.01e-13	1.38e-10	0.311147	0.603193	TRUE
Icam1	0	1.52	8.13	42.8	4.14e-08	3.33e-06	0.215339	0.5	TRUE
Tmod2	0	1.51	6.61	31.1	1.19e-06	4.95e-05	0.141409	0.323261	TRUE
Rps27l	0	1.5	9.27	238	5.82e-20	3.6e-16	0.538922	0.791334	TRUE
Myo5a	0	1.49	4.49	44.3	2.8e-08	2.45e-06	0.0338554	0.126568	TRUE
Slco3a1	0	1.48	6.77	72.1	5.01e-11	1.39e-08	0.166743	0.395667	TRUE
Mmrn2	0	1.48	7.59	130	4.42e-15	4.82e-12	0.253109	0.516534	TRUE
Edn1	0	1.47	7.3	83.5	5.69e-12	2.15e-09	0.180792	0.386545	TRUE
Enho	0	1.46	6.44	69.2	9.04e-11	2.26e-08	0.124827	0.309578	TRUE
Neat1	0	1.44	6.49	32.3	8.2e-07	3.69e-05	0.142331	0.305017	TRUE
Sdc4	0	1.42	6	98.6	4.29e-13	2.56e-10	0.101336	0.262258	TRUE
Ccnd2	0	1.42	7.93	67.5	1.26e-10	3e-08	0.260018	0.491448	TRUE
Tpm1	0	1.42	7.97	49.8	6.88e-09	7.75e-07	0.323584	0.506842	TRUE
Ackr3	0	1.41	7.62	118	2.22e-14	2.1e-11	0.228006	0.489168	TRUE
Sirpa	0	1.38	4.69	30.6	1.37e-06	5.52e-05	0.0396131	0.104903	TRUE
Prnp	0	1.38	6.24	42.3	4.69e-08	3.67e-06	0.108015	0.314709	TRUE
Dysf	0	1.38	5.25	60.8	5.27e-10	9.68e-08	0.0700138	0.195553	TRUE
Bpgm	0	1.37	5.53	34.8	3.87e-07	1.99e-05	0.064947	0.143101	TRUE
Lyve1	0	1.37	10.2	117	2.45e-14	2.16e-11	0.593736	0.883694	TRUE
Fgfr1	0	1.36	5.04	38.6	1.32e-07	8.29e-06	0.0541225	0.151653	TRUE
Tbx2	0	1.36	6.49	51	5.14e-09	6.07e-07	0.116076	0.237172	TRUE
Polk	0	1.32	4.99	53.2	3.03e-09	4.25e-07	0.058959	0.166477	TRUE
Igfbp7	0	1.31	9.84	48.1	1.04e-08	1.09e-06	0.473975	0.659065	TRUE
Bhlhe40	0	1.3	5.82	56.6	1.38e-09	2.31e-07	0.0946568	0.22862	TRUE
Actn1	0	1.3	6.75	32.9	6.8e-07	3.17e-05	0.168125	0.330103	TRUE
Exoc3l4	0	1.29	5.23	34	4.91e-07	2.43e-05	0.0624136	0.18187	TRUE
Ubtd1	0	1.27	4.65	47	1.41e-08	1.38e-06	0.0453708	0.128278	TRUE
Ddah1	0	1.26	7.77	64	2.68e-10	5.65e-08	0.258406	0.505131	TRUE
Hspb1	0	1.25	7.06	27	4.41e-06	0.000143	0.135882	0.2748	TRUE
Slc1a5	0	1.25	4.58	24.7	9.4e-06	0.000262	0.0421465	0.115735	TRUE
Ly6a	0	1.25	9.39	56	1.56e-09	2.51e-07	0.50023	0.702965	TRUE
Slc48a1	0	1.25	5.37	56.4	1.42e-09	2.32e-07	0.0780746	0.18244	TRUE
Kif21a	0	1.23	5.24	51.5	4.6e-09	5.55e-07	0.065638	0.188141	TRUE
Tubb6	0	1.23	5.5	17.6	0.000123	0.002	0.0631046	0.162486	TRUE
Lmcd1	0	1.19	5.54	29.4	2.05e-06	7.69e-05	0.0762322	0.178449	TRUE
Cdc34	0	1.19	5.44	63.7	2.83e-10	5.91e-08	0.0815292	0.215507	TRUE
Plekho2	0	1.19	4.64	30.3	1.5e-06	5.95e-05	0.0467526	0.121437	TRUE
Man1a	0	1.18	4.56	40.4	7.93e-08	5.65e-06	0.0446799	0.119726	TRUE
Commd3	0	1.17	7.68	135	2.32e-15	3.07e-12	0.304007	0.542759	TRUE
Pls3	0	1.17	6.61	29.8	1.81e-06	6.98e-05	0.164671	0.330673	TRUE
Maff	0	1.17	5.85	54.3	2.34e-09	3.56e-07	0.100875	0.258837	TRUE
Slc12a2	0	1.17	6.27	42.3	4.79e-08	3.72e-06	0.137725	0.259977	TRUE
Camk2n1	0	1.16	4.73	30.6	1.4e-06	5.61e-05	0.049977	0.115165	TRUE
Mdm2	0	1.16	6.58	66.1	1.69e-10	3.72e-08	0.17181	0.3626	TRUE
Cd63	0	1.16	6.1	46.6	1.52e-08	1.46e-06	0.125749	0.263398	TRUE
Prr7	0	1.16	4.57	43.3	3.64e-08	3.07e-06	0.0456011	0.119156	TRUE
Cyr61	0	1.15	7.41	24.1	1.17e-05	0.000313	0.209351	0.385975	TRUE
Ptp4a3	0	1.15	7.07	75.9	2.36e-11	6.95e-09	0.191156	0.392816	TRUE
Cd34	0	1.14	9.84	91.3	1.45e-12	7.36e-10	0.639567	0.836944	TRUE
Sat1	0	1.14	8.45	68.2	1.1e-10	2.68e-08	0.412943	0.623717	TRUE
Map3k20	0	1.13	5.98	54.1	2.45e-09	3.7e-07	0.121833	0.27366	TRUE
Filip1l	0	1.13	7.94	42	5.2e-08	3.95e-06	0.308844	0.533067	TRUE
Samsn1	0	1.13	4.66	21.8	2.54e-05	0.000588	0.0426071	0.128848	TRUE
Galnt1	0	1.13	7.12	49.8	6.94e-09	7.75e-07	0.232612	0.436146	TRUE
Lama4	0	1.12	6.12	57.6	1.08e-09	1.88e-07	0.126209	0.256556	TRUE
Lgals1	0	1.11	5.93	24.7	9.48e-06	0.000264	0.105251	0.187001	TRUE
Map3k6	0	1.1	4.33	22.1	2.34e-05	0.000552	0.0405343	0.102052	TRUE
Ccdc68	0	1.1	4.78	17.4	0.000129	0.00208	0.0511285	0.114595	TRUE
Renbp	0	1.09	4.4	40	8.79e-08	6.15e-06	0.0428374	0.116876	TRUE
Dapk3	0	1.09	6.74	85.2	4.19e-12	1.71e-09	0.185859	0.384265	TRUE
Aprt	0	1.09	7.22	35.5	3.2e-07	1.75e-05	0.215799	0.419042	TRUE
Tmem47	0	1.08	6.56	63.1	3.24e-10	6.49e-08	0.169507	0.330103	TRUE
Srm	0	1.08	4.94	32.6	7.44e-07	3.42e-05	0.0561953	0.146522	TRUE
Shroom3	0	1.08	4.23	26.2	5.74e-06	0.000177	0.0354675	0.101482	TRUE
Def6	0	1.08	4.31	22.2	2.25e-05	0.000536	0.0389222	0.100912	TRUE
Ass1	0	1.07	5.38	44.4	2.74e-08	2.43e-06	0.0753109	0.168187	TRUE
Exoc4	0	1.07	6.44	118	2.26e-14	2.1e-11	0.16444	0.350627	TRUE
Ctps	0	1.06	4.61	20.6	4.01e-05	0.000838	0.0460617	0.122577	TRUE
Itga3	0	1.06	5.98	18.2	9.69e-05	0.00166	0.126209	0.236032	TRUE
Igf2r	0	1.06	7.11	69	9.34e-11	2.31e-08	0.243206	0.45382	TRUE
Adgrg3	0	1.05	4.55	16.7	0.000174	0.0026	0.0467526	0.119156	TRUE
Car4	0	1.05	7.13	20.8	3.73e-05	0.000793	0.145325	0.216648	TRUE
Sfxn1	0	1.05	4.42	31.8	9.52e-07	4.16e-05	0.0416859	0.108324	TRUE
Nhlrc2	0	1.05	6.14	34.6	4.08e-07	2.08e-05	0.129203	0.246864	TRUE
Lamc1	0	1.04	7.12	38.4	1.38e-07	8.59e-06	0.245048	0.433865	TRUE
Acbd5	0	1.04	6.88	37.5	1.78e-07	1.06e-05	0.208429	0.346636	TRUE
Nes	0	1.04	8.38	30.1	1.61e-06	6.34e-05	0.397973	0.580958	TRUE
Cyp4b1	0	1.03	8.07	56.4	1.42e-09	2.32e-07	0.334638	0.570696	TRUE
Ctla2a	0	1.03	11.1	87.3	2.88e-12	1.3e-09	0.806541	0.899088	TRUE
Csgalnact1	0	1.02	6.15	49.5	7.51e-09	8.29e-07	0.138185	0.2748	TRUE
Disp2	0	1.01	4.49	13	0.000741	0.00829	0.0488254	0.120867	TRUE
Lhfp	0	1.01	7.22	66.1	1.72e-10	3.72e-08	0.247812	0.441277	TRUE
Cd81	0	1.01	9.25	52.2	3.81e-09	4.97e-07	0.509212	0.764538	TRUE
Tnfrsf10b	0	1.01	4.83	36.2	2.59e-07	1.47e-05	0.0552741	0.152223	TRUE
Sac3d1	0	1.01	4.88	48	1.08e-08	1.1e-06	0.0596499	0.148233	TRUE
Dnajb4	0	1	5.08	35.3	3.34e-07	1.79e-05	0.0667895	0.163626	TRUE
Ipo4	0	0.994	4.2	19.3	6.32e-05	0.0012	0.0363888	0.101482	TRUE
Cnksr3	0	0.989	5.16	28.6	2.65e-06	9.4e-05	0.0773837	0.174458	TRUE
Eng	0	0.986	9.23	85.2	4.24e-12	1.71e-09	0.590972	0.799886	TRUE
Nme1	0	0.984	7.37	36.7	2.21e-07	1.29e-05	0.235836	0.476055	TRUE
Pxdc1	0	0.983	6.6	18.6	8.37e-05	0.00148	0.177338	0.300456	TRUE
Apold1	0	0.977	5.44	25.8	6.57e-06	0.000197	0.0734684	0.140251	TRUE
Tspan6	0	0.975	6.72	42.5	4.53e-08	3.6e-06	0.184708	0.371152	TRUE
Inhbb	0	0.974	5.29	22.9	1.77e-05	0.000443	0.0626439	0.161916	TRUE
Meox1	0	0.972	5.46	16.7	0.000174	0.0026	0.0732381	0.161916	TRUE
Ly6c1	0	0.971	7.99	33.5	5.66e-07	2.75e-05	0.342008	0.493158	TRUE
Cgnl1	0	0.965	6.56	31.8	9.67e-07	4.19e-05	0.171119	0.325542	TRUE
Mgst3	0	0.964	7.14	40.4	7.84e-08	5.62e-06	0.232151	0.370011	TRUE
2004-09-01	0	0.96	7.96	37.8	1.62e-07	9.85e-06	0.336481	0.505701	TRUE
Tnik	0	0.952	5.32	29	2.33e-06	8.42e-05	0.0803777	0.184721	TRUE
Slc20a1	0	0.95	5.43	24.1	1.14e-05	0.000307	0.0852142	0.198974	TRUE
Trim16	0	0.948	6.96	55.7	1.67e-09	2.65e-07	0.210041	0.404219	TRUE
Nfkb2	0	0.947	4.38	23.6	1.36e-05	0.000353	0.0419162	0.103193	TRUE
Atp13a3	0	0.941	5.5	12.2	0.00107	0.0111	0.0610318	0.152794	TRUE
Tnfaip3	0	0.937	5.4	17.2	0.000142	0.00222	0.0840626	0.157355	TRUE
Ercc5	0	0.936	5.37	40.4	8.05e-08	5.69e-06	0.0893597	0.201254	TRUE
Spred2	0	0.934	4.65	27.4	3.86e-06	0.000129	0.0504376	0.126568	TRUE
Snhg6	0	0.929	6.67	28.7	2.5e-06	8.95e-05	0.188162	0.323261	TRUE
Vcl	0	0.929	7.54	62.5	3.67e-10	7.14e-08	0.299862	0.513683	TRUE
Dock4	0	0.928	7.02	71.1	6.15e-11	1.65e-08	0.236988	0.431015	TRUE
Pcgf5	0	0.928	5.89	27.9	3.25e-06	0.000112	0.120912	0.235462	TRUE
Gyg	0	0.925	6.19	52.4	3.68e-09	4.91e-07	0.140258	0.279361	TRUE
Creb5	0	0.924	6.02	15.6	0.000265	0.00364	0.101796	0.254276	TRUE
Timp1	0	0.915	4.33	15.5	0.000274	0.00373	0.0382312	0.105473	TRUE
Itga4	0	0.905	4.71	16.7	0.000168	0.00253	0.0520497	0.122007	TRUE
Serpinb6a	0	0.902	7.34	44.1	2.92e-08	2.53e-06	0.26831	0.441847	TRUE
Epha2	0	0.901	6.11	36.4	2.43e-07	1.4e-05	0.138415	0.282212	TRUE
Endod1	0	0.897	4.77	13.2	0.000683	0.0078	0.0584984	0.115735	TRUE
Zwint	0	0.896	6.27	51.8	4.27e-09	5.35e-07	0.152925	0.298176	TRUE
Kctd17	0	0.895	5.06	31.8	9.7e-07	4.19e-05	0.0723169	0.153934	TRUE
Bbc3	0	0.892	6	52	4.08e-09	5.18e-07	0.129203	0.267959	TRUE
Slc22a23	0	0.892	5.19	35.4	3.23e-07	1.75e-05	0.0741594	0.169897	TRUE
Cald1	0	0.883	8.51	57.5	1.12e-09	1.93e-07	0.433901	0.63683	TRUE
Mrps18b	0	0.883	5.22	27.4	3.88e-06	0.000129	0.0808383	0.171038	TRUE
H2afj	0	0.881	7.63	86.2	3.53e-12	1.49e-09	0.324505	0.534778	TRUE
Ei24	0	0.879	6.81	88.5	2.33e-12	1.08e-09	0.217181	0.405929	TRUE
Ctsl	0	0.877	8.42	63.1	3.25e-10	6.49e-08	0.443805	0.622007	TRUE
Bloc1s2	0	0.876	5.7	36	2.75e-07	1.54e-05	0.109627	0.219498	TRUE
Plat	0	0.875	6.64	14.2	0.000457	0.00559	0.168356	0.27366	TRUE
Rab3gap2	0	0.872	4.97	21.3	3.11e-05	0.000688	0.0681713	0.153364	TRUE
Trp53inp1	0	0.868	5.92	21.1	3.35e-05	0.000732	0.131967	0.238312	TRUE
Gpx1	0	0.867	7.07	57.3	1.17e-09	2e-07	0.233533	0.40878	TRUE
Dapk1	0	0.861	4.5	32.1	8.86e-07	3.93e-05	0.0453708	0.120867	TRUE
Bcar3	0	0.859	5.31	30.6	1.4e-06	5.61e-05	0.0845233	0.18358	TRUE
Rnf169	0	0.856	5.21	32	8.96e-07	3.96e-05	0.080608	0.177309	TRUE
Asns	0	0.855	4.45	32.4	8.1e-07	3.66e-05	0.0456011	0.104333	TRUE
Cd109	0	0.854	4.59	11.6	0.00134	0.0132	0.046983	0.111745	TRUE
Gngt2	0	0.854	7.15	67.8	1.2e-10	2.88e-08	0.248964	0.447548	TRUE
Hopx	0	0.852	6.97	30.7	1.33e-06	5.41e-05	0.207738	0.36488	TRUE
Kdr	0	0.85	9.42	53.6	2.77e-09	4.04e-07	0.568632	0.777081	TRUE
Cstb	0	0.848	6.44	52.6	3.49e-09	4.76e-07	0.174113	0.32041	TRUE
Samd4	0	0.846	4.64	17.6	0.000122	0.00199	0.0541225	0.114025	TRUE
Anxa5	0	0.844	8.64	48.2	1.03e-08	1.08e-06	0.480424	0.656784	TRUE
Has2	0	0.84	4.6	13.7	0.00057	0.00672	0.0442193	0.115735	TRUE
Gnai1	0	0.839	5.9	27.3	3.95e-06	0.000131	0.109397	0.240593	TRUE
Esd	0	0.835	8.06	26.7	4.91e-06	0.000156	0.388531	0.540479	TRUE
Grk5	0	0.835	5.03	26.8	4.64e-06	0.000149	0.0723169	0.172748	TRUE
Mapk6	0	0.833	5.85	16.2	0.000208	0.00301	0.129664	0.2252	TRUE
2610008E11Rik	0	0.832	5.42	22	2.42e-05	0.000566	0.0951175	0.193843	TRUE
Anxa2	0	0.831	8.92	33.7	5.46e-07	2.67e-05	0.484109	0.684721	TRUE
Spry1	0	0.83	5.79	29.6	1.92e-06	7.29e-05	0.105942	0.236602	TRUE
Gclc	0	0.829	5.72	32.5	7.64e-07	3.5e-05	0.116536	0.242303	TRUE
Cacna2d1	0	0.827	4.53	23.3	1.51e-05	0.000387	0.0474436	0.123147	TRUE
Gm26532	0	0.826	7.02	39.5	1.01e-07	6.78e-06	0.218333	0.373432	TRUE
Pgpep1	0	0.822	5.07	38.6	1.32e-07	8.29e-06	0.0766928	0.165906	TRUE
Prdm1	0	0.821	5.09	13.2	0.000692	0.00787	0.0663289	0.147662	TRUE
Vmp1	0	0.821	6.59	39.1	1.15e-07	7.4e-06	0.190235	0.360319	TRUE
Bambi	0	0.82	6.12	25.4	7.5e-06	0.000217	0.123906	0.243444	TRUE
Plaur	0	0.818	7.06	31.6	1.02e-06	4.37e-05	0.206357	0.350057	TRUE
1110008P14Rik	0	0.815	4.93	35.4	3.22e-07	1.75e-05	0.068632	0.149943	TRUE
Hspg2	0	0.814	6.3	17.5	0.000126	0.00204	0.150161	0.257127	TRUE
Gpatch4	0	0.809	4.99	24	1.19e-05	0.000318	0.0672501	0.152223	TRUE
Ankrd28	0	0.807	5.19	14.2	0.000453	0.00555	0.084293	0.167047	TRUE
Tns3	0	0.806	5.88	15.4	0.000283	0.00384	0.109627	0.194983	TRUE
Dph5	0	0.805	4.29	18.8	7.67e-05	0.00138	0.0412252	0.104903	TRUE
P4ha1	0	0.801	4.57	16.7	0.000171	0.00257	0.0502073	0.118586	TRUE
Sqstm1	0	0.79	6.51	28.9	2.38e-06	8.6e-05	0.184938	0.307868	TRUE
Lpar4	0	0.789	4.9	18.1	0.000101	0.00172	0.0614924	0.119726	TRUE
Tpp1	0	0.789	6.41	42.4	4.65e-08	3.65e-06	0.178029	0.327252	TRUE
Lysmd2	0	0.789	7.59	52.4	3.68e-09	4.91e-07	0.332796	0.514823	TRUE
Rhoc	0	0.788	9.07	34.1	4.79e-07	2.38e-05	0.525334	0.72691	TRUE
Gfer	0	0.788	5.09	20.8	3.7e-05	0.000788	0.0720866	0.161916	TRUE
Anxa3	0	0.787	9.18	51.6	4.45e-09	5.47e-07	0.628973	0.778221	TRUE
S1pr1	0	0.785	8.8	42.2	4.9e-08	3.79e-06	0.556426	0.72748	TRUE
Aga	0	0.779	5.78	36.2	2.61e-07	1.48e-05	0.114694	0.232041	TRUE
Litaf	0	0.778	6.98	35.5	3.2e-07	1.75e-05	0.217411	0.389966	TRUE
Rcan1	0	0.775	6.02	19	7.06e-05	0.0013	0.130124	0.22634	TRUE
Akap12	0	0.771	8.6	48	1.09e-08	1.11e-06	0.412943	0.610034	TRUE
Dpysl3	0	0.77	7.25	33.2	6.35e-07	3e-05	0.245048	0.445268	TRUE
Nudcd2	0	0.766	6.45	44.3	2.8e-08	2.45e-06	0.172041	0.332383	TRUE
Eif4ebp1	0	0.765	6.33	39	1.16e-07	7.43e-06	0.15661	0.293044	TRUE
Rars	0	0.765	5.77	31.8	9.59e-07	4.17e-05	0.117457	0.239453	TRUE
Myh9	0	0.765	8.76	33.2	6.33e-07	3e-05	0.54445	0.718928	TRUE
Asah1	0	0.764	6.25	46.7	1.51e-08	1.45e-06	0.165592	0.301026	TRUE
Col4a1	0	0.756	11.1	34.8	3.89e-07	2e-05	0.890143	0.931015	TRUE
Ackr2	0	0.755	5.22	21.8	2.62e-05	0.000599	0.0780746	0.167617	TRUE
Rela	0	0.754	6.22	23.5	1.4e-05	0.000363	0.160986	0.290764	TRUE
Cltb	0	0.753	7.17	33.2	6.36e-07	3e-05	0.248042	0.418472	TRUE
Plpp6	0	0.751	4.67	16.7	0.000171	0.00257	0.0584984	0.125998	TRUE
Nrp2	0	0.747	4.85	11.4	0.00151	0.0144	0.0573468	0.130559	TRUE
Bysl	0	0.747	4.76	28.8	2.48e-06	8.92e-05	0.0603409	0.13569	TRUE
Dcbld1	0	0.746	6.45	38.1	1.51e-07	9.32e-06	0.155919	0.309008	TRUE
Gm16104	0	0.745	5.36	12.9	0.000773	0.00855	0.0796868	0.161345	TRUE
Rps2	0	0.742	9.69	40.5	7.75e-08	5.57e-06	0.623676	0.786203	TRUE
Ehbp1l1	0	0.741	5.15	12.8	0.00082	0.00897	0.087287	0.159065	TRUE
Gatad1	0	0.739	6.86	30.4	1.5e-06	5.94e-05	0.221787	0.351197	TRUE
Nid1	0	0.739	8.28	63.6	2.92e-10	6.01e-08	0.432059	0.661916	TRUE
Hspa9	0	0.738	6.54	47.7	1.18e-08	1.19e-06	0.187932	0.339795	TRUE
Col4a2	0	0.737	10.2	39.2	1.09e-07	7.14e-06	0.774988	0.870582	TRUE
Bcl2	0	0.733	5.98	36.8	2.19e-07	1.28e-05	0.136343	0.265108	TRUE
Tmem126a	0	0.731	5.7	29.5	1.95e-06	7.37e-05	0.114694	0.217218	TRUE
S100a11	0	0.727	7.89	35.2	3.48e-07	1.84e-05	0.367803	0.557583	TRUE
Trim47	0	0.726	4.95	17.9	0.000109	0.00184	0.0624136	0.128848	TRUE
Atp8a1	0	0.725	6.6	9.96	0.00279	0.0229	0.210732	0.306157	TRUE
Ctsd	0	0.715	7.92	42.1	4.95e-08	3.81e-06	0.413634	0.583808	TRUE
Mif	0	0.713	6.76	36.4	2.42e-07	1.39e-05	0.215569	0.376283	TRUE
Abhd5	0	0.713	5.56	35.7	2.98e-07	1.64e-05	0.10433	0.217788	TRUE
Myo1c	0	0.713	6.58	34.1	4.79e-07	2.38e-05	0.194611	0.341505	TRUE
Gbe1	0	0.711	4.66	11.8	0.00127	0.0127	0.0578075	0.114595	TRUE
Timm17a	0	0.71	7.15	50.9	5.22e-09	6.13e-07	0.272685	0.451539	TRUE
Tob1	0	0.709	5.17	11.2	0.00164	0.0153	0.077614	0.157355	TRUE
Dusp16	0	0.708	5.36	17	0.000154	0.00236	0.0909719	0.193273	TRUE
Acot13	0	0.707	4.9	25.3	7.7e-06	0.000223	0.0739291	0.146522	TRUE
Hexb	0	0.705	4.94	26.3	5.49e-06	0.000172	0.0713957	0.152223	TRUE
Bst2	0	0.703	8.95	86.2	3.55e-12	1.49e-09	0.536389	0.721779	TRUE
Cpped1	0	0.703	4.36	17.1	0.000145	0.00227	0.0495164	0.100342	TRUE
Pdgfd	0	0.701	4.97	19.3	6.37e-05	0.0012	0.0741594	0.141961	TRUE
Acot7	0	0.699	4.72	13.6	0.000592	0.00693	0.0550438	0.124857	TRUE
Flnb	0	0.696	6.5	15.3	0.000296	0.00399	0.184708	0.314709	TRUE
Nid2	0	0.696	4.97	9.62	0.00326	0.0257	0.0640258	0.13797	TRUE
Timm8a1	0	0.694	5.09	12.1	0.00111	0.0114	0.0720866	0.159065	TRUE
Mien1	0	0.694	5.89	30.7	1.34e-06	5.41e-05	0.134961	0.245154	TRUE
Glrx3	0	0.692	7.6	44.6	2.57e-08	2.3e-06	0.318287	0.521665	TRUE
Rap2a	0	0.691	6.64	31.4	1.1e-06	4.62e-05	0.182404	0.32041	TRUE
Tgfbi	0	0.691	5.28	15.2	0.000311	0.00414	0.0877476	0.148233	TRUE
Tsc22d1	0	0.69	8.78	52.8	3.36e-09	4.64e-07	0.490788	0.684721	TRUE
1500011K16Rik	0	0.688	6.39	31.8	9.64e-07	4.19e-05	0.172501	0.321551	TRUE
Ifrd1	0	0.688	6.9	23.1	1.61e-05	0.000405	0.221787	0.357469	TRUE
Pmp22	0	0.684	8.46	26.3	5.6e-06	0.000173	0.407877	0.531357	TRUE
Gnl3	0	0.683	5.83	19.6	5.63e-05	0.0011	0.117918	0.22691	TRUE
Timm8b	0	0.681	6.76	44.6	2.55e-08	2.29e-06	0.221787	0.384265	TRUE
Hsph1	0	0.676	4.77	8.27	0.00606	0.0413	0.0598802	0.121437	TRUE
Cfap43	0	0.676	4.84	13.6	0.000583	0.00684	0.0697835	0.13512	TRUE
Stk40	0	0.675	5.36	26.5	5.16e-06	0.000163	0.0967296	0.194413	TRUE
Ppa1	0	0.675	5.3	9.87	0.00291	0.0236	0.0829111	0.171608	TRUE
Bcr	0	0.675	4.96	20.9	3.51e-05	0.000759	0.0718563	0.142531	TRUE
Pros1	0	0.674	6.01	26.4	5.28e-06	0.000166	0.150622	0.269669	TRUE
Sars	0	0.67	6.56	36.8	2.17e-07	1.27e-05	0.199217	0.347777	TRUE
AC130815.2	0	0.67	5.02	10.7	0.00202	0.0178	0.0711654	0.146522	TRUE
Arid3a	0	0.669	4.68	9.91	0.00286	0.0233	0.0555044	0.118016	TRUE
Mrps25	0	0.667	5.5	24.4	1.04e-05	0.000285	0.103409	0.208666	TRUE
Tram2	0	0.666	5.52	22.4	2.08e-05	0.000504	0.106633	0.202965	TRUE
Noc2l	0	0.664	4.66	14.6	0.000387	0.00492	0.0575772	0.117446	TRUE
Mrto4	0	0.658	5.44	15.9	0.000235	0.0033	0.0923538	0.192702	TRUE
Tmem252	0	0.657	6.3	14.9	0.00035	0.00455	0.133809	0.246864	TRUE
Mrpl33	0	0.656	7.37	44.9	2.39e-08	2.16e-06	0.311147	0.490308	TRUE
Hsd17b12	0	0.655	6.22	24.4	1.05e-05	0.000285	0.15638	0.306157	TRUE
Adgrl2	0	0.655	9.27	29	2.29e-06	8.3e-05	0.62713	0.77138	TRUE
Sparc	0	0.655	11.4	37.8	1.64e-07	9.86e-06	0.892676	0.939567	TRUE
Bcl2l1	0	0.654	6.03	14.4	0.000431	0.00534	0.156149	0.258267	TRUE
Wwtr1	0	0.654	8.22	46.2	1.7e-08	1.61e-06	0.442193	0.596921	TRUE
Stab1	0	0.653	6.9	33	6.6e-07	3.09e-05	0.242976	0.402509	TRUE
Tbc1d1	0	0.652	4.74	9.88	0.00289	0.0235	0.0614924	0.124857	TRUE
Myadm	0	0.652	7.86	18.1	0.0001	0.00171	0.378167	0.510832	TRUE
Nomo1	0	0.652	5.17	15.1	0.000323	0.00426	0.0868263	0.167617	TRUE
Adcy4	0	0.652	6.88	23.2	1.58e-05	0.000399	0.245509	0.401938	TRUE
Prss23	0	0.651	6.76	14.9	0.000347	0.00451	0.199678	0.283352	TRUE
Kitl	0	0.651	9.17	30.9	1.27e-06	5.24e-05	0.584063	0.699544	TRUE
Lgals3bp	0	0.651	5.23	18.6	8.43e-05	0.00149	0.0831414	0.165906	TRUE
Map1b	0	0.65	6.49	9.74	0.00308	0.0246	0.147858	0.266249	TRUE
Skil	0	0.648	7.37	33.3	6.15e-07	2.96e-05	0.285583	0.475485	TRUE
Sec11c	0	0.648	6.12	25.4	7.49e-06	0.000217	0.154767	0.289624	TRUE
Aldoa	0	0.647	7.11	62.3	3.82e-10	7.23e-08	0.259327	0.420182	TRUE
Timm50	0	0.646	5.68	24.9	8.92e-06	0.00025	0.112621	0.2252	TRUE
Trim11	0	0.646	5	20.6	3.92e-05	0.000824	0.0792262	0.147662	TRUE
Alg1	0	0.646	4.62	14	0.0005	0.00606	0.0603409	0.123717	TRUE
Nubp1	0	0.643	5.1	20.7	3.79e-05	0.000799	0.0780746	0.160205	TRUE
Ftl1	0	0.641	10.5	41.2	6.35e-08	4.69e-06	0.805389	0.90992	TRUE
Ap1s1	0	0.64	6.06	26.6	4.98e-06	0.000158	0.144634	0.281072	TRUE
Mrpl45	0	0.64	4.78	23.3	1.52e-05	0.000388	0.0637955	0.132839	TRUE
Nudt5	0	0.639	5.4	17.4	0.000133	0.00211	0.0944265	0.194983	TRUE
Eif2b3	0	0.639	4.71	12.9	0.000788	0.00869	0.0601105	0.126568	TRUE
Hmox1	0	0.637	4.85	15.1	0.000319	0.00423	0.065638	0.119726	TRUE
Mbd2	0	0.636	7.76	49.2	8.03e-09	8.75e-07	0.355366	0.520525	TRUE
Psmd8	0	0.635	7.93	29.1	2.21e-06	8.13e-05	0.368263	0.532497	TRUE
Cisd1	0	0.635	6.31	32.6	7.44e-07	3.42e-05	0.172271	0.310718	TRUE
Txnrd1	0	0.635	5.83	19.9	5.18e-05	0.00103	0.121603	0.235462	TRUE
Tubb4b	0	0.634	8.31	16.9	0.000159	0.00242	0.364118	0.548461	TRUE
Ext1	0	0.634	5.75	27.3	4e-06	0.000132	0.116766	0.22805	TRUE
Ralgapa2	0	0.633	6.96	70.9	6.39e-11	1.69e-08	0.252418	0.424743	TRUE
Dusp8	0	0.633	5.52	11.6	0.00135	0.0132	0.0983418	0.187571	TRUE
Ltv1	0	0.632	4.82	13.2	0.000683	0.0078	0.0637955	0.132839	TRUE
Slc12a4	0	0.632	5.16	9.18	0.00397	0.0298	0.083602	0.159635	TRUE
Hif1a	0	0.632	6.66	18.5	8.53e-05	0.0015	0.218333	0.331243	TRUE
Itgb1	0	0.631	10	62.5	3.7e-10	7.14e-08	0.768079	0.895097	TRUE
Snap47	0	0.631	4.69	11.8	0.00128	0.0127	0.0614924	0.123717	TRUE
Nudt4	0	0.63	6.3	21.1	3.35e-05	0.000732	0.154537	0.277081	TRUE
Nol12	0	0.63	5.02	18.6	8.27e-05	0.00147	0.0769231	0.156784	TRUE
Adgrl4	0	0.629	7.83	15.3	0.000299	0.00401	0.406955	0.536488	TRUE
Uhrf1bp1l	0	0.626	4.37	7.74	0.00778	0.0497	0.0508982	0.100912	TRUE
Gas2l1	0	0.626	4.94	12.2	0.00104	0.0109	0.0750806	0.144242	TRUE
Ubxn2a	0	0.623	5.08	19.1	6.85e-05	0.00127	0.080608	0.154504	TRUE
Aard	0	0.623	6.71	17.6	0.000119	0.00196	0.195762	0.322691	TRUE
Il2rg	0	0.622	5.79	29.5	1.94e-06	7.35e-05	0.11953	0.235462	TRUE
Relb	0	0.621	5.17	15.5	0.000268	0.00367	0.0815292	0.155644	TRUE
Ddit3	0	0.619	5.07	10.2	0.00248	0.0209	0.080608	0.144812	TRUE
Ppp1r2	0	0.617	9.58	32.3	8.25e-07	3.7e-05	0.684017	0.798746	TRUE
Dgkd	0	0.616	4.94	16.1	0.000213	0.00306	0.077614	0.140251	TRUE
Ptpn4	0	0.616	5.78	14.8	0.000363	0.00469	0.111469	0.197834	TRUE
Nhp2	0	0.616	6.16	20.3	4.34e-05	0.000891	0.146016	0.266819	TRUE
Acot9	0	0.614	5.65	24	1.19e-05	0.000318	0.118148	0.218358	TRUE
Tmem43	0	0.614	4.98	13.7	0.000556	0.0066	0.0769231	0.147092	TRUE
Tspan4	0	0.614	6.02	22.2	2.27e-05	0.00054	0.148088	0.242873	TRUE
Nob1	0	0.614	4.59	13.2	0.000682	0.00779	0.0561953	0.114595	TRUE
Chchd1	0	0.614	7.04	29	2.27e-06	8.29e-05	0.258867	0.40878	TRUE
Acadl	0	0.613	7.62	43.8	3.15e-08	2.7e-06	0.33602	0.535918	TRUE
Tex264	0	0.613	5.49	29	2.28e-06	8.3e-05	0.108245	0.198974	TRUE
Atp6ap2	0	0.612	6.56	35.4	3.31e-07	1.78e-05	0.209581	0.350627	TRUE
Cldn5	0	0.611	11.5	43.4	3.56e-08	3.03e-06	0.890834	0.933295	TRUE
Rps12-ps3	0	0.611	4.8	14.5	0.000413	0.00517	0.0672501	0.140821	TRUE
Mars	0	0.609	4.84	18.1	9.89e-05	0.00169	0.0702441	0.13797	TRUE
Dnajc15	0	0.606	5.36	20	4.89e-05	0.000981	0.0971902	0.195553	TRUE
Phldb1	0	0.606	5.83	17	0.000155	0.00236	0.131967	0.237172	TRUE
Ptpn14	0	0.604	5.8	20.2	4.51e-05	0.00092	0.131737	0.232611	TRUE
Fbxw9	0	0.603	5.07	19	7.26e-05	0.00132	0.0803777	0.149373	TRUE
Emc7	0	0.602	7.37	48.1	1.06e-08	1.1e-06	0.308614	0.483466	TRUE
Fkbp1a	0	0.601	10.3	29.2	2.16e-06	8.01e-05	0.745279	0.885975	TRUE
Clic4	0	0.601	9.25	17.6	0.000119	0.00196	0.654076	0.756556	TRUE
Oraov1	0	0.6	5.03	18.9	7.48e-05	0.00136	0.0753109	0.153364	TRUE
Pfkp	0	0.599	5.09	16.7	0.000168	0.00254	0.0815292	0.153364	TRUE
Ptp4a1	0	0.597	6.53	25.5	7.24e-06	0.000212	0.207508	0.344356	TRUE
Plpbp	0	0.596	4.96	16.3	0.0002	0.00291	0.0773837	0.144812	TRUE
Dusp3	0	0.596	8.17	27.2	4.07e-06	0.000134	0.448871	0.607184	TRUE
Phactr1	0	0.596	5.79	15.9	0.000236	0.0033	0.135191	0.22919	TRUE
Pus1	0	0.595	4.44	10.6	0.0021	0.0183	0.0497467	0.108324	TRUE
Mrps15	0	0.594	6.12	29.1	2.23e-06	8.18e-05	0.153386	0.293044	TRUE
Pvr	0	0.592	5.1	16.4	0.000191	0.00281	0.0833717	0.157925	TRUE
Klf6	0	0.59	7.89	24.6	9.75e-06	0.00027	0.345233	0.506271	TRUE
Vma21	0	0.589	5.75	19.8	5.36e-05	0.00106	0.123215	0.22919	TRUE
Ndufa9	0	0.589	6.44	38.7	1.29e-07	8.17e-06	0.187932	0.327252	TRUE
Pkm	0	0.589	7.89	28.6	2.6e-06	9.27e-05	0.363197	0.54675	TRUE
Ola1	0	0.588	5.89	16.7	0.000171	0.00257	0.125979	0.246864	TRUE
Lage3	0	0.588	6.29	39.7	9.66e-08	6.56e-06	0.177568	0.309008	TRUE
Vps36	0	0.587	7.74	46.3	1.67e-08	1.59e-06	0.366651	0.525656	TRUE
Robo4	0	0.587	6.8	21.1	3.27e-05	0.000718	0.232381	0.396807	TRUE
Tmem237	0	0.586	5.02	15.6	0.000265	0.00364	0.0718563	0.153934	TRUE
Dcun1d3	0	0.586	5.09	16.1	0.000213	0.00306	0.0810686	0.159065	TRUE
Hacd3	0	0.585	4.42	11.8	0.00124	0.0124	0.0511285	0.109464	TRUE
Nt5c	0	0.585	6.71	39.4	1.04e-07	6.86e-06	0.214417	0.351197	TRUE
Mdn1	0	0.584	4.76	11.8	0.00124	0.0124	0.061953	0.124287	TRUE
Tmbim1	0	0.583	6.39	8.78	0.00477	0.0344	0.189314	0.293615	TRUE
Itgav	0	0.581	5.01	12.9	0.00079	0.0087	0.0787655	0.148233	TRUE
Tbc1d9b	0	0.581	5.61	23.3	1.51e-05	0.000387	0.117918	0.218928	TRUE
Ppil3	0	0.58	4.94	20.6	3.93e-05	0.000826	0.0766928	0.151083	TRUE
Csrp1	0	0.579	8.08	18.6	8.12e-05	0.00144	0.389452	0.540479	TRUE
Bola3	0	0.579	6.36	29	2.28e-06	8.29e-05	0.178029	0.315849	TRUE
Ndufb6	0	0.577	7.41	34.9	3.74e-07	1.94e-05	0.312068	0.491448	TRUE
Wsb2	0	0.577	6.47	35.2	3.46e-07	1.83e-05	0.198526	0.32041	TRUE
Tmx4	0	0.576	5.34	21.7	2.65e-05	0.000606	0.0905113	0.169327	TRUE
Atp7a	0	0.576	5.66	24.8	9.18e-06	0.000256	0.115154	0.217218	TRUE
Ddx1	0	0.575	5.92	27.4	3.83e-06	0.000128	0.143713	0.257127	TRUE
Myo1e	0	0.574	5.15	8.64	0.00509	0.0361	0.0822202	0.146522	TRUE
2700046A07Rik	0	0.572	5.53	12.5	0.000928	0.00992	0.100645	0.189282	TRUE
Glrx5	0	0.571	7.01	34.4	4.45e-07	2.24e-05	0.259788	0.404219	TRUE
Emc4	0	0.57	6.57	33.6	5.53e-07	2.7e-05	0.203593	0.360319	TRUE
Mbnl1	0	0.569	7.89	21	3.48e-05	0.000754	0.420774	0.555872	TRUE
C1qbp	0	0.569	6.57	23.3	1.55e-05	0.000393	0.201059	0.338655	TRUE
Akap13	0	0.568	8.07	28	3.15e-06	0.000109	0.415707	0.555872	TRUE
Agpat5	0	0.567	5.68	26.2	5.69e-06	0.000175	0.120221	0.220639	TRUE
Gpr146	0	0.566	6.78	26.7	4.77e-06	0.000153	0.215339	0.347777	TRUE
Mad2l2	0	0.564	4.49	12.1	0.00109	0.0112	0.0543528	0.110604	TRUE
Cdipt	0	0.564	6.16	19.4	6.21e-05	0.00118	0.160295	0.267389	TRUE
Cox17	0	0.563	5.43	12.9	0.000802	0.00881	0.106172	0.193273	TRUE
Bin1	0	0.563	6.9	26.3	5.58e-06	0.000173	0.235836	0.372862	TRUE
Creg1	0	0.562	6.12	32.5	7.69e-07	3.51e-05	0.158452	0.285063	TRUE
Atp6v0e	0	0.562	8.01	34	4.89e-07	2.42e-05	0.403501	0.582668	TRUE
Prr13	0	0.561	5.4	15.1	0.000317	0.0042	0.0969599	0.170468	TRUE
Nol4l	0	0.56	5.24	12.3	0.001	0.0106	0.0925841	0.167047	TRUE
Rps12	0	0.56	4.51	10.8	0.00195	0.0174	0.0555044	0.108894	TRUE
Plxnb2	0	0.56	5.18	9.82	0.00299	0.024	0.0905113	0.172178	TRUE
Gfpt1	0	0.559	5.36	23.8	1.28e-05	0.000334	0.099263	0.175599	TRUE
Id1	0	0.558	9.27	35.2	3.51e-07	1.84e-05	0.601566	0.744584	TRUE
Pgk1	0	0.558	6.57	19.9	5.08e-05	0.00101	0.192538	0.344356	TRUE
Bud23	0	0.558	5.32	22.7	1.9e-05	0.000468	0.0988024	0.189852	TRUE
Tank	0	0.557	4.81	12.5	0.000915	0.00982	0.0700138	0.139681	TRUE
Alas1	0	0.556	6.95	32.2	8.4e-07	3.75e-05	0.236757	0.389396	TRUE
Lrrfip1	0	0.555	7.07	25	8.43e-06	0.00024	0.264394	0.40935	TRUE
Tmx2	0	0.554	5.05	17	0.000152	0.00232	0.0771534	0.158495	TRUE
Gem	0	0.554	6.12	11.5	0.00142	0.0137	0.13427	0.213797	TRUE
Rhbdf2	0	0.551	5.28	9.23	0.0039	0.0293	0.0990327	0.173888	TRUE
Rrp1b	0	0.551	5.22	11.6	0.00134	0.0132	0.0840626	0.168757	TRUE
Mrpl35	0	0.55	5.98	19.2	6.53e-05	0.00122	0.143713	0.253706	TRUE
Atp6v1a	0	0.548	6.93	23.6	1.35e-05	0.000352	0.254721	0.379704	TRUE
Nus1	0	0.547	6.52	30.5	1.42e-06	5.68e-05	0.200368	0.342645	TRUE
Eif6	0	0.546	7.15	23.1	1.66e-05	0.000416	0.265546	0.423603	TRUE
Hsp90aa1	0	0.546	8.71	18.8	7.73e-05	0.00139	0.464072	0.662486	TRUE
Lrrc57	0	0.545	4.69	13.7	0.000576	0.00677	0.0612621	0.115735	TRUE
Mid1ip1	0	0.544	6.24	19.6	5.76e-05	0.00112	0.169507	0.275941	TRUE
Rbsn	0	0.544	4.95	13.8	0.000548	0.00653	0.0778443	0.132269	TRUE
Abi3	0	0.543	6.31	18.9	7.34e-05	0.00134	0.178259	0.297605	TRUE
Uqcc2	0	0.543	7.26	25	8.42e-06	0.00024	0.287886	0.471494	TRUE
Ndufa12	0	0.542	7.86	32.9	6.91e-07	3.21e-05	0.383464	0.570125	TRUE
Atp6v0b	0	0.541	7.65	47	1.39e-08	1.37e-06	0.362045	0.5439	TRUE
Tmem238	0	0.54	4.61	9.84	0.00295	0.0238	0.0603409	0.108324	TRUE
Ercc1	0	0.539	5	11.7	0.00129	0.0128	0.0755412	0.1374	TRUE
Htatip2	0	0.537	4.74	11.2	0.00163	0.0152	0.0677107	0.13455	TRUE
Utp14a	0	0.536	5.54	16.2	0.000205	0.00297	0.110548	0.205815	TRUE
Rpl7l1	0	0.536	6.22	21.7	2.7e-05	0.000616	0.169047	0.293615	TRUE
Crlf2	0	0.535	6.87	24.2	1.11e-05	0.000299	0.231	0.374572	TRUE
Farp1	0	0.535	4.8	15.3	0.00029	0.00392	0.0725472	0.133979	TRUE
Enc1	0	0.535	5.23	11.7	0.00128	0.0127	0.0863657	0.152223	TRUE
Mrpl1	0	0.534	4.57	12.3	0.00103	0.0108	0.0575772	0.113455	TRUE
Hax1	0	0.532	5.13	19.8	5.3e-05	0.00105	0.084293	0.155644	TRUE
Trib2	0	0.532	6.87	33.8	5.18e-07	2.55e-05	0.242515	0.393957	TRUE
Tpd52	0	0.531	5.01	12.4	0.000974	0.0103	0.0826808	0.13569	TRUE
Mrpl47	0	0.531	4.34	10.2	0.00257	0.0215	0.049977	0.100342	TRUE
Edil3	0	0.531	6.66	19	7.12e-05	0.0013	0.199217	0.328392	TRUE
Ndfip1	0	0.531	5.9	22	2.36e-05	0.000555	0.143482	0.250285	TRUE
Eif5	0	0.529	8.6	21.8	2.59e-05	0.000595	0.509443	0.675599	TRUE
Emp3	0	0.528	7.22	18.4	9.01e-05	0.00158	0.263012	0.397948	TRUE
Phb	0	0.528	4.94	9.04	0.00425	0.0315	0.0718563	0.147092	TRUE
Asap1	0	0.528	7.37	40	8.79e-08	6.15e-06	0.31345	0.477765	TRUE
Mrps10	0	0.528	5.62	16.1	0.000218	0.00312	0.115615	0.218928	TRUE
Emp1	0	0.527	8.78	19.3	6.32e-05	0.0012	0.539843	0.657355	TRUE
Mgll	0	0.526	7.42	18.1	0.000102	0.00173	0.249655	0.404789	TRUE
Pgs1	0	0.526	5.81	18.1	0.000102	0.00173	0.132658	0.22919	TRUE
Lrrfip2	0	0.525	5.72	17.2	0.000143	0.00223	0.122985	0.222919	TRUE
Lrrc8c	0	0.524	7.53	28.8	2.42e-06	8.7e-05	0.342239	0.505131	TRUE
Myl12a	0	0.523	9.68	29.8	1.8e-06	6.96e-05	0.680792	0.822121	TRUE
Vti1b	0	0.522	5.71	19.8	5.37e-05	0.00106	0.129203	0.210946	TRUE
Fbl	0	0.521	6.42	14.9	0.000352	0.00457	0.176877	0.320981	TRUE
Atp5g1	0	0.52	8.21	26.1	5.98e-06	0.000183	0.429756	0.627138	TRUE
Galk2	0	0.519	4.43	8.75	0.00485	0.0347	0.055965	0.107184	TRUE
Gcsh	0	0.517	5.06	10.2	0.00252	0.0212	0.0792262	0.148803	TRUE
Plin2	0	0.516	6.38	28.4	2.76e-06	9.75e-05	0.181944	0.310148	TRUE
Prmt7	0	0.516	4.47	8.8	0.00474	0.0342	0.0587287	0.107754	TRUE
Plpp1	0	0.516	9.18	34.2	4.6e-07	2.3e-05	0.606863	0.7252	TRUE
Mylk	0	0.516	6.82	29.4	1.99e-06	7.51e-05	0.231921	0.372862	TRUE
Reep5	0	0.516	7.75	44.7	2.49e-08	2.24e-06	0.36573	0.54732	TRUE
Pabpc4	0	0.515	4.7	9.98	0.00278	0.0228	0.0640258	0.118016	TRUE
Gapdh	0	0.515	6.71	12	0.00116	0.0118	0.200368	0.338655	TRUE
Tmem199	0	0.515	4.94	14.7	0.000375	0.00481	0.0764625	0.143101	TRUE
Cnpy4	0	0.514	4.56	11.4	0.00151	0.0144	0.0575772	0.108894	TRUE
Cerk	0	0.514	5.66	19	7.08e-05	0.0013	0.125518	0.217788	TRUE
Apoo	0	0.513	4.59	9.11	0.00412	0.0307	0.0594196	0.118016	TRUE
Htt	0	0.512	5.47	15.9	0.000236	0.0033	0.111239	0.205815	TRUE
Sigmar1	0	0.511	4.6	9.39	0.00361	0.0277	0.0561953	0.111745	TRUE
Ndufaf4	0	0.51	5.56	15.9	0.000232	0.00328	0.1117	0.202965	TRUE
Mtap	0	0.51	4.85	10.2	0.00256	0.0214	0.0670198	0.131129	TRUE
Vopp1	0	0.51	4.69	10.1	0.00268	0.0222	0.0651773	0.124857	TRUE
Usmg5	0	0.509	7.65	25.9	6.22e-06	0.000189	0.360433	0.54561	TRUE
Mgst1	0	0.508	4.79	8.97	0.00437	0.0322	0.0697835	0.128848	TRUE
Arhgap28	0	0.508	6.28	8.54	0.00534	0.0374	0.169968	0.300456	TRUE
Tmem176a	0	0.507	8.26	39.1	1.12e-07	7.31e-06	0.441041	0.59008	TRUE
Edem1	0	0.505	5.03	16.2	0.000206	0.00299	0.0819899	0.149373	TRUE
Myct1	0	0.505	8.64	25.8	6.47e-06	0.000195	0.54445	0.671608	TRUE
Tmed3	0	0.504	6.19	24.9	8.77e-06	0.000247	0.169507	0.287913	TRUE
Emcn	0	0.503	9.12	34.3	4.51e-07	2.26e-05	0.61193	0.701824	TRUE
Pawr	0	0.501	5.15	9.55	0.00336	0.0262	0.0852142	0.148803	TRUE
Nceh1	0	0.5	4.68	8.64	0.00509	0.0361	0.0631046	0.122577	TRUE
Psmd10	0	0.499	5.01	11.8	0.00125	0.0125	0.0789959	0.145382	TRUE
Rasa3	0	0.499	4.48	9.22	0.00391	0.0294	0.0564256	0.107754	TRUE
Tspan12	0	0.498	7.24	34.9	3.78e-07	1.95e-05	0.295486	0.461231	TRUE
Pole4	0	0.498	5.44	8.68	0.00501	0.0357	0.0960387	0.188141	TRUE
Cd151	0	0.498	8.02	30.3	1.53e-06	6.02e-05	0.400046	0.579818	TRUE
Cmc2	0	0.498	5.21	8.57	0.00527	0.0371	0.086596	0.140821	TRUE
Rnaseh2c	0	0.497	6.78	17.7	0.000116	0.00193	0.215339	0.380274	TRUE
Rexo2	0	0.496	6.64	19.7	5.44e-05	0.00107	0.204744	0.343786	TRUE
Tatdn1	0	0.496	4.61	15	0.000327	0.0043	0.0612621	0.114595	TRUE
Unc5b	0	0.495	6.01	10.1	0.00264	0.0219	0.124367	0.237742	TRUE
Utp20	0	0.495	4.43	8.39	0.00573	0.0396	0.0515891	0.103763	TRUE
F2r	0	0.495	5.56	13.8	0.000552	0.00656	0.107324	0.18016	TRUE
Psmd2	0	0.495	6.89	31.4	1.08e-06	4.54e-05	0.23883	0.406499	TRUE
Npdc1	0	0.493	6.78	31.6	1.03e-06	4.41e-05	0.220866	0.374002	TRUE
Yif1a	0	0.493	5.58	14.5	0.00041	0.00514	0.11216	0.207526	TRUE
Tmem5	0	0.492	6.09	23.6	1.38e-05	0.000357	0.153616	0.280502	TRUE
Pak1ip1	0	0.491	7.09	31	1.22e-06	5.06e-05	0.266697	0.435006	TRUE
Grpel1	0	0.49	7.11	19.4	6.1e-05	0.00117	0.2614	0.421323	TRUE
Slc35a2	0	0.489	4.7	9.1	0.00412	0.0307	0.0690926	0.120867	TRUE
Ndufab1	0	0.489	7.97	28.4	2.79e-06	9.83e-05	0.409028	0.588369	TRUE
Clpp	0	0.489	5.57	17.5	0.000124	0.00201	0.11216	0.208096	TRUE
Pmpca	0	0.488	5.14	17.1	0.000144	0.00225	0.0859051	0.160205	TRUE
Tfpi	0	0.488	6.54	20.6	3.95e-05	0.000827	0.205205	0.341505	TRUE
Nop10	0	0.488	7.14	23.2	1.57e-05	0.000397	0.273837	0.460661	TRUE
Zcchc10	0	0.488	4.84	9.1	0.00412	0.0307	0.0704744	0.129989	TRUE
Nsun2	0	0.488	5.37	13.7	0.000554	0.00658	0.100875	0.185291	TRUE
Rrp15	0	0.487	5.02	9.48	0.00347	0.0268	0.0783049	0.151083	TRUE
Mybbp1a	0	0.487	5.29	12.1	0.00108	0.0112	0.0994933	0.170468	TRUE
Ergic1	0	0.487	4.85	9.71	0.00313	0.0249	0.0667895	0.133409	TRUE
Cttnbp2nl	0	0.485	7.23	15.2	0.000311	0.00414	0.300553	0.450399	TRUE
Hspe1	0	0.484	7.84	17.1	0.000148	0.00229	0.363888	0.555872	TRUE
Pgd	0	0.484	5.38	11.2	0.0016	0.015	0.10433	0.173318	TRUE
Apbb2	0	0.484	7.27	18.8	7.74e-05	0.00139	0.306541	0.45667	TRUE
Myl6	0	0.484	10.9	23.7	1.31e-05	0.000341	0.869645	0.936146	TRUE
Srpr	0	0.484	7.14	27.9	3.3e-06	0.000114	0.291571	0.441277	TRUE
Mrps7	0	0.484	6.28	21.8	2.61e-05	0.000599	0.172962	0.310718	TRUE
Ddx18	0	0.483	5.89	25.6	6.92e-06	0.000205	0.136573	0.253706	TRUE
Gars	0	0.483	6.36	16.8	0.000161	0.00245	0.189314	0.323831	TRUE
Lman1	0	0.483	7.27	39.1	1.13e-07	7.35e-06	0.294104	0.469783	TRUE
Camk1	0	0.482	6.46	32.3	8.29e-07	3.71e-05	0.200599	0.311859	TRUE
Smpdl3a	0	0.482	6.79	22.4	2.07e-05	0.000503	0.227084	0.359749	TRUE
Ak6	0	0.482	5.65	9.44	0.00354	0.0272	0.116536	0.208096	TRUE
Uqcrq	0	0.481	8.27	33.5	5.69e-07	2.76e-05	0.460157	0.63569	TRUE
Med29	0	0.48	5.94	12.7	0.000863	0.00936	0.141179	0.256556	TRUE
Itpripl1	0	0.479	5.01	8.79	0.00477	0.0344	0.0824505	0.142531	TRUE
Atp6v1g1	0	0.479	8.42	35.2	3.44e-07	1.83e-05	0.521879	0.663626	TRUE
Ufsp2	0	0.479	5.05	14.9	0.000346	0.00451	0.0845233	0.155074	TRUE
Selenot	0	0.478	6.9	18.6	8.27e-05	0.00147	0.26094	0.396807	TRUE
Gm10073	0	0.478	6.39	24.9	8.77e-06	0.000247	0.185168	0.310718	TRUE
Idh3a	0	0.477	5.54	13.3	0.000666	0.00765	0.1117	0.206956	TRUE
Pitpna	0	0.477	7.97	29.6	1.88e-06	7.18e-05	0.408337	0.566135	TRUE
Mafg	0	0.477	6	12.7	0.00087	0.00942	0.156149	0.263968	TRUE
Atp6ap1	0	0.476	6.22	20.2	4.61e-05	0.000937	0.178719	0.292474	TRUE
Dstn	0	0.475	8.06	23	1.71e-05	0.000428	0.438738	0.59293	TRUE
Hbs1l	0	0.474	5.18	10.3	0.00244	0.0207	0.0916628	0.172178	TRUE
Mrpl42	0	0.474	6.51	16.4	0.000194	0.00284	0.197374	0.333523	TRUE
Stap2	0	0.474	5.64	18.1	9.91e-05	0.00169	0.122754	0.213797	TRUE
Spry4	0	0.474	6.89	17.8	0.000113	0.00188	0.239521	0.357469	TRUE
Dok1	0	0.472	4.98	18.3	9.32e-05	0.00161	0.0817596	0.13797	TRUE
Jund	0	0.472	9.4	17.5	0.000127	0.00205	0.590511	0.742303	TRUE
Dph3	0	0.472	6.88	25	8.55e-06	0.000242	0.239521	0.393387	TRUE
Yipf6	0	0.471	5.3	14.2	0.000454	0.00556	0.0994933	0.184151	TRUE
C1galt1c1	0	0.47	4.83	10.9	0.00185	0.0168	0.0702441	0.133979	TRUE
Tmem160	0	0.47	6.32	24.2	1.12e-05	0.000302	0.189083	0.298746	TRUE
Rps19	0	0.47	11.4	20.6	3.96e-05	0.00083	0.91801	0.950969	TRUE
Plec	0	0.47	8.1	10.2	0.00249	0.021	0.436895	0.567275	TRUE
Wdr18	0	0.469	5.3	8.24	0.00615	0.0418	0.0964993	0.177879	TRUE
Eef1g	0	0.469	8.57	39.5	1.02e-07	6.81e-06	0.517734	0.659065	TRUE
Tm4sf1	0	0.468	10.2	23.8	1.28e-05	0.000334	0.728466	0.823261	TRUE
Cap1	0	0.468	6.3	13.8	0.000532	0.00637	0.181483	0.281642	TRUE
Pdcd6ip	0	0.468	7.25	20	5.02e-05	0.001	0.30585	0.45325	TRUE
Cops9	0	0.467	7.1	33	6.58e-07	3.09e-05	0.284201	0.430445	TRUE
Pdgfb	0	0.467	8.24	12.2	0.00104	0.0109	0.460387	0.575827	TRUE
Gpn1	0	0.466	4.84	11.7	0.00128	0.0127	0.0695532	0.13797	TRUE
Sacs	0	0.465	5.96	12.5	0.00092	0.00987	0.139337	0.242873	TRUE
Rtn4	0	0.465	8.64	20.9	3.6e-05	0.000773	0.535237	0.68187	TRUE
Mrpl11	0	0.465	6.02	15.9	0.000234	0.00329	0.152695	0.270239	TRUE
Asnsd1	0	0.464	4.78	10.6	0.00211	0.0185	0.067941	0.124287	TRUE
Coq10b	0	0.464	6.26	16	0.000227	0.00322	0.181944	0.296465	TRUE
Surf2	0	0.463	5.04	12.3	0.00101	0.0106	0.0829111	0.145952	TRUE
Rchy1	0	0.461	6.31	21.3	3.07e-05	0.00068	0.190696	0.309578	TRUE
Ppp1r11	0	0.461	6.9	21.9	2.45e-05	0.00057	0.252649	0.397377	TRUE
Tm2d1	0	0.46	6.34	19.5	5.84e-05	0.00113	0.188162	0.311859	TRUE
Commd6	0	0.459	6.24	17.6	0.000119	0.00196	0.174804	0.291904	TRUE
Card19	0	0.459	6.85	20.8	3.68e-05	0.000786	0.247351	0.356899	TRUE
2010111I01Rik	0	0.459	7.25	18.9	7.5e-05	0.00136	0.303086	0.444698	TRUE
Rock2	0	0.459	8.41	28.1	3.03e-06	0.000106	0.496315	0.648803	TRUE
Fuca1	0	0.458	7.03	21.1	3.28e-05	0.000719	0.256794	0.41106	TRUE
Pdlim7	0	0.458	6.57	12.9	0.000779	0.0086	0.20866	0.328962	TRUE
Cyba	0	0.456	7.95	22.2	2.22e-05	0.000531	0.404422	0.575257	TRUE
Tagln2	0	0.455	9.51	12.7	0.000849	0.00922	0.599493	0.785633	TRUE
Mdh2	0	0.455	7.68	27	4.41e-06	0.000143	0.360203	0.526226	TRUE
Mrpl51	0	0.455	6.94	18.2	9.54e-05	0.00164	0.250576	0.400798	TRUE
Pspc1	0	0.455	5.34	13.7	0.000562	0.00666	0.100415	0.170468	TRUE
Ran	0	0.453	8.56	9.5	0.00345	0.0267	0.442193	0.648803	TRUE
Abi1	0	0.452	7.09	10.3	0.00236	0.0201	0.286274	0.393957	TRUE
Atp5e	0	0.452	8.84	20.5	4.05e-05	0.000845	0.562644	0.750855	TRUE
Mxra7	0	0.452	7.34	17	0.00015	0.00231	0.315062	0.438997	TRUE
Arpc2	0	0.451	9.3	30.5	1.42e-06	5.67e-05	0.620451	0.766249	TRUE
Zdhhc5	0	0.451	5.14	10.6	0.00215	0.0188	0.0891294	0.160205	TRUE
Tm2d3	0	0.451	5.49	16.2	0.000208	0.00301	0.114694	0.204675	TRUE
Gsr	0	0.451	5.59	16.2	0.00021	0.00302	0.116997	0.209806	TRUE
Psmb5	0	0.451	7.89	24.8	9.09e-06	0.000254	0.384155	0.560433	TRUE
Mydgf	0	0.451	6.71	19.3	6.45e-05	0.00121	0.230309	0.36374	TRUE
Rpl36al	0	0.45	6.05	15.5	0.000278	0.00378	0.152464	0.256556	TRUE
Stip1	0	0.45	5.59	15.1	0.000321	0.00425	0.116536	0.210376	TRUE
Rapgef1	0	0.449	6.19	9.67	0.00318	0.0252	0.180792	0.291904	TRUE
Mtx1	0	0.449	5.49	10.4	0.00229	0.0198	0.112391	0.202965	TRUE
Ube2m	0	0.449	6.97	16.2	0.00021	0.00302	0.250806	0.393387	TRUE
Timm10	0	0.448	5.01	9.48	0.00347	0.0268	0.0778443	0.147662	TRUE
Acox1	0	0.448	5.58	11	0.00174	0.0159	0.11976	0.206956	TRUE
Ipo9	0	0.447	5.38	17.4	0.000132	0.0021	0.102487	0.188141	TRUE
Acsl5	0	0.447	5.75	15.7	0.000249	0.00346	0.133579	0.22691	TRUE
Scand1	0	0.446	8.14	37.5	1.77e-07	1.06e-05	0.468217	0.621437	TRUE
Sh3bp5	0	0.446	6.7	22.3	2.15e-05	0.000518	0.214878	0.356328	TRUE
Ckb	0	0.446	6.68	12.2	0.00106	0.011	0.213496	0.303877	TRUE
Fam173a	0	0.446	6.21	17	0.000151	0.00232	0.172731	0.287343	TRUE
Eif1	0	0.445	11	27.1	4.28e-06	0.00014	0.868033	0.929304	TRUE
Sp3os	0	0.444	4.93	8.35	0.00584	0.0402	0.0741594	0.13854	TRUE
Rab4a	0	0.444	4.72	9.85	0.00294	0.0237	0.0640258	0.123147	TRUE
Drg2	0	0.444	4.96	12	0.00115	0.0117	0.0801474	0.149943	TRUE
Acsl4	0	0.443	4.78	8.09	0.0066	0.0441	0.0709351	0.124287	TRUE
Capzb	0	0.442	8.1	51.5	4.61e-09	5.55e-07	0.450944	0.599772	TRUE
Zpr1	0	0.44	4.99	9.23	0.0039	0.0293	0.0838323	0.139111	TRUE
Emc6	0	0.44	6.97	22.3	2.13e-05	0.000515	0.257485	0.394527	TRUE
Eif3d	0	0.44	6.79	19.4	6.11e-05	0.00117	0.231	0.376283	TRUE
Ncor2	0	0.439	5.78	12.3	0.00103	0.0108	0.14164	0.230331	TRUE
Timp2	0	0.439	7.44	7.78	0.00761	0.049	0.336251	0.420182	TRUE
Nectin3	0	0.439	7	17.6	0.00012	0.00197	0.263473	0.403079	TRUE
Pcdh1	0	0.439	8.41	13.7	0.000559	0.00663	0.524643	0.648233	TRUE
mt-Co2	0	0.438	13.3	15.9	0.000229	0.00325	0.997236	0.992018	TRUE
Pnkp	0	0.437	5.05	8.04	0.00674	0.045	0.0822202	0.150513	TRUE
Mcu	0	0.437	4.71	8.2	0.00625	0.0423	0.0681713	0.115735	TRUE
Rpn2	0	0.436	7.05	28.5	2.73e-06	9.7e-05	0.2614	0.427024	TRUE
Hint3	0	0.436	5.18	12.1	0.00109	0.0112	0.0930447	0.159635	TRUE
Scarb2	0	0.435	6.55	17.5	0.000125	0.00203	0.225472	0.336374	TRUE
Itgb1bp1	0	0.435	5.59	9.5	0.00344	0.0266	0.122524	0.199544	TRUE
Creb3	0	0.434	5.62	17.4	0.00013	0.00209	0.120682	0.218928	TRUE
Pepd	0	0.434	5	9.92	0.00285	0.0232	0.0822202	0.152223	TRUE
Degs1	0	0.433	7.28	19.9	5.19e-05	0.00103	0.318747	0.471494	TRUE
Ndufc1	0	0.433	7.57	21	3.38e-05	0.000736	0.34339	0.510262	TRUE
Ccdc107	0	0.433	5.42	13.8	0.000544	0.00649	0.103869	0.189282	TRUE
Cops7a	0	0.433	5.6	17.5	0.000127	0.00204	0.1269	0.212087	TRUE
Plvap	0	0.433	9.45	9.59	0.0033	0.0259	0.614003	0.714367	TRUE
Dap3	0	0.432	5.63	13.1	0.000729	0.00819	0.115385	0.213227	TRUE
Zmpste24	0	0.432	5.83	20.1	4.68e-05	0.000948	0.141179	0.246864	TRUE
Pstk	0	0.432	4.69	9.36	0.00367	0.028	0.0658683	0.124857	TRUE
Atp6v1c1	0	0.432	5.42	13.1	0.00071	0.00803	0.103869	0.184151	TRUE
Pgam1	0	0.431	7.02	16.9	0.000156	0.00238	0.255412	0.416192	TRUE
Sbds	0	0.43	7.29	22.4	2.12e-05	0.000512	0.314141	0.452109	TRUE
Mrpl57	0	0.43	7.03	18.2	9.7e-05	0.00166	0.257946	0.422463	TRUE
Atp6v1e1	0	0.429	6.85	29.9	1.75e-06	6.8e-05	0.249655	0.393957	TRUE
Arl8a	0	0.428	5.95	14.3	0.00044	0.00542	0.152464	0.245724	TRUE
Nadk	0	0.428	5.64	10.5	0.00221	0.0191	0.127821	0.204105	TRUE
Tmem256	0	0.428	7.43	26.3	5.55e-06	0.000173	0.327499	0.489738	TRUE
Tcp1	0	0.428	7.19	23.8	1.26e-05	0.000332	0.286043	0.444128	TRUE
Ybx3	0	0.427	8.01	29.7	1.85e-06	7.13e-05	0.40304	0.567275	TRUE
Atp5b	0	0.427	8.92	28.4	2.81e-06	9.87e-05	0.562874	0.715507	TRUE
mt-Nd2	0	0.427	11.8	25.5	7.29e-06	0.000212	0.987794	0.979475	TRUE
Ptch1	0	0.426	5.47	10.6	0.00214	0.0187	0.113772	0.190992	TRUE
Timm9	0	0.426	5.4	9.95	0.00281	0.023	0.105251	0.186431	TRUE
CAAA01118383.1	0	0.426	5.16	14.3	0.000433	0.00535	0.0948871	0.159065	TRUE
Bccip	0	0.425	6.24	10.4	0.00233	0.02	0.173422	0.286773	TRUE
Mcam	0	0.425	8.75	14.5	0.000413	0.00517	0.602487	0.723489	TRUE
Fndc3b	0	0.424	6.62	8.86	0.0046	0.0334	0.228927	0.333523	TRUE
Slc25a3	0	0.424	9.06	25.9	6.21e-06	0.000189	0.599263	0.738883	TRUE
Atp11a	0	0.424	6.61	15.7	0.000252	0.0035	0.230309	0.355188	TRUE
Rpsa	0	0.424	10.7	12.5	0.000943	0.0101	0.801013	0.903079	TRUE
Atp6v1d	0	0.424	6.47	27.1	4.27e-06	0.00014	0.210732	0.31699	TRUE
Sccpdh	0	0.423	5.14	7.86	0.00732	0.0476	0.0875173	0.152223	TRUE
Rad23a	0	0.423	5.55	13.3	0.000655	0.00756	0.115385	0.206956	TRUE
Ezr	0	0.423	5.97	7.8	0.00753	0.0486	0.145555	0.217218	TRUE
2010107E04Rik	0	0.422	7.38	15.5	0.000277	0.00377	0.331184	0.482326	TRUE
Ctsb	0	0.421	6.75	20.9	3.52e-05	0.00076	0.23883	0.368871	TRUE
Mrpl37	0	0.42	4.54	8.56	0.0053	0.0372	0.0582681	0.108894	TRUE
Arpc4	0	0.419	6.33	14.2	0.000457	0.00559	0.173883	0.314709	TRUE
Sec13	0	0.419	6.32	18	0.000104	0.00177	0.189083	0.311288	TRUE
Cox5a	0	0.419	8.63	18.3	9.24e-05	0.0016	0.516582	0.690992	TRUE
Smad6	0	0.419	8.15	9.87	0.00292	0.0236	0.399585	0.559863	TRUE
Mrpl38	0	0.419	5.5	9.72	0.00311	0.0248	0.1117	0.193273	TRUE
Rnf11	0	0.418	7.22	16.9	0.000155	0.00237	0.295486	0.436716	TRUE
Eif2b1	0	0.418	4.96	9.66	0.0032	0.0253	0.0808383	0.1374	TRUE
Ndufa13	0	0.418	8.24	29.2	2.14e-06	7.98e-05	0.482727	0.657925	TRUE
Agfg1	0	0.417	7.37	16.5	0.000186	0.00274	0.337863	0.476055	TRUE
Mrps21	0	0.417	7.05	22.2	2.21e-05	0.000529	0.280286	0.441277	TRUE
Abce1	0	0.417	5.9	12.2	0.00105	0.011	0.150852	0.246294	TRUE
Pdlim1	0	0.417	7.01	12.2	0.00104	0.0109	0.258637	0.380274	TRUE
Elob	0	0.416	9.15	19.5	5.95e-05	0.00115	0.620912	0.769099	TRUE
Atad1	0	0.416	5.43	15.3	0.000296	0.00399	0.108015	0.199544	TRUE
Gclm	0	0.415	6.58	12.9	0.000773	0.00855	0.210041	0.290764	TRUE
Smox	0	0.414	4.89	7.95	0.00702	0.0463	0.0760018	0.130559	TRUE
Lamp2	0	0.414	7.48	19.5	5.82e-05	0.00113	0.345233	0.494869	TRUE
Etf1	0	0.414	6.58	22.1	2.28e-05	0.000542	0.217181	0.333523	TRUE
Triap1	0	0.413	5.52	11.7	0.00129	0.0128	0.114233	0.197263	TRUE
Rplp0	0	0.413	11.2	11.9	0.0012	0.0121	0.84339	0.932155	TRUE
Cct8	0	0.413	7.43	14.8	0.000359	0.00463	0.318747	0.473774	TRUE
Mrpl16	0	0.413	4.71	7.77	0.00766	0.0493	0.0677107	0.122007	TRUE
Minos1	0	0.41	8.07	25	8.48e-06	0.00024	0.445647	0.600912	TRUE
Msn	0	0.409	9.3	26.9	4.52e-06	0.000146	0.670659	0.780502	TRUE
Ubc	0	0.409	10.1	18.1	0.000101	0.00172	0.770613	0.870011	TRUE
Mvp	0	0.409	5.19	7.85	0.00738	0.0479	0.0967296	0.169897	TRUE
Agpat3	0	0.409	6.27	18.9	7.43e-05	0.00135	0.17918	0.305017	TRUE
Klf10	0	0.409	6.52	12.3	0.000997	0.0105	0.201059	0.31642	TRUE
Prdx3	0	0.408	5.72	10.1	0.0026	0.0217	0.132197	0.221209	TRUE
Atg9a	0	0.406	4.57	8.6	0.0052	0.0367	0.0624136	0.109464	TRUE
Srp14	0	0.406	8.03	28.3	2.87e-06	0.000101	0.444035	0.614595	TRUE
Atad3a	0	0.406	4.61	7.93	0.0071	0.0467	0.0614924	0.111174	TRUE
Ddx21	0	0.406	5.83	10.2	0.00248	0.0209	0.139337	0.236032	TRUE
Mrpl12	0	0.406	6.45	11.8	0.00124	0.0124	0.191617	0.312999	TRUE
Nop14	0	0.405	5.46	7.92	0.00714	0.0469	0.110318	0.195553	TRUE
Cycs	0	0.405	6.12	13.3	0.000654	0.00755	0.160755	0.282212	TRUE
Mrpl54	0	0.405	6.54	17.7	0.000116	0.00193	0.209581	0.330103	TRUE
Lsm6	0	0.405	6.71	12	0.00117	0.0119	0.220405	0.36146	TRUE
Polr2g	0	0.405	6.82	19.1	6.78e-05	0.00126	0.256333	0.376853	TRUE
Inpp5a	0	0.404	6.32	9.36	0.00367	0.028	0.195993	0.283922	TRUE
Dnajc1	0	0.403	6.85	15.5	0.000268	0.00367	0.252188	0.395097	TRUE
Taldo1	0	0.403	7.92	15	0.000333	0.00436	0.397282	0.531357	TRUE
Atxn10	0	0.403	6.88	18	0.000104	0.00176	0.251267	0.399658	TRUE
Slc25a5	0	0.402	8.41	14.3	0.000442	0.00543	0.449793	0.624857	TRUE
Hexa	0	0.402	5.29	12.5	0.000921	0.00987	0.0990327	0.1813	TRUE
Hdlbp	0	0.401	6.91	16.5	0.000183	0.0027	0.247351	0.397948	TRUE
Cox7b	0	0.401	7.86	17.3	0.000135	0.00214	0.389912	0.552452	TRUE
Eif3i	0	0.401	7.63	17.3	0.000136	0.00216	0.340396	0.506842	TRUE
Sar1b	0	0.401	6.87	14.8	0.000355	0.0046	0.249194	0.389396	TRUE
Ybx1	0	0.4	10.8	17.5	0.000125	0.00203	0.852142	0.915621	TRUE
Gpi1	0	0.4	7.38	16.6	0.000175	0.00261	0.32059	0.461802	TRUE
Ipo11	0	0.4	6.12	12.2	0.00104	0.0109	0.162828	0.265678	TRUE
Pomp	0	0.398	8.7	15.8	0.000241	0.00337	0.532704	0.703535	TRUE
Yif1b	0	0.398	6.65	13.9	0.000526	0.0063	0.210963	0.340935	TRUE
Prdx1	0	0.397	9.07	11.6	0.00136	0.0133	0.595808	0.753136	TRUE
Adgrl3	0	0.397	7.6	9.83	0.00297	0.0239	0.388761	0.530787	TRUE
Gnao1	0	0.396	5.76	11.8	0.00125	0.0125	0.125058	0.212087	TRUE
Cox6c	0	0.396	9.24	17.4	0.000128	0.00206	0.670198	0.791904	TRUE
Pigk	0	0.395	5.81	15.7	0.000252	0.00349	0.14164	0.239453	TRUE
Triobp	0	0.395	6.26	15.1	0.000317	0.0042	0.182174	0.289624	TRUE
Riok3	0	0.395	6.8	19.1	6.91e-05	0.00128	0.248273	0.376853	TRUE
Cops5	0	0.394	6.34	11.6	0.00134	0.0132	0.189544	0.309008	TRUE
Ndufb4	0	0.394	7.72	21.7	2.65e-05	0.000606	0.376785	0.539339	TRUE
Gtf2f1	0	0.394	5.34	8.31	0.00595	0.0407	0.0988024	0.185291	TRUE
Ndufb9	0	0.393	8.22	26.1	5.89e-06	0.00018	0.472824	0.620296	TRUE
Sh3bp4	0	0.392	5.91	14.7	0.000372	0.00477	0.149931	0.243444	TRUE
Aurkaip1	0	0.392	7	23	1.68e-05	0.000421	0.270382	0.412201	TRUE
Aff3	0	0.391	5.58	9.11	0.00412	0.0307	0.124367	0.196123	TRUE
B2m	0	0.391	9.16	9.49	0.00345	0.0267	0.647398	0.761688	TRUE
S100a10	0	0.391	9.23	17.3	0.000137	0.00216	0.610088	0.732611	TRUE
Cyc1	0	0.391	7.1	15.4	0.000283	0.00384	0.272455	0.429875	TRUE
Elmo1	0	0.39	6.98	17.4	0.000128	0.00206	0.278213	0.420182	TRUE
Mnat1	0	0.39	5.37	12.6	0.000906	0.00975	0.105481	0.185291	TRUE
2310039H08Rik	0	0.39	5.54	14.4	0.000426	0.00529	0.117688	0.198404	TRUE
Rpl7a	0	0.388	7.05	11.7	0.00132	0.0131	0.260709	0.40764	TRUE
Ddrgk1	0	0.388	6.94	26.4	5.36e-06	0.000168	0.270152	0.389396	TRUE
Tmem147	0	0.388	6.47	17.6	0.000121	0.00199	0.205666	0.326682	TRUE
Parvb	0	0.388	7.4	9.87	0.00291	0.0236	0.351681	0.470353	TRUE
Sec61g	0	0.387	8.12	10.8	0.00195	0.0174	0.419622	0.599772	TRUE
Hars	0	0.387	5.24	11.5	0.00141	0.0137	0.099263	0.172748	TRUE
Stk25	0	0.386	6.82	23.8	1.26e-05	0.000332	0.252188	0.380844	TRUE
Fam92a	0	0.386	6.4	9.35	0.00368	0.0281	0.195071	0.314139	TRUE
Ipo5	0	0.386	5.32	8.02	0.00681	0.0454	0.101105	0.172178	TRUE
Pop5	0	0.385	6.12	10.9	0.00188	0.017	0.166513	0.263398	TRUE
Mrpl17	0	0.385	6.66	9.37	0.00364	0.0279	0.208429	0.346636	TRUE
Cox7c	0	0.385	9.25	19.3	6.28e-05	0.00119	0.657531	0.777081	TRUE
Hdhd2	0	0.385	5.35	9.79	0.00302	0.0242	0.103639	0.178449	TRUE
Nckap1	0	0.384	6.94	14.9	0.000348	0.00452	0.269922	0.396807	TRUE
Arl8b	0	0.383	5.83	8.46	0.00554	0.0386	0.143252	0.229761	TRUE
Clip1	0	0.382	6.3	11.2	0.00159	0.015	0.187471	0.289054	TRUE
Sod2	0	0.381	6.84	16.7	0.000169	0.00255	0.262552	0.389396	TRUE
Bag1	0	0.38	7.48	15	0.00033	0.00434	0.326117	0.484607	TRUE
Dock1	0	0.38	6.83	17.1	0.000147	0.00228	0.255182	0.36545	TRUE
Trappc2l	0	0.38	6.34	16.6	0.000179	0.00266	0.192538	0.298746	TRUE
Colgalt1	0	0.379	6.7	12.2	0.00103	0.0108	0.234684	0.36545	TRUE
Farsb	0	0.378	5.1	11.5	0.00141	0.0137	0.0882082	0.152794	TRUE
Gnl3l	0	0.378	4.69	8.35	0.00582	0.0401	0.0665592	0.117446	TRUE
Gtf3a	0	0.378	5.55	11.2	0.0016	0.015	0.11907	0.198404	TRUE
Smad1	0	0.378	6.51	10.3	0.00244	0.0207	0.210963	0.311288	TRUE
Afg3l1	0	0.378	5.52	12.1	0.0011	0.0113	0.118379	0.208096	TRUE
Ost4	0	0.377	7.4	11.3	0.00157	0.0149	0.322662	0.450399	TRUE
Cox6a1	0	0.377	8.37	24.8	9.25e-06	0.000258	0.500461	0.627708	TRUE
Rnh1	0	0.377	6.16	9.31	0.00376	0.0285	0.174574	0.267959	TRUE
Dda1	0	0.377	6.05	14.7	0.00038	0.00485	0.160525	0.249715	TRUE
Prkcsh	0	0.377	6.32	12	0.00115	0.0117	0.195302	0.314709	TRUE
Tspo	0	0.377	8.24	8.95	0.00442	0.0324	0.470981	0.562144	TRUE
Cxxc1	0	0.377	5.53	9.9	0.00288	0.0234	0.117457	0.200684	TRUE
Cct7	0	0.375	7.57	13.5	0.000624	0.00725	0.33556	0.502281	TRUE
Saraf	0	0.375	7.46	26.1	5.86e-06	0.00018	0.340166	0.482326	TRUE
Ttc7b	0	0.375	5.4	7.95	0.00703	0.0463	0.111469	0.18244	TRUE
Lzic	0	0.374	5.01	9.53	0.0034	0.0265	0.0838323	0.141961	TRUE
Rhob	0	0.374	8.01	11.2	0.00163	0.0152	0.392446	0.512543	TRUE
Gpx4	0	0.373	8.48	25.6	7.04e-06	0.000209	0.500461	0.648803	TRUE
Hspa4	0	0.373	7.12	21.5	2.87e-05	0.000647	0.283049	0.423603	TRUE
Rce1	0	0.373	5.72	9.47	0.00349	0.0269	0.132888	0.221209	TRUE
Tomm5	0	0.372	6.81	15.3	0.000298	0.00401	0.253339	0.374572	TRUE
Trps1	0	0.372	5.6	8	0.00686	0.0456	0.122294	0.187001	TRUE
Ssr4	0	0.371	7.78	12.4	0.000979	0.0104	0.368954	0.553592	TRUE
Atp6v0d1	0	0.37	6.09	15.6	0.000262	0.0036	0.163058	0.259977	TRUE
Tmem167	0	0.37	7.3	17.1	0.000148	0.00229	0.316674	0.464652	TRUE
Znhit1	0	0.369	5.65	9.63	0.00325	0.0257	0.1269	0.207526	TRUE
Hivep2	0	0.369	5.65	8.31	0.00594	0.0407	0.126439	0.204675	TRUE
Ccdc58	0	0.369	5.12	9.99	0.00276	0.0227	0.090281	0.161345	TRUE
Wdr43	0	0.369	5.34	9.3	0.00377	0.0286	0.099263	0.185291	TRUE
Mrps14	0	0.368	7.53	12.5	0.000914	0.00982	0.354906	0.50057	TRUE
Cops6	0	0.368	6.69	10.1	0.00259	0.0217	0.217181	0.357469	TRUE
Psmb6	0	0.368	8.2	15.6	0.000266	0.00365	0.458314	0.631129	TRUE
Crem	0	0.368	5.97	9.59	0.0033	0.0259	0.147858	0.253136	TRUE
mt-Atp6	0	0.368	13.7	11.1	0.00172	0.0158	0.998848	0.992588	TRUE
Slc23a2	0	0.367	6.23	9.69	0.00316	0.0251	0.172271	0.283352	TRUE
Tpd52l2	0	0.367	6.48	10.9	0.00181	0.0165	0.204053	0.3187	TRUE
Aip	0	0.367	5.68	10.8	0.00193	0.0173	0.126439	0.221209	TRUE
Actr3	0	0.366	8.13	17.2	0.00014	0.0022	0.449332	0.595211	TRUE
Tbrg1	0	0.366	7.26	14.7	0.000374	0.0048	0.290649	0.449829	TRUE
1700017B05Rik	0	0.366	5.96	9.81	0.00299	0.0241	0.14901	0.244014	TRUE
Ecscr	0	0.366	9.7	13.6	0.000592	0.00693	0.687011	0.821551	TRUE
Jagn1	0	0.365	5.59	8.9	0.00453	0.033	0.123906	0.206956	TRUE
Ate1	0	0.365	6	9.02	0.00427	0.0316	0.150852	0.261117	TRUE
Ankrd40	0	0.365	6.3	9.88	0.0029	0.0235	0.191617	0.281072	TRUE
Mrps18c	0	0.364	6.79	16.5	0.000187	0.00275	0.254261	0.391106	TRUE
Bcl6b	0	0.364	7.01	13.9	0.000523	0.00628	0.276601	0.406499	TRUE
Ubac2	0	0.363	5.16	8.56	0.00528	0.0371	0.0953478	0.163626	TRUE
Ndufs6	0	0.363	7.42	26.6	5.05e-06	0.00016	0.34293	0.49886	TRUE
Nelfe	0	0.363	5.08	8.47	0.00551	0.0384	0.0888991	0.154504	TRUE
Mak16	0	0.362	5.79	8	0.00687	0.0456	0.137725	0.217218	TRUE
Canx	0	0.362	8.11	16.9	0.00016	0.00243	0.461078	0.609464	TRUE
Psma3	0	0.362	8.58	13.7	0.00056	0.00664	0.520958	0.678449	TRUE
Tbcc	0	0.362	5.84	8.17	0.00635	0.0428	0.139106	0.231471	TRUE
Morf4l2	0	0.361	7.14	17.1	0.000148	0.00229	0.289498	0.445838	TRUE
Sdhaf4	0	0.36	5.9	9.35	0.00369	0.0281	0.147628	0.246294	TRUE
Kcmf1	0	0.36	7.21	17.4	0.000133	0.00211	0.299862	0.425884	TRUE
Stoml2	0	0.359	5.91	10.8	0.0019	0.0171	0.148088	0.248575	TRUE
Laptm4b	0	0.359	5.12	9.07	0.00418	0.0311	0.0877476	0.153934	TRUE
Arfrp1	0	0.358	5.6	12.7	0.000847	0.00922	0.125288	0.196693	TRUE
Btbd1	0	0.357	6.67	21.8	2.56e-05	0.00059	0.233303	0.348917	TRUE
Arl3	0	0.357	5.77	10.3	0.0024	0.0204	0.137494	0.230901	TRUE
Tmed9	0	0.356	8.11	19	7.09e-05	0.0013	0.44749	0.617446	TRUE
Otub1	0	0.356	6.01	7.95	0.00702	0.0463	0.161216	0.255986	TRUE
Ufm1	0	0.355	6.42	12.9	0.000778	0.0086	0.202211	0.314139	TRUE
Cops4	0	0.355	6.86	14.4	0.000428	0.0053	0.248733	0.381984	TRUE
Sgk1	0	0.355	9.22	15.7	0.000251	0.00349	0.586826	0.712087	TRUE
Txndc17	0	0.355	7.72	15.9	0.000235	0.0033	0.377936	0.523375	TRUE
Snf8	0	0.355	6.47	16.1	0.00022	0.00313	0.20129	0.323831	TRUE
Eml1	0	0.355	6.23	8.08	0.00661	0.0442	0.187241	0.278221	TRUE
Nabp2	0	0.354	5.48	8.1	0.00654	0.0438	0.110778	0.18244	TRUE
Mphosph6	0	0.354	5.5	9.68	0.00317	0.0251	0.11216	0.207526	TRUE
Higd1a	0	0.354	7.2	19.1	6.84e-05	0.00127	0.300092	0.449829	TRUE
Rmnd5b	0	0.354	5.35	7.84	0.0074	0.048	0.105251	0.169897	TRUE
Kpna1	0	0.354	5.21	8.68	0.00501	0.0357	0.0967296	0.159065	TRUE
Ndufa11	0	0.354	7.86	17.5	0.000126	0.00204	0.408798	0.563284	TRUE
Rplp1	0	0.353	9.82	15.2	0.000309	0.00412	0.729157	0.844926	TRUE
Trmt6	0	0.352	4.93	8.01	0.00683	0.0455	0.07462	0.132269	TRUE
Sdcbp	0	0.352	8.29	12.5	0.000929	0.00993	0.498388	0.621437	TRUE
Selenos	0	0.351	6.15	14.6	0.00039	0.00495	0.175725	0.270239	TRUE
Tomm20	0	0.351	8.31	18.2	9.49e-05	0.00164	0.493091	0.639111	TRUE
Fam49b	0	0.351	6.13	10	0.0027	0.0223	0.166974	0.282212	TRUE
Erp29	0	0.35	7.65	17.2	0.00014	0.0022	0.370567	0.515964	TRUE
Aup1	0	0.35	6.02	8.09	0.0066	0.0441	0.15707	0.241163	TRUE
Nfu1	0	0.35	6.12	11.3	0.00152	0.0145	0.169737	0.2748	TRUE
Eif3c	0	0.35	8.08	17.1	0.000146	0.00227	0.448641	0.595781	TRUE
2007-09-01	0	0.35	8.71	21.2	3.15e-05	0.000697	0.546983	0.706956	TRUE
Cct5	0	0.35	7.48	13.1	0.000726	0.00817	0.325656	0.472064	TRUE
Cox7a2	0	0.349	9.08	12.6	0.000897	0.00967	0.623445	0.77252	TRUE
Tm9sf4	0	0.347	5.57	7.82	0.00749	0.0484	0.124597	0.205815	TRUE
Prpf38a	0	0.347	5.78	9.91	0.00287	0.0233	0.14164	0.2252	TRUE
Atp2a2	0	0.347	6.86	12.4	0.000957	0.0102	0.265546	0.389396	TRUE
Stt3a	0	0.347	6.11	12.8	0.000809	0.00887	0.171119	0.281072	TRUE
Piezo2	0	0.347	7.9	13.7	0.000575	0.00677	0.394058	0.549031	TRUE
Ier3ip1	0	0.347	6.7	19	7e-05	0.00129	0.230539	0.351197	TRUE
Nifk	0	0.346	4.98	8.35	0.00583	0.0401	0.0817596	0.140251	TRUE
Psmb7	0	0.346	7.13	15	0.000331	0.00435	0.296637	0.428734	TRUE
Ssbp4	0	0.346	7.34	11	0.00178	0.0162	0.326117	0.467503	TRUE
Nkd1	0	0.345	7.59	14.5	0.000401	0.00506	0.35813	0.475485	TRUE
Lsm12	0	0.345	6.68	12.1	0.00112	0.0115	0.228006	0.344356	TRUE
Nsg1	0	0.344	7.41	12.6	0.000902	0.00971	0.32059	0.444698	TRUE
Parva	0	0.344	6.09	12.2	0.00106	0.011	0.168356	0.27138	TRUE
C1d	0	0.344	6.61	10.1	0.00266	0.0221	0.22409	0.345496	TRUE
Hint1	0	0.344	9.28	9.48	0.00347	0.0268	0.618609	0.762828	TRUE
2610001J05Rik	0	0.343	5.66	8.83	0.00467	0.0338	0.132427	0.219498	TRUE
Carhsp1	0	0.343	7.53	13.5	0.000615	0.00716	0.342469	0.483466	TRUE
App	0	0.343	9.3	11.2	0.00165	0.0154	0.697144	0.766819	TRUE
Vps29	0	0.342	7.46	14.4	0.000426	0.00529	0.33602	0.497149	TRUE
Copg1	0	0.342	5.88	10.4	0.00234	0.0201	0.149701	0.240023	TRUE
Eea1	0	0.342	7.02	14.6	0.000387	0.00492	0.270843	0.40821	TRUE
Tmed10	0	0.342	8.13	20.5	4.05e-05	0.000845	0.453478	0.600912	TRUE
mt-Co1	0	0.342	13.1	8.18	0.0063	0.0426	0.997006	0.990878	TRUE
Pip5k1a	0	0.341	6.26	11	0.00175	0.0161	0.195071	0.286203	TRUE
Leprotl1	0	0.341	6.41	13	0.000762	0.00846	0.197144	0.302166	TRUE
Wdr83os	0	0.341	6.47	7.82	0.00749	0.0484	0.194611	0.31813	TRUE
Mrpl40	0	0.341	5.11	9.91	0.00286	0.0233	0.0863657	0.156784	TRUE
Cct3	0	0.34	7.15	10.7	0.00203	0.0179	0.284201	0.437856	TRUE
Srp72	0	0.34	6.85	13.9	0.000514	0.0062	0.259788	0.358039	TRUE
Aes	0	0.34	8.09	11.6	0.00139	0.0136	0.43252	0.59293	TRUE
Acadvl	0	0.34	5.17	8.72	0.00492	0.0352	0.0921234	0.159635	TRUE
Edf1	0	0.338	7.91	11.6	0.00139	0.0136	0.396822	0.560433	TRUE
Timm13	0	0.338	7.61	12.9	0.000802	0.00881	0.366651	0.502281	TRUE
Slc35b1	0	0.338	6.22	11.2	0.00163	0.0152	0.173192	0.278221	TRUE
Fam162a	0	0.338	6.22	13.6	0.000596	0.00696	0.178489	0.294755	TRUE
Adprh	0	0.338	5.94	11.1	0.00167	0.0155	0.150161	0.245724	TRUE
Maip1	0	0.337	5.61	8.62	0.00514	0.0364	0.126209	0.212657	TRUE
Nans	0	0.337	6.12	8.49	0.00547	0.0382	0.162598	0.266819	TRUE
Calu	0	0.337	7.43	16.3	0.000202	0.00294	0.348918	0.468643	TRUE
Gimap6	0	0.337	8.36	25.4	7.42e-06	0.000216	0.487333	0.643672	TRUE
Ndufb3	0	0.336	7.42	12.1	0.0011	0.0113	0.35053	0.488597	TRUE
Ndufb2	0	0.336	6.65	10.8	0.00194	0.0174	0.225702	0.352908	TRUE
Mapk9	0	0.335	5.72	9.95	0.00281	0.023	0.1345	0.209236	TRUE
Gorasp2	0	0.334	6.09	11.1	0.00172	0.0158	0.166974	0.27081	TRUE
Sys1	0	0.334	6.8	12.5	0.000925	0.00991	0.245739	0.36545	TRUE
Trmt1	0	0.334	5.81	9.64	0.00323	0.0255	0.143943	0.239453	TRUE
Rala	0	0.334	7.99	19.1	6.96e-05	0.00128	0.428144	0.563854	TRUE
Zfp706	0	0.334	7.79	15.2	0.000305	0.0041	0.398895	0.554162	TRUE
Syap1	0	0.333	5.7	11	0.00174	0.016	0.133809	0.216648	TRUE
Atp5k	0	0.333	6.47	10.6	0.00209	0.0183	0.207738	0.331813	TRUE
Ccdc47	0	0.333	6.98	11.5	0.00143	0.0138	0.27637	0.401938	TRUE
Tmx1	0	0.333	6.1	9.37	0.00366	0.028	0.162828	0.27423	TRUE
Eef1d	0	0.333	7.82	12.2	0.00106	0.011	0.392676	0.550171	TRUE
Mfng	0	0.333	6.84	8.66	0.00504	0.0358	0.243667	0.358039	TRUE
Fam96b	0	0.332	6.61	11.7	0.00129	0.0128	0.221787	0.334094	TRUE
Eif4g1	0	0.332	7.49	13.9	0.000522	0.00628	0.368494	0.510262	TRUE
Tulp4	0	0.332	7.23	11.2	0.00161	0.0151	0.326117	0.45382	TRUE
Cox6b1	0	0.331	8.64	13.3	0.000678	0.00776	0.536389	0.68301	TRUE
Lmbrd1	0	0.33	5.93	8.58	0.00525	0.037	0.155458	0.254846	TRUE
Tmed4	0	0.33	5.95	9.28	0.0038	0.0287	0.159604	0.257697	TRUE
Tmem159	0	0.329	5.59	7.97	0.00697	0.0461	0.120221	0.202965	TRUE
Metap2	0	0.329	7.87	15.2	0.000306	0.0041	0.398204	0.554162	TRUE
Gtpbp4	0	0.329	6.67	11.1	0.00169	0.0157	0.233763	0.342645	TRUE
Ube2l3	0	0.329	7.54	17.1	0.000148	0.00229	0.354675	0.503991	TRUE
Ctsa	0	0.328	5.92	9.22	0.00392	0.0294	0.152234	0.248005	TRUE
Bsg	0	0.328	8.22	15.7	0.000254	0.00352	0.449562	0.602052	TRUE
Mpc1	0	0.328	6.85	9.97	0.00279	0.0229	0.261631	0.380274	TRUE
Mrpl20	0	0.327	7.67	13.2	0.000696	0.00791	0.391294	0.506842	TRUE
Kif5b	0	0.327	8.75	19.3	6.43e-05	0.00121	0.584523	0.715507	TRUE
Icam2	0	0.326	9.16	19.6	5.6e-05	0.00109	0.636573	0.754276	TRUE
Ccz1	0	0.324	5.91	11.1	0.00168	0.0156	0.154998	0.242873	TRUE
Ndufa5	0	0.324	7.35	12.3	0.000992	0.0105	0.336711	0.477195	TRUE
Dcun1d5	0	0.324	7.11	8.81	0.00471	0.0341	0.289498	0.417332	TRUE
Bicd2	0	0.324	7.2	8.33	0.00589	0.0405	0.301013	0.421893	TRUE
Tpm4	0	0.323	9.31	12.3	0.00101	0.0107	0.632888	0.787913	TRUE
Atp5j2	0	0.322	8.5	10	0.0027	0.0224	0.519576	0.697834	TRUE
Pycr2	0	0.321	5.68	8.31	0.00595	0.0407	0.130355	0.204675	TRUE
Eif3b	0	0.32	6.69	10.9	0.00184	0.0167	0.229618	0.349487	TRUE
Bcas2	0	0.318	6.9	8.42	0.00565	0.0392	0.263243	0.394527	TRUE
Cmpk1	0	0.317	7.17	8.62	0.00515	0.0364	0.301244	0.431015	TRUE
Psmc1	0	0.317	6.4	10.3	0.00238	0.0203	0.203363	0.303877	TRUE
Commd1	0	0.316	7.23	10.5	0.00221	0.0191	0.301474	0.448119	TRUE
Capn2	0	0.315	7.24	12.8	0.00081	0.00887	0.317135	0.45325	TRUE
Eprs	0	0.315	6.77	11.9	0.0012	0.0121	0.241133	0.360889	TRUE
Spop	0	0.315	6.88	11.1	0.00169	0.0157	0.254721	0.372292	TRUE
Aimp1	0	0.314	6.89	10.2	0.0025	0.021	0.255643	0.394527	TRUE
Tbca	0	0.314	8.06	11.3	0.00158	0.0149	0.443344	0.609464	TRUE
Rpl41	0	0.313	10.7	11.8	0.00124	0.0124	0.8579	0.920182	TRUE
Rwdd1	0	0.312	7.69	13.1	0.000731	0.00821	0.369645	0.527366	TRUE
Mrps34	0	0.312	6.33	10.8	0.0019	0.0171	0.194841	0.305587	TRUE
Rap1a	0	0.311	9.36	11.3	0.00157	0.0149	0.646937	0.789624	TRUE
Mtdh	0	0.311	8.38	12.2	0.00107	0.0111	0.520037	0.640821	TRUE
Arhgap29	0	0.31	8.51	19.3	6.34e-05	0.0012	0.550438	0.68244	TRUE
Lamp1	0	0.31	8.86	17.9	0.000107	0.0018	0.603869	0.713227	TRUE
Dynlt3	0	0.309	7.02	16.6	0.000178	0.00265	0.280977	0.397948	TRUE
Sdhb	0	0.309	7.34	9.34	0.00369	0.0281	0.321511	0.466933	TRUE
Ndufv2	0	0.308	7.1	9.58	0.00331	0.026	0.299171	0.437856	TRUE
Atp5c1	0	0.307	8.58	9.5	0.00344	0.0267	0.501152	0.664766	TRUE
Gabarap	0	0.307	8.41	20.5	4.08e-05	0.000849	0.488485	0.633409	TRUE
Adipor1	0	0.306	6.59	8.13	0.00647	0.0435	0.228927	0.31642	TRUE
Mrps5	0	0.306	5.84	8.19	0.00628	0.0425	0.145785	0.239453	TRUE
Ndufs5	0	0.306	8	16	0.000224	0.00319	0.448181	0.59179	TRUE
Ilk	0	0.306	6.6	14.1	0.000485	0.0059	0.226163	0.340365	TRUE
Rps28	0	0.306	9.48	8.64	0.00509	0.0361	0.69438	0.81813	TRUE
Sra1	0	0.305	6.46	10.3	0.00238	0.0203	0.205896	0.315279	TRUE
Hspd1	0	0.304	6.91	8.73	0.00489	0.035	0.249424	0.376283	TRUE
Mageh1	0	0.304	5.92	8.06	0.00668	0.0446	0.14947	0.240023	TRUE
1810037I17Rik	0	0.304	8.09	10.5	0.00219	0.0191	0.458544	0.580958	TRUE
Ndufa10	0	0.303	6.71	11.8	0.00125	0.0125	0.233994	0.357469	TRUE
Smim7	0	0.303	6.16	9.88	0.0029	0.0235	0.176186	0.275941	TRUE
1810058I24Rik	0	0.302	7.14	9.88	0.0029	0.0235	0.302856	0.417902	TRUE
Polr2i	0	0.302	6.63	11.3	0.00159	0.015	0.230078	0.347777	TRUE
Bcl10	0	0.301	6.99	8.28	0.00603	0.0411	0.26094	0.36431	TRUE
Rer1	0	0.298	7.5	9.03	0.00426	0.0316	0.343851	0.496009	TRUE
Stx4a	0	0.298	6.12	11.1	0.00171	0.0158	0.177107	0.2748	TRUE
Shisa5	0	0.298	7.09	10.8	0.0019	0.017	0.295256	0.40992	TRUE
Cltc	0	0.298	7.66	10.8	0.00194	0.0174	0.409489	0.534208	TRUE
4930503L19Rik	0	0.298	5.95	8.23	0.00616	0.0418	0.157301	0.253706	TRUE
Zfp91	0	0.297	7.93	12.6	0.000894	0.00965	0.439199	0.566135	TRUE
Nars	0	0.296	6.1	8.81	0.00471	0.0341	0.174804	0.263398	TRUE
Cox8a	0	0.296	9.36	10.2	0.00247	0.0209	0.650622	0.778221	TRUE
Snap23	0	0.295	6.32	9.12	0.00408	0.0305	0.189544	0.307868	TRUE
Tspan13	0	0.295	9.44	10.4	0.00229	0.0197	0.697374	0.781642	TRUE
Atox1	0	0.294	8.22	10.1	0.00268	0.0222	0.470751	0.602623	TRUE
Txn2	0	0.293	6.11	8.28	0.00602	0.041	0.166283	0.259407	TRUE
Pfdn1	0	0.293	7.19	10.9	0.00181	0.0165	0.306541	0.438997	TRUE
Gm16286	0	0.293	6.79	12.3	0.000999	0.0105	0.26094	0.374002	TRUE
mt-Cytb	0	0.293	12.7	8.29	0.006	0.041	0.995854	0.993158	TRUE
Atp5g3	0	0.292	7.87	10	0.00273	0.0225	0.409258	0.554732	TRUE
Rbm28	0	0.292	6.11	10.4	0.00227	0.0196	0.169277	0.270239	TRUE
Tmem176b	0	0.292	8.69	8.96	0.0044	0.0323	0.535928	0.678449	TRUE
Cnih4	0	0.291	7.2	8.93	0.00445	0.0326	0.299171	0.415621	TRUE
Gng5	0	0.291	9.88	7.92	0.00712	0.0468	0.7386	0.86488	TRUE
Arl1	0	0.291	7.41	11.5	0.00142	0.0137	0.334408	0.485177	TRUE
Ndufs8	0	0.291	6.57	8.31	0.00595	0.0407	0.221787	0.334664	TRUE
Ugp2	0	0.29	5.93	8.36	0.0058	0.04	0.160755	0.257697	TRUE
Ccnd3	0	0.29	6.92	9.44	0.00353	0.0272	0.262552	0.36317	TRUE
Rack1	0	0.288	9.98	11.1	0.00166	0.0155	0.730539	0.832953	TRUE
Sdha	0	0.287	6.81	12.5	0.000926	0.00991	0.258176	0.380844	TRUE
Rad23b	0	0.286	6.64	11.5	0.00141	0.0137	0.234915	0.344926	TRUE
Llph	0	0.286	6.89	9.12	0.0041	0.0306	0.267388	0.387685	TRUE
Rpl12	0	0.285	10.1	10.9	0.00187	0.0169	0.766697	0.859179	TRUE
Aco2	0	0.285	6.7	10.1	0.00265	0.0221	0.240212	0.355758	TRUE
Smdt1	0	0.285	8.46	12.8	0.000808	0.00886	0.509903	0.653364	TRUE
Tcf4	0	0.285	10	8.97	0.00438	0.0322	0.825656	0.887115	TRUE
Ndufs3	0	0.284	6.92	13	0.000744	0.00831	0.269	0.380274	TRUE
Ndufa7	0	0.284	8.22	11.6	0.00138	0.0135	0.474896	0.628278	TRUE
Serf2	0	0.282	9.83	9.94	0.00283	0.0231	0.744818	0.86317	TRUE
Pam	0	0.281	7.13	8.99	0.00434	0.0321	0.30631	0.404789	TRUE
Rapgef5	0	0.281	9.1	9.57	0.00334	0.0261	0.653386	0.767389	TRUE
Naa50	0	0.281	6.32	8.41	0.00566	0.0393	0.19438	0.294755	TRUE
Rpn1	0	0.28	7.17	12.4	0.00097	0.0103	0.319899	0.45496	TRUE
Cct4	0	0.28	7.39	8.22	0.00619	0.042	0.324735	0.467503	TRUE
Uqcr11	0	0.279	7.95	13	0.00077	0.00853	0.433441	0.576397	TRUE
Slc38a2	0	0.279	8.23	9.07	0.00419	0.0312	0.45532	0.606043	TRUE
Pebp1	0	0.278	8.21	7.77	0.00767	0.0493	0.456241	0.611745	TRUE
Map2k2	0	0.278	6.89	11.9	0.00122	0.0122	0.262322	0.383694	TRUE
Sirt2	0	0.276	6.13	8.09	0.0066	0.0441	0.179641	0.261688	TRUE
Mrpl30	0	0.275	6.68	9.57	0.00334	0.0261	0.233533	0.360319	TRUE
Eef1b2	0	0.275	9.45	9.38	0.00363	0.0278	0.66398	0.77138	TRUE
BC031181	0	0.273	7.08	8.78	0.00477	0.0344	0.284892	0.417332	TRUE
Mcl1	0	0.271	8.77	12.1	0.00108	0.0112	0.538231	0.690992	TRUE
Bcap31	0	0.27	7.31	7.9	0.00719	0.047	0.313911	0.478905	TRUE
Psma2	0	0.27	8.26	7.97	0.00698	0.0461	0.488485	0.618586	TRUE
Setd3	0	0.27	6.37	9.9	0.00288	0.0234	0.216029	0.320981	TRUE
Ndufs2	0	0.269	7.26	11.9	0.00119	0.012	0.309535	0.447548	TRUE
Dctn3	0	0.269	7.42	11.3	0.00156	0.0148	0.346154	0.470353	TRUE
Cox5b	0	0.268	7.94	9.53	0.0034	0.0265	0.415707	0.561003	TRUE
Swi5	0	0.268	7.76	10.7	0.00204	0.0179	0.401889	0.531927	TRUE
Nbdy	0	0.267	6.69	8.82	0.00469	0.034	0.234224	0.331813	TRUE
Mrps24	0	0.267	7.56	8.11	0.00651	0.0437	0.359281	0.5	TRUE
Cct2	0	0.266	7.72	7.89	0.00723	0.0472	0.374942	0.518814	TRUE
Copb2	0	0.266	6.82	11.6	0.00134	0.0132	0.25403	0.370582	TRUE
Rnf130	0	0.266	6.3	8.41	0.00568	0.0394	0.192999	0.282782	TRUE
Lrpap1	0	0.263	6.38	8.32	0.00593	0.0406	0.207047	0.303307	TRUE
Rras	0	0.262	7.71	10.4	0.00232	0.0199	0.374712	0.488027	TRUE
Ndufs7	0	0.262	7.02	8.43	0.00563	0.0391	0.283971	0.404219	TRUE
Hnrnpc	0	0.26	7.61	7.73	0.0078	0.0498	0.362045	0.50057	TRUE
Eif3g	0	0.26	6.65	8.14	0.00643	0.0433	0.238139	0.340935	TRUE
Ap2m1	0	0.26	7.29	14.5	0.0004	0.00505	0.321511	0.432725	TRUE
Capns1	0	0.259	8.15	12.2	0.00107	0.0111	0.459926	0.593501	TRUE
Vapb	0	0.258	6.45	8.14	0.00642	0.0433	0.217642	0.3187	TRUE
Cisd2	0	0.258	6.48	8.22	0.0062	0.0421	0.212575	0.31927	TRUE
Calm1	0	0.257	10.5	8.25	0.0061	0.0415	0.820359	0.888826	TRUE
Cers2	0	0.256	6.74	8.96	0.00441	0.0323	0.248733	0.358609	TRUE
Ndufb10	0	0.256	7.61	11	0.0018	0.0164	0.390603	0.527366	TRUE
Ddb1	0	0.256	7.02	8.53	0.00536	0.0376	0.302165	0.405359	TRUE
0610012G03Rik	0	0.255	7.35	9.73	0.00311	0.0247	0.34339	0.461231	TRUE
Pcmt1	0	0.253	7.02	10	0.00275	0.0227	0.280286	0.392246	TRUE
Atp5l	0	0.253	9.08	10.4	0.00233	0.02	0.647628	0.768529	TRUE
Psmd11	0	0.253	6.92	9.97	0.00278	0.0228	0.26854	0.388826	TRUE
Dad1	0	0.251	8.68	9.42	0.00356	0.0274	0.549977	0.693843	TRUE
Denr	0	0.248	6.8	8.61	0.00517	0.0366	0.251267	0.368871	TRUE
Ssu72	0	0.244	7.74	10.4	0.00231	0.0199	0.402579	0.539909	TRUE
Ndufb7	0	0.233	7.96	8.37	0.00579	0.0399	0.450253	0.599202	TRUE
Lamtor5	0	0.231	7.34	8.45	0.00556	0.0387	0.338784	0.469213	TRUE
Chchd2	0	0.231	10	7.87	0.00729	0.0475	0.777982	0.858609	TRUE
Ywhaz	0	0.23	8.62	8.72	0.00491	0.0351	0.567941	0.689282	TRUE
Glrx2	0	0.229	6.6	8.23	0.00617	0.0419	0.228006	0.322691	TRUE
Ndufa2	0	0.226	8.13	8.78	0.00478	0.0345	0.480424	0.624287	TRUE
Rap1b	0	0.225	8.61	8.75	0.00484	0.0347	0.541686	0.645382	TRUE
Psmb4	0	0.223	8.15	7.82	0.00749	0.0484	0.466145	0.597491	TRUE
Atp5a1	0	0.218	8.54	8.82	0.00469	0.034	0.532704	0.652223	TRUE
Cdc42	0	0.215	9.21	8.11	0.00652	0.0437	0.646246	0.756556	TRUE
Actn4	0	0.215	8.09	11.2	0.00164	0.0153	0.475587	0.604903	TRUE
Cnbp	0	0.209	8.5	7.8	0.00753	0.0486	0.52948	0.656214	TRUE
Rbm39	0	-0.207	9.63	8.68	0.00501	0.0357	0.840626	0.857469	TRUE
2007-03-01	0	-0.221	7.37	11.5	0.0014	0.0137	0.390603	0.446978	TRUE
Ccar1	0	-0.223	7.1	8.33	0.00589	0.0404	0.333026	0.371152	TRUE
Hnrnpa2b1	0	-0.229	9.51	8.17	0.00635	0.0429	0.770382	0.82041	TRUE
Rab6a	0	-0.229	7.18	9.58	0.00333	0.026	0.349378	0.394527	TRUE
Wac	0	-0.235	7.12	10.2	0.00257	0.0215	0.350069	0.400228	TRUE
Usp7	0	-0.236	6.96	7.98	0.00692	0.0459	0.331414	0.380274	TRUE
Zfp148	0	-0.237	6.89	8.9	0.00451	0.0329	0.30631	0.352908	TRUE
Plscr3	0	-0.238	7.35	10.2	0.00246	0.0208	0.375403	0.412201	TRUE
Ttc3	0	-0.239	7.6	9.68	0.00317	0.0251	0.430677	0.474914	TRUE
Elk3	0	-0.243	8.14	9.55	0.00337	0.0263	0.532934	0.558153	TRUE
Csnk1e	0	-0.246	7.46	9.36	0.00366	0.028	0.411101	0.439567	TRUE
Rasip1	0	-0.247	8.91	9.61	0.00328	0.0258	0.694611	0.706385	TRUE
Id3	0	-0.249	9.89	9.32	0.00374	0.0284	0.780516	0.794185	TRUE
Ddx5	0	-0.249	9.95	11.5	0.00144	0.0139	0.844081	0.86317	TRUE
Xrn2	0	-0.253	7.23	8.14	0.00642	0.0433	0.347536	0.411631	TRUE
Srsf11	0	-0.256	8.08	12.2	0.00106	0.011	0.517043	0.59008	TRUE
Map1lc3a	0	-0.257	7.59	8	0.00687	0.0456	0.401658	0.429875	TRUE
Afap1l1	0	-0.26	8.53	8.17	0.00633	0.0428	0.603869	0.622007	TRUE
Arid4b	0	-0.262	7.48	12.7	0.000843	0.00918	0.389682	0.437286	TRUE
Fubp1	0	-0.263	8.22	12.6	0.000899	0.00969	0.543068	0.595781	TRUE
Stx7	0	-0.263	6.46	8.07	0.00665	0.0444	0.248042	0.285633	TRUE
Ptbp3	0	-0.264	7.99	9.49	0.00345	0.0267	0.508982	0.54504	TRUE
Bclaf1	0	-0.269	7.91	10.8	0.0019	0.0171	0.497927	0.550741	TRUE
Chd4	0	-0.27	7.69	8.88	0.00456	0.0332	0.438277	0.466363	TRUE
Tcf12	0	-0.271	6.99	10.2	0.00257	0.0215	0.339245	0.382554	TRUE
Srsf6	0	-0.272	7.41	13.1	0.000733	0.00823	0.410871	0.460661	TRUE
Api5	0	-0.273	6.41	8.95	0.00442	0.0324	0.237909	0.275371	TRUE
Wasf2	0	-0.274	8.47	10.9	0.00186	0.0168	0.58222	0.606613	TRUE
Pcf11	0	-0.275	6.68	7.97	0.00695	0.046	0.267158	0.306157	TRUE
Rbfox2	0	-0.275	6.66	11.8	0.00124	0.0124	0.286274	0.322691	TRUE
Epc1	0	-0.275	6.02	9.13	0.00407	0.0305	0.191156	0.22634	TRUE
Gtf2i	0	-0.278	6.7	10.1	0.00261	0.0218	0.28374	0.326682	TRUE
Leprot	0	-0.28	7.34	11.5	0.00145	0.014	0.378627	0.429304	TRUE
Ttyh3	0	-0.28	7.34	11.6	0.00135	0.0132	0.384385	0.421893	TRUE
Hnrnph2	0	-0.281	6.68	9.62	0.00326	0.0257	0.279134	0.315279	TRUE
Ccnl2	0	-0.283	7.13	14.6	0.000392	0.00496	0.370106	0.41106	TRUE
Cmtm3	0	-0.283	6.96	8.29	0.00599	0.0409	0.29871	0.351197	TRUE
Snrnp48	0	-0.283	6.59	9.01	0.0043	0.0318	0.264625	0.313569	TRUE
Ctdsp2	0	-0.284	7.07	7.87	0.0073	0.0475	0.347536	0.380274	TRUE
Rest	0	-0.286	6.93	9.79	0.00302	0.0242	0.302626	0.336374	TRUE
Zranb1	0	-0.286	6.54	7.8	0.00755	0.0487	0.267388	0.290194	TRUE
Baz2b	0	-0.288	7.46	8.78	0.00478	0.0345	0.41778	0.435006	TRUE
Nfyb	0	-0.29	6	8	0.00687	0.0456	0.17918	0.206385	TRUE
Safb	0	-0.29	6.43	10.1	0.00258	0.0215	0.256333	0.2748	TRUE
Mier1	0	-0.292	7.37	11.5	0.0014	0.0137	0.400967	0.437856	TRUE
Hnrnph1	0	-0.293	8.14	7.9	0.0072	0.0471	0.58982	0.596921	TRUE
Fus	0	-0.294	8.83	11.2	0.00161	0.0151	0.681944	0.698404	TRUE
Cnot4	0	-0.295	6.27	10	0.00271	0.0224	0.236757	0.264538	TRUE
Helz	0	-0.295	6.44	9.93	0.00284	0.0232	0.249194	0.287913	TRUE
Pum1	0	-0.296	7.16	14	0.000492	0.00597	0.36596	0.391106	TRUE
Uhrf2	0	-0.296	6.85	15.2	0.000312	0.00414	0.30585	0.340935	TRUE
Dag1	0	-0.297	6.13	10.7	0.00204	0.0179	0.207738	0.233181	TRUE
Ubtf	0	-0.297	6.76	10.7	0.00198	0.0176	0.299171	0.31984	TRUE
Pbrm1	0	-0.298	7.99	13.7	0.000566	0.00668	0.501842	0.538769	TRUE
Ythdc1	0	-0.301	7.35	11.7	0.00129	0.0128	0.385997	0.413341	TRUE
Cpsf6	0	-0.301	7.15	11.8	0.00126	0.0126	0.368724	0.40707	TRUE
Zfp131	0	-0.302	6.35	9.47	0.00349	0.027	0.221096	0.259977	TRUE
Rbm25	0	-0.303	8.23	16.6	0.00018	0.00267	0.54445	0.597491	TRUE
Hip1	0	-0.305	7.45	10.6	0.00207	0.0182	0.412483	0.428734	TRUE
Pcdh12	0	-0.305	6.46	7.95	0.00703	0.0463	0.250345	0.27138	TRUE
Zmiz1	0	-0.306	7.59	10.7	0.002	0.0177	0.433441	0.465222	TRUE
Notch4	0	-0.306	6.84	9.61	0.00328	0.0258	0.309995	0.338655	TRUE
Aph1a	0	-0.307	7.6	16.8	0.000163	0.00248	0.415246	0.45382	TRUE
Notch1	0	-0.308	8.36	10.1	0.00266	0.0221	0.561492	0.602052	TRUE
Clasp1	0	-0.311	5.84	7.82	0.00746	0.0483	0.181944	0.209236	TRUE
Rit1	0	-0.312	5.78	7.98	0.00694	0.0459	0.166513	0.18358	TRUE
Gkap1	0	-0.312	7.24	8.32	0.00593	0.0406	0.360894	0.391106	TRUE
Kmt2e	0	-0.313	7.83	13.9	0.00051	0.00616	0.479503	0.505131	TRUE
Mplkip	0	-0.315	6.1	9.37	0.00365	0.0279	0.204744	0.235462	TRUE
Arid4a	0	-0.315	6.79	10.3	0.00237	0.0203	0.277982	0.307298	TRUE
Dido1	0	-0.316	6.34	14.6	0.000396	0.00501	0.240673	0.264538	TRUE
Sppl3	0	-0.317	6.88	8.2	0.00626	0.0424	0.327269	0.327822	TRUE
Ewsr1	0	-0.319	7.5	15	0.000337	0.00441	0.441271	0.472064	TRUE
Kif13a	0	-0.32	6.02	10.6	0.00209	0.0183	0.201981	0.22691	TRUE
Lbr	0	-0.321	6.47	8.96	0.00439	0.0323	0.238369	0.280502	TRUE
Hnrnpll	0	-0.321	5.99	11	0.00179	0.0163	0.19415	0.216648	TRUE
Cpne3	0	-0.323	6.07	11.3	0.00153	0.0146	0.201059	0.2252	TRUE
Hnrnpr	0	-0.323	7.47	14.4	0.000422	0.00525	0.415707	0.466363	TRUE
Nsd2	0	-0.323	6.48	7.72	0.00783	0.0499	0.230769	0.249145	TRUE
Ep400	0	-0.323	6.58	16.1	0.000219	0.00313	0.262782	0.295895	TRUE
Dip2b	0	-0.323	6.11	10.9	0.00185	0.0167	0.207738	0.230901	TRUE
Tdrd3	0	-0.324	5.24	7.74	0.00776	0.0497	0.124827	0.142531	TRUE
AU019823	0	-0.324	5.87	8.84	0.00466	0.0338	0.180332	0.201254	TRUE
Kansl1	0	-0.324	6.41	12	0.00115	0.0117	0.241363	0.265678	TRUE
Srsf3	0	-0.324	8.77	10.1	0.00267	0.0222	0.616306	0.675029	TRUE
Smarcc2	0	-0.325	5.81	11.4	0.00146	0.014	0.17135	0.191562	TRUE
Pwwp2a	0	-0.325	5.96	8.91	0.00449	0.0328	0.196914	0.214937	TRUE
Smchd1	0	-0.325	6.73	11.4	0.00146	0.014	0.271764	0.311288	TRUE
Morc3	0	-0.326	5.61	9.32	0.00374	0.0284	0.148088	0.173888	TRUE
Elf1	0	-0.327	6.53	10	0.00272	0.0225	0.257485	0.281072	TRUE
Rbm6	0	-0.327	6.4	10.4	0.00235	0.0201	0.254491	0.27423	TRUE
Fmnl3	0	-0.327	6.44	16.4	0.000193	0.00282	0.250576	0.27195	TRUE
Dnaja1	0	-0.328	9.17	10.8	0.00195	0.0174	0.665362	0.738883	TRUE
BC005561	0	-0.328	7.04	11.1	0.00169	0.0156	0.332335	0.368871	TRUE
Gatad2b	0	-0.329	6.98	11.6	0.00135	0.0132	0.342469	0.351767	TRUE
Tie1	0	-0.329	8.04	8.52	0.0054	0.0378	0.552971	0.554162	TRUE
Dhx15	0	-0.329	6.66	18.2	9.66e-05	0.00166	0.284201	0.314709	TRUE
Phf14	0	-0.329	7.33	15.4	0.000283	0.00384	0.394519	0.415621	TRUE
Ist1	0	-0.329	5.43	7.84	0.0074	0.048	0.145555	0.155644	TRUE
Ubn1	0	-0.329	7.56	12.1	0.00112	0.0115	0.415016	0.45496	TRUE
Mga	0	-0.33	6.51	9.08	0.00417	0.031	0.267388	0.286203	TRUE
Nfib	0	-0.33	9.38	13.3	0.000666	0.00765	0.780746	0.77366	TRUE
Sptssa	0	-0.33	6.96	8.83	0.00468	0.0339	0.312989	0.343786	TRUE
Gpatch8	0	-0.331	6.69	13	0.000765	0.00848	0.289498	0.324401	TRUE
Txlna	0	-0.332	5.75	9.3	0.00377	0.0286	0.163289	0.193273	TRUE
Sash1	0	-0.332	7.7	11	0.00173	0.0159	0.469599	0.479475	TRUE
Akap11	0	-0.332	5.66	8.39	0.00572	0.0395	0.15638	0.169897	TRUE
Rcor1	0	-0.332	6.46	10.5	0.00218	0.019	0.258176	0.282782	TRUE
Cdc5l	0	-0.332	6.15	10.2	0.00249	0.021	0.195071	0.22577	TRUE
Vkorc1l1	0	-0.333	5.34	7.84	0.00742	0.0481	0.127591	0.149373	TRUE
Cbfa2t3	0	-0.333	7.69	10.3	0.00245	0.0207	0.450484	0.436716	TRUE
Ccdc82	0	-0.333	5.92	8.83	0.00467	0.0338	0.185398	0.206956	TRUE
Xpo1	0	-0.333	6.14	8.09	0.00659	0.0441	0.208199	0.224629	TRUE
Dcaf8	0	-0.334	6.66	9.92	0.00285	0.0233	0.289268	0.309578	TRUE
Tmem88	0	-0.334	5.97	8.56	0.0053	0.0372	0.188392	0.208096	TRUE
Zfp260	0	-0.335	5.86	8.57	0.00526	0.0371	0.181023	0.192702	TRUE
Pxk	0	-0.335	5.55	8.46	0.00555	0.0386	0.14947	0.160205	TRUE
Fem1c	0	-0.336	5.52	8.65	0.00508	0.036	0.142791	0.158495	TRUE
Dhx9	0	-0.339	6.45	11	0.00174	0.016	0.248273	0.265678	TRUE
Slc16a2	0	-0.339	5.87	8.77	0.00479	0.0345	0.174574	0.196123	TRUE
She	0	-0.339	7.53	9.89	0.00289	0.0234	0.421004	0.45439	TRUE
Rasal2	0	-0.34	7.35	10.9	0.00181	0.0165	0.394519	0.405359	TRUE
Gid8	0	-0.341	4.92	8.61	0.00636	0.0429	0.0946568	0.109464	TRUE
Cdc40	0	-0.341	6.14	11.7	0.00133	0.0131	0.214648	0.239453	TRUE
Zkscan3	0	-0.342	6.23	13.3	0.000667	0.00765	0.222939	0.254846	TRUE
Nsd1	0	-0.342	7.34	17.3	0.000134	0.00213	0.398895	0.441277	TRUE
Vcpip1	0	-0.343	5.54	7.97	0.00698	0.0461	0.150161	0.167617	TRUE
Nr2c2	0	-0.343	5.98	9.9	0.00287	0.0234	0.199217	0.211517	TRUE
Ilf3	0	-0.343	5.84	14.1	0.000472	0.00575	0.175956	0.189282	TRUE
Kbtbd2	0	-0.344	6.2	14.4	0.000427	0.00529	0.214417	0.246864	TRUE
Ctbp2	0	-0.344	5.96	14.2	0.000468	0.0057	0.199908	0.210376	TRUE
Ube2g1	0	-0.344	6.36	9.57	0.00333	0.0261	0.242515	0.244584	TRUE
Srsf2	0	-0.344	8.47	10.6	0.00207	0.0181	0.571626	0.625998	TRUE
Ripk1	0	-0.344	6.44	11.5	0.00143	0.0138	0.240673	0.265108	TRUE
Kdm2a	0	-0.344	6.71	13.6	0.000592	0.00693	0.289728	0.300456	TRUE
Smarcad1	0	-0.345	5.72	9.45	0.00351	0.0271	0.15661	0.184151	TRUE
Btg1	0	-0.345	7.36	17.2	0.000139	0.00219	0.375173	0.406499	TRUE
Stk3	0	-0.345	5.79	10.9	0.00186	0.0168	0.17135	0.191562	TRUE
Rsrc2	0	-0.346	7.72	17.9	0.000106	0.00179	0.467987	0.492018	TRUE
Cnot3	0	-0.346	5.56	7.97	0.00698	0.0461	0.154076	0.172178	TRUE
Ppfia1	0	-0.346	5.96	10.1	0.00266	0.0221	0.189774	0.196123	TRUE
Add1	0	-0.347	6.72	9.45	0.00353	0.0272	0.284431	0.310148	TRUE
Utrn	0	-0.347	7.19	9.52	0.00342	0.0265	0.368263	0.374002	TRUE
Casc3	0	-0.348	5.45	10.7	0.00198	0.0176	0.140949	0.148803	TRUE
Cdk14	0	-0.349	7.61	13	0.00075	0.00837	0.444726	0.45268	TRUE
Trafd1	0	-0.349	5.77	9.09	0.00415	0.0309	0.169047	0.190992	TRUE
Fgd5	0	-0.349	7.39	17.3	0.000137	0.00216	0.400737	0.431015	TRUE
Hoxb4	0	-0.349	5.5	9.64	0.00322	0.0255	0.13427	0.157925	TRUE
Tlnrd1	0	-0.35	6.95	10.6	0.00207	0.0181	0.314371	0.337514	TRUE
Hdac7	0	-0.35	7.71	10.7	0.00202	0.0178	0.489175	0.502851	TRUE
Fam160b1	0	-0.35	6.24	11.4	0.00146	0.014	0.23146	0.253706	TRUE
Ankrd50	0	-0.351	6.09	8.3	0.00598	0.0409	0.210963	0.219498	TRUE
Tspan18	0	-0.352	6.94	9.43	0.00354	0.0272	0.312068	0.330673	TRUE
Zhx1	0	-0.352	6.02	10.1	0.00268	0.0222	0.196223	0.210946	TRUE
Zmym4	0	-0.353	5.89	9.05	0.00421	0.0313	0.187702	0.198974	TRUE
Fam98c	0	-0.353	5.22	8.66	0.00506	0.0359	0.118609	0.133979	TRUE
Ddx6	0	-0.353	7.66	16.7	0.000171	0.00257	0.460157	0.474914	TRUE
Kif2a	0	-0.353	6.92	15.3	0.000295	0.00397	0.301704	0.330103	TRUE
Mgea5	0	-0.353	6.59	12.1	0.00109	0.0113	0.280286	0.302166	TRUE
Git2	0	-0.354	7.91	9.08	0.00417	0.0311	0.532013	0.536488	TRUE
Evl	0	-0.354	6.72	10.6	0.00212	0.0185	0.280516	0.299316	TRUE
Pknox1	0	-0.354	5.25	8.81	0.00472	0.0341	0.1193	0.132839	TRUE
Gnaq	0	-0.354	7.77	15.9	0.00023	0.00325	0.475587	0.490308	TRUE
Gnpda2	0	-0.357	5.81	8.28	0.00604	0.0412	0.169968	0.188141	TRUE
Terf2ip	0	-0.357	4.98	8.4	0.0057	0.0395	0.102718	0.113455	TRUE
Nup153	0	-0.357	5.4	9.23	0.00388	0.0293	0.139106	0.149943	TRUE
Ash1l	0	-0.358	7.68	20.7	3.75e-05	0.000797	0.464763	0.468073	TRUE
Nova2	0	-0.358	6.55	8.59	0.00522	0.0368	0.272916	0.286203	TRUE
Fam76b	0	-0.358	6.15	12.3	0.00102	0.0108	0.221327	0.237742	TRUE
Trim33	0	-0.359	5.85	16.8	0.000161	0.00245	0.174804	0.192132	TRUE
Prpf38b	0	-0.359	7.11	19.4	6.04e-05	0.00116	0.361124	0.393957	TRUE
Apopt1	0	-0.359	5.93	10.5	0.00218	0.019	0.181713	0.209236	TRUE
Raph1	0	-0.361	8.24	9.1	0.00412	0.0307	0.570244	0.564424	TRUE
Ggta1	0	-0.361	6.08	13.4	0.000634	0.00736	0.212575	0.224629	TRUE
Smc6	0	-0.361	7.24	15.7	0.000252	0.00349	0.349839	0.376853	TRUE
Sfpq	0	-0.363	8.62	22.2	2.25e-05	0.000536	0.640488	0.672178	TRUE
Ifnar2	0	-0.363	5.84	10.1	0.00263	0.0219	0.177798	0.193843	TRUE
Mknk2	0	-0.366	6.66	14.8	0.000357	0.00461	0.282128	0.297035	TRUE
Kin	0	-0.367	5.91	12	0.00117	0.0119	0.185859	0.201254	TRUE
Zfp644	0	-0.367	7.53	14.1	0.000473	0.00576	0.439199	0.472634	TRUE
Wdr45b	0	-0.367	5.75	12.2	0.00106	0.011	0.165131	0.18244	TRUE
Hivep1	0	-0.367	5.63	11.6	0.00134	0.0132	0.155919	0.165906	TRUE
Rbm18	0	-0.368	6.18	11.5	0.00143	0.0138	0.218102	0.238312	TRUE
Nelfa	0	-0.368	5	10.5	0.00221	0.0191	0.10433	0.112315	TRUE
Cep295	0	-0.368	5.12	8.14	0.00643	0.0433	0.107324	0.122577	TRUE
Ldb1	0	-0.368	6.35	11.4	0.00149	0.0143	0.242515	0.250285	TRUE
Gimap9	0	-0.369	6.19	9.12	0.00408	0.0305	0.193229	0.22862	TRUE
Cfap20	0	-0.369	6.6	8.56	0.00529	0.0372	0.262322	0.293615	TRUE
Tug1	0	-0.369	6.13	9.33	0.00372	0.0283	0.211193	0.224629	TRUE
Rif1	0	-0.37	6.65	12.3	0.00103	0.0108	0.269922	0.287343	TRUE
Plekhg1	0	-0.371	6.27	13.4	0.000626	0.00727	0.234454	0.256556	TRUE
Nfat5	0	-0.371	7.01	7.98	0.00692	0.0459	0.341778	0.338655	TRUE
Smco4	0	-0.371	6.15	13	0.000753	0.00839	0.204514	0.221779	TRUE
Rbbp8	0	-0.371	5.06	8.02	0.00681	0.0454	0.100645	0.112885	TRUE
Gle1	0	-0.372	6.07	12	0.00117	0.0119	0.209351	0.216648	TRUE
Tra2b	0	-0.372	8.08	17.2	0.000142	0.00223	0.512897	0.54504	TRUE
Myef2	0	-0.373	6.07	8.77	0.00481	0.0346	0.201981	0.214937	TRUE
Arhgef1	0	-0.373	6.72	8.99	0.00435	0.0321	0.299401	0.309008	TRUE
Numa1	0	-0.373	6.13	12.2	0.00106	0.011	0.218102	0.2252	TRUE
Zfp871	0	-0.373	6.21	14.3	0.000435	0.00536	0.226393	0.244014	TRUE
Cbx1	0	-0.374	7.28	12	0.00113	0.0115	0.372179	0.41049	TRUE
Ice1	0	-0.374	5.85	13	0.000741	0.00829	0.182174	0.190422	TRUE
Cdc42ep1	0	-0.374	6.9	14.6	0.000395	0.00499	0.310456	0.330103	TRUE
Qars	0	-0.375	5.17	10.2	0.00247	0.0208	0.116076	0.129989	TRUE
Mecp2	0	-0.377	5.64	9.33	0.00372	0.0283	0.167434	0.173888	TRUE
Zfp62	0	-0.377	5.64	8.84	0.00465	0.0338	0.151082	0.173888	TRUE
Sox4	0	-0.377	8.92	12.7	0.000859	0.00933	0.620912	0.619726	TRUE
Cyyr1	0	-0.377	9.1	12.5	0.000942	0.01	0.74643	0.713227	TRUE
Akap8l	0	-0.377	5.2	7.88	0.00725	0.0473	0.119991	0.131129	TRUE
Crnkl1	0	-0.378	5.09	10.6	0.00215	0.0187	0.112851	0.122007	TRUE
Dip2c	0	-0.378	4.98	9.09	0.00414	0.0309	0.103178	0.111174	TRUE
Ctnnd1	0	-0.379	7.79	14.7	0.000376	0.00482	0.473745	0.503421	TRUE
Pik3r1	0	-0.379	6.37	11.3	0.00159	0.015	0.242976	0.260547	TRUE
Qser1	0	-0.38	5.91	14.3	0.000442	0.00543	0.185168	0.191562	TRUE
Elf2	0	-0.38	7.26	19.3	6.42e-05	0.00121	0.364809	0.396237	TRUE
Arnt	0	-0.38	5.43	8.75	0.00484	0.0347	0.147167	0.149943	TRUE
Lpcat3	0	-0.38	5.59	8.53	0.00537	0.0376	0.15684	0.163626	TRUE
Ncoa2	0	-0.381	5.65	8.41	0.00568	0.0393	0.158222	0.171608	TRUE
Samhd1	0	-0.381	5.55	10.8	0.00189	0.017	0.14901	0.155644	TRUE
Kdm5a	0	-0.383	6.74	16	0.000225	0.00319	0.29848	0.31984	TRUE
Irf2	0	-0.383	7.1	25.8	6.58e-06	0.000197	0.353293	0.380274	TRUE
B4galt4	0	-0.383	6.09	7.72	0.00782	0.0499	0.205896	0.217788	TRUE
Naa16	0	-0.385	5.15	11.2	0.0016	0.015	0.109857	0.120867	TRUE
Rbm5	0	-0.385	7.15	18.3	9.38e-05	0.00162	0.375633	0.388255	TRUE
Srsf1	0	-0.385	6.82	17.6	0.000121	0.00199	0.307232	0.338655	TRUE
Bptf	0	-0.385	7.65	21.9	2.44e-05	0.00057	0.458314	0.485177	TRUE
Itm2c	0	-0.386	6.95	13.3	0.000658	0.00758	0.320359	0.332953	TRUE
Swt1	0	-0.386	6.15	11.7	0.00129	0.0128	0.210502	0.232041	TRUE
Zfp292	0	-0.386	7.36	19.4	6.21e-05	0.00118	0.391525	0.415621	TRUE
Exoc6b	0	-0.386	5.25	12.6	0.000887	0.00958	0.122985	0.13626	TRUE
Atxn7l3	0	-0.386	5.29	9.85	0.00294	0.0237	0.124367	0.13797	TRUE
Daam1	0	-0.386	7.3	14.6	0.000386	0.00491	0.393828	0.397948	TRUE
Atf7	0	-0.386	5.99	7.97	0.00698	0.0461	0.196914	0.205815	TRUE
Fbrsl1	0	-0.387	5.65	9.01	0.00431	0.0318	0.166053	0.173888	TRUE
Rb1	0	-0.387	5.61	7.95	0.00705	0.0464	0.15638	0.163056	TRUE
Smarcd2	0	-0.387	5.7	11.8	0.00125	0.0125	0.168816	0.18244	TRUE
Srsf4	0	-0.388	6.14	17.5	0.000125	0.00203	0.209811	0.230331	TRUE
Ncbp3	0	-0.388	5.64	9.75	0.00308	0.0246	0.164901	0.18016	TRUE
Lsm14b	0	-0.389	5.07	9.39	0.00362	0.0278	0.112621	0.118016	TRUE
Mpdz	0	-0.389	5.39	10.3	0.00244	0.0207	0.130355	0.13797	TRUE
Far1	0	-0.389	6.55	18.6	8.42e-05	0.00149	0.270152	0.288483	TRUE
Hp1bp3	0	-0.39	7.18	21.6	2.75e-05	0.000626	0.362275	0.376283	TRUE
Tcaf1	0	-0.39	6.38	23.4	1.45e-05	0.000373	0.23146	0.251425	TRUE
Ptov1	0	-0.39	7	10.2	0.00249	0.021	0.321511	0.345496	TRUE
Ifngr1	0	-0.39	7.26	12.9	0.000771	0.00854	0.38024	0.393387	TRUE
Dram2	0	-0.391	6.97	10	0.00275	0.0226	0.345002	0.345496	TRUE
Atp1b3	0	-0.391	7.8	10.9	0.00183	0.0166	0.457623	0.482326	TRUE
Caml	0	-0.391	6.07	14.7	0.00038	0.00485	0.20912	0.222349	TRUE
Mllt10	0	-0.392	6.44	18.3	9.32e-05	0.00161	0.251267	0.267389	TRUE
Lrif1	0	-0.392	5.68	10.8	0.00195	0.0174	0.157761	0.166477	TRUE
Tal1	0	-0.392	6.07	10.6	0.00215	0.0188	0.206357	0.212087	TRUE
Zdhhc17	0	-0.392	5.64	12.1	0.00112	0.0115	0.165131	0.168187	TRUE
Msl2	0	-0.392	5.64	15.6	0.000264	0.00363	0.16421	0.171608	TRUE
Usp22	0	-0.392	6.03	11.9	0.00118	0.0119	0.206587	0.212087	TRUE
Nufip2	0	-0.392	6.72	13.1	0.000736	0.00826	0.297789	0.313569	TRUE
Cul7	0	-0.392	4.86	8.14	0.00643	0.0433	0.0985721	0.103193	TRUE
Mrpl24	0	-0.393	6.37	13	0.000739	0.00828	0.240903	0.266249	TRUE
Ing1	0	-0.393	6.56	13.9	0.000525	0.0063	0.249885	0.27081	TRUE
Cox7a2l	0	-0.393	8.29	13.2	0.000681	0.00778	0.535468	0.537058	TRUE
Map3k11	0	-0.393	6.63	11.5	0.00144	0.0139	0.279595	0.289624	TRUE
Pbx3	0	-0.394	5.55	12.8	0.000835	0.0091	0.143943	0.153934	TRUE
Anapc13	0	-0.394	5.92	14	0.000492	0.00597	0.176877	0.208096	TRUE
Ssh1	0	-0.395	5.42	9.29	0.00379	0.0287	0.139797	0.147662	TRUE
Lcp1	0	-0.395	6.81	14.2	0.000454	0.00556	0.299401	0.31699	TRUE
0610009O20Rik	0	-0.395	5.07	8.38	0.00576	0.0398	0.110778	0.115735	TRUE
Pik3ca	0	-0.396	6.42	13.8	0.000536	0.0064	0.25403	0.257697	TRUE
Scmh1	0	-0.396	5.15	8.43	0.00561	0.039	0.116306	0.126568	TRUE
Pak4	0	-0.396	5.66	10.4	0.0023	0.0198	0.157761	0.159635	TRUE
Rel	0	-0.396	5.69	7.9	0.0072	0.0471	0.151773	0.169327	TRUE
Cpd	0	-0.396	8.24	10.4	0.00233	0.02	0.570474	0.570696	TRUE
Gxylt1	0	-0.396	6	10.1	0.0026	0.0217	0.197144	0.204675	TRUE
Ak3	0	-0.396	6.02	12.4	0.000958	0.0102	0.195993	0.194983	TRUE
Stxbp5	0	-0.397	5.12	7.79	0.00757	0.0488	0.114003	0.121437	TRUE
Eif4ebp2	0	-0.397	6.3	18.2	9.62e-05	0.00165	0.23146	0.243444	TRUE
Xpo7	0	-0.397	5.48	12.1	0.00112	0.0115	0.144404	0.149373	TRUE
Spin1	0	-0.397	6.4	12.4	0.000951	0.0101	0.252418	0.269099	TRUE
Sun1	0	-0.399	5.65	9.99	0.00277	0.0227	0.169507	0.174458	TRUE
Maf1	0	-0.399	5.77	10.8	0.00191	0.0171	0.169047	0.186431	TRUE
Usp6nl	0	-0.4	5.27	8.01	0.00683	0.0455	0.128282	0.139681	TRUE
Ing2	0	-0.402	5.59	8.22	0.00618	0.042	0.146707	0.151653	TRUE
Setd2	0	-0.403	6.65	14.4	0.000433	0.00535	0.287425	0.309008	TRUE
Gpbp1l1	0	-0.404	5.69	15	0.000332	0.00435	0.172271	0.186431	TRUE
Tbc1d10b	0	-0.404	4.93	8.93	0.00445	0.0326	0.100875	0.107184	TRUE
Arl15	0	-0.404	6.66	10.2	0.00253	0.0213	0.27637	0.281072	TRUE
Ccdc186	0	-0.404	6.06	15.9	0.000235	0.0033	0.199447	0.212657	TRUE
Rprd1b	0	-0.405	5.64	16.9	0.000156	0.00238	0.158913	0.172748	TRUE
Nhsl2	0	-0.405	5.35	8.62	0.00514	0.0364	0.128512	0.13512	TRUE
Ubn2	0	-0.406	6.97	12	0.00117	0.0119	0.347075	0.353478	TRUE
Eif2ak2	0	-0.406	5.64	9.76	0.00306	0.0244	0.145325	0.160775	TRUE
Ing4	0	-0.407	5.66	11.1	0.00168	0.0156	0.155919	0.178449	TRUE
Gse1	0	-0.407	6.11	9.42	0.00356	0.0274	0.207969	0.217218	TRUE
Strbp	0	-0.41	5.57	13	0.000755	0.0084	0.148088	0.163626	TRUE
Wdr48	0	-0.412	5.02	8.88	0.00456	0.0332	0.109166	0.113455	TRUE
Atp9a	0	-0.413	5.31	8.48	0.00548	0.0382	0.129664	0.132269	TRUE
Ikbkb	0	-0.413	6.14	11.5	0.0014	0.0137	0.227545	0.22748	TRUE
2410089E03Rik	0	-0.414	4.96	9.42	0.00357	0.0274	0.0999539	0.109464	TRUE
Mkl2	0	-0.414	6.24	13.2	0.000688	0.00784	0.235836	0.244014	TRUE
Smarca2	0	-0.416	8.39	10.3	0.00242	0.0205	0.579917	0.557583	TRUE
Wipf1	0	-0.417	5.83	15.2	0.00031	0.00414	0.181483	0.187001	TRUE
Cdkn1b	0	-0.417	6	11.7	0.00133	0.0131	0.193229	0.198974	TRUE
Tshz1	0	-0.417	5.74	14.5	0.000406	0.0051	0.164901	0.167047	TRUE
Ube2d1	0	-0.418	5.9	16.8	0.000165	0.0025	0.184017	0.202395	TRUE
Ulk2	0	-0.418	5.48	9.04	0.00425	0.0315	0.150392	0.147662	TRUE
Arglu1	0	-0.419	8.67	21.4	2.99e-05	0.000666	0.665131	0.68187	TRUE
Cbfb	0	-0.419	5.98	19.1	6.98e-05	0.00129	0.197835	0.204105	TRUE
Fam181b	0	-0.42	5.77	8.67	0.00504	0.0358	0.160755	0.152794	TRUE
Clcn3	0	-0.42	5.69	10.8	0.00197	0.0175	0.172731	0.173318	TRUE
Klf11	0	-0.42	5.43	13.4	0.000635	0.00736	0.133809	0.141961	TRUE
Nbr1	0	-0.421	6.01	12	0.00113	0.0115	0.202441	0.214367	TRUE
Rtf1	0	-0.422	7.39	22	2.44e-05	0.000569	0.394058	0.40707	TRUE
Zbtb46	0	-0.422	5.28	7.85	0.00737	0.0478	0.125288	0.128848	TRUE
Hmbox1	0	-0.422	7.04	8.61	0.00518	0.0366	0.363888	0.359179	TRUE
Bace1	0	-0.422	4.95	8.95	0.00442	0.0324	0.10456	0.111745	TRUE
Smarcc1	0	-0.423	5.92	12	0.00113	0.0115	0.182865	0.197834	TRUE
Asxl1	0	-0.425	5.68	10.7	0.00202	0.0178	0.161216	0.168757	TRUE
Thsd1	0	-0.425	6.38	15.9	0.000232	0.00328	0.254491	0.254276	TRUE
Xbp1	0	-0.425	6.95	23.4	1.47e-05	0.000378	0.325196	0.327252	TRUE
Zfp207	0	-0.425	6.87	22.1	2.29e-05	0.000544	0.323814	0.336944	TRUE
Btbd7	0	-0.425	7.71	22.8	1.84e-05	0.000457	0.489175	0.489738	TRUE
Zfp326	0	-0.427	7.27	23.6	1.38e-05	0.000357	0.364348	0.395097	TRUE
2011-09-01	0	-0.428	7.04	19.3	6.42e-05	0.00121	0.347536	0.356899	TRUE
Cfap97	0	-0.428	5.08	8.61	0.00518	0.0366	0.109397	0.115165	TRUE
Anp32e	0	-0.429	7.22	11.1	0.00171	0.0158	0.331184	0.36545	TRUE
Cxcl15	0	-0.429	5.03	8.39	0.00572	0.0395	0.108475	0.116876	TRUE
Idh1	0	-0.43	4.87	9.13	0.00408	0.0305	0.0960387	0.103193	TRUE
Lrrcc1	0	-0.43	5.51	10.4	0.00235	0.0201	0.140949	0.147092	TRUE
Rasa2	0	-0.431	5.54	12.3	0.001	0.0106	0.148549	0.159065	TRUE
Slf2	0	-0.431	5.37	14.8	0.000365	0.0047	0.132427	0.142531	TRUE
Terf1	0	-0.433	5.13	7.91	0.00718	0.047	0.110088	0.114025	TRUE
Tra2a	0	-0.433	7.8	20	5.02e-05	0.001	0.515891	0.504561	TRUE
Abhd17c	0	-0.433	6.43	9.2	0.00395	0.0297	0.245048	0.251995	TRUE
Cyld	0	-0.433	5.09	8.51	0.00542	0.0379	0.114233	0.117446	TRUE
Zbtb37	0	-0.434	4.94	9.71	0.00313	0.0249	0.099263	0.109464	TRUE
Hyal2	0	-0.435	6.88	28	3.14e-06	0.000109	0.318517	0.329532	TRUE
Pard3b	0	-0.436	5.49	8.31	0.00594	0.0407	0.147628	0.145382	TRUE
Thap3	0	-0.436	5.5	8.94	0.00445	0.0326	0.154307	0.158495	TRUE
Ttc28	0	-0.436	7.58	19.1	6.76e-05	0.00126	0.437817	0.437856	TRUE
Erf	0	-0.436	5.62	11.6	0.00136	0.0133	0.152234	0.168757	TRUE
Ehmt1	0	-0.437	6.3	15.4	0.000289	0.00391	0.23146	0.237172	TRUE
Chst7	0	-0.437	5.06	9.27	0.00382	0.0289	0.109166	0.117446	TRUE
Mdm4	0	-0.438	6.16	14.2	0.000467	0.00569	0.225472	0.232611	TRUE
Gbp9	0	-0.438	5.5	8.97	0.00438	0.0322	0.136343	0.148233	TRUE
Kat6a	0	-0.438	6.45	18.6	8.35e-05	0.00148	0.255412	0.252566	TRUE
Mtss1l	0	-0.438	6.23	16.5	0.000182	0.00269	0.220175	0.22919	TRUE
Tnks1bp1	0	-0.439	5.33	8.89	0.00454	0.0331	0.13427	0.129418	TRUE
Yap1	0	-0.44	5.77	14.7	0.000383	0.00488	0.169968	0.18073	TRUE
Birc2	0	-0.441	5.57	10.7	0.00203	0.0178	0.157761	0.164766	TRUE
Armcx1	0	-0.442	6.09	18.6	8.32e-05	0.00147	0.202672	0.224059	TRUE
Ushbp1	0	-0.442	7.28	16	0.00022	0.00314	0.407877	0.393957	TRUE
Ier2	0	-0.442	9.85	14	0.000502	0.00608	0.715339	0.741163	TRUE
Bvht	0	-0.442	7.1	19.4	6.23e-05	0.00119	0.351221	0.334094	TRUE
Trmt1l	0	-0.443	5.09	9.49	0.00346	0.0268	0.1117	0.122577	TRUE
Cdr2l	0	-0.443	6.34	20.5	4.08e-05	0.000849	0.235145	0.237172	TRUE
Arhgap17	0	-0.444	6.06	19.7	5.58e-05	0.00109	0.21626	0.216648	TRUE
Tcf3	0	-0.444	6.39	24.9	8.67e-06	0.000245	0.256333	0.260547	TRUE
Ikzf5	0	-0.445	5.31	11.1	0.00172	0.0158	0.129664	0.133979	TRUE
Arhgef40	0	-0.446	5.09	10.6	0.00208	0.0182	0.11216	0.118016	TRUE
Pgap2	0	-0.448	5.41	11.5	0.00142	0.0138	0.137264	0.139681	TRUE
Ripply3	0	-0.448	7.23	20.6	4.01e-05	0.000838	0.351912	0.346636	TRUE
Mapre2	0	-0.448	6.15	24.6	9.69e-06	0.000269	0.217411	0.210376	TRUE
Map3k2	0	-0.448	5.34	11.3	0.00153	0.0146	0.132427	0.143101	TRUE
Tbl1xr1	0	-0.451	5.13	12.7	0.000867	0.00939	0.117688	0.123147	TRUE
Vps37b	0	-0.451	5.13	13.2	0.000681	0.00778	0.115385	0.120296	TRUE
Ino80e	0	-0.451	5.32	13.8	0.000552	0.00656	0.131046	0.1374	TRUE
Rbm12	0	-0.452	4.92	10.7	0.00198	0.0176	0.102718	0.104903	TRUE
Ccnl1	0	-0.452	7.99	26.6	4.99e-06	0.000159	0.505527	0.508552	TRUE
Spast	0	-0.452	5.68	16.7	0.000168	0.00253	0.169737	0.177309	TRUE
Npr1	0	-0.453	6.88	12.8	0.00083	0.00907	0.329802	0.338084	TRUE
Prdm2	0	-0.453	5.71	11.3	0.00158	0.0149	0.161907	0.176169	TRUE
Smad4	0	-0.453	6.77	21.1	3.31e-05	0.000725	0.315062	0.314139	TRUE
Gtf2b	0	-0.454	6.31	11.4	0.00146	0.014	0.222248	0.241733	TRUE
Creb1	0	-0.456	6.41	17.4	0.000129	0.00207	0.253109	0.261688	TRUE
Gltp	0	-0.456	6.66	29.3	2.06e-06	7.71e-05	0.284661	0.2748	TRUE
Pitpnc1	0	-0.456	7.78	13.8	0.000536	0.0064	0.479733	0.465222	TRUE
Arid2	0	-0.457	6.52	14.8	0.000368	0.00473	0.275679	0.281072	TRUE
Nfkb1	0	-0.458	7.07	18.7	7.87e-05	0.0014	0.3731	0.370582	TRUE
Cdk8	0	-0.458	5.81	14.2	0.000462	0.00564	0.189774	0.192132	TRUE
Antxr1	0	-0.458	6.41	13.6	0.000594	0.00694	0.262322	0.247434	TRUE
Sigirr	0	-0.458	4.92	8.98	0.00437	0.0322	0.101566	0.102052	TRUE
Atp2b1	0	-0.459	9.03	20.4	4.24e-05	0.000874	0.721096	0.708096	TRUE
Efna1	0	-0.46	6.97	10.3	0.00244	0.0207	0.312068	0.295325	TRUE
Adipor2	0	-0.46	6.19	12.3	0.00102	0.0107	0.232612	0.222919	TRUE
Cep57	0	-0.46	5.43	11.6	0.00137	0.0134	0.130585	0.13854	TRUE
Crot	0	-0.461	4.91	10.2	0.00251	0.0211	0.10479	0.102623	TRUE
Atf7ip	0	-0.461	6.24	17.8	0.000114	0.00189	0.231921	0.231471	TRUE
Limd1	0	-0.461	5.76	26.8	4.63e-06	0.000149	0.173883	0.1813	TRUE
Nfrkb	0	-0.462	5.16	16.8	0.000165	0.0025	0.118609	0.123147	TRUE
Lipa	0	-0.462	5.17	8.53	0.00536	0.0376	0.120221	0.123147	TRUE
9930021J03Rik	0	-0.463	6.13	18.4	9.01e-05	0.00158	0.217411	0.224059	TRUE
Abcc5	0	-0.464	5.35	8.42	0.00564	0.0391	0.135652	0.13569	TRUE
Kank3	0	-0.464	8.05	34.5	4.23e-07	2.15e-05	0.539383	0.539339	TRUE
Pltp	0	-0.465	8.24	8.71	0.00494	0.0353	0.542837	0.497719	TRUE
Nynrin	0	-0.465	5.03	11.1	0.00173	0.0159	0.109627	0.108324	TRUE
Tfdp2	0	-0.466	5.93	16	0.000221	0.00314	0.187241	0.188712	TRUE
Arhgap31	0	-0.466	8.59	24.4	1.03e-05	0.000281	0.661907	0.649943	TRUE
Agrn	0	-0.467	6.84	23.8	1.29e-05	0.000336	0.320359	0.333523	TRUE
Btrc	0	-0.468	5.39	8.95	0.00442	0.0324	0.137955	0.145952	TRUE
Abl1	0	-0.469	5.61	17.6	0.000119	0.00196	0.160986	0.163056	TRUE
Lrch1	0	-0.469	5.14	9.88	0.0029	0.0235	0.118379	0.118016	TRUE
Mmp14	0	-0.471	6.93	21.4	3e-05	0.000667	0.336481	0.340935	TRUE
Zfp280d	0	-0.471	6.25	18.9	7.52e-05	0.00136	0.236527	0.241163	TRUE
Atxn7l1	0	-0.472	4.89	9.87	0.00291	0.0236	0.102487	0.106613	TRUE
Bfar	0	-0.472	5.66	13.4	0.000652	0.00753	0.163289	0.166477	TRUE
Fchsd2	0	-0.473	6.82	16.3	0.000202	0.00294	0.325656	0.3187	TRUE
Kmt5b	0	-0.473	6.49	18.3	9.22e-05	0.0016	0.269461	0.27138	TRUE
Ankrd16	0	-0.474	4.88	9.31	0.00375	0.0285	0.100415	0.102623	TRUE
Ubxn7	0	-0.474	5.09	9.74	0.00309	0.0246	0.117457	0.124857	TRUE
Fam117b	0	-0.475	6.56	10.4	0.00235	0.0201	0.27614	0.267959	TRUE
Terf2	0	-0.475	4.86	11.5	0.00145	0.0139	0.0981115	0.101482	TRUE
Vgll4	0	-0.476	7.47	19.2	6.52e-05	0.00122	0.415016	0.41049	TRUE
Pcmtd1	0	-0.477	6.61	26	6.03e-06	0.000184	0.278443	0.278221	TRUE
S100a16	0	-0.477	9.15	19.6	5.75e-05	0.00112	0.67918	0.689282	TRUE
Cnot6	0	-0.477	7.14	31.9	9.33e-07	4.09e-05	0.371027	0.374572	TRUE
Usf1	0	-0.478	5.17	14.4	0.000423	0.00526	0.118148	0.122577	TRUE
Cnot6l	0	-0.478	6.93	17.6	0.000119	0.00196	0.339014	0.326682	TRUE
Rad50	0	-0.478	5.55	11.3	0.00158	0.0149	0.129203	0.154504	TRUE
Msl1	0	-0.478	6.71	16.1	0.000215	0.00308	0.308844	0.311288	TRUE
Cyb561	0	-0.479	5.86	13.3	0.000667	0.00765	0.191156	0.18073	TRUE
Ephb4	0	-0.48	7.1	19	7.2e-05	0.00131	0.375403	0.366591	TRUE
Rspry1	0	-0.48	5.88	21.2	3.2e-05	0.000706	0.193229	0.190422	TRUE
Ppp1r35	0	-0.482	5.27	15.2	0.000305	0.0041	0.123215	0.130559	TRUE
Rmnd5a	0	-0.482	5.64	10.7	0.00198	0.0176	0.165362	0.162486	TRUE
Bnip3l	0	-0.482	8.07	28.4	2.76e-06	9.75e-05	0.517734	0.507982	TRUE
Pnpla8	0	-0.482	6.38	23.9	1.24e-05	0.000328	0.24643	0.249715	TRUE
Senp1	0	-0.483	5.5	15.7	0.000257	0.00355	0.153386	0.154504	TRUE
Trim12a	0	-0.484	5.44	13.5	0.000605	0.00706	0.142331	0.147662	TRUE
Tada3	0	-0.485	5.08	13.1	0.000724	0.00816	0.111239	0.113455	TRUE
St6galnac3	0	-0.486	6.04	11	0.00179	0.0163	0.198526	0.204675	TRUE
Atg101	0	-0.486	6.17	27.7	3.54e-06	0.000121	0.220405	0.2252	TRUE
Zfp451	0	-0.487	5.85	27.6	3.62e-06	0.000122	0.187241	0.185861	TRUE
Anp32a	0	-0.487	8.65	17.6	0.000122	0.00199	0.609397	0.598632	TRUE
Zcchc11	0	-0.488	6.96	14.8	0.000365	0.0047	0.341087	0.346636	TRUE
Arid1a	0	-0.488	7.16	30.1	1.62e-06	6.36e-05	0.362736	0.36545	TRUE
Itch	0	-0.489	6.26	24.4	1.03e-05	0.000281	0.236988	0.246864	TRUE
Ctso	0	-0.489	5.32	12.4	0.000987	0.0105	0.133349	0.1374	TRUE
Prkab1	0	-0.49	6.32	19.8	5.36e-05	0.00106	0.240212	0.241733	TRUE
Trim27	0	-0.49	5.94	23.9	1.26e-05	0.000331	0.181023	0.199544	TRUE
Pde3a	0	-0.491	8.1	10.3	0.00238	0.0203	0.535007	0.507982	TRUE
Nradd	0	-0.491	5.96	11.1	0.00171	0.0158	0.177798	0.190992	TRUE
Pcmtd2	0	-0.492	5.42	8.53	0.00535	0.0375	0.146016	0.143672	TRUE
Kmt2a	0	-0.492	6.84	20.8	3.7e-05	0.000788	0.325426	0.32041	TRUE
Trappc9	0	-0.492	4.83	12	0.00117	0.0119	0.0955781	0.102623	TRUE
Rsf1	0	-0.493	6.66	25.7	6.71e-06	0.0002	0.288807	0.287913	TRUE
Arhgef2	0	-0.495	7.13	24.6	9.83e-06	0.000272	0.387379	0.376283	TRUE
Dgkz	0	-0.496	6.92	35.1	3.52e-07	1.85e-05	0.34316	0.334094	TRUE
St5	0	-0.496	6.79	25.6	7.06e-06	0.000209	0.315292	0.307868	TRUE
Fryl	0	-0.497	6.47	15.1	0.000316	0.0042	0.266697	0.263968	TRUE
Plekhg2	0	-0.497	5.92	19.4	6.23e-05	0.00119	0.190465	0.193273	TRUE
Ptgfrn	0	-0.498	7.47	11.1	0.00168	0.0156	0.44035	0.404789	TRUE
Itpr1	0	-0.499	4.98	8.93	0.00447	0.0327	0.107094	0.103193	TRUE
Ypel3	0	-0.499	6.78	17.1	0.000148	0.00229	0.294334	0.292474	TRUE
Mbd5	0	-0.5	5.03	14.5	0.000404	0.00509	0.111239	0.107184	TRUE
Eif4enif1	0	-0.5	5.56	18.1	0.000101	0.00172	0.154537	0.163626	TRUE
Marf1	0	-0.5	5.8	15.2	0.000311	0.00414	0.183326	0.186431	TRUE
Ankrd33b	0	-0.501	7.22	22.2	2.27e-05	0.00054	0.371488	0.346066	TRUE
Parp14	0	-0.501	5.99	14.3	0.000438	0.00539	0.182865	0.17959	TRUE
Cntrl	0	-0.502	5.36	11.3	0.00152	0.0145	0.132197	0.133409	TRUE
Taok2	0	-0.502	6.93	15.2	0.000308	0.00412	0.34339	0.341505	TRUE
Rps6ka1	0	-0.504	5.43	11.5	0.00144	0.0139	0.13427	0.13797	TRUE
Cep164	0	-0.504	5.44	10.4	0.0023	0.0198	0.142331	0.152794	TRUE
Bsdc1	0	-0.506	5.59	15	0.000339	0.00443	0.158913	0.159635	TRUE
Ube2h	0	-0.506	6.78	20.2	4.64e-05	0.000942	0.307001	0.308438	TRUE
Prickle2	0	-0.506	6.22	11.7	0.00131	0.0129	0.22409	0.216078	TRUE
Zmynd8	0	-0.507	5.64	20.8	3.68e-05	0.000786	0.159604	0.159635	TRUE
Zfp503	0	-0.507	7.66	18.2	9.7e-05	0.00166	0.460848	0.420182	TRUE
Tjp1	0	-0.508	8.95	26.3	5.46e-06	0.000171	0.70912	0.688712	TRUE
Rdx	0	-0.508	9.06	29.7	1.82e-06	7e-05	0.686089	0.696693	TRUE
Mtss1	0	-0.508	7.26	24	1.21e-05	0.000322	0.416168	0.381414	TRUE
Stx3	0	-0.508	6.96	20.1	4.69e-05	0.000948	0.353984	0.343216	TRUE
Unc13b	0	-0.509	5.12	8.9	0.00452	0.033	0.118379	0.116306	TRUE
Ccdc90b	0	-0.509	4.89	12.9	0.000779	0.0086	0.100645	0.104333	TRUE
Ptbp2	0	-0.51	5.57	14	0.000509	0.00615	0.160525	0.158495	TRUE
Cirbp	0	-0.51	7.26	8.69	0.00498	0.0355	0.378858	0.368301	TRUE
Pou2f1	0	-0.511	5.63	16.7	0.000171	0.00257	0.169047	0.164196	TRUE
Prpf18	0	-0.513	5.22	17.5	0.000127	0.00204	0.129203	0.125998	TRUE
Kdm5b	0	-0.514	6.28	25.7	6.65e-06	0.000199	0.229387	0.224629	TRUE
Prr18	0	-0.514	5.22	11.4	0.00147	0.0141	0.1193	0.112315	TRUE
Slc29a1	0	-0.514	6.55	20.1	4.76e-05	0.00096	0.257946	0.263968	TRUE
Zfp36l2	0	-0.514	6.84	18.8	7.64e-05	0.00138	0.324965	0.305017	TRUE
Ankrd10	0	-0.515	6.16	29.2	2.15e-06	8.01e-05	0.225012	0.22919	TRUE
Clk1	0	-0.517	7.99	18.4	9.07e-05	0.00158	0.535007	0.515393	TRUE
Lrp6	0	-0.517	6.54	16.2	0.000209	0.00302	0.290649	0.277081	TRUE
Slc44a2	0	-0.517	6.09	17	0.00015	0.00231	0.221096	0.217788	TRUE
Limd2	0	-0.517	5.52	9.59	0.00331	0.026	0.141409	0.148803	TRUE
Ccdc28b	0	-0.518	6.87	21.9	2.5e-05	0.000578	0.315292	0.3187	TRUE
Ldb2	0	-0.518	8.48	17.4	0.000132	0.0021	0.581069	0.575257	TRUE
Cic	0	-0.518	5.66	20.3	4.38e-05	0.000897	0.159604	0.165906	TRUE
Sirt1	0	-0.518	4.99	13.3	0.000656	0.00756	0.104099	0.103193	TRUE
Rnf38	0	-0.519	5.84	22.5	1.99e-05	0.000485	0.189774	0.18244	TRUE
Ppp1r15a	0	-0.519	7.29	17.4	0.000129	0.00207	0.324044	0.31813	TRUE
Pts	0	-0.519	4.9	12.9	0.000774	0.00856	0.0990327	0.104903	TRUE
Psmb9	0	-0.519	6.07	17	0.00015	0.0023	0.205205	0.204675	TRUE
Sorbs1	0	-0.519	6.87	8.55	0.00533	0.0374	0.331644	0.320981	TRUE
Ogt	0	-0.52	7.03	17.7	0.000118	0.00195	0.383234	0.360889	TRUE
Fnbp1l	0	-0.52	7.65	22.1	2.33e-05	0.00055	0.467066	0.465222	TRUE
Scd2	0	-0.52	6.18	7.74	0.00775	0.0496	0.227545	0.212087	TRUE
Camsap2	0	-0.521	5.94	18.4	8.86e-05	0.00155	0.195532	0.192132	TRUE
Plekha5	0	-0.521	4.97	16	0.000221	0.00314	0.10456	0.109464	TRUE
Lgalsl	0	-0.522	5.61	16.6	0.00018	0.00267	0.160295	0.155644	TRUE
Retreg3	0	-0.522	5.05	14	0.000508	0.00614	0.115845	0.114025	TRUE
Frmd4a	0	-0.523	7.3	25.2	7.83e-06	0.000226	0.411792	0.392246	TRUE
Limch1	0	-0.523	6.37	20.1	4.79e-05	0.000963	0.235145	0.237742	TRUE
Nckap5l	0	-0.524	4.95	16.2	0.000207	0.003	0.0990327	0.105473	TRUE
Adamts1	0	-0.524	8.43	15.1	0.000323	0.00426	0.53754	0.493158	TRUE
Cntln	0	-0.525	6.12	11.5	0.00142	0.0137	0.199217	0.195553	TRUE
Rai1	0	-0.525	5.82	19	7.01e-05	0.00129	0.185859	0.184721	TRUE
Zscan26	0	-0.525	5.61	18.4	9.06e-05	0.00158	0.167204	0.159635	TRUE
Ift43	0	-0.525	6.37	27.4	3.88e-06	0.000129	0.243897	0.240593	TRUE
Chd3	0	-0.526	6.46	12.4	0.00097	0.0103	0.252649	0.251995	TRUE
Cbx4	0	-0.526	5.3	12.2	0.00106	0.011	0.128052	0.127708	TRUE
Bend7	0	-0.527	4.94	12.1	0.0011	0.0113	0.103409	0.103763	TRUE
Dpy19l4	0	-0.527	5.36	10.7	0.002	0.0177	0.143022	0.13854	TRUE
Nfya	0	-0.528	5.35	17.4	0.000132	0.0021	0.128973	0.129989	TRUE
Trove2	0	-0.529	6.53	26.2	5.68e-06	0.000175	0.277061	0.277651	TRUE
Zdhhc7	0	-0.529	5.03	15.8	0.000246	0.00343	0.111009	0.111174	TRUE
Kdm7a	0	-0.53	5.97	16.1	0.000218	0.00312	0.198065	0.192132	TRUE
Dennd6a	0	-0.53	5.58	17.7	0.000118	0.00195	0.162137	0.155644	TRUE
Jarid2	0	-0.53	5.27	10.5	0.00222	0.0192	0.127361	0.124287	TRUE
Mlec	0	-0.531	5.8	14.6	0.000389	0.00494	0.180562	0.174458	TRUE
Trim8	0	-0.531	6.68	15.2	0.000307	0.0041	0.303547	0.293615	TRUE
Zfp322a	0	-0.532	5.5	18.9	7.46e-05	0.00135	0.151313	0.149943	TRUE
Zcchc7	0	-0.533	6.81	22.6	1.92e-05	0.000472	0.327038	0.327822	TRUE
Mex3d	0	-0.533	5.78	19.4	6.07e-05	0.00117	0.169737	0.173318	TRUE
2310033P09Rik	0	-0.533	6.59	25.1	8.36e-06	0.000239	0.257946	0.263968	TRUE
Anks3	0	-0.533	4.82	15.1	0.00032	0.00424	0.0978812	0.100912	TRUE
Tia1	0	-0.534	7.08	24.1	1.15e-05	0.000307	0.3655	0.377993	TRUE
Mcmbp	0	-0.535	6	25.1	8.37e-06	0.000239	0.203823	0.201254	TRUE
Snapin	0	-0.536	5.43	18.3	9.16e-05	0.00159	0.14164	0.143101	TRUE
Ace	0	-0.536	8.6	15.9	0.000236	0.0033	0.61953	0.599772	TRUE
Fam193b	0	-0.536	5.81	14.7	0.000379	0.00484	0.192538	0.186431	TRUE
Irf1	0	-0.537	7.74	14.1	0.000487	0.00591	0.370336	0.375143	TRUE
Zfp157	0	-0.538	4.91	7.81	0.00751	0.0485	0.105251	0.100342	TRUE
Atxn3	0	-0.538	5.39	11.6	0.00135	0.0133	0.14164	0.139111	TRUE
Spen	0	-0.539	5.87	15.9	0.000233	0.00328	0.184247	0.172748	TRUE
Gulp1	0	-0.54	5.2	18	0.000103	0.00174	0.120682	0.120867	TRUE
A030001D20Rik	0	-0.54	5.42	20.5	4.14e-05	0.000858	0.137725	0.13854	TRUE
Hbp1	0	-0.54	6.57	21.5	2.87e-05	0.000647	0.282358	0.269099	TRUE
Zfp410	0	-0.541	5.42	18.3	9.36e-05	0.00162	0.145555	0.141391	TRUE
Fbxo11	0	-0.541	6.79	25.9	6.29e-06	0.00019	0.320359	0.323261	TRUE
St3gal6	0	-0.542	6.99	18.9	7.48e-05	0.00136	0.341317	0.326682	TRUE
Vegfc	0	-0.543	6.16	12.2	0.00106	0.011	0.154767	0.153934	TRUE
Hes6	0	-0.545	4.98	15.7	0.000248	0.00345	0.110548	0.104903	TRUE
Pcsk5	0	-0.545	7.14	13.5	0.000624	0.00725	0.319899	0.288483	TRUE
Kifc3	0	-0.546	5.37	15.5	0.000277	0.00377	0.138415	0.133409	TRUE
Tmcc1	0	-0.548	6.82	23.3	1.5e-05	0.000385	0.327269	0.310718	TRUE
Fam168a	0	-0.552	5.81	16.5	0.000183	0.0027	0.181023	0.177309	TRUE
Dock9	0	-0.552	7.5	17.7	0.000116	0.00193	0.456472	0.420753	TRUE
Rbmx	0	-0.553	5.65	18.8	7.57e-05	0.00137	0.163749	0.160775	TRUE
Txnip	0	-0.554	8.55	9.31	0.00375	0.0285	0.614463	0.549031	TRUE
Mum1	0	-0.557	5.7	25.3	7.73e-06	0.000223	0.175495	0.175029	TRUE
Hipk2	0	-0.558	7.31	16.3	0.000197	0.00287	0.396131	0.369441	TRUE
Emsy	0	-0.559	5.81	21.5	2.87e-05	0.000647	0.183326	0.172748	TRUE
Sipa1l1	0	-0.561	6.59	21.6	2.78e-05	0.000632	0.293643	0.282212	TRUE
Acer2	0	-0.562	8.42	10.7	0.00201	0.0178	0.577384	0.534778	TRUE
Yes1	0	-0.564	7.26	19.3	6.3e-05	0.0012	0.407646	0.378563	TRUE
Msantd2	0	-0.566	5.23	24.4	1.05e-05	0.000285	0.127361	0.125428	TRUE
Marveld1	0	-0.566	5.99	14.7	0.000369	0.00475	0.212114	0.192702	TRUE
Ppp1r9a	0	-0.567	5.89	11	0.00175	0.0161	0.176416	0.18358	TRUE
6430548M08Rik	0	-0.567	6.47	15.2	0.000304	0.00409	0.27614	0.265108	TRUE
Rreb1	0	-0.567	5.98	22.1	2.32e-05	0.000549	0.207969	0.200114	TRUE
4833420G17Rik	0	-0.567	5.71	13.2	0.000689	0.00784	0.174574	0.164196	TRUE
Fcgrt	0	-0.569	5.66	12.1	0.00109	0.0112	0.16444	0.157355	TRUE
Fbxo45	0	-0.569	5.1	14.5	0.000412	0.00517	0.112621	0.115735	TRUE
Zfp608	0	-0.569	6.75	22.7	1.84e-05	0.000457	0.295025	0.295325	TRUE
Armcx4	0	-0.57	7.19	22.6	1.94e-05	0.000473	0.363197	0.347206	TRUE
Zmym5	0	-0.57	6.6	26.4	5.28e-06	0.000166	0.295716	0.277651	TRUE
Nin	0	-0.57	7.17	31.2	1.15e-06	4.82e-05	0.376094	0.354048	TRUE
Efnb1	0	-0.571	7.58	18	0.000105	0.00178	0.458544	0.420753	TRUE
Prcp	0	-0.571	7.78	27.9	3.23e-06	0.000112	0.450484	0.40764	TRUE
Cep68	0	-0.575	5.42	16.8	0.000165	0.0025	0.147167	0.1374	TRUE
Smg6	0	-0.575	6.48	27.5	3.75e-06	0.000126	0.267849	0.264538	TRUE
Abhd17b	0	-0.575	6.2	29.7	1.86e-06	7.13e-05	0.222478	0.224059	TRUE
Tle1	0	-0.576	7.15	21.9	2.47e-05	0.000575	0.353063	0.347206	TRUE
Arap2	0	-0.576	7.8	21.9	2.52e-05	0.000584	0.493321	0.440137	TRUE
Slc35b3	0	-0.576	5.23	21.2	3.19e-05	0.000705	0.122294	0.131699	TRUE
Stk38	0	-0.577	5.78	20.7	3.78e-05	0.000799	0.187702	0.17959	TRUE
Chd6	0	-0.579	6.66	19.7	5.54e-05	0.00108	0.307692	0.300456	TRUE
Zyg11b	0	-0.579	5.68	20.1	4.76e-05	0.00096	0.168125	0.159065	TRUE
Cspp1	0	-0.58	5.98	28.7	2.55e-06	9.12e-05	0.205205	0.197263	TRUE
Nfia	0	-0.581	7.16	23.5	1.43e-05	0.000369	0.365269	0.350057	TRUE
Antxr2	0	-0.582	7.5	26	6.03e-06	0.000184	0.418701	0.403649	TRUE
Phip	0	-0.582	6.79	33.7	5.32e-07	2.61e-05	0.299171	0.283352	TRUE
Net1	0	-0.582	5.55	19	7.06e-05	0.0013	0.151543	0.139111	TRUE
Fam208a	0	-0.583	6.73	29.9	1.74e-06	6.8e-05	0.312298	0.283352	TRUE
Tet3	0	-0.584	6.88	22.2	2.22e-05	0.000531	0.348457	0.320981	TRUE
Zcchc24	0	-0.585	5.39	10.8	0.00189	0.017	0.144634	0.130559	TRUE
Mapk8	0	-0.585	6.05	28.1	3.03e-06	0.000106	0.213726	0.203535	TRUE
Epb41	0	-0.586	6.26	13.2	0.000698	0.00792	0.238369	0.222919	TRUE
Ccdc85a	0	-0.587	6.76	19.6	5.64e-05	0.0011	0.310456	0.284493	TRUE
Thbd	0	-0.588	8.64	12.8	0.000807	0.00886	0.644864	0.575257	TRUE
Fam198b	0	-0.588	6.75	15.2	0.000309	0.00413	0.29134	0.253706	TRUE
Rin2	0	-0.589	6.1	10.8	0.00192	0.0172	0.229157	0.210946	TRUE
Plekha2	0	-0.59	6.37	22.6	1.93e-05	0.000473	0.269922	0.240023	TRUE
Tle4	0	-0.59	6.03	34.7	3.96e-07	2.03e-05	0.203363	0.203535	TRUE
Ints6	0	-0.591	5.94	22.4	2.06e-05	0.0005	0.184708	0.18073	TRUE
Pdzd2	0	-0.591	6.17	24.9	8.85e-06	0.000249	0.211193	0.193843	TRUE
Zfp366	0	-0.592	5.49	8.68	0.005	0.0356	0.156149	0.144242	TRUE
Zfp740	0	-0.592	5.49	19.6	5.75e-05	0.00112	0.160525	0.147092	TRUE
Efnb2	0	-0.593	8.79	15	0.000331	0.00435	0.606172	0.568985	TRUE
Zfp318	0	-0.594	5.32	23.3	1.53e-05	0.000391	0.135421	0.121437	TRUE
Sh3d19	0	-0.597	5.43	14.9	0.000344	0.00448	0.147398	0.133409	TRUE
Luc7l3	0	-0.598	7.52	53.4	2.9e-09	4.18e-07	0.442653	0.433295	TRUE
Brd3	0	-0.6	6.64	42.9	4.02e-08	3.27e-06	0.294334	0.287343	TRUE
Bik	0	-0.6	6.21	16.7	0.000169	0.00255	0.219484	0.215507	TRUE
Msh2	0	-0.601	5	15.4	0.000283	0.00384	0.108245	0.102623	TRUE
Tns1	0	-0.602	7.12	9.58	0.00333	0.026	0.402119	0.358039	TRUE
Prr14	0	-0.605	5.32	16.8	0.000163	0.00248	0.140028	0.125428	TRUE
Gata6	0	-0.605	5.97	20.3	4.37e-05	0.000896	0.180792	0.179019	TRUE
Zbtb1	0	-0.607	5.66	19.3	6.41e-05	0.00121	0.160986	0.157925	TRUE
Pkp4	0	-0.608	6.23	22.6	1.93e-05	0.000473	0.236297	0.224059	TRUE
Igfbp4	0	-0.608	8.33	15.8	0.000242	0.00339	0.519346	0.486317	TRUE
Mmp15	0	-0.609	6.56	21.5	2.89e-05	0.000651	0.284431	0.27195	TRUE
Wdr37	0	-0.609	5.97	30.8	1.32e-06	5.4e-05	0.206817	0.203535	TRUE
Agap1	0	-0.611	6.73	24	1.21e-05	0.000322	0.324505	0.295325	TRUE
Clk4	0	-0.611	6.08	33.3	6.01e-07	2.9e-05	0.228927	0.222349	TRUE
Tmem44	0	-0.612	6.26	25.5	7.15e-06	0.00021	0.253339	0.224629	TRUE
Egr1	0	-0.612	8.76	13.7	0.000563	0.00666	0.472593	0.425314	TRUE
Upf2	0	-0.613	5.44	24.5	9.99e-06	0.000275	0.145094	0.141391	TRUE
Adrb2	0	-0.613	5.97	15.9	0.000234	0.0033	0.204284	0.184151	TRUE
Prrg1	0	-0.615	5.63	19.7	5.42e-05	0.00106	0.159834	0.152223	TRUE
St3gal4	0	-0.615	5.44	15.3	0.000291	0.00393	0.148319	0.140821	TRUE
Crebrf	0	-0.616	6.11	17.6	0.000122	0.00199	0.229848	0.202965	TRUE
Gjc1	0	-0.619	6.46	43.2	3.75e-08	3.13e-06	0.250806	0.234892	TRUE
Setd1b	0	-0.62	5.47	17.6	0.000122	0.00199	0.151313	0.13854	TRUE
Serpinb6b	0	-0.62	5.86	19.3	6.26e-05	0.00119	0.176186	0.163626	TRUE
Inpp5k	0	-0.621	6.09	17.1	0.000147	0.00229	0.222708	0.202965	TRUE
Kat6b	0	-0.622	5.33	18.7	7.9e-05	0.00141	0.136112	0.129418	TRUE
Tgif2	0	-0.623	5.04	9.97	0.00279	0.0229	0.110088	0.100342	TRUE
Tiparp	0	-0.624	5.73	15.6	0.00026	0.00358	0.14924	0.143101	TRUE
Irgm1	0	-0.624	5.57	9.51	0.00342	0.0266	0.140488	0.133409	TRUE
Zfp646	0	-0.625	5.46	24.3	1.07e-05	0.00029	0.152464	0.142531	TRUE
Sipa1l2	0	-0.626	6.01	11.9	0.00123	0.0123	0.212345	0.200114	TRUE
Arhgap26	0	-0.626	5.02	20.1	4.69e-05	0.000948	0.113542	0.106043	TRUE
Rnf167	0	-0.63	5.47	24	1.19e-05	0.000318	0.157761	0.143101	TRUE
Prkd2	0	-0.631	6.7	35	3.63e-07	1.89e-05	0.314832	0.279932	TRUE
Oaz2	0	-0.631	7.61	32.5	7.85e-07	3.57e-05	0.423538	0.388826	TRUE
Patz1	0	-0.631	5.18	22.5	2.03e-05	0.000495	0.126439	0.115735	TRUE
Vrk3	0	-0.633	4.91	25.5	7.24e-06	0.000212	0.102948	0.0974914	TRUE
C130074G19Rik	0	-0.634	6.52	22.2	2.22e-05	0.000531	0.270613	0.237172	TRUE
Diaph1	0	-0.635	6.21	22.9	1.75e-05	0.000437	0.236297	0.219498	TRUE
Ezh2	0	-0.636	5.97	14.9	0.000341	0.00445	0.166743	0.168187	TRUE
Rsbn1	0	-0.637	5.87	15.7	0.000253	0.0035	0.189314	0.176739	TRUE
Trim56	0	-0.637	6	15.6	0.000258	0.00356	0.21649	0.199544	TRUE
Nckap5	0	-0.639	8	20.7	3.79e-05	0.000799	0.54514	0.471494	TRUE
Atp8b1	0	-0.639	5.3	22.1	2.35e-05	0.000553	0.133349	0.118016	TRUE
Tsc22d3	0	-0.644	6.67	20.4	4.22e-05	0.00087	0.296868	0.256556	TRUE
Epn2	0	-0.644	6.51	17.2	0.000143	0.00223	0.296637	0.256556	TRUE
Ralgds	0	-0.645	5	18.4	9.03e-05	0.00158	0.115385	0.102052	TRUE
Nup210	0	-0.645	6.06	18.3	9.18e-05	0.0016	0.217411	0.202965	TRUE
Ints3	0	-0.648	5.06	17.8	0.000113	0.00188	0.113312	0.110604	TRUE
Hexim1	0	-0.648	5.51	14.4	0.00042	0.00524	0.15707	0.133979	TRUE
Phf6	0	-0.649	5.37	27.3	4.03e-06	0.000133	0.131506	0.129418	TRUE
Skap2	0	-0.649	7.37	38	1.56e-07	9.56e-06	0.415246	0.392246	TRUE
Mbnl3	0	-0.65	5.09	10.2	0.00253	0.0212	0.105251	0.104333	TRUE
Sin3a	0	-0.65	5.16	24.2	1.12e-05	0.000301	0.122064	0.111174	TRUE
Pbx2	0	-0.652	5.7	33	6.65e-07	3.11e-05	0.176186	0.161345	TRUE
Atp11c	0	-0.653	5.15	14	0.000504	0.00609	0.123676	0.115165	TRUE
Tnrc18	0	-0.653	5.79	31.6	1.03e-06	4.41e-05	0.185629	0.160205	TRUE
H2-Q4	0	-0.653	5.29	17.7	0.000118	0.00195	0.133118	0.116876	TRUE
Tmtc2	0	-0.655	6.16	26.3	5.48e-06	0.000172	0.21672	0.197263	TRUE
Pbx1	0	-0.657	6.73	20.2	4.61e-05	0.000937	0.31322	0.278221	TRUE
Senp7	0	-0.663	5.05	22.7	1.9e-05	0.000468	0.113772	0.102623	TRUE
Ndst1	0	-0.663	5.86	15.2	0.000313	0.00416	0.20129	0.177309	TRUE
Zfp467	0	-0.664	5.11	16.4	0.000189	0.00278	0.116766	0.106613	TRUE
Inpp5d	0	-0.665	5.8	11.1	0.00166	0.0154	0.200829	0.175029	TRUE
Nudt14	0	-0.665	5.63	19.5	5.99e-05	0.00116	0.164901	0.155074	TRUE
Prex1	0	-0.668	5.56	26.2	5.79e-06	0.000178	0.15684	0.144242	TRUE
N4bp2	0	-0.669	5.1	17.9	0.000107	0.0018	0.118379	0.100912	TRUE
Cd36	0	-0.671	9.55	13.4	0.000651	0.00752	0.770613	0.667617	TRUE
Ccdc102a	0	-0.672	4.98	21.3	3.09e-05	0.000684	0.109627	0.101482	TRUE
Rsrp1	0	-0.673	8.45	28.6	2.6e-06	9.27e-05	0.615845	0.577537	TRUE
Scn7a	0	-0.674	10.7	25.8	6.46e-06	0.000195	0.905573	0.825542	TRUE
Jmy	0	-0.674	5.98	22.7	1.87e-05	0.000463	0.204514	0.193273	TRUE
Casp6	0	-0.676	5.83	31.2	1.15e-06	4.82e-05	0.184247	0.172748	TRUE
Btbd3	0	-0.678	6.58	20.4	4.26e-05	0.000876	0.278443	0.249145	TRUE
Zfp358	0	-0.678	5.07	20.3	4.39e-05	0.000898	0.115845	0.103193	TRUE
Mbd6	0	-0.68	5.29	23.9	1.23e-05	0.000327	0.135652	0.129418	TRUE
Proser1	0	-0.681	5.95	43	3.99e-08	3.27e-06	0.206587	0.191562	TRUE
Pim1	0	-0.681	5.98	29.8	1.79e-06	6.95e-05	0.177798	0.159635	TRUE
Phf21a	0	-0.685	5.76	22.6	1.95e-05	0.000476	0.177107	0.166477	TRUE
Wfdc1	0	-0.686	5.91	18.9	7.27e-05	0.00132	0.180101	0.13797	TRUE
Rnf125	0	-0.687	5.91	26.8	4.66e-06	0.000149	0.196223	0.170468	TRUE
Syne2	0	-0.689	6.98	17.8	0.00011	0.00184	0.35836	0.306727	TRUE
Cav1	0	-0.69	9.77	41.2	6.32e-08	4.69e-06	0.794334	0.739453	TRUE
Rufy3	0	-0.693	5.19	25	8.39e-06	0.000239	0.129664	0.112315	TRUE
Tnrc6b	0	-0.693	7.08	40.3	8.1e-08	5.71e-06	0.390373	0.350057	TRUE
Rpl22l1	0	-0.694	8.34	33.2	6.31e-07	3e-05	0.546522	0.530787	TRUE
Mafb	0	-0.695	5.52	10.6	0.0021	0.0183	0.14187	0.111174	TRUE
Hmg20a	0	-0.696	5.39	26.3	5.61e-06	0.000173	0.146476	0.131129	TRUE
Dnmt3a	0	-0.696	6.32	29.1	2.19e-06	8.11e-05	0.256333	0.22577	TRUE
S100a1	0	-0.697	5.98	22.8	1.83e-05	0.000456	0.203593	0.18244	TRUE
Cmtm8	0	-0.698	7.05	24.2	1.13e-05	0.000303	0.346845	0.306727	TRUE
Sox13	0	-0.699	6.13	21.4	2.99e-05	0.000666	0.218563	0.195553	TRUE
Ets1	0	-0.699	9.09	41.7	5.51e-08	4.16e-06	0.749655	0.692132	TRUE
Crlf3	0	-0.701	5.43	27.8	3.39e-06	0.000116	0.151313	0.130559	TRUE
Gigyf1	0	-0.703	5.67	14.5	0.000402	0.00506	0.190235	0.163056	TRUE
Tns2	0	-0.703	6.19	32.4	8.02e-07	3.64e-05	0.24643	0.210376	TRUE
Xylt2	0	-0.704	4.89	19.6	5.78e-05	0.00112	0.106172	0.0952109	TRUE
H2afv	0	-0.707	7.87	17.9	0.000109	0.00183	0.453017	0.413911	TRUE
Ciart	0	-0.708	5	12.3	0.001	0.0106	0.114924	0.103193	TRUE
Yeats2	0	-0.708	5.85	25.2	7.97e-06	0.00023	0.201981	0.18187	TRUE
Gchfr	0	-0.709	5.49	11.7	0.00133	0.0131	0.137034	0.128848	TRUE
Tcf7l2	0	-0.71	5.24	21.1	3.35e-05	0.000732	0.129664	0.116306	TRUE
Heca	0	-0.711	5.4	31.5	1.04e-06	4.42e-05	0.147628	0.132839	TRUE
Zfp386	0	-0.713	5.24	43.1	3.81e-08	3.15e-06	0.131506	0.118586	TRUE
Usp46	0	-0.715	5.49	27.6	3.56e-06	0.000121	0.153386	0.13455	TRUE
Abca1	0	-0.716	5.85	10.5	0.0022	0.0191	0.186089	0.155644	TRUE
Zfp945	0	-0.717	6.11	35.2	3.49e-07	1.84e-05	0.222248	0.207526	TRUE
Cit	0	-0.719	5.15	12.1	0.0011	0.0113	0.10456	0.0940707	TRUE
Palmd	0	-0.72	6.94	30.7	1.35e-06	5.43e-05	0.331875	0.27081	TRUE
Foxn3	0	-0.721	6.89	35.2	3.43e-07	1.83e-05	0.338784	0.314709	TRUE
Xpr1	0	-0.722	5.89	25.7	6.79e-06	0.000202	0.20152	0.171608	TRUE
Prickle1	0	-0.722	6.45	13.3	0.000667	0.00765	0.272916	0.220639	TRUE
Gna14	0	-0.722	5.61	44.1	2.93e-08	2.53e-06	0.166053	0.141391	TRUE
Casc4	0	-0.724	7.17	20.8	3.62e-05	0.000777	0.369876	0.303877	TRUE
Als2cl	0	-0.724	5.21	17.6	0.000118	0.00195	0.129894	0.115165	TRUE
Casz1	0	-0.725	8.1	35.9	2.81e-07	1.56e-05	0.587978	0.50114	TRUE
Stom	0	-0.727	5.61	16.6	0.000176	0.00263	0.170659	0.143101	TRUE
Zfp36l1	0	-0.728	8.03	48.6	9.19e-09	9.84e-07	0.496315	0.470924	TRUE
Marcksl1	0	-0.731	7.69	18.8	7.73e-05	0.00139	0.401658	0.393957	TRUE
Rrm2b	0	-0.731	5.12	38.9	1.21e-07	7.72e-06	0.114233	0.107754	TRUE
Sema4c	0	-0.732	6.03	27.9	3.27e-06	0.000113	0.218793	0.193843	TRUE
Tead2	0	-0.732	6.16	19.1	6.8e-05	0.00126	0.23123	0.206385	TRUE
Rassf9	0	-0.733	6.3	29.6	1.89e-06	7.2e-05	0.235375	0.185861	TRUE
Prex2	0	-0.734	8.83	42.1	5.03e-08	3.84e-06	0.704284	0.612315	TRUE
Qsox1	0	-0.734	5.93	9.56	0.00335	0.0261	0.215569	0.17959	TRUE
Wscd1	0	-0.735	5.21	16.5	0.000182	0.00269	0.128973	0.108894	TRUE
Ptprb	0	-0.736	10.2	16.6	0.000179	0.00265	0.875403	0.809008	TRUE
Ntn1	0	-0.736	5.32	10.4	0.00227	0.0196	0.137494	0.123147	TRUE
Ptpru	0	-0.739	4.86	7.94	0.00706	0.0464	0.106172	0.0877993	TRUE
Lpl	0	-0.74	7.07	7.89	0.00724	0.0472	0.325656	0.27252	TRUE
Slco2a1	0	-0.74	9.4	25.9	6.29e-06	0.00019	0.799171	0.68016	TRUE
Slc43a3	0	-0.741	7.91	25.5	7.26e-06	0.000212	0.543989	0.49829	TRUE
Plcb4	0	-0.743	6.13	19.1	6.87e-05	0.00127	0.232612	0.198974	TRUE
Serinc5	0	-0.744	4.85	16.1	0.000213	0.00306	0.10479	0.0906499	TRUE
D16Ertd472e	0	-0.746	6.07	26.6	5.02e-06	0.000159	0.206357	0.176739	TRUE
Tek	0	-0.747	8.23	23.5	1.44e-05	0.000371	0.608245	0.514823	TRUE
Plcb1	0	-0.748	6.75	25.5	7.08e-06	0.000209	0.307001	0.253706	TRUE
Gprin3	0	-0.751	5.22	15	0.000338	0.00442	0.130355	0.104333	TRUE
Plekhg5	0	-0.754	5.56	36	2.75e-07	1.54e-05	0.168586	0.151083	TRUE
2700081O15Rik	0	-0.754	5.1	24.6	9.87e-06	0.000272	0.127591	0.0986317	TRUE
Cdk2	0	-0.756	4.91	32.6	7.4e-07	3.42e-05	0.103869	0.0912201	TRUE
Ptprd	0	-0.757	5.53	12.4	0.000981	0.0104	0.153386	0.130559	TRUE
Thra	0	-0.757	6.81	25.5	7.28e-06	0.000212	0.342699	0.286203	TRUE
Dpp4	0	-0.758	6.46	23.1	1.63e-05	0.00041	0.278904	0.2252	TRUE
Gata2	0	-0.758	7.75	18	0.000105	0.00177	0.497236	0.428734	TRUE
Pik3ip1	0	-0.771	5.03	21.8	2.59e-05	0.000596	0.117688	0.100342	TRUE
Ifi47	0	-0.773	5.04	21.6	2.77e-05	0.00063	0.100415	0.0912201	TRUE
Ifi27	0	-0.773	5.77	27.5	3.67e-06	0.000124	0.176647	0.145952	TRUE
Fhl1	0	-0.774	6.12	38.3	1.41e-07	8.75e-06	0.227775	0.190992	TRUE
Snn	0	-0.775	6.2	49.6	7.33e-09	8.14e-07	0.239291	0.202965	TRUE
Fmo1	0	-0.777	8.5	16.1	0.000219	0.00313	0.622985	0.504561	TRUE
Cblb	0	-0.778	5.29	25.2	8.02e-06	0.000231	0.139337	0.120296	TRUE
Filip1	0	-0.78	5.5	27.1	4.31e-06	0.00014	0.148549	0.120867	TRUE
Vsir	0	-0.781	5.11	25	8.46e-06	0.00024	0.122754	0.100342	TRUE
Edc3	0	-0.781	5.35	22	2.43e-05	0.000569	0.144864	0.123147	TRUE
Gm12216	0	-0.784	5.14	24.6	9.89e-06	0.000273	0.120682	0.102623	TRUE
Ucp2	0	-0.786	7.63	27.5	3.71e-06	0.000125	0.436435	0.371722	TRUE
H2-Q7	0	-0.786	5.44	10.5	0.00221	0.0191	0.140488	0.103763	TRUE
Mylip	0	-0.787	6.08	8.49	0.00546	0.0381	0.211884	0.160775	TRUE
Igf1r	0	-0.793	7.25	53.9	2.58e-09	3.83e-07	0.394979	0.350057	TRUE
Cxcl12	0	-0.796	8.4	20.6	3.94e-05	0.000826	0.309765	0.252566	TRUE
Osbpl2	0	-0.799	5.56	22.7	1.88e-05	0.000465	0.169968	0.141391	TRUE
Tmeff1	0	-0.8	6.47	35.1	3.57e-07	1.87e-05	0.278673	0.22862	TRUE
Mob3c	0	-0.801	5.19	26.3	5.56e-06	0.000173	0.131967	0.107184	TRUE
Llgl1	0	-0.804	4.8	39.1	1.14e-07	7.35e-06	0.101566	0.0883694	TRUE
Fbxl20	0	-0.808	5	16.2	0.000209	0.00302	0.122064	0.0969213	TRUE
St6galnac2	0	-0.808	4.97	22.3	2.14e-05	0.000515	0.115385	0.0946408	TRUE
Cdkn2aip	0	-0.811	5.45	34	5.01e-07	2.47e-05	0.154767	0.130559	TRUE
Foxp1	0	-0.813	9.57	57.8	1.04e-09	1.83e-07	0.816214	0.730901	TRUE
Dennd1b	0	-0.816	4.81	19.5	5.96e-05	0.00115	0.100875	0.0792474	TRUE
Kif26a	0	-0.818	6.37	35.6	3.07e-07	1.69e-05	0.263934	0.221779	TRUE
Irf2bp2	0	-0.82	6.58	29.1	2.2e-06	8.13e-05	0.311377	0.237742	TRUE
Arhgef15	0	-0.824	7.68	37.8	1.64e-07	9.86e-06	0.523261	0.416762	TRUE
Rgs3	0	-0.829	6.5	46	1.79e-08	1.68e-06	0.286504	0.22805	TRUE
Lpin2	0	-0.832	5.75	21.8	2.6e-05	0.000596	0.190005	0.155644	TRUE
Il17rd	0	-0.834	6.22	34.6	4.1e-07	2.09e-05	0.252879	0.202395	TRUE
Fam171a1	0	-0.835	5.83	28.2	2.93e-06	0.000103	0.192077	0.163056	TRUE
Ints6l	0	-0.839	5.42	21	3.4e-05	0.000739	0.154307	0.127708	TRUE
Rasgef1a	0	-0.84	7.67	30.6	1.38e-06	5.55e-05	0.502533	0.392246	TRUE
Timeless	0	-0.841	5.67	42.4	4.58e-08	3.62e-06	0.164671	0.139681	TRUE
Sema6a	0	-0.844	7.77	43.7	3.25e-08	2.78e-06	0.524413	0.421323	TRUE
Arrdc4	0	-0.845	5.39	30.7	1.33e-06	5.41e-05	0.136112	0.111174	TRUE
Celsr2	0	-0.849	4.98	17.8	0.000111	0.00186	0.11193	0.0883694	TRUE
Etl4	0	-0.85	6.96	38.4	1.37e-07	8.59e-06	0.345693	0.281642	TRUE
Itpr2	0	-0.853	6.16	30.4	1.47e-06	5.86e-05	0.247582	0.201254	TRUE
Fbxl7	0	-0.855	7.01	33.1	6.41e-07	3.02e-05	0.334408	0.294185	TRUE
Hpgd	0	-0.856	10.8	25.7	6.64e-06	0.000199	0.856978	0.700684	TRUE
Calcrl	0	-0.862	10.3	46.1	1.77e-08	1.67e-06	0.899816	0.792474	TRUE
Stard4	0	-0.862	6.99	53.3	2.99e-09	4.24e-07	0.366651	0.292474	TRUE
Foxo1	0	-0.877	6.45	31.8	9.69e-07	4.19e-05	0.272916	0.204105	TRUE
Tiam1	0	-0.882	4.92	18.5	8.45e-05	0.00149	0.102027	0.0724059	TRUE
Cd1d1	0	-0.883	5.71	21.4	2.96e-05	0.000662	0.173883	0.145952	TRUE
Sema3g	0	-0.883	7.2	27.9	3.23e-06	0.000112	0.399585	0.305587	TRUE
Ugcg	0	-0.885	6.84	41.4	6.07e-08	4.52e-06	0.345693	0.278791	TRUE
Scarb1	0	-0.889	7.06	19.4	6.21e-05	0.00118	0.352372	0.27252	TRUE
Mknk1	0	-0.892	4.96	32.3	8.33e-07	3.72e-05	0.116536	0.0877993	TRUE
Enpp2	0	-0.897	5.51	19.7	5.57e-05	0.00109	0.15684	0.124857	TRUE
Zeb2	0	-0.899	7.24	45.7	1.95e-08	1.79e-06	0.41041	0.327252	TRUE
Zbtb44	0	-0.899	4.92	26.7	4.85e-06	0.000155	0.108936	0.0889396	TRUE
St8sia4	0	-0.909	7.22	39.5	1.01e-07	6.78e-06	0.420083	0.312999	TRUE
Aqp1	0	-0.909	9.09	47.1	1.34e-08	1.34e-06	0.715339	0.559293	TRUE
Cttnbp2	0	-0.91	5	27.7	3.54e-06	0.000121	0.108475	0.0917902	TRUE
Ifi203	0	-0.913	5.29	17.8	0.00011	0.00185	0.1345	0.0929304	TRUE
Gm37494	0	-0.914	5.61	39.9	9.21e-08	6.35e-06	0.178029	0.133979	TRUE
Arrb1	0	-0.916	6.89	40	8.96e-08	6.24e-06	0.355366	0.292474	TRUE
Plekho1	0	-0.917	7.15	39.6	9.84e-08	6.64e-06	0.381621	0.302166	TRUE
Adam23	0	-0.918	5.41	19.9	5.12e-05	0.00102	0.127821	0.0798176	TRUE
Gbp7	0	-0.918	6.29	42.3	4.79e-08	3.72e-06	0.2462	0.178449	TRUE
Sox11	0	-0.928	7.92	46.9	1.41e-08	1.38e-06	0.504836	0.405929	TRUE
Tox2	0	-0.929	5.26	21.6	2.79e-05	0.000633	0.134961	0.106613	TRUE
Myzap	0	-0.93	8.53	51.6	4.4e-09	5.44e-07	0.663749	0.547891	TRUE
Stk4	0	-0.931	6.87	43.2	3.78e-08	3.14e-06	0.350069	0.278791	TRUE
Tgm2	0	-0.937	5.76	37.9	1.58e-07	9.68e-06	0.183786	0.140821	TRUE
Klhl24	0	-0.939	6.77	36.3	2.54e-07	1.45e-05	0.346614	0.254846	TRUE
Ogfrl1	0	-0.943	5.93	27.6	3.62e-06	0.000122	0.207738	0.150513	TRUE
Tmem2	0	-0.951	8.85	42.9	4.03e-08	3.27e-06	0.667665	0.549601	TRUE
Ccrl2	0	-0.959	5.52	29.7	1.86e-06	7.13e-05	0.167434	0.124287	TRUE
Pde5a	0	-0.963	4.9	26.3	5.51e-06	0.000172	0.109397	0.0792474	TRUE
Lipe	0	-0.968	4.91	34.9	3.77e-07	1.95e-05	0.11193	0.0792474	TRUE
Mbtd1	0	-0.968	6.28	63.1	3.25e-10	6.49e-08	0.258176	0.196123	TRUE
Clec2d	0	-0.969	8.31	43.2	3.72e-08	3.12e-06	0.626209	0.50057	TRUE
Sparcl1	0	-0.97	7.89	41.8	5.47e-08	4.14e-06	0.408107	0.312999	TRUE
Itpr3	0	-0.971	5.28	32	9.05e-07	3.99e-05	0.148549	0.108324	TRUE
Hoxa3	0	-0.973	5.08	32.5	7.81e-07	3.56e-05	0.125979	0.0923603	TRUE
Fblim1	0	-0.974	4.94	27.3	3.92e-06	0.00013	0.105481	0.0792474	TRUE
Traf5	0	-0.976	5.71	52.3	3.77e-09	4.96e-07	0.182635	0.147662	TRUE
Vangl2	0	-0.978	5.27	32.6	7.43e-07	3.42e-05	0.14187	0.106613	TRUE
Bcl2l11	0	-0.981	5.49	45.8	1.87e-08	1.74e-06	0.160295	0.119726	TRUE
Nod1	0	-0.999	5.1	30.1	1.61e-06	6.33e-05	0.129664	0.0986317	TRUE
Zbtb18	0	-1.01	5.38	35.8	2.9e-07	1.6e-05	0.162137	0.116306	TRUE
Iigp1	0	-1.02	6.32	17	0.00015	0.00231	0.180792	0.131129	TRUE
Kdm6a	0	-1.03	6.01	39.8	9.44e-08	6.46e-06	0.224781	0.164196	TRUE
Atp2a3	0	-1.03	6.02	13.4	0.000636	0.00737	0.226854	0.154504	TRUE
Ccng2	0	-1.04	5.46	45.5	2.04e-08	1.85e-06	0.163519	0.109464	TRUE
Nfix	0	-1.04	7.06	55	1.98e-09	3.06e-07	0.373561	0.283352	TRUE
Bcl9l	0	-1.04	5.3	32.1	8.77e-07	3.9e-05	0.153616	0.103193	TRUE
Dstyk	0	-1.05	6.12	38.4	1.39e-07	8.67e-06	0.251036	0.18244	TRUE
Mndal	0	-1.06	5.27	23.2	1.6e-05	0.000403	0.131737	0.0872292	TRUE
Unc119b	0	-1.06	4.8	35.2	3.45e-07	1.83e-05	0.105481	0.0695553	TRUE
Plscr4	0	-1.07	5.78	39.3	1.09e-07	7.11e-06	0.200599	0.146522	TRUE
Camk4	0	-1.07	5.39	31.7	9.98e-07	4.29e-05	0.132427	0.100342	TRUE
Ulk1	0	-1.08	5.1	37.9	1.59e-07	9.7e-06	0.128973	0.0883694	TRUE
Hdgfl3	0	-1.08	5.26	52.6	3.46e-09	4.76e-07	0.139797	0.100342	TRUE
Wif1	0	-1.09	5.64	15.1	0.000326	0.00429	0.1345	0.103193	TRUE
Slc7a7	0	-1.1	4.82	48.6	9.24e-09	9.84e-07	0.107554	0.0735462	TRUE
Card10	0	-1.1	5.06	51.9	4.14e-09	5.22e-07	0.131967	0.0917902	TRUE
Rgs2	0	-1.11	6.05	39.9	9.05e-08	6.28e-06	0.200138	0.139111	TRUE
Mex3a	0	-1.11	5.7	41.2	6.39e-08	4.7e-06	0.159143	0.124287	TRUE
Slc16a9	0	-1.11	5.09	17.1	0.000145	0.00227	0.1193	0.0735462	TRUE
Rnf122	0	-1.11	5.79	72.3	4.78e-11	1.34e-08	0.187702	0.127708	TRUE
Epha4	0	-1.12	5.97	13.5	0.000602	0.00703	0.190926	0.132839	TRUE
Fzd6	0	-1.12	5.56	36.1	2.68e-07	1.51e-05	0.185168	0.119156	TRUE
Nxpe4	0	-1.13	5.79	45.7	1.94e-08	1.79e-06	0.200138	0.13683	TRUE
Fat4	0	-1.14	5.1	42.7	4.26e-08	3.42e-06	0.129664	0.0860889	TRUE
Gja4	0	-1.14	7.8	67.2	1.36e-10	3.12e-08	0.416859	0.265678	TRUE
Mfap2	0	-1.14	7.98	41.7	5.56e-08	4.17e-06	0.556426	0.396237	TRUE
Ltbp1	0	-1.14	5.6	47.8	1.13e-08	1.15e-06	0.16444	0.110604	TRUE
Hmcn1	0	-1.15	8.25	79	1.32e-11	4.3e-09	0.605021	0.436146	TRUE
Tox3	0	-1.15	6.31	59.6	6.92e-10	1.26e-07	0.248503	0.175029	TRUE
Pllp	0	-1.16	4.98	45.8	1.88e-08	1.74e-06	0.110778	0.0758267	TRUE
Plscr1	0	-1.16	6.1	97.3	5.31e-13	2.98e-10	0.227315	0.156784	TRUE
Fam124b	0	-1.19	4.87	41.6	5.73e-08	4.29e-06	0.110778	0.0701254	TRUE
Aplnr	0	-1.2	7.66	37.8	1.64e-07	9.86e-06	0.497927	0.323261	TRUE
Hoxa5	0	-1.2	7.63	74	3.45e-11	1e-08	0.476048	0.347777	TRUE
Mllt6	0	-1.2	4.95	30.9	1.28e-06	5.24e-05	0.129894	0.0746864	TRUE
Itga1	0	-1.23	8.44	30.4	1.48e-06	5.86e-05	0.641179	0.470924	TRUE
Ankrd44	0	-1.24	7.63	40.4	8.04e-08	5.69e-06	0.500921	0.366021	TRUE
Tor3a	0	-1.24	5.61	86.8	3.15e-12	1.39e-09	0.18678	0.116306	TRUE
Mcf2l	0	-1.25	6.33	31.5	1.04e-06	4.43e-05	0.284892	0.164196	TRUE
Arl4d	0	-1.26	6.2	52.1	3.96e-09	5.1e-07	0.2538	0.154504	TRUE
Fmo2	0	-1.28	5.39	17.7	0.000115	0.00192	0.128512	0.0838084	TRUE
Map4k2	0	-1.28	5.92	61.2	4.88e-10	9.15e-08	0.236297	0.153934	TRUE
Rnf144a	0	-1.29	8.15	82.3	7.1e-12	2.58e-09	0.604099	0.406499	TRUE
Cadps2	0	-1.3	5.32	42.5	4.52e-08	3.6e-06	0.151543	0.0946408	TRUE
Glul	0	-1.32	7.06	95.2	7.48e-13	4.08e-10	0.354906	0.257697	TRUE
Arhgap20	0	-1.32	5.91	31.6	1.02e-06	4.37e-05	0.217872	0.125998	TRUE
Tcp11l2	0	-1.33	4.78	33.2	6.34e-07	3e-05	0.106863	0.0610034	TRUE
Dnah8	0	-1.34	6.29	36.5	2.36e-07	1.36e-05	0.253339	0.151653	TRUE
Fam13c	0	-1.37	5.25	42.1	5.03e-08	3.84e-06	0.147167	0.0832383	TRUE
Mras	0	-1.37	4.85	67.4	1.29e-10	3.03e-08	0.108015	0.0632839	TRUE
Grrp1	0	-1.38	6.91	39.6	9.8e-08	6.63e-06	0.324965	0.207526	TRUE
Fam84b	0	-1.38	5.28	42.9	4.04e-08	3.27e-06	0.159143	0.0929304	TRUE
Mex3b	0	-1.39	5.57	67.3	1.32e-10	3.06e-08	0.17181	0.102623	TRUE
Ncald	0	-1.4	6.74	48.2	1.03e-08	1.08e-06	0.356287	0.213797	TRUE
Stox2	0	-1.43	5.78	90.2	1.75e-12	8.52e-10	0.194611	0.110604	TRUE
Lifr	0	-1.43	6.59	39.4	1.06e-07	6.94e-06	0.326117	0.189282	TRUE
Tril	0	-1.44	5	48.7	9.07e-09	9.78e-07	0.122064	0.0672748	TRUE
Cyp26b1	0	-1.44	5.2	15.1	0.000321	0.00425	0.117688	0.0564424	TRUE
Sp100	0	-1.45	5.35	66.6	1.54e-10	3.48e-08	0.163519	0.0866591	TRUE
Cdk19	0	-1.46	5.6	69.2	8.9e-11	2.26e-08	0.177568	0.100912	TRUE
Cadm1	0	-1.48	6.57	29	2.27e-06	8.29e-05	0.317365	0.171038	TRUE
Slc6a6	0	-1.49	7.78	121	1.39e-14	1.43e-11	0.438968	0.283352	TRUE
Abi3bp	0	-1.5	5.82	28.4	2.8e-06	9.87e-05	0.17181	0.0940707	TRUE
Kit	0	-1.52	8.15	69.3	8.7e-11	2.24e-08	0.669047	0.405929	TRUE
Specc1	0	-1.54	5.19	50.8	5.46e-09	6.37e-07	0.1421	0.0706956	TRUE
Prdm8	0	-1.55	6.68	78.1	1.56e-11	4.93e-09	0.324275	0.190422	TRUE
Fbln2	0	-1.62	6.42	55.2	1.87e-09	2.92e-07	0.262552	0.107184	TRUE
Ntrk2	0	-1.74	5.4	49.4	7.61e-09	8.35e-07	0.144634	0.0541619	TRUE
AU020206	0	-1.97	5.85	32.9	6.92e-07	3.21e-05	0.236988	0.0957811	TRUE

## Sheet: Cluster 1
gene	cluster_id	logFC__Hyperoxia	logCPM__Hyperoxia	F__Hyperoxia	p_val__Hyperoxia	p_adj.loc__Hyperoxia	Normoxia.frq	Hyperoxia.frq	Frequency
Inhba	1	5.25	8.64	128	8.15e-16	1.45e-12	0.0498041	0.488357	TRUE
Eda2r	1	4.91	4.67	130	5.91e-16	1.16e-12	0.00335758	0.159849	TRUE
Gdf15	1	4.7	6.85	146	6.32e-17	2.8e-13	0.0201455	0.244179	TRUE
Nnmt	1	4.35	5.32	87.5	7.69e-13	3.55e-10	0.0106323	0.191945	TRUE
Akr1b8	1	4.22	5.5	68.7	3.7e-11	6.9e-09	0.0139899	0.184393	TRUE
Col18a1	1	3.74	6.38	83	1.83e-12	6.81e-10	0.0369334	0.278792	TRUE
Ctgf	1	3.63	7.03	83.7	1.59e-12	6.37e-10	0.0576385	0.339836	TRUE
Tgfb2	1	3.61	6.99	63.3	1.26e-10	1.77e-08	0.0565193	0.288232	TRUE
Angpt2	1	3.43	6.01	66	6.82e-11	1.14e-08	0.0307778	0.212712	TRUE
Cdh13	1	3.43	4.53	46.5	8.57e-09	5.91e-07	0.0100727	0.112649	TRUE
Lilr4b	1	3.17	4.62	69.4	3.13e-11	6.04e-09	0.0134303	0.122089	TRUE
Sall1	1	3.14	4.15	52.3	1.83e-09	1.72e-07	0.00895355	0.10258	TRUE
Fads3	1	3.12	4.44	69.5	3.11e-11	6.04e-09	0.0123111	0.113908	TRUE
Ccdc184	1	3.09	5.99	66.3	6.31e-11	1.09e-08	0.037493	0.234739	TRUE
Fam212b	1	3.06	4.2	84.9	1.26e-12	5.32e-10	0.0100727	0.108244	TRUE
Tnfrsf12a	1	3.02	6.3	106	2.6e-14	2.31e-11	0.0514829	0.304594	TRUE
Ddit4l	1	3.01	4.33	68.4	3.94e-11	7.21e-09	0.0117515	0.115167	TRUE
Zmat3	1	2.91	5.88	159	1.18e-17	6.99e-14	0.045887	0.314034	TRUE
Tmem255a	1	2.74	5.93	97.3	1.26e-13	7.97e-11	0.0492445	0.23411	TRUE
Tbxas1	1	2.65	5.15	93.8	2.37e-13	1.31e-10	0.0285395	0.207048	TRUE
Gap43	1	2.54	7	92.6	2.97e-13	1.6e-10	0.0968103	0.365639	TRUE
Rhod	1	2.52	4.31	60.1	2.64e-10	3.26e-08	0.0162283	0.107615	TRUE
Cd247	1	2.51	5.12	61.6	1.85e-10	2.33e-08	0.0302182	0.175582	TRUE
Adgrg1	1	2.49	5.7	70	2.78e-11	5.5e-09	0.0514829	0.272498	TRUE
S100a6	1	2.44	8.52	81.4	2.53e-12	8.96e-10	0.279239	0.553178	TRUE
Nptx1	1	2.44	5.24	53.6	1.32e-09	1.33e-07	0.0341354	0.194462	TRUE
Gcnt1	1	2.4	4.64	46.4	8.84e-09	6.03e-07	0.0218243	0.147262	TRUE
Olfml2b	1	2.37	4.99	75.5	8.52e-12	2.29e-09	0.0285395	0.159849	TRUE
Uap1l1	1	2.35	5.01	96	1.58e-13	9.67e-11	0.031897	0.176211	TRUE
Ankrd37	1	2.29	6.88	103	4.85e-14	3.91e-11	0.0962507	0.39207	TRUE
Bdkrb2	1	2.29	5.57	83.9	1.54e-12	6.35e-10	0.0475658	0.250472	TRUE
Sulf2	1	2.22	4.41	55.2	8.81e-10	9.59e-08	0.0195859	0.120201	TRUE
Tlr4	1	2.21	4.44	53	1.55e-09	1.53e-07	0.0201455	0.119572	TRUE
Ephx1	1	2.17	5.37	74.3	1.09e-11	2.61e-09	0.0419698	0.222782	TRUE
Plat	1	2.13	7.12	63.1	1.32e-10	1.85e-08	0.129827	0.403398	TRUE
Tubb6	1	2.12	5.79	54.6	1.03e-09	1.1e-07	0.0520425	0.240403	TRUE
Slc40a1	1	2.04	5.18	42.3	2.79e-08	1.62e-06	0.0358142	0.159849	TRUE
Gm14005	1	2.04	5.67	61.9	1.75e-10	2.24e-08	0.0609961	0.268093	TRUE
Spata13	1	2.04	4.77	49.5	3.85e-09	3.09e-07	0.031897	0.14915	TRUE
Ccng1	1	2	6	118	3.81e-15	4.83e-12	0.0817012	0.314663	TRUE
Gda	1	1.99	4.71	33.5	3.91e-07	1.43e-05	0.0302182	0.122719	TRUE
Exoc3l4	1	1.97	5.53	65.8	7.11e-11	1.17e-08	0.0565193	0.221523	TRUE
Vwa1	1	1.95	4.7	25.1	6.33e-06	0.000145	0.0268607	0.10321	TRUE
Map3k20	1	1.92	5.82	75.1	9.34e-12	2.36e-09	0.0660325	0.269981	TRUE
Aen	1	1.92	6.19	143	1.01e-16	3.21e-13	0.0934527	0.33606	TRUE
Nabp1	1	1.88	4.65	39.4	6.43e-08	3.31e-06	0.0302182	0.138452	TRUE
Cdkn1a	1	1.87	9.5	101	6.88e-14	5e-11	0.454393	0.797986	TRUE
Serpine1	1	1.86	8.16	78.3	4.8e-12	1.47e-09	0.234471	0.556325	TRUE
Adamtsl2	1	1.85	4.68	36.4	1.58e-07	6.74e-06	0.031897	0.134676	TRUE
Gpx3	1	1.85	5.19	65.3	7.99e-11	1.25e-08	0.0470062	0.174953	TRUE
Pfkfb3	1	1.83	5.01	26	4.62e-06	0.000112	0.0397314	0.163625	TRUE
Tinagl1	1	1.8	6.01	58.6	3.83e-10	4.53e-08	0.0632345	0.195091	TRUE
Adgrg3	1	1.8	5.04	50.4	3.04e-09	2.53e-07	0.0436486	0.172435	TRUE
Aig1	1	1.78	5.27	49.1	4.2e-09	3.33e-07	0.0542809	0.183763	TRUE
Dcxr	1	1.78	4.69	51.5	2.28e-09	2.07e-07	0.0335758	0.1309	TRUE
Bhlhe40	1	1.77	5.98	125	1.37e-15	2.21e-12	0.08338	0.281938	TRUE
Ncam1	1	1.77	4.68	18.8	6.46e-05	0.00101	0.0296586	0.116425	TRUE
Got1	1	1.76	4.62	49.7	3.64e-09	2.96e-07	0.031897	0.127753	TRUE
Slc1a5	1	1.75	5.01	72.7	1.56e-11	3.41e-09	0.0425294	0.175582	TRUE
Bax	1	1.74	9.07	223	1.01e-20	1.79e-16	0.463346	0.773442	TRUE
Lmcd1	1	1.72	6.04	32.2	5.85e-07	2.01e-05	0.086178	0.202643	TRUE
Galnt1	1	1.72	7.65	94.9	1.94e-13	1.14e-10	0.237269	0.562618	TRUE
Fxyd5	1	1.71	8.6	133	4.24e-16	9.41e-13	0.37549	0.71932	TRUE
Rnf152	1	1.69	4.59	29.7	1.32e-06	4.01e-05	0.0296586	0.122089	TRUE
Fam81a	1	1.68	6.6	78.7	4.36e-12	1.36e-09	0.130386	0.365009	TRUE
Phlda3	1	1.67	8.48	101	6.76e-14	5e-11	0.339116	0.668345	TRUE
Plxna4	1	1.67	6.15	63.5	1.21e-10	1.73e-08	0.101847	0.337319	TRUE
Slco3a1	1	1.67	6.91	58.4	3.98e-10	4.64e-08	0.157247	0.436753	TRUE
Col6a1	1	1.67	5.97	38	9.58e-08	4.53e-06	0.086178	0.219006	TRUE
Prnp	1	1.66	5.86	74.5	1.04e-11	2.53e-09	0.072188	0.278792	TRUE
Tpm1	1	1.65	8.73	79.6	3.65e-12	1.22e-09	0.429771	0.704216	TRUE
Ackr3	1	1.63	7.26	75	9.38e-12	2.36e-09	0.16732	0.481435	TRUE
Cfap69	1	1.62	5.44	97.8	1.15e-13	7.86e-11	0.0643537	0.226558	TRUE
Hapln1	1	1.62	7.4	68.8	3.59e-11	6.78e-09	0.191942	0.468848	TRUE
Dusp4	1	1.61	4.77	46.6	8.21e-09	5.68e-07	0.0408506	0.146633	TRUE
Thyn1	1	1.61	5.96	119	3.42e-15	4.67e-12	0.0956911	0.293896	TRUE
Efr3b	1	1.61	4.36	25.9	4.7e-06	0.000113	0.0285395	0.112649	TRUE
E030030I06Rik	1	1.59	4.72	36.3	1.62e-07	6.91e-06	0.0380526	0.129641	TRUE
Ankrd28	1	1.59	5.35	36.2	1.68e-07	7.09e-06	0.0626749	0.216488	TRUE
Mmrn2	1	1.58	7.1	116	5.19e-15	5.75e-12	0.165081	0.406545	TRUE
Igf2r	1	1.57	7.03	110	1.36e-14	1.27e-11	0.177392	0.472624	TRUE
Serpine2	1	1.56	5.49	62.7	1.46e-10	1.98e-08	0.072188	0.196979	TRUE
Cnksr3	1	1.56	5.11	52.7	1.66e-09	1.61e-07	0.0548405	0.17747	TRUE
Plxna2	1	1.55	6.99	64	1.07e-10	1.57e-08	0.199217	0.465702	TRUE
Rab11fip5	1	1.55	4.65	34.9	2.52e-07	9.94e-06	0.0352546	0.137823	TRUE
Sdc4	1	1.54	6.25	115	6.14e-15	6.41e-12	0.108002	0.324733	TRUE
Tnfrsf10b	1	1.53	5.29	58.7	3.75e-10	4.49e-08	0.0587577	0.21523	TRUE
Ampd3	1	1.51	5.16	27.3	2.91e-06	7.68e-05	0.0576385	0.190057	TRUE
Apold1	1	1.49	5.82	58	4.39e-10	5.03e-08	0.0699496	0.194462	TRUE
Syn3	1	1.49	5.54	51.7	2.13e-09	1.96e-07	0.0744264	0.237256	TRUE
Aatk	1	1.49	5.23	30.4	1.05e-06	3.33e-05	0.0621153	0.196979	TRUE
Atp13a3	1	1.49	5.7	30.3	1.06e-06	3.37e-05	0.0643537	0.227816	TRUE
Tspan6	1	1.48	6.53	67	5.36e-11	9.51e-09	0.141018	0.330396	TRUE
Lyve1	1	1.48	9.7	77.2	6e-12	1.74e-09	0.405708	0.734424	TRUE
Trim47	1	1.48	5.19	41.5	3.47e-08	1.98e-06	0.0531617	0.178729	TRUE
Maff	1	1.48	5.81	52.5	1.74e-09	1.65e-07	0.080582	0.246067	TRUE
Lmna	1	1.47	8.79	139	1.68e-16	4.27e-13	0.448797	0.726872	TRUE
Pdgfa	1	1.46	4.84	26.8	3.47e-06	8.8e-05	0.0419698	0.10321	TRUE
Tnfaip3	1	1.46	6.01	49.9	3.45e-09	2.82e-07	0.0973699	0.257395	TRUE
Icam1	1	1.45	8.58	54.8	9.74e-10	1.05e-07	0.30554	0.621145	TRUE
Ryr2	1	1.44	5.15	38.1	9.31e-08	4.44e-06	0.0492445	0.171806	TRUE
Def6	1	1.44	5.18	33.9	3.44e-07	1.29e-05	0.0593173	0.185651	TRUE
Ubtd1	1	1.44	4.89	35.1	2.31e-07	9.3e-06	0.0486849	0.150409	TRUE
Rps27l	1	1.42	9.27	186	5.22e-19	4.63e-15	0.545048	0.816866	TRUE
Disp2	1	1.41	4.45	27.7	2.55e-06	6.85e-05	0.0335758	0.106986	TRUE
Lpar4	1	1.4	5.3	37.9	1e-07	4.65e-06	0.0615557	0.147892	TRUE
Phlda1	1	1.39	8.68	75.2	9.01e-12	2.36e-09	0.352546	0.65387	TRUE
Palld	1	1.39	5.86	47.4	6.77e-09	4.88e-07	0.101847	0.255507	TRUE
Cstb	1	1.37	6.66	122	2.2e-15	3.25e-12	0.163962	0.383889	TRUE
Flnb	1	1.37	6.19	31.6	7.03e-07	2.34e-05	0.109121	0.279421	TRUE
Apln	1	1.35	9.13	77.7	5.37e-12	1.59e-09	0.520985	0.730648	TRUE
Actn1	1	1.35	7.4	39.6	6.05e-08	3.13e-06	0.257415	0.471995	TRUE
Mgat5	1	1.34	6.51	52.5	1.74e-09	1.65e-07	0.154449	0.370044	TRUE
Ehbp1l1	1	1.34	5.64	45.4	1.15e-08	7.51e-07	0.0900951	0.253619	TRUE
Snhg6	1	1.33	6.8	36.8	1.37e-07	6e-06	0.183548	0.347388	TRUE
Prr7	1	1.33	4.74	37.8	1.03e-07	4.75e-06	0.0453274	0.129641	TRUE
Renbp	1	1.32	4.71	48.2	5.46e-09	4.13e-07	0.0442082	0.133417	TRUE
Pmm1	1	1.32	4.95	42.7	2.48e-08	1.46e-06	0.0554001	0.151668	TRUE
Tgfbi	1	1.31	5.76	57.4	5.07e-10	5.76e-08	0.0878567	0.21523	TRUE
Odc1	1	1.31	6.21	66.2	6.42e-11	1.09e-08	0.1108	0.259283	TRUE
8430408G22Rik	1	1.3	5.45	20.2	3.84e-05	0.000656	0.0492445	0.153556	TRUE
Cd63	1	1.3	6.08	68.5	3.82e-11	7.05e-09	0.117515	0.269352	TRUE
Aprt	1	1.3	7.07	62.7	1.44e-10	1.98e-08	0.177952	0.415356	TRUE
Commd3	1	1.29	7.93	142	1.08e-16	3.21e-13	0.330722	0.609188	TRUE
Pxdc1	1	1.29	7.35	58.7	3.77e-10	4.49e-08	0.25014	0.463184	TRUE
Pkn3	1	1.27	5.53	31.4	7.5e-07	2.47e-05	0.08338	0.229704	TRUE
Atf5	1	1.27	5.05	18.4	7.46e-05	0.00113	0.0587577	0.122719	TRUE
Nfkb2	1	1.27	4.89	34.1	3.15e-07	1.2e-05	0.0509233	0.151668	TRUE
Pls3	1	1.26	7.75	73.4	1.33e-11	3.07e-09	0.312815	0.584644	TRUE
Gyg	1	1.25	6.72	72.9	1.48e-11	3.32e-09	0.165641	0.369415	TRUE
Tspan4	1	1.25	6.47	70.4	2.55e-11	5.13e-09	0.156128	0.357458	TRUE
Nos2	1	1.24	5.39	37.1	1.27e-07	5.62e-06	0.0755456	0.20579	TRUE
Sat1	1	1.23	7.93	45.7	1.06e-08	7.04e-07	0.288752	0.528634	TRUE
Ptpn7	1	1.22	4.89	32.5	5.21e-07	1.8e-05	0.0509233	0.143486	TRUE
Ipo4	1	1.22	4.49	23.8	1.01e-05	0.000215	0.0386122	0.107615	TRUE
Polk	1	1.21	5.18	42.5	2.63e-08	1.54e-06	0.0626749	0.187539	TRUE
Ecm1	1	1.2	7.96	79.7	3.54e-12	1.21e-09	0.345271	0.622404	TRUE
Man1a	1	1.2	4.53	19.6	4.67e-05	0.000774	0.0391718	0.117684	TRUE
Plekho2	1	1.2	5.35	43.7	1.86e-08	1.15e-06	0.0705092	0.208936	TRUE
Bok	1	1.19	5.79	27.4	2.83e-06	7.51e-05	0.0962507	0.231592	TRUE
Gnai1	1	1.19	6.65	55.2	8.92e-10	9.65e-08	0.1662	0.369415	TRUE
Timp3	1	1.19	10.7	73.3	1.34e-11	3.07e-09	0.759373	0.902454	TRUE
Litaf	1	1.19	7.22	59.1	3.4e-10	4.1e-08	0.214885	0.459408	TRUE
Mrps18b	1	1.19	5.34	33.8	3.48e-07	1.31e-05	0.0783436	0.193203	TRUE
Pcgf5	1	1.19	6	30.7	9.58e-07	3.06e-05	0.117515	0.258653	TRUE
Gatad1	1	1.18	7.74	104	4.05e-14	3.42e-11	0.317292	0.572687	TRUE
Dnajb2	1	1.16	4.57	19.8	4.4e-05	0.000738	0.043089	0.122089	TRUE
Cd81	1	1.16	9.17	82.2	2.17e-12	7.87e-10	0.490767	0.741976	TRUE
Myo5a	1	1.16	5.7	53.1	1.5e-09	1.48e-07	0.0979295	0.254248	TRUE
Itpripl1	1	1.15	4.92	43.4	2e-08	1.2e-06	0.0548405	0.154814	TRUE
Unc5b	1	1.14	6.61	50.5	2.96e-09	2.48e-07	0.163402	0.405286	TRUE
Neat1	1	1.14	6.63	27.9	2.41e-06	6.53e-05	0.163402	0.379484	TRUE
Rab3gap2	1	1.13	5.34	27.9	2.44e-06	6.6e-05	0.0761052	0.202643	TRUE
Ahi1	1	1.13	4.7	35.6	1.98e-07	8.14e-06	0.0442082	0.127753	TRUE
Dapk3	1	1.13	7.24	94.2	2.21e-13	1.27e-10	0.232233	0.486469	TRUE
Mlkl	1	1.13	4.52	20.8	3.07e-05	0.000545	0.0386122	0.110761	TRUE
Hist1h1c	1	1.13	5.81	28.1	2.26e-06	6.21e-05	0.0979295	0.198238	TRUE
Tram2	1	1.12	5.92	48.7	4.76e-09	3.72e-07	0.120873	0.293896	TRUE
Utp20	1	1.12	4.45	18.9	6.16e-05	0.000975	0.0391718	0.11202	TRUE
Csgalnact1	1	1.12	6.89	79.5	3.74e-12	1.23e-09	0.212647	0.453115	TRUE
Ccnd1	1	1.11	9.45	52.8	1.61e-09	1.57e-07	0.550084	0.758968	TRUE
Fam213a	1	1.11	4.53	18.5	7.26e-05	0.00111	0.0363738	0.11202	TRUE
Serp2	1	1.11	5.37	22.4	1.67e-05	0.000327	0.0794628	0.202014	TRUE
Pno1	1	1.11	5.04	28.4	2e-06	5.6e-05	0.0615557	0.165513	TRUE
Gfer	1	1.11	5.22	27.2	3.07e-06	8e-05	0.0710688	0.179987	TRUE
Arhgap6	1	1.1	6.08	75	9.42e-12	2.36e-09	0.133744	0.302077	TRUE
Relb	1	1.1	5.61	45	1.28e-08	8.27e-07	0.0844992	0.22467	TRUE
Anxa2	1	1.09	8.75	52.7	1.64e-09	1.6e-07	0.407387	0.676526	TRUE
Bloc1s2	1	1.09	6.04	58.3	4.12e-10	4.78e-08	0.119754	0.286973	TRUE
Psmd8	1	1.08	8.38	65.8	7.08e-11	1.17e-08	0.411304	0.648206	TRUE
Filip1l	1	1.08	8.12	46.2	9.27e-09	6.28e-07	0.364857	0.592196	TRUE
Cfap43	1	1.08	5.35	30	1.18e-06	3.67e-05	0.0761052	0.204531	TRUE
Nes	1	1.07	8.93	41.6	3.31e-08	1.9e-06	0.487409	0.724984	TRUE
Ctdp1	1	1.06	4.83	22.7	1.51e-05	0.000298	0.0531617	0.134676	TRUE
Ermp1	1	1.06	4.94	27.9	2.36e-06	6.45e-05	0.0598769	0.162996	TRUE
Cd34	1	1.05	10.5	97.4	1.23e-13	7.97e-11	0.809177	0.933921	TRUE
Mdm2	1	1.05	6.66	66	6.8e-11	1.14e-08	0.185786	0.396476	TRUE
Ebpl	1	1.05	4.7	27.2	3.09e-06	8.03e-05	0.0498041	0.134047	TRUE
Itgav	1	1.04	5.43	29.9	1.22e-06	3.76e-05	0.0867375	0.212712	TRUE
Fgfr1	1	1.04	6.6	70.5	2.48e-11	5.06e-09	0.188584	0.38326	TRUE
Serpinb6a	1	1.04	7.78	63.4	1.21e-10	1.73e-08	0.325686	0.544368	TRUE
Slc48a1	1	1.04	6.77	64.5	9.56e-11	1.43e-08	0.183548	0.393958	TRUE
Abcc1	1	1.04	4.42	16.4	0.000169	0.00223	0.0425294	0.105098	TRUE
Cdc34	1	1.03	5.71	48.6	4.85e-09	3.77e-07	0.109121	0.239144	TRUE
Pcdhb17	1	1.03	4.65	18.4	7.48e-05	0.00113	0.0419698	0.10321	TRUE
Exoc4	1	1.02	6.69	63.8	1.11e-10	1.63e-08	0.199776	0.404028	TRUE
Gab2	1	1.02	4.97	24.4	7.99e-06	0.000175	0.0632345	0.160478	TRUE
2010111I01Rik	1	1.02	7.48	59.2	3.27e-10	3.97e-08	0.27756	0.528634	TRUE
Ezr	1	1.02	6.79	79.3	3.91e-12	1.25e-09	0.199217	0.395217	TRUE
Ddit3	1	1.01	5.59	33.1	4.32e-07	1.55e-05	0.0962507	0.212712	TRUE
Dgkd	1	1	4.93	18.4	7.64e-05	0.00115	0.0570789	0.151668	TRUE
Nol4l	1	1	5.32	34.7	2.62e-07	1.03e-05	0.0811416	0.198238	TRUE
Cyr61	1	1	7.08	25.3	5.97e-06	0.000138	0.196419	0.349276	TRUE
Myadm	1	1	8.25	64.5	9.41e-11	1.41e-08	0.38892	0.6545	TRUE
Nomo1	1	1	5.33	32.6	5.09e-07	1.77e-05	0.08338	0.198867	TRUE
Edn1	1	1	5.91	19.8	4.44e-05	0.000742	0.0817012	0.132159	TRUE
Bysl	1	1	5.16	38.6	8.02e-08	3.96e-06	0.0744264	0.183134	TRUE
Tmod2	1	0.996	7.77	37.7	1.06e-07	4.84e-06	0.340235	0.59849	TRUE
Rbsn	1	0.994	5.25	25.4	5.62e-06	0.000131	0.0766648	0.188169	TRUE
Lamb1	1	0.992	4.76	19.4	5.17e-05	0.000848	0.0481253	0.101322	TRUE
Slc20a1	1	0.99	6.03	31.4	7.5e-07	2.47e-05	0.133744	0.286973	TRUE
Asnsd1	1	0.987	5.07	34	3.32e-07	1.26e-05	0.0665921	0.164254	TRUE
Fuca2	1	0.97	4.74	26.7	3.68e-06	9.29e-05	0.0537213	0.129641	TRUE
Mrps22	1	0.962	4.49	18.5	7.2e-05	0.0011	0.0419698	0.110761	TRUE
Adam12	1	0.958	6.4	30.9	8.97e-07	2.9e-05	0.162283	0.362492	TRUE
Zfp672	1	0.958	4.7	17.3	0.000116	0.00164	0.0514829	0.130271	TRUE
Nuak2	1	0.949	4.5	16.1	0.000186	0.00242	0.0414102	0.103839	TRUE
Adgrl4	1	0.949	7.03	19.1	5.83e-05	0.000936	0.177392	0.359975	TRUE
Cox17	1	0.948	5.95	47.2	7.06e-09	5.03e-07	0.125909	0.288232	TRUE
Gfod1	1	0.945	4.95	11	0.00165	0.0138	0.0604365	0.141598	TRUE
Eng	1	0.944	9.17	55.3	8.59e-10	9.46e-08	0.554001	0.787288	TRUE
Anxa5	1	0.943	8.54	65.2	8.02e-11	1.25e-08	0.436486	0.664569	TRUE
Ctps	1	0.943	4.41	11.9	0.00112	0.0102	0.0408506	0.100063	TRUE
Rela	1	0.943	6.8	36.8	1.4e-07	6.13e-06	0.209849	0.388295	TRUE
Snap47	1	0.939	4.9	26.4	3.95e-06	9.82e-05	0.0621153	0.139081	TRUE
Cap1	1	0.936	6.6	40.9	4.15e-08	2.31e-06	0.177392	0.36438	TRUE
Kctd17	1	0.935	5.49	26.3	4.12e-06	0.000101	0.0962507	0.217118	TRUE
Epha2	1	0.93	6.5	26	4.61e-06	0.000111	0.175713	0.365639	TRUE
Sparc	1	0.929	11.3	53.8	1.25e-09	1.27e-07	0.825965	0.942102	TRUE
Dysf	1	0.926	5.97	36.1	1.71e-07	7.14e-06	0.136542	0.291378	TRUE
Tbc1d7	1	0.925	4.46	13.6	0.000539	0.0057	0.0425294	0.10258	TRUE
Spry4	1	0.923	7.18	48.1	5.58e-09	4.21e-07	0.223839	0.449969	TRUE
Srebf1	1	0.922	4.79	24.7	7.29e-06	0.000162	0.0570789	0.140969	TRUE
Bcar3	1	0.917	5.72	47.8	6.02e-09	4.4e-07	0.116396	0.246067	TRUE
Itga3	1	0.917	7.38	37.8	1.03e-07	4.75e-06	0.31897	0.548773	TRUE
Slc35e4	1	0.914	4.92	12.8	0.000741	0.00732	0.0637941	0.137823	TRUE
Acot13	1	0.913	5.14	36.5	1.5e-07	6.48e-06	0.0733072	0.16866	TRUE
Slc12a2	1	0.913	8.11	70.8	2.32e-11	4.84e-09	0.397874	0.640654	TRUE
Zwint	1	0.912	6.99	71.1	2.15e-11	4.55e-09	0.248461	0.447451	TRUE
Bambi	1	0.912	6.73	25.7	5.21e-06	0.000123	0.172916	0.326621	TRUE
Ei24	1	0.908	6.88	83	1.84e-12	6.81e-10	0.230554	0.424166	TRUE
Sfxn1	1	0.906	4.79	14.4	0.000376	0.00428	0.0526021	0.1309	TRUE
Col4a2	1	0.905	10.5	71.5	1.98e-11	4.22e-09	0.804701	0.903084	TRUE
Sacs	1	0.904	6.31	31.8	6.61e-07	2.23e-05	0.160604	0.332284	TRUE
Ppp1r2	1	0.904	9.34	45.4	1.14e-08	7.51e-07	0.533296	0.747011	TRUE
Pgpep1	1	0.901	5.19	22.4	1.67e-05	0.000327	0.0705092	0.16866	TRUE
Comtd1	1	0.9	4.99	31	8.65e-07	2.8e-05	0.0660325	0.160478	TRUE
Plxnb2	1	0.895	5.66	33	4.53e-07	1.61e-05	0.104645	0.239773	TRUE
Il1r1	1	0.894	4.94	23.1	1.31e-05	0.000265	0.0654729	0.157332	TRUE
Gclc	1	0.893	6.15	32.5	5.3e-07	1.83e-05	0.146055	0.283826	TRUE
Ak6	1	0.893	5.86	32.9	4.61e-07	1.63e-05	0.114717	0.255507	TRUE
2610008E11Rik	1	0.891	5.46	25.2	6.17e-06	0.000142	0.0945719	0.19635	TRUE
Mrpl47	1	0.89	4.55	18.9	6.2e-05	0.000977	0.0486849	0.118313	TRUE
Atg4a	1	0.889	5.08	29.7	1.32e-06	4.01e-05	0.0761052	0.174953	TRUE
Aga	1	0.887	6.4	55.2	8.79e-10	9.59e-08	0.172356	0.335431	TRUE
Epb41l4aos	1	0.885	5.57	36.4	1.55e-07	6.67e-06	0.100168	0.195091	TRUE
Gm16104	1	0.883	5.91	19.8	4.37e-05	0.000734	0.108002	0.226558	TRUE
Ino80c	1	0.883	5.23	26.9	3.4e-06	8.67e-05	0.0783436	0.17747	TRUE
Ddah1	1	0.88	7.96	31.7	6.76e-07	2.26e-05	0.318411	0.534928	TRUE
Hist1h2bc	1	0.878	6.32	15.7	0.000222	0.00279	0.122552	0.273128	TRUE
Nme1	1	0.877	7.39	44.7	1.41e-08	8.99e-07	0.271964	0.498427	TRUE
Dpysl3	1	0.877	7.54	50.7	2.76e-09	2.4e-07	0.290431	0.516048	TRUE
Ippk	1	0.875	5.17	28.5	1.97e-06	5.53e-05	0.0766648	0.17747	TRUE
Sh3bgrl2	1	0.874	4.58	16.3	0.00017	0.00224	0.0509233	0.115167	TRUE
Tnfrsf21	1	0.873	4.72	21.1	2.73e-05	0.000495	0.0576385	0.1309	TRUE
Ralgapa2	1	0.868	6.46	49.4	3.87e-09	3.09e-07	0.160045	0.329138	TRUE
Rps2	1	0.868	9.6	58.5	3.93e-10	4.62e-08	0.590375	0.806797	TRUE
Coprs	1	0.867	4.4	13.1	0.000663	0.00673	0.0447678	0.105098	TRUE
Pvr	1	0.86	5.05	17.3	0.000117	0.00165	0.0671517	0.15922	TRUE
1110008P14Rik	1	0.859	5.4	21.7	2.15e-05	0.000404	0.086178	0.204531	TRUE
Pqlc1	1	0.857	6.66	18.5	7.38e-05	0.00112	0.202015	0.376337	TRUE
Mid1ip1	1	0.856	6.98	59.6	3.02e-10	3.69e-08	0.232792	0.397734	TRUE
Vmp1	1	0.854	6.81	44.5	1.49e-08	9.43e-07	0.213766	0.41158	TRUE
Ptpre	1	0.853	4.97	9.52	0.00322	0.0232	0.0621153	0.138452	TRUE
Chchd1	1	0.851	7.18	49.1	4.24e-09	3.33e-07	0.247902	0.466331	TRUE
Ifrd1	1	0.851	7.19	48	5.7e-09	4.26e-07	0.257415	0.451227	TRUE
Mrps25	1	0.85	5.73	39.9	5.55e-08	2.9e-06	0.108002	0.246696	TRUE
Fat1	1	0.85	5.9	29.7	1.29e-06	3.95e-05	0.123111	0.263059	TRUE
Sac3d1	1	0.85	5.12	23.3	1.2e-05	0.000246	0.072188	0.161737	TRUE
Creb5	1	0.849	6.38	31.8	6.64e-07	2.23e-05	0.158366	0.331026	TRUE
Lmo7	1	0.848	7.49	48.4	5.09e-09	3.89e-07	0.336318	0.551919	TRUE
Rars	1	0.847	5.9	40.9	4.08e-08	2.29e-06	0.127029	0.256765	TRUE
Bcl2l1	1	0.846	6	18.9	6.23e-05	0.000979	0.136542	0.271869	TRUE
Nol12	1	0.844	5.27	18.7	6.74e-05	0.00104	0.0828204	0.185022	TRUE
Polr3c	1	0.843	5	27.1	3.13e-06	8.09e-05	0.0688304	0.154814	TRUE
Pld3	1	0.842	4.41	17	0.00013	0.0018	0.043089	0.104468	TRUE
Ate1	1	0.842	6.43	43.1	2.17e-08	1.28e-06	0.179631	0.344871	TRUE
Hspg2	1	0.841	5.56	25.8	5.03e-06	0.00012	0.0872971	0.183763	TRUE
Col4a1	1	0.84	11.3	53.6	1.31e-09	1.32e-07	0.895915	0.938326	TRUE
Mrpl45	1	0.839	4.79	14.1	0.000423	0.00471	0.0576385	0.132159	TRUE
Atf6	1	0.838	5.77	15.5	0.000241	0.00299	0.116956	0.244179	TRUE
Ltv1	1	0.836	5.13	22.4	1.68e-05	0.000327	0.0727476	0.171177	TRUE
Hsd17b12	1	0.835	6.61	40.3	4.83e-08	2.57e-06	0.199217	0.380743	TRUE
Atp7a	1	0.833	5.61	35	2.44e-07	9.67e-06	0.106883	0.231592	TRUE
Rrp9	1	0.833	4.58	19.5	4.97e-05	0.000817	0.0492445	0.113908	TRUE
Ly6c1	1	0.832	9.06	37.5	1.12e-07	5.05e-06	0.56967	0.752045	TRUE
Bst2	1	0.831	9.04	91.5	3.61e-13	1.86e-10	0.553442	0.76589	TRUE
Cmc2	1	0.831	5.49	19	5.99e-05	0.000955	0.0968103	0.179358	TRUE
Dusp16	1	0.83	5.92	21.2	2.55e-05	0.000468	0.128148	0.266834	TRUE
Mgst3	1	0.829	8.43	57.3	5.18e-10	5.85e-08	0.470621	0.685337	TRUE
Rpl7l1	1	0.828	6.29	35.7	1.93e-07	8e-06	0.161164	0.321586	TRUE
Tmem126a	1	0.826	6.12	40.7	4.33e-08	2.38e-06	0.147734	0.296413	TRUE
Hexb	1	0.826	5.27	27.7	2.6e-06	6.97e-05	0.0878567	0.176841	TRUE
Tmem43	1	0.824	5.19	16	0.000196	0.00252	0.0800224	0.179987	TRUE
Tes	1	0.822	4.85	14.9	0.000308	0.00363	0.0531617	0.12146	TRUE
Acbd5	1	0.819	8.28	32.9	4.73e-07	1.67e-05	0.470062	0.662681	TRUE
Tmem47	1	0.819	7.98	48.5	5e-09	3.84e-07	0.385562	0.615481	TRUE
Arpc4	1	0.818	6.65	36.3	1.6e-07	6.83e-06	0.199217	0.394588	TRUE
Rhbdd1	1	0.817	4.47	11.7	0.0012	0.0107	0.0475658	0.110132	TRUE
Lysmd2	1	0.817	7.88	50.7	2.79e-09	2.41e-07	0.37437	0.585903	TRUE
Ubxn2a	1	0.816	5.46	22.4	1.68e-05	0.000327	0.0968103	0.196979	TRUE
Myh9	1	0.816	9	38.3	8.71e-08	4.23e-06	0.559597	0.755821	TRUE
Card19	1	0.815	7.53	46.7	8.1e-09	5.65e-07	0.317292	0.524858	TRUE
Trib1	1	0.815	4.96	14.3	0.000399	0.00447	0.0598769	0.125865	TRUE
Pyroxd1	1	0.811	4.61	17	0.000132	0.00182	0.0531617	0.117055	TRUE
Ass1	1	0.81	4.8	14.7	0.000332	0.00384	0.0509233	0.108244	TRUE
Glrx3	1	0.81	7.56	62.6	1.47e-10	1.98e-08	0.307778	0.507237	TRUE
Timp1	1	0.809	4.76	13.9	0.000459	0.00502	0.0576385	0.127753	TRUE
Col6a2	1	0.808	4.88	10.7	0.00186	0.0153	0.0587577	0.127124	TRUE
Lamc1	1	0.806	7.43	50.5	2.94e-09	2.47e-07	0.316172	0.538074	TRUE
Nob1	1	0.806	4.67	18.7	6.65e-05	0.00103	0.0514829	0.128383	TRUE
Ercc5	1	0.804	5.28	23	1.34e-05	0.000269	0.08338	0.185651	TRUE
Shroom3	1	0.804	4.79	12.7	0.000771	0.00758	0.0581981	0.132159	TRUE
Csrp1	1	0.8	8.48	40.7	4.35e-08	2.38e-06	0.440403	0.636879	TRUE
Anxa3	1	0.798	9.62	61.9	1.75e-10	2.24e-08	0.723559	0.857772	TRUE
Tbc1d1	1	0.796	4.81	9.03	0.00405	0.0277	0.0565193	0.125865	TRUE
Enc1	1	0.794	4.92	13.9	0.000474	0.00514	0.0626749	0.129012	TRUE
Hspb1	1	0.792	8.74	22.8	1.43e-05	0.000284	0.385562	0.543109	TRUE
Lgals1	1	0.791	6.07	23.6	1.07e-05	0.000224	0.137661	0.251101	TRUE
Ftl1	1	0.79	10.8	60.3	2.52e-10	3.13e-08	0.818691	0.933291	TRUE
Sec11c	1	0.789	6.46	30.2	1.11e-06	3.49e-05	0.189703	0.3455	TRUE
Rgs6	1	0.788	5.84	22.1	1.85e-05	0.000355	0.127588	0.263688	TRUE
Rpf2	1	0.787	4.47	11.9	0.00109	0.00994	0.045887	0.105727	TRUE
Ethe1	1	0.786	4.95	19.6	4.67e-05	0.000774	0.0654729	0.135935	TRUE
Sqstm1	1	0.786	6.86	44.9	1.34e-08	8.59e-07	0.229994	0.408433	TRUE
Plpp6	1	0.785	4.86	13	0.000695	0.00697	0.0615557	0.136564	TRUE
Tpd52	1	0.784	5.86	30.3	1.08e-06	3.39e-05	0.12535	0.246696	TRUE
Asap1	1	0.784	7.6	64.7	9.14e-11	1.4e-08	0.326245	0.53304	TRUE
Mrto4	1	0.783	5.37	26.5	3.89e-06	9.69e-05	0.0889759	0.191315	TRUE
Ctsl	1	0.783	9.42	70.7	2.37e-11	4.88e-09	0.69446	0.817495	TRUE
Ttc17	1	0.777	5.09	18.9	6.31e-05	0.00099	0.0783436	0.16866	TRUE
Timm17a	1	0.776	7.47	39.6	5.93e-08	3.09e-06	0.330162	0.521712	TRUE
Kif21a	1	0.774	5.89	23.1	1.3e-05	0.000262	0.12535	0.263688	TRUE
Ppil3	1	0.773	4.91	19.1	5.66e-05	0.000911	0.0654729	0.140969	TRUE
Ext1	1	0.773	6.08	22.7	1.49e-05	0.000295	0.143257	0.265576	TRUE
Lama5	1	0.772	5.91	19.7	4.5e-05	0.000749	0.132065	0.269352	TRUE
Rhoc	1	0.769	9.44	48	5.7e-09	4.26e-07	0.62451	0.811831	TRUE
Myo1c	1	0.769	7.1	42	3e-08	1.74e-06	0.257415	0.451227	TRUE
Slc11a2	1	0.769	4.4	12.6	0.00083	0.00802	0.0425294	0.103839	TRUE
Mien1	1	0.768	6.49	45.9	9.93e-09	6.66e-07	0.196419	0.35557	TRUE
Dcun1d3	1	0.767	5.31	21.1	2.7e-05	0.000491	0.0856184	0.194462	TRUE
Adcy4	1	0.767	7.09	33.5	3.89e-07	1.43e-05	0.254617	0.46696	TRUE
Hspa9	1	0.767	6.45	34.6	2.76e-07	1.07e-05	0.184107	0.339836	TRUE
Lrrfip1	1	0.766	6.95	38.7	7.79e-08	3.87e-06	0.216564	0.418502	TRUE
1500011K16Rik	1	0.762	6.74	40.2	5.09e-08	2.69e-06	0.2216	0.400252	TRUE
Chchd6	1	0.762	4.43	12.2	0.000984	0.00918	0.0470062	0.103839	TRUE
Slc23a2	1	0.761	6.3	35.5	2.04e-07	8.31e-06	0.171796	0.32725	TRUE
Hif1a	1	0.758	6.75	18.5	7.19e-05	0.0011	0.218243	0.384519	TRUE
Ftsj3	1	0.757	4.68	10.7	0.00191	0.0156	0.0565193	0.118313	TRUE
Ola1	1	0.756	5.77	29.6	1.35e-06	4.08e-05	0.120313	0.230963	TRUE
Lrrc8c	1	0.754	7.68	50.2	3.14e-09	2.59e-07	0.327924	0.583386	TRUE
Wwtr1	1	0.752	7.96	47	7.53e-09	5.32e-07	0.343593	0.564506	TRUE
Esd	1	0.749	8.02	29.4	1.47e-06	4.38e-05	0.376049	0.55129	TRUE
Sh3bp4	1	0.748	6.11	25.6	5.34e-06	0.000126	0.146614	0.296413	TRUE
Eaf1	1	0.748	5.32	12.1	0.00102	0.00947	0.0895355	0.186281	TRUE
Acox1	1	0.748	5.61	25.9	4.85e-06	0.000116	0.106323	0.228446	TRUE
Cltb	1	0.748	8.08	44.1	1.66e-08	1.04e-06	0.411304	0.605412	TRUE
Eif6	1	0.745	7.23	36.9	1.34e-07	5.9e-06	0.259653	0.452486	TRUE
Usp24	1	0.743	5.24	23.3	1.22e-05	0.00025	0.0884163	0.182505	TRUE
Trim16	1	0.743	7.82	46.7	8.18e-09	5.68e-07	0.376049	0.57898	TRUE
Pacs2	1	0.741	4.89	9.55	0.00318	0.023	0.0682708	0.147262	TRUE
Itgb1bp1	1	0.74	6.04	40.5	4.66e-08	2.51e-06	0.146614	0.283826	TRUE
Bccip	1	0.738	6.36	31.6	7.02e-07	2.34e-05	0.175713	0.343612	TRUE
Ndufaf4	1	0.737	5.81	28.6	1.91e-06	5.37e-05	0.123671	0.251101	TRUE
S1pr1	1	0.736	9.3	51	2.56e-09	2.24e-07	0.674314	0.828194	TRUE
Thoc6	1	0.736	4.86	9.77	0.00287	0.0212	0.0626749	0.136564	TRUE
Rnf169	1	0.734	5.55	24.6	7.65e-06	0.000168	0.108562	0.216488	TRUE
Pigf	1	0.734	4.95	13.1	0.000645	0.00659	0.072188	0.152926	TRUE
Tsc22d1	1	0.733	8.92	29.8	1.26e-06	3.87e-05	0.508674	0.699182	TRUE
F2r	1	0.731	6.09	32.6	5.13e-07	1.78e-05	0.146055	0.27061	TRUE
Gcsh	1	0.73	5.3	29.6	1.38e-06	4.14e-05	0.0872971	0.185022	TRUE
Rhbdf2	1	0.73	6.07	24.2	8.77e-06	0.00019	0.148853	0.303965	TRUE
Pitrm1	1	0.73	4.9	16.6	0.000154	0.00206	0.0677112	0.146004	TRUE
Gpx1	1	0.729	7.21	16.8	0.000142	0.00194	0.225518	0.441158	TRUE
Dcun1d5	1	0.728	7.27	38.5	8.38e-08	4.1e-06	0.285954	0.490875	TRUE
Heatr3	1	0.727	4.7	12.3	0.000946	0.0089	0.0554001	0.124607	TRUE
Gba	1	0.726	4.5	11.9	0.00109	0.0099	0.0481253	0.105727	TRUE
Pmaip1	1	0.726	4.48	10.3	0.00227	0.0178	0.043089	0.101322	TRUE
Sars	1	0.725	6.86	40.8	4.29e-08	2.37e-06	0.226077	0.425425	TRUE
Gtf2f1	1	0.725	5.59	24.8	6.94e-06	0.000156	0.111919	0.217118	TRUE
Slc12a4	1	0.723	5.73	15.2	0.000269	0.00327	0.123111	0.251731	TRUE
Fosl2	1	0.721	6.09	17.1	0.000126	0.00175	0.136542	0.275016	TRUE
Uhrf1bp1l	1	0.72	4.72	9.32	0.00352	0.0249	0.0604365	0.127753	TRUE
Taf6	1	0.719	4.9	13.5	0.000565	0.00591	0.0688304	0.136564	TRUE
Asah1	1	0.719	6.72	38	9.6e-08	4.53e-06	0.22272	0.395217	TRUE
Mettl1	1	0.718	4.5	8.23	0.0059	0.0367	0.045887	0.103839	TRUE
Elf4	1	0.716	5.11	21	2.79e-05	0.000503	0.0772244	0.173065	TRUE
Eif5	1	0.716	8.77	35.2	2.25e-07	9.08e-06	0.515389	0.713656	TRUE
Ndufb4	1	0.716	7.9	41.2	3.75e-08	2.12e-06	0.393397	0.596602	TRUE
Fam96b	1	0.715	6.88	37.9	9.95e-08	4.63e-06	0.229435	0.412209	TRUE
Meox1	1	0.711	6.37	22.3	1.7e-05	0.000331	0.164522	0.292008	TRUE
Pex3	1	0.71	5.1	16	0.000193	0.00249	0.0772244	0.156073	TRUE
Srm	1	0.709	4.94	11.4	0.00141	0.0121	0.0598769	0.138452	TRUE
Tma16	1	0.706	4.59	10.6	0.002	0.0161	0.0542809	0.109503	TRUE
H1f0	1	0.706	7.71	44.7	1.42e-08	9.03e-07	0.313934	0.505979	TRUE
Tmem9b	1	0.705	5.78	24.5	7.73e-06	0.00017	0.122552	0.244808	TRUE
Hspa4l	1	0.704	4.66	13	0.000685	0.0069	0.0559597	0.112649	TRUE
Cavin3	1	0.704	7.05	35.6	1.98e-07	8.15e-06	0.242865	0.42102	TRUE
Ndufa12	1	0.704	7.88	50.6	2.89e-09	2.44e-07	0.364298	0.595343	TRUE
Lsm6	1	0.704	6.82	34.8	2.53e-07	9.96e-06	0.235031	0.409692	TRUE
Eef1e1	1	0.704	5.16	13.7	0.000508	0.00544	0.0817012	0.159849	TRUE
Ftl1-ps1	1	0.704	4.74	12.9	0.000727	0.00721	0.0615557	0.127124	TRUE
Flna	1	0.703	6.74	25.6	5.29e-06	0.000125	0.212087	0.372561	TRUE
Il2rg	1	0.701	6.35	40.9	4.11e-08	2.29e-06	0.175154	0.323474	TRUE
Vma21	1	0.7	6.08	25.8	4.94e-06	0.000118	0.155568	0.297671	TRUE
Gm26532	1	0.699	7.45	31.9	6.35e-07	2.15e-05	0.279799	0.431089	TRUE
Eif4ebp1	1	0.698	6.73	35.2	2.24e-07	9.08e-06	0.220481	0.359975	TRUE
Gadd45g	1	0.698	8.2	18.3	7.89e-05	0.00118	0.288193	0.453115	TRUE
Slc7a1	1	0.696	4.61	11.5	0.00135	0.0117	0.0537213	0.117055	TRUE
Sgpl1	1	0.696	4.43	11.5	0.00131	0.0114	0.0470062	0.103839	TRUE
Dph3	1	0.695	7.13	49.9	3.43e-09	2.82e-07	0.263011	0.456262	TRUE
Timm8a1	1	0.693	5.08	14	0.000457	0.005	0.0699496	0.15859	TRUE
Cald1	1	0.693	9.13	50.7	2.82e-09	2.42e-07	0.619474	0.777848	TRUE
Gnl3	1	0.693	5.58	23.1	1.31e-05	0.000264	0.101287	0.20516	TRUE
Klf6	1	0.693	7.95	33.3	4.15e-07	1.5e-05	0.340795	0.56073	TRUE
Ccdc126	1	0.692	4.82	12.9	0.000717	0.00715	0.0643537	0.135935	TRUE
Arl3	1	0.692	5.93	27.3	2.96e-06	7.78e-05	0.135422	0.258653	TRUE
Clu	1	0.691	6.53	12.3	0.000921	0.00871	0.185786	0.288861	TRUE
Ddx39	1	0.69	6.07	15.4	0.000247	0.00305	0.132065	0.275645	TRUE
Parvb	1	0.69	7.49	22.9	1.38e-05	0.000276	0.315053	0.529893	TRUE
Mif	1	0.689	6.37	31.8	6.59e-07	2.23e-05	0.16676	0.310887	TRUE
Drg2	1	0.689	5.02	17.5	0.000106	0.00153	0.0766648	0.156073	TRUE
Emp1	1	0.688	9.25	45.8	1.04e-08	6.91e-07	0.615557	0.779106	TRUE
Kalrn	1	0.688	5.75	13.2	0.00063	0.00646	0.12535	0.248584	TRUE
Atp6v1g1	1	0.687	8.66	61.8	1.77e-10	2.24e-08	0.528819	0.728131	TRUE
Mrpl11	1	0.687	6.09	25	6.62e-06	0.000151	0.154449	0.291378	TRUE
Rab4a	1	0.686	5.34	20.6	3.26e-05	0.000573	0.0917739	0.179987	TRUE
Dock1	1	0.685	6.95	36.6	1.48e-07	6.45e-06	0.23559	0.434235	TRUE
Zcchc10	1	0.684	5	17.1	0.000125	0.00174	0.0716284	0.152926	TRUE
Faf1	1	0.683	5.39	14.5	0.000369	0.0042	0.0956911	0.187539	TRUE
Icmt	1	0.681	5.57	9.5	0.00324	0.0233	0.111919	0.213342	TRUE
Mogs	1	0.681	4.61	10.3	0.00229	0.0179	0.0554001	0.117684	TRUE
Zfp41	1	0.681	4.92	13.3	0.000608	0.00627	0.0665921	0.136564	TRUE
Mrpl35	1	0.679	6.04	25.7	5.12e-06	0.000121	0.144376	0.264947	TRUE
Pros1	1	0.677	6.4	21	2.81e-05	0.000505	0.19418	0.33606	TRUE
Emp3	1	0.676	6.5	19	6.1e-05	0.000968	0.157806	0.278162	TRUE
Robo4	1	0.673	6.99	32.3	5.63e-07	1.94e-05	0.255736	0.464443	TRUE
Trmt10c	1	0.673	5.1	12.3	0.000918	0.0087	0.080582	0.164884	TRUE
Acot9	1	0.672	5.69	19	5.94e-05	0.000949	0.113598	0.219006	TRUE
Lhfp	1	0.671	7.99	51.2	2.47e-09	2.19e-07	0.438724	0.621775	TRUE
Atp6ap2	1	0.67	6.97	50.6	2.83e-09	2.42e-07	0.259093	0.448081	TRUE
Surf2	1	0.669	5.44	19.4	5.18e-05	0.000848	0.104085	0.190057	TRUE
Pmepa1	1	0.669	6.34	16.9	0.000137	0.00188	0.158926	0.293896	TRUE
1700017B05Rik	1	0.669	6.2	26.9	3.42e-06	8.71e-05	0.144376	0.282568	TRUE
Hsph1	1	0.668	4.57	8.62	0.0049	0.0319	0.0498041	0.101322	TRUE
Clic4	1	0.667	9.8	25.7	5.08e-06	0.000121	0.729155	0.847703	TRUE
Lrrfip2	1	0.667	5.96	28.2	2.16e-06	5.97e-05	0.137101	0.264317	TRUE
Plpp1	1	0.666	9.56	54.4	1.08e-09	1.14e-07	0.663123	0.808685	TRUE
Nudt5	1	0.665	5.41	21.1	2.67e-05	0.000486	0.0928931	0.191945	TRUE
Cgnl1	1	0.665	6.79	20.1	3.9e-05	0.000664	0.228875	0.381372	TRUE
Ndfip1	1	0.665	6.09	20.9	2.96e-05	0.000529	0.155568	0.272498	TRUE
Mbnl1	1	0.664	7.93	20.4	3.5e-05	0.00061	0.40347	0.581498	TRUE
Trps1	1	0.664	5.73	21.5	2.31e-05	0.000431	0.123111	0.242291	TRUE
Plec	1	0.664	8.52	23.6	1.08e-05	0.000226	0.492445	0.671492	TRUE
Cops9	1	0.663	7.26	37.9	9.82e-08	4.6e-06	0.284275	0.491504	TRUE
Fsd1l	1	0.663	4.63	12.1	0.00102	0.00947	0.0548405	0.120831	TRUE
Pspc1	1	0.663	5.37	25.8	4.9e-06	0.000117	0.0951315	0.189427	TRUE
Cnn2	1	0.661	6.45	21.9	1.99e-05	0.000378	0.175154	0.295154	TRUE
Ecd	1	0.661	4.96	13.9	0.000471	0.00511	0.0727476	0.142857	TRUE
Slc30a4	1	0.66	4.74	8.12	0.00621	0.0381	0.0587577	0.127753	TRUE
Vps13a	1	0.66	4.95	17.1	0.000126	0.00175	0.0699496	0.137193	TRUE
Tmbim1	1	0.658	7.18	18.7	6.73e-05	0.00104	0.308898	0.470736	TRUE
Pmpca	1	0.658	5.33	18.8	6.52e-05	0.00102	0.0928931	0.188798	TRUE
Emc7	1	0.658	7.76	51.4	2.3e-09	2.07e-07	0.379966	0.575834	TRUE
Inf2	1	0.658	5.28	11.5	0.00133	0.0116	0.0889759	0.180617	TRUE
Mrps7	1	0.656	6.41	28.1	2.25e-06	6.2e-05	0.182988	0.332914	TRUE
Rhob	1	0.656	7.79	33.9	3.43e-07	1.29e-05	0.309457	0.50472	TRUE
Timm9	1	0.656	5.54	23.4	1.15e-05	0.000238	0.112479	0.217118	TRUE
Mxra7	1	0.655	7.99	38.7	7.92e-08	3.92e-06	0.408506	0.599119	TRUE
Clpp	1	0.653	5.88	23.2	1.24e-05	0.000253	0.140459	0.261171	TRUE
Bud23	1	0.652	5.45	21.8	2.09e-05	0.000393	0.101287	0.185651	TRUE
Rnf11	1	0.651	7.21	27.4	2.85e-06	7.55e-05	0.268607	0.446193	TRUE
Zfp593	1	0.651	4.53	10.5	0.00209	0.0166	0.0475658	0.109503	TRUE
Apoo	1	0.647	4.73	10.4	0.00218	0.0172	0.0604365	0.117684	TRUE
Emc1	1	0.647	5.29	13.4	0.00059	0.0061	0.0934527	0.186281	TRUE
Ppfibp1	1	0.647	6.78	31.5	7.3e-07	2.42e-05	0.214885	0.387665	TRUE
Ctsd	1	0.647	8.43	40.3	4.89e-08	2.59e-06	0.504197	0.685337	TRUE
Atp6v0e	1	0.647	8.36	40.7	4.38e-08	2.39e-06	0.47286	0.668974	TRUE
Polr2l	1	0.646	4.68	12.1	0.00101	0.00935	0.0587577	0.117684	TRUE
Bag1	1	0.645	7.49	40.5	4.56e-08	2.48e-06	0.299944	0.494021	TRUE
Atp6v0b	1	0.645	8.06	49.5	3.86e-09	3.09e-07	0.419698	0.628697	TRUE
Ccdc68	1	0.645	6.75	29.9	1.24e-06	3.83e-05	0.240067	0.390812	TRUE
Glrx2	1	0.644	6.79	39.4	6.3e-08	3.26e-06	0.232792	0.404028	TRUE
Ss18l2	1	0.643	5.43	23.3	1.2e-05	0.000247	0.0996083	0.197609	TRUE
Bop1	1	0.643	4.49	9.5	0.00325	0.0233	0.0481253	0.109503	TRUE
Atf3	1	0.642	8.31	10.1	0.00247	0.019	0.267487	0.402769	TRUE
Hax1	1	0.642	5.34	14.8	0.000318	0.00372	0.0928931	0.18691	TRUE
Eif1	1	0.642	11.3	41.7	3.3e-08	1.9e-06	0.890319	0.949654	TRUE
2700046A07Rik	1	0.642	6.33	17.6	0.000102	0.00148	0.169558	0.297042	TRUE
Fam92a	1	0.641	6.55	33.8	3.53e-07	1.32e-05	0.204253	0.347388	TRUE
Slc4a7	1	0.641	5.47	17.3	0.000115	0.00163	0.107443	0.2146	TRUE
Ctla2a	1	0.64	11.2	28.2	2.15e-06	5.96e-05	0.871293	0.92511	TRUE
Mrpl39	1	0.64	5.07	15.3	0.000265	0.00322	0.0772244	0.157332	TRUE
Arpc2	1	0.639	9.65	51.1	2.49e-09	2.2e-07	0.650252	0.824418	TRUE
Creg1	1	0.638	6.48	32.1	5.92e-07	2.02e-05	0.19474	0.334172	TRUE
Tfpi	1	0.638	6.7	36.6	1.46e-07	6.34e-06	0.226637	0.377596	TRUE
Plk3	1	0.637	5.26	14.6	0.000344	0.00396	0.0889759	0.174953	TRUE
Pabpc4	1	0.637	4.61	7.52	0.00827	0.0477	0.0548405	0.114537	TRUE
Pkm	1	0.636	7.97	32.4	5.49e-07	1.89e-05	0.38948	0.575834	TRUE
Cpeb4	1	0.636	6.83	21	2.79e-05	0.000503	0.250699	0.422907	TRUE
Bcl6b	1	0.634	7.05	45	1.3e-08	8.35e-07	0.261891	0.441787	TRUE
Rabl6	1	0.633	5.93	23.7	1.03e-05	0.000217	0.13934	0.257395	TRUE
Mrpl1	1	0.633	4.65	10.8	0.00183	0.015	0.0598769	0.113279	TRUE
Fkbp1a	1	0.632	10.9	29.5	1.39e-06	4.19e-05	0.845551	0.940214	TRUE
Nab1	1	0.631	6.07	27.5	2.75e-06	7.32e-05	0.146055	0.277533	TRUE
Actr3	1	0.63	8.3	47.9	5.78e-09	4.29e-07	0.457191	0.652612	TRUE
Gapdh	1	0.63	6.65	17.5	0.000106	0.00154	0.181309	0.339207	TRUE
Pus1	1	0.629	4.71	11.2	0.0015	0.0128	0.0565193	0.115167	TRUE
Grk5	1	0.628	5.29	16.6	0.000154	0.00206	0.0968103	0.179987	TRUE
Rtca	1	0.627	5.24	15.9	0.000207	0.00263	0.0850588	0.173065	TRUE
Camk1	1	0.627	7.3	34.7	2.67e-07	1.04e-05	0.309457	0.48584	TRUE
Tmem5	1	0.627	6.09	27.5	2.79e-06	7.41e-05	0.160604	0.283197	TRUE
Nr4a1	1	0.627	8.03	23.6	1.1e-05	0.000229	0.363179	0.538704	TRUE
Myl6	1	0.626	11.1	37.2	1.22e-07	5.44e-06	0.891998	0.958464	TRUE
Cox6a1	1	0.625	8.49	47.6	6.4e-09	4.65e-07	0.499161	0.685966	TRUE
Kcmf1	1	0.624	7.41	29.2	1.56e-06	4.58e-05	0.311136	0.493392	TRUE
Rad23a	1	0.624	5.79	27.2	3.01e-06	7.9e-05	0.127029	0.215859	TRUE
Mrpl46	1	0.622	5.43	16.9	0.000136	0.00186	0.105204	0.202643	TRUE
Emc6	1	0.621	7.11	29.3	1.5e-06	4.45e-05	0.254617	0.453115	TRUE
Ndufs6	1	0.621	7.42	48	5.73e-09	4.27e-07	0.324566	0.517936	TRUE
Mfn1	1	0.62	4.68	11.5	0.00131	0.0114	0.0587577	0.120201	TRUE
Ndufc1	1	0.62	7.61	32.7	5e-07	1.74e-05	0.339116	0.546256	TRUE
Mpp1	1	0.619	5.53	20.4	3.46e-05	0.000604	0.106883	0.208307	TRUE
Adgrl2	1	0.619	9.98	33.4	4.03e-07	1.47e-05	0.762171	0.876023	TRUE
Ppp1cb	1	0.619	7.23	38.3	8.89e-08	4.29e-06	0.29211	0.475771	TRUE
Cisd1	1	0.618	6.48	27.1	3.17e-06	8.16e-05	0.200895	0.325991	TRUE
Tbc1d9b	1	0.618	6	28.4	2.06e-06	5.74e-05	0.143816	0.266205	TRUE
Rpp30	1	0.618	5.3	13.7	0.000503	0.00539	0.0945719	0.174953	TRUE
Mrpl37	1	0.616	4.8	8.55	0.00506	0.0327	0.0649133	0.125236	TRUE
Chpf2	1	0.616	5.17	11	0.00167	0.0139	0.0872971	0.175582	TRUE
Bpgm	1	0.616	7.87	14.8	0.000318	0.00372	0.355344	0.530522	TRUE
1810058I24Rik	1	0.616	7.38	39	7.14e-08	3.62e-06	0.311136	0.493392	TRUE
Rtn4	1	0.616	8.89	33.2	4.21e-07	1.52e-05	0.562395	0.739459	TRUE
Dbndd2	1	0.615	4.54	11.5	0.00134	0.0117	0.0531617	0.109503	TRUE
Snhg12	1	0.615	6.32	17.8	9.56e-05	0.0014	0.162843	0.279421	TRUE
Tpm4	1	0.615	9.18	38.6	8.03e-08	3.96e-06	0.568551	0.76652	TRUE
Lzic	1	0.614	4.94	14.6	0.000354	0.00405	0.0716284	0.144745	TRUE
Tpp1	1	0.613	6.61	31.3	7.74e-07	2.54e-05	0.207611	0.35494	TRUE
Pip4k2b	1	0.613	4.93	11.4	0.0014	0.0121	0.0716284	0.144745	TRUE
Bcl2	1	0.612	6.76	28.8	1.77e-06	5.05e-05	0.231673	0.398993	TRUE
Nckap1	1	0.612	7.21	37.5	1.11e-07	5.03e-06	0.296586	0.470736	TRUE
Atp6v1e1	1	0.612	7.17	52.6	1.7e-09	1.63e-07	0.289312	0.451857	TRUE
Trappc13	1	0.612	5.62	23.6	1.1e-05	0.000229	0.118635	0.21523	TRUE
Abl2	1	0.611	5.73	9.38	0.00344	0.0245	0.116956	0.219635	TRUE
Dot1l	1	0.611	6.66	16.2	0.000181	0.00237	0.233912	0.390183	TRUE
Itgb1	1	0.611	10.1	49.3	3.98e-09	3.17e-07	0.756016	0.881057	TRUE
Tex264	1	0.611	6.1	26.1	4.49e-06	0.000109	0.161164	0.286344	TRUE
Acsl4	1	0.61	5.27	15	0.000297	0.00353	0.0928931	0.179358	TRUE
Krt80	1	0.61	7.29	17.9	9.37e-05	0.00138	0.296027	0.406545	TRUE
Ptp4a1	1	0.609	6.68	28	2.32e-06	6.35e-05	0.228875	0.38326	TRUE
Ccdc107	1	0.608	5.6	21	2.76e-05	0.0005	0.118075	0.210824	TRUE
Prmt2	1	0.608	5.47	13.9	0.000472	0.00512	0.0979295	0.203272	TRUE
Tubb4b	1	0.607	8.57	26.6	3.77e-06	9.46e-05	0.475098	0.6545	TRUE
Acot7	1	0.607	5.11	11.8	0.00117	0.0105	0.0817012	0.156073	TRUE
Ndufab1	1	0.607	7.89	39	7.23e-08	3.64e-06	0.398433	0.590308	TRUE
Pitpna	1	0.607	8.31	37.3	1.2e-07	5.37e-06	0.462787	0.652612	TRUE
Ccdc43	1	0.607	5.11	16.1	0.00019	0.00246	0.0828204	0.161108	TRUE
Washc5	1	0.606	4.72	10.4	0.00213	0.0169	0.0609961	0.124607	TRUE
Psmg1	1	0.606	5.03	14.1	0.000424	0.00473	0.0761052	0.144745	TRUE
Glrx5	1	0.605	7.7	24.9	6.74e-06	0.000153	0.373811	0.546256	TRUE
Cttnbp2nl	1	0.604	7.52	25.5	5.58e-06	0.00013	0.320649	0.52297	TRUE
Cisd2	1	0.604	6.73	35.9	1.82e-07	7.59e-06	0.231114	0.399622	TRUE
Tmem176b	1	0.604	9.14	31.4	7.43e-07	2.46e-05	0.588137	0.77596	TRUE
Ckb	1	0.604	7.05	29.1	1.62e-06	4.73e-05	0.262451	0.403398	TRUE
Laptm4b	1	0.604	5.31	15.9	0.000207	0.00264	0.0917739	0.185022	TRUE
Tbcc	1	0.604	6.05	20.7	3.13e-05	0.000554	0.142138	0.272498	TRUE
Uqcc2	1	0.603	7.26	37.6	1.1e-07	4.99e-06	0.290431	0.451857	TRUE
4930402H24Rik	1	0.601	6.92	27.3	2.91e-06	7.68e-05	0.252938	0.431089	TRUE
Nhlrc3	1	0.601	4.6	7.45	0.00858	0.0491	0.0598769	0.115796	TRUE
Cda	1	0.601	5.53	7.65	0.00779	0.0455	0.0996083	0.200126	TRUE
Picalm	1	0.601	7.79	16.1	0.000187	0.00243	0.37437	0.553178	TRUE
Cd93	1	0.597	9.66	12.9	0.000715	0.00713	0.367655	0.643172	TRUE
Plaur	1	0.596	8.18	18.1	8.57e-05	0.00128	0.438724	0.630585	TRUE
Fam118b	1	0.596	4.79	9.55	0.00317	0.0229	0.0649133	0.129641	TRUE
Taf5l	1	0.595	4.69	11.5	0.0013	0.0114	0.0621153	0.118943	TRUE
Mul1	1	0.594	4.62	9.09	0.00392	0.027	0.0581981	0.115167	TRUE
Gpn1	1	0.594	4.95	12.7	0.000783	0.00767	0.0733072	0.151668	TRUE
Pgk1	1	0.593	6.23	17.8	9.63e-05	0.00141	0.159485	0.292637	TRUE
Gdpd5	1	0.593	5.82	18.9	6.29e-05	0.000988	0.131505	0.240403	TRUE
Ncor2	1	0.592	6.12	15.2	0.000274	0.00331	0.161164	0.28949	TRUE
Tsr3	1	0.592	5.44	15.4	0.00025	0.00307	0.106323	0.196979	TRUE
Gnptg	1	0.591	5.32	15.9	0.000203	0.0026	0.101287	0.179987	TRUE
Htt	1	0.589	5.73	15.3	0.000262	0.00319	0.130946	0.250472	TRUE
Gfpt1	1	0.589	5.63	13.5	0.000561	0.00587	0.119754	0.225299	TRUE
Lsm11	1	0.589	5.02	11.3	0.00147	0.0125	0.0733072	0.143486	TRUE
Mrps10	1	0.589	5.6	15.6	0.000229	0.00286	0.114158	0.219635	TRUE
Noc2l	1	0.588	4.79	12.6	0.000816	0.00791	0.0632345	0.130271	TRUE
Fam50a	1	0.587	5.61	21.4	2.43e-05	0.000449	0.113039	0.20516	TRUE
Yif1b	1	0.587	6.71	25.6	5.36e-06	0.000126	0.210409	0.385148	TRUE
Pfkp	1	0.587	5.79	17.8	9.57e-05	0.0014	0.132625	0.23411	TRUE
9930111J21Rik2	1	0.586	6.58	11.3	0.00142	0.0123	0.185227	0.318439	TRUE
Htatip2	1	0.585	5.11	14.1	0.000427	0.00474	0.0822608	0.155444	TRUE
Ube2e1	1	0.585	6.77	30.9	8.82e-07	2.86e-05	0.248461	0.379484	TRUE
Prrg3	1	0.584	5.95	16.7	0.000151	0.00203	0.142697	0.248584	TRUE
Slc44a1	1	0.584	6.12	12.1	0.00103	0.00953	0.164522	0.288232	TRUE
Hk1	1	0.584	5.51	14.3	0.000395	0.00444	0.108002	0.208307	TRUE
Exosc3	1	0.583	5.63	13.1	0.000668	0.00677	0.122552	0.220894	TRUE
H2afj	1	0.583	7.63	33.9	3.35e-07	1.27e-05	0.370453	0.54248	TRUE
Mphosph6	1	0.583	5.53	22.7	1.51e-05	0.000298	0.108562	0.207048	TRUE
Wsb2	1	0.582	6.53	30.8	9.05e-07	2.92e-05	0.204253	0.332914	TRUE
Nop9	1	0.582	4.8	10.7	0.00191	0.0156	0.0671517	0.129012	TRUE
Tagln2	1	0.58	9.83	30.3	1.09e-06	3.43e-05	0.669838	0.799874	TRUE
Nfkbiz	1	0.58	6.57	13.1	0.000662	0.00673	0.169558	0.291378	TRUE
Tmx2	1	0.579	5.5	15.2	0.000276	0.00333	0.1108	0.202014	TRUE
Cul2	1	0.579	5.36	16.9	0.000138	0.00189	0.0990487	0.191315	TRUE
Ahnak	1	0.579	7.7	9.22	0.0037	0.0259	0.274203	0.466331	TRUE
mt-Nd2	1	0.579	12	41.9	3.12e-08	1.8e-06	0.962507	0.951542	TRUE
Stoml2	1	0.578	5.95	24.9	6.8e-06	0.000153	0.142138	0.250472	TRUE
S100a11	1	0.577	7.68	25.8	4.94e-06	0.000118	0.355344	0.539333	TRUE
Pdlim7	1	0.577	7	23.2	1.25e-05	0.000254	0.255176	0.422278	TRUE
Hsp90aa1	1	0.577	8.79	24.9	6.79e-06	0.000153	0.480694	0.706104	TRUE
Pomgnt1	1	0.576	5.2	11.7	0.0012	0.0107	0.0900951	0.165513	TRUE
Eif2b5	1	0.576	5.44	17.4	0.000112	0.0016	0.105764	0.190057	TRUE
Usmg5	1	0.576	7.71	29.6	1.34e-06	4.05e-05	0.369894	0.582127	TRUE
Slc39a6	1	0.575	6.59	13.5	0.000551	0.00581	0.205372	0.348018	TRUE
Plin2	1	0.574	6.44	24.6	7.45e-06	0.000165	0.185786	0.307741	TRUE
Stk40	1	0.574	5.91	18	8.91e-05	0.00132	0.134863	0.246067	TRUE
Pawr	1	0.574	5.77	13.4	0.000582	0.00604	0.133184	0.221523	TRUE
Nhlrc2	1	0.574	7.98	14.9	0.000309	0.00363	0.428651	0.577722	TRUE
Kpna1	1	0.573	5.41	13.9	0.000472	0.00512	0.102406	0.19635	TRUE
Sirt2	1	0.571	6.7	31.3	7.9e-07	2.58e-05	0.223839	0.380743	TRUE
Akap12	1	0.57	8.34	28.8	1.76e-06	5.05e-05	0.396754	0.555066	TRUE
Etf1	1	0.57	6.56	39.1	7.05e-08	3.59e-06	0.199776	0.359346	TRUE
Ndufa10	1	0.569	6.66	28.7	1.82e-06	5.15e-05	0.209289	0.371932	TRUE
Pisd	1	0.569	5.54	15.4	0.000252	0.00309	0.110241	0.207048	TRUE
Poglut1	1	0.569	4.53	8	0.00659	0.0399	0.0531617	0.10321	TRUE
Ier3ip1	1	0.568	6.85	32.2	5.88e-07	2.01e-05	0.24958	0.398364	TRUE
Hspe1	1	0.567	7.61	27.1	3.18e-06	8.18e-05	0.324007	0.520453	TRUE
Edem1	1	0.567	5.63	22.1	1.85e-05	0.000355	0.128707	0.220894	TRUE
Rapgef1	1	0.565	6	14	0.000443	0.00487	0.139899	0.261171	TRUE
Vcl	1	0.565	8.28	29.5	1.42e-06	4.23e-05	0.493565	0.653241	TRUE
Cnpy4	1	0.564	4.87	9.78	0.00285	0.0212	0.0682708	0.141598	TRUE
Sdcbp	1	0.563	8.51	28.7	1.85e-06	5.22e-05	0.500839	0.69163	TRUE
Sdad1	1	0.563	4.87	9.76	0.00289	0.0214	0.0688304	0.132159	TRUE
Pik3c2a	1	0.563	5.84	10.9	0.00171	0.0142	0.129827	0.236627	TRUE
Atp6v1a	1	0.563	7.25	30	1.19e-06	3.68e-05	0.294908	0.482064	TRUE
Med29	1	0.562	6.14	19.6	4.76e-05	0.000786	0.165081	0.288232	TRUE
Nceh1	1	0.561	4.75	7.96	0.00671	0.0405	0.0609961	0.116425	TRUE
Bcl10	1	0.561	7.11	23.2	1.25e-05	0.000254	0.279239	0.422278	TRUE
Mcu	1	0.561	4.67	8.13	0.00617	0.038	0.0598769	0.118313	TRUE
Acadl	1	0.56	7.83	29.8	1.26e-06	3.87e-05	0.37549	0.575205	TRUE
Nbdy	1	0.56	6.82	24.5	7.77e-06	0.00017	0.226077	0.380743	TRUE
Crlf2	1	0.56	7.54	26.5	3.86e-06	9.64e-05	0.349748	0.52297	TRUE
Rdh11	1	0.56	4.57	8.39	0.00545	0.0346	0.0548405	0.108244	TRUE
Prmt7	1	0.559	4.62	7.89	0.00694	0.0415	0.0587577	0.105098	TRUE
Por	1	0.558	5.74	13.1	0.000666	0.00676	0.127029	0.235368	TRUE
Abhd2	1	0.558	6.8	10.8	0.00179	0.0148	0.23615	0.390812	TRUE
Ptpn23	1	0.558	4.7	8.32	0.00565	0.0355	0.0609961	0.124607	TRUE
Slc35a4	1	0.558	5.54	11.8	0.00114	0.0103	0.116396	0.210195	TRUE
Mrpl16	1	0.558	4.64	7.9	0.0069	0.0413	0.0581981	0.11202	TRUE
Ddx18	1	0.557	5.73	14.6	0.000343	0.00396	0.129267	0.22467	TRUE
Tmem248	1	0.557	5.66	16.6	0.000154	0.00206	0.119194	0.217747	TRUE
Smpd1	1	0.557	4.84	9.68	0.00299	0.0219	0.0688304	0.1309	TRUE
Nubp1	1	0.557	5.36	11.8	0.00115	0.0104	0.0951315	0.176211	TRUE
Btaf1	1	0.557	4.81	10.6	0.00195	0.0158	0.0660325	0.134047	TRUE
Npdc1	1	0.555	7.03	32.8	4.87e-07	1.71e-05	0.260772	0.414097	TRUE
Naa38	1	0.554	6.22	23.1	1.27e-05	0.000258	0.173475	0.286344	TRUE
Acsl5	1	0.554	6	20.3	3.71e-05	0.000638	0.153889	0.279421	TRUE
Dstn	1	0.553	8.3	29.8	1.27e-06	3.88e-05	0.468383	0.63562	TRUE
Abce1	1	0.553	5.97	15.1	0.000288	0.00345	0.151091	0.264947	TRUE
Mrps15	1	0.551	6.14	21.2	2.61e-05	0.000476	0.165641	0.283197	TRUE
Zyx	1	0.551	6.25	14.9	0.000305	0.0036	0.150532	0.272498	TRUE
Nus1	1	0.551	6.4	30	1.18e-06	3.67e-05	0.185227	0.311517	TRUE
Arhgap21	1	0.55	5.79	11.2	0.0015	0.0128	0.133744	0.236627	TRUE
Pgs1	1	0.55	5.97	12.5	0.000849	0.00818	0.143816	0.260541	TRUE
Dtnbp1	1	0.55	5.32	13.9	0.00047	0.00511	0.0923335	0.175582	TRUE
Stip1	1	0.549	5.43	13.4	0.000585	0.00608	0.0990487	0.176841	TRUE
Id1	1	0.548	9.64	23.8	1.01e-05	0.000214	0.691102	0.80365	TRUE
Asns	1	0.548	5.08	10.3	0.00222	0.0174	0.0817012	0.147892	TRUE
Pdcd2l	1	0.548	4.86	8.93	0.00423	0.0286	0.0677112	0.129641	TRUE
Cyba	1	0.548	8.21	27.3	2.95e-06	7.76e-05	0.450476	0.647577	TRUE
Pdgfb	1	0.548	8.59	17.7	9.8e-05	0.00143	0.539452	0.698553	TRUE
Atp11a	1	0.546	6.32	20.8	3.03e-05	0.000541	0.185227	0.317181	TRUE
Acp2	1	0.545	4.54	7.49	0.00842	0.0484	0.0559597	0.108244	TRUE
2310057M21Rik	1	0.545	4.61	10.1	0.00243	0.0187	0.0587577	0.113279	TRUE
Aldoa	1	0.544	7.37	31.7	6.74e-07	2.26e-05	0.296027	0.474512	TRUE
Enho	1	0.543	8.24	26.3	4.13e-06	0.000101	0.480694	0.636249	TRUE
Slc25a3	1	0.543	9.07	36.2	1.66e-07	7.03e-06	0.588696	0.769666	TRUE
Peak1	1	0.543	4.86	7.99	0.00662	0.04	0.0609961	0.119572	TRUE
Gm13056	1	0.542	4.61	8.35	0.00555	0.0351	0.0565193	0.107615	TRUE
Ly6a	1	0.542	10.5	26.6	3.75e-06	9.44e-05	0.831002	0.903084	TRUE
Myl12a	1	0.54	9.99	33.8	3.54e-07	1.32e-05	0.738109	0.85085	TRUE
Mrpl4	1	0.539	6.55	25.5	5.58e-06	0.00013	0.212087	0.342354	TRUE
Ninj1	1	0.539	5.74	17.4	0.000111	0.0016	0.114717	0.218376	TRUE
Rrs1	1	0.538	4.81	8.52	0.00513	0.0331	0.0654729	0.122089	TRUE
Cd151	1	0.538	8.4	28.8	1.8e-06	5.12e-05	0.470062	0.642542	TRUE
Tspan31	1	0.538	6.21	25.9	4.74e-06	0.000114	0.177952	0.301447	TRUE
Phb	1	0.538	4.99	8.65	0.00482	0.0315	0.0727476	0.145374	TRUE
E2f6	1	0.538	4.78	8.66	0.00481	0.0315	0.0660325	0.12146	TRUE
Mrps21	1	0.537	7.11	28.2	2.17e-06	5.98e-05	0.280918	0.444934	TRUE
Btbd1	1	0.537	6.68	24.7	7.32e-06	0.000163	0.220481	0.365639	TRUE
Pdcd6ip	1	0.537	7.48	21.4	2.38e-05	0.000442	0.343593	0.524229	TRUE
Cnpy3	1	0.537	5.27	12.7	0.000776	0.00762	0.0878567	0.162996	TRUE
Zfpm1	1	0.536	5.47	11.8	0.00116	0.0104	0.100727	0.191315	TRUE
Dnajc15	1	0.536	5.56	11.5	0.00131	0.0115	0.112479	0.200755	TRUE
Ipo5	1	0.536	5.33	10.8	0.00181	0.0149	0.0956911	0.187539	TRUE
Prkcsh	1	0.536	6.39	20.2	3.8e-05	0.00065	0.189703	0.338578	TRUE
Idh3a	1	0.536	5.78	15.3	0.000256	0.00313	0.129827	0.230334	TRUE
Srp68	1	0.536	5.3	11.2	0.00148	0.0126	0.0940123	0.179987	TRUE
Mrps14	1	0.535	7.51	26.3	4.21e-06	0.000103	0.350867	0.517936	TRUE
Abcc3	1	0.535	4.86	7.92	0.00683	0.041	0.0705092	0.130271	TRUE
Elob	1	0.535	9.32	29.5	1.42e-06	4.25e-05	0.635702	0.796728	TRUE
Arid5a	1	0.534	5.98	11.1	0.00161	0.0135	0.12535	0.222782	TRUE
Arfrp1	1	0.534	5.71	11.6	0.00128	0.0113	0.118635	0.222152	TRUE
Shroom4	1	0.534	4.81	7.59	0.00801	0.0465	0.0688304	0.127124	TRUE
Vti1b	1	0.534	6.28	16.6	0.000151	0.00203	0.177952	0.303335	TRUE
Mapk11	1	0.533	4.66	8.49	0.00521	0.0335	0.0593173	0.116425	TRUE
Mybbp1a	1	0.532	5.3	12.4	0.000905	0.0086	0.0906547	0.178729	TRUE
Mrpl54	1	0.531	6.75	22.1	1.86e-05	0.000357	0.230554	0.379484	TRUE
Mrpl33	1	0.53	7.73	26.6	3.77e-06	9.46e-05	0.38948	0.563877	TRUE
Bola3	1	0.53	6.73	26.3	4.2e-06	0.000103	0.243984	0.372561	TRUE
Gtpbp4	1	0.529	6.55	23.1	1.31e-05	0.000265	0.198657	0.341095	TRUE
Ube2j1	1	0.528	5.5	11.9	0.0011	0.00996	0.101847	0.199497	TRUE
Snx5	1	0.527	5.53	15.1	0.000282	0.00339	0.109681	0.199497	TRUE
Ergic1	1	0.527	5.04	10.3	0.00225	0.0176	0.0772244	0.141598	TRUE
Pdlim1	1	0.527	6.73	15.9	0.000208	0.00264	0.185227	0.344242	TRUE
Orai2	1	0.526	5.33	9.95	0.00265	0.02	0.102406	0.183134	TRUE
Mrpl42	1	0.526	6.66	25.1	6.42e-06	0.000147	0.229435	0.375708	TRUE
Ngly1	1	0.526	5.53	12.4	0.000898	0.00854	0.117515	0.207678	TRUE
Agpat5	1	0.525	5.98	16.9	0.000138	0.00188	0.157806	0.268722	TRUE
Ptpn14	1	0.523	5.05	7.42	0.00869	0.0496	0.0738668	0.142857	TRUE
Ube2m	1	0.522	7.24	24	9.34e-06	0.000201	0.293788	0.449339	TRUE
Ttc7b	1	0.522	5.69	14.5	0.000363	0.00414	0.124231	0.222782	TRUE
Snx12	1	0.521	5.42	15.7	0.000219	0.00277	0.106323	0.200126	TRUE
Tmem55a	1	0.521	5.42	12.5	0.000852	0.0082	0.107443	0.181246	TRUE
Rce1	1	0.521	5.95	22.2	1.81e-05	0.000348	0.146614	0.250472	TRUE
Slc3a2	1	0.521	7.59	25	6.59e-06	0.00015	0.318411	0.501573	TRUE
Acvr1	1	0.519	5.1	13.6	0.000538	0.0057	0.0828204	0.156073	TRUE
Mrpl51	1	0.518	6.88	22.3	1.73e-05	0.000335	0.245663	0.388295	TRUE
Stub1	1	0.518	7.14	33.1	4.34e-07	1.55e-05	0.286514	0.453115	TRUE
mt-Atp8	1	0.518	6.62	17.4	0.000111	0.0016	0.243984	0.395217	TRUE
Cyp4b1	1	0.517	9.56	30.2	1.11e-06	3.48e-05	0.740347	0.843927	TRUE
Rrp1b	1	0.517	5.4	10.8	0.0018	0.0148	0.100727	0.17747	TRUE
Reep5	1	0.517	8.13	37.7	1.06e-07	4.84e-06	0.456631	0.637508	TRUE
Sigmar1	1	0.516	4.95	8.34	0.0056	0.0353	0.0716284	0.143486	TRUE
Fbl	1	0.516	6.12	13.5	0.000556	0.00584	0.155568	0.262429	TRUE
S100a10	1	0.515	8.76	24.7	7.21e-06	0.000161	0.445439	0.670233	TRUE
Coq10b	1	0.514	6.7	28	2.33e-06	6.36e-05	0.229435	0.368156	TRUE
Rabggtb	1	0.514	6.3	15.1	0.000279	0.00336	0.176833	0.310887	TRUE
Mrs2	1	0.512	5.21	9.7	0.00296	0.0217	0.0968103	0.16866	TRUE
Mboat2	1	0.512	6.96	21.2	2.57e-05	0.00047	0.263011	0.432347	TRUE
Timm50	1	0.511	5.64	9.77	0.00286	0.0212	0.118635	0.212083	TRUE
Il3ra	1	0.511	5.99	11.9	0.00111	0.0101	0.137101	0.254877	TRUE
Cxxc1	1	0.51	5.68	10.2	0.00239	0.0185	0.12479	0.222152	TRUE
Usp39	1	0.509	4.93	8.35	0.00557	0.0352	0.0710688	0.132788	TRUE
Gprc5a	1	0.509	4.98	10.2	0.00231	0.018	0.0789032	0.139711	TRUE
Gsr	1	0.509	5.67	16.6	0.000154	0.00206	0.127588	0.217747	TRUE
Jund	1	0.509	9.75	23.5	1.12e-05	0.000233	0.636821	0.78477	TRUE
Pcyt1a	1	0.509	5.57	10.3	0.00225	0.0176	0.116956	0.20579	TRUE
Tank	1	0.507	5.13	8.39	0.00546	0.0347	0.0900951	0.15922	TRUE
Smim26	1	0.507	5.92	14.4	0.000382	0.00433	0.148293	0.266205	TRUE
Ran	1	0.507	8.39	15	0.000299	0.00355	0.436486	0.638767	TRUE
Rap2a	1	0.507	7.94	26.9	3.34e-06	8.53e-05	0.407946	0.585903	TRUE
2010107E04Rik	1	0.507	7.39	14.8	0.000327	0.0038	0.331841	0.505349	TRUE
Ncaph	1	0.505	5.16	8.31	0.00567	0.0356	0.080582	0.139081	TRUE
Mtx1	1	0.503	5.67	14.1	0.000432	0.00478	0.129827	0.219006	TRUE
Hs2st1	1	0.503	5.35	9.37	0.00344	0.0245	0.106323	0.16866	TRUE
Mfhas1	1	0.503	6.18	14.1	0.000435	0.0048	0.160604	0.277533	TRUE
Cyc1	1	0.503	7.24	24.1	9.11e-06	0.000197	0.297146	0.439899	TRUE
Cox7b	1	0.502	7.86	28.2	2.14e-06	5.93e-05	0.405148	0.577093	TRUE
Fam210b	1	0.501	5.69	14.9	0.000303	0.00358	0.122552	0.218376	TRUE
Gnl3l	1	0.501	5.14	13.9	0.000471	0.00512	0.0889759	0.173694	TRUE
Pgd	1	0.501	5.31	7.62	0.0079	0.046	0.0962507	0.15922	TRUE
Atad3a	1	0.501	4.78	7.66	0.00774	0.0453	0.0654729	0.123977	TRUE
Hint3	1	0.501	5.24	11.1	0.00155	0.0131	0.0923335	0.169289	TRUE
Ankmy2	1	0.501	4.9	8.98	0.00414	0.0282	0.0716284	0.140969	TRUE
Crem	1	0.5	6.28	11.7	0.00122	0.0108	0.176273	0.292637	TRUE
Pigm	1	0.499	5.08	8.88	0.00434	0.0291	0.0900951	0.161108	TRUE
Camk2n1	1	0.499	6.56	13	0.000694	0.00697	0.209849	0.323474	TRUE
Camta1	1	0.499	6.51	18	8.97e-05	0.00133	0.197538	0.332284	TRUE
Txnrd1	1	0.499	5.23	8.21	0.00595	0.037	0.0828204	0.150409	TRUE
Dnajc1	1	0.498	7.13	27.6	2.66e-06	7.1e-05	0.29099	0.460038	TRUE
Drg1	1	0.498	6.03	16.4	0.000169	0.00222	0.149412	0.269981	TRUE
mt-Co2	1	0.498	13.1	20.1	3.9e-05	0.000664	0.984331	0.977974	TRUE
Cops4	1	0.496	6.8	26.6	3.72e-06	9.37e-05	0.23615	0.380113	TRUE
Copg1	1	0.496	5.85	16.2	0.00018	0.00235	0.137101	0.245437	TRUE
Dhrs7b	1	0.496	4.79	7.84	0.00709	0.0421	0.0677112	0.124607	TRUE
Nsun2	1	0.496	5.3	9.89	0.00271	0.0203	0.0956911	0.172435	TRUE
Ndufb6	1	0.495	7.44	25.7	5.09e-06	0.000121	0.334079	0.515419	TRUE
Dusp8	1	0.495	5.94	9.47	0.00329	0.0235	0.128148	0.241661	TRUE
Polr2i	1	0.494	6.72	19.8	4.34e-05	0.00073	0.231673	0.37382	TRUE
P4ha1	1	0.493	4.85	10.5	0.00208	0.0166	0.0716284	0.127753	TRUE
Rpn2	1	0.492	7.11	28.8	1.79e-06	5.09e-05	0.273083	0.446822	TRUE
Eif2b3	1	0.492	4.94	7.48	0.00845	0.0486	0.0766648	0.144116	TRUE
Ndufa13	1	0.492	8.28	32.4	5.44e-07	1.88e-05	0.465025	0.658276	TRUE
Cept1	1	0.49	5.91	17.8	9.48e-05	0.00139	0.151651	0.2618	TRUE
Usp31	1	0.49	4.96	7.62	0.00791	0.046	0.0789032	0.14034	TRUE
Atp5e	1	0.489	8.7	23.9	9.52e-06	0.000204	0.538892	0.718062	TRUE
Fgd6	1	0.489	5.15	9.19	0.00375	0.0261	0.0867375	0.166142	TRUE
Timp2	1	0.489	8.33	15.7	0.000221	0.00278	0.503637	0.64443	TRUE
Myo10	1	0.489	8.04	10.5	0.0021	0.0167	0.414102	0.600378	TRUE
Myct1	1	0.488	9.38	23.2	1.26e-05	0.000256	0.685506	0.808685	TRUE
Pmpcb	1	0.487	5.95	13.9	0.00046	0.00502	0.148293	0.249213	TRUE
Kif5b	1	0.486	8.92	30.4	1.05e-06	3.34e-05	0.588696	0.746381	TRUE
Sgk1	1	0.485	9.12	24	9.19e-06	0.000198	0.522104	0.716174	TRUE
Rai14	1	0.485	6.42	19	5.93e-05	0.000949	0.168439	0.300818	TRUE
Cldn5	1	0.485	12.2	23.8	1.02e-05	0.000215	0.950196	0.982379	TRUE
Gng5	1	0.484	9.98	20.8	3.06e-05	0.000545	0.751539	0.886721	TRUE
Anxa7	1	0.484	6.55	14.8	0.000318	0.00372	0.203134	0.325362	TRUE
Ngdn	1	0.484	5.9	15.4	0.000248	0.00306	0.142138	0.249213	TRUE
Mapk1	1	0.484	6.95	21	2.8e-05	0.000505	0.26413	0.427942	TRUE
Fam173a	1	0.484	6.41	23.5	1.1e-05	0.00023	0.191382	0.320327	TRUE
Emc4	1	0.483	6.9	21.7	2.19e-05	0.000411	0.261891	0.416614	TRUE
Ndufb2	1	0.483	6.7	21.8	2.09e-05	0.000393	0.226637	0.370044	TRUE
Nt5c	1	0.483	7.3	29.2	1.55e-06	4.57e-05	0.31897	0.460038	TRUE
Actg1	1	0.483	11.5	21.2	2.64e-05	0.000481	0.881365	0.959723	TRUE
Pop5	1	0.482	6.49	16.5	0.000158	0.0021	0.213766	0.33669	TRUE
Commd1	1	0.482	7.37	21.1	2.71e-05	0.000493	0.32009	0.4764	TRUE
Pom121	1	0.481	5.41	11.8	0.00114	0.0103	0.101287	0.189427	TRUE
Rps19bp1	1	0.481	5.51	10.6	0.00197	0.0159	0.108562	0.191315	TRUE
Imp4	1	0.48	5.57	13.7	0.000504	0.0054	0.113039	0.207048	TRUE
Mast2	1	0.48	5.1	8.15	0.00613	0.0378	0.0800224	0.153556	TRUE
Immp1l	1	0.479	6.39	14.3	0.000394	0.00443	0.189703	0.317181	TRUE
Eloa	1	0.479	5.17	8.82	0.00446	0.0298	0.0844992	0.154814	TRUE
Nadk	1	0.479	6.16	14.7	0.000333	0.00385	0.175713	0.284456	TRUE
Anxa4	1	0.479	5.25	7.43	0.00866	0.0494	0.0945719	0.15922	TRUE
Sympk	1	0.479	5.53	12.5	0.000857	0.00824	0.113039	0.200755	TRUE
Tead1	1	0.479	4.88	7.43	0.00866	0.0494	0.0716284	0.124607	TRUE
Nabp2	1	0.479	5.69	13.1	0.000647	0.0066	0.122552	0.227187	TRUE
Neurl1b	1	0.479	4.79	7.88	0.00695	0.0415	0.0643537	0.126495	TRUE
Mrpl21	1	0.479	6.3	15	0.000293	0.0035	0.179071	0.300818	TRUE
Slc25a25	1	0.478	6.02	12.5	0.000846	0.00817	0.146055	0.260541	TRUE
Bgn	1	0.478	6.28	8.34	0.00558	0.0352	0.171796	0.220264	TRUE
Fndc3b	1	0.478	6.47	10.9	0.00169	0.014	0.201455	0.310887	TRUE
Orai1	1	0.477	6.49	14.2	0.000416	0.00464	0.183548	0.324733	TRUE
Il4ra	1	0.477	6.84	12.3	0.000928	0.00877	0.251259	0.386407	TRUE
Hars	1	0.477	5.43	10.3	0.00229	0.0178	0.110241	0.193203	TRUE
Rps6ka3	1	0.476	6.21	8.6	0.00495	0.0321	0.176273	0.301447	TRUE
Capzb	1	0.476	8.41	34.4	2.86e-07	1.1e-05	0.488528	0.669604	TRUE
Asna1	1	0.476	5.06	9.82	0.00281	0.0209	0.0844992	0.146633	TRUE
Atp5g1	1	0.476	8.27	24.6	7.48e-06	0.000165	0.470621	0.649465	TRUE
2300009A05Rik	1	0.475	5.4	7.98	0.00662	0.04	0.109121	0.184393	TRUE
Ndufaf8	1	0.475	5.88	13.3	0.000596	0.00616	0.140459	0.244808	TRUE
Sys1	1	0.474	6.98	33.2	4.23e-07	1.52e-05	0.261891	0.393329	TRUE
Psmd10	1	0.474	5.76	9.75	0.0029	0.0214	0.130946	0.222782	TRUE
Vopp1	1	0.474	5.07	8.07	0.00636	0.0387	0.08338	0.154185	TRUE
Ipo7	1	0.474	5.7	12	0.00106	0.0097	0.120313	0.219635	TRUE
Ascc3	1	0.474	6.39	17.1	0.000125	0.00174	0.191382	0.333543	TRUE
Vasp	1	0.473	7.26	23.1	1.29e-05	0.000262	0.307219	0.432347	TRUE
Smad1	1	0.473	6.39	18.6	6.93e-05	0.00107	0.179071	0.297042	TRUE
Mcam	1	0.473	8.3	19	6.05e-05	0.000961	0.448797	0.638767	TRUE
Zfp91	1	0.473	7.8	28.3	2.12e-06	5.9e-05	0.373811	0.551919	TRUE
Cdc42se1	1	0.472	6.26	18.1	8.63e-05	0.00128	0.183548	0.300189	TRUE
Ddx21	1	0.472	5.8	10.3	0.00221	0.0173	0.130946	0.226558	TRUE
Kars	1	0.472	5.62	10.7	0.00187	0.0153	0.119754	0.213971	TRUE
Fem1b	1	0.472	5.68	8.09	0.0063	0.0385	0.129827	0.229075	TRUE
Gas2l1	1	0.472	5.12	8.56	0.00505	0.0326	0.0889759	0.161108	TRUE
Pex16	1	0.471	4.92	9.21	0.00372	0.026	0.0789032	0.129012	TRUE
Rexo2	1	0.471	6.86	18.2	8.32e-05	0.00124	0.245104	0.393329	TRUE
Ccdc58	1	0.471	5.07	7.98	0.00665	0.0401	0.0856184	0.144116	TRUE
Slc25a37	1	0.47	4.94	7.85	0.00705	0.0419	0.0710688	0.139081	TRUE
Zpr1	1	0.47	5.14	8.58	0.00499	0.0323	0.0839396	0.150409	TRUE
Lamb2	1	0.47	6.01	15.3	0.000259	0.00317	0.156687	0.273757	TRUE
Nudcd2	1	0.47	6.29	9.36	0.00346	0.0246	0.175154	0.314663	TRUE
Mlx	1	0.47	5.01	8.8	0.00451	0.03	0.0772244	0.144745	TRUE
Cnih4	1	0.469	7.34	26.1	4.45e-06	0.000108	0.312815	0.487728	TRUE
9030624J02Rik	1	0.469	5.09	9.74	0.00291	0.0215	0.0906547	0.150409	TRUE
Spg7	1	0.469	5.39	9.78	0.00286	0.0212	0.104085	0.183763	TRUE
Cct8	1	0.469	7.29	27	3.31e-06	8.48e-05	0.293229	0.463184	TRUE
Mgll	1	0.468	8.44	16.3	0.000175	0.00229	0.45887	0.622404	TRUE
Ndufa9	1	0.468	6.57	14	0.000453	0.00496	0.209289	0.34613	TRUE
Mydgf	1	0.468	6.81	23.5	1.13e-05	0.000234	0.234471	0.375708	TRUE
Nsg1	1	0.467	7.3	20.3	3.71e-05	0.000638	0.277001	0.432347	TRUE
Cdipt	1	0.467	6.92	18	8.7e-05	0.00129	0.252938	0.423537	TRUE
Llph	1	0.467	6.79	22.5	1.64e-05	0.000321	0.247902	0.369415	TRUE
Mrpl52	1	0.466	7.46	18.1	8.58e-05	0.00128	0.332401	0.509755	TRUE
Ccdc115	1	0.465	5.7	11.3	0.00141	0.0122	0.129267	0.227816	TRUE
Arl4c	1	0.465	5.92	8.16	0.0061	0.0377	0.120873	0.20516	TRUE
Srpr	1	0.465	7.61	27.9	2.4e-06	6.53e-05	0.371013	0.546256	TRUE
Lrrc59	1	0.465	6.45	9.84	0.00278	0.0207	0.179071	0.303335	TRUE
H3f3b	1	0.465	11.2	23.2	1.26e-05	0.000256	0.88864	0.95343	TRUE
Erp29	1	0.464	7.96	22.2	1.79e-05	0.000347	0.398433	0.581498	TRUE
C1qbp	1	0.464	6.49	16.7	0.000148	0.002	0.198097	0.317181	TRUE
Dynll2	1	0.464	5.89	15.9	0.000201	0.00258	0.135422	0.242291	TRUE
Dusp3	1	0.464	8.83	24.7	7.26e-06	0.000162	0.575825	0.735053	TRUE
Micu1	1	0.463	5.2	12	0.00104	0.00957	0.0940123	0.162996	TRUE
Vamp3	1	0.462	7.36	27.1	3.13e-06	8.1e-05	0.316172	0.471366	TRUE
Nhp2	1	0.462	6.32	13.9	0.000476	0.00515	0.188584	0.306482	TRUE
Ddx27	1	0.461	5.7	10.7	0.00189	0.0154	0.123671	0.208936	TRUE
Eif4e	1	0.461	6.38	17.1	0.000128	0.00176	0.186905	0.325991	TRUE
Tmem184b	1	0.461	6.23	9.68	0.00299	0.0219	0.177392	0.304594	TRUE
Zdhhc5	1	0.46	5.36	10.6	0.00197	0.0159	0.106323	0.18691	TRUE
B2m	1	0.46	9.35	17	0.000131	0.00181	0.673195	0.825677	TRUE
Rhog	1	0.46	6.37	14.6	0.000347	0.00398	0.198097	0.319698	TRUE
Gm49336	1	0.46	5.17	8.09	0.00629	0.0384	0.0900951	0.155444	TRUE
Ap2m1	1	0.46	7.43	33.5	3.91e-07	1.43e-05	0.320649	0.488987	TRUE
Ddrgk1	1	0.459	7.28	22.1	1.86e-05	0.000355	0.318411	0.482694	TRUE
Pkd1	1	0.459	6.68	14	0.000449	0.00493	0.252938	0.390812	TRUE
Emcn	1	0.458	9.37	24.8	7.14e-06	0.00016	0.648573	0.786029	TRUE
Psmb5	1	0.458	8	18.9	6.33e-05	0.000992	0.412983	0.59849	TRUE
Glis2	1	0.458	6.38	10.7	0.00188	0.0153	0.195299	0.320327	TRUE
Lims1	1	0.457	7.78	16.3	0.000172	0.00226	0.377168	0.539333	TRUE
Tpd52l2	1	0.456	6.54	16.7	0.000146	0.00198	0.204253	0.34613	TRUE
Map2k3	1	0.456	5.91	10.2	0.00241	0.0186	0.143816	0.235997	TRUE
Eea1	1	0.455	6.94	18	8.93e-05	0.00132	0.242865	0.41158	TRUE
Stk25	1	0.454	7.18	20.3	3.62e-05	0.000626	0.299384	0.455003	TRUE
Naa50	1	0.454	6.34	16.2	0.000179	0.00234	0.188025	0.302077	TRUE
Mbd2	1	0.454	8.39	29.8	1.28e-06	3.9e-05	0.498601	0.651982	TRUE
Gpr146	1	0.453	7.54	21.3	2.52e-05	0.000464	0.353665	0.513531	TRUE
Tmem176a	1	0.453	9.14	23.9	9.66e-06	0.000207	0.633464	0.750157	TRUE
Fos	1	0.453	9.41	10.8	0.00179	0.0148	0.496363	0.596602	TRUE
Tm4sf1	1	0.452	9.02	11.8	0.00113	0.0102	0.349748	0.549402	TRUE
Ppp2cb	1	0.452	5.92	11.6	0.00124	0.011	0.13934	0.239773	TRUE
Tmem256	1	0.452	7.71	24.2	8.59e-06	0.000186	0.38892	0.556325	TRUE
Aard	1	0.451	7.4	12.5	0.000853	0.0082	0.316172	0.439899	TRUE
Pgp	1	0.451	6.34	12.9	0.000702	0.00703	0.186346	0.295784	TRUE
Degs1	1	0.45	7.39	26.4	3.97e-06	9.84e-05	0.337997	0.504091	TRUE
Tmem147	1	0.45	6.64	21.3	2.54e-05	0.000466	0.221041	0.358087	TRUE
Cox5a	1	0.449	8.57	20.4	3.46e-05	0.000603	0.50028	0.676526	TRUE
Tcf4	1	0.449	9.96	18.3	8.01e-05	0.0012	0.758254	0.846444	TRUE
1110065P20Rik	1	0.448	5.52	9.75	0.0029	0.0214	0.115277	0.200755	TRUE
Yrdc	1	0.448	6.24	11.8	0.00116	0.0105	0.177952	0.283826	TRUE
Znhit3	1	0.448	5.17	9.65	0.00303	0.0222	0.0928931	0.154185	TRUE
Snap23	1	0.447	6.35	15	0.000297	0.00353	0.190823	0.300189	TRUE
Timm8b	1	0.447	6.92	19.5	4.91e-05	0.000809	0.265809	0.40151	TRUE
Plk2	1	0.447	9.42	16.7	0.000147	0.00199	0.582541	0.764003	TRUE
Atp6v0d1	1	0.446	6.54	19.8	4.42e-05	0.000739	0.220481	0.339836	TRUE
Gngt2	1	0.446	7.9	27.9	2.42e-06	6.55e-05	0.438165	0.587162	TRUE
Maip1	1	0.445	5.71	11.5	0.00134	0.0117	0.125909	0.232222	TRUE
Eif3g	1	0.445	6.52	19.2	5.52e-05	0.000892	0.200895	0.332284	TRUE
Aip	1	0.445	5.95	15.8	0.000211	0.00267	0.147174	0.262429	TRUE
Cox7a2	1	0.444	9.09	18.2	8.13e-05	0.00122	0.614438	0.769666	TRUE
Zfp106	1	0.443	6.14	13.9	0.000463	0.00505	0.168439	0.28068	TRUE
Dld	1	0.443	6.06	14	0.000456	0.00499	0.161724	0.277533	TRUE
Mrps34	1	0.443	6.44	13.7	0.000501	0.00538	0.195299	0.329767	TRUE
Pigk	1	0.442	6.1	15.7	0.000221	0.00278	0.172356	0.292637	TRUE
Tesk1	1	0.442	5.21	7.69	0.00762	0.0447	0.0928931	0.166142	TRUE
Chst2	1	0.442	7.76	19.1	5.81e-05	0.000933	0.41634	0.549402	TRUE
Otulin	1	0.442	6.59	17.3	0.000118	0.00166	0.224398	0.3455	TRUE
Trp53i13	1	0.441	5.88	12.1	0.00102	0.00944	0.15221	0.241032	TRUE
Tex14	1	0.44	6.59	9.55	0.00317	0.0229	0.210968	0.304594	TRUE
Mtdh	1	0.44	8.8	28.4	2.06e-06	5.75e-05	0.601567	0.745123	TRUE
Slc35a2	1	0.439	5.37	7.44	0.0086	0.0492	0.103525	0.186281	TRUE
Mrpl38	1	0.439	5.59	11.7	0.00123	0.0109	0.12479	0.201385	TRUE
mt-Atp6	1	0.439	13.6	14.7	0.00033	0.00383	0.991046	0.982379	TRUE
Uhmk1	1	0.438	5.95	9.69	0.00297	0.0218	0.153889	0.253619	TRUE
Srprb	1	0.438	5.55	11.9	0.0011	0.01	0.116956	0.199497	TRUE
Cycs	1	0.437	6.2	14.7	0.00034	0.00393	0.179071	0.281309	TRUE
Atp13a1	1	0.437	5.37	8.02	0.00651	0.0396	0.108562	0.18691	TRUE
Ppm1f	1	0.437	6.81	14.3	0.000397	0.00445	0.251819	0.3927	TRUE
Tulp4	1	0.437	7.25	21.6	2.21e-05	0.000414	0.314494	0.482694	TRUE
Gabarap	1	0.436	8.47	24.8	6.96e-06	0.000156	0.473979	0.642542	TRUE
Sec61g	1	0.435	8.13	14.3	0.000393	0.00443	0.445439	0.611705	TRUE
Trappc2l	1	0.434	6.67	17.3	0.000117	0.00165	0.228316	0.351164	TRUE
Ankrd40	1	0.434	6.75	19.3	5.28e-05	0.000859	0.242306	0.371303	TRUE
Slc39a7	1	0.434	6.01	11.2	0.00148	0.0126	0.162843	0.265576	TRUE
Selenot	1	0.433	7.2	16.6	0.000155	0.00206	0.322328	0.46759	TRUE
Lrrc57	1	0.432	5.5	8.48	0.00523	0.0335	0.116396	0.195091	TRUE
Nudt9	1	0.432	5.93	12.9	0.000703	0.00704	0.151091	0.239144	TRUE
Ubc	1	0.432	10.2	19.1	5.68e-05	0.000913	0.757135	0.867841	TRUE
Igfbp7	1	0.431	11.9	16.1	0.000187	0.00243	0.935087	0.966016	TRUE
Wnk1	1	0.431	8.21	10.1	0.00246	0.0189	0.477336	0.636879	TRUE
Bcas3	1	0.431	5.44	8.29	0.00571	0.0359	0.107443	0.185651	TRUE
Abi3	1	0.431	6.95	17.4	0.000114	0.00162	0.277001	0.404028	TRUE
Atp6v1d	1	0.431	6.62	17.4	0.00011	0.00158	0.217124	0.358087	TRUE
Tmem184c	1	0.43	5.35	7.45	0.00857	0.049	0.101847	0.179358	TRUE
Ndufb3	1	0.429	7.46	18.7	6.61e-05	0.00103	0.348069	0.511643	TRUE
Cnppd1	1	0.429	5.97	8.74	0.00463	0.0306	0.156687	0.275016	TRUE
Dnajc10	1	0.428	5.81	12.9	0.000721	0.00718	0.13934	0.225299	TRUE
Mef2d	1	0.428	6.61	10.5	0.00205	0.0163	0.22272	0.361233	TRUE
Mrpl50	1	0.428	5.51	8.92	0.00425	0.0287	0.114717	0.193203	TRUE
Bloc1s4	1	0.428	5.56	9.99	0.00259	0.0196	0.119754	0.208936	TRUE
Tm2d3	1	0.428	5.5	8.76	0.00459	0.0305	0.116956	0.199497	TRUE
Sra1	1	0.428	6.75	16	0.000197	0.00254	0.245104	0.383889	TRUE
Arl8a	1	0.427	6.25	11.9	0.00112	0.0102	0.179071	0.288232	TRUE
Bcas2	1	0.427	7.03	17	0.000131	0.00181	0.283716	0.422278	TRUE
Pole4	1	0.427	5.79	7.92	0.00682	0.041	0.134863	0.219006	TRUE
Prkaca	1	0.427	4.97	8.96	0.00418	0.0284	0.0800224	0.14034	TRUE
Txn2	1	0.427	6.43	12.2	0.000985	0.00918	0.188025	0.310258	TRUE
Yif1a	1	0.427	5.75	9.31	0.00354	0.025	0.131505	0.227816	TRUE
Tmem237	1	0.426	5.37	7.63	0.00784	0.0457	0.102966	0.185651	TRUE
Sbds	1	0.426	7.47	17.1	0.000126	0.00175	0.339116	0.486469	TRUE
Rnf126	1	0.426	5.67	10.9	0.00173	0.0143	0.118075	0.206419	TRUE
Ndufb9	1	0.426	8.25	26.4	3.98e-06	9.85e-05	0.45831	0.636249	TRUE
Creb3	1	0.425	5.96	10.9	0.00168	0.014	0.157247	0.271869	TRUE
Ufm1	1	0.424	6.54	13	0.000696	0.00698	0.22272	0.342354	TRUE
Mfsd5	1	0.424	5.52	10.3	0.00228	0.0178	0.118075	0.199497	TRUE
Atp6ap1	1	0.423	6.51	13.5	0.000558	0.00584	0.223279	0.340466	TRUE
Mrps31	1	0.423	5.68	10.5	0.00208	0.0165	0.129827	0.210195	TRUE
Stx8	1	0.423	6.27	14.6	0.000347	0.00399	0.184667	0.29893	TRUE
Arf6	1	0.423	6.24	14.8	0.000323	0.00376	0.165641	0.269981	TRUE
Ctsz	1	0.422	6.58	12.7	0.000789	0.0077	0.212647	0.341095	TRUE
Scarb2	1	0.422	6.99	15.5	0.000242	0.003	0.280918	0.43927	TRUE
Rnf19a	1	0.421	6.72	15.9	0.000203	0.0026	0.2216	0.376337	TRUE
Atf4	1	0.421	8.4	10.4	0.00213	0.0169	0.50028	0.636249	TRUE
Ipo9	1	0.42	5.19	8.62	0.00491	0.0319	0.0872971	0.162366	TRUE
Skil	1	0.42	7.84	15.5	0.000236	0.00294	0.409065	0.573946	TRUE
Rwdd1	1	0.42	7.73	20	4.08e-05	0.000691	0.369894	0.529893	TRUE
St3gal1	1	0.42	6.29	11.6	0.00125	0.011	0.191942	0.319698	TRUE
mt-Co1	1	0.42	13	14	0.000441	0.00486	0.984331	0.982379	TRUE
Colgalt1	1	0.419	6.73	15.1	0.00028	0.00337	0.238948	0.366268	TRUE
Nedd9	1	0.419	6.22	11.5	0.00134	0.0116	0.171237	0.277533	TRUE
Exosc1	1	0.419	5.37	8.38	0.00549	0.0348	0.101287	0.176841	TRUE
Aimp1	1	0.418	6.83	16.1	0.000185	0.0024	0.248461	0.398364	TRUE
Sdhb	1	0.418	7.38	17.1	0.000127	0.00176	0.299384	0.46759	TRUE
Emg1	1	0.418	6.53	11.1	0.00155	0.0131	0.210968	0.335431	TRUE
Agpat3	1	0.418	6.62	19.6	4.75e-05	0.000786	0.228316	0.341095	TRUE
Actb	1	0.417	12	14.1	0.000426	0.00474	0.931729	0.98175	TRUE
Rps26	1	0.417	9.61	14.5	0.000367	0.00418	0.715725	0.847703	TRUE
Rnf130	1	0.417	6.55	16	0.000198	0.00255	0.213766	0.353682	TRUE
1600012H06Rik	1	0.417	5.28	8.02	0.0065	0.0395	0.0996083	0.170548	TRUE
Ubl4a	1	0.416	5.74	9.1	0.00391	0.0269	0.127029	0.225299	TRUE
Rplp1	1	0.416	9.67	18.9	6.18e-05	0.000975	0.671517	0.847703	TRUE
Vps53	1	0.416	5.28	7.99	0.00662	0.04	0.0923335	0.167401	TRUE
Tspan2	1	0.415	6.96	16.4	0.000164	0.00218	0.245104	0.375079	TRUE
Dennd5b	1	0.415	7.96	16.8	0.000143	0.00194	0.417459	0.599119	TRUE
Stap2	1	0.415	6	13.6	0.000528	0.00561	0.156687	0.261171	TRUE
Ppp1r7	1	0.414	5.82	10.6	0.00198	0.0159	0.143816	0.230963	TRUE
Csde1	1	0.413	8.26	21.6	2.27e-05	0.000424	0.4723	0.636879	TRUE
Eif3i	1	0.413	7.63	17.3	0.000118	0.00166	0.345831	0.490875	TRUE
Rpl36al	1	0.413	6.09	9.34	0.00349	0.0248	0.165081	0.281309	TRUE
Tspo	1	0.413	8.64	10.1	0.00246	0.0189	0.523783	0.648836	TRUE
Mylk	1	0.413	7.86	19.7	4.59e-05	0.000762	0.428651	0.580868	TRUE
Mgat4b	1	0.412	6.93	15.8	0.000211	0.00267	0.266368	0.393958	TRUE
Kif1c	1	0.412	6.11	7.91	0.00686	0.0411	0.160604	0.266834	TRUE
Cerk	1	0.412	6.05	10	0.00259	0.0196	0.165081	0.262429	TRUE
Cd40	1	0.411	5.95	10.3	0.00229	0.0179	0.149972	0.245437	TRUE
Lcorl	1	0.411	6.39	15.8	0.000211	0.00267	0.19474	0.305853	TRUE
Pih1d1	1	0.411	4.96	7.6	0.00796	0.0462	0.0817012	0.135935	TRUE
Rex1bd	1	0.411	7.27	17.4	0.00011	0.00158	0.311696	0.469478	TRUE
Wdr83os	1	0.411	6.48	12.8	0.000731	0.00725	0.20873	0.320957	TRUE
Ctsb	1	0.411	6.9	17.9	9.37e-05	0.00138	0.252938	0.41095	TRUE
Txndc17	1	0.411	7.94	18.5	7.18e-05	0.0011	0.423055	0.584015	TRUE
Socs5	1	0.411	5.6	7.49	0.0084	0.0484	0.118075	0.211454	TRUE
Nop10	1	0.41	7.14	13.5	0.000558	0.00584	0.296027	0.453115	TRUE
Stt3a	1	0.41	6.18	17.3	0.000115	0.00163	0.182429	0.297042	TRUE
Akap13	1	0.409	8.61	19.2	5.54e-05	0.000894	0.524342	0.685966	TRUE
Zfp622	1	0.409	5.63	10.1	0.00243	0.0187	0.121433	0.202643	TRUE
2007-09-01	1	0.408	8.82	21.3	2.5e-05	0.00046	0.578064	0.72876	TRUE
Polr2m	1	0.408	7.22	18.1	8.58e-05	0.00128	0.297706	0.442417	TRUE
Mrpl15	1	0.407	6.73	16.8	0.00014	0.00191	0.233912	0.371932	TRUE
Arpc1b	1	0.407	8.27	16.7	0.000146	0.00198	0.432009	0.615481	TRUE
Pip5k1c	1	0.407	6.09	7.65	0.00778	0.0455	0.1662	0.269352	TRUE
Ccdc124	1	0.407	6.48	12.5	0.000867	0.0083	0.198657	0.334802	TRUE
Cox6c	1	0.407	9.2	18.8	6.43e-05	0.00101	0.646894	0.787917	TRUE
Hist3h2a	1	0.406	5.42	7.67	0.00771	0.0452	0.110241	0.185651	TRUE
Pgam1	1	0.406	7.1	13.7	0.000519	0.00553	0.269726	0.427313	TRUE
Ptpn11	1	0.405	6.15	11.2	0.00147	0.0126	0.170118	0.285085	TRUE
Arl8b	1	0.405	6.24	11.4	0.00137	0.0119	0.181309	0.298301	TRUE
Gadd45gip1	1	0.405	6.37	12.7	0.000769	0.00756	0.191942	0.308999	TRUE
Gm16286	1	0.405	6.94	16.8	0.000144	0.00196	0.266368	0.393329	TRUE
Prpf38a	1	0.404	5.8	8.09	0.00629	0.0384	0.142697	0.228446	TRUE
Abi1	1	0.403	7.78	13.4	0.000568	0.00593	0.420257	0.586532	TRUE
Msn	1	0.403	9.38	21.8	2.12e-05	0.000398	0.662563	0.813719	TRUE
Ar	1	0.403	5.72	8.86	0.00438	0.0294	0.127029	0.203902	TRUE
Mak16	1	0.403	5.74	8.65	0.00483	0.0315	0.124231	0.219006	TRUE
Abcf1	1	0.403	6.89	8.92	0.00424	0.0287	0.246223	0.385777	TRUE
Scand1	1	0.402	8.41	21.4	2.46e-05	0.000454	0.51427	0.655129	TRUE
Rpf1	1	0.402	5.52	7.42	0.00871	0.0496	0.116396	0.197609	TRUE
Gem	1	0.402	7.44	10.7	0.00192	0.0156	0.335758	0.456262	TRUE
Cct2	1	0.402	7.7	15.9	0.000208	0.00264	0.362619	0.526746	TRUE
Lamp1	1	0.402	9.17	28.7	1.83e-06	5.17e-05	0.655288	0.787917	TRUE
Uqcrq	1	0.402	8.33	18.3	7.82e-05	0.00118	0.486849	0.647577	TRUE
Elp5	1	0.402	5.54	7.72	0.00752	0.0442	0.115277	0.204531	TRUE
Stk16	1	0.401	5.93	13.9	0.000464	0.00505	0.155008	0.251101	TRUE
Capza1	1	0.401	6.85	15.3	0.000256	0.00313	0.258534	0.395846	TRUE
Rapgef6	1	0.401	6.22	11.8	0.00117	0.0105	0.181309	0.278792	TRUE
Ccdc127	1	0.401	5.56	9.92	0.00268	0.0202	0.128707	0.217118	TRUE
Hlx	1	0.4	7.61	7.97	0.00667	0.0402	0.349748	0.498427	TRUE
Morf4l2	1	0.4	7.16	20.1	3.98e-05	0.000675	0.306659	0.442417	TRUE
Abraxas2	1	0.4	5.61	9.5	0.00325	0.0233	0.123671	0.208936	TRUE
Hint1	1	0.4	9.32	17.1	0.000126	0.00175	0.645215	0.771554	TRUE
Lsm12	1	0.4	6.73	13.9	0.000477	0.00515	0.229435	0.349906	TRUE
Trio	1	0.4	6.42	12.4	0.000871	0.00832	0.204253	0.337948	TRUE
Gars	1	0.399	6.58	11.4	0.00139	0.0121	0.2216	0.339207	TRUE
2004-09-01	1	0.399	9.55	17.4	0.000112	0.0016	0.739228	0.808055	TRUE
Ssr2	1	0.398	7.63	12	0.00105	0.00963	0.340235	0.524229	TRUE
Gimap4	1	0.398	8.55	20.9	2.95e-05	0.000528	0.520985	0.662052	TRUE
Slc25a46	1	0.398	5.6	8.29	0.00571	0.0359	0.121433	0.212083	TRUE
Prdx3	1	0.398	5.97	9.72	0.00294	0.0216	0.154449	0.251101	TRUE
Ywhah	1	0.397	7.98	15.6	0.000234	0.00292	0.401231	0.557583	TRUE
Mrpl57	1	0.397	7.16	15.9	0.000206	0.00263	0.298825	0.451227	TRUE
Tma7	1	0.396	8.12	16.7	0.000147	0.00199	0.431449	0.61674	TRUE
Zmpste24	1	0.394	5.9	10	0.00254	0.0194	0.149972	0.254877	TRUE
Cops7a	1	0.394	5.8	11.8	0.00117	0.0105	0.136542	0.215859	TRUE
Afg3l1	1	0.394	5.61	9.35	0.00348	0.0247	0.128148	0.210195	TRUE
Rmnd5b	1	0.394	5.72	7.91	0.00686	0.0411	0.137101	0.21523	TRUE
Med28	1	0.393	6.89	19.3	5.28e-05	0.000859	0.245104	0.390812	TRUE
Cct7	1	0.393	7.51	15.1	0.000283	0.00339	0.316732	0.492133	TRUE
Nid1	1	0.393	8.71	18.2	8.09e-05	0.00121	0.594852	0.720579	TRUE
Nrep	1	0.393	7.9	11.1	0.00159	0.0134	0.376609	0.553178	TRUE
Fmc1	1	0.392	5.74	9.93	0.00267	0.0201	0.129827	0.211454	TRUE
Pip5k1a	1	0.391	6.44	15.4	0.000246	0.00304	0.210409	0.312146	TRUE
Dda1	1	0.39	6.19	14	0.000441	0.00486	0.171796	0.275645	TRUE
Gspt1	1	0.39	6.92	11.1	0.00158	0.0133	0.26413	0.390812	TRUE
Lsm4	1	0.389	7.02	13.4	0.000579	0.00603	0.269166	0.387036	TRUE
Smim7	1	0.389	6.4	12.2	0.000958	0.00899	0.200895	0.322215	TRUE
Aurkaip1	1	0.387	7.17	14.9	0.000313	0.00367	0.287633	0.430459	TRUE
Chchd2	1	0.387	9.92	16.3	0.000171	0.00224	0.738109	0.848962	TRUE
Coro1c	1	0.386	6.75	10.5	0.00203	0.0163	0.230554	0.368785	TRUE
Gde1	1	0.386	6.32	10.2	0.00234	0.0182	0.197538	0.298301	TRUE
Cox8a	1	0.386	9.42	15.1	0.000286	0.00343	0.650252	0.797986	TRUE
Cox6b1	1	0.385	8.56	14.3	0.000393	0.00443	0.537213	0.665198	TRUE
Gm10073	1	0.384	6.26	11.5	0.00133	0.0116	0.169558	0.299559	TRUE
Ccm2	1	0.384	5.65	8.99	0.00412	0.0281	0.127588	0.218376	TRUE
Smap1	1	0.383	8.06	19.8	4.35e-05	0.00073	0.428092	0.578351	TRUE
Gnb1	1	0.383	8.96	23	1.33e-05	0.000267	0.565753	0.723096	TRUE
Abcf2	1	0.383	5.39	8.47	0.00526	0.0337	0.106323	0.173694	TRUE
Ube2g2	1	0.382	5.95	9.25	0.00365	0.0256	0.156128	0.253619	TRUE
Ttc1	1	0.381	5.65	7.93	0.00678	0.0408	0.127029	0.198867	TRUE
Cox7c	1	0.381	9.21	15.8	0.00021	0.00266	0.641298	0.786029	TRUE
Atp6v1c1	1	0.381	5.59	9.03	0.00405	0.0277	0.118075	0.20516	TRUE
Snrpc	1	0.381	7.06	14.5	0.000357	0.00408	0.275881	0.42983	TRUE
Ctsa	1	0.38	6.48	9.05	0.004	0.0274	0.210968	0.339207	TRUE
Ssr4	1	0.38	7.84	11.9	0.00111	0.0101	0.38836	0.549402	TRUE
Gna13	1	0.38	7.98	11.3	0.00141	0.0122	0.43089	0.581498	TRUE
Rpl7a	1	0.378	7.03	10.1	0.00247	0.019	0.26357	0.398993	TRUE
Sdhd	1	0.378	6.66	12.7	0.000797	0.00778	0.235031	0.347388	TRUE
Tmem189	1	0.377	5.6	8.84	0.00441	0.0295	0.131505	0.222152	TRUE
Pomp	1	0.377	8.96	11.7	0.00123	0.0109	0.61108	0.754563	TRUE
Ikbip	1	0.377	5.5	8.26	0.0058	0.0363	0.122552	0.202014	TRUE
Smad5	1	0.377	6.64	10.4	0.00216	0.0171	0.227756	0.35557	TRUE
Znrd1	1	0.377	6.58	11	0.00164	0.0137	0.216564	0.338578	TRUE
Cct5	1	0.376	7.34	14.2	0.000413	0.00462	0.301063	0.453744	TRUE
Lman1	1	0.376	7.37	16.7	0.000145	0.00197	0.329043	0.473254	TRUE
Chm	1	0.375	5.73	8.07	0.00635	0.0387	0.132625	0.227187	TRUE
Plpbp	1	0.375	5.43	7.76	0.00738	0.0436	0.1108	0.183763	TRUE
Dmwd	1	0.374	5.81	8.43	0.00535	0.0341	0.139899	0.238515	TRUE
Inpp5a	1	0.374	7.01	11.6	0.00127	0.0112	0.289312	0.433606	TRUE
Tcim	1	0.374	8.43	10.9	0.00175	0.0144	0.452154	0.564506	TRUE
Setd3	1	0.374	6.68	14.2	0.000413	0.00462	0.23559	0.35494	TRUE
Calu	1	0.373	7.5	16.2	0.000184	0.00239	0.349748	0.49528	TRUE
Dbnl	1	0.373	6.37	9.78	0.00285	0.0212	0.186905	0.300818	TRUE
Eef1d	1	0.372	7.73	13.4	0.000589	0.0061	0.366536	0.530522	TRUE
Atp5j2	1	0.371	8.43	14.1	0.000425	0.00474	0.518747	0.685337	TRUE
Sem1	1	0.371	9.34	18.4	7.49e-05	0.00114	0.698937	0.806167	TRUE
Eif3d	1	0.371	6.7	11.7	0.0012	0.0107	0.227196	0.351794	TRUE
Prpf19	1	0.371	5.95	8.84	0.00441	0.0295	0.153889	0.241032	TRUE
Sh2b3	1	0.37	6.85	11	0.00168	0.0139	0.256855	0.396476	TRUE
Snf8	1	0.37	6.51	16.2	0.000183	0.00238	0.210968	0.332284	TRUE
Kctd2	1	0.37	5.74	10.3	0.00224	0.0176	0.132065	0.218376	TRUE
Ddx1	1	0.37	5.98	9.37	0.00346	0.0246	0.15221	0.254877	TRUE
Dnajc19	1	0.369	6.55	12.5	0.000861	0.00827	0.217124	0.335431	TRUE
Commd6	1	0.369	6.37	9.25	0.00365	0.0256	0.196978	0.312775	TRUE
Rpsa	1	0.369	10.5	13	0.000678	0.00685	0.773923	0.894902	TRUE
Psmc1	1	0.369	6.53	12.8	0.000732	0.00725	0.218243	0.332284	TRUE
Ugp2	1	0.368	6.18	10	0.00253	0.0193	0.170677	0.278792	TRUE
BC003965	1	0.368	5.83	7.43	0.00865	0.0494	0.145495	0.22404	TRUE
Rps19	1	0.367	11	11.1	0.0016	0.0134	0.86178	0.944619	TRUE
Tsg101	1	0.367	7.17	15.2	0.00027	0.00328	0.321209	0.440529	TRUE
Spns1	1	0.367	5.53	8.85	0.0044	0.0295	0.124231	0.20516	TRUE
1700123O20Rik	1	0.367	6.24	9.03	0.00404	0.0276	0.188025	0.28005	TRUE
Selenow	1	0.366	8.52	15	0.00029	0.00347	0.490767	0.6545	TRUE
Dlst	1	0.366	6.23	8.89	0.0043	0.029	0.19418	0.301447	TRUE
Polr2g	1	0.366	7.05	10.8	0.00182	0.0149	0.279239	0.417873	TRUE
Lmbrd1	1	0.365	6.57	10.8	0.00177	0.0146	0.240067	0.360604	TRUE
Mospd2	1	0.365	6.36	9.29	0.00358	0.0252	0.200336	0.310258	TRUE
Rad23b	1	0.365	6.82	12.7	0.00078	0.00765	0.252938	0.378225	TRUE
Adam10	1	0.365	6.92	12.3	0.000914	0.00867	0.266368	0.425425	TRUE
Ssbp4	1	0.364	7.63	11.1	0.0016	0.0134	0.371572	0.508496	TRUE
Lactb	1	0.364	6.28	11.2	0.00154	0.013	0.181309	0.284456	TRUE
D8Ertd738e	1	0.363	8.26	13	0.000682	0.00688	0.479015	0.632473	TRUE
Itsn2	1	0.363	7.19	9.9	0.0027	0.0203	0.318411	0.46696	TRUE
Tmx4	1	0.362	5.86	8.08	0.00633	0.0386	0.147174	0.227187	TRUE
Ggh	1	0.362	7.52	10.6	0.00197	0.0159	0.367655	0.508496	TRUE
Spata6	1	0.362	6.7	8.94	0.00421	0.0285	0.243984	0.37382	TRUE
Cdc42bpb	1	0.362	7.44	13.1	0.000671	0.00679	0.352546	0.506608	TRUE
Egfl7	1	0.361	11.3	10.9	0.00173	0.0143	0.932848	0.970422	TRUE
Ndufs7	1	0.361	7.17	14.4	0.000374	0.00426	0.298265	0.428571	TRUE
Eml1	1	0.361	6.42	11.6	0.00128	0.0113	0.189703	0.314034	TRUE
Atp5c1	1	0.36	8.51	12.2	0.000985	0.00918	0.479015	0.638137	TRUE
Metap2	1	0.36	7.81	12.8	0.000736	0.00728	0.391158	0.539333	TRUE
Dnaja2	1	0.36	7.22	15	0.000294	0.00351	0.298265	0.460038	TRUE
Exosc4	1	0.36	6.07	8.9	0.00428	0.0289	0.16676	0.272498	TRUE
Coa3	1	0.359	7.28	11	0.00167	0.0139	0.322328	0.455003	TRUE
mt-Co3	1	0.359	13.3	12.3	0.000941	0.00886	0.989368	0.986784	TRUE
Vps37a	1	0.358	5.67	7.77	0.00735	0.0435	0.131505	0.211454	TRUE
Fuca1	1	0.357	7.37	12	0.00108	0.00984	0.342473	0.465072	TRUE
Aup1	1	0.357	6.59	10.2	0.00236	0.0183	0.221041	0.34613	TRUE
Pdcd5	1	0.357	7.87	14.6	0.000346	0.00398	0.43089	0.580239	TRUE
Ptp4a3	1	0.357	8.51	13.8	0.000481	0.00518	0.564074	0.682819	TRUE
Rbm28	1	0.356	6.11	8.36	0.00555	0.0351	0.170677	0.276274	TRUE
Ptprg	1	0.356	7.71	12.3	0.000937	0.00884	0.384443	0.535557	TRUE
Riok3	1	0.355	6.89	14.4	0.000383	0.00434	0.267487	0.393958	TRUE
Abcg1	1	0.354	6.68	8.34	0.0056	0.0353	0.240067	0.363751	TRUE
Tomm70a	1	0.353	6.02	8.6	0.00495	0.0321	0.158366	0.254248	TRUE
Ndufs3	1	0.352	6.97	10.5	0.00203	0.0162	0.261891	0.389553	TRUE
Cct4	1	0.352	7.35	13.5	0.000551	0.00581	0.302742	0.454374	TRUE
Itga2	1	0.352	7.45	10.4	0.00216	0.0171	0.326245	0.472624	TRUE
Carhsp1	1	0.352	7.8	12.5	0.000844	0.00815	0.383884	0.552549	TRUE
Pebp1	1	0.351	8.25	11.9	0.00109	0.00992	0.454952	0.614223	TRUE
Atp5b	1	0.351	8.9	17.2	0.000123	0.00172	0.556799	0.731907	TRUE
Psmd11	1	0.351	6.87	12.1	0.00101	0.00936	0.250699	0.400881	TRUE
Mrpl12	1	0.35	6.52	7.66	0.00774	0.0453	0.20873	0.324103	TRUE
Atp5o.1	1	0.35	8.18	12.7	0.000788	0.0077	0.446558	0.601007	TRUE
Cox5b	1	0.349	7.94	14.1	0.000427	0.00474	0.421377	0.563247	TRUE
Denr	1	0.348	6.72	13.8	0.000498	0.00535	0.23671	0.358087	TRUE
Tmx1	1	0.348	6.29	8	0.00656	0.0398	0.195299	0.304594	TRUE
Uqcrb	1	0.347	9.04	9.62	0.00307	0.0224	0.637941	0.770925	TRUE
Lamp2	1	0.346	7.82	16.3	0.000171	0.00225	0.432569	0.571429	TRUE
Polr2c	1	0.345	7.22	10.5	0.00203	0.0162	0.277001	0.437382	TRUE
Tmem208	1	0.345	6.83	12.7	0.000784	0.00767	0.264689	0.378855	TRUE
Mafg	1	0.345	6.41	7.63	0.00787	0.0459	0.215445	0.312146	TRUE
Cebpz	1	0.345	6.14	11.8	0.00113	0.0102	0.171796	0.269981	TRUE
Rfxap	1	0.344	5.49	8.01	0.00653	0.0397	0.113598	0.188798	TRUE
Ufc1	1	0.343	6.91	10.6	0.00197	0.0159	0.257974	0.404657	TRUE
Timm13	1	0.343	7.87	13	0.000676	0.00684	0.420257	0.551919	TRUE
Atrn	1	0.342	6.15	7.43	0.00866	0.0494	0.18019	0.301447	TRUE
Tm2d1	1	0.342	6.62	8.11	0.00624	0.0382	0.231673	0.349276	TRUE
Nfu1	1	0.342	6.5	12.4	0.000907	0.00861	0.215445	0.354311	TRUE
Ppp1r11	1	0.34	7.05	11	0.00162	0.0135	0.281477	0.424795	TRUE
Tmem33	1	0.339	6.32	9.52	0.00321	0.0232	0.201455	0.302706	TRUE
Ubl5	1	0.339	8.03	10.5	0.00204	0.0163	0.448237	0.592826	TRUE
Elof1	1	0.339	6.06	8.63	0.00488	0.0318	0.160045	0.266205	TRUE
Nxf1	1	0.339	7.53	11.9	0.00112	0.0101	0.365417	0.492133	TRUE
Snx17	1	0.338	6.71	9.96	0.00263	0.0199	0.230554	0.348647	TRUE
Fkbp10	1	0.338	6.04	8.17	0.00606	0.0375	0.161164	0.247955	TRUE
Lrrc8a	1	0.337	6.71	9.82	0.0028	0.0208	0.235031	0.349906	TRUE
Mcts1	1	0.337	6.09	9.12	0.00388	0.0268	0.172916	0.28005	TRUE
Rpl41	1	0.337	10.5	12.6	0.000814	0.0079	0.825406	0.911265	TRUE
Vps36	1	0.337	8	15.1	0.000278	0.00335	0.425294	0.582127	TRUE
Eif5a	1	0.337	8.35	9.11	0.0039	0.0269	0.462787	0.602895	TRUE
Zfp706	1	0.337	8.2	11.4	0.00138	0.012	0.498041	0.637508	TRUE
Tmem167	1	0.336	7.53	14.1	0.000437	0.00482	0.387801	0.511013	TRUE
Eif4g1	1	0.336	7.52	10.1	0.0025	0.0191	0.354225	0.501573	TRUE
Txnl1	1	0.336	7.55	9.71	0.00295	0.0217	0.341914	0.487099	TRUE
Zfp704	1	0.335	6.99	10.1	0.00251	0.0192	0.268047	0.410321	TRUE
Rchy1	1	0.335	6.33	9.98	0.0026	0.0197	0.199776	0.303335	TRUE
Leprotl1	1	0.335	7.02	12.6	0.000826	0.008	0.294908	0.424795	TRUE
Rapgef5	1	0.335	9.09	13.8	0.000479	0.00517	0.634583	0.76652	TRUE
Slc25a5	1	0.334	8.21	10.3	0.00226	0.0177	0.438165	0.582756	TRUE
Apbb2	1	0.333	7.66	9.72	0.00294	0.0216	0.385562	0.543109	TRUE
Gemin7	1	0.333	6.3	7.8	0.00725	0.043	0.182429	0.288861	TRUE
Psmb7	1	0.332	7.18	10.6	0.00196	0.0159	0.297146	0.454374	TRUE
Eif1ax	1	0.329	7.03	9.55	0.00317	0.0229	0.289871	0.410321	TRUE
Smpdl3a	1	0.329	6.71	7.86	0.00704	0.0419	0.213766	0.314034	TRUE
Ufd1	1	0.329	6.22	10.2	0.00235	0.0182	0.197538	0.29012	TRUE
Ndufa2	1	0.329	8.13	12	0.00104	0.00961	0.455512	0.630585	TRUE
Rplp0	1	0.328	11	8.31	0.00568	0.0357	0.836598	0.918817	TRUE
Atp2a2	1	0.328	7.09	8.44	0.00532	0.034	0.303861	0.446822	TRUE
Gpi1	1	0.328	7.63	10.4	0.00212	0.0168	0.358142	0.500944	TRUE
Ghitm	1	0.328	6.98	9.52	0.00322	0.0232	0.286514	0.404657	TRUE
mt-Cytb	1	0.328	12.7	8.77	0.00457	0.0304	0.980414	0.969163	TRUE
Ndufa4	1	0.327	9.34	8.85	0.0044	0.0295	0.68103	0.791693	TRUE
Prkag1	1	0.327	6.09	8.04	0.00646	0.0393	0.174035	0.258024	TRUE
Mcl1	1	0.326	8.81	13.8	0.000496	0.00534	0.536654	0.685337	TRUE
Atp6v1b2	1	0.326	6.02	7.44	0.00862	0.0493	0.16676	0.257395	TRUE
Ndufb8	1	0.324	7.45	11.8	0.00114	0.0103	0.339116	0.480806	TRUE
Uqcr10	1	0.323	8.04	12.9	0.000722	0.00718	0.438165	0.602266	TRUE
Ndufa7	1	0.323	8.24	12.9	0.000724	0.00719	0.461108	0.632473	TRUE
Pcdh1	1	0.323	9.22	8.65	0.00482	0.0315	0.719082	0.801762	TRUE
Tbrg1	1	0.322	7.37	11.1	0.0016	0.0134	0.315613	0.46759	TRUE
Prpf8	1	0.322	6.28	8.12	0.00621	0.0381	0.189144	0.292637	TRUE
Ppp1r12c	1	0.321	6.52	8.81	0.00447	0.0299	0.226077	0.344871	TRUE
Lamtor1	1	0.321	7.36	9.48	0.00327	0.0235	0.338556	0.44871	TRUE
0610012G03Rik	1	0.321	7.5	13.9	0.00046	0.00502	0.379966	0.500315	TRUE
Mrps24	1	0.32	7.65	14	0.000443	0.00487	0.37549	0.520453	TRUE
Rbx1	1	0.32	8.65	11.5	0.0013	0.0113	0.566872	0.718062	TRUE
Mrfap1	1	0.319	8.2	12.7	0.000782	0.00767	0.44376	0.619887	TRUE
Hspa4	1	0.319	6.84	12.6	0.000828	0.00801	0.240067	0.380743	TRUE
Twf1	1	0.319	6.86	8.65	0.00483	0.0315	0.282037	0.386407	TRUE
Tmem65	1	0.318	6.52	10.6	0.00193	0.0157	0.233912	0.333543	TRUE
Strap	1	0.317	6.86	11	0.00166	0.0138	0.252938	0.369415	TRUE
Uqcrc2	1	0.317	7.18	10.8	0.00177	0.0146	0.298265	0.428571	TRUE
Rab5c	1	0.317	7.25	12.2	0.000962	0.00901	0.298825	0.442417	TRUE
Tbca	1	0.317	7.97	8.39	0.00546	0.0347	0.43089	0.593455	TRUE
Klf4	1	0.315	9.75	10.6	0.00194	0.0157	0.712367	0.801762	TRUE
Vps29	1	0.315	7.64	8.91	0.00428	0.0288	0.381645	0.518565	TRUE
Psmb6	1	0.315	8.14	10.9	0.00176	0.0145	0.447118	0.586532	TRUE
Ndufa5	1	0.314	7.28	10.5	0.00202	0.0162	0.34695	0.480806	TRUE
Gdpd1	1	0.314	6.53	8.21	0.00594	0.0369	0.200336	0.325991	TRUE
Rbm17	1	0.312	6.34	10.6	0.00193	0.0157	0.200895	0.297042	TRUE
1810037I17Rik	1	0.312	8.57	10.9	0.00169	0.014	0.56967	0.688483	TRUE
Copb2	1	0.312	6.75	12	0.00106	0.00974	0.23615	0.378855	TRUE
Tmed9	1	0.312	8.22	13.2	0.000642	0.00656	0.459989	0.618628	TRUE
Polr1d	1	0.311	7.78	11.4	0.00138	0.012	0.377168	0.539962	TRUE
Rala	1	0.311	8.1	10.6	0.00195	0.0158	0.449916	0.576463	TRUE
Sema6d	1	0.31	7.35	7.64	0.00783	0.0457	0.313374	0.461926	TRUE
Sec31a	1	0.31	6.58	8.34	0.0056	0.0353	0.22272	0.341095	TRUE
Mrps18c	1	0.309	6.78	7.94	0.00675	0.0407	0.247342	0.386407	TRUE
Tspan13	1	0.309	10.3	12.8	0.000746	0.00736	0.827644	0.895532	TRUE
Gtf2h5	1	0.309	7.4	10.6	0.00201	0.0162	0.329043	0.500315	TRUE
Lrpap1	1	0.308	6.74	9.28	0.0036	0.0253	0.249021	0.371932	TRUE
Emc3	1	0.308	7.06	12.9	0.000724	0.00719	0.30554	0.428571	TRUE
Tcp1	1	0.308	7.14	9.9	0.0027	0.0203	0.283716	0.418502	TRUE
Pten	1	0.308	7.21	7.61	0.00795	0.0462	0.299944	0.436123	TRUE
Vps28	1	0.307	6.98	8.95	0.00419	0.0284	0.293788	0.41158	TRUE
Pfn1	1	0.306	9.22	7.73	0.0075	0.0441	0.615557	0.752675	TRUE
Gpx4	1	0.305	8.71	12.8	0.000758	0.00746	0.554561	0.696665	TRUE
Rap1b	1	0.305	9.12	13	0.0007	0.00701	0.644096	0.754563	TRUE
Ndufs2	1	0.303	7.15	10.6	0.00197	0.0159	0.285954	0.431718	TRUE
Mdh2	1	0.301	7.77	11.8	0.00118	0.0105	0.381645	0.531781	TRUE
Ppp1r18	1	0.301	6.38	7.4	0.00879	0.05	0.19418	0.297671	TRUE
Atp5a1	1	0.301	8.44	13.6	0.000542	0.00573	0.479015	0.640025	TRUE
Lamtor3	1	0.3	6.76	9.59	0.00311	0.0226	0.255736	0.370673	TRUE
Selenof	1	0.3	9.34	8.69	0.00473	0.0311	0.677112	0.807426	TRUE
Ube2j2	1	0.3	6.59	7.63	0.00787	0.0459	0.232233	0.332284	TRUE
Stx4a	1	0.3	6.42	7.58	0.00806	0.0467	0.216564	0.314663	TRUE
Rpl4	1	0.3	8.96	12.4	0.000869	0.00831	0.540571	0.70988	TRUE
Dhrs3	1	0.299	6.98	8.79	0.00452	0.0301	0.289312	0.398993	TRUE
Arhgdia	1	0.299	8.46	11.1	0.00155	0.0131	0.503637	0.641284	TRUE
Ndufa6	1	0.299	7.79	12.8	0.000737	0.00729	0.426973	0.551919	TRUE
Ptpn12	1	0.298	7.04	9.33	0.00351	0.0249	0.266368	0.414726	TRUE
Ube2d2a	1	0.298	7.6	9.09	0.00392	0.027	0.362619	0.502203	TRUE
Minos1	1	0.297	8.39	10.6	0.00193	0.0157	0.531617	0.6545	TRUE
Riok1	1	0.297	6.25	8.07	0.00636	0.0387	0.184667	0.293896	TRUE
Ndufa1	1	0.296	7.01	8.26	0.0058	0.0363	0.275322	0.415985	TRUE
Sh3bgrl3	1	0.296	9.27	9.55	0.00318	0.0229	0.655848	0.764632	TRUE
Atp6v1f	1	0.296	7.82	8.82	0.00446	0.0298	0.404589	0.550031	TRUE
Tex261	1	0.296	6.63	8.14	0.00615	0.0379	0.223279	0.342354	TRUE
Ybx3	1	0.296	7.85	12.6	0.000828	0.00801	0.390039	0.519824	TRUE
Tgfb1i1	1	0.295	7.24	9.7	0.00297	0.0218	0.302742	0.432977	TRUE
Fam104a	1	0.295	7.21	10.5	0.00204	0.0163	0.296027	0.425425	TRUE
Klf2	1	0.294	10.5	8.53	0.0051	0.0329	0.813095	0.848962	TRUE
Ctnnb1	1	0.294	9.17	13.4	0.000574	0.00599	0.634024	0.779736	TRUE
Higd1a	1	0.294	7.14	9.59	0.00312	0.0227	0.302182	0.437382	TRUE
Aco2	1	0.294	6.78	10.3	0.00222	0.0174	0.233352	0.375079	TRUE
Psmd2	1	0.294	7.01	8.59	0.00497	0.0322	0.273083	0.409062	TRUE
Brk1	1	0.293	7.84	13.5	0.000555	0.00583	0.409065	0.553807	TRUE
Ptges3	1	0.293	7.21	9.06	0.00398	0.0273	0.29155	0.449969	TRUE
Atox1	1	0.293	8.45	8.44	0.00534	0.0341	0.506435	0.664569	TRUE
Ccdc47	1	0.293	7.21	7.94	0.00677	0.0408	0.324007	0.448081	TRUE
Atraid	1	0.292	7.25	11.2	0.00148	0.0127	0.310576	0.449969	TRUE
Lman2	1	0.292	6.76	8.24	0.00585	0.0365	0.242306	0.376337	TRUE
Sdha	1	0.292	6.8	9.71	0.00295	0.0217	0.268047	0.375079	TRUE
Eif4g3	1	0.291	7.34	9.09	0.00393	0.027	0.33352	0.49528	TRUE
Wdr1	1	0.291	7.11	7.52	0.00827	0.0477	0.288752	0.428571	TRUE
Smdt1	1	0.291	8.55	10.7	0.00185	0.0151	0.505876	0.677785	TRUE
Hsbp1	1	0.29	7.84	9.87	0.00273	0.0205	0.394516	0.551919	TRUE
Ggps1	1	0.29	5.92	7.5	0.00835	0.0481	0.15277	0.243549	TRUE
Dlgap4	1	0.289	7.14	8.93	0.00423	0.0286	0.300504	0.438641	TRUE
Rrp1	1	0.289	7.2	7.52	0.0083	0.0478	0.298265	0.427942	TRUE
Tspan8	1	0.289	8.09	8.61	0.00491	0.0319	0.460548	0.585903	TRUE
Dad1	1	0.289	8.75	9.75	0.00289	0.0214	0.546726	0.711139	TRUE
Ndufa11	1	0.289	8.03	9.73	0.00292	0.0215	0.453833	0.596602	TRUE
Mfng	1	0.288	7.72	9.41	0.00339	0.0242	0.412983	0.537445	TRUE
Srp14	1	0.287	8.25	10.1	0.00247	0.019	0.512031	0.650724	TRUE
Psma3	1	0.287	8.57	9.37	0.00345	0.0246	0.553442	0.684707	TRUE
Mlf2	1	0.286	7.11	9.66	0.00302	0.0221	0.294348	0.422278	TRUE
H13	1	0.285	6.56	9.31	0.00355	0.0251	0.241746	0.348018	TRUE
Lrrc58	1	0.285	8.66	11.9	0.00109	0.00996	0.550084	0.687854	TRUE
Sh3bgrl	1	0.284	7.67	9.86	0.00275	0.0206	0.40291	0.531781	TRUE
Cenpb	1	0.282	7.61	8	0.00658	0.0399	0.353106	0.490875	TRUE
Ddx24	1	0.282	7.38	10.7	0.00191	0.0156	0.331281	0.4764	TRUE
Serf2	1	0.279	9.75	8.42	0.00538	0.0343	0.736989	0.852738	TRUE
Saraf	1	0.279	8.01	11.2	0.0015	0.0127	0.432009	0.602895	TRUE
Ppp2ca	1	0.279	8.17	11.8	0.00115	0.0104	0.476777	0.632473	TRUE
Cltc	1	0.276	7.76	10.4	0.00215	0.017	0.411304	0.556954	TRUE
Cdc42	1	0.275	9.36	11.3	0.00142	0.0122	0.668159	0.804909	TRUE
Arl1	1	0.275	7.55	9.56	0.00317	0.0229	0.368774	0.488987	TRUE
Tnfaip1	1	0.275	7.51	7.57	0.0081	0.0469	0.344152	0.48584	TRUE
Ube2l3	1	0.275	7.52	9.24	0.00367	0.0257	0.332401	0.492133	TRUE
Mrpl20	1	0.273	7.68	9.09	0.00392	0.027	0.393397	0.535557	TRUE
Cst3	1	0.272	9.11	8.01	0.00656	0.0398	0.658646	0.750787	TRUE
Chmp3	1	0.272	6.86	7.4	0.00877	0.0499	0.270285	0.370673	TRUE
Mob4	1	0.271	7.38	8.89	0.00431	0.029	0.351427	0.484581	TRUE
Rock2	1	0.271	8.8	9.99	0.0026	0.0197	0.603805	0.721208	TRUE
Cyfip1	1	0.27	7.37	10.5	0.00207	0.0165	0.330722	0.482064	TRUE
Sugt1	1	0.27	7.25	10.9	0.00174	0.0144	0.308898	0.444305	TRUE
Nucks1	1	0.269	7.67	7.89	0.00694	0.0415	0.37493	0.530522	TRUE
Ndufs5	1	0.269	8.04	9.53	0.00321	0.0231	0.44488	0.59786	TRUE
Polr2f	1	0.269	7.13	8.95	0.00419	0.0284	0.308338	0.424166	TRUE
Cox14	1	0.269	6.95	8.11	0.00623	0.0382	0.276441	0.39207	TRUE
Ndufb5	1	0.268	8.03	7.74	0.00744	0.0439	0.440403	0.569541	TRUE
Tnfrsf1a	1	0.268	7.34	7.46	0.00854	0.0489	0.335758	0.483323	TRUE
Gimap6	1	0.267	8.81	9.48	0.00328	0.0235	0.581981	0.689113	TRUE
Capns1	1	0.267	8.32	9.62	0.00308	0.0224	0.478456	0.63562	TRUE
Nkd1	1	0.267	8.43	9.14	0.00384	0.0267	0.542809	0.64506	TRUE
Swi5	1	0.266	7.69	8.52	0.00514	0.0331	0.383324	0.539333	TRUE
Tmed10	1	0.266	8.45	10.4	0.00218	0.0172	0.523223	0.664569	TRUE
Naxd	1	0.265	6.39	8.34	0.00558	0.0352	0.211528	0.30837	TRUE
Tspan12	1	0.264	7.95	7.73	0.0075	0.0441	0.466144	0.578351	TRUE
Ywhaz	1	0.263	8.88	10.5	0.00208	0.0166	0.598769	0.723096	TRUE
Scoc	1	0.259	6.89	7.86	0.00705	0.0419	0.272524	0.398364	TRUE
Cers2	1	0.258	7.01	10.2	0.00236	0.0183	0.289312	0.425425	TRUE
Rab11a	1	0.257	8.23	9.06	0.00397	0.0273	0.475658	0.619887	TRUE
Cfl1	1	0.257	9.89	8.24	0.00585	0.0365	0.710688	0.845815	TRUE
Smim10l1	1	0.252	7.21	8.83	0.00445	0.0297	0.320649	0.437382	TRUE
Gnas	1	0.251	10.1	9.05	0.004	0.0274	0.785115	0.87854	TRUE
Pcdh17	1	0.251	9.86	9.9	0.0027	0.0203	0.692781	0.810573	TRUE
Eef1g	1	0.25	8.43	9.89	0.00271	0.0203	0.498601	0.633732	TRUE
Ywhae	1	0.245	8.87	8.47	0.00527	0.0337	0.572468	0.699811	TRUE
Crybg3	1	0.244	7.29	8.73	0.00465	0.0306	0.344152	0.465072	TRUE
Macf1	1	0.242	9.27	7.69	0.00763	0.0447	0.685506	0.781624	TRUE
Vapa	1	0.242	7.74	8.1	0.00628	0.0384	0.391718	0.526746	TRUE
Atp5l	1	0.241	8.99	7.62	0.0079	0.046	0.618355	0.745752	TRUE
Ube2d3	1	0.235	9.24	9.19	0.00375	0.0261	0.662003	0.795469	TRUE
Rab7	1	0.229	7.69	8.71	0.00469	0.0309	0.37437	0.522341	TRUE
Rabac1	1	0.228	8.11	8.89	0.00431	0.029	0.463906	0.604783	TRUE
G3bp2	1	-0.218	7.11	7.47	0.00849	0.0488	0.310017	0.384519	TRUE
Hnrnpa2b1	1	-0.224	9.12	7.99	0.00661	0.04	0.663682	0.732536	TRUE
Tmbim6	1	-0.229	8.53	7.62	0.00789	0.046	0.601567	0.648836	TRUE
Rdx	1	-0.243	9.1	7.74	0.00744	0.0439	0.657527	0.742605	TRUE
Ube2r2	1	-0.248	7.14	9.3	0.00357	0.0252	0.32009	0.377596	TRUE
Nisch	1	-0.25	7.81	8.66	0.0048	0.0314	0.477896	0.528005	TRUE
Atrx	1	-0.253	8.43	11.3	0.00145	0.0124	0.567991	0.62618	TRUE
Ccar1	1	-0.255	7	9.33	0.00351	0.0249	0.312255	0.359346	TRUE
Ccdc50	1	-0.255	6.83	9.3	0.00356	0.0251	0.29155	0.346759	TRUE
Rab6a	1	-0.258	7.08	8.32	0.00563	0.0354	0.318411	0.382631	TRUE
Hook3	1	-0.265	8	8	0.00656	0.0398	0.481253	0.544368	TRUE
Kmt2e	1	-0.267	7.72	8.95	0.0042	0.0285	0.439843	0.492133	TRUE
Wasf2	1	-0.268	8.41	9.19	0.00374	0.0261	0.548405	0.602266	TRUE
Wsb1	1	-0.269	7.24	8.6	0.00493	0.032	0.334079	0.415356	TRUE
Arap3	1	-0.269	7.93	8.23	0.0059	0.0367	0.48629	0.568282	TRUE
Tmem50a	1	-0.27	7.97	8.37	0.00552	0.0349	0.510353	0.554437	TRUE
2007-03-01	1	-0.271	7.07	11.3	0.00145	0.0124	0.321209	0.382631	TRUE
Pum1	1	-0.273	6.97	9.78	0.00285	0.0212	0.31897	0.371932	TRUE
Slk	1	-0.277	7.71	9.61	0.00309	0.0225	0.410744	0.472624	TRUE
Ctcf	1	-0.279	7.08	7.48	0.00846	0.0486	0.311136	0.366268	TRUE
Rgl1	1	-0.281	6.88	9.33	0.00352	0.0249	0.307778	0.35494	TRUE
Caml	1	-0.281	6.28	8.17	0.00606	0.0375	0.2216	0.258024	TRUE
Zfhx3	1	-0.282	8.2	8.66	0.0048	0.0314	0.568551	0.587162	TRUE
Cavin1	1	-0.284	8.02	8.49	0.00521	0.0335	0.447678	0.526117	TRUE
Tlk1	1	-0.286	6.28	9.61	0.00308	0.0224	0.217683	0.247325	TRUE
Xbp1	1	-0.286	6.76	8.96	0.00418	0.0284	0.26357	0.318439	TRUE
Setd5	1	-0.287	7.05	9.89	0.00271	0.0203	0.327364	0.375079	TRUE
Dach1	1	-0.287	7.55	8.64	0.00485	0.0316	0.418019	0.444305	TRUE
Arl15	1	-0.287	6.52	8.29	0.00573	0.036	0.255736	0.282568	TRUE
Zfp638	1	-0.288	6.69	8.83	0.00443	0.0296	0.271405	0.329767	TRUE
Nfib	1	-0.289	8.87	10.1	0.00247	0.019	0.619474	0.677785	TRUE
Leprot	1	-0.29	7.27	9.57	0.00315	0.0228	0.369334	0.405286	TRUE
Arglu1	1	-0.291	8.31	8.64	0.00485	0.0316	0.52714	0.60793	TRUE
Ddx6	1	-0.291	7.47	12	0.00106	0.00971	0.397874	0.449339	TRUE
Mprip	1	-0.292	7.59	11.4	0.00137	0.0119	0.40235	0.479547	TRUE
Zranb1	1	-0.293	6.41	8.19	0.00601	0.0373	0.245104	0.276904	TRUE
Cpsf6	1	-0.293	6.79	8.41	0.0054	0.0344	0.308338	0.348647	TRUE
Nfat5	1	-0.294	6.92	7.81	0.00721	0.0428	0.30498	0.350535	TRUE
Tnrc6c	1	-0.294	7.04	9.94	0.00265	0.02	0.327924	0.365009	TRUE
Uhrf2	1	-0.295	6.62	8.57	0.005	0.0324	0.270845	0.314034	TRUE
Mapre2	1	-0.297	6.09	7.4	0.00878	0.0499	0.199776	0.229075	TRUE
Gcc2	1	-0.298	8.01	9.12	0.00387	0.0268	0.490767	0.520453	TRUE
Rit1	1	-0.299	6.03	7.44	0.00863	0.0493	0.198097	0.22467	TRUE
Thsd1	1	-0.3	6.5	7.99	0.0066	0.0399	0.256295	0.288232	TRUE
Gnaq	1	-0.302	7.89	11.7	0.00121	0.0107	0.475098	0.517936	TRUE
Sptssa	1	-0.303	7.04	8.27	0.00578	0.0362	0.322888	0.349906	TRUE
Rasal2	1	-0.304	7.71	13.7	0.000512	0.00547	0.460548	0.502832	TRUE
Hdac7	1	-0.304	7.68	11.3	0.00146	0.0125	0.435367	0.500944	TRUE
Tra2b	1	-0.305	7.9	9.75	0.0029	0.0214	0.442641	0.509755	TRUE
Swt1	1	-0.306	6.21	8.17	0.00607	0.0375	0.219362	0.246696	TRUE
Arhgef2	1	-0.307	6.96	8.79	0.00451	0.03	0.318411	0.362492	TRUE
Mob2	1	-0.308	6.31	7.74	0.00743	0.0439	0.224958	0.258024	TRUE
Ewsr1	1	-0.308	7.26	12.1	0.001	0.00933	0.387241	0.426683	TRUE
Tfg	1	-0.308	6.26	8.46	0.00529	0.0338	0.221041	0.254248	TRUE
Cracr2b	1	-0.31	7.08	11	0.00163	0.0137	0.334079	0.362492	TRUE
Kdm2a	1	-0.311	6.53	8.25	0.00582	0.0364	0.26357	0.295784	TRUE
Irf2	1	-0.313	7.17	13.4	0.000589	0.0061	0.359821	0.398364	TRUE
Btg1	1	-0.314	6.97	8.66	0.00481	0.0315	0.295467	0.341724	TRUE
Dram2	1	-0.315	7.05	8.08	0.00632	0.0386	0.351427	0.374449	TRUE
Ifngr1	1	-0.315	7.08	15	0.000296	0.00353	0.331841	0.380743	TRUE
Cdc42ep1	1	-0.315	6.52	8.7	0.00472	0.031	0.213766	0.27124	TRUE
Ppp1r16b	1	-0.317	7.48	9.58	0.00313	0.0227	0.404589	0.437382	TRUE
Kdm5a	1	-0.317	6.6	9.91	0.00269	0.0202	0.259653	0.304594	TRUE
Pnn	1	-0.318	7.28	11.6	0.00125	0.011	0.348629	0.406545	TRUE
Rbm25	1	-0.318	7.96	13.7	0.000498	0.00535	0.482373	0.521082	TRUE
Trim35	1	-0.319	7.44	9.25	0.00364	0.0256	0.38836	0.407174	TRUE
Cd200	1	-0.319	8.05	8.64	0.00485	0.0316	0.504197	0.534928	TRUE
Add1	1	-0.32	6.73	8.96	0.00417	0.0284	0.27812	0.315922	TRUE
Smchd1	1	-0.32	6.46	8.48	0.00523	0.0336	0.246782	0.274386	TRUE
Dcaf8	1	-0.321	6.41	8.93	0.00423	0.0286	0.237829	0.269981	TRUE
Hmgb1	1	-0.322	7.98	9.02	0.00406	0.0277	0.453274	0.499685	TRUE
Elf2	1	-0.323	7.09	11.8	0.00114	0.0103	0.327364	0.363121	TRUE
Rassf3	1	-0.323	6.41	7.57	0.00807	0.0468	0.224398	0.254877	TRUE
Cish	1	-0.323	7.34	7.64	0.00782	0.0457	0.317851	0.376337	TRUE
Itch	1	-0.326	6.1	7.79	0.00729	0.0432	0.207051	0.239144	TRUE
Hnrnpa0	1	-0.326	8.66	9.17	0.00379	0.0264	0.538332	0.603524	TRUE
Atad2b	1	-0.326	5.91	8.91	0.00427	0.0288	0.181869	0.212712	TRUE
Arap2	1	-0.328	8.37	12.2	0.000959	0.009	0.598209	0.582127	TRUE
Nck1	1	-0.329	6.6	8.32	0.00564	0.0355	0.29155	0.292637	TRUE
Creb1	1	-0.33	6.35	9.4	0.0034	0.0243	0.240627	0.273757	TRUE
Mbtps1	1	-0.331	5.89	7.42	0.00871	0.0496	0.186905	0.212083	TRUE
Cavin2	1	-0.333	10.1	13.3	0.000593	0.00613	0.797426	0.823159	TRUE
Ghr	1	-0.334	6.98	10.2	0.00238	0.0184	0.339116	0.35494	TRUE
Stx5a	1	-0.334	6.23	9.33	0.00351	0.0249	0.211528	0.244179	TRUE
Srgap2	1	-0.336	6.48	7.78	0.00732	0.0433	0.273643	0.286344	TRUE
Fstl1	1	-0.336	7.33	10.6	0.00193	0.0157	0.343593	0.403398	TRUE
Tet3	1	-0.337	6.63	7.4	0.00877	0.0499	0.271405	0.293896	TRUE
Mfge8	1	-0.337	6.75	9.21	0.00371	0.0259	0.270285	0.293896	TRUE
Mplkip	1	-0.339	5.73	7.76	0.00736	0.0435	0.164522	0.173694	TRUE
Lgals9	1	-0.34	6.59	7.54	0.00822	0.0474	0.226637	0.27061	TRUE
Twf2	1	-0.341	6.44	13.7	0.000511	0.00547	0.251259	0.271869	TRUE
Arid4b	1	-0.342	7.35	17.4	0.000112	0.0016	0.36094	0.409062	TRUE
Tie1	1	-0.343	7.84	11.1	0.00156	0.0132	0.448797	0.535557	TRUE
Aebp2	1	-0.345	6.55	10.4	0.00213	0.0169	0.266368	0.281309	TRUE
Sox4	1	-0.345	8.5	11.8	0.00117	0.0105	0.514829	0.537445	TRUE
Cdk14	1	-0.346	7.53	13.9	0.000476	0.00515	0.395076	0.422278	TRUE
Rbms1	1	-0.347	9.07	14.8	0.00032	0.00373	0.717963	0.736941	TRUE
Cers4	1	-0.347	7.51	10.1	0.00243	0.0187	0.433688	0.431089	TRUE
Uri1	1	-0.348	5.9	10.2	0.00234	0.0182	0.172356	0.184393	TRUE
Numb	1	-0.348	6.96	12.6	0.000814	0.0079	0.322888	0.33669	TRUE
Gtf2i	1	-0.35	6.63	8.91	0.00427	0.0288	0.270845	0.297042	TRUE
Rasa1	1	-0.35	7.03	17.7	9.9e-05	0.00144	0.328483	0.344242	TRUE
Dnaja1	1	-0.351	9.04	11.2	0.00153	0.0129	0.642417	0.674009	TRUE
Fam193a	1	-0.351	6.21	9.93	0.00267	0.0201	0.218243	0.235997	TRUE
Hnrnph1	1	-0.351	7.77	11	0.00168	0.0139	0.473979	0.528005	TRUE
Atf7ip	1	-0.353	6.09	8.54	0.00509	0.0328	0.206491	0.22467	TRUE
Stk3	1	-0.353	5.72	8.35	0.00557	0.0352	0.163962	0.176211	TRUE
Ythdc1	1	-0.356	7.07	13.8	0.000483	0.0052	0.307778	0.354311	TRUE
Fchsd2	1	-0.356	6.38	8.26	0.0058	0.0363	0.230554	0.275645	TRUE
Csnk1g2	1	-0.356	6.57	12.2	0.000954	0.00896	0.261332	0.275645	TRUE
Ylpm1	1	-0.356	5.76	9.55	0.00318	0.0229	0.161724	0.188798	TRUE
She	1	-0.357	6.83	10.4	0.00219	0.0172	0.262451	0.305853	TRUE
Fam192a	1	-0.357	5.59	8.14	0.00615	0.0379	0.156128	0.161108	TRUE
Kin	1	-0.358	5.79	9.21	0.00371	0.0259	0.171796	0.178099	TRUE
Ubp1	1	-0.358	5.76	8.18	0.00604	0.0375	0.172916	0.187539	TRUE
Fem1c	1	-0.358	5.44	7.59	0.00803	0.0465	0.137661	0.151668	TRUE
Ets2	1	-0.361	7.84	9.36	0.00347	0.0247	0.457191	0.48584	TRUE
BC028528	1	-0.362	8.81	8.6	0.00493	0.032	0.602126	0.650094	TRUE
Vps37b	1	-0.362	5.58	8.26	0.00581	0.0364	0.155008	0.164884	TRUE
Prkab1	1	-0.363	6.6	10.4	0.00216	0.0171	0.262451	0.288861	TRUE
Sfswap	1	-0.363	6.24	10.1	0.00246	0.0189	0.229994	0.254248	TRUE
Scn7a	1	-0.364	11.4	9.39	0.00341	0.0244	0.956351	0.912524	TRUE
Skap2	1	-0.365	7.1	18.9	6.23e-05	0.000979	0.324566	0.351794	TRUE
Ldb1	1	-0.365	6.38	9.59	0.00311	0.0226	0.245663	0.27124	TRUE
Kdm5b	1	-0.367	6.21	11.2	0.00147	0.0126	0.212087	0.24292	TRUE
Kansl1	1	-0.367	6.27	10.7	0.0019	0.0155	0.226077	0.246067	TRUE
Sipa1l1	1	-0.367	6.49	9.56	0.00316	0.0229	0.239508	0.283826	TRUE
Smc3	1	-0.367	6.94	12.2	0.000989	0.00921	0.29155	0.330396	TRUE
Atxn2	1	-0.368	6.14	10.1	0.00248	0.019	0.224958	0.239144	TRUE
Zfp326	1	-0.369	6.9	10.4	0.00217	0.0171	0.293788	0.312775	TRUE
Fam3c	1	-0.369	6.95	8.87	0.00435	0.0292	0.325126	0.338578	TRUE
Cbl	1	-0.369	6.45	12.2	0.000964	0.00902	0.245663	0.2618	TRUE
Sppl3	1	-0.37	7.09	13.1	0.000664	0.00675	0.362059	0.396476	TRUE
Baz2a	1	-0.37	5.91	10.1	0.00248	0.019	0.19418	0.207678	TRUE
Dpysl2	1	-0.37	8.09	15.5	0.000242	0.003	0.508114	0.524858	TRUE
Dazap2	1	-0.37	7.75	10.3	0.00228	0.0178	0.443201	0.480176	TRUE
Cds2	1	-0.371	7.01	12.6	0.000828	0.00801	0.348069	0.368156	TRUE
Fus	1	-0.371	8.47	16.4	0.000166	0.00219	0.574706	0.612964	TRUE
Emsy	1	-0.372	5.74	7.86	0.00702	0.0418	0.170118	0.183763	TRUE
Vgll4	1	-0.374	7.42	10.2	0.00234	0.0181	0.383324	0.398993	TRUE
Ube2e3	1	-0.375	7.05	9.1	0.00391	0.0269	0.316732	0.346759	TRUE
Kdm1a	1	-0.375	6.62	15.4	0.000247	0.00305	0.253497	0.291378	TRUE
Lta4h	1	-0.375	5.84	10.3	0.0023	0.0179	0.184107	0.196979	TRUE
Ccdc82	1	-0.376	5.7	10.4	0.00216	0.0171	0.163962	0.183763	TRUE
Pnpla8	1	-0.376	6.37	15	0.00029	0.00347	0.240067	0.254248	TRUE
Itm2b	1	-0.378	11	11.1	0.00159	0.0134	0.910464	0.920076	TRUE
Zfp207	1	-0.378	6.7	13	0.000689	0.00693	0.296586	0.325362	TRUE
Daam1	1	-0.379	7.25	12	0.00106	0.0097	0.372132	0.39207	TRUE
Stxbp6	1	-0.38	7.02	8.6	0.00495	0.0321	0.369334	0.358716	TRUE
Pabpn1	1	-0.384	5.72	8.79	0.00452	0.0301	0.168439	0.187539	TRUE
Hyal2	1	-0.384	6.87	12.7	0.000786	0.00769	0.303861	0.342354	TRUE
Dennd3	1	-0.385	6.06	8.75	0.0046	0.0306	0.213206	0.238515	TRUE
Ube2d1	1	-0.386	5.82	8.65	0.00482	0.0315	0.174035	0.17747	TRUE
Mmp14	1	-0.386	6.72	12.3	0.000935	0.00883	0.282037	0.324103	TRUE
Epn2	1	-0.386	6.25	9.24	0.00366	0.0257	0.220481	0.25236	TRUE
Endou	1	-0.387	6.26	11.1	0.00159	0.0134	0.22272	0.222782	TRUE
Pbx2	1	-0.387	5.5	8.1	0.00626	0.0384	0.147174	0.152926	TRUE
Dhx9	1	-0.388	6.09	12.1	0.00102	0.00944	0.198097	0.220264	TRUE
Pogz	1	-0.388	4.95	7.77	0.00748	0.0441	0.101847	0.108874	TRUE
Dennd6a	1	-0.388	5.45	7.94	0.00675	0.0407	0.143257	0.151668	TRUE
Rsbn1l	1	-0.389	7.11	15.6	0.000235	0.00292	0.357583	0.380743	TRUE
Dusp6	1	-0.389	6.66	8.49	0.00521	0.0335	0.219362	0.243549	TRUE
Mllt10	1	-0.39	6.35	16.5	0.000162	0.00214	0.23615	0.251731	TRUE
Chd4	1	-0.39	7.61	15	0.000302	0.00357	0.411304	0.451857	TRUE
Adamts1	1	-0.391	7.51	10.8	0.0018	0.0148	0.272524	0.331655	TRUE
Rbm5	1	-0.392	7.01	17.1	0.000124	0.00174	0.342473	0.361863	TRUE
Atf7	1	-0.392	6.12	7.85	0.00707	0.042	0.214326	0.241032	TRUE
Rest	1	-0.393	6.69	16.7	0.000149	0.00201	0.266368	0.282568	TRUE
Xrn2	1	-0.394	7.01	17.3	0.000116	0.00164	0.311136	0.350535	TRUE
Aldh2	1	-0.394	7.72	12.5	0.000866	0.0083	0.368215	0.409062	TRUE
Zc3hav1	1	-0.394	6.19	11.5	0.00129	0.0113	0.213206	0.232851	TRUE
Bptf	1	-0.394	7.4	17.3	0.000115	0.00164	0.393397	0.431089	TRUE
Ppp1r15a	1	-0.395	7.26	8.16	0.00608	0.0375	0.286514	0.318439	TRUE
Man2a1	1	-0.395	5.73	8.66	0.0048	0.0314	0.157247	0.178099	TRUE
Bclaf1	1	-0.396	7.67	20.9	2.92e-05	0.000523	0.434807	0.469478	TRUE
Tmem88	1	-0.397	5.76	9.14	0.00384	0.0267	0.155568	0.172435	TRUE
Numa1	1	-0.398	5.75	8.32	0.00565	0.0355	0.159485	0.179987	TRUE
Plpp3	1	-0.4	8.46	16	0.000193	0.00249	0.581981	0.581498	TRUE
Setd2	1	-0.4	6.48	19	5.97e-05	0.000953	0.25014	0.276904	TRUE
Pitpnc1	1	-0.401	7.87	12.1	0.00101	0.00936	0.479575	0.495909	TRUE
Rnf138	1	-0.401	5.77	12.5	0.000856	0.00823	0.168439	0.173694	TRUE
Smarca2	1	-0.403	8.68	12.1	0.00102	0.00947	0.632904	0.633732	TRUE
Dnajb9	1	-0.404	5.65	7.97	0.00667	0.0402	0.156687	0.164254	TRUE
Polb	1	-0.405	5.58	10.5	0.0021	0.0167	0.156687	0.171806	TRUE
Slc16a2	1	-0.406	5.62	9.69	0.00298	0.0218	0.151651	0.162996	TRUE
Rasip1	1	-0.406	8.6	21.2	2.58e-05	0.000472	0.606603	0.63562	TRUE
Ddx50	1	-0.406	7.62	19.1	5.66e-05	0.000911	0.445999	0.466331	TRUE
Trmt112	1	-0.406	5.74	7.64	0.00781	0.0456	0.15333	0.169918	TRUE
Dlc1	1	-0.408	8.66	24.6	7.49e-06	0.000165	0.564633	0.62618	TRUE
Sfpq	1	-0.409	8.25	23.6	1.1e-05	0.000229	0.543369	0.567653	TRUE
Ccnl1	1	-0.41	7.86	20.4	3.52e-05	0.000613	0.449916	0.475771	TRUE
Kat6a	1	-0.411	6.22	11.7	0.00118	0.0105	0.211528	0.226558	TRUE
Msl1	1	-0.411	6.56	9.5	0.00324	0.0233	0.288193	0.286973	TRUE
Zc3h7a	1	-0.412	6.66	13.5	0.000548	0.00578	0.310576	0.310887	TRUE
Adgrl1	1	-0.413	6.73	9.1	0.00392	0.027	0.296027	0.315922	TRUE
Tmcc3	1	-0.414	7.22	7.41	0.00875	0.0498	0.373811	0.380743	TRUE
Rasgrp2	1	-0.414	7	13.9	0.000474	0.00513	0.370453	0.337948	TRUE
Pnrc1	1	-0.416	7.83	9.52	0.00322	0.0232	0.425294	0.434235	TRUE
Ubap2l	1	-0.417	6.98	20	4.15e-05	0.000702	0.316732	0.344871	TRUE
Rasgrp3	1	-0.417	7.45	19.3	5.29e-05	0.000859	0.309457	0.335431	TRUE
Ptgfrn	1	-0.418	7.38	14.8	0.000315	0.0037	0.404589	0.42102	TRUE
Emilin1	1	-0.418	6.22	7.84	0.00709	0.0421	0.218243	0.222782	TRUE
Tgfbr2	1	-0.418	7.38	14.8	0.000321	0.00374	0.406267	0.414726	TRUE
Abhd17b	1	-0.418	5.92	11.1	0.00158	0.0133	0.184667	0.202014	TRUE
Cnot6	1	-0.419	7.01	19.2	5.51e-05	0.000891	0.324566	0.360604	TRUE
Trim8	1	-0.419	6.5	9.93	0.00266	0.0201	0.268047	0.276274	TRUE
Atxn7	1	-0.42	6.04	12.2	0.000983	0.00918	0.210409	0.221523	TRUE
Pex19	1	-0.421	5.45	9.43	0.00336	0.024	0.145495	0.157332	TRUE
Vav3	1	-0.421	6.78	8.47	0.00525	0.0336	0.314494	0.285714	TRUE
Cyyr1	1	-0.421	8.6	17.8	9.71e-05	0.00142	0.545607	0.59849	TRUE
Fam117b	1	-0.422	6.15	8.65	0.00482	0.0315	0.205932	0.219635	TRUE
Zmym4	1	-0.422	5.81	15.4	0.000248	0.00306	0.170677	0.189427	TRUE
Arid4a	1	-0.422	6.98	17.3	0.000116	0.00164	0.322328	0.337319	TRUE
Mrpl24	1	-0.423	6.06	14.9	0.000308	0.00363	0.201455	0.216488	TRUE
Tcaf1	1	-0.423	6.07	13	0.000689	0.00693	0.195859	0.218376	TRUE
Phldb2	1	-0.423	7.11	11.7	0.00121	0.0108	0.318411	0.324103	TRUE
Klhl5	1	-0.426	8.09	20.6	3.23e-05	0.000569	0.470621	0.512272	TRUE
Iqsec1	1	-0.426	5.93	13.6	0.000521	0.00555	0.19418	0.200755	TRUE
Rsrc2	1	-0.427	7.54	16.5	0.000159	0.00211	0.405708	0.448081	TRUE
Btbd7	1	-0.427	7.36	19.7	4.5e-05	0.000749	0.368774	0.43927	TRUE
1110038F14Rik	1	-0.428	6.26	8.52	0.00512	0.033	0.202015	0.213971	TRUE
Usp25	1	-0.428	6.53	13.8	0.000489	0.00527	0.274762	0.293266	TRUE
Mga	1	-0.429	6.25	12.4	0.000885	0.00844	0.229994	0.237256	TRUE
Pibf1	1	-0.43	4.95	7.93	0.00679	0.0408	0.102966	0.103839	TRUE
Jarid2	1	-0.43	5.52	11.3	0.00146	0.0125	0.144376	0.155444	TRUE
Pard6g	1	-0.43	6.46	14.2	0.000408	0.00456	0.260213	0.282568	TRUE
Rif1	1	-0.431	6.11	13.9	0.000463	0.00505	0.200336	0.210824	TRUE
Tfe3	1	-0.431	5.4	9.76	0.00288	0.0213	0.132625	0.144116	TRUE
Stk24	1	-0.431	5.61	7.69	0.00764	0.0448	0.155568	0.166772	TRUE
Prpf4b	1	-0.431	7.23	14.7	0.000328	0.00381	0.38836	0.390183	TRUE
Eef1a1	1	-0.434	11.6	9.85	0.00276	0.0206	0.927812	0.938955	TRUE
Tmem100	1	-0.434	10	15.4	0.000251	0.00308	0.800783	0.801133	TRUE
Lysmd3	1	-0.434	5.41	8.98	0.00413	0.0281	0.137661	0.144745	TRUE
Hnrnpa1	1	-0.434	7.68	12.8	0.000754	0.00743	0.386122	0.419132	TRUE
Zscan26	1	-0.435	5.35	9.03	0.00403	0.0276	0.134863	0.148521	TRUE
Pcf11	1	-0.436	6.4	12.9	0.000714	0.00713	0.22216	0.249213	TRUE
Srsf1	1	-0.436	6.48	16.4	0.000167	0.00221	0.26357	0.278162	TRUE
Diaph1	1	-0.437	5.58	8.68	0.00476	0.0312	0.13934	0.161108	TRUE
Ccdc186	1	-0.437	6.04	10.9	0.00169	0.0141	0.190823	0.196979	TRUE
Yeats2	1	-0.439	5.37	8.86	0.00438	0.0294	0.133744	0.142857	TRUE
Casp7	1	-0.439	5.32	9.29	0.00358	0.0252	0.125909	0.136564	TRUE
Gxylt1	1	-0.44	6.22	9.88	0.00273	0.0204	0.223839	0.239144	TRUE
Brwd1	1	-0.44	5.62	11.6	0.00129	0.0113	0.159485	0.172435	TRUE
Anp32e	1	-0.441	6.88	17.3	0.000118	0.00166	0.287073	0.321586	TRUE
AU019823	1	-0.442	5.8	13	0.000679	0.00686	0.179631	0.17747	TRUE
Ocln	1	-0.442	5.86	10	0.00258	0.0196	0.190263	0.198867	TRUE
Rb1	1	-0.443	5.32	9.02	0.00405	0.0277	0.132625	0.14915	TRUE
Ccni	1	-0.444	6.25	11.4	0.00135	0.0117	0.209849	0.222782	TRUE
Rbmx	1	-0.445	5.39	9.48	0.00328	0.0235	0.130386	0.139081	TRUE
Ctdspl2	1	-0.446	5.86	12.7	0.000778	0.00763	0.182429	0.20579	TRUE
Stat2	1	-0.446	5.8	10.1	0.00249	0.0191	0.161724	0.166772	TRUE
Snrk	1	-0.447	8.48	11.6	0.00126	0.0111	0.613318	0.597231	TRUE
Snapin	1	-0.448	5.73	12.4	0.000875	0.00836	0.175713	0.178099	TRUE
Tal1	1	-0.448	5.76	11.7	0.00118	0.0105	0.172356	0.181246	TRUE
BC005561	1	-0.448	6.85	17.8	9.74e-05	0.00142	0.298265	0.309629	TRUE
Cep85l	1	-0.448	6.99	11.8	0.00117	0.0105	0.346391	0.362492	TRUE
Trim26	1	-0.448	5.36	9.7	0.00296	0.0218	0.142697	0.144116	TRUE
Pan3	1	-0.449	6.06	12.5	0.000848	0.00817	0.203134	0.207048	TRUE
Bach2	1	-0.45	5.94	11.1	0.00159	0.0134	0.192501	0.183763	TRUE
Trim30a	1	-0.45	5.35	9.05	0.00401	0.0275	0.130946	0.130271	TRUE
Zfc3h1	1	-0.451	5.73	11.2	0.00153	0.0129	0.168439	0.181246	TRUE
Evl	1	-0.451	6.76	15.3	0.000265	0.00323	0.298825	0.302077	TRUE
Lyn	1	-0.454	7.8	19.5	4.87e-05	0.000803	0.484051	0.475771	TRUE
Phf14	1	-0.454	7.12	28.7	1.83e-06	5.18e-05	0.334639	0.366897	TRUE
Mcmbp	1	-0.455	6	15.5	0.000245	0.00304	0.192501	0.2146	TRUE
Lgalsl	1	-0.455	5.77	12.4	0.000881	0.00841	0.172916	0.173694	TRUE
BC005537	1	-0.455	7.15	13.1	0.000651	0.00663	0.372692	0.397734	TRUE
Dek	1	-0.455	7.58	12.8	0.000736	0.00728	0.368215	0.395217	TRUE
Inpp5b	1	-0.456	5.35	9.01	0.00408	0.0278	0.143257	0.132788	TRUE
Ppp2r5a	1	-0.457	7.93	17.4	0.000113	0.00161	0.523223	0.519194	TRUE
Ripk1	1	-0.457	6.24	15.7	0.000222	0.00279	0.214885	0.229075	TRUE
Ripply3	1	-0.457	7.47	15.5	0.000241	0.003	0.380526	0.397105	TRUE
Rbpms	1	-0.458	8.49	14.7	0.000341	0.00393	0.56911	0.581498	TRUE
Tbx3os1	1	-0.459	7.03	9.77	0.00286	0.0212	0.37437	0.366268	TRUE
Dnmt3a	1	-0.459	6.27	10.2	0.00239	0.0185	0.226637	0.247955	TRUE
Rprd1b	1	-0.46	5.55	11.8	0.00114	0.0103	0.144936	0.157961	TRUE
Dok4	1	-0.46	6.7	9.63	0.00306	0.0223	0.271964	0.275016	TRUE
Zfp451	1	-0.461	5.45	10.7	0.00188	0.0154	0.15277	0.143486	TRUE
Cdkn2b	1	-0.461	5.87	7.62	0.00789	0.046	0.185227	0.171806	TRUE
Leng8	1	-0.461	5.99	8.95	0.0042	0.0285	0.205372	0.213342	TRUE
Srsf2	1	-0.461	8.25	20.6	3.27e-05	0.000575	0.54113	0.561989	TRUE
Sin3a	1	-0.462	5	9.5	0.00325	0.0233	0.105764	0.105098	TRUE
Rad50	1	-0.462	5.2	8.85	0.00439	0.0295	0.1108	0.112649	TRUE
Ralb	1	-0.463	6.63	12.1	0.00101	0.00936	0.243984	0.269352	TRUE
Cd36	1	-0.464	9.6	10.5	0.00206	0.0165	0.734751	0.724355	TRUE
Casd1	1	-0.464	5.87	11.1	0.0016	0.0134	0.183548	0.185022	TRUE
Gjc1	1	-0.464	6.49	17.6	0.000102	0.00148	0.260213	0.273757	TRUE
Mgea5	1	-0.464	6.29	17.7	9.82e-05	0.00143	0.232792	0.247955	TRUE
Fcho2	1	-0.465	7.33	21.6	2.23e-05	0.000417	0.411304	0.424166	TRUE
Dhrs7	1	-0.465	6.64	21	2.82e-05	0.000507	0.285395	0.288861	TRUE
9930021J03Rik	1	-0.465	6.01	16.7	0.000146	0.00198	0.195299	0.20579	TRUE
Pak4	1	-0.466	6	15.6	0.000227	0.00284	0.198097	0.207048	TRUE
Cfap97	1	-0.466	4.96	7.7	0.00761	0.0447	0.105764	0.106356	TRUE
Rsf1	1	-0.467	6.49	22.8	1.44e-05	0.000286	0.239508	0.256765	TRUE
Kat6b	1	-0.47	5.11	7.74	0.00745	0.0439	0.113598	0.112649	TRUE
Rb1cc1	1	-0.472	7.41	20.8	3.08e-05	0.000545	0.406267	0.413468	TRUE
Zcchc7	1	-0.472	6.48	18.6	6.91e-05	0.00107	0.257415	0.278162	TRUE
Rpl10a	1	-0.472	9.55	17.7	0.0001	0.00146	0.70789	0.734424	TRUE
Eml4	1	-0.472	5.84	13	0.000674	0.00682	0.162283	0.176211	TRUE
Adgre5	1	-0.473	8.62	28.8	1.75e-06	5.04e-05	0.663682	0.650094	TRUE
Bbx	1	-0.473	5.67	13.2	0.000618	0.00636	0.156128	0.164254	TRUE
Cox7a2l	1	-0.474	8.17	20.2	3.73e-05	0.000641	0.490767	0.516677	TRUE
S1pr4	1	-0.476	5.44	9.12	0.00387	0.0268	0.144376	0.14034	TRUE
Plekha2	1	-0.476	5.89	12.3	0.000916	0.00869	0.172356	0.185022	TRUE
Ahr	1	-0.478	8.79	23.9	9.59e-06	0.000206	0.70789	0.651982	TRUE
Tlnrd1	1	-0.479	6.35	15.3	0.000257	0.00314	0.203693	0.22404	TRUE
Ankrd33b	1	-0.479	7.4	34.3	3.03e-07	1.16e-05	0.400112	0.390812	TRUE
Ncbp2	1	-0.48	4.94	8.42	0.00539	0.0344	0.105764	0.103839	TRUE
Ssbp3	1	-0.481	6.43	23.6	1.07e-05	0.000225	0.248461	0.256136	TRUE
Ptov1	1	-0.481	6.87	18.4	7.53e-05	0.00114	0.304421	0.312146	TRUE
Heatr5a	1	-0.481	4.95	9.51	0.00323	0.0232	0.109681	0.105098	TRUE
Klf3	1	-0.482	7.92	23.4	1.16e-05	0.00024	0.45775	0.472624	TRUE
Msantd2	1	-0.483	4.91	7.95	0.00675	0.0406	0.0962507	0.106986	TRUE
Klf11	1	-0.484	5.93	15.2	0.00027	0.00328	0.196978	0.200755	TRUE
Slc35b2	1	-0.484	5.07	9.93	0.00267	0.0201	0.105764	0.115167	TRUE
Nfkb1	1	-0.485	6.83	23.6	1.1e-05	0.000229	0.303302	0.322215	TRUE
Sash1	1	-0.485	7.38	18.1	8.66e-05	0.00128	0.397314	0.403398	TRUE
Maf1	1	-0.486	5.75	12	0.00107	0.00978	0.159485	0.171806	TRUE
Ing1	1	-0.487	6.71	25.3	5.94e-06	0.000138	0.269726	0.297042	TRUE
Fto	1	-0.487	5.72	16.5	0.000159	0.00211	0.163402	0.17747	TRUE
Rspry1	1	-0.487	5.75	14.4	0.000381	0.00433	0.165081	0.181246	TRUE
Gfod2	1	-0.487	5.14	8.94	0.00421	0.0285	0.115837	0.124607	TRUE
Adgra3	1	-0.488	6.06	12.2	0.000964	0.00902	0.202574	0.200126	TRUE
Rbm6	1	-0.488	6.22	24	9.29e-06	0.0002	0.231673	0.237885	TRUE
Kank3	1	-0.489	8.15	29.2	1.56e-06	4.59e-05	0.52826	0.55129	TRUE
Lims2	1	-0.489	6.57	12.6	0.00081	0.00789	0.284835	0.266834	TRUE
Nbea	1	-0.491	6.64	20.2	3.82e-05	0.000655	0.296027	0.29893	TRUE
Rere	1	-0.492	5.91	17.5	0.000107	0.00154	0.190263	0.197609	TRUE
Cic	1	-0.492	5.57	12	0.00105	0.00964	0.156128	0.14915	TRUE
0610009O20Rik	1	-0.493	5.11	11.3	0.00146	0.0125	0.116956	0.115796	TRUE
Sh2d3c	1	-0.494	6.45	13.7	0.000512	0.00547	0.259093	0.260541	TRUE
Ccdc28b	1	-0.494	6.47	15.4	0.000255	0.00313	0.234471	0.254877	TRUE
Kdm7a	1	-0.494	5.8	11.8	0.00117	0.0105	0.172356	0.182505	TRUE
Cfap20	1	-0.494	6.6	14.5	0.000357	0.00408	0.27756	0.281309	TRUE
Jmy	1	-0.494	5.8	13.1	0.000652	0.00664	0.172916	0.176841	TRUE
Pknox1	1	-0.496	5.26	13.4	0.000579	0.00603	0.12479	0.131529	TRUE
Lpcat3	1	-0.497	5.27	12.6	0.000801	0.00781	0.129827	0.130271	TRUE
Pwwp2a	1	-0.497	6.14	20.8	3.04e-05	0.000543	0.223839	0.237256	TRUE
2610037D02Rik	1	-0.497	5.37	10.8	0.00181	0.0149	0.135982	0.132159	TRUE
Lcp1	1	-0.498	6.48	21.3	2.54e-05	0.000467	0.251819	0.2618	TRUE
Hadh	1	-0.499	5.62	13.2	0.000628	0.00645	0.162843	0.153556	TRUE
Bod1l	1	-0.499	7.43	35.3	2.18e-07	8.86e-06	0.368774	0.41158	TRUE
Cav2	1	-0.5	8.61	14.1	0.00043	0.00477	0.62563	0.610447	TRUE
Rel	1	-0.5	5.35	9.26	0.00363	0.0255	0.115837	0.129641	TRUE
Tomm34	1	-0.501	5.13	8.68	0.00475	0.0312	0.119754	0.117055	TRUE
Mxd4	1	-0.501	8.28	11.6	0.00128	0.0112	0.544488	0.553807	TRUE
Odf2	1	-0.502	4.96	7.94	0.00677	0.0407	0.106323	0.0975456	TRUE
Atp9a	1	-0.502	5.22	9.54	0.00318	0.023	0.121992	0.122719	TRUE
Paqr7	1	-0.502	5.48	11.9	0.00111	0.0101	0.155008	0.153556	TRUE
Bnip3l	1	-0.502	8.01	23.2	1.24e-05	0.000253	0.492445	0.500944	TRUE
Prkce	1	-0.502	7.61	23.9	9.72e-06	0.000208	0.443201	0.443675	TRUE
Psmb8	1	-0.504	6.71	9.63	0.00306	0.0223	0.258534	0.260541	TRUE
Pltp	1	-0.505	7.64	11.7	0.00123	0.0108	0.348069	0.370044	TRUE
Arhgap17	1	-0.506	5.94	20.8	3.06e-05	0.000545	0.197538	0.203272	TRUE
Stard3	1	-0.507	5.28	10.5	0.00202	0.0162	0.127029	0.122719	TRUE
Baiap2	1	-0.507	6.46	19.3	5.29e-05	0.000859	0.261891	0.249213	TRUE
Nsd1	1	-0.507	7.08	34.8	2.58e-07	1.01e-05	0.340795	0.353682	TRUE
Proser1	1	-0.509	5.77	17.1	0.000125	0.00174	0.186346	0.174953	TRUE
Nbr1	1	-0.51	5.96	14.9	0.000302	0.00357	0.199776	0.217118	TRUE
Rilpl1	1	-0.514	5.57	15.6	0.000234	0.00291	0.15277	0.148521	TRUE
Tpgs2	1	-0.515	5.42	8.38	0.00548	0.0347	0.127588	0.133417	TRUE
Zfp292	1	-0.517	7.14	27	3.22e-06	8.28e-05	0.359821	0.363121	TRUE
Gata2	1	-0.517	7.82	12.9	0.000711	0.00711	0.473419	0.490875	TRUE
Zfp277	1	-0.517	4.92	11.2	0.00153	0.013	0.102966	0.0969163	TRUE
Ing2	1	-0.518	5.42	13	0.000688	0.00693	0.134863	0.144745	TRUE
Tcf3	1	-0.519	6.04	19.1	5.84e-05	0.000936	0.199217	0.202014	TRUE
B4galt4	1	-0.52	5.71	9.75	0.00289	0.0214	0.165641	0.156702	TRUE
Efnb2	1	-0.522	7.84	13.1	0.000645	0.00659	0.362619	0.412838	TRUE
Zbtb10	1	-0.523	5.18	10.5	0.00208	0.0166	0.120313	0.119572	TRUE
Nasp	1	-0.523	6.18	10.9	0.0017	0.0141	0.19474	0.194462	TRUE
Arid1a	1	-0.523	7.09	29	1.67e-06	4.83e-05	0.341914	0.344871	TRUE
Arhgap31	1	-0.523	8.52	26.4	4.05e-06	0.0001	0.607163	0.614223	TRUE
S100a13	1	-0.524	7.83	18.7	6.61e-05	0.00103	0.466144	0.438011	TRUE
Itm2c	1	-0.525	6.26	21.9	2.01e-05	0.000382	0.188584	0.22404	TRUE
Arid2	1	-0.525	6.31	22.4	1.7e-05	0.00033	0.234471	0.239773	TRUE
Ccdc32	1	-0.526	5.52	11.3	0.00144	0.0124	0.153889	0.14978	TRUE
Cd24a	1	-0.526	7.94	10	0.00255	0.0194	0.469502	0.422907	TRUE
Nin	1	-0.526	6.92	26.8	3.51e-06	8.88e-05	0.31953	0.325362	TRUE
Baz2b	1	-0.529	7	23.3	1.22e-05	0.00025	0.316172	0.329138	TRUE
Psip1	1	-0.529	6.14	14.8	0.000326	0.00379	0.197538	0.196979	TRUE
Yes1	1	-0.529	6.45	25.5	5.5e-06	0.000129	0.238948	0.253619	TRUE
Mkl2	1	-0.53	5.88	13.7	0.000502	0.00539	0.184107	0.187539	TRUE
Gm30648	1	-0.531	5.7	8.1	0.00627	0.0384	0.170118	0.157961	TRUE
Ssh1	1	-0.531	5.44	14.1	0.000426	0.00474	0.146055	0.150409	TRUE
Cspp1	1	-0.532	5.68	13.3	0.000598	0.00618	0.169558	0.161108	TRUE
Erg	1	-0.533	5.46	8.24	0.00587	0.0365	0.137101	0.130271	TRUE
Sox17	1	-0.534	8.03	17.6	0.000103	0.00149	0.391718	0.436123	TRUE
Pias1	1	-0.534	5.34	11.1	0.00154	0.0131	0.140459	0.137193	TRUE
Phip	1	-0.534	6.66	17.6	0.000102	0.00148	0.287633	0.274386	TRUE
Mex3d	1	-0.536	5.41	15.2	0.000269	0.00327	0.139899	0.139711	TRUE
Kifc3	1	-0.536	5.41	12.4	0.000902	0.00858	0.139899	0.137193	TRUE
Apobec3	1	-0.537	5.95	11.4	0.0014	0.0121	0.210409	0.191315	TRUE
Ube2h	1	-0.538	6.62	23.4	1.17e-05	0.000242	0.282597	0.28005	TRUE
Sirt1	1	-0.538	5.02	9.16	0.00381	0.0265	0.105204	0.106356	TRUE
Elk3	1	-0.538	7.5	34.2	3.06e-07	1.17e-05	0.359821	0.385148	TRUE
Ggta1	1	-0.539	6.1	24.9	6.81e-06	0.000153	0.22216	0.227816	TRUE
Wdr48	1	-0.539	5.07	8.94	0.00422	0.0285	0.111919	0.115796	TRUE
2010-09-01	1	-0.54	5.01	8.01	0.00655	0.0397	0.0951315	0.110132	TRUE
Mapk8	1	-0.54	5.68	15.6	0.00023	0.00287	0.172356	0.174953	TRUE
Kif13b	1	-0.54	4.93	8.94	0.00421	0.0285	0.105764	0.106356	TRUE
Nudt14	1	-0.54	5.26	10.2	0.00232	0.018	0.125909	0.123977	TRUE
Lrrcc1	1	-0.541	5.23	9.86	0.00275	0.0206	0.124231	0.116425	TRUE
Gpatch8	1	-0.541	6.52	27.7	2.55e-06	6.85e-05	0.271405	0.272498	TRUE
Ubn2	1	-0.542	6.99	20.7	3.11e-05	0.00055	0.34695	0.342983	TRUE
Ace	1	-0.542	8.37	20.8	2.97e-05	0.000531	0.551203	0.568911	TRUE
Dnal4	1	-0.542	4.98	10.4	0.00218	0.0172	0.108562	0.10321	TRUE
Mmp15	1	-0.545	6.36	13.9	0.000469	0.00511	0.24958	0.237885	TRUE
Clec14a	1	-0.545	8.5	18.7	6.77e-05	0.00105	0.466144	0.462555	TRUE
Hp1bp3	1	-0.546	7.02	35.2	2.27e-07	9.13e-06	0.343033	0.347388	TRUE
Hbp1	1	-0.546	6.32	20.3	3.69e-05	0.000636	0.243984	0.234739	TRUE
Itgb5	1	-0.547	6.64	8.13	0.00617	0.038	0.316172	0.256136	TRUE
Scn3b	1	-0.548	8.21	18.7	6.74e-05	0.00104	0.526581	0.478918	TRUE
Efnb1	1	-0.55	7.31	18.9	6.16e-05	0.000975	0.365976	0.3927	TRUE
Tm6sf1	1	-0.55	5.39	8.01	0.00654	0.0397	0.119754	0.113908	TRUE
Smc4	1	-0.552	6.44	9.09	0.00393	0.027	0.20873	0.19635	TRUE
Cntln	1	-0.553	5.87	17.6	0.000102	0.00148	0.175154	0.169918	TRUE
Ttc28	1	-0.553	7.4	29.3	1.51e-06	4.49e-05	0.383324	0.386407	TRUE
Kmt2a	1	-0.554	6.81	28.9	1.71e-06	4.94e-05	0.311136	0.315922	TRUE
Zfp871	1	-0.555	6.06	17.4	0.000112	0.0016	0.213766	0.220264	TRUE
Cnot6l	1	-0.556	6.71	20.6	3.31e-05	0.00058	0.285954	0.297042	TRUE
Zfp740	1	-0.557	5.41	14	0.000443	0.00487	0.148853	0.137823	TRUE
Atg101	1	-0.559	6	23.8	1e-05	0.000214	0.200895	0.19635	TRUE
Snn	1	-0.559	6.15	24.9	6.78e-06	0.000153	0.221041	0.221523	TRUE
Scmh1	1	-0.56	5	9.58	0.00313	0.0227	0.106323	0.10321	TRUE
Zfp503	1	-0.56	6.73	13.4	0.000577	0.00601	0.216564	0.229075	TRUE
Carmil1	1	-0.56	6.07	12.3	0.00092	0.0087	0.233352	0.219006	TRUE
Zfp318	1	-0.561	5.17	13.3	0.000607	0.00626	0.114717	0.116425	TRUE
Bcl7a	1	-0.562	5.11	8.55	0.00505	0.0326	0.113598	0.110132	TRUE
Dbn1	1	-0.563	5.64	13.5	0.000548	0.00578	0.146055	0.147262	TRUE
Bik	1	-0.563	5.71	9.23	0.00369	0.0258	0.154449	0.133417	TRUE
Rnf2	1	-0.565	4.92	8.13	0.00617	0.038	0.105204	0.0975456	TRUE
Upf3b	1	-0.565	6	16.8	0.000142	0.00194	0.199217	0.184393	TRUE
Car2	1	-0.568	7.59	10.3	0.0023	0.0179	0.372132	0.318439	TRUE
Agrn	1	-0.57	5.94	19	5.94e-05	0.000949	0.172356	0.179987	TRUE
Grb14	1	-0.572	6.03	14.3	0.000388	0.00439	0.221041	0.197609	TRUE
Nfia	1	-0.573	6.65	15.9	0.000202	0.00259	0.256855	0.265576	TRUE
Sh3glb2	1	-0.574	5.81	9.99	0.00259	0.0196	0.184667	0.164884	TRUE
Usf1	1	-0.575	5.26	16.3	0.000175	0.00229	0.134863	0.125865	TRUE
H2-Q4	1	-0.575	4.94	9.44	0.00334	0.0239	0.105764	0.0994336	TRUE
Synm	1	-0.576	6.2	18.3	7.82e-05	0.00118	0.234471	0.2146	TRUE
Cdc40	1	-0.576	5.98	22.9	1.41e-05	0.00028	0.195299	0.201385	TRUE
Tle1	1	-0.577	6.59	20.7	3.18e-05	0.000561	0.265249	0.251731	TRUE
Scd2	1	-0.579	5.95	11.1	0.00156	0.0132	0.195859	0.194462	TRUE
Clk1	1	-0.58	7.82	32.1	5.97e-07	2.03e-05	0.473979	0.468848	TRUE
Senp7	1	-0.581	5.02	11.4	0.0014	0.0121	0.114717	0.103839	TRUE
Stard8	1	-0.583	7.22	28.8	1.79e-06	5.1e-05	0.407387	0.375708	TRUE
Atpaf1	1	-0.584	4.87	10.6	0.00197	0.0159	0.104645	0.0918817	TRUE
Arid3a	1	-0.584	5.44	8.94	0.0042	0.0285	0.151091	0.132159	TRUE
Arl4a	1	-0.584	5.49	9.97	0.00262	0.0198	0.13822	0.123977	TRUE
Auts2	1	-0.588	5.75	17.4	0.000111	0.00159	0.174594	0.15922	TRUE
Trrap	1	-0.588	5.48	18.5	7.34e-05	0.00112	0.144376	0.139711	TRUE
Setd1b	1	-0.589	5.42	15.8	0.000209	0.00265	0.146614	0.139081	TRUE
Gse1	1	-0.589	5.12	11.8	0.00117	0.0105	0.106323	0.106986	TRUE
Git2	1	-0.591	7.55	29.8	1.26e-06	3.87e-05	0.433688	0.428571	TRUE
Tmcc1	1	-0.591	6.44	34.5	2.84e-07	1.1e-05	0.269166	0.247955	TRUE
Mettl24	1	-0.591	6.18	13.6	0.000521	0.00555	0.227756	0.191945	TRUE
Thap3	1	-0.593	5.68	19.7	4.49e-05	0.000749	0.178511	0.167401	TRUE
Zfp646	1	-0.594	5.28	20.5	3.41e-05	0.000596	0.129267	0.126495	TRUE
Dgkz	1	-0.595	7.12	36.1	1.7e-07	7.14e-06	0.379966	0.35557	TRUE
Osbpl2	1	-0.595	5.13	9.1	0.00391	0.027	0.116956	0.110761	TRUE
Ccnt2	1	-0.596	6.36	19	6.1e-05	0.000968	0.275881	0.262429	TRUE
Zbtb1	1	-0.596	5.56	21	2.76e-05	0.0005	0.157247	0.144745	TRUE
Cul7	1	-0.596	5.06	10.1	0.00249	0.0191	0.115277	0.109503	TRUE
Timeless	1	-0.597	5.18	12.3	0.000937	0.00884	0.111919	0.115796	TRUE
Crebrf	1	-0.597	6.07	16.3	0.000174	0.00228	0.20873	0.200755	TRUE
Bmyc	1	-0.598	5.09	14.3	0.000391	0.00441	0.111919	0.104468	TRUE
Smg6	1	-0.598	6.05	23.7	1.03e-05	0.000217	0.202574	0.19635	TRUE
S100a16	1	-0.599	8.76	28.8	1.75e-06	5.04e-05	0.594852	0.582756	TRUE
Limch1	1	-0.599	5.45	8.88	0.00432	0.0291	0.120873	0.119572	TRUE
Anxa6	1	-0.599	6.65	18.9	6.15e-05	0.000974	0.256855	0.257395	TRUE
Marf1	1	-0.599	5.69	15.6	0.000229	0.00287	0.175154	0.171806	TRUE
Btbd3	1	-0.601	7.42	15.4	0.000247	0.00305	0.423615	0.378855	TRUE
Adrb2	1	-0.601	5.75	13.1	0.000648	0.0066	0.171796	0.162996	TRUE
Luc7l3	1	-0.602	7.17	45.9	9.95e-09	6.66e-07	0.365417	0.374449	TRUE
Thbd	1	-0.604	8.71	25.5	5.53e-06	0.000129	0.640739	0.637508	TRUE
Tle4	1	-0.604	5.86	20.3	3.71e-05	0.000638	0.191382	0.190057	TRUE
Sox18	1	-0.605	7.73	14.1	0.000431	0.00477	0.447678	0.393958	TRUE
Pgm2l1	1	-0.605	5.37	7.91	0.00685	0.0411	0.142697	0.118943	TRUE
Kmt5b	1	-0.605	6.38	32.8	4.84e-07	1.7e-05	0.264689	0.249213	TRUE
Fryl	1	-0.607	5.85	14.3	0.000388	0.00438	0.189144	0.186281	TRUE
Kdm3a	1	-0.608	4.92	10.1	0.00242	0.0187	0.103525	0.0988043	TRUE
Sipa1l2	1	-0.608	5.66	18.5	7.33e-05	0.00112	0.173475	0.153556	TRUE
Zmym5	1	-0.609	6.6	25.7	5.1e-06	0.000121	0.297706	0.28005	TRUE
Arhgef26	1	-0.61	5.33	13.7	0.000516	0.00551	0.113598	0.116425	TRUE
Abca1	1	-0.61	5.78	9.56	0.00315	0.0229	0.175154	0.16803	TRUE
Tra2a	1	-0.61	7.58	37.7	1.06e-07	4.84e-06	0.45831	0.434235	TRUE
Pgap2	1	-0.61	5.13	15.2	0.000267	0.00324	0.115837	0.111391	TRUE
Ets1	1	-0.61	8.78	38.6	8.17e-08	4.01e-06	0.620034	0.637508	TRUE
Trmt1l	1	-0.612	4.88	14.9	0.000313	0.00367	0.109121	0.0931403	TRUE
Tjp1	1	-0.614	8.73	38.5	8.3e-08	4.07e-06	0.618914	0.614852	TRUE
Hmg20a	1	-0.614	5.11	14.6	0.000346	0.00398	0.114717	0.117055	TRUE
Prrg1	1	-0.615	5.49	12.9	0.000713	0.00712	0.146614	0.132788	TRUE
Vrk3	1	-0.616	4.88	12.8	0.000753	0.00742	0.104645	0.094399	TRUE
Bvht	1	-0.616	7.2	31.6	7.05e-07	2.34e-05	0.365417	0.339836	TRUE
Tia1	1	-0.617	6.7	43.3	2.07e-08	1.23e-06	0.307778	0.297042	TRUE
Kif2a	1	-0.617	6.35	25.1	6.39e-06	0.000146	0.200895	0.211454	TRUE
C130074G19Rik	1	-0.618	6.44	24.6	7.58e-06	0.000167	0.26413	0.252989	TRUE
Pde5a	1	-0.619	5.11	13.4	0.000566	0.00591	0.122552	0.110761	TRUE
Ypel3	1	-0.621	6.86	31.3	7.7e-07	2.53e-05	0.329043	0.292637	TRUE
Btbd2	1	-0.621	4.96	11.3	0.00143	0.0123	0.101847	0.0918817	TRUE
Ints6	1	-0.622	5.66	24.3	8.42e-06	0.000183	0.155568	0.154814	TRUE
Marcks	1	-0.624	9.93	26.3	4.16e-06	0.000102	0.856743	0.808685	TRUE
Usp46	1	-0.625	5.11	14.2	0.000419	0.00468	0.117515	0.110132	TRUE
Taok2	1	-0.628	6.62	36.4	1.55e-07	6.67e-06	0.295467	0.286973	TRUE
Tmtc2	1	-0.629	6.85	27.7	2.58e-06	6.94e-05	0.322888	0.315293	TRUE
Ints6l	1	-0.63	4.87	7.56	0.00812	0.047	0.102966	0.0969163	TRUE
Retreg3	1	-0.63	4.98	11.7	0.00121	0.0108	0.113039	0.10321	TRUE
Spats2l	1	-0.631	5.24	13.4	0.000587	0.00609	0.119194	0.111391	TRUE
Brd3	1	-0.632	6.42	43.9	1.75e-08	1.08e-06	0.257415	0.257395	TRUE
Tshz1	1	-0.635	5.46	16	0.000197	0.00254	0.133184	0.132159	TRUE
Hjurp	1	-0.637	5.91	14.7	0.00033	0.00383	0.188584	0.169289	TRUE
Hmgn2	1	-0.637	6.09	11.2	0.00149	0.0127	0.198097	0.187539	TRUE
Ncbp3	1	-0.639	5.43	16.7	0.000151	0.00203	0.142697	0.139711	TRUE
Gpatch2	1	-0.64	4.84	11.9	0.00109	0.00994	0.100727	0.0931403	TRUE
Pbx1	1	-0.642	6.05	21.4	2.46e-05	0.000454	0.191382	0.185022	TRUE
Adk	1	-0.642	6.17	10.5	0.00209	0.0166	0.23559	0.191315	TRUE
Pard3b	1	-0.643	5.71	15.3	0.000256	0.00313	0.176833	0.154185	TRUE
Mum1	1	-0.643	5.47	21	2.76e-05	0.0005	0.157247	0.146004	TRUE
Chd3	1	-0.646	5.84	15	0.000291	0.00348	0.169558	0.157961	TRUE
Spats2	1	-0.647	5.19	14.2	0.000415	0.00464	0.113598	0.115167	TRUE
Pcmtd2	1	-0.648	5.52	17.1	0.000124	0.00173	0.160604	0.148521	TRUE
Prickle2	1	-0.648	6.76	19.3	5.26e-05	0.000859	0.308898	0.295784	TRUE
Eif4ebp2	1	-0.652	6.63	44.6	1.43e-08	9.07e-07	0.288752	0.274386	TRUE
Ypel2	1	-0.653	5.22	18.1	8.47e-05	0.00126	0.130946	0.115167	TRUE
Zfp532	1	-0.655	5.12	14.6	0.000345	0.00397	0.121433	0.103839	TRUE
Nmi	1	-0.656	5.35	13.6	0.000535	0.00567	0.130386	0.117684	TRUE
Pde3a	1	-0.656	7.17	27.2	3.03e-06	7.93e-05	0.286514	0.334172	TRUE
Ptprs	1	-0.658	5.12	10.3	0.0023	0.0179	0.109121	0.100692	TRUE
Antxr2	1	-0.659	6.64	34.5	2.78e-07	1.08e-05	0.230554	0.25236	TRUE
Suclg2	1	-0.659	4.97	19.4	5.23e-05	0.000855	0.105764	0.096287	TRUE
Ugcg	1	-0.66	6.08	23.4	1.15e-05	0.000238	0.193061	0.203272	TRUE
Oasl2	1	-0.66	5.06	14.5	0.00036	0.00411	0.108562	0.0975456	TRUE
Ing4	1	-0.662	5.52	26.2	4.24e-06	0.000103	0.149972	0.146633	TRUE
Card10	1	-0.664	5.02	16.5	0.000158	0.0021	0.114717	0.100063	TRUE
Btrc	1	-0.664	4.92	15.7	0.000222	0.00279	0.104645	0.096287	TRUE
Sox11	1	-0.666	7.25	19.5	4.98e-05	0.000818	0.289871	0.28068	TRUE
Agap1	1	-0.667	6.33	21.3	2.5e-05	0.00046	0.241746	0.225299	TRUE
Tsc22d3	1	-0.668	7.35	27.7	2.61e-06	6.99e-05	0.424734	0.371303	TRUE
Ncoa2	1	-0.669	5.36	16.9	0.000137	0.00188	0.135982	0.131529	TRUE
Mdm4	1	-0.669	5.91	37.1	1.27e-07	5.62e-06	0.207611	0.178099	TRUE
Arhgef1	1	-0.671	6	24.9	6.9e-06	0.000155	0.19474	0.182505	TRUE
Zmynd8	1	-0.673	5.63	16.6	0.000151	0.00203	0.169558	0.153556	TRUE
Clk4	1	-0.673	5.48	23.6	1.08e-05	0.000227	0.141018	0.139711	TRUE
Anp32a	1	-0.677	8.11	39.2	6.83e-08	3.49e-06	0.471181	0.471995	TRUE
Pde8b	1	-0.679	5.26	18.9	6.18e-05	0.000975	0.142697	0.119572	TRUE
Tnrc6b	1	-0.679	6.78	36.8	1.39e-07	6.08e-06	0.318411	0.295784	TRUE
Rsbn1	1	-0.681	5.77	17.1	0.000127	0.00176	0.184667	0.15859	TRUE
Fam193b	1	-0.685	5.74	20.1	4e-05	0.000678	0.191382	0.173694	TRUE
Hexim1	1	-0.687	5.65	12.8	0.000744	0.00734	0.164522	0.154814	TRUE
Sema4c	1	-0.689	5.49	19.8	4.42e-05	0.000739	0.146614	0.135935	TRUE
Cntrl	1	-0.689	5.04	15.3	0.000265	0.00323	0.114717	0.10258	TRUE
Atxn7l1	1	-0.689	4.83	16.7	0.00015	0.00202	0.101287	0.0843298	TRUE
Slc17a5	1	-0.691	5.02	12.2	0.000983	0.00918	0.113598	0.105727	TRUE
Ramp3	1	-0.691	5.19	15	0.0003	0.00355	0.113039	0.0994336	TRUE
St3gal6	1	-0.692	7.2	35.9	1.83e-07	7.6e-06	0.376609	0.353052	TRUE
Ctsc	1	-0.693	5.27	11	0.00164	0.0137	0.119194	0.101951	TRUE
Npr1	1	-0.694	5.9	23	1.35e-05	0.00027	0.182429	0.161108	TRUE
Fcgrt	1	-0.694	6.09	19.2	5.51e-05	0.000891	0.22272	0.188169	TRUE
Myzap	1	-0.696	8.62	50.6	2.83e-09	2.42e-07	0.623951	0.601636	TRUE
St5	1	-0.697	7	36.2	1.69e-07	7.1e-06	0.38892	0.320957	TRUE
Dock9	1	-0.697	7	26	4.68e-06	0.000113	0.336877	0.312146	TRUE
Oaz2	1	-0.697	7.3	53.8	1.25e-09	1.27e-07	0.364298	0.363121	TRUE
Xylt2	1	-0.702	4.92	11.6	0.00129	0.0113	0.1108	0.0931403	TRUE
Gm37494	1	-0.704	5.54	18.9	6.18e-05	0.000975	0.168439	0.153556	TRUE
Mepce	1	-0.705	5.23	20.4	3.54e-05	0.000616	0.129267	0.112649	TRUE
Phf21a	1	-0.706	5.65	23.6	1.09e-05	0.000228	0.170677	0.157961	TRUE
Lmntd1	1	-0.707	5.31	15.8	0.000217	0.00274	0.148853	0.123977	TRUE
Als2cl	1	-0.709	5.32	16.7	0.000149	0.00201	0.149972	0.131529	TRUE
Ogt	1	-0.712	6.84	33.1	4.42e-07	1.58e-05	0.348629	0.328508	TRUE
Pck2	1	-0.713	5	20.7	3.11e-05	0.00055	0.121433	0.0969163	TRUE
Tmeff1	1	-0.714	6.46	36.5	1.5e-07	6.48e-06	0.25014	0.237256	TRUE
Chst15	1	-0.714	6.01	12.9	0.000722	0.00718	0.215445	0.160478	TRUE
Atp2b1	1	-0.719	8.75	40.5	4.67e-08	2.51e-06	0.63906	0.614223	TRUE
Zcchc24	1	-0.719	5.64	25.6	5.21e-06	0.000123	0.169558	0.151038	TRUE
Rasgef1a	1	-0.72	7.36	37	1.31e-07	5.81e-06	0.396195	0.344242	TRUE
Irgm1	1	-0.724	5.13	14.6	0.000344	0.00396	0.109121	0.0912524	TRUE
Fnbp1l	1	-0.728	7.37	40.5	4.58e-08	2.48e-06	0.410744	0.366897	TRUE
Tmem44	1	-0.728	5.45	20.2	3.83e-05	0.000655	0.141578	0.123977	TRUE
Cirbp	1	-0.729	7.25	22.8	1.43e-05	0.000284	0.381086	0.33669	TRUE
Ctso	1	-0.731	5.55	20.3	3.62e-05	0.000626	0.169558	0.147262	TRUE
Efna1	1	-0.736	6.6	28.8	1.75e-06	5.04e-05	0.265249	0.244808	TRUE
2011-09-01	1	-0.736	6.19	35.6	2.01e-07	8.24e-06	0.209849	0.181246	TRUE
Abcc5	1	-0.736	5.64	27.5	2.75e-06	7.32e-05	0.181869	0.156702	TRUE
Hs3st1	1	-0.738	5.73	10.6	0.00196	0.0159	0.16732	0.143486	TRUE
Fam208a	1	-0.738	6.46	32.7	4.99e-07	1.74e-05	0.269166	0.246067	TRUE
Klk8	1	-0.739	6.3	12.2	0.000957	0.00899	0.224398	0.183134	TRUE
Eln	1	-0.742	7.42	17.1	0.000126	0.00175	0.385562	0.394588	TRUE
Trim12a	1	-0.743	5.44	22.2	1.81e-05	0.000348	0.162283	0.129012	TRUE
Raver2	1	-0.744	5.17	18.2	8.14e-05	0.00122	0.132625	0.113279	TRUE
Stard4	1	-0.745	6.01	30.2	1.11e-06	3.48e-05	0.18019	0.159849	TRUE
Chd6	1	-0.747	6.45	24.9	6.76e-06	0.000153	0.266368	0.22404	TRUE
Armcx4	1	-0.747	6.03	20.8	3.03e-05	0.000541	0.171237	0.159849	TRUE
Fbxl20	1	-0.747	4.95	15	0.000293	0.0035	0.114717	0.094399	TRUE
Tdrp	1	-0.748	4.93	16.6	0.000156	0.00208	0.115277	0.090623	TRUE
Serpinb9	1	-0.748	5.39	16.4	0.000166	0.0022	0.137661	0.117055	TRUE
Irf1	1	-0.754	7.61	22.2	1.79e-05	0.000347	0.339116	0.32725	TRUE
Rmnd5a	1	-0.755	5.43	25.7	5.1e-06	0.000121	0.146055	0.132159	TRUE
Stmn1	1	-0.757	8.67	10.8	0.0018	0.0148	0.429211	0.41158	TRUE
Rin2	1	-0.758	6.07	17.5	0.000107	0.00154	0.22272	0.193203	TRUE
Rnf167	1	-0.76	5.43	20.2	3.86e-05	0.000658	0.146614	0.134676	TRUE
Trim56	1	-0.762	5.68	19.7	4.51e-05	0.00075	0.182429	0.154185	TRUE
Edc3	1	-0.762	5.36	20.6	3.25e-05	0.000573	0.13934	0.120831	TRUE
Rpl22l1	1	-0.764	8.04	54.4	1.07e-09	1.14e-07	0.490767	0.461296	TRUE
Tfdp2	1	-0.767	5.58	28.3	2.1e-06	5.83e-05	0.158366	0.132788	TRUE
Fhl1	1	-0.768	5.77	27.9	2.4e-06	6.52e-05	0.163402	0.15922	TRUE
Irf2bp2	1	-0.768	5.96	24.4	7.96e-06	0.000174	0.203693	0.186281	TRUE
Gigyf1	1	-0.769	5.67	20.6	3.28e-05	0.000575	0.179631	0.157961	TRUE
Prkd2	1	-0.771	6.68	43.2	2.11e-08	1.26e-06	0.312255	0.275645	TRUE
Cep164	1	-0.771	5.64	26.1	4.45e-06	0.000108	0.175713	0.146633	TRUE
Tcf7l2	1	-0.772	4.99	14.8	0.000324	0.00377	0.115277	0.098175	TRUE
Tiparp	1	-0.774	5.33	14	0.00044	0.00485	0.119194	0.106986	TRUE
Mapt	1	-0.774	7.07	40.7	4.3e-08	2.37e-06	0.409065	0.330396	TRUE
Zcchc11	1	-0.775	6.34	30.1	1.16e-06	3.61e-05	0.240627	0.19635	TRUE
Rsrp1	1	-0.777	8.27	28.6	1.88e-06	5.28e-05	0.571349	0.51416	TRUE
Anks1	1	-0.777	5.38	19.5	4.91e-05	0.000809	0.146614	0.125865	TRUE
Psmb9	1	-0.777	5.58	24.6	7.46e-06	0.000165	0.154449	0.132159	TRUE
Gcnt2	1	-0.78	5.57	24.3	8.44e-06	0.000184	0.168998	0.135935	TRUE
Gchfr	1	-0.783	5.44	8.36	0.00554	0.035	0.143816	0.111391	TRUE
Pdzd2	1	-0.785	5.71	25.3	5.88e-06	0.000136	0.173475	0.128383	TRUE
Arhgef15	1	-0.786	7.58	39.2	6.82e-08	3.49e-06	0.474538	0.431718	TRUE
[truncated: 199 more rows]

## Sheet: Cluster 2
gene	cluster_id	logFC__Hyperoxia	logCPM__Hyperoxia	F__Hyperoxia	p_val__Hyperoxia	p_adj.loc__Hyperoxia	Normoxia.frq	Hyperoxia.frq	Frequency
Olfm2	2	2.5	6.5	74.9	4.39e-14	3.37e-10	0.0739726	0.322176	TRUE
Pthlh	2	2.41	5.12	21.7	9e-06	0.00384	0.0328767	0.112971	TRUE
Tmem252	2	2.29	6.04	52.3	6.56e-11	2.52e-07	0.0684932	0.221757	TRUE
Lad1	2	2.07	4.97	17.5	5.8e-05	0.0146	0.0273973	0.125523	TRUE
Rnd1	2	1.93	5.44	22.1	7.38e-06	0.00333	0.0520548	0.150628	TRUE
Sfrp2	2	1.71	7.14	39.7	6.12e-09	1.05e-05	0.10411	0.338912	TRUE
H19	2	1.69	6.4	16.4	9.68e-05	0.0219	0.0712329	0.154812	TRUE
Ctla2a	2	1.64	10.1	84.8	2.35e-15	3.6e-11	0.583562	0.76569	TRUE
Vcam1	2	1.54	7.15	34.7	4.16e-08	4.26e-05	0.147945	0.322176	TRUE
Cxcl2	2	1.44	5.8	14.5	0.000233	0.0381	0.090411	0.117155	TRUE
Cd55	2	1.43	5.97	24.4	2.79e-06	0.00153	0.117808	0.259414	TRUE
Prnp	2	1.35	6.71	37.2	1.59e-08	2.22e-05	0.20274	0.330544	TRUE
Cxcl16	2	1.32	5.93	17.2	6.69e-05	0.0161	0.117808	0.263598	TRUE
Icam1	2	1.3	8.89	43.8	1.34e-09	3.44e-06	0.369863	0.560669	TRUE
Plvap	2	1.22	9.72	57.1	1.26e-11	6.44e-08	0.589041	0.728033	TRUE
Phlda3	2	1.14	7.8	42.8	1.96e-09	4.31e-06	0.353425	0.640167	TRUE
Arhgap42	2	1.13	6	15.4	0.000148	0.0285	0.115068	0.25523	TRUE
Ecm1	2	1.11	6.61	27.2	8.67e-07	0.000701	0.241096	0.393305	TRUE
Bcr	2	1.11	5.99	16.6	8.67e-05	0.0205	0.131507	0.238494	TRUE
Txnrd1	2	0.999	6.09	14.2	0.00027	0.0415	0.175342	0.313808	TRUE
Isg15	2	0.992	7.1	20.6	1.44e-05	0.0054	0.238356	0.389121	TRUE
Col18a1	2	0.956	7.01	21.1	1.15e-05	0.00463	0.254795	0.485356	TRUE
Casp3	2	0.93	6.44	17.2	6.54e-05	0.0159	0.208219	0.372385	TRUE
Gsn	2	0.912	6.47	14.3	0.000248	0.0396	0.147945	0.334728	TRUE
Uchl1	2	0.876	6.54	15.8	0.000128	0.0262	0.213699	0.338912	TRUE
Ctsb	2	0.85	7.88	26	1.42e-06	0.000952	0.457534	0.619247	TRUE
Lmna	2	0.799	7.22	18.2	4.27e-05	0.0117	0.287671	0.481172	TRUE
Sat1	2	0.784	10.3	28.1	5.99e-07	0.000511	0.821918	0.870293	TRUE
Lmcd1	2	0.762	8.55	25.2	1.96e-06	0.00126	0.517808	0.707113	TRUE
Cdkn1c	2	0.761	9.62	15.4	0.000151	0.0285	0.556164	0.65272	TRUE
Plat	2	0.761	8.79	23.8	3.63e-06	0.00186	0.564384	0.698745	TRUE
Sbno2	2	0.749	7.48	18.6	3.55e-05	0.0105	0.339726	0.472803	TRUE
Lyve1	2	0.744	10.9	18.9	3.05e-05	0.00955	0.764384	0.895397	TRUE
Hibadh	2	0.743	7.15	18	4.58e-05	0.0123	0.334247	0.443515	TRUE
Aggf1	2	0.735	6.81	13.9	0.000308	0.0459	0.268493	0.389121	TRUE
Samd5	2	0.734	7.48	15.7	0.00013	0.0264	0.356164	0.468619	TRUE
Pdlim3	2	0.729	7.97	19.7	2.17e-05	0.00728	0.49589	0.631799	TRUE
Litaf	2	0.714	7.33	13.9	0.000308	0.0459	0.356164	0.506276	TRUE
Bst2	2	0.694	8.48	23.3	4.54e-06	0.00218	0.553425	0.694561	TRUE
Tinagl1	2	0.673	7.9	14.2	0.000267	0.0415	0.383562	0.598326	TRUE
Nfkbia	2	0.63	9.6	17.8	4.94e-05	0.0129	0.69863	0.761506	TRUE
Fn1	2	0.627	9.47	14.7	0.000213	0.0374	0.687671	0.782427	TRUE
Serpinh1	2	0.563	8.36	14.6	0.000215	0.0374	0.586301	0.682008	TRUE
Tsc22d1	2	0.557	10.3	18.3	3.94e-05	0.011	0.857534	0.916318	TRUE
Calcrl	2	-0.547	10.2	15.4	0.000152	0.0285	0.865753	0.807531	TRUE
Txnip	2	-0.547	9.09	16.1	0.000108	0.0239	0.767123	0.707113	TRUE
Glul	2	-0.63	7.42	14.2	0.00026	0.0412	0.463014	0.368201	TRUE
Armcx1	2	-0.655	7.33	13.7	0.000335	0.049	0.427397	0.376569	TRUE
Pcdh17	2	-0.672	7.64	14.8	0.000202	0.0361	0.476712	0.32636	TRUE
Hoxa5	2	-0.677	7.98	19	2.97e-05	0.0095	0.60274	0.51046	TRUE
Arid5b	2	-0.685	7.59	18.8	3.26e-05	0.00987	0.512329	0.464435	TRUE
Slco2a1	2	-0.694	8.19	15.9	0.00012	0.026	0.572603	0.527197	TRUE
Mecom	2	-0.749	8.31	24.9	2.29e-06	0.00141	0.693151	0.585774	TRUE
Cdc42ep3	2	-0.752	8.05	19.2	2.73e-05	0.00892	0.567123	0.531381	TRUE
Slfn5	2	-0.769	7.55	13.6	0.000347	0.0498	0.482192	0.355649	TRUE
Klhl24	2	-0.785	7.43	21.8	8.44e-06	0.0037	0.515068	0.435146	TRUE
Fmo1	2	-0.81	8.87	17.8	4.97e-05	0.0129	0.69589	0.58159	TRUE
Gltp	2	-0.846	6.4	14.5	0.000231	0.0381	0.29863	0.251046	TRUE
Grrp1	2	-0.865	6.4	14.5	0.000232	0.0381	0.317808	0.188285	TRUE
Git2	2	-0.873	7.6	24.6	2.54e-06	0.00146	0.547945	0.443515	TRUE
Itga1	2	-0.879	7.38	14.8	0.000202	0.0361	0.430137	0.343096	TRUE
Emp2	2	-0.904	6.63	15.6	0.000135	0.0269	0.254795	0.246862	TRUE
Adgrf5	2	-0.921	8.56	21.5	9.76e-06	0.00405	0.638356	0.585774	TRUE
Stard9	2	-0.948	6.63	19.7	2.13e-05	0.00728	0.356164	0.288703	TRUE
Ankrd13a	2	-0.949	6.46	15.3	0.000155	0.0288	0.30137	0.246862	TRUE
Bsg	2	-0.958	9.7	35	3.76e-08	4.13e-05	0.772603	0.769874	TRUE
Casz1	2	-0.983	7.24	26	1.41e-06	0.000952	0.441096	0.322176	TRUE
Plcb4	2	-0.997	6.66	15.6	0.000139	0.0272	0.345205	0.267782	TRUE
Col4a1	2	-1.03	7.76	22.3	6.85e-06	0.00319	0.342466	0.288703	TRUE
Sema6a	2	-1.03	7.04	26.1	1.38e-06	0.000952	0.408219	0.317992	TRUE
Ebf1	2	-1.04	6.73	24.6	2.57e-06	0.00146	0.323288	0.230126	TRUE
Atl2	2	-1.08	6.07	15.8	0.000127	0.0262	0.241096	0.179916	TRUE
Ptprk	2	-1.11	5.96	15.3	0.000161	0.0294	0.224658	0.146444	TRUE
Cd36	2	-1.12	8.03	21.1	1.18e-05	0.00466	0.367123	0.317992	TRUE
Tox3	2	-1.12	6.59	24	3.37e-06	0.00179	0.339726	0.200837	TRUE
Clic5	2	-1.14	6.09	14.6	0.000217	0.0374	0.208219	0.154812	TRUE
Sparcl1	2	-1.19	8.38	47.6	3.41e-10	1.05e-06	0.616438	0.451883	TRUE
Ptprr	2	-1.23	6.84	26.7	1.06e-06	0.000811	0.334247	0.217573	TRUE
Cdk19	2	-1.3	6.89	36.6	2.02e-08	2.59e-05	0.410959	0.284519	TRUE
Mgll	2	-1.34	7.42	40	5.51e-09	1.05e-05	0.449315	0.251046	TRUE
Slc6a6	2	-1.37	7.86	39.2	7.37e-09	1.13e-05	0.389041	0.242678	TRUE
Fam13a	2	-1.49	5.38	14.5	0.000233	0.0381	0.147945	0.0920502	TRUE
Scn7a	2	-1.59	7.32	35.4	3.16e-08	3.73e-05	0.317808	0.192469	TRUE
Gxylt2	2	-1.62	6.34	13.7	0.000339	0.0492	0.0986301	0.100418	TRUE
Flrt2	2	-1.69	5.62	19.7	2.18e-05	0.00728	0.164384	0.083682	TRUE
Gprin3	2	-1.76	5.38	18.4	3.9e-05	0.011	0.153425	0.0669456	TRUE
Amd1	2	-1.76	5.63	20.2	1.71e-05	0.00626	0.172603	0.083682	TRUE
Lpl	2	-1.86	6.1	23.6	3.99e-06	0.00198	0.186301	0.0962343	TRUE
Gm9946	2	-2.03	5.39	15.9	0.000122	0.026	0.134247	0.0376569	TRUE
Mctp1	2	-2.08	6.24	33.3	7.16e-08	6.47e-05	0.284932	0.112971	TRUE

## Sheet: Cluster 3
gene	cluster_id	logFC__Hyperoxia	logCPM__Hyperoxia	F__Hyperoxia	p_val__Hyperoxia	p_adj.loc__Hyperoxia	Normoxia.frq	Hyperoxia.frq	Frequency
Ano3	3	5.33	5.04	53.3	4.8e-10	1.69e-07	0	0.167442	TRUE
Zfp365	3	4.95	4.84	49.9	1.25e-09	3.64e-07	0.00280899	0.195349	TRUE
Gdf15	3	4.5	6.69	105	3.21e-16	7.09e-13	0.0280899	0.344186	TRUE
Eda2r	3	4.38	5.11	70.2	1.47e-12	1.47e-09	0.00842697	0.265116	TRUE
Cox6b2	3	4.12	5.89	91.9	6.3e-15	1.22e-11	0.0196629	0.334884	TRUE
Fam212b	3	3.82	4.61	41.1	9.53e-09	1.97e-06	0.00561798	0.15814	TRUE
Bdnf	3	3.36	5.39	63.3	9.9e-12	6.49e-09	0.0280899	0.265116	TRUE
Ttc9	3	3.27	5.31	47.7	1.08e-09	3.29e-07	0.0224719	0.223256	TRUE
Gm42047	3	3.16	4.94	33.2	1.51e-07	2.03e-05	0.0168539	0.181395	TRUE
Pvt1	3	3.12	4.68	26.6	1.75e-06	0.000149	0.00842697	0.139535	TRUE
Ltc4s	3	3.11	5.31	42.6	5.74e-09	1.31e-06	0.0224719	0.195349	TRUE
Fst	3	3.06	5	30.5	4.01e-07	4.52e-05	0.011236	0.125581	TRUE
Ddit4l	3	3.05	5.07	39.4	1.7e-08	3.06e-06	0.0196629	0.213953	TRUE
Psrc1	3	3.04	5.18	38.3	2.45e-08	4.22e-06	0.0196629	0.213953	TRUE
Perp	3	3.01	4.61	23.5	6.15e-06	0.000389	0.00842697	0.111628	TRUE
Dcxr	3	2.82	5.95	60	2.54e-11	1.21e-08	0.0646067	0.423256	TRUE
Disp2	3	2.76	4.94	30.9	3.5e-07	4.14e-05	0.0196629	0.223256	TRUE
Il6	3	2.75	5.61	32.2	2.19e-07	2.8e-05	0.0393258	0.167442	TRUE
Mgmt	3	2.69	5.19	35.9	5.62e-08	8.53e-06	0.0280899	0.24186	TRUE
Zmat3	3	2.6	5.91	60.5	2.19e-11	1.17e-08	0.0589888	0.427907	TRUE
Clca3a1	3	2.54	5.54	47.7	1.07e-09	3.29e-07	0.0505618	0.302326	TRUE
Selp	3	2.53	7.29	37.1	3.7e-08	6.09e-06	0.0786517	0.334884	TRUE
Prnp	3	2.53	5.83	55.9	8.5e-11	3.87e-08	0.0589888	0.395349	TRUE
Apln	3	2.53	6.83	66.5	4.08e-12	3.16e-09	0.0926966	0.446512	TRUE
Ak1	3	2.52	5.09	25.9	2.3e-06	0.000181	0.0337079	0.218605	TRUE
Cpt1c	3	2.51	4.45	18.1	5.54e-05	0.00231	0.00842697	0.111628	TRUE
Cryab	3	2.49	6	43.2	4.66e-09	1.13e-06	0.0589888	0.283721	TRUE
Myc	3	2.49	5.64	40.8	1.05e-08	2.11e-06	0.0393258	0.260465	TRUE
Pmm1	3	2.47	5.18	26.3	1.98e-06	0.000161	0.0308989	0.218605	TRUE
Prps2	3	2.46	4.91	22.6	8.55e-06	0.000505	0.0224719	0.209302	TRUE
Nexmif	3	2.43	4.95	24.4	4.24e-06	0.000291	0.0280899	0.186047	TRUE
Ces2e	3	2.41	4.52	16.9	9.52e-05	0.00346	0.011236	0.106977	TRUE
Olr1	3	2.38	4.77	15.2	0.000201	0.00599	0.0168539	0.106977	TRUE
Sele	3	2.37	6.58	40.2	1.26e-08	2.4e-06	0.0617978	0.24186	TRUE
Ptgs2	3	2.36	8.05	48.2	9.12e-10	2.88e-07	0.13764	0.502326	TRUE
Ddias	3	2.35	4.49	17	9.14e-05	0.00338	0.011236	0.111628	TRUE
Thyn1	3	2.35	6.2	63.8	8.52e-12	6e-09	0.0758427	0.446512	TRUE
Ahnak2	3	2.31	5.58	41	9.74e-09	1.99e-06	0.0533708	0.288372	TRUE
Phlda3	3	2.29	7.76	131	1.7e-18	5.27e-15	0.275281	0.744186	TRUE
Nme4	3	2.29	4.57	15.6	0.000165	0.00518	0.011236	0.106977	TRUE
Fat1	3	2.28	5.15	24.2	4.62e-06	0.000312	0.0308989	0.251163	TRUE
Gtse1	3	2.27	4.78	18.3	5.09e-05	0.00215	0.011236	0.148837	TRUE
Tnfrsf12a	3	2.27	5.48	31.4	2.87e-07	3.51e-05	0.0449438	0.283721	TRUE
Nqo1	3	2.25	5.2	29.2	6.56e-07	6.72e-05	0.0421348	0.265116	TRUE
Gsto1	3	2.25	5.67	44.7	2.81e-09	7.5e-07	0.0702247	0.381395	TRUE
Tinagl1	3	2.24	8.22	149	6.45e-20	3.33e-16	0.342697	0.767442	TRUE
Cdkn1a	3	2.22	9.03	133	1.09e-18	4.23e-15	0.379213	0.837209	TRUE
Cxcl1	3	2.21	6.56	68.4	2.39e-12	2.17e-09	0.109551	0.32093	TRUE
Pthlh	3	2.21	5.12	21.8	1.19e-05	0.000656	0.0393258	0.186047	TRUE
Ckap2	3	2.2	5.43	26.4	1.91e-06	0.00016	0.0308989	0.153488	TRUE
Ccnd1	3	2.19	8.32	62.5	1.26e-11	7.81e-09	0.162921	0.683721	TRUE
Pqlc3	3	2.19	4.56	13.9	0.000365	0.00943	0.0140449	0.111628	TRUE
Bax	3	2.17	8.76	201	1.69e-23	2.62e-19	0.480337	0.869767	TRUE
Ankrd37	3	2.16	5.74	32.2	2.14e-07	2.78e-05	0.0617978	0.181395	TRUE
Hapln1	3	2.12	7.12	62.2	1.34e-11	8.01e-09	0.171348	0.511628	TRUE
Gm15417	3	2.09	5.09	26.3	1.96e-06	0.000161	0.0337079	0.255814	TRUE
Rnd1	3	2.08	5.97	44	3.57e-09	9.22e-07	0.0758427	0.288372	TRUE
Palld	3	2.06	6.92	74.2	5.1e-13	7.17e-10	0.182584	0.595349	TRUE
Dglucy	3	2.06	4.6	14.8	0.00024	0.00688	0.0168539	0.134884	TRUE
Ccng1	3	2.03	5.93	47.5	1.16e-09	3.45e-07	0.0898876	0.413953	TRUE
Adamts4	3	2	5.15	16.7	0.000106	0.00373	0.0308989	0.125581	TRUE
Rps27l	3	2	9.42	175	8.52e-22	6.6e-18	0.651685	0.925581	TRUE
Cd55	3	1.99	5.37	23.6	5.84e-06	0.000372	0.0561798	0.24186	TRUE
Aen	3	1.95	6.05	52	2.8e-10	1.11e-07	0.109551	0.432558	TRUE
Tnfrsf10b	3	1.95	4.81	17.4	7.75e-05	0.00299	0.0252809	0.186047	TRUE
Ephx1	3	1.94	6.05	49.2	6.65e-10	2.2e-07	0.103933	0.446512	TRUE
E2f1	3	1.94	4.65	12.8	0.000589	0.0134	0.0140449	0.106977	TRUE
St6galnac5	3	1.92	4.7	11.9	0.000886	0.0184	0.0196629	0.116279	TRUE
Slc1a5	3	1.92	5.03	22.8	7.85e-06	0.000471	0.0449438	0.218605	TRUE
Sncg	3	1.88	4.87	13.6	0.000402	0.0101	0.0280899	0.167442	TRUE
Masp1	3	1.87	5.94	39	1.91e-08	3.36e-06	0.0870787	0.353488	TRUE
Slit3	3	1.86	5.42	29	7.19e-07	7.28e-05	0.0702247	0.27907	TRUE
Gfpt2	3	1.84	4.72	13.3	0.000462	0.0111	0.0224719	0.139535	TRUE
Timp1	3	1.82	5.48	32.9	1.64e-07	2.19e-05	0.0589888	0.302326	TRUE
Tyms	3	1.81	6.44	43.5	4.27e-09	1.07e-06	0.115169	0.455814	TRUE
Serpine1	3	1.8	5.59	17.8	6.38e-05	0.00258	0.0533708	0.167442	TRUE
Rhod	3	1.8	4.62	12.6	0.000637	0.0143	0.0224719	0.148837	TRUE
Atp6v0e2	3	1.79	4.62	13.4	0.000445	0.0109	0.0252809	0.139535	TRUE
Ctgf	3	1.79	7.25	38.1	2.66e-08	4.53e-06	0.182584	0.562791	TRUE
Nme1	3	1.77	7.51	73.6	5.92e-13	7.65e-10	0.266854	0.711628	TRUE
Ecm1	3	1.75	6.95	70.1	1.49e-12	1.47e-09	0.205056	0.567442	TRUE
Sulf2	3	1.74	5.9	35.9	5.76e-08	8.66e-06	0.103933	0.372093	TRUE
Dtl	3	1.72	4.72	11.4	0.00111	0.0218	0.0196629	0.116279	TRUE
Odc1	3	1.72	7.39	52.1	2.7e-10	1.1e-07	0.255618	0.618605	TRUE
Rtkn	3	1.69	4.79	11.5	0.00109	0.0215	0.0337079	0.134884	TRUE
Utp20	3	1.69	5	13.9	0.000362	0.00935	0.0477528	0.2	TRUE
Trp53inp1	3	1.68	6.17	40.1	1.32e-08	2.48e-06	0.13764	0.432558	TRUE
Ahi1	3	1.68	4.87	13.4	0.000445	0.0109	0.0365169	0.167442	TRUE
2200002D01Rik	3	1.66	6.01	26	2.2e-06	0.000177	0.11236	0.353488	TRUE
Nop2	3	1.63	4.9	14.9	0.000225	0.00656	0.0449438	0.186047	TRUE
Ddah1	3	1.62	7.36	61.7	1.55e-11	8.89e-09	0.247191	0.683721	TRUE
Ccnd2	3	1.62	8.18	80.6	9.85e-14	1.69e-10	0.404494	0.790698	TRUE
Rerg	3	1.61	4.64	9.93	0.00228	0.0361	0.0224719	0.134884	TRUE
Ifi27l2a	3	1.61	5.34	15.9	0.000147	0.00476	0.0505618	0.195349	TRUE
Nnmt	3	1.6	4.57	9.24	0.00319	0.0454	0.0224719	0.116279	TRUE
Rgs7bp	3	1.59	4.56	9.31	0.00309	0.0448	0.0252809	0.116279	TRUE
Cxcl2	3	1.56	5.72	14.5	0.000275	0.00771	0.106742	0.144186	TRUE
Tspan6	3	1.55	7.64	60.6	2.13e-11	1.17e-08	0.33427	0.772093	TRUE
Jpt2	3	1.54	4.79	11.4	0.00114	0.0222	0.0337079	0.167442	TRUE
Ppa1	3	1.53	5.72	28	1.05e-06	0.000101	0.0898876	0.339535	TRUE
Mif	3	1.53	7.06	60	2.58e-11	1.21e-08	0.244382	0.609302	TRUE
Exoc4	3	1.52	6.78	60.4	2.29e-11	1.18e-08	0.233146	0.586047	TRUE
Dusp2	3	1.5	6.2	26.5	1.83e-06	0.000155	0.109551	0.297674	TRUE
Abhd14a	3	1.5	5.13	13.8	0.00037	0.00955	0.0533708	0.223256	TRUE
Mcm5	3	1.49	5.61	18.7	4.29e-05	0.00188	0.0730337	0.227907	TRUE
Sfxn1	3	1.49	5.49	21.9	1.14e-05	0.000628	0.0814607	0.325581	TRUE
Lamb1	3	1.49	6.01	40.3	1.23e-08	2.37e-06	0.123596	0.418605	TRUE
Htr2a	3	1.48	4.69	10	0.0022	0.0353	0.0252809	0.134884	TRUE
Ptpre	3	1.46	5.31	15.4	0.00018	0.00551	0.0646067	0.269767	TRUE
Mmrn2	3	1.46	8.21	66	4.58e-12	3.38e-09	0.452247	0.781395	TRUE
Mdn1	3	1.45	5.14	14.1	0.00033	0.00882	0.0533708	0.251163	TRUE
Itgb4	3	1.45	7.18	50.9	3.92e-10	1.45e-07	0.280899	0.632558	TRUE
Cd34	3	1.44	8.35	53.2	1.91e-10	8.22e-08	0.370787	0.809302	TRUE
Sesn2	3	1.44	4.76	9.51	0.0028	0.042	0.0365169	0.167442	TRUE
Cad	3	1.44	5.01	13	0.000549	0.0128	0.0561798	0.213953	TRUE
Tram1l1	3	1.43	4.62	9.09	0.00344	0.048	0.0337079	0.139535	TRUE
Aig1	3	1.43	5.25	14.3	0.000295	0.00806	0.0674157	0.246512	TRUE
Man1a	3	1.42	6.12	29	7.02e-07	7.16e-05	0.143258	0.437209	TRUE
Sdc1	3	1.42	5.45	17.4	7.49e-05	0.00292	0.0730337	0.265116	TRUE
Fxyd5	3	1.41	7.69	63.2	1.01e-11	6.49e-09	0.351124	0.75814	TRUE
Slfn2	3	1.4	6.66	31.4	2.94e-07	3.56e-05	0.182584	0.474419	TRUE
Phlda1	3	1.39	7.65	45.1	2.51e-09	6.95e-07	0.269663	0.530233	TRUE
Me1	3	1.39	5.35	15.9	0.000144	0.00469	0.0842697	0.260465	TRUE
Pdlim4	3	1.37	5.89	18.4	4.98e-05	0.00214	0.0983146	0.302326	TRUE
Ei24	3	1.34	7.06	43.3	4.44e-09	1.09e-06	0.323034	0.683721	TRUE
Ralgps2	3	1.33	6.56	31.7	2.62e-07	3.27e-05	0.22191	0.55814	TRUE
Sac3d1	3	1.33	5.4	13.3	0.000473	0.0114	0.0898876	0.255814	TRUE
Gnl3	3	1.32	6.16	27.3	1.37e-06	0.000124	0.16573	0.390698	TRUE
Synpo	3	1.32	6.91	33.5	1.34e-07	1.83e-05	0.275281	0.576744	TRUE
Uchl1	3	1.31	5.02	10.7	0.00161	0.0284	0.0449438	0.190698	TRUE
Mafk	3	1.31	5.52	16.9	9.31e-05	0.00341	0.0955056	0.311628	TRUE
Mpp6	3	1.31	4.97	9.57	0.00272	0.0411	0.0393258	0.176744	TRUE
Nudcd2	3	1.31	6.79	41.4	8.61e-09	1.83e-06	0.22191	0.595349	TRUE
Dnajc9	3	1.29	6.18	24.9	3.46e-06	0.000254	0.13764	0.390698	TRUE
Psmg1	3	1.29	5.53	15.5	0.000178	0.00545	0.101124	0.344186	TRUE
Lhfp	3	1.28	6.24	22.2	1.02e-05	0.000579	0.146067	0.432558	TRUE
Ipo4	3	1.28	4.98	9.3	0.00311	0.045	0.0617978	0.2	TRUE
Map3k20	3	1.27	5.93	23.9	5.09e-06	0.000337	0.132022	0.432558	TRUE
Lrg1	3	1.27	6.75	13.5	0.000432	0.0107	0.191011	0.251163	TRUE
Lgals1	3	1.26	6.66	25.4	2.89e-06	0.000216	0.196629	0.451163	TRUE
Ptk7	3	1.26	5.45	15	0.000219	0.0064	0.0898876	0.27907	TRUE
Plxdc2	3	1.25	5.53	15.7	0.000157	0.00501	0.0926966	0.27907	TRUE
Lmna	3	1.25	7.85	44.8	2.74e-09	7.43e-07	0.367978	0.804651	TRUE
Col18a1	3	1.25	7.54	40.1	1.33e-08	2.48e-06	0.308989	0.697674	TRUE
Gas6	3	1.25	7.36	27.6	1.19e-06	0.000111	0.328652	0.6	TRUE
Rpa1	3	1.25	5.7	18.8	4.23e-05	0.00187	0.103933	0.344186	TRUE
Rfc4	3	1.25	5.23	10.3	0.00192	0.0323	0.0505618	0.195349	TRUE
Ass1	3	1.24	6.93	36.3	4.94e-08	7.81e-06	0.25	0.6	TRUE
Apoo	3	1.24	5.23	10.9	0.00145	0.0263	0.0758427	0.269767	TRUE
Vcam1	3	1.24	6.89	13.1	0.000507	0.012	0.126404	0.330233	TRUE
Oraov1	3	1.24	5.14	11.7	0.00101	0.0202	0.0617978	0.209302	TRUE
S100a6	3	1.23	6.83	26.3	1.98e-06	0.000161	0.244382	0.455814	TRUE
Mdm2	3	1.23	6.59	27.5	1.25e-06	0.000116	0.207865	0.52093	TRUE
Nrg1	3	1.23	6.19	16.5	0.000111	0.00387	0.157303	0.395349	TRUE
Capg	3	1.22	5.53	14.5	0.000271	0.00762	0.103933	0.293023	TRUE
Gclc	3	1.21	5.91	21.1	1.62e-05	0.000839	0.132022	0.353488	TRUE
Prr7	3	1.21	5.58	16.9	9.28e-05	0.00341	0.106742	0.311628	TRUE
Polk	3	1.21	5.55	14.1	0.000321	0.00867	0.0926966	0.311628	TRUE
Cdc34	3	1.2	5.81	20.2	2.34e-05	0.00115	0.123596	0.376744	TRUE
Nubp1	3	1.2	5.6	16.2	0.000127	0.00426	0.0983146	0.339535	TRUE
[truncated: 838 more rows]

## Sheet: Cluster 4
gene	cluster_id	logFC__Hyperoxia	logCPM__Hyperoxia	F__Hyperoxia	p_val__Hyperoxia	p_adj.loc__Hyperoxia	Normoxia.frq	Hyperoxia.frq	Frequency
[truncated: 62 more rows]
