# Supplementary material for: Single cell transcriptomic analysis of murine lung development on hyperoxia-induced damage
Source: Nat Commun. 2021 Mar 10;12:1565. doi: 10.1038/s41467-021-21865-2 (PMC7946947; doi:10.1038/s41467-021-21865-2)
Supplement: Supplementary file 14 — Supplementary Data 11 [file 41467_2021_21865_MOESM14_ESM.xlsx]

## Sheet: dsa_gsea_endothelial
Supplementary Data 11. Functional pathway analysis in lung endothelial cells
pathway	pval	padj	ES	NES	nMoreExtreme	size	leadingEdge	cluster
HALLMARK_TNFA_SIGNALING_VIA_NFKB	0.000877475	0.00726589	-0.35933	-1.62945	29	139	c("TRAF1", "KLF4", "GADD45B", "LDLR", "ID2", "PLK2", "MXD1", "NFAT5", "IRF1", "CD83", "DUSP1", "JAG1", "NR4A2", "FUT4", "BCL6", "IRS2", "GEM", "SOCS3", "PER1", "KLF2", "SIK1", "ABCA1", "KLF10", "DDX58", "SGK1", "ZBTB10", "NR4A3", "NFKB1", "DENND5A", "RHOB", "SDC4", "KDM6B", "CFLAR", "JUNB", "HBEGF", "MARCKS", "PPP1R15A", "TRIP10", "ZFP36", "KLF9", "FOSB", "CCNL1")	0
HALLMARK_HYPOXIA	0.023211	0.0888034	0.337241	1.40321	1517	132	c("MIF", "RRAGD", "CDKN1A", "PFKP", "ANGPTL4", "CYR61", "ALDOA", "GAPDH", "ENO3", "ENO1", "F3", "TGM2", "SLC25A1", "PAM", "GCNT2", "HEXA", "SERPINE1", "DTNA", "PGK1", "HMOX1", "ADORA2B", "PPARGC1A", "PLIN2", "SDC2")	0
HALLMARK_CHOLESTEROL_HOMEOSTASIS	0.0239134	0.0908958	0.405881	1.49271	1457	62	c("PPARG", "ATF5", "LGALS3", "CLU", "TRIB3", "GSTM2", "ETHE1", "GNAI1", "ACTG1", "PLSCR1", "CXCL16", "LPL", "S100A11", "FBXO6")	0
HALLMARK_MITOTIC_SPINDLE	0.00164286	0.0120655	-0.346208	-1.57115	55	140	c("BCL2L11", "FGD6", "MID1IP1", "ALMS1", "PLEKHG2", "NIN", "FGD4", "DOCK4", "CDC42BPA", "SSH2", "RAPGEF5", "STK38L", "NOTCH2", "DST", "MYO9B", "SUN2", "NUMA1", "CLASP1", "MARCKS", "MAP3K11", "CDC42EP4", "EPB41L2", "SPTAN1", "PCNT", "ARHGEF2", "HOOK3", "ARHGEF11", "ABL1", "RASA2", "MARK4", "LLGL1", "SMC3", "SPTBN1", "EZR", "RABGAP1", "MYH10", "TAOK2", "TRIO", "NCK1", "BCR", "AKAP13", "ABI1", "CYTH…	0
HALLMARK_WNT_BETA_CATENIN_SIGNALING	0.138878	0.321692	-0.392456	-1.28252	5927	27	c("PTCH1", "JAG1", "FZD8", "NOTCH1", "CSNK1E", "FZD1", "AXIN2", "DVL2", "ADAM17", "NUMB", "MAML1", "FRAT1", "HDAC5", "RBPJ", "HDAC2")	0
HALLMARK_TGF_BETA_SIGNALING	0.0541939	0.166746	-0.372752	-1.39207	2188	48	c("ID3", "ID2", "ID1", "KLF10", "JUNB", "PPP1R15A", "FURIN", "SMURF2", "ARID4B", "WWTR1", "TRIM33", "TGFBR1", "SPTBN1", "SKIL", "XIAP", "ACVR1", "SMAD1", "SMURF1", "SMAD6", "HDAC1", "CDH1", "TGFB1")	0
HALLMARK_IL6_JAK_STAT3_SIGNALING	0.619827	0.771944	0.2595	0.903317	36870	47	c("CD14", "CRLF2", "IFNGR2", "CSF2RA", "HMOX1", "PTPN2", "CD44", "CSF2", "CXCL1", "ACVR1B", "JUN", "STAT1", "IL15RA", "FAS", "IL10RB", "HAX1", "BAK1")	0
HALLMARK_DNA_REPAIR	0.0446993	0.145497	0.331016	1.35012	2883	115	c("NME1", "RFC4", "FEN1", "TYMS", "COX17", "GMPR2", "RFC5", "NME4", "GTF2F1", "ZWINT", "GPX4", "UMPS", "POLE4", "GTF2A2", "RBX1", "SSRP1", "POLR2G", "APRT", "RFC3", "BOLA2", "SAC3D1", "ADRM1", "RAE1", "TARBP2", "MRPL40", "SF3A3", "POLR1C", "SDCBP", "NT5C3", "LIG1", "BRF2", "EIF1B", "IMPDH2", "POLR2K", "VPS28", "TAF10", "CETN2", "STX3", "POLR2F", "CSTF3", "DAD1", "GTF2H5", "NUDT9", "DUT", "NFX1", …	0
HALLMARK_G2M_CHECKPOINT	0.32444	0.529797	0.261271	1.06908	20914	118	c("ATF5", "SLC38A1", "ODC1", "SLC7A1", "H2AFZ", "SMC2", "MCM2", "E2F3", "CKS2", "MNAT1", "HIF1A", "MAD2L1", "DTYMK", "TFDP1", "LMNB1", "CDK4", "UCK2", "AMD1", "PTTG1")	0
HALLMARK_APOPTOSIS	0.0209547	0.0815589	0.350132	1.42809	1351	115	c("LGALS3", "CLU", "CDKN1A", "GSTM1", "BAX", "BTG3", "MGMT", "IFITM3", "SOD2", "GPX1", "CD14", "GCH1", "ANXA1", "DAP3", "EMP1", "HMOX1", "PPT1", "GSR", "VDAC2", "SQSTM1", "H1F0", "CD44", "WEE1", "BIK")	0
HALLMARK_NOTCH_SIGNALING	0.00811237	0.041383	-0.550895	-1.72762	349	23	c("ST3GAL6", "JAG1", "FZD7", "FZD5", "NOTCH2", "NOTCH1", "FZD1", "PRKCA", "TCF7L2")	0
HALLMARK_ADIPOGENESIS	4.50153e-05	0.000664544	0.413082	1.76267	2	158	c("PPARG", "REEP6", "ME1", "ANGPTL4", "ALDOA", "CHCHD10", "COX8A", "CD302", "SLC25A1", "GHITM", "COQ3", "TALDO1", "SDHB", "NDUFAB1", "MGST3", "UQCR11", "CYC1", "NDUFA5", "UQCRQ", "TST", "IDH3A", "PHYH", "LPCAT3", "SLC1A5", "COQ5", "COX6A1", "UQCR10", "MDH2", "SAMM50", "SDHC", "DNAJC15", "GRPEL1", "ALDH2", "UQCRC1", "MRPL15", "COX7B", "PLIN2", "VEGFB", "C3", "NDUFS3", "DHRS7B", "DLAT", "LPL", "JAG…	0
HALLMARK_ESTROGEN_RESPONSE_EARLY	0.373241	0.574287	0.252989	1.0411	24191	122	c("AQP3", "PDLIM3", "SLC1A4", "GLA", "PTGES", "LAD1", "P2RY2", "TGM2", "SYNGR1", "AREG", "RHOBTB3", "TPD52L1", "SFN", "CHPT1", "CD44")	0
HALLMARK_ESTROGEN_RESPONSE_LATE	0.238159	0.443733	0.275962	1.12557	15365	115	c("PDLIM3", "ASS1", "SLC1A4", "GLA", "BTG3", "PTGES", "HOMER2", "IMPA2", "AREG", "TPD52L1", "TST", "SNX10", "MAPK13", "SFN", "CKB", "CHPT1", "CD44", "GALE", "COX6C", "SLC2A8", "BATF", "PPIF", "FRK", "HSPA4L", "TSTA3")	0
HALLMARK_ANDROGEN_RESPONSE	0.0124166	0.0569761	-0.366407	-1.5081	470	78	c("MAF", "INSIG1", "ABHD2", "ADAMTS1", "NDRG1", "NCOA4", "LIFR", "CDC14B", "DHCR24", "FADS1", "MERTK", "ELL2", "ABCC4", "SLC26A2", "SGK1", "ZBTB10", "PIAS1")	0
HALLMARK_MYOGENESIS	0.264917	0.473451	0.282279	1.11344	16755	93	c("FABP3", "COX6A2", "CLU", "COX7A1", "CDKN1A", "ENO3", "PTP4A3", "SH3BGR", "TPD52L1", "DTNA", "CKB", "AGL", "GAA", "BIN1")	0
HALLMARK_PROTEIN_SECRETION	0.80183	0.900403	0.210677	0.827793	50572	91	c("GLA", "PAM", "CD63", "PPT1", "ATP1A1", "SNAP23", "M6PR", "AP2M1", "LMAN1", "LAMP2", "ATP6V1H", "DNM1L", "CLTA", "IGF2R", "SCAMP3", "KRT18", "NAPA", "GALC", "CLN5", "TPD52", "VAMP4", "VPS45", "ARF1", "RER1", "TMX1", "CLTC", "YIPF6", "GOSR2")	0
HALLMARK_INTERFERON_ALPHA_RESPONSE	0.0272972	0.100745	0.424534	1.50123	1629	51	c("BST2", "PSMB9", "IFITM3", "B2M", "GMPR", "SAMD9L", "PSMB8", "RIPK2", "PLSCR1", "PSMA3", "LY6E", "LAP3", "CNP")	0
HALLMARK_INTERFERON_GAMMA_RESPONSE	0.00838068	0.0424553	0.382388	1.53095	533	102	c("MTHFD2", "CDKN1A", "PFKP", "BST2", "PSMB9", "IFITM3", "SOD2", "B2M", "GCH1", "SAMD9L", "PSMB8", "RIPK2", "PLSCR1", "PSMA3", "PTPN2", "HIF1A", "LY6E", "LAP3", "PSMB10")	0
HALLMARK_APICAL_JUNCTION	0.181974	0.379393	-0.261845	-1.14722	6490	112	c("TRAF1", "INSIG1", "EGFR", "ITGA9", "VAV2", "SPEG", "THBS3", "TGFBI", "IRS1", "PIK3CB", "MVD", "PLCG1", "PBX2", "SIRPA", "GAMT", "SGCE", "SLIT2", "GRB7")	0
HALLMARK_APICAL_SURFACE	0.30065	0.503899	0.399166	1.1312	16885	19	c("PKHD1", "CX3CL1", "B4GALT1", "FLOT2", "SULF2")	0
HALLMARK_HEDGEHOG_SIGNALING	0.00563483	0.0310181	-0.609976	-1.793	247	18	c("NRP1", "PTCH1", "NRP2", "TLE3", "LDB1", "DPYSL2")	0
HALLMARK_COMPLEMENT	0.626522	0.775327	0.229473	0.9174	39889	101	c("LGALS3", "CLU", "PSMB9", "ME1", "F3", "SERPINE1", "PLSCR1", "CTSB", "C3", "LAP3", "CTSO", "LIPA", "USP14", "TIMP2", "CXCL1", "GPD2", "LAMP2", "CTSD")	0
HALLMARK_UNFOLDED_PROTEIN_RESPONSE	0.0317882	0.113856	0.347535	1.39597	2031	104	c("ASNS", "MTHFD2", "ALDH18A1", "EIF4EBP1", "SLC1A4", "HSPA9", "PSAT1", "NHP2", "LSM4", "SDAD1", "RRP9", "EIF2S1", "EXOSC1", "ATP6V0D1", "NOP14", "EXOSC9", "HERPUD1", "TARS", "KDELR3", "EIF4A3", "IARS", "EXOSC5", "TUBB2A", "NOLC1", "EIF4A1", "YIF1A", "KIF5B", "EIF4A2", "ERO1L", "LSM1", "SLC7A5", "POP4", "EXOSC10", "GOSR2", "NPM1", "EIF4E", "EIF4G1", "SHC1", "EEF2", "SERP1")	0
HALLMARK_PI3K_AKT_MTOR_SIGNALING	0.857354	0.931962	0.204651	0.787258	53341	80	c("CDKN1A", "TRIB3", "DAPP1", "PLA2G12A", "SFN", "ECSIT", "SQSTM1")	0
HALLMARK_MTORC1_SIGNALING	1.49142e-05	0.000400569	0.490864	2.10957	0	167	c("PHGDH", "ASNS", "MTHFD2", "CCNG1", "GOT1", "CDKN1A", "SLC1A4", "HSPA9", "GLA", "PSAT1", "TRIB3", "ME1", "ALDOA", "GAPDH", "ENO1", "DAPP1", "HSPE1", "NUPR1", "PNO1", "GCLC", "PPA1", "PRDX1", "EPRS", "SDF2L1", "HSPD1", "ATP5G1", "TOMM40", "ATP6V1D", "PSMB5", "MCM2", "PGK1", "IGFBP5", "SLC1A5", "GSR", "PSMA3", "NUFIP1", "EEF1E1", "TXNRD1", "SQSTM1", "RRP9", "SHMT2", "FDXR", "BHLHE40", "M6PR", "PS…	0
HALLMARK_E2F_TARGETS	0.0405839	0.13604	0.327455	1.35218	2640	125	c("MTHFD2", "CDKN1A", "NME1", "TBRG4", "H2AFZ", "SPC24", "CTPS", "RAN", "MCM2", "DCTPP1", "POP7", "CKS2", "MAD2L1", "WEE1", "RANBP1", "EXOSC8", "EIF2S1", "SHMT1", "LMNB1", "ASF1A", "CDK4", "POLE4", "DNMT1", "TUBG1", "LYAR", "PTTG1", "SSRP1", "RFC1", "RFC3", "MCM7", "LIG1", "NUP205")	0
HALLMARK_MYC_TARGETS_V1	1.46524e-05	0.000400569	0.571723	2.5002	0	191	c("NME1", "MRPS18B", "RFC4", "C1QBP", "SRM", "PWP1", "NHP2", "COX5A", "HSPE1", "ODC1", "H2AFZ", "EPRS", "NDUFAB1", "CYC1", "TYMS", "CTPS", "RAN", "HSPD1", "SLC25A3", "MCM2", "GNL3", "PABPC4", "PGK1", "TXNL4A", "PHB", "LSM2", "RPS2", "FBL", "MAD2L1", "RRP9", "RANBP1", "RRM1", "EIF2S1", "TFDP1", "ABCE1", "GLO1", "PSMB3", "EIF3D", "ACP1", "MRPL23", "PTGES3", "VBP1", "CDK4", "RPS3", "DDX18", "PSMD14"…	0
HALLMARK_MYC_TARGETS_V2	1.68107e-05	0.000400569	0.684998	2.38448	0	47	c("IPO4", "NDUFAF4", "SRM", "PPAN", "TBRG4", "HSPE1", "MRTO4", "GRWD1", "HSPD1", "BYSL", "GNL3", "NOC4L", "PHB", "NIP7", "IMP4", "DCTPP1", "RRP9", "PUS1", "LAS1L", "CDK4", "MPHOSPH10", "DDX18", "RABEPK", "WDR43", "MYBBP1A", "PES1", "PPRC1", "TCOF1", "EXOSC5", "AIMP2", "RCL1", "NOLC1", "NOP2", "FARSA", "TFB2M", "PA2G4")	0
HALLMARK_EPITHELIAL_MESENCHYMAL_TRANSITION	0.0503818	0.15835	-0.309269	-1.32228	1840	97	c("CTHRC1", "FBN2", "MYLK", "GADD45B", "ID2", "ANPEP", "GEM", "CAPG", "SLIT3", "TGFBI", "CADM1", "FSTL1", "SPARC", "FZD8", "NOTCH2", "DST", "COL12A1", "PVR", "RHOB", "SDC4", "SLIT2", "TAGLN", "VIM", "GPX7", "BGN", "COL3A1", "MMP14", "ELN", "EFEMP2")	0
HALLMARK_INFLAMMATORY_RESPONSE	0.209676	0.411607	0.305626	1.16487	12966	76	c("CDKN1A", "CX3CL1", "BST2", "P2RY2", "F3", "CD14", "GCH1", "SLC7A1", "RIPK2", "SERPINE1", "IFNGR2", "ADORA2B", "HIF1A", "LY6E")	0
HALLMARK_XENOBIOTIC_METABOLISM	0.00189089	0.01358	0.400019	1.63157	121	115	c("GSTA3", "EPHX1", "CDO1", "AOX1", "ARG2", "PTGES", "GABARAPL1", "GSTO1", "ENTPD5", "GCH1", "GCLC", "GCNT2", "SERPINE1", "HMOX1", "ADH5", "SLC1A5", "GSR", "GSS", "TMEM176B", "ALDH2", "SHMT2", "NFS1", "LONP1", "PSMB10", "GSTT2", "ITIH4", "PTGR1", "CBR1", "SAR1B", "ACP1", "PTGES3", "ACO2", "MAOA", "DHPS", "SMOX")	0
HALLMARK_FATTY_ACID_METABOLISM	0.000666346	0.00584904	0.415296	1.70167	42	119	c("CBR3", "MIF", "EPHX1", "G0S2", "REEP6", "ME1", "ALDOA", "GABARAPL1", "ENO3", "ODC1", "H2AFZ", "CRYZ", "MDH1", "SDHD", "MDH2", "SDHC", "HSPH1", "SUCLG2", "IDH3B", "CBR1", "ACADL", "HSDL2", "ACO2", "MAOA", "PRDX6", "ACADVL", "ACOX1", "PDHA1", "CCDC58", "CPT2", "GPD2", "S100A10", "LDHA", "VNN1", "GCDH", "ECH1", "ALDH1A1", "HADHB", "PTS", "SDHA", "GRHPR", "UROS", "AUH", "SUCLG1", "ACAA2", "PSME1",…	0
HALLMARK_OXIDATIVE_PHOSPHORYLATION	1.47052e-05	0.000400569	0.668798	2.91488	0	186	c("HSPA9", "BAX", "COX8A", "MRPL11", "SLC25A5", "TIMM50", "COX5A", "ATP5B", "COX7C", "COX7A2", "TIMM10", "LRPPRC", "ATP5C1", "SDHB", "CYCS", "NDUFAB1", "MRPL35", "MGST3", "UQCR11", "CYC1", "NDUFA5", "ATP5G1", "LDHB", "SLC25A3", "ATP6V1D", "UQCRQ", "NDUFA4", "ISCU", "MRPS15", "TIMM8B", "SLC25A4", "IDH3A", "COX17", "NDUFC1", "PHYH", "NDUFA1", "NDUFS7", "NDUFS6", "UQCRFS1", "ATP5G3", "ATP6V0B", "COX…	0
HALLMARK_GLYCOLYSIS	0.000243113	0.00250218	0.419254	1.75775	15	139	c("NT5E", "MIF", "RRAGD", "GOT1", "PFKP", "GNPDA1", "ME1", "ANGPTL4", "ALDOA", "ENO1", "PGAM1", "PAM", "GCLC", "TALDO1", "RARS", "GALK2", "PGK1", "AKR1A1", "ADORA2B", "MDH1", "MDH2", "SDHC", "QSOX1", "ABCB6", "CD44", "SDC2", "BIK", "AGL", "GALE", "FAM162A", "B4GALT1", "RBCK1", "GALK1", "GUSB", "PGLS", "GPC4", "XYLT2", "TSTA3", "TPI1", "POLR3K", "LDHA", "PSMC4", "KDELR3", "P4HA2", "CYB5A", "SLC35A…	0
HALLMARK_REACTIVE_OXIGEN_SPECIES_PATHWAY	0.0426388	0.140669	0.447562	1.47401	2490	36	c("SRXN1", "PFKP", "SOD2", "GCLC", "PRDX1", "GCLM", "GSR", "TXNRD1", "MSRA", "GLRX2", "GPX4", "PRDX6", "NDUFB4", "EGLN2", "TXNRD2")	0
HALLMARK_P53_PATHWAY	0.0173293	0.071343	0.331123	1.40899	1151	155	c("GPX2", "PHLDA3", "CCNG1", "EPHX1", "CDKN1A", "AEN", "ZMAT3", "BAX", "TRIB3", "OSGIN1", "HIST1H1C", "PTPN14", "PDGFA", "NUPR1", "CDKN2B", "RPS27L", "TPD52L1", "LDHB", "H2AFJ", "ISCU", "HMOX1")	0
HALLMARK_UV_RESPONSE_UP	0.00164893	0.0120798	0.406936	1.65073	105	111	c("ASNS", "AQP3", "PDLIM3", "EPHX1", "CREG1", "CDO1", "BTG3", "RFC4", "ALDOA", "SOD2", "CDC34", "GCH1", "CDKN2B", "FEN1", "GRINA", "TST", "SLC25A4", "HMOX1", "PPT1", "GRPEL1", "SQSTM1", "CNP", "CYB5R1", "MRPL23", "ATP6V1F", "AMD1", "NXF1", "MAOA", "PPIF")	0
HALLMARK_UV_RESPONSE_DN	0.00449742	0.0266652	-0.358722	-1.54988	162	103	c("MGLL", "INSIG1", "LDLR", "NRP1", "ID1", "VAV2", "DUSP1", "DLC1", "MAGI2", "IRS1", "CDC42BPA", "MET", "ERBB2", "NOTCH2", "RND3", "APBB2", "EFEMP1", "NFKB1", "PRKCE", "CITED2", "CAV1", "CDKN1B", "IGF1R", "CACNA1A", "PRKCA", "WDR37", "PIAS3", "SIPA1L1", "COL3A1", "CELF2", "PHF3", "RASA2", "CDK13", "NEK7", "PIK3R3", "PAPD7", "PRDM2", "SPOP", "COL1A1")	0
HALLMARK_ANGIOGENESIS	0.112708	0.281096	-0.470859	-1.36217	4980	17	c("NRP1", "VAV2", "JAG1", "FGFR1", "FSTL1", "APP", "COL3A1", "SLCO2A1")	0
HALLMARK_HEME_METABOLISM	0.741831	0.860465	-0.19786	-0.891518	25653	133	c("NCOA4", "CAT", "NARF", "FBXO9", "IGSF3", "E2F2", "ELL2", "RANBP10", "PQLC1", "ALDH6A1", "BMP2K", "ALDH1L1", "VEZF1", "KHNYN", "BCAM", "XPO7", "SYNJ1", "TNRC6B", "TRAK2", "CCND3", "BNIP3L", "TFRC", "BTRC", "BACH1", "SLC25A38", "CIR1", "KLF3", "GAPVD1", "SLC6A9", "RBM38", "NEK7", "KAT2B", "RBM5", "RNF19A", "DCAF11")	0
HALLMARK_COAGULATION	0.33267	0.537234	0.299174	1.07811	20052	56	c("CLU", "F3", "ANXA1", "ISCU", "SERPINE1", "CTSB", "GNG12", "C3", "THBS1", "CTSO")	0
HALLMARK_IL2_STAT5_SIGNALING	0.100682	0.260898	0.306819	1.25143	6495	115	c("NT5E", "RRAGD", "IFITM3", "GABARAPL1", "ENO3", "GSTO1", "TGM2", "ODC1", "CTSZ", "EMP1", "SLC1A5", "PLSCR1", "PLIN2", "CD44", "PUS1", "RNH1", "GPX4", "UMPS", "PTRH2", "P2RX4", "CSF2", "UCK2", "ST3GAL4", "BATF", "BHLHE40", "GALM", "PHLDA1", "S100A1")	0
HALLMARK_BILE_ACID_METABOLISM	0.418441	0.614624	-0.260549	-1.01593	16450	59	c("CAT", "DHCR24", "ABCA3", "FADS1", "RETSAT", "PXMP2", "ABCA1", "TFCP2L1", "RBP1")	0
HALLMARK_PEROXISOME	0.885657	0.947898	0.200513	0.762669	54714	75	c("SOD2", "SEMA3C", "PRDX1", "CTPS", "SLC25A4", "ACOX1", "NUDT19", "SULT2B1", "ECH1", "HRAS", "ALDH1A1", "TSPO", "ITGB1BP1", "GSTK1", "MLYCD", "CTBP1", "SLC25A17", "CNBP", "HSD17B4", "ACOT8", "CDK7", "IDH2", "PEX14", "ABCC5", "ALDH9A1", "SLC35B2", "PABPC1", "PEX11B", "PEX6", "LONP2", "SLC23A2")	0
HALLMARK_ALLOGRAFT_REJECTION	0.020079	0.0793121	0.402964	1.50324	1229	67	c("NME1", "B2M", "AARS", "DYRK3", "RARS", "GLMN", "RIPK2", "IFNGR2", "HIF1A", "RPL39", "PSMB10", "ABCE1", "TAP2", "EIF3D", "FLNA", "CCND2", "DARS", "WARS", "STAT1", "EIF5A", "MTIF2", "MRPL3", "FAS", "RPL9", "TPD52", "IFNAR2", "TAP1")	0
HALLMARK_SPERMATOGENESIS	0.280133	0.487505	0.32234	1.12207	16663	47	c("RFC4", "PEBP1", "TALDO1", "CST8", "CLPB", "SEPT4", "HSPA4L", "NPHP1", "VDAC3", "MAST2", "PARP2", "PRKAR2A", "ZC3H14", "DBF4", "PSMG1")	0
HALLMARK_KRAS_SIGNALING_UP	0.120378	0.294749	-0.287937	-1.21979	4436	92	c("ARG1", "RBP4", "TRAF1", "KLF4", "GADD45G", "ID2", "NRP1", "ETV5", "MAFB", "PEG3", "PRDM1", "SATB1", "NIN")	0
HALLMARK_KRAS_SIGNALING_DN	0.210356	0.412389	-0.32391	-1.17496	8595	42	c("CDH16", "FGFR3", "ZBTB16", "GDNF", "MYH7", "NR4A2", "TFCP2L1", "TCF7L1", "SGK1", "GAMT", "ENTPD7", "SPHK2", "SLC6A14")	0
KEGG_GLYCOLYSIS_GLUCONEOGENESIS	0.000690084	0.00602124	0.593914	1.89358	39	31	c("PFKP", "ALDOA", "GAPDH", "ENO3", "ENO1", "PGAM1", "LDHB", "PGK1", "AKR1A1", "ADH5", "ALDH2", "DLAT", "PCK2", "GALM", "PDHA1", "TPI1", "LDHA")	0
KEGG_CITRATE_CYCLE_TCA_CYCLE	0.00138146	0.0104072	0.616595	1.87053	78	25	c("SDHB", "IDH3A", "MDH1", "SDHD", "MDH2", "SDHC", "DLAT", "SUCLG2", "IDH3B", "PCK2", "ACO2", "PDHA1", "CS", "SDHA", "SUCLG1", "IDH3G", "SUCLA2", "DLD", "PDHB", "IDH2", "ACO1")	0
KEGG_PENTOSE_PHOSPHATE_PATHWAY	0.154047	0.342939	0.481354	1.30403	8554	16	c("PFKP", "ALDOA", "TALDO1", "DERA", "PGLS", "PGD", "PGM2", "TKT", "RPE", "PRPS1")	0
KEGG_FRUCTOSE_AND_MANNOSE_METABOLISM	0.211846	0.414752	0.403057	1.21061	12067	24	c("PFKP", "ALDOA", "GMDS", "AKR1B10", "PHPT1", "TSTA3", "TPI1", "MTMR2", "PMM1", "HK1")	0
KEGG_GALACTOSE_METABOLISM	0.00873323	0.043694	0.639264	1.73183	484	16	c("PFKP", "GLA", "GALK2", "GAA", "GALE", "B4GALT1", "GALK1", "PGM2", "HK1")	0
KEGG_FATTY_ACID_METABOLISM	0.12554	0.301771	0.422262	1.31506	7204	28	c("ADH5", "ALDH2", "ACADL", "ACADVL", "ACOX1", "CPT2", "GCDH", "HADHB", "ACAA2", "ACAT1")	0
KEGG_OXIDATIVE_PHOSPHORYLATION	1.57577e-05	0.000400569	0.735816	2.9225	0	97	c("COX6A2", "COX7A1", "COX8A", "COX5A", "ATP5B", "COX7C", "COX7A2", "ATP5C1", "PPA1", "SDHB", "NDUFAB1", "UQCR11", "CYC1", "NDUFB9", "NDUFA5", "ATP5G1", "ATP6V1D", "UQCRQ", "NDUFA4", "COX17", "NDUFC1", "NDUFA1", "NDUFS7", "NDUFS6", "UQCRFS1", "ATP5G3", "ATP6V0B", "COX6A1", "UQCR10", "SDHD", "NDUFA9", "COX5B", "COX6B2", "NDUFB6", "NDUFA10", "SDHC", "COX6B1", "UQCRC1", "COX7B", "ATP5A1", "NDUFV1", …	0
KEGG_PURINE_METABOLISM	0.0045187	0.0267371	0.412961	1.61333	283	88	c("NT5E", "NME1", "NUDT5", "ENTPD5", "ATIC", "GMPR", "PDE8A", "ADSSL1", "GMPR2", "NME4", "NME6", "RRM1", "NT5M", "POLE4", "POLR3H", "POLR2G", "APRT", "POLR3K", "POLR1C", "NT5C3", "IMPDH2", "PNPT1", "AK2", "POLR2K", "POLE3", "POLD2", "NT5C2", "POLR3D", "POLR2F", "NUDT2", "ADSL")	0
KEGG_PYRIMIDINE_METABOLISM	1.63514e-05	0.000400569	0.548852	2.04149	0	66	c("NT5E", "NME1", "ENTPD5", "TYMS", "CTPS", "NME4", "NME6", "TXNRD1", "DTYMK", "RRM1", "CMPK1", "NT5M", "UMPS", "UCK2", "POLE4", "POLR3H", "POLR2G", "POLR3K", "POLR1C", "NT5C3", "DPYD", "PNPT1", "POLR2K", "POLE3", "TXNRD2", "POLD2", "CTPS2", "NT5C2", "POLR3D", "POLR2F", "NUDT2")	0
KEGG_ALANINE_ASPARTATE_AND_GLUTAMATE_METABOLISM	0.00715211	0.0377358	0.607889	1.74582	402	20	c("ASNS", "GOT1", "DDO", "ASS1", "ADSSL1")	0
KEGG_CYSTEINE_AND_METHIONINE_METABOLISM	0.0469655	0.151023	0.510721	1.50234	2658	22	c("GOT1", "CDO1", "SRM", "LDHB", "MAT1A", "DNMT1", "AMD1", "ADI1", "LDHA", "APIP")	0
KEGG_VALINE_LEUCINE_AND_ISOLEUCINE_DEGRADATION	0.468136	0.655537	0.301079	0.991583	27348	36	c("AOX1", "OXCT1", "HIBADH", "ALDH2", "BCAT2", "HADHB", "AUH", "ACAA2", "ACAT1", "DLD", "PCCA", "ACADS", "ALDH9A1", "MCCC1", "HIBCH")	0
KEGG_LYSINE_DEGRADATION	0.978011	0.99511	0.182245	0.567568	56129	28	c("AASS", "ALDH2", "AASDHPPT", "GCDH", "PLOD2", "ACAT1")	0
KEGG_ARGININE_AND_PROLINE_METABOLISM	0.0167	0.0698343	0.505625	1.61208	967	31	c("GOT1", "ALDH18A1", "ASS1", "ARG2", "SRM", "ODC1", "ALDH2", "CKB", "LAP3", "AMD1", "MAOA", "SAT1", "P4HA2", "PYCRL")	0
KEGG_TYROSINE_METABOLISM	0.00387143	0.0237735	0.668823	1.81191	214	16	c("MIF", "GOT1", "AOX1", "ADH5", "LCMT2", "MAOA")	0
KEGG_TRYPTOPHAN_METABOLISM	0.390535	0.589481	0.383145	1.05512	21794	17	c("AOX1", "ALDH2", "MAOA", "GCDH", "WARS", "ACAT1")	0
KEGG_SELENOAMINO_ACID_METABOLISM	0.506733	0.68069	0.344353	0.962812	28371	18	c("MAT1A", "MARS2", "LCMT2", "SEPHS2", "MARS", "SCLY")	0
KEGG_GLUTATHIONE_METABOLISM	1.71171e-05	0.000400569	0.683337	2.25052	0	36	c("GPX2", "GSTA3", "GSTM1", "GSTP1", "SRM", "GSTM5", "GSTO1", "GSTM2", "GPX1", "ODC1", "GCLC", "MGST3", "GCLM", "GSTA4", "GSR", "GSS", "RRM1", "LAP3", "GSTT2", "GPX4")	0
KEGG_N_GLYCAN_BIOSYNTHESIS	0.944953	0.982603	0.196724	0.659209	55549	39	c("ALG3", "ST6GAL1", "ALG6", "MGAT4B", "B4GALT1", "ALG8", "ALG1", "DAD1", "MAN2A1", "ALG10B", "ALG5", "RFT1", "MOGS")	0
KEGG_AMINO_SUGAR_AND_NUCLEOTIDE_SUGAR_METABOLISM	0.00010324	0.00122671	0.620752	2.00741	5	33	c("RENBP", "GNPDA1", "HEXB", "GMDS", "GALK2", "HEXA", "UXS1", "CYB5R1", "GALE", "CMAS", "GNPNAT1", "GALK1", "AMDHD2", "TSTA3", "PGM2", "PMM1", "HK1")	0
KEGG_GLYCEROLIPID_METABOLISM	0.287201	0.491792	-0.355006	-1.12523	12359	24	c("MGLL", "DGKG", "DGKA", "DGKD")	0
KEGG_INOSITOL_PHOSPHATE_METABOLISM	0.0024505	0.0165806	-0.501648	-1.79086	100	39	c("PIK3C2G", "PLCD3", "ALDH6A1", "ITPK1", "IPMK", "PIK3CB", "PIK3CA", "PIK3C2B", "PLCG1", "SYNJ1", "INPP5K", "PIKFYVE", "INPP5B", "OCRL")	0
KEGG_GLYCOSYLPHOSPHATIDYLINOSITOL_GPI_ANCHOR_BIOSYNTHESIS	0.786785	0.893103	0.267247	0.767518	44332	20	c("PIGO", "PIGK", "PIGF", "GPAA1")	0
KEGG_GLYCEROPHOSPHOLIPID_METABOLISM	0.226423	0.431444	-0.317859	-1.15888	9233	43	c("DGKG", "PLD1", "DGKA", "LPCAT1", "DGKD", "CDS1", "CHKA", "PCYT1A")	0
KEGG_ARACHIDONIC_ACID_METABOLISM	0.00146932	0.0109671	0.68806	1.89481	81	17	c("GPX2", "CBR3", "PTGES", "GPX1", "PLA2G12A", "PTGES2", "PTGS1", "GPX4", "CBR1")	0
KEGG_SPHINGOLIPID_METABOLISM	0.773928	0.882715	0.263791	0.784404	44003	23	c("GLA", "NEU1", "SMPD1", "ASAH1", "GALC", "SGPL1", "SMPD4", "ACER2", "DEGS1")	0
KEGG_PYRUVATE_METABOLISM	0.0132372	0.0592862	0.541764	1.65848	757	26	c("ME1", "LDHD", "LDHB", "ACYP2", "MDH1", "MDH2", "ALDH2", "DLAT", "GLO1", "PCK2", "HAGHL", "PDHA1", "LDHA", "GRHPR", "ACAT1")	0
KEGG_PROPANOATE_METABOLISM	0.911342	0.965164	0.219783	0.666742	52115	25	c("LDHB", "ALDH2", "SUCLG2", "LDHA", "SUCLG1", "ACAT1", "SUCLA2", "MLYCD", "PCCA")	0
KEGG_BUTANOATE_METABOLISM	0.384996	0.584897	0.363351	1.05649	21727	21	c("OXCT1", "AKR1B10", "ALDH2", "BDH2", "PDHA1", "ALDH5A1", "ACAT1", "ACADS", "PDHB", "ALDH9A1")	0
KEGG_PORPHYRIN_AND_CHLOROPHYLL_METABOLISM	0.0149609	0.0646903	0.578781	1.66223	842	20	c("EPRS", "EARS2", "HMOX1", "FTH1", "GUSB", "UROS", "HMBS", "BLVRA", "BLVRB", "HCCS", "FECH", "ALAS1", "COX15", "COX10", "ALAD")	0
KEGG_AMINOACYL_TRNA_BIOSYNTHESIS	0.000136372	0.00152726	0.600955	2.00213	7	38	c("SARS", "CARS", "AARS", "FARSB", "EPRS", "RARS", "EARS2", "FARS2", "NARS", "AARS2", "MARS2", "NARS2", "TARS2", "MARS", "PSTK", "YARS2", "VARS", "GARS", "DARS", "TARS", "YARS", "WARS", "IARS")	0
KEGG_METABOLISM_OF_XENOBIOTICS_BY_CYTOCHROME_P450	0.000306113	0.00304343	0.740416	2.00586	16	16	c("GSTA3", "EPHX1", "GSTM1", "GSTP1", "GSTM5", "GSTO1", "GSTM2", "MGST3", "GSTA4", "ADH5", "GSTT2")	0
KEGG_DRUG_METABOLISM_CYTOCHROME_P450	0.000480726	0.00442663	0.692864	1.96351	26	19	c("GSTA3", "GSTM1", "AOX1", "GSTP1", "GSTM5", "GSTO1", "GSTM2", "MGST3", "GSTA4", "ADH5", "GSTT2")	0
KEGG_ABC_TRANSPORTERS	0.278952	0.486661	-0.396448	-1.1469	12327	17	c("ABCA3", "ABCC4", "ABCA1", "ABCA7", "ABCD3", "ABCB10", "ABCD1")	0
KEGG_RIBOSOME	1.60115e-05	0.000400569	0.649677	2.51016	0	82	c("RPS27L", "RPL12", "RPS2", "RPL27", "RPSA", "RPL23", "RPL39", "UBA52", "RPLP1", "RPL13", "RPS8", "RPL15", "RPL13A", "RPS3", "RPL8", "RPL7A", "RPS28", "RPL19", "RPS6", "RPS18", "RPL36A", "RPS24", "RPS10", "RPS15", "RPL30", "RPLP0", "RPL32", "RPS26", "MRPL13", "RPS16", "RPL4", "RPL35", "RPL41", "RPL28", "RPS20", "RPS5", "RPS13", "RPS7", "RPS21", "RPS4X", "RPL29", "RPL14", "RPL24", "RPL17", "RPL31…	0
KEGG_RNA_DEGRADATION	0.0961365	0.253388	0.371323	1.31884	5757	52	c("HSPA9", "ENO3", "ENO1", "MPHOSPH6", "HSPD1", "LSM4", "C1D", "LSM2", "EXOSC8", "EXOSC3", "EXOSC1", "LSM6", "EXOSC9", "WDR61", "PNPT1", "EXOSC5")	0
KEGG_RNA_POLYMERASE	0.337271	0.54197	0.363459	1.09167	19212	24	c("POLR3H", "POLR2G", "POLR3K", "POLR1C", "POLR2K", "POLR3D", "POLR2F", "POLR3F", "POLR2H", "POLR1D", "POLR2B", "POLR2E", "POLR2I", "POLR3C", "POLR2L", "POLR2J", "POLR3GL")	0
KEGG_BASAL_TRANSCRIPTION_FACTORS	0.970061	0.993166	0.189734	0.58601	55600	27	c("GTF2F1", "GTF2F2", "GTF2H4", "GTF2A2", "TAF10", "GTF2B", "GTF2E2", "TAF11", "GTF2IRD1")	0
KEGG_DNA_REPLICATION	0.00253559	0.0169989	0.59847	1.81554	144	25	c("RFC4", "RNASEH2B", "FEN1", "MCM2", "RFC5", "POLE4", "RFC1", "RFC3", "MCM7", "RNASEH2C", "LIG1", "POLE3", "POLD2")	0
KEGG_SPLICEOSOME	0.0918318	0.246825	0.307624	1.26049	5925	119	c("PPIH", "PPIE", "LSM4", "TXNL4A", "LSM2", "SF3B2", "USP39", "SF3B5", "SF3B4", "BCAS2", "LSM6", "XAB2", "SNRPA1", "SMNDC1", "PUF60", "SNRPA", "SF3A3", "HNRNPC", "SF3A1", "PCBP1", "U2AF1", "EIF4A3", "SRSF5", "SNRPD1", "PRPF3", "SNRPC", "CTNNBL1", "SNRPF", "DDX39B", "SNRPB", "PRPF31", "MAGOHB", "NAA38", "LSM7", "SNRPD3", "DDX23", "SRSF6", "SF3B1", "PRPF38A", "LSM3", "ZMAT2", "U2SURP", "PRPF40A", "…	0
KEGG_PROTEASOME	1.69538e-05	0.000400569	0.714334	2.40663	0	40	c("PSMB9", "PSMB8", "PSMB5", "PSMA3", "PSMB10", "PSMB3", "PSMC5", "PSMD14", "PSMC6", "PSMD11", "PSMA4", "PSMA1", "PSMB2", "PSMD13", "PSMB1", "PSMD2", "PSMD12", "PSMD1", "PSMC1", "PSMA2", "PSMA7", "PSMC4", "PSMD8", "PSMC2", "PSMB6", "PSMB7", "PSMD7", "PSMB4", "PSMA6", "POMP", "PSME1", "PSMC3", "PSMD6", "PSME3", "PSME2", "PSMD3", "PSMD4")	0
KEGG_PROTEIN_EXPORT	0.560001	0.723644	0.315469	0.927985	31704	22	c("IMMP2L", "IMMP1L", "SEC11C", "OXA1L")	0
KEGG_PPAR_SIGNALING_PATHWAY	0.00499664	0.0286376	0.539576	1.73189	289	32	c("PPARG", "FABP3", "ME1", "ANGPTL4", "LPL", "ACADL", "PCK2", "UBC", "ACOX1", "CPT2")	0
KEGG_BASE_EXCISION_REPAIR	0.407605	0.606658	0.357194	1.03859	23003	21	c("FEN1", "POLE4", "PARP2", "LIG1", "POLE3", "POLD2", "XRCC1")	0
KEGG_NUCLEOTIDE_EXCISION_REPAIR	0.0520362	0.162065	0.429258	1.43842	3058	39	c("RFC4", "RFC5", "MNAT1", "GTF2H4", "POLE4", "CCNH", "RBX1", "RFC1", "RFC3", "LIG1", "POLE3", "CETN2", "POLD2", "RAD23A", "GTF2H5")	0
KEGG_MISMATCH_REPAIR	0.333789	0.538744	0.382805	1.09939	18807	20	c("RFC4", "RFC5", "MLH3", "RFC1", "RFC3", "LIG1", "POLD2")	0
KEGG_MAPK_SIGNALING_PATHWAY	0.00444076	0.0263828	-0.322411	-1.48061	149	151	c("HSPA2", "GADD45B", "FGFR3", "MAPK8IP1", "GADD45G", "EGFR", "DUSP1", "FGFR1", "TAOK3", "FGF1", "RPS6KA4", "RAPGEF2", "MAP3K3", "DUSP6", "MAPK8", "NFATC4", "NFKB1", "FGFR2", "MAP3K12", "RRAS2", "CACNA1A", "PRKCA", "MAP3K11", "MAP3K5", "CASP3", "RPS6KA3", "MAPK7", "STMN1", "TAOK1", "RASA2", "TGFBR1", "IL1R1", "MKNK1", "DUSP14", "DUSP16", "PRKACA", "PLA2G1B", "PRKX", "TAOK2", "MECOM", "MAP4K2", "N…	0
KEGG_ERBB_SIGNALING_PATHWAY	0.123989	0.300264	-0.317725	-1.24669	4842	61	c("EGFR", "CAMK2G", "PIK3R1", "ERBB3", "ERBB2", "MAPK8", "PIK3CB", "CBLB", "PIK3CA", "PLCG1", "HBEGF", "CDKN1B", "PRKCA", "CBL", "STAT5B")	0
KEGG_CALCIUM_SIGNALING_PATHWAY	0.0115878	0.0541073	-0.421182	-1.58738	466	50	c("ITPR2", "MYLK", "EGFR", "PLCD3", "ADCY7", "CAMK2G", "ADRB1", "ERBB3", "ERBB2", "PLCG1", "CACNA1A", "PRKCA", "SPHK2", "ADCY9", "ADRB2", "PHKA1", "ATP2A2")	0
KEGG_CYTOKINE_CYTOKINE_RECEPTOR_INTERACTION	0.794149	0.897988	0.225067	0.80804	47806	55	c("CX3CL1", "PDGFA", "CRLF2", "IFNGR2", "CSF2RA", "VEGFB", "CXCL16", "GDF5", "CSF2", "GHR", "CXCL1", "ACVR1B")	0
KEGG_CHEMOKINE_SIGNALING_PATHWAY	0.540937	0.707511	-0.229427	-0.95723	20223	84	c("NCF1", "VAV2", "ADCY7", "PIK3R1", "ADCY6", "NFKB1", "PIK3CB", "PIK3CA", "STAT5B", "ADCY9", "NFKBIA", "GNB4", "PRKCD", "JAK2", "PIK3R3", "STAT2", "PRKACA", "PRKX", "GNB5", "PRKCZ", "SOS1", "FOXO3", "NRAS", "CRK", "SOS2")	0
KEGG_PHOSPHATIDYLINOSITOL_SIGNALING_SYSTEM	2.50407e-05	0.000535348	-0.564911	-2.15564	0	53	c("PIK3C2G", "ITPR2", "PLCD3", "DGKG", "DGKA", "PIK3R1", "DGKD", "ITPK1", "CDS1", "PIK3CB", "PIK3CA", "PIK3C2B", "PLCG1", "SYNJ1", "INPP5K", "PIKFYVE", "PRKCA", "INPP5B", "OCRL")	0
KEGG_NEUROACTIVE_LIGAND_RECEPTOR_INTERACTION	0.316456	0.520534	-0.347169	-1.10039	13618	24	c("NPY2R", "GABRE", "CHRNB1", "ADRB1", "THRA", "LPAR4", "GABBR1", "ADRB2", "F2RL1", "THRB")	0
KEGG_CELL_CYCLE	0.802606	0.900731	0.211664	0.825379	50389	87	c("CDKN1A", "CDKN2B", "MCM2", "E2F3", "SFN", "MAD2L1", "WEE1", "TFDP1", "CDK4", "CCNH", "RBX1", "PTTG1", "ANAPC11", "CCND2", "CDK6", "MCM7", "MAD2L2", "ANAPC10", "BUB3", "DBF4")	0
KEGG_OOCYTE_MEIOSIS	0.298173	0.501762	-0.273496	-1.08668	11572	65	c("ITPR2", "ADCY7", "CAMK2G", "ADCY6", "CDK2", "IGF1R", "ADCY9", "RPS6KA3", "BTRC", "PPP2R5A", "FBXW11", "SMC3", "PRKACA", "PRKX")	0
KEGG_P53_SIGNALING_PATHWAY	0.269911	0.477862	0.333041	1.13324	15961	42	c("CCNG1", "CDKN1A", "ZMAT3", "BAX", "CYCS", "SERPINE1", "SFN", "THBS1")	0
KEGG_UBIQUITIN_MEDIATED_PROTEOLYSIS	0.996636	1	-0.148026	-0.644639	35844	108	c("NEDD4L", "SOCS3", "SYVN1", "PIAS1", "KLHL13", "CBLB", "CBL", "PIAS3", "BTRC", "SMURF2", "UBE2H", "BIRC6", "HERC4", "ITCH", "TRIP12", "UBA6", "FBXW11", "UBE4B", "XIAP", "HERC2", "PIAS2", "SMURF1", "PIAS4", "BIRC2", "UBE2D1", "VHL", "UBE2J1", "ANAPC4", "UBE3C", "UBE4A", "KLHL9", "UBE3A")	0
KEGG_SNARE_INTERACTIONS_IN_VESICULAR_TRANSPORT	0.850345	0.92905	0.23584	0.73448	48802	28	c("SNAP47", "SNAP23", "VTI1B", "BNIP1", "STX8", "STX3", "VAMP4", "GOSR2", "VAMP5", "GOSR1", "VAMP7", "VAMP3")	0
KEGG_REGULATION_OF_AUTOPHAGY	0.18464	0.381685	0.44961	1.25711	10337	18	c("GABARAPL1", "BECN1", "ATG4C", "ATG7", "GABARAP")	0
KEGG_LYSOSOME	4.75647e-05	0.000688275	0.512011	2.0118	2	91	c("GLA", "NEU1", "HEXB", "CTSZ", "NAGA", "LAMP1", "HEXA", "AGA", "CD63", "PPT1", "ATP6V0B", "PSAP", "CLN3", "CTSB", "TPP1", "AP1S1", "CTSA", "CTSO", "LIPA", "GAA", "ARSB", "AP1M2", "M6PR", "GUSB", "SMPD1", "ATP6V0D1", "MCOLN1", "ATP6AP1", "LAMP2", "CTSD", "ATP6V1H", "SUMF1", "ASAH1", "CLTA", "IGF2R", "CD68", "MANBA", "LAPTM4B", "ATP6V0A1", "CLTB", "GGA2", "GALC", "CLN5", "SCARB2")	0
KEGG_ENDOCYTOSIS	0.0416678	0.138561	-0.297757	-1.31824	1477	119	c("HSPA2", "FGFR3", "LDLR", "EGFR", "PLD1", "USP8", "NEDD4L", "ADRB1", "MET", "ERBB3", "CBLB", "FGFR2", "PIKFYVE", "IGF1R", "CBL", "EPN2", "TFRC", "SMURF2", "ADRB2", "EHD2", "LDLRAP1", "ITCH", "RAB5B", "EPS15", "EPN3", "ARAP1", "ACAP2", "PIP5K1A", "SMURF1")	0
KEGG_PEROXISOME	0.109885	0.275509	0.351996	1.28619	6679	60	c("DDO", "SOD2", "PRDX1", "PEX12", "PAOX", "PHYH", "PECR", "PEX11G", "DECR2", "ACOX1", "NUDT19", "PMVK", "PEX1", "ECH1", "AMACR", "PEX16", "GSTK1", "MLYCD", "SLC25A17", "HSD17B4", "ACOT8", "IDH2", "PEX14")	0
KEGG_MTOR_SIGNALING_PATHWAY	0.92293	0.972503	-0.197611	-0.701281	38152	38	c("PIK3R1", "DDIT4", "PIK3CB", "PIK3CA", "ULK1", "RPS6KA3", "PDPK1", "PIK3R3", "STRADA")	0
KEGG_APOPTOSIS	0.443593	0.634046	-0.261905	-1.00321	17662	54	c("APAF1", "PIK3R1", "RIPK1", "NFKB1", "PIK3CB", "PIK3CA", "CFLAR", "CASP3", "NFKBIA", "IL1RAP", "IL1R1", "PIK3R3", "PRKACA", "PRKX", "XIAP", "CASP9", "BIRC2")	0
KEGG_CARDIAC_MUSCLE_CONTRACTION	1.713e-05	0.000400569	0.711449	2.32958	0	35	c("COX6A2", "COX7A1", "COX8A", "COX5A", "COX7C", "COX7A2", "UQCR11", "CYC1", "UQCRQ", "UQCRFS1", "COX6A1", "UQCR10", "COX5B", "COX6B2", "COX6B1", "UQCRC1", "COX7B", "UQCRC2", "ATP1A1", "UQCRB", "COX6C", "COX4I1")	0
KEGG_VASCULAR_SMOOTH_MUSCLE_CONTRACTION	0.0509317	0.159393	-0.363651	-1.39295	2027	54	c("ITPR2", "MYLK", "NPR2", "ADCY7", "ADCY6", "PRKCE", "ARHGEF1", "RAMP2", "PRKCA", "ADCY9", "PRKCD", "NPR1", "ARHGEF11", "PRKACA", "PLA2G1B", "PRKX", "PLA2G6", "PPP1R12A")	0
KEGG_WNT_SIGNALING_PATHWAY	0.000404716	0.00382843	-0.423577	-1.78517	14	89	c("NFAT5", "CAMK2G", "FZD7", "FZD5", "TCF7L1", "WNT7B", "FZD8", "MAPK8", "NFATC4", "CSNK1E", "TBL1XR1", "VANGL2", "FZD3", "FZD1", "AXIN2", "PRKCA", "TCF7L2", "CCND3", "BTRC", "DVL2", "PSEN1", "VANGL1", "LRP6", "PPP2R5A", "SENP2", "NFATC3", "FBXW11", "PRKACA", "PRKX", "NLK", "CTBP2")	0
KEGG_NOTCH_SIGNALING_PATHWAY	0.03564	0.123139	-0.431354	-1.49088	1489	34	c("JAG1", "MAML3", "NOTCH2", "NOTCH1", "DVL2", "PSEN1", "CIR1", "RBPJL", "ADAM17", "KAT2B", "NUMB", "MAML1", "CTBP2", "DTX3L", "CREBBP", "HDAC1", "EP300", "RBPJ", "DVL3", "HDAC2")	0
KEGG_HEDGEHOG_SIGNALING_PATHWAY	0.00165952	0.012127	-0.612556	-1.89883	71	22	c("BMP4", "PTCH1", "WNT7B", "CSNK1E", "CSNK1G1", "BTRC", "CSNK1G3", "FBXW11", "PRKACA", "PRKX", "SHH")	0
KEGG_TGF_BETA_SIGNALING_PATHWAY	0.00640414	0.0344738	-0.428306	-1.6406	254	54	c("ID3", "ID4", "ID2", "BMP4", "ID1", "ACVR2B", "THBS3", "SMAD5")	0
KEGG_AXON_GUIDANCE	5.18444e-05	0.000727794	-0.497388	-2.00651	1	70	c("NGEF", "SEMA4C", "NRP1", "EFNB1", "EFNB2", "SEMA5A", "NFAT5", "LIMK1", "EPHB4", "EPHA7", "SLIT3", "MET", "SRGAP2", "PLXNB1", "DPYSL2", "EPHB6", "PLXNA2", "NFATC4", "ABLIM1")	0
KEGG_VEGF_SIGNALING_PATHWAY	0.358016	0.562321	-0.286884	-1.05654	14533	45	c("NFAT5", "PIK3R1", "NFATC4", "PIK3CB", "PIK3CA", "PLCG1", "PRKCA", "SPHK2", "NFATC3", "PIK3R3", "PLA2G1B", "PLA2G6", "CASP9")	0
KEGG_FOCAL_ADHESION	0.0912392	0.246101	-0.280949	-1.23418	3240	114	c("ITGA1", "MYLK", "COL4A4", "EGFR", "ITGA9", "VAV2", "THBS3", "PIK3R1", "MET", "ERBB2", "MAPK8", "PIK3CB", "CAV1", "PIK3CA", "LAMB1", "IGF1R", "PRKCA", "DIAPH1", "CCND3", "COL3A1", "PDPK1", "LAMB2", "PIK3R3", "COL1A1", "XIAP", "ITGA3", "ILK", "PPP1R12A", "PAK4", "BIRC2", "SOS1", "COL1A2", "TLN1", "CRK", "SOS2", "LAMA5", "ARHGAP5", "PPP1CB", "PAK1", "MYL12B")	0
KEGG_ECM_RECEPTOR_INTERACTION	0.227291	0.431972	-0.33234	-1.16445	9450	36	c("ITGA1", "COL4A4", "ITGA9", "THBS3", "HSPG2", "SDC4", "LAMB1", "COL3A1", "CD36", "LAMB2", "COL1A1", "ITGA3")	0
KEGG_CELL_ADHESION_MOLECULES_CAMS	0.0665571	0.193613	-0.428594	-1.41434	2835	28	c("ITGA9", "CADM1", "PVR", "SDC4", "ESAM", "OCLN", "CLDN5", "NEO1")	0
KEGG_ADHERENS_JUNCTION	0.0204833	0.0801508	-0.396155	-1.51168	817	53	c("EGFR", "INSR", "FGFR1", "MET", "LMO7", "TCF7L1", "ERBB2", "YES1", "IGF1R", "TCF7L2")	0
KEGG_TIGHT_JUNCTION	0.245494	0.452732	-0.269386	-1.11486	9275	80	c("MYH7", "MAGI2", "MAGI1", "YES1", "MAGI3", "PRKCE", "EPB41L1", "RRAS2", "PRKCA", "AMOTL1", "OCLN", "CLDN5", "EPB41L2", "SPTAN1", "PRKCD")	0
KEGG_GAP_JUNCTION	0.474007	0.657893	-0.266395	-0.985723	19247	46	c("ITPR2", "EGFR", "ADCY7", "ADRB1", "ADCY6", "TUBA1A", "PRKCA", "ADCY9")	0
KEGG_ANTIGEN_PROCESSING_AND_PRESENTATION	0.908812	0.96348	0.216323	0.684676	52522	30	c("B2M", "CTSB", "TAP2", "HSP90AB1", "HSPA4", "PSME1", "PSME3", "PSME2", "TAP1")	0
KEGG_TOLL_LIKE_RECEPTOR_SIGNALING_PATHWAY	0.724987	0.848916	-0.226305	-0.856947	29208	51	c("PIK3R1", "RIPK1", "MAPK8", "NFKB1", "PIK3CB", "PIK3CA", "LBP", "NFKBIA", "IFNAR1", "PIK3R3", "TLR4", "TOLLIP")	0
KEGG_NOD_LIKE_RECEPTOR_SIGNALING_PATHWAY	0.975915	0.994155	0.181426	0.594063	56970	35	c("RIPK2", "MAPK13", "PYCARD", "HSP90AB1", "CXCL1")	0
KEGG_RIG_I_LIKE_RECEPTOR_SIGNALING_PATHWAY	0.481942	0.664226	-0.276048	-0.979636	19922	38	c("RIPK1", "DDX58", "MAPK8", "NFKB1", "DDX3X", "OTUD5", "NFKBIA")	0
KEGG_CYTOSOLIC_DNA_SENSING_PATHWAY	0.858116	0.932443	-0.227724	-0.737268	36674	26	c("RIPK1", "DDX58", "NFKB1", "NFKBIA", "POLR3B", "IL33")	0
KEGG_JAK_STAT_SIGNALING_PATHWAY	0.0390705	0.13264	-0.355192	-1.40672	1519	64	c("LIFR", "SOCS2", "SPRY1", "PIK3R1", "SOCS3", "PIAS1", "PIK3CB", "CBLB", "PIK3CA", "CBL", "STAT5B", "SPRED2", "PIAS3", "CCND3", "IFNAR1", "SOCS7", "IL6ST", "SPRY2", "JAK2", "OSMR", "PIK3R3", "STAT2", "PIM1", "PIAS2", "IRF9", "PIAS4", "SOCS5", "CREBBP", "SOS1", "STAM", "SOS2", "EP300")	0
KEGG_HEMATOPOIETIC_CELL_LINEAGE	0.82244	0.914065	-0.261796	-0.73253	36716	15	c("ITGA1", "ANPEP", "TFRC", "CD36", "IL1R1", "ITGA3", "CD9")	0
KEGG_NATURAL_KILLER_CELL_MEDIATED_CYTOTOXICITY	0.305991	0.510217	-0.296812	-1.0931	12421	45	c("NFAT5", "VAV2", "PIK3R1", "NFATC4", "PIK3CB", "PIK3CA", "PLCG1", "PRKCA", "CASP3", "IFNAR1", "NFATC3", "PIK3R3")	0
KEGG_T_CELL_RECEPTOR_SIGNALING_PATHWAY	0.458039	0.647412	-0.253959	-0.996485	17890	61	c("NFAT5", "VAV2", "PIK3R1", "NFATC4", "NFKB1", "PIK3CB", "CBLB", "PIK3CA", "PLCG1", "CBL", "NFKBIA", "PDPK1", "NFATC3", "PIK3R3")	0
KEGG_B_CELL_RECEPTOR_SIGNALING_PATHWAY	0.433171	0.626191	-0.274215	-1.00988	17584	45	c("NFAT5", "VAV2", "PIK3R1", "NFATC4", "NFKB1", "PIK3CB", "PIK3CA")	0
KEGG_FC_EPSILON_RI_SIGNALING_PATHWAY	0.276331	0.484824	-0.307672	-1.11606	11291	42	c("VAV2", "PIK3R1", "MAPK8", "PRKCE", "PIK3CB", "PIK3CA", "PLCG1", "PRKCA", "PRKCD", "PDPK1", "PIK3R3", "PLA2G1B", "PLA2G6", "SOS1", "NRAS", "SOS2")	0
KEGG_FC_GAMMA_R_MEDIATED_PHAGOCYTOSIS	0.0152333	0.0655385	-0.394712	-1.53445	600	58	c("NCF1", "PLD1", "LIMK1", "MARCKSL1", "VAV2", "PIK3R1", "PRKCE", "PIK3CB", "PIK3CA", "PLCG1", "PIKFYVE", "MARCKS", "PRKCA", "SPHK2")	0
KEGG_LEUKOCYTE_TRANSENDOTHELIAL_MIGRATION	0.301485	0.504431	-0.283133	-1.08932	11999	55	c("NCF1", "VAV2", "PIK3R1", "PIK3CB", "PIK3CA", "PLCG1", "PRKCA", "ESAM", "OCLN", "CLDN5")	0
KEGG_LONG_TERM_POTENTIATION	0.106848	0.272527	-0.361091	-1.30259	4371	41	c("PPP1R1A", "ITPR2", "CAMK2G", "PRKCA", "RPS6KA3", "PRKACA", "PRKX", "ATF4", "PPP1R12A", "CREBBP", "NRAS", "EP300", "GNAQ", "PPP1CB", "PPP3CB", "RAP1B", "ARAF", "ITPR1", "PPP3R1")	0
KEGG_NEUROTROPHIN_SIGNALING_PATHWAY	0.0336387	0.118608	-0.329628	-1.384	1251	87	c("CAMK2G", "IRS2", "PIK3R1", "IRS1", "RPS6KA4", "MAP3K3", "MAPK8", "NFKB1", "PIK3CB", "FRS2", "PIK3CA", "PLCG1", "MAP3K5", "RPS6KA3", "NFKBIA", "PRDM4", "PRKCD", "PSEN1", "MAPK7", "ABL1", "PDPK1", "PIK3R3", "GAB1")	0
KEGG_LONG_TERM_DEPRESSION	0.962862	0.988565	0.190528	0.623867	56208	35	c("PLA2G12A", "GNAI1", "PLCB4", "ITPR3", "MAP2K1", "HRAS", "MAP2K2", "GNA12")	0
KEGG_REGULATION_OF_ACTIN_CYTOSKELETON	0.0901018	0.24422	-0.278727	-1.23399	3195	119	c("ITGA1", "MYLK", "FGFR3", "EGFR", "ITGA9", "LIMK1", "VAV2", "PIK3R1", "FGFR1", "FGF1", "SSH2", "DIAPH3", "PIK3CB", "ARHGEF1", "PIK3CA", "FGFR2", "PIKFYVE", "RRAS2")	0
KEGG_INSULIN_SIGNALING_PATHWAY	0.222417	0.427994	-0.263318	-1.12379	8139	96	c("SOCS2", "IRS2", "PIK3R1", "SOCS3", "INSR", "IRS1", "FASN", "MAPK8", "PIK3CB", "CBLB", "PIK3CA", "INPP5K", "TRIP10", "CBL", "FOXO1", "PHKA1", "ACACA", "PRKAG2", "PYGB", "PDPK1", "PIK3R3", "MKNK1", "PRKACA", "PRKX", "SREBF1", "PRKCZ", "SOS1", "NRAS", "CRK", "TSC2", "SOS2")	0
KEGG_GNRH_SIGNALING_PATHWAY	0.0491924	0.155954	-0.355433	-1.3859	1933	59	c("ITPR2", "EGFR", "PLD1", "ADCY7", "CAMK2G", "ADCY6", "MAP3K3", "MAPK8", "HBEGF", "PRKCA", "ADCY9", "PRKCD", "MMP14", "MAPK7", "PRKACA", "PLA2G1B", "PRKX", "ATF4", "PLA2G6")	0
KEGG_PROGESTERONE_MEDIATED_OOCYTE_MATURATION	0.234109	0.440064	-0.301963	-1.14344	9431	51	c("ADCY7", "PIK3R1", "ADCY6", "MAPK8", "CDK2", "PIK3CB", "PIK3CA", "IGF1R", "ADCY9", "RPS6KA3", "CDC25A", "PIK3R3", "PRKACA", "PRKX")	0
KEGG_MELANOGENESIS	0.00255577	0.017056	-0.462807	-1.74425	102	50	c("MITF", "ADCY7", "CAMK2G", "FZD7", "FZD5", "ADCY6", "TCF7L1", "WNT7B", "FZD8", "FZD3", "FZD1", "PRKCA", "TCF7L2", "ADCY9", "CREB1", "DVL2", "CREB3L2", "PRKACA", "PRKX", "CREB3L1", "CREBBP", "NRAS", "EP300", "DVL3", "GNAQ")	0
KEGG_ADIPOCYTOKINE_SIGNALING_PATHWAY	0.193667	0.393937	-0.328445	-1.19141	7913	42	c("IRS2", "SOCS3", "IRS1", "MAPK8", "NFKB1", "NFKBIA", "CD36", "PRKAG2", "JAK2", "ADIPOR2", "ACSL5")	0
KEGG_TYPE_II_DIABETES_MELLITUS	0.000371782	0.00358653	-0.638441	-2.02361	15	24	c("SOCS2", "IRS2", "PIK3R1", "SOCS3", "INSR", "IRS1", "MAPK8", "PRKCE", "PIK3CB", "PIK3CA", "CACNA1A")	0
KEGG_ALDOSTERONE_REGULATED_SODIUM_REABSORPTION	0.0218802	0.0845977	-0.512427	-1.60698	943	23	c("NEDD4L", "IRS2", "PIK3R1", "INSR", "IRS1", "SGK1", "PIK3CB", "PIK3CA", "SLC9A3R2", "PRKCA")	0
KEGG_VASOPRESSIN_REGULATED_WATER_REABSORPTION	0.718793	0.84634	0.259672	0.833477	41717	32	c("AQP3", "DCTN5", "RAB11A", "RAB5C", "DYNLL2", "NSF")	0
KEGG_ALZHEIMERS_DISEASE	1.54093e-05	0.000400569	0.619528	2.55277	0	123	c("COX6A2", "COX7A1", "GAPDH", "COX8A", "COX5A", "ATP5B", "COX7C", "COX7A2", "ATP5C1", "SDHB", "CYCS", "NDUFAB1", "UQCR11", "CYC1", "NDUFB9", "NDUFA5", "ATP5G1", "UQCRQ", "NDUFA4", "NDUFC1", "NDUFA1", "NDUFS7", "NDUFS6", "UQCRFS1", "ATP5G3", "COX6A1", "UQCR10", "SDHD", "NDUFA9", "COX5B", "COX6B2", "NDUFB6", "NDUFA10", "SDHC", "COX6B1", "UQCRC1", "COX7B", "ATP5A1", "NDUFV1", "NDUFS3", "NDUFB5", "A…	0
KEGG_PARKINSONS_DISEASE	1.58371e-05	0.000400569	0.717396	2.82421	0	92	c("COX6A2", "COX7A1", "COX8A", "SLC25A5", "COX5A", "ATP5B", "COX7C", "COX7A2", "ATP5C1", "SDHB", "CYCS", "NDUFAB1", "UQCR11", "CYC1", "NDUFB9", "NDUFA5", "ATP5G1", "UQCRQ", "NDUFA4", "SLC25A4", "NDUFC1", "NDUFA1", "NDUFS7", "NDUFS6", "UQCRFS1", "ATP5G3", "COX6A1", "UQCR10", "VDAC2", "SDHD", "NDUFA9", "COX5B", "COX6B2", "NDUFB6", "NDUFA10", "SDHC", "COX6B1", "UQCRC1", "COX7B", "ATP5A1", "NDUFV1", …	0
KEGG_AMYOTROPHIC_LATERAL_SCLEROSIS_ALS	0.158322	0.348738	0.415288	1.2713	9065	26	c("BAX", "GPX1", "CYCS", "TOMM40", "MAPK13")	0
KEGG_HUNTINGTONS_DISEASE	1.51946e-05	0.000400569	0.626996	2.62872	0	139	c("PPARG", "COX6A2", "COX7A1", "BAX", "SOD2", "COX8A", "SLC25A5", "GPX1", "COX5A", "TGM2", "ATP5B", "COX7C", "COX7A2", "ATP5C1", "SDHB", "CYCS", "NDUFAB1", "UQCR11", "CYC1", "NDUFB9", "NDUFA5", "ATP5G1", "UQCRQ", "NDUFA4", "SLC25A4", "NDUFC1", "NDUFA1", "NDUFS7", "NDUFS6", "UQCRFS1", "ATP5G3", "COX6A1", "UQCR10", "VDAC2", "SDHD", "NDUFA9", "COX5B", "COX6B2", "NDUFB6", "PPARGC1A", "NDUFA10", "SDHC…	0
KEGG_PRION_DISEASES	0.768904	0.878606	-0.266533	-0.783462	33840	18	c("C6", "NOTCH1", "HSPA5", "PRKACA", "PRKX")	0
KEGG_VIBRIO_CHOLERAE_INFECTION	0.505408	0.679847	0.287382	0.968205	29810	40	c("ACTG1", "ATP6V1D", "ATP6V0B", "ATP6V1G1", "ATP6V1E1", "ATP6V1F", "ATP6V0D1", "ATP6AP1", "ATP6V1H", "KDELR3", "ACTB", "ATP6V0A1", "ATP6V1A", "ERO1L", "ARF1", "ATP6V1C1")	0
KEGG_EPITHELIAL_CELL_SIGNALING_IN_HELICOBACTER_PYLORI_INFECTION	0.717467	0.845965	-0.229197	-0.859898	28900	49	c("EGFR", "ATP6V1C2", "MET", "MAPK8", "NFKB1", "PLCG1", "HBEGF", "NOD1", "CASP3", "NFKBIA", "ATP6V0A4", "ADAM17")	0
KEGG_PATHOGENIC_ESCHERICHIA_COLI_INFECTION	0.230588	0.436435	0.351783	1.172	13526	38	c("LY96", "CD14", "ACTG1", "TUBA1C", "ARPC1B", "TUBB4B", "TUBA4A", "ARPC5L", "KRT18", "ACTB", "TUBB2A", "ARPC4", "ARPC1A", "ARPC2")	0
KEGG_LEISHMANIA_INFECTION	0.887894	0.948927	0.219377	0.714105	51670	34	c("CYBA", "IFNGR2", "MAPK13", "C3")	0
KEGG_PATHWAYS_IN_CANCER	0.000511362	0.00462759	-0.328087	-1.56562	15	202	c("TRAF1", "FGFR3", "COL4A4", "ZBTB16", "NCOA4", "EGFR", "MITF", "BMP4", "PLD1", "PTCH1", "EPAS1", "E2F2", "FZD7", "FZD5", "PIK3R1", "FGFR1", "FGF1", "MET", "CEBPA", "TCF7L1", "WNT7B", "ERBB2", "FZD8", "PIAS1", "MAPK8", "NFKB1", "CDK2", "PIK3CB", "CBLB", "DAPK1", "PIK3CA", "MSH2", "PLCG1", "FGFR2", "FZD3", "LAMB1", "FZD1", "CDKN1B", "AXIN2", "IGF1R", "PRKCA", "CBL", "STAT5B", "TCF7L2", "PIAS3", "…	0
KEGG_COLORECTAL_CANCER	0.34846	0.552896	-0.283688	-1.05945	14074	48	c("PIK3R1", "TCF7L1", "MAPK8", "PIK3CB", "PIK3CA", "MSH2", "AXIN2", "TCF7L2", "CASP3")	0
KEGG_RENAL_CELL_CARCINOMA	0.597796	0.754799	-0.241633	-0.922043	23872	53	c("EPAS1", "PIK3R1", "MET", "PIK3CB", "PIK3CA", "FLCN", "PIK3R3", "GAB1", "PAK4", "CREBBP", "SOS1", "VHL", "NRAS", "TGFB1", "CRK", "SOS2", "EP300", "TGFB3", "PAK1")	0
KEGG_PANCREATIC_CANCER	0.0796171	0.223265	-0.344537	-1.32556	3168	55	c("EGFR", "PLD1", "E2F2", "PIK3R1", "ERBB2", "MAPK8", "NFKB1", "PIK3CB", "PIK3CA")	0
KEGG_ENDOMETRIAL_CANCER	0.0138538	0.0613557	-0.448431	-1.60088	570	39	c("EGFR", "PIK3R1", "TCF7L1", "ERBB2", "PIK3CB", "PIK3CA", "AXIN2", "TCF7L2", "PDPK1", "PIK3R3", "ILK", "CASP9", "SOS1", "FOXO3", "CDH1", "NRAS", "SOS2")	0
KEGG_GLIOMA	0.249816	0.456994	-0.312312	-1.13866	10187	43	c("EGFR", "E2F2", "CAMK2G", "PIK3R1", "PIK3CB", "PIK3CA", "PLCG1", "IGF1R", "PRKCA")	0
KEGG_PROSTATE_CANCER	0.0845128	0.23371	-0.329448	-1.30095	3295	63	c("EGFR", "E2F2", "PIK3R1", "FGFR1", "TCF7L1", "ERBB2", "NFKB1", "CDK2", "PIK3CB", "PIK3CA", "FGFR2", "CDKN1B", "IGF1R", "TCF7L2", "FOXO1", "CREB1", "NFKBIA", "CREB3L2", "PDPK1", "PIK3R3", "HSP90B1", "ATF4", "CASP9", "CREB3L1", "CREBBP", "SOS1", "NRAS", "SOS2", "EP300")	0
KEGG_THYROID_CANCER	0.638322	0.783907	0.300761	0.874504	36024	21	c("PPARG", "MAP2K1", "HRAS", "MAP2K2", "RXRA")	0
KEGG_BASAL_CELL_CARCINOMA	4.67115e-05	0.000681787	-0.67413	-2.15987	1	25	c("BMP4", "PTCH1", "FZD7", "FZD5", "TCF7L1", "WNT7B", "FZD8", "FZD3", "FZD1", "AXIN2", "TCF7L2", "DVL2")	0
KEGG_MELANOMA	0.08463	0.233812	-0.386592	-1.35454	3518	36	c("EGFR", "MITF", "E2F2", "PIK3R1", "FGFR1", "FGF1", "MET", "PIK3CB", "PIK3CA", "IGF1R")	0
KEGG_BLADDER_CANCER	0.483736	0.665274	-0.296805	-0.979441	20611	28	c("FGFR3", "EGFR", "E2F2", "ERBB2", "DAPK1")	0
KEGG_CHRONIC_MYELOID_LEUKEMIA	0.498541	0.674333	-0.248647	-0.975645	19472	61	c("E2F2", "PIK3R1", "NFKB1", "PIK3CB", "CBLB", "PIK3CA", "CDKN1B", "CBL", "STAT5B", "NFKBIA", "ABL1", "TGFBR1", "PIK3R3", "MECOM", "BCR", "CTBP2", "SOS1", "RUNX1", "HDAC1", "NRAS", "TGFB1", "CRK", "SOS2")	0
KEGG_ACUTE_MYELOID_LEUKEMIA	0.134054	0.313222	-0.344971	-1.25773	5466	43	c("ZBTB16", "PIK3R1", "CEBPA", "TCF7L1", "NFKB1", "PIK3CB", "PIK3CA", "STAT5B", "TCF7L2")	0
KEGG_SMALL_CELL_LUNG_CANCER	0.0398358	0.134613	-0.360911	-1.41209	1561	60	c("TRAF1", "COL4A4", "APAF1", "E2F2", "PIK3R1", "PIAS1", "NFKB1", "CDK2", "PIK3CB", "PIK3CA", "LAMB1", "CDKN1B", "PIAS3", "NFKBIA", "LAMB2", "PIK3R3", "XIAP", "PIAS2", "ITGA3", "PIAS4", "CASP9", "BIRC2")	0
KEGG_NON_SMALL_CELL_LUNG_CANCER	0.0987723	0.25847	-0.369693	-1.31978	4070	39	c("EGFR", "E2F2", "PIK3R1", "ERBB2", "PIK3CB", "PIK3CA", "PLCG1", "PRKCA", "PDPK1", "PIK3R3", "CASP9", "RASSF1", "SOS1", "STK4", "FOXO3", "NRAS", "SOS2")	0
KEGG_SYSTEMIC_LUPUS_ERYTHEMATOSUS	0.499324	0.674769	-0.319612	-0.966866	21797	20	c("C6", "HIST4H4", "TROVE2", "H2AFV")	0
KEGG_HYPERTROPHIC_CARDIOMYOPATHY_HCM	0.652029	0.793786	-0.260625	-0.880455	27409	31	c("ITGA1", "MYH7", "ITGA9")	0
KEGG_ARRHYTHMOGENIC_RIGHT_VENTRICULAR_CARDIOMYOPATHY_ARVC	0.823873	0.914478	-0.234478	-0.766257	35166	27	c("ITGA1", "ITGA9", "TCF7L1", "TCF7L2", "ATP2A2")	0
KEGG_DILATED_CARDIOMYOPATHY	0.175719	0.370987	-0.356529	-1.22314	7359	33	c("ITGA1", "MYH7", "ITGA9", "ADCY7", "ADRB1", "ADCY6")	0
KEGG_VIRAL_MYOCARDITIS	0.758034	0.872426	-0.251756	-0.806608	32455	25	c("MYH7", "CAV1", "CASP3", "ABL1", "MYH10", "CASP9", "SGCB", "ABL2", "MYH14", "ICAM1")	0
GO_POSITIVE_REGULATION_OF_VIRAL_TRANSCRIPTION	0.926748	0.973479	0.208939	0.66616	53717	31	c("GTF2F1", "GTF2F2", "POLR2G", "SMARCA4", "JUN", "POLR2K", "POLR2F", "CTDP1", "PFN1", "SMARCB1", "POLR2H", "TAF11", "POLR2B", "POLR2E")	0
GO_CARDIAC_CHAMBER_DEVELOPMENT	0.000968004	0.0077947	-0.430217	-1.75862	36	75	c("NPY2R", "RBP4", "ADAMTS1", "ID2", "BMP4", "MYH7", "OVOL2", "PRDM1", "JAG1", "NOTCH2", "CITED2", "FRS2", "NOTCH1", "PTK7", "FGFR2", "SOX4", "VANGL2", "FZD1", "GATA6")	0
GO_CIRCADIAN_RHYTHM	0.167256	0.360537	-0.285755	-1.17976	6342	79	c("ID3", "ID4", "ID2", "ID1", "SIRT1", "CRY2", "PER1", "NR1D1", "NCOA2", "KLF10", "RAI1", "ARNTL", "CSNK1E", "ATP7B", "HNF1B", "KDM5A", "KLF9")	0
GO_SPINAL_CORD_DEVELOPMENT	0.102042	0.263023	-0.377414	-1.32238	4242	36	c("PTCH1", "DPYSL2", "SOX12", "NOTCH1", "SOX4", "SLIT2", "CACNA1A", "PBX3", "RNF2", "AKAP5", "PTBP2", "BAG3", "IFT172", "GIGYF2", "ERCC2", "LMO4", "PKD1", "SHH", "VLDLR", "PKD2")	0
GO_PLATELET_DERIVED_GROWTH_FACTOR_RECEPTOR_SIGNALING_PATHWAY	0.259529	0.467985	-0.35074	-1.1462	11077	27	c("NRP1", "TXNIP", "CLASP2", "CSRNP1", "JAK2", "ABL1", "GAB1", "TIPARP", "BCR", "MYO1E", "ARID5B", "IQGAP1", "PIK3C2A")	0
GO_POSITIVE_REGULATION_OF_EPITHELIAL_CELL_DIFFERENTIATION	0.00153793	0.0114096	-0.629205	-1.92746	66	21	c("BMP4", "VDR", "GDNF", "PTCH1", "OVOL2", "RFX3", "ADAMTS9", "NOTCH1", "CLDN5")	0
GO_POSITIVE_REGULATION_OF_KINASE_ACTIVITY	0.0043302	0.0258838	-0.280168	-1.38368	124	268	c("HSPA2", "ITGA1", "GADD45B", "FGFR3", "SRCIN1", "GADD45G", "EGFR", "BMP4", "ACVR2B", "SIRT1", "MADD", "VAV2", "ADCY7", "PFKFB2", "FZD5", "INSR", "FGFR1", "TAOK3", "FGF1", "ADCY6", "IRS1", "RIPK1", "RAPGEF2", "MAP3K3", "ERBB3", "ERBB2", "FZD8", "DUSP6", "STRADB", "UNC119", "PIK3CB", "FRS2", "DSTYK", "PIK3CA", "ATG14", "PPP1R9A", "PLCG1", "SDC4", "VANGL2", "MAP3K12", "PINK1", "CDKN1B", "ANG", "MA…	0
GO_NEGATIVE_REGULATION_OF_TRANSCRIPTION_FACTOR_IMPORT_INTO_NUCLEUS	0.986888	1	0.171904	0.539936	56824	29	c("ZC3H12A", "NFKBIL1", "CCDC22", "LITAF", "FAF1", "AKAP1", "SRI", "PPM1A", "RAB23", "KEAP1", "CREB3", "MTOR", "PSMD10", "CYLD")	0
GO_POTASSIUM_ION_TRANSPORT	0.269304	0.477397	-0.33513	-1.13215	11320	31	c("KCNJ13", "SLC12A6", "KCNC3", "CDK2", "KCNJ15", "CDKN1B", "SLC24A4", "KCNJ2", "KCNE2", "SLC12A4", "REST")	0
GO_REGULATION_OF_T_CELL_RECEPTOR_SIGNALING_PATHWAY	0.2262	0.431444	0.447488	1.21229	12561	16	c("LGALS3", "PTPN2", "MALT1", "PHPT1", "CEACAM1", "PAWR", "DUSP3")	0
GO_NEGATIVE_REGULATION_OF_EPITHELIAL_CELL_PROLIFERATION	0.124784	0.301053	-0.307911	-1.23529	4829	68	c("AGER", "EFNB2", "BMP4", "VDR", "PTCH1", "MTSS1", "SPARC", "CAV1", "FGFR2", "CDKN1B", "KLF9", "MEN1", "NR2F2")	0
GO_MOVEMENT_IN_ENVIRONMENT_OF_OTHER_ORGANISM_INVOLVED_IN_SYMBIOTIC_INTERACTION	0.669991	0.809584	-0.240646	-0.88174	27204	44	c("LDLR", "EFNB2", "ANPEP", "PVR", "CAV1", "ACE2", "LAMP3", "TFRC", "SCARB1")	0
GO_REGULATION_OF_PROTEIN_TARGETING_TO_MITOCHONDRION	0.491795	0.669547	0.266969	0.978925	29970	61	c("OSCP1", "WDR75", "KAT2A", "CYB5R1", "PDCD5", "WDR46", "UBL5", "VPS11", "SAE1", "RUVBL1", "PSMD8", "U2AF1", "PSMB7", "RPL28", "LRRK2", "UBE2L3", "TOMM7", "UBE2J2", "STARD7", "HAX1", "PARL", "ATPIF1", "NKAP", "SIRT4", "ACTL6A", "PLAGL2", "MICALL2", "BAP1")	0
GO_REGULATION_OF_ESTABLISHMENT_OF_PLANAR_POLARITY	0.114158	0.283987	0.319986	1.25269	7184	89	c("PSMB9", "PSMB8", "PSMB5", "PSMA3", "PSMB10", "UBA52", "PSMB3", "PSMC5", "PSMD14", "PSMC6", "PSMD11", "PSMA4", "PSMA1", "GPC4", "UBC", "PSMB2", "PSMD13", "AP2M1", "PSMB1", "PSMD2", "PSMD12", "PSMD1", "PSMC1", "PSMA2", "PSMA7", "PSMC4", "PSMD8", "FZD2", "PSMC2", "PSMB6", "PSMB7", "PSMD7", "ROR1", "PSMB4", "PSMA6", "PSME1", "PSMC3", "RPS27A", "PSMD6", "PSME3", "PSME2", "PSMD3", "PFN1", "PSMD4", "…	0
GO_NEUROMUSCULAR_JUNCTION_DEVELOPMENT	0.29142	0.495074	-0.378653	-1.12962	12774	19	c("ETV5", "ANK3", "ERBB2", "APP", "COL4A5", "LAMB2", "UNC13B")	0
GO_MITOTIC_CYTOKINESIS	0.421256	0.617519	-0.353901	-1.02382	18616	17	c("USP8", "ANK3", "STMN1", "SPTBN1", "MYH10")	0
GO_NEGATIVE_REGULATION_OF_RESPONSE_TO_ENDOPLASMIC_RETICULUM_STRESS	0.951481	0.984024	0.197457	0.633783	55222	32	c("GRINA", "SVIP", "PARK7", "DERL2", "USP14", "HERPUD1", "LRRK2")	0
GO_SMAD_PROTEIN_SIGNAL_TRANSDUCTION	0.609032	0.764154	0.293207	0.897583	34874	26	c("GDF15", "SKI", "GDF5")	0
GO_CYTOPLASMIC_TRANSLATION	0.000102703	0.00122531	0.618022	2.03541	5	36	c("EIF4EBP1", "MRTO4", "RPLP1", "EIF2D", "EIF3D", "RPL7L1", "RPL15", "RPL8", "RPL36A", "EIF3B", "RPLP0", "DENR", "RPL29", "EIF3F", "RPL31", "RPL26", "MRPL2", "RPL9", "RPL6", "SSB", "RPL7", "CDC123", "RPLP2", "RPL35A", "RPL36", "GSPT1", "RPL22")	0
GO_MEIOTIC_CHROMOSOME_SEGREGATION	0.657373	0.798015	0.299456	0.860022	37040	20	c("SMC2", "MLH3", "REC8", "PTTG1")	0
GO_POSITIVE_REGULATION_OF_CALCIUM_ION_TRANSPORT	0.437352	0.628815	0.296076	1.0121	25899	43	c("LGALS3", "BAX", "GSTO1", "GSTM2")	0
GO_REGULATION_OF_DOUBLE_STRAND_BREAK_REPAIR	0.691261	0.825391	-0.278168	-0.841493	30176	20	c("FIGN", "TERF2IP", "KDM1A", "RPA2", "TRIP12", "TEX15", "DEK")	0
GO_RNA_DEPENDENT_DNA_BIOSYNTHETIC_PROCESS	0.170745	0.365522	0.456262	1.27571	9559	18	c("NHP2", "PINX1", "GAR1", "PTGES3", "NOP10", "RFC1", "PPIA")	0
GO_REGULATION_OF_G_PROTEIN_COUPLED_RECEPTOR_PROTEIN_SIGNALING_PATHWAY	0.383278	0.583197	-0.284145	-1.04112	15562	44	c("MGLL", "KLK14", "ARRDC3", "RAMP2", "GPRASP1", "ADRB2", "ECE1")	0
GO_DENDRITE_DEVELOPMENT	0.00481451	0.0280335	-0.477489	-1.72248	196	41	c("TULP1", "NRP1", "CTNND2", "SCARF1", "SRGAP2", "BTBD3", "CACNA1A", "APP", "MECP2", "SLC9A6", "MEF2A", "BAIAP2", "UBA6", "KLF7", "PAK4", "RBFOX2", "CELSR2", "VLDLR", "HDAC2", "STRN")	0
GO_MEMORY	0.927024	0.973479	0.20416	0.680175	54381	38	c("KCNK2", "FEN1", "PTGS1", "NQO2", "ITPR3", "ATAD1")	0
GO_NEURON_DEVELOPMENT	7.1541e-05	0.000925285	-0.320739	-1.60459	1	299	c("TULP1", "CTHRC1", "FRY", "ITGA1", "AGER", "ID2", "NRP1", "EFNB1", "EFNB2", "SEMA5A", "DGKG", "GDNF", "LIFR", "CTNND2", "NRP2", "CAMSAP1", "PRDM1", "EPHA7", "NR4A2", "SCARF1", "ANKRD27", "TBC1D24", "ANK3", "SLIT3", "FGFR1", "SRGAP2", "CAMSAP3", "RAPGEF2", "PLXNB1", "DPYSL2", "BTBD3", "ERBB2", "BCL11B", "SGK1", "APBB2", "PLXNA2", "CAMSAP2", "NR4A3", "SEC24B", "DOCK7", "NOTCH1", "TOPORS", "TOP2B"…	0
GO_ENDOTHELIAL_CELL_DEVELOPMENT	0.0654386	0.191468	-0.414304	-1.41032	2745	32	c("ID1", "MET", "RAPGEF2", "WNT7B", "VEZF1", "MARVELD2", "RAP2C", "CLIC4", "F2RL1", "EZR", "ARHGEF26", "RAP2B", "ICAM1", "RAPGEF6", "PDE4D", "MYADM", "RAP1B", "CTNNB1")	0
GO_REGULATION_OF_CELL_ACTIVATION	0.603265	0.75969	0.216005	0.94022	40983	184	c("MIF", "LGALS3", "CDKN1A", "SPINK5", "PDGFA", "ANXA1", "LAMP1", "HSPD1", "GLMN", "RIPK2", "HMOX1", "ADORA2B", "PLSCR1", "PTPN2", "ZC3H12A", "MALT1", "PYCARD", "DNAJA3", "PRR5", "THBS1", "HSPH1", "ATP11C", "HFE", "EXOSC3", "RHBDD3")	0
GO_MULTICELLULAR_ORGANISM_AGING	0.267897	0.476316	-0.415104	-1.1615	11959	15	c("TFCP2L1", "BBC3", "WRN", "MSH2")	0
GO_ATP_DEPENDENT_CHROMATIN_REMODELING	0.468721	0.655537	-0.275358	-0.988235	19225	40	c("HIST4H4", "CECR2", "RSF1", "SMARCC2", "NASP", "GATAD2B", "CHD4")	0
GO_ANATOMICAL_STRUCTURE_FORMATION_INVOLVED_IN_MORPHOGENESIS	4.27991e-05	0.000638903	-0.335218	-1.7475	0	455	c("CTHRC1", "RBP4", "BCL2L11", "FBN2", "PDPN", "CCNO", "KLF4", "ENPEP", "UNC13D", "HHEX", "ADAMTS1", "SEMA4C", "CDC14A", "PLCD3", "NRP1", "EFNB2", "SEMA5A", "BMP4", "SLC12A6", "ID1", "GDNF", "PTCH1", "APAF1", "ACVR2B", "SIRT1", "TNFSF12", "NRP2", "OVOL2", "TET1", "EPAS1", "VAV2", "EPHB4", "EIF2AK3", "MMP15", "ANPEP", "DUSP1", "JAG1", "MFGE8", "DLC1", "BCL6", "THBS3", "FZD5", "SH3PXD2A", "HSPG2", …	0
GO_ION_TRANSPORT	0.000672721	0.00588732	0.301736	1.44766	51	481	c("STEAP4", "PPARG", "AQP3", "FABP3", "COX6A2", "KCNK2", "LCN2", "COX7A1", "SLC5A1", "SLC1A4", "BAX", "SLC39A11", "SCNN1B", "SLC16A12", "TMEM37", "COX8A", "SLC44A4", "COX5A", "SLC38A1", "SLC25A1", "ATP5B", "COX7C", "COX7A2", "COMMD3", "ASNA1", "ATP5C1", "SLC7A1", "ANXA1", "UQCR11", "ANO1", "SLC7A6", "ATP5G1", "TOMM40", "SLC25A3", "ATP6V1D", "UQCRQ", "NDUFA4", "SLC12A7", "SFXN1", "SCO2", "COX17", …	0
GO_LIPID_MODIFICATION	0.0177328	0.0724937	-0.317433	-1.40535	628	119	c("ACOXL", "PIK3C2G", "FGFR3", "EGFR", "TTC7B", "IRS2", "PIK3R1", "FGFR1", "FGF1", "IRS1", "ERBB3", "ERBB2", "PIK3CB", "FRS2", "PIK3CA", "PIK3C2B", "FGFR2", "MTM1", "HBEGF", "SYNJ1", "INPP5K", "PIKFYVE", "INPP5B", "SPHK2", "OCRL")	0
GO_NEGATIVE_REGULATION_OF_PROTEIN_COMPLEX_ASSEMBLY	0.304564	0.508418	0.297317	1.09624	18578	63	c("VILL", "CLU", "PMEPA1", "EIF4EBP1", "TWF2", "VDAC2", "DNAJC15", "SVIP", "PARK7", "IMPACT", "TWF1", "SIRT2", "PFN2")	0
GO_SINGLE_FERTILIZATION	0.0856154	0.235938	0.45942	1.39371	4895	25	c("GNPDA1", "HEXB", "CCT8", "PARK7", "B4GALT1", "CCT7", "UBXN8", "CCT4", "CCT3", "TARBP2", "SLIRP", "CCT2")	0
GO_LEUKOCYTE_ACTIVATION	0.248593	0.456144	-0.231911	-1.08462	8127	173	c("UNC13D", "HHEX", "NDRG1", "ID2", "MAFB", "IRF1", "SATB1", "BCL6", "FZD7", "FZD5", "MERTK", "PIK3R1", "FOXP1", "KIF13B", "CADM1", "BCL11B", "ZFP36L2", "FZD8", "NOTCH2", "NR4A3", "PRKCE", "ITFG2", "MSH2", "IL18R1", "SOX4", "PKNOX1", "STAT5B", "SLC7A2", "CCND3", "LBP", "TXLNA", "IFNAR1", "PRKCD", "RC3H2", "PSEN1", "F2RL1", "CHD7", "ZBTB1", "JMJD6", "ABL1", "PRKDC", "ADAM17", "TLR4", "TOLLIP", "RN…	0
GO_NEGATIVE_REGULATION_OF_MAP_KINASE_ACTIVITY	0.0174189	0.0716111	-0.408125	-1.53817	701	50	c("MAPK8IP1", "PDCD4", "BMP4", "DUSP1", "SPRY1", "DUSP6", "AIDA", "CAV1", "INPP5K", "SPRED2", "PRKCD", "MAPK7", "SPRY2", "DUSP14", "DUSP16", "HIPK3", "HMGCR", "DUSP5", "MBIP", "GPS2")	0
GO_SYNAPTIC_VESICLE_LOCALIZATION	0.954062	0.984024	0.190154	0.65614	56676	45	c("SNAP47", "TC2N", "BLOC1S2", "STON2", "DTNBP1", "SNAP23", "SYT7")	0
GO_PHENOL_CONTAINING_COMPOUND_METABOLIC_PROCESS	0.00398048	0.0243409	-0.645875	-1.84075	176	16	c("HDC", "SULT1A1", "EPAS1", "NR4A2")	0
GO_REGULATION_OF_ANTIGEN_RECEPTOR_MEDIATED_SIGNALING_PATHWAY	0.327416	0.532574	0.396377	1.10827	18331	18	c("LGALS3", "PTPN2", "MALT1", "PHPT1", "CEACAM1", "PAWR", "DUSP3")	0
GO_ESTABLISHMENT_OF_SPINDLE_ORIENTATION	0.217043	0.4221	-0.418746	-1.21141	9591	17	c("SPRY1", "NUMA1", "CLASP1", "ARHGEF2", "SPRY2", "LLGL1", "MAP4", "NDE1")	0
GO_CARBOHYDRATE_CATABOLIC_PROCESS	0.000705589	0.00611999	0.498919	1.82944	42	61	c("PFKP", "HKDC1", "ALDOA", "GAPDH", "ENO3", "NEU1", "ENO1", "HEXB", "NUDT5", "PGAM1", "NAGA", "PGK1", "AKR1A1", "DERA", "AGL", "GAA", "GALE", "GALK1", "STBD1", "TPI1", "GPD2", "MAN2B2", "LDHA", "ALDH1A1", "MANBA", "PGM2", "DCXR")	0
GO_LABYRINTHINE_LAYER_DEVELOPMENT	0.0201075	0.0793174	-0.479985	-1.59629	852	29	c("PLCD3", "OVOL2", "FZD5", "SOCS3", "WNT7B", "FGFR2", "JUNB", "BIRC6", "SENP2", "GRHL2", "GAB1", "NSDHL")	0
GO_NEUROLOGICAL_SYSTEM_PROCESS	0.460759	0.65	0.222515	0.998372	32201	239	c("CBR3", "ADORA1", "KCNK2", "SLC1A4", "SCNN1B", "SOD2", "P2RY2", "HEXB", "GPX1", "AARS", "GCH1", "HOMER2", "TIMM10", "FEN1", "NDUFB9", "ANO1", "RABGGTB", "CRYZ", "TIMM8B", "SPG20", "PPT1", "SPATA7", "KPTN", "CLN3", "HIF1A", "DNAJC19", "TPP1", "TIMM9")	0
GO_EXCRETION	0.165035	0.358659	0.4845	1.29076	9135	15	c("AQP3", "SCNN1B", "HMOX1", "ADORA2B", "NPHP1", "GRHPR", "CLCN5")	0
GO_DIGESTION	0.0145271	0.0633772	-0.497955	-1.64323	618	28	c("PGC", "RBP4", "ENPEP", "LDLR", "VDR", "MUC4", "ACE2", "SCARB1", "CD36", "TLR4", "EZR", "PLA2G1B")	0
GO_POSITIVE_REGULATION_OF_MITOTIC_NUCLEAR_DIVISION	0.41372	0.611172	0.343837	1.03274	23567	24	c("RANBP1", "BECN1", "NSMCE2", "BTC", "ANAPC11", "ANAPC10", "PHB2")	0
GO_HINDBRAIN_DEVELOPMENT	0.381504	0.581359	-0.25865	-1.03406	14780	67	c("SEMA4C", "MAFB", "DLC1", "NCOA2", "LDB1", "PLXNA2", "SEC24B", "CACNA1A", "HNF1B", "NR2C2", "MECP2", "SOCS7", "HSPA5", "LRP6", "PTBP2", "MDK", "ABL1")	0
GO_OLIGOSACCHARIDE_METABOLIC_PROCESS	0.177797	0.373349	0.365858	1.22597	10451	39	c("GLA", "NEU1", "HEXB", "ST6GAL1", "ST8SIA6", "GAA", "MGAT4B", "ST3GAL4", "B4GALT1")	0
GO_CHROMOSOME_SEGREGATION	0.272598	0.480045	0.260614	1.09513	17994	141	c("RRS1", "PINX1", "SLC25A5", "CENPW", "CDK5RAP2", "KATNB1", "SPC24", "PSRC1", "SMC2", "DDX3Y", "MAD2L1", "TOP1MT", "MLH3", "ZWINT", "NAA60", "BECN1", "REC8", "RPS3", "NUP37", "NUP85", "RANGAP1", "TOP3B", "PTTG1", "SEC13", "CHMP3", "ARL8A", "PMF1", "SEH1L")	0
GO_NEGATIVE_REGULATION_OF_CYCLIN_DEPENDENT_PROTEIN_KINASE_ACTIVITY	0.242884	0.449052	-0.37288	-1.16936	10478	23	c("HEXIM1", "HHEX", "CEBPA", "CDKN1B", "CASP3", "MEN1", "NR2F2", "KAT2B", "DNAJC3")	0
GO_HEMATOPOIETIC_PROGENITOR_CELL_DIFFERENTIATION	0.414506	0.611919	-0.278873	-1.02181	16830	44	c("BMP4", "PYGO1", "TET2", "SIPA1L3", "SIN3A", "SOX4", "SLC7A6OS", "PSEN1", "PRKDC", "REST", "ERCC2", "VPS33B", "SP3", "ABI1", "SHH", "ADAR", "ARHGEF7", "TGFB1", "SSBP3", "EP300")	0
GO_ANTEROGRADE_AXONAL_TRANSPORT	0.424563	0.618887	0.372658	1.02624	23693	17	c("SPG7", "BLOC1S2", "DTNBP1", "BLOC1S3")	0
GO_NEGATIVE_REGULATION_OF_ERK1_AND_ERK2_CASCADE	0.105121	0.269062	-0.385755	-1.32341	4402	33	c("KLF4", "DUSP1", "SPRY1", "ERRFI1", "DUSP6", "CNKSR3", "CAV1", "FLCN", "SPRY2", "ABL1", "TLR4", "EZR")	0
GO_STEROID_BIOSYNTHETIC_PROCESS	0.186875	0.384673	-0.313665	-1.18775	7528	51	c("INSIG1", "DHCR24", "LSS", "HMGCS2", "TFCP2L1", "ACLY", "MVD", "STARD3", "LBR", "PBX1", "SCARB1", "PRKAG2", "IDI1", "NSDHL", "HMGCR", "FDPS", "INSIG2", "HSD17B11")	0
GO_ALDITOL_PHOSPHATE_METABOLIC_PROCESS	0.341886	0.544988	0.386046	1.09402	19201	19	c("PLA2G12A", "LPCAT3", "PLSCR1", "ABHD12", "GPD2", "ACP6", "SERINC2", "PLA2G16", "GK")	0
GO_REGULATION_OF_PROTEIN_TYROSINE_KINASE_ACTIVITY	0.272793	0.480056	-0.320654	-1.1235	11342	36	c("SRCIN1", "ERRFI1", "ERBB3", "SH3BP5L", "UNC119", "CAV1", "ERCC6", "RAP2C", "APP", "DVL2", "PSEN1")	0
GO_REGULATION_OF_INTERFERON_BETA_PRODUCTION	0.468668	0.655537	-0.294789	-0.98796	19781	30	c("IRF1", "ZBTB20", "DDX58", "DDX3X", "IFNAR1", "POLR3B", "TLR4", "RNF216", "RNF135", "HMGB2")	0
GO_DNA_TEMPLATED_TRANSCRIPTION_ELONGATION	0.850447	0.92905	0.207607	0.785775	52401	73	c("MNAT1", "ELP2", "TAF1B", "GTF2F1", "GTF2F2", "GTF2H4", "GTF2A2", "CCNH", "SSRP1", "CD3EAP", "POLR2G", "ADRM1", "POLR1C", "TWISTNB", "POLR2K", "TAF10", "POLR2F", "CTDP1", "GTF2H5", "CDK7", "GTF2B", "GTF2E2", "POLR2H", "ELP4", "POLR1D", "THOC7", "TAF11", "NCBP2", "ENY2", "NCBP1", "POLR2B", "POLR2E")	0
GO_REGULATION_OF_LYASE_ACTIVITY	0.206316	0.408811	-0.379986	-1.20441	8878	24	c("ADCY7", "ADRB1", "ADCY6", "PRKCA", "GABBR1", "ADCY9", "ADRB2", "AKAP5")	0
GO_RESPONSE_TO_NITROGEN_COMPOUND	0.280194	0.487505	0.22475	1.06643	21217	419	c("ASNS", "PPARG", "RRAGD", "FABP3", "GOT1", "SLC25A33", "CDKN1A", "CDO1", "ASS1", "EIF4EBP1", "GSTM1", "NME1", "BAX", "PSMB9", "TRIB3", "GSTP1", "MGMT", "P2RY2", "GSTM2", "CYBA", "AARS", "PPARGC1B", "AREG", "ANXA1", "MGST3", "CYC1", "TYMS", "GNAI1", "ATP6V1D", "RIPK2", "IGFBP5", "HMOX1", "ATP6V0B", "RGS10", "GSS", "PPARGC1A", "PTPN2", "CTSB", "HIF1A", "GNG12", "DDX1", "UQCRC1", "SDC2", "LAMTOR1"…	0
GO_NEGATIVE_REGULATION_OF_TRANSMEMBRANE_TRANSPORT	0.547314	0.712923	-0.261483	-0.943268	22394	41	c("OAZ2", "NEDD4L", "IRS2", "ANK3", "PRKCE", "CAV1")	0
GO_REGULATION_OF_DNA_RECOMBINATION	0.0957948	0.252754	-0.41428	-1.35384	4088	27	c("FIGN", "BCL6", "MSH2", "PAXIP1", "TERF2IP", "KDM1A", "RPA2")	0
GO_REGULATION_OF_LEUKOCYTE_PROLIFERATION	0.138153	0.320494	0.332998	1.24224	8462	67	c("MIF", "LGALS3", "CDKN1A", "GSTP1", "ST6GAL1", "ANXA1", "GLMN", "RIPK2", "PYCARD", "DNAJA3")	0
GO_RESPONSE_TO_ETHANOL	0.260877	0.469727	0.309098	1.12944	15858	60	c("CDO1", "EIF4EBP1", "GSTP1", "MGMT", "CD14", "ST6GAL1", "TYMS", "OXCT1", "ATP5G3", "CTSB")	0
GO_SULFUR_COMPOUND_METABOLIC_PROCESS	0.000954339	0.00774908	0.362963	1.58565	64	190	c("PHGDH", "GSTA3", "CDO1", "GSTM1", "GSTP1", "AASS", "GSTM5", "GSTO1", "HEXB", "GSTM2", "GPX1", "SLC25A1", "ACOT13", "GCLC", "MGST3", "ETHE1", "GCLM", "GSTA4", "HEXA", "MAT1A", "CHAC2", "HSD17B12", "AKR1A1", "PPT1", "GSR", "GSS", "DGAT2", "EEF1E1", "EEF1G", "VNN3", "MSRA", "AGK", "TXN2", "GLRX2", "DLAT", "SUCLG2", "NFS1", "GSTT2", "ACSF3", "ESD", "ARSB", "GLO1", "ADO", "ST3GAL4", "B4GALT1", "DNM…	0
GO_REGULATION_OF_CELL_CYCLE_CHECKPOINT	0.648872	0.792253	0.301513	0.865929	36561	20	c("RNASEH2B", "CDK5RAP2", "MAD2L1", "CRY1")	0
GO_POSITIVE_REGULATION_OF_DNA_REPLICATION	0.464172	0.653204	-0.26047	-0.990252	18616	52	c("KLF4", "EGFR", "BMP4", "INSR", "HMBOX1", "CDK2", "TNFAIP1", "IGF1R")	0
GO_NEGATIVE_REGULATION_OF_NEURON_APOPTOTIC_PROCESS	0.191746	0.39136	0.314828	1.18309	11777	70	c("BAX", "SOD2", "SIX4", "AARS", "GCLC", "GCLM", "HMOX1", "PPT1", "PPARGC1A", "CLN3", "HIF1A", "VEGFB", "GDF5", "PARK7", "CRLF1", "HSP90AB1")	0
GO_POSITIVE_REGULATION_OF_REPRODUCTIVE_PROCESS	0.656055	0.797359	0.316165	0.856522	36433	16	c("C1QBP", "P2RY2", "ACVR1B", "SIRT2")	0
GO_NUCLEOTIDE_PHOSPHORYLATION	0.00173787	0.0125738	0.564199	1.82453	100	33	c("NME1", "PFKP", "HKDC1", "ALDOA", "GAPDH", "ENO3", "ENO1", "PGAM1", "PGK1", "NME4", "NME6", "DTYMK", "CMPK1", "GALK1", "TPI1", "LDHA", "AK2")	0
GO_POSITIVE_REGULATION_OF_GENE_EXPRESSION_EPIGENETIC	0.863052	0.934517	-0.209891	-0.765244	35196	43	c("HIST4H4", "TET1", "ATAD2", "PHF8", "ERCC6", "TBP", "ARID1B", "KAT2B", "DEK", "ARID1A", "PHF2")	0
GO_REGULATION_OF_MRNA_METABOLIC_PROCESS	0.70398	0.836019	-0.210694	-0.892561	25947	92	c("SAP18", "TOB1", "ZFP36L2", "CNOT1", "ZFP36", "TNRC6B", "PAF1", "GTPBP1", "JMJD6", "SRSF2", "RBM5", "FMR1", "SNRNP70", "CPEB3", "RC3H1", "TNRC6C", "DDX5", "PABPN1", "CPSF4", "SYNCRIP", "SAFB", "WTAP", "RBFOX2", "ZC3HAV1", "DYRK1A", "TRA2B", "TIA1", "CTR9", "HNRNPL", "RNPS1", "RBM10", "SFSWAP", "RNF20", "RBM15B", "CCNT1", "UPF1", "HNRNPR", "SRSF4", "RNF40", "CNOT8", "PTBP1")	0
GO_POSITIVE_REGULATION_OF_PROTEIN_BINDING	0.0861277	0.236386	-0.348817	-1.32086	3469	51	c("CTHRC1", "NRP1", "CAPRIN2", "BAMBI", "BMP4", "PLK2", "RAPGEF2", "CAV1", "EPB41L5", "TCF7L2", "MEN1", "SPPL3")	0
GO_LENS_FIBER_CELL_DIFFERENTIATION	0.015814	0.0667981	-0.603893	-1.68975	705	15	c("MAF", "WNT7B", "KDM5B", "FRS2", "VIM", "EPHA2", "SKIL")	0
GO_SENSORY_PERCEPTION	0.567499	0.730105	0.228787	0.948873	37072	129	c("ADORA1", "SCNN1B", "P2RY2", "HEXB", "GPX1", "HOMER2", "TIMM10", "NDUFB9", "ANO1", "RABGGTB", "CRYZ", "TIMM8B", "PPT1", "SPATA7", "KPTN", "DNAJC19", "TIMM9")	0
GO_HEPATICOBILIARY_SYSTEM_DEVELOPMENT	0.113643	0.283187	-0.299053	-1.23764	4293	80	c("ARG1", "HHEX", "AK4", "HMGCS2", "CEBPA", "TET2", "RB1CC1", "UPF2", "THRA", "CITED2", "JARID2", "PIK3CA", "NOTCH1", "POU2F1", "GATA6", "STAT5B", "HNF1B", "PTPN3", "LBP", "ADRB2")	0
GO_FATTY_ACID_CATABOLIC_PROCESS	0.664712	0.804202	0.246245	0.881352	40004	54	c("PHYH", "BDH2", "ACADL", "ETFA", "ACAD9", "ACADVL", "ACOX1", "NUDT19", "CPT2", "GCDH", "ECH1", "ACAD11", "HADHB", "AMACR", "ETFB", "PCCA", "DECR1", "SLC25A17", "ACADS", "HSD17B4", "ACOT8")	0
GO_REGULATION_OF_VESICLE_FUSION	0.363439	0.567993	-0.299684	-1.05643	15057	37	c("TBC1D4", "TBC1D30", "TBC1D2B", "ANKRD27", "TBC1D8B")	0
GO_MITOCHONDRIAL_RESPIRATORY_CHAIN_COMPLEX_I_BIOGENESIS	1.67501e-05	0.000400569	0.741897	2.61327	0	50	c("NDUFAF4", "NDUFA12", "NDUFAB1", "NDUFB9", "NDUFA5", "NDUFC1", "NDUFA1", "NDUFS7", "NDUFS6", "NDUFA9", "NDUFAF1", "NDUFB6", "NDUFA10", "TIMMDC1", "ECSIT", "NDUFV1", "NDUFS3", "NDUFA11", "NDUFB5", "NDUFA2", "NDUFA13", "BCS1L", "NDUFS5", "NDUFS1", "NUBPL", "NDUFA7", "NDUFS8", "NDUFB8", "NDUFS4", "NDUFB3", "NDUFA8", "NDUFB2", "NDUFV2", "ACAD9", "NDUFAF2", "NDUFB4", "NDUFB7", "NDUFC2", "NDUFB10", "…	0
GO_REGULATION_OF_LIPID_STORAGE	0.285679	0.491489	0.378579	1.13709	16273	24	c("PPARG", "PTPN2", "ZC3H12A", "C3", "LPL")	0
GO_CARBOHYDRATE_TRANSPORT	0.290332	0.495004	0.330117	1.11784	17153	41	c("AQP3", "SLC5A1", "G6PC3", "SLC2A8", "SLC35A1", "M6PR", "SLC35A3", "AQP1", "SLC35B4", "HK1", "SLC35A4", "SLC35B1", "SLC50A1")	0
GO_REGULATION_OF_CELLULAR_RESPONSE_TO_GROWTH_FACTOR_STIMULUS	0.0263741	0.0980135	-0.306692	-1.36323	927	122	c("FBN2", "HHEX", "BAMBI", "BMP4", "SIRT1", "SPRY1", "FGFR1", "FGF1", "TGFB1I1", "TOB1", "VASN", "DUSP6", "CITED2", "DSTYK", "CAV1", "NOTCH1", "FGFR2", "SNX25", "NKX2-1", "SLIT2", "FZD1", "GATA6", "FURIN", "BCL9L", "FLCN", "LEMD3", "CTDSPL2", "MEN1", "NEO1", "SMURF2", "HSPA5", "TRIM33", "SLC9A6", "PRKD2", "SPRY2", "MTMR4", "ABL1", "PRDM16", "PDPK1", "TGFBR1", "ADAM17", "SKIL", "XIAP", "MECOM", "A…	0
GO_EMBRYO_DEVELOPMENT_ENDING_IN_BIRTH_OR_EGG_HATCHING	3.60399e-05	0.000599544	-0.337303	-1.68991	0	304	c("CTHRC1", "RBP4", "BCL2L11", "C6", "HHEX", "SEMA4C", "EGFR", "PLCD3", "BMP4", "PTCH1", "APAF1", "OVOL2", "TET1", "PRDM1", "CECR2", "EPAS1", "DLC1", "FZD5", "SOCS3", "FGFR1", "MBTD1", "KLF2", "CEBPA", "KDM6A", "ITPK1", "WNT7B", "IPMK", "POLG2", "PLXNA2", "TAF8", "SEC24B", "RARG", "NOTCH1", "MSH2", "NASP", "SIN3A", "TAPT1", "PLCG1", "PTK7", "SDC4", "FGFR2", "SOX4", "VANGL2", "JUNB", "FZD3", "FZD1…	0
GO_ANTIGEN_PROCESSING_AND_PRESENTATION_OF_PEPTIDE_OR_POLYSACCHARIDE_ANTIGEN_VIA_MHC_CLASS_II	0.964492	0.989891	0.183071	0.655244	58046	54	c("AP1S1", "SAR1B", "AP1M2", "SEC13", "AP2M1", "CTSD", "CLTA", "DCTN3", "DCTN5", "KIF3A", "ARF1", "DYNLL2", "CLTC", "LGMN")	0
GO_RESPONSE_TO_IONIZING_RADIATION	0.296988	0.500632	0.283831	1.09431	18518	81	c("CDKN1A", "AEN", "BAX", "MGMT", "GPX1", "CYBA", "ANXA1", "LZIC")	0
GO_PROTEIN_EXPORT_FROM_NUCLEUS	0.864572	0.935633	0.234562	0.718054	49507	26	c("HSPA9", "RAN", "XPO5", "CCHCR1")	0
GO_EPITHELIUM_DEVELOPMENT	4.28284e-05	0.000638903	-0.309556	-1.61299	0	454	c("CTHRC1", "ID3", "KLK14", "CCNO", "KLF4", "MAF", "FRMD6", "OVOL1", "ID4", "HHEX", "SEMA4C", "EGFR", "ID2", "NRP1", "FREM2", "EFNB2", "CAT", "MITF", "BMP4", "VDR", "ID1", "GDNF", "PTCH1", "APAF1", "ACVR2B", "OVOL2", "PPL", "PRDM1", "CECR2", "EPHA7", "JAG1", "SATB1", "DLC1", "TXNIP", "SPRY1", "FZD7", "FZD5", "SMAD5", "STARD13", "MAGI2", "ALDOC", "SOCS3", "INSR", "FGFR1", "FGF1", "ERRFI1", "KLF2",…	0
GO_PROTEIN_LOCALIZATION_TO_CYTOSKELETON	0.913563	0.966466	-0.224533	-0.649563	40373	17	c("KLHL21", "DIAPH1", "HOOK3", "C2CD3")	0
GO_NUCLEAR_ENVELOPE_REASSEMBLY	0.573054	0.734021	0.332509	0.915679	31980	17	c("LMNA", "UBXN2A", "EMD", "NSFL1C", "CHMP4B", "CHMP2A", "BANF1", "PPP2CA", "REEP3")	0
GO_INTRINSIC_APOPTOTIC_SIGNALING_PATHWAY_IN_RESPONSE_TO_DNA_DAMAGE_BY_P53_CLASS_MEDIATOR	0.0189947	0.0761817	0.546322	1.62453	1079	23	c("PHLDA3", "CDKN1A", "AEN", "NUPR1", "RPS27L", "PYCARD")	0
GO_REGULATION_OF_AUTOPHAGY	0.728469	0.849687	0.204794	0.890182	49438	182	c("RRAGD", "GAPDH", "WDR75", "KAT8", "ATP6V1D", "RIPK2", "ATP6V0B", "PSAP", "CLN3", "ZC3H12A", "QSOX1", "HIF1A", "SQSTM1", "EXOC4", "VMP1", "KAT2A", "CTSA", "VPS35", "BECN1", "ATP6V1G1", "ATP6V1E1", "SVIP", "PARK7", "RRAGA", "VDAC1", "ATP6V0D1", "ATG7", "SIRT2", "ATP6V1H", "DNM1L", "RUVBL1", "U2AF1", "RPL28", "EXOC1", "LRRK2", "TRIM13", "TSPO", "VPS26A", "ATP6V0A1", "ATP6V1A", "NRBF2")	0
GO_PHOSPHOLIPID_METABOLIC_PROCESS	0.00173182	0.0125611	-0.309408	-1.48317	53	209	c("PIK3C2G", "PON1", "FGFR3", "EGFR", "PLCH2", "PLD1", "TTC7B", "LPCAT1", "FADS1", "IRS2", "PIK3R1", "FGFR1", "LPIN1", "FGF1", "IRS1", "ERBB3", "SGMS1", "ERBB2", "CDS1", "PIK3CB", "MVD", "FRS2", "PIK3CA", "DDHD1", "PIK3C2B", "PLCG1", "FGFR2", "NKX2-1", "MTM1", "PGAP2", "HBEGF", "SYNJ1", "INPP5K", "SERINC5", "GATA6", "PIKFYVE", "INPP5B", "SPHK2", "CHKA", "OCRL", "MTMR14", "SMG1", "PNPLA8", "PCYT1A…	0
GO_AMMONIUM_ION_METABOLIC_PROCESS	0.431916	0.625109	0.265557	1.01215	26710	76	c("SRM", "SLC44A4", "PLA2G12A", "GCH1", "ODC1", "AKR1B10", "PAOX", "LPCAT3", "CLN3", "CHPT1", "ACADL", "SHMT1", "DNMT1", "AMD1", "MAOA", "DHPS", "SMOX", "SMPD1", "SAT1")	0
GO_NCRNA_CATABOLIC_PROCESS	0.495255	0.672066	0.358446	0.971066	27503	16	c("EXOSC8", "EXOSC3", "NUDT16", "EXOSC9", "EXOSC5", "DIS3L2", "EXOSC10", "XRN1", "EXOSC4", "EXOSC2")	0
GO_REGULATION_OF_FAT_CELL_DIFFERENTIATION	0.044332	0.144623	-0.364447	-1.40744	1760	56	c("INSIG1", "ID4", "ZBTB16", "ID2", "SIRT1", "JAG1", "NR1D1", "CEBPA", "TGFB1I1", "ARNTL", "TAF8", "FTO", "MMP11", "FOXO1", "KLF5", "CREB1", "WDFY2", "WWTR1", "CREBL2")	0
GO_REGULATION_OF_RNA_STABILITY	0.0115664	0.0540938	0.359306	1.47614	747	121	c("PSMB9", "PSMB8", "YBX1", "PSMB5", "PSMA3", "ZC3H12A", "EXOSC8", "PSMB10", "UBA52", "PSMB3", "EXOSC3", "PSMC5", "PSMD14", "PSMC6", "PSMD11", "PSMA4", "EXOSC1", "PSMA1", "UBC", "PSMB2", "PSMD13", "PSMB1", "YTHDF2", "EXOSC9", "PSMD2", "PSMD12", "ZC3H14", "PSMD1", "PSMC1", "METTL14", "HNRNPC", "PSMA2", "PSMA7", "PSMC4", "PSMD8", "PSMC2", "PSMB6", "PSMB7", "PSMD7", "PSMB4", "EXOSC5", "PSMA6", "PSME…	0
GO_NEGATIVE_REGULATION_OF_CELL_DEVELOPMENT	0.00011789	0.00134606	-0.380227	-1.73502	3	145	c("FSTL4", "NGEF", "DIXDC1", "ID4", "SEMA4C", "ID2", "NRP1", "SEMA5A", "BMP4", "ID1", "PLK2", "NPR2", "OVOL2", "EPHA7", "JAG1", "ADCY6", "HMG20A", "SRGAP2", "RAPGEF2", "VASN", "EFEMP1", "NFATC4", "CAV1", "ARHGEF1", "NOTCH1", "NKX2-1", "SLIT2", "KANK1", "HNF1B", "PBX1", "APP", "VIM", "PSEN1", "MECP2", "COL3A1", "ARHGEF2", "HOOK3", "SEMA4F")	0
GO_MAMMARY_GLAND_MORPHOGENESIS	0.0140692	0.061934	-0.530896	-1.6649	606	23	c("ARG1", "BMP4", "VDR", "PTCH1", "KDM5B", "CAV1", "FGFR2", "ELF3", "BTRC", "EPHA2")	0
GO_CELLULAR_PROTEIN_COMPLEX_DISASSEMBLY	1.57173e-05	0.000400569	0.612693	2.44551	0	100	c("MRPS18B", "MRPL11", "MRPL39", "N6AMT1", "MRPL35", "DAP3", "MRPS5", "MRPL16", "CHCHD1", "DSTN", "MRPS15", "MRPL42", "MRPL21", "MRPL46", "MRPS16", "MRPS7", "MRPL12", "MRPL37", "MRPS18C", "MRPS35", "MRPL15", "MRPS34", "MRPL27", "MRPL19", "MRPS14", "MRPS11", "MRPL20", "MRPS10", "MRPL51", "MRPL47", "MRPL28", "AURKAIP1", "MRPS24", "MRPS25", "MRPS18A", "MRPL23", "MRPS28", "MRPS30", "MRPS17", "MRPL22"…	0
GO_BODY_MORPHOGENESIS	0.746531	0.86331	-0.252248	-0.816665	31905	26	c("CSRNP1", "CLDN5", "LRP6", "TIPARP", "COL1A1", "NIPBL", "TGFB1", "SSBP3", "ASPH", "ARID5B", "TGFB3")	0
GO_SOMATIC_STEM_CELL_POPULATION_MAINTENANCE	0.00431518	0.0258469	-0.482061	-1.73008	176	40	c("KLF4", "EPAS1", "KLF10", "LDB1", "ZFP36L2", "POLR2A", "SOX4", "VANGL2", "BCL9L", "PBX1", "YAP1", "PRDM16")	0
GO_CYTOPLASMIC_MICROTUBULE_ORGANIZATION	0.597465	0.754707	-0.275355	-0.90866	25457	28	c("FIGN", "TUBGCP4", "CLASP1", "PLK3", "HOOK3", "EZR", "IFT172")	0
GO_POSITIVE_REGULATION_OF_PHOSPHOLIPASE_ACTIVITY	0.0221985	0.0856018	-0.554767	-1.63071	976	18	c("FGFR3", "EGFR", "FGFR1", "PRKCE", "FGFR2", "ANG", "MARCKS", "PRKCD", "PDPK1", "PLA2G1B", "PRKCZ", "ABL2", "GNA13", "GNAQ")	0
GO_NEGATIVE_REGULATION_OF_PEPTIDYL_TYROSINE_PHOSPHORYLATION	0.413791	0.611172	-0.316908	-1.026	17684	26	c("SRCIN1", "ERRFI1", "SH3BP5L", "CAV1", "PRKCD", "PSEN1", "SOCS5", "GPRC5A", "PRKCZ")	0
GO_NUCLEOSIDE_DIPHOSPHATE_METABOLIC_PROCESS	0.00215466	0.0151345	0.51422	1.77435	127	45	c("NME1", "PFKP", "HKDC1", "ALDOA", "GAPDH", "ENO3", "ENO1", "NUDT5", "PGAM1", "PGK1", "NME4", "NME6", "DTYMK", "CMPK1", "NUDT16", "GALK1")	0
GO_MICROTUBULE_POLYMERIZATION_OR_DEPOLYMERIZATION	0.0407513	0.136363	-0.505691	-1.52978	1778	20	c("TPPP3", "CRYAB", "SGK1", "TUBGCP4", "CAV1", "CLASP2", "CLASP1", "STMN1", "NDE1", "GOLGA2", "AKAP9", "SLAIN2")	0
GO_RESPONSE_TO_AMMONIUM_ION	0.800125	0.900216	0.269496	0.753514	44798	18	c("ASS1", "RGS10", "LRRK2", "GNB1")	0
GO_REGULATION_OF_GLUCOSE_IMPORT	0.0649158	0.19032	-0.409971	-1.40648	2718	33	c("IRS2", "PIK3R1", "INSR", "IRS1", "MARCKS", "CREBL2", "PRKAG2", "ADIPOR2", "PIK3R3", "PRKCZ", "GRB10", "APPL1", "RPS6KB1", "PRKCI", "SIRT6")	0
GO_NEGATIVE_REGULATION_OF_PROTEOLYSIS	0.00822877	0.0419036	0.352636	1.48285	542	142	c("SLPI", "SPINK5", "BST2", "RENBP", "CSTB", "GPX1", "PEBP1", "CST8", "SERPINE1", "CLN3", "SFN", "CD44", "MAD2L1", "DNAJA3", "C3", "BAG5", "SERPINB8", "THBS1", "ITIH4", "GIPC1", "HFE", "SVIP", "PARK7", "USP14", "BCL2L12", "SNX12", "PRDX3", "HSP90AB1", "PTTG1", "TIMP2", "HERPUD1", "PSMG2", "SDCBP", "MAD2L2", "UCHL5", "BUB3", "LRRK2")	0
GO_REGULATION_OF_EPITHELIAL_CELL_APOPTOTIC_PROCESS	0.581664	0.7418	-0.2726	-0.920911	24451	31	c("AGER", "SEMA5A", "BMP4", "RAMP2", "TCF7L2", "MAPK7", "ABL1", "SORT1", "PIAS4", "WFS1", "ICAM1", "KRIT1", "TIA1")	0
GO_PHOSPHATIDYLCHOLINE_METABOLIC_PROCESS	0.393112	0.591388	-0.318461	-1.04071	16779	27	c("PON1", "LPCAT1", "LPIN1", "CDS1", "CHKA", "PNPLA8", "PCYT1A", "MECP2")	0
GO_LUNG_EPITHELIUM_DEVELOPMENT	0.00350336	0.0220222	-0.566746	-1.81582	149	25	c("BMP4", "ERRFI1", "KLF2", "WNT7B", "THRA", "NUMA1", "NKX2-1", "GATA6", "CREB1", "YAP1", "GRHL2", "THRB", "FOXA1", "NUMB", "PKD1", "SHH")	0
GO_METENCEPHALON_DEVELOPMENT	0.318269	0.522171	-0.290846	-1.08141	12894	47	c("SEMA4C", "NCOA2", "LDB1", "SEC24B", "CACNA1A", "NR2C2", "MECP2", "HSPA5", "LRP6", "PTBP2", "MDK", "ABL1")	0
GO_ACTIN_FILAMENT_BUNDLE_ORGANIZATION	0.846857	0.928145	-0.22499	-0.754033	35744	30	c("PHACTR1", "TNFAIP1", "BAIAP2L1", "BAIAP2", "EZR", "HSP90B1")	0
GO_RESPIRATORY_GASEOUS_EXCHANGE	0.385508	0.585067	-0.313405	-1.04229	16353	29	c("MAFB", "SFTPA1", "KDM6A", "HNMT", "PBX3", "NDST1", "FUT8", "ADRB2", "MECP2", "ELN")	0
GO_NEGATIVE_REGULATION_OF_PROTEIN_MODIFICATION_BY_SMALL_PROTEIN_CONJUGATION_OR_REMOVAL	0.000108507	0.00127764	0.455482	1.85997	6	116	c("PSMB9", "PINX1", "GCLC", "GLMN", "PSMB8", "PSMB5", "PSMA3", "MAD2L1", "OTUB1", "BAG5", "GTPBP4", "PSMB10", "CRY1", "UBA52", "HFE", "PSMB3", "PARK7", "PSMC5", "RASD2", "RPS3", "PSMD14", "PSMC6", "PSMD11", "PSMA4", "PSMA1", "UBC", "PSMB2", "ANAPC11", "PSMD13", "PSMB1", "PSMD2", "PSMD12", "PSMD1", "PSMC1", "PSMA2", "PSMA7", "MAD2L2", "PSMC4", "ANAPC10", "PSMD8", "UBE2E1", "PSMC2", "PSMB6", "PSMB7…	0
GO_AMINO_ACID_ACTIVATION	5.05093e-05	0.000720189	0.595846	2.06471	2	46	c("SARS", "CARS", "MRPL39", "AARS", "PPA1", "FARSB", "EPRS", "RARS", "EARS2", "FARS2", "NARS", "AARS2", "EEF1E1", "MARS2", "FDXACB1", "NARS2", "TARS2", "MARS", "YARS2", "VARS", "GARS", "AIMP1", "DARS", "TARS", "YARS", "WARS", "IARS", "AIMP2", "PPA2", "FARSA")	0
GO_DENDRITIC_CELL_DIFFERENTIATION	0.792532	0.896506	0.283011	0.753975	43872	15	c("RELB", "CSF2", "BATF")	0
GO_REGULATION_OF_PROTEASOMAL_UBIQUITIN_DEPENDENT_PROTEIN_CATABOLIC_PROCESS	0.613341	0.766807	0.228201	0.925692	39427	111	c("CLU", "TRIB3", "GCLC", "HSPBP1", "GLMN", "MAD2L1", "BAG5", "STUB1", "GIPC1", "HFE", "NSMCE2", "SVIP", "PARK7", "USP14", "HSP90AB1", "ANAPC11", "HERPUD1", "SIRT2", "PSMG2", "SDCBP", "MAD2L2", "ANAPC10", "BUB3", "LRRK2")	0
GO_NEGATIVE_REGULATION_OF_NEURON_DIFFERENTIATION	0.000163256	0.00177397	-0.440081	-1.86729	5	93	c("FSTL4", "NGEF", "DIXDC1", "ID4", "SEMA4C", "ID2", "NRP1", "SEMA5A", "ID1", "PLK2", "EPHA7", "JAG1", "ADCY6", "HMG20A", "RAPGEF2", "EFEMP1", "NFATC4", "CAV1", "ARHGEF1", "NOTCH1", "SLIT2", "KANK1", "PBX1", "APP", "VIM")	0
GO_REGULATION_OF_SKELETAL_MUSCLE_TISSUE_DEVELOPMENT	0.394055	0.591892	-0.34002	-1.04159	17166	21	c("TSC22D3", "ARNTL", "MTM1", "ADRB2", "HMGCR", "DDX5", "SHH", "TGFB1", "NR1D2", "DDX17", "RPS6KB1", "CTNNB1", "PRKAA1")	0
GO_MUSCLE_TISSUE_DEVELOPMENT	0.212764	0.416272	-0.253568	-1.12133	7560	118	c("RBP4", "MYLK", "ID2", "BMP4", "MYH7", "SIK1", "CAV1", "NOTCH1", "FGFR2", "KDM6B", "CFLAR", "PLAGL1", "GATA6", "MARCKS", "BCL9L", "NR2F2", "KLF5", "IFT20", "COL3A1", "HIVEP3", "MEF2A", "SVIL", "UBE4B", "FOXN2", "TIPARP", "SKIL", "MYH10", "ACVR1", "SMAD1", "ARID1A", "MAML1", "AKAP13", "SGCB", "SHH", "CBY1", "MYH14", "PKD2", "PKP2", "EP300")	0
GO_ACID_SECRETION	0.190948	0.390581	-0.422358	-1.2415	8403	18	c("ABCC4", "GLS", "CACNA1A", "PNPLA8", "SLC38A2", "SLC6A9", "UNC13B", "PLA2G1B")	0
GO_POSITIVE_REGULATION_OF_ADAPTIVE_IMMUNE_RESPONSE	0.187134	0.384935	0.395683	1.23228	10739	28	c("B2M", "ANXA1", "HSPD1", "RIPK2", "MALT1", "PYCARD", "C3", "EXOSC3")	0
GO_REGULATION_OF_OSTEOCLAST_DIFFERENTIATION	0.0266022	0.0984282	-0.490479	-1.57146	1138	25	c("TMEM178", "MITF", "MAFB", "PIK3R1", "TOB2", "KLF10")	0
GO_REGULATION_OF_PROTEIN_BINDING	0.109588	0.27543	-0.276807	-1.21278	3908	112	c("CTHRC1", "PRMT8", "NRP1", "CAPRIN2", "BAMBI", "BMP4", "ID1", "PLK2", "RAPGEF2", "MAPK8", "AIDA", "NFATC4", "CAV1", "CSNK1E", "EPB41L5", "TCF7L2", "HOPX", "MEN1", "APP", "KDM1A", "ADRB2", "SPPL3", "PRKCD", "PSEN1", "LDLRAP1", "HSPA5", "SENP2", "ABL1", "TGFBR1")	0
GO_CARDIAC_SEPTUM_DEVELOPMENT	0.00255577	0.017056	-0.461219	-1.73827	102	50	c("ID2", "BMP4", "PRDM1", "JAG1", "NOTCH2", "CITED2", "FRS2", "NOTCH1", "PTK7", "FGFR2", "SOX4", "VANGL2", "FZD1", "GATA6")	0
GO_REGULATION_OF_HISTONE_METHYLATION	0.0127969	0.0581734	-0.474893	-1.62921	535	33	c("SIRT1", "TET1", "AUTS2", "JARID2", "PAXIP1", "SETD7", "KDM3A", "KDM1A", "MECP2", "PAF1", "BCOR", "PYGO2", "NSD1", "OGT", "KDM4A", "CTR9", "RTF1", "PHF1", "RNF20", "XBP1")	0
GO_EPIDERMIS_MORPHOGENESIS	0.0587313	0.176617	-0.533817	-1.49367	2621	15	c("KLK14", "KLF4", "NOTCH1", "FGFR2", "FOXQ1")	0
GO_INTERMEDIATE_FILAMENT_BASED_PROCESS	0.560669	0.724169	-0.306149	-0.926139	24475	20	c("DST", "MTM1", "VIM", "SHH", "PKP2", "TCHH", "CLN8", "VPS54")	0
GO_COGNITION	0.616505	0.769118	0.231848	0.92085	39123	97	c("CBR3", "ADORA1", "KCNK2", "SLC1A4", "FEN1", "PPT1", "CLN3", "HIF1A")	0
GO_RESPONSE_TO_ZINC_ION	0.909423	0.96348	-0.218916	-0.67061	39618	21	c("ARG1", "ATP7B", "KHK", "CREB1", "SLC30A5", "SLC30A7", "CRIP1")	0
GO_AXIS_SPECIFICATION	0.00026883	0.00272322	-0.553242	-1.99576	10	41	c("HHEX", "BMP4", "PTCH1", "FZD5", "KDM6A", "LDB1", "CITED2", "FRS2", "NOTCH1", "AXIN2", "EPB41L5", "RNF2", "LRP6", "SENP2", "PGAP1", "BCOR", "ETS2", "C2CD3", "IFT172", "SMAD6", "SHH")	0
GO_PHOSPHATIDYLINOSITOL_METABOLIC_PROCESS	0.000139985	0.00154991	-0.41088	-1.79706	4	111	c("PIK3C2G", "FGFR3", "EGFR", "PLCH2", "TTC7B", "IRS2", "PIK3R1", "FGFR1", "FGF1", "IRS1", "ERBB3", "ERBB2", "CDS1", "PIK3CB", "FRS2", "PIK3CA", "PIK3C2B", "FGFR2", "MTM1", "PGAP2", "HBEGF", "SYNJ1", "INPP5K", "PIKFYVE", "INPP5B", "OCRL", "MTMR14", "SMG1", "PIGN", "FAM126A", "PGAP1", "MTMR4", "PIGT", "INPP1", "PIK3R3", "GAB1", "PIGS", "FIG4", "PLA2G1B", "INPP5E", "PI4K2A", "PIGM")	0
GO_CELL_PART_MORPHOGENESIS	0.00555633	0.0307016	-0.275754	-1.36612	158	276	c("CCNO", "ITGA1", "CDC14A", "NRP1", "EFNB1", "EFNB2", "LIFR", "CTNND2", "NRP2", "EPHA7", "NR4A2", "ANKRD27", "ANK3", "ABCC4", "SLIT3", "SRGAP2", "PLXNB1", "TROVE2", "RFX3", "UNC119B", "DPYSL2", "BTBD3", "ERBB2", "BCL11B", "SGK1", "APBB2", "POLG2", "PLXNA2", "NR4A3", "ABLIM1", "DOCK7", "NOTCH1", "TOP2B", "FGFR2", "NKX2-1", "VANGL2", "MTM1", "FZD3", "SLIT2", "ULK1", "FNBP1L", "CACNA1A", "POC1B", "…	0
GO_RESPONSE_TO_ORGANOPHOSPHORUS	0.57727	0.737161	0.254036	0.931503	35179	61	c("CDO1", "ASS1", "NME1", "PPARGC1B", "AREG", "TYMS", "IGFBP5")	0
GO_AXO_DENDRITIC_TRANSPORT	0.576347	0.736367	0.302918	0.918944	32958	25	c("HIF1A", "SPG7", "BLOC1S2", "DTNBP1", "BLOC1S3")	0
GO_SINGLE_ORGANISM_MEMBRANE_FUSION	0.61609	0.768929	0.247722	0.911049	37562	62	c("BAX", "SNAP47", "AFG3L2", "STOML2", "VPS8", "TC2N", "SNAP23", "SYT7", "VPS11", "VTI1B", "BNIP1", "EEA1", "STX8", "STX3", "CHCHD3", "RAB8A", "VAMP4", "BAK1")	0
GO_REGULATION_OF_PROTEIN_UBIQUITINATION_INVOLVED_IN_UBIQUITIN_DEPENDENT_PROTEIN_CATABOLIC_PROCESS	1.5979e-05	0.000400569	0.566146	2.19866	0	85	c("CLU", "PSMB9", "PSMB8", "PSMB5", "PSMA3", "MAD2L1", "PSMB10", "UBA52", "CCDC22", "HFE", "PSMB3", "PSMC5", "PSMD14", "PSMC6", "PSMD11", "PSMA4", "PSMA1", "UBC", "PSMB2", "ANAPC11", "PSMD13", "PSMB1", "PSMD2", "PSMD12", "PSMD1", "PSMC1", "PSMA2", "PSMA7", "PSMC4", "ANAPC10", "PSMD8", "UBE2E1", "PSMC2", "PSMB6", "PSMB7", "BUB3", "PSMD7", "PSMB4", "PSMA6", "PSME1", "PSMC3", "RPS27A", "ANAPC1", "PS…	0
GO_POLYSACCHARIDE_BIOSYNTHETIC_PROCESS	0.88392	0.94745	0.234032	0.68843	50043	22	c("AGL", "UBA52", "UBC", "PGM2", "ALG1", "RPS27A")	0
GO_REGULATION_OF_TYROSINE_PHOSPHORYLATION_OF_STAT_PROTEIN	0.8787	0.944195	0.232416	0.698077	50055	24	c("PTPN2", "ARL2BP", "CSF2", "CRLF1", "GHR", "STAP2", "INPP5F", "CLCF1")	0
GO_ORGAN_REGENERATION	0.165825	0.359841	0.357501	1.23358	9850	45	c("PPARG", "CDKN1A", "GSTP1", "ANXA3", "ATIC", "TYMS", "LCP1", "DDR1", "HFE", "CDK4")	0
GO_GLAND_MORPHOGENESIS	0.0012306	0.00944105	-0.470929	-1.80387	48	54	c("ARG1", "ID4", "EGFR", "NRP1", "BMP4", "VDR", "PTCH1", "FGFR1", "TET2", "KDM5B", "RARG", "FRS2", "CAV1", "NOTCH1", "FGFR2")	0
GO_RIBOSOME_BIOGENESIS	1.41233e-05	0.000400569	0.565338	2.56112	0	260	c("RRS1", "C1QBP", "PPAN", "UTP23", "NHP2", "MRPL11", "MRTO4", "PNO1", "MPHOSPH6", "FASTKD2", "WDR75", "RPS27L", "RAN", "C1D", "BYSL", "GNL3", "RPL12", "NOC4L", "SDAD1", "MTG1", "NIP7", "IMP4", "MRPS7", "RPF2", "RPS2", "RPL27", "RPSA", "RPL23", "RPL39", "FBL", "FDXACB1", "RPP40", "RRP9", "EXOSC8", "WDR18", "TBL3", "RPP30", "GTPBP4", "MRPS11", "MRPL20", "LTV1", "WDR12", "LAS1L", "UBA52", "NOP58", …	0
GO_IRE1_MEDIATED_UNFOLDED_PROTEIN_RESPONSE	0.756095	0.87182	-0.223677	-0.83919	30456	49	c("WIPI1", "SYVN1", "CTDSP2", "DNAJB9", "SEC61A1", "KLHDC3", "HSPA5", "DNAJC3", "WFS1", "SSR1", "TLN1", "SEC61B", "GFPT1", "PDIA6", "EDEM1", "SEC61A2", "ADD1", "EXTL3", "XBP1")	0
GO_SINGLE_ORGANISM_BEHAVIOR	0.0310334	0.111973	-0.293672	-1.33171	1060	139	c("NPY2R", "SHANK2", "PPP1R1B", "EGFR", "ID2", "GDNF", "PLK2", "CHRNB1", "AUTS2", "NR4A2", "VWA1", "NCOA2", "FBXL20", "SGK1", "NR4A3", "THRA", "PRKCE", "SYNJ1", "CACNA1A", "ATP8A1", "CASP3", "CLDN5", "PBX3", "APP", "GM2A", "ADRB2", "CREB1", "IFT20", "ABCA7", "PSEN1", "RIC8A", "MECP2")	0
GO_POSITIVE_REGULATION_OF_ENDOCYTOSIS	0.356848	0.560788	0.288218	1.05998	21756	62	c("PPARG", "B2M", "CYBA", "CD14", "CD63", "SERPINE1", "PPT1", "PYCARD", "C3")	0
GO_MRNA_SPLICE_SITE_SELECTION	0.563442	0.726165	0.305794	0.927669	32220	25	c("CELF4", "SF3A3", "SF3A1", "SRSF5", "SNRPC", "NOL3", "SRSF6", "RBMXL1")	0
GO_REGULATION_OF_TRANSLATION_IN_RESPONSE_TO_STRESS	0.800554	0.900216	-0.258479	-0.759788	35233	18	c("EIF2AK3", "PPP1R15A", "RPS6KA3", "DNAJC3", "NCK1", "ATF4")	0
GO_LYSOSOMAL_TRANSPORT	0.871945	0.940381	-0.200252	-0.776323	34603	57	c("KIF13A", "ATG14", "RHOB", "MTM1", "GPRASP1", "ADRB2", "HOOK3", "ZFYVE16", "DENND3", "USE1", "LYST", "VPS33B", "SNX27", "SORT1", "VPS39", "SNX16", "TRAK1", "GCC2")	0
GO_POSITIVE_REGULATION_OF_DNA_BIOSYNTHETIC_PROCESS	0.755704	0.871714	0.247452	0.814967	44148	36	c("RFC4", "RFC5", "CCT8", "CCT7", "CCT4", "CCT3", "RFC3")	0
GO_REGULATION_OF_CALCIUM_MEDIATED_SIGNALING	0.502154	0.677027	0.308302	0.96835	28913	29	c("GSTO1", "GSTM2", "HINT1", "P2RX4", "RCAN3", "TMBIM4", "RCAN1", "LRRK2", "HTT", "SRI", "FKBP1A")	0
GO_REGULATION_OF_ALPHA_BETA_T_CELL_ACTIVATION	0.143264	0.327413	-0.400617	-1.28355	6133	25	c("AGER", "ZBTB16", "IRF1", "CD83", "BCL6")	0
GO_MUSCLE_ORGAN_DEVELOPMENT	0.0534851	0.165087	-0.296061	-1.29893	1902	113	c("ID3", "MYLK", "FOXO4", "MYH7", "SIRT1", "SPEG", "CRYAB", "CAV1", "NOTCH1", "FGFR2", "VANGL2", "CFLAR", "SGCE", "FZD1", "HBEGF", "PLAGL1", "BCL9L", "NR2F2", "TAGLN", "KLF5", "COL3A1", "HIVEP3", "MEF2A", "SVIL", "FOXK1", "UBE4B", "FOXN2")	0
GO_POSITIVE_REGULATION_OF_HEMOPOIESIS	0.62156	0.772786	-0.225862	-0.920866	23806	74	c("AGER", "ZBTB16", "ID2", "PRDM1", "CD83", "JAG1", "RIPK1", "KLF10", "PRKCA", "STAT5B", "KDM1A", "CREB1", "MMP14", "ZBTB1")	0
GO_REGULATION_OF_PHOSPHATIDYLINOSITOL_3_KINASE_ACTIVITY	0.0067751	0.0360722	-0.595662	-1.77701	296	19	c("KLF4", "FGFR3", "VAV2", "PIK3R1", "IRS1", "ATG14")	0
GO_CELLULAR_RESPONSE_TO_EPIDERMAL_GROWTH_FACTOR_STIMULUS	0.109223	0.275084	-0.45619	-1.36093	4787	19	c("EGFR", "ID1", "ERRFI1", "BAG4", "PLCG1", "INPP5K", "STAT5B")	0
GO_MYELOID_CELL_HOMEOSTASIS	0.208013	0.410432	-0.305391	-1.16534	8306	53	c("BCL2L11", "ID2", "BMP4", "EPAS1", "BCL6", "SMAD5", "KLF2", "THRA", "ARID4A", "PKNOX1", "CASP3", "SLC25A38", "JMJD6", "JAK2")	0
GO_REGULATION_OF_BLOOD_PRESSURE	0.0496354	0.156698	0.392889	1.41056	2987	55	c("PPARG", "ADORA1", "RENBP", "SOD2", "CYBA", "GCH1", "ATP6AP2", "CTSZ", "HMOX1", "ADH5", "PTGS1", "ATP1A1", "P2RX4")	0
GO_REGULATION_OF_MORPHOGENESIS_OF_A_BRANCHING_STRUCTURE	0.120828	0.295548	-0.422191	-1.324	5212	23	c("BMP4", "ETV5", "GDNF", "FGFR1", "FGFR2", "HNF1B", "BTBD7")	0
GO_RESPONSE_TO_ELECTRICAL_STIMULUS	0.0664293	0.193613	0.51441	1.45779	3730	19	c("PSMB9", "CD14", "ADSSL1", "PPARGC1A", "HIF1A")	0
GO_REGULATION_OF_CYTOKINE_PRODUCTION	0.199756	0.400471	0.248098	1.12056	14084	253	c("MIF", "CLU", "CX3CL1", "BST2", "GSTP1", "C1QBP", "P2RY2", "B2M", "LY96", "CYBA", "CD14", "ATP6AP2", "ANXA1", "HSPD1", "GLMN", "CHID1", "RIPK2", "SERPINE1", "HMOX1", "ADORA2B", "IL17RC", "ZC3H12A", "MAPK13", "HIF1A", "MALT1", "PYCARD", "GSDMD", "C3", "RELB", "THBS1", "NFKBIL1", "LPL", "UBA52", "HFE", "NFKB2", "PARK7", "LITAF", "MUL1", "CSF2", "JAK3")	0
GO_REGULATION_OF_ERBB_SIGNALING_PATHWAY	0.929804	0.974128	-0.187983	-0.723243	37008	55	c("ITGA1", "EGFR", "SPRY1", "ERRFI1", "RHBDF2", "CBL", "APP", "PSEN1", "SPRY2", "ADAM17", "EPS15", "ARAP1", "SOCS5", "GPRC5A", "SOS1", "ARHGEF7", "STAM")	0
GO_VENTRICULAR_SEPTUM_MORPHOGENESIS	0.00365111	0.0227068	-0.659433	-1.84515	162	15	c("ID2", "CITED2", "NOTCH1", "FGFR2", "SOX4", "VANGL2", "FZD1")	0
GO_NEGATIVE_REGULATION_OF_SMOOTH_MUSCLE_CELL_PROLIFERATION	0.185515	0.382953	0.449312	1.25628	10386	18	c("PPARG", "IGFBP5", "HMOX1", "PPARGC1A")	0
GO_CHEMICAL_HOMEOSTASIS	0.126814	0.302703	0.244242	1.1523	9514	391	c("STEAP4", "PPARG", "AQP3", "FABP3", "PKHD1", "GOT1", "LCN2", "NME1", "BAX", "SCNN1B", "GSTP1", "ANGPTL4", "HKDC1", "SOD2", "P2RY2", "B2M", "HEXB", "CYBA", "TGM2", "ATP5B", "NUBP1", "ATP6V1D", "GRINA", "ISCU", "SFXN1", "SCO2", "IGFBP5", "HMOX1", "PPT1", "ATP6V0B", "FTH1", "DGAT2", "PPARGC1A", "CLN3", "PTPN2", "HIF1A", "SFN", "CLDN4", "CKB", "ENDOG", "ABCB6", "SLC30A1", "CYBRD1", "LAMTOR1", "STOM…	0
GO_SYNAPSE_ORGANIZATION	0.00074798	0.00631812	-0.48655	-1.84976	29	52	c("SHANK2", "ETV5", "GDNF", "CHRNB1", "CTNND2", "FZD5", "ELFN1", "MAGI2", "ANK3", "WNT7B", "ERBB2", "FZD1", "CACNA1A", "CHD4", "APP", "MECP2", "SLC9A6", "COL4A5", "LAMB2", "UNC13B")	0
GO_METANEPHROS_DEVELOPMENT	0.00519505	0.0293722	-0.511306	-1.74051	217	32	c("ID3", "ID2", "BMP4", "GDNF", "PTCH1", "SPRY1", "WNT7B")	0
GO_REGULATION_OF_MICROTUBULE_BASED_PROCESS	0.753946	0.870029	0.208897	0.866383	49252	129	c("ATF5", "PKHD1", "CDK5RAP2", "NUBP1", "KATNB1", "PSRC1", "RAN", "TRIM37", "LAMP1", "ARL2", "HAUS4", "RANBP1", "BECN1")	0
GO_NEGATIVE_REGULATION_OF_TRANSPORTER_ACTIVITY	0.568914	0.730513	-0.274772	-0.928248	23915	31	c("NEDD4L", "ANK3", "INSR", "PRKCE", "CAV1")	0
GO_ENDOSOME_ORGANIZATION	0.999851	1	-0.118635	-0.443053	40385	48	c("USP8", "ALS2CL", "EXOC8", "FAM109A", "HOOK3", "RAB5B", "VPS33B", "STAM", "CHMP4C", "VPS37B", "VPS4A", "RAB22A", "RAB27A", "TMEM127", "DNAJC13", "IST1", "CHMP1B", "ARFGEF2")	0
GO_REGULATION_OF_WOUND_HEALING	0.0575836	0.174422	-0.356837	-1.37289	2291	55	c("FAM46A", "MYLK", "VAV2", "PRKCE", "CAV1", "CLASP2", "HBEGF", "CLASP1", "PRKCA", "KANK1", "STXBP5", "HOPX", "ADRB2", "PHLDB2", "PRKCD", "CD36", "F2RL1")	0
GO_REGULATION_OF_MAPK_CASCADE	0.0189998	0.0761817	-0.250736	-1.26662	510	328	c("KLF4", "ITGA1", "GADD45B", "FGFR3", "SEMA4C", "MAPK8IP1", "GADD45G", "EGFR", "NRP1", "PDCD4", "BMP4", "ID1", "MADD", "EPHA7", "DUSP1", "SPRY1", "FZD7", "FZD5", "BMP3", "INSR", "FGFR1", "TAOK3", "FGF1", "STYX", "PER1", "ERRFI1", "RIPK1", "RAPGEF2", "MAP3K3", "ERBB2", "FZD8", "DUSP6", "AIDA", "MAGI3", "PRKCE", "PIK3CB", "FRS2", "DSTYK", "CNKSR3", "CAV1", "PLCG1", "FGFR2", "VANGL2", "MAP3K12", "P…	0
GO_MYELOID_LEUKOCYTE_MIGRATION	0.310688	0.515403	0.345308	1.10835	18031	32	c("LGALS3", "CX3CL1", "ANXA1", "IL17RC", "JAGN1", "NUP85")	0
GO_POSITIVE_REGULATION_OF_NEURON_DEATH	0.500468	0.67569	-0.26354	-0.970567	20316	45	c("BCL2L11", "ITGA1", "AGER", "EPHA7", "DDIT4", "BBC3", "MAP3K11", "MAP3K5", "CASP3")	0
GO_RESPONSE_TO_ESTRADIOL	0.233998	0.440064	-0.2782	-1.12801	8985	72	c("EGFR", "CAT", "BMP4", "PTCH1", "MMP15", "DUSP1", "SOCS2", "TXNIP", "SOCS3", "INSR", "CRYAB", "CDK2", "RAMP2", "CDKN1B", "STAT5B", "CASP3", "NR2F2", "DNMT3A", "NRIP1", "MECP2", "NRF1")	0
GO_CORONARY_VASCULATURE_DEVELOPMENT	0.039402	0.13361	-0.466669	-1.51086	1683	26	c("NRP1", "PRDM1", "SEC24B", "NOTCH1", "PTK7", "GATA6", "NDST1", "SETD2", "MYH10", "SMAD6", "MEGF8")	0
GO_CARTILAGE_DEVELOPMENT	0.0110767	0.0523903	-0.407335	-1.57306	439	56	c("FGFR3", "ZBTB16", "BMP4", "EIF2AK3", "THBS3", "SMAD5", "BMP3", "FGFR1", "TGFBI", "WNT7B", "THRA", "CHSY1", "RARG", "AXIN2")	0
GO_REGULATION_OF_TUMOR_NECROSIS_FACTOR_SUPERFAMILY_CYTOKINE_PRODUCTION	0.0782413	0.220327	0.395353	1.36419	4647	45	c("CLU", "GSTP1", "LY96", "CYBA", "CD14", "RIPK2", "ZC3H12A", "PYCARD", "THBS1", "NFKBIL1")	0
GO_NEURON_PROJECTION_EXTENSION	0.0166552	0.0697467	-0.481749	-1.61454	702	30	c("NRP1", "NRP2", "SLIT3", "PLXNB1", "SLIT2", "ULK1", "SLC9A6", "ALCAM", "LAMB2", "USP9X", "PRKCZ", "RAPH1", "STK11", "ULK2", "IQGAP1", "PPP3CB", "FLRT3")	0
GO_REGULATION_OF_CARDIAC_MUSCLE_TISSUE_DEVELOPMENT	0.0474631	0.152247	-0.498401	-1.50773	2071	20	c("RBP4", "EFNB2", "BMP4", "FGFR1", "NOTCH1", "FGFR2", "GATA6")	0
GO_PYRIMIDINE_NUCLEOTIDE_BIOSYNTHETIC_PROCESS	0.000815068	0.00678759	0.662377	1.92595	45	21	c("NME1", "TYMS", "CTPS", "NME4", "NME6", "DTYMK", "CMPK1", "UMPS", "SHMT1", "UCK2", "CTPS2", "DUT", "ERH", "UCKL1", "PRPS1", "CAD")	0
GO_REGULATION_OF_PHOSPHATIDYLINOSITOL_3_KINASE_SIGNALING	0.000178049	0.00190636	-0.490041	-1.91077	6	59	c("KLF4", "FGFR3", "EGFR", "CAT", "SIRT1", "IRS2", "PIK3R1", "FGFR1", "FGF1", "IRS1", "PLXNB1", "ERBB3", "ERBB2", "PIK3CB", "FRS2", "PIK3CA", "FGFR2", "HBEGF", "CBL")	0
GO_RESPONSE_TO_COLD	0.29077	0.495004	0.37297	1.13146	16627	25	c("PPARG", "GMPR", "HSPD1", "PPARGC1A", "LPL", "METRNL")	0
GO_CELLULAR_RESPONSE_TO_INTERLEUKIN_1	0.0141199	0.0619705	0.485711	1.60956	826	37	c("CX3CL1", "HSPA9", "PSMB9", "P2RY2", "BYSL", "ZC3H12A", "HIF1A", "PYCARD", "OTUB1")	0
GO_CIRCULATORY_SYSTEM_PROCESS	0.0455193	0.147608	0.322997	1.33832	2972	128	c("PPARG", "ADORA1", "CX3CL1", "RENBP", "IMMP2L", "SOD2", "P2RY2", "GPX1", "CYBA", "PTP4A3", "GCH1", "ATP6AP2", "CTSZ", "GCLC", "GCLM", "HMOX1", "ADH5", "ADORA2B", "HIF1A", "VEGFB", "PTGS1", "GAA", "ATP1A1")	0
GO_REGULATION_OF_VASODILATION	0.312344	0.516961	0.415485	1.12559	17345	16	c("ADORA1", "P2RY2", "HMOX1")	0
GO_REGULATION_OF_TRIGLYCERIDE_METABOLIC_PROCESS	0.291489	0.495074	-0.378632	-1.12956	12777	19	c("LDLR", "SIK1", "ATG14", "TBL1XR1", "SCARB1", "GPAM", "SREBF1")	0
GO_RESPONSE_TO_COCAINE	0.676843	0.814205	-0.300509	-0.840852	30216	15	c("DPYSL2", "HNMT", "PPP1R15A", "DNMT3A")	0
GO_CELL_CHEMOTAXIS	0.536486	0.704966	-0.246401	-0.95523	21290	57	c("ITGA1", "NRP1", "SEMA5A", "ITGA9", "DOCK4", "ELMO2", "HBEGF", "LBP", "PLEKHG5", "PRKCD", "EPHA2", "IL17RA")	0
GO_RIBONUCLEOTIDE_CATABOLIC_PROCESS	0.0909156	0.245783	0.520646	1.41048	5048	16	c("NT5E", "PDE8A", "HINT1", "NUDT16")	0
GO_DNA_TEMPLATED_TRANSCRIPTION_TERMINATION	0.568831	0.730513	0.2409	0.941131	35750	88	c("MNAT1", "TAF1B", "GTF2H4", "CCNH", "CD3EAP", "THOC5", "CSTF1", "POLR3K", "POLR1C", "TWISTNB", "SMN1", "U2AF1", "EIF4A3", "SRSF5", "POLR2K", "MAZ", "SNRPF", "POLR2F", "CSTF3", "DDX39B", "SNRPB", "GTF2H5", "SNRPD3", "CDK7", "SRSF6", "SRRM1", "POLR2H", "CPSF2", "POLR1D", "THOC7", "NCBP2", "THOC6", "THOC1", "LSM10", "CPSF1", "NCBP1", "CLP1", "POLR2E")	0
GO_POSITIVE_REGULATION_OF_CATION_CHANNEL_ACTIVITY	0.448206	0.637831	-0.336274	-1.00319	19647	19	c("BMP4", "ANK3", "NOS1AP", "STIM1")	0
GO_REGULATION_OF_CELLULAR_SENESCENCE	0.462737	0.651847	-0.337355	-0.991641	20365	18	c("SIRT1", "BCL6", "ARNTL", "YPEL3", "ABL1", "PRKDC")	0
GO_RESPONSE_TO_AMINE	0.264164	0.472686	-0.370933	-1.14983	11460	22	c("ARG1", "PPP1R1B", "NR4A2", "DPYSL2", "HNMT")	0
GO_REGULATION_OF_ORGANIC_ACID_TRANSPORT	0.171648	0.366223	0.429446	1.26326	9717	22	c("MIF", "ADORA1", "P2RY2", "THBS1", "P2RX4")	0
GO_REGULATION_OF_DNA_DEPENDENT_DNA_REPLICATION	0.911832	0.965333	0.219601	0.66619	52143	25	c("RFC4", "RFC5", "STOML2", "RFC3", "FBXO18", "TIPIN", "NBN")	0
GO_PROTEIN_HOMOTETRAMERIZATION	0.170724	0.365522	0.365647	1.23188	10069	40	c("ALDOA", "SOD2", "ACOT13", "PCBD2", "THG1L", "CRYZ", "DCTPP1", "SHMT2", "ACADL", "SHMT1", "DHPS", "DNM1L", "IMPDH2", "ALDH5A1", "DCXR", "RXRA", "DECR1", "ACADS", "ATPIF1", "USP16")	0
GO_VESICLE_LOCALIZATION	0.997249	1	0.152272	0.634296	65239	133	c("CTSZ", "AREG", "SNAP47", "CLN3", "TC2N", "BLOC1S2", "ARL6", "STON2", "DTNBP1", "SAR1B", "AP1M2", "SNAP23", "TRAPPC2L", "SYT7", "TRAPPC3", "WDR43", "SEC13", "LMAN1", "VPS33A")	0
GO_POSITIVE_REGULATION_OF_TYPE_I_INTERFERON_PRODUCTION	0.991418	1	0.161621	0.574036	59379	52	c("CD14", "HSPD1", "RIPK2", "NFKB2", "POLR3H", "XRCC5", "POLR3K", "POLR1C", "POLR2K", "DDX41", "POLR3D", "POLR2F", "POLR3F", "IRAK1", "XRCC6")	0
GO_REGULATION_OF_STRESS_ACTIVATED_PROTEIN_KINASE_SIGNALING_CASCADE	0.00753661	0.0390594	-0.330023	-1.47061	263	124	c("GADD45B", "SEMA4C", "MAPK8IP1", "GADD45G", "PDCD4", "FZD7", "FZD5", "TAOK3", "PER1", "RIPK1", "MAP3K3", "FZD8", "AIDA", "MAGI3", "VANGL2", "PINK1", "IGF1R", "ERCC6", "SH3RF1", "MAP3K11", "MAP3K5", "RAP2A", "NOD1", "NBR1", "FOXO1", "MEN1", "DVL2", "F2RL1", "TAOK1", "MARVELD3", "ITCH", "TLR4", "GAB1", "HIPK3", "EZR", "TAOK2", "MECOM", "MAP4K2", "HMGCR", "MAPK8IP3", "MAP4K5")	0
GO_MYELOID_CELL_DEVELOPMENT	0.0700999	0.201279	-0.437198	-1.41545	2995	26	c("BCL6", "FOXP1", "KLF2", "ARID4A", "JMJD6", "ERCC2", "VPS33B", "ABI1", "EP300", "TSPAN2", "LRRK1")	0
GO_NEGATIVE_REGULATION_OF_KINASE_ACTIVITY	0.000511186	0.00462759	-0.351259	-1.62524	16	160	c("PPP1R1A", "PPP1R1B", "GADD45B", "HEXIM1", "SRCIN1", "HHEX", "MAPK8IP1", "PDCD4", "BMP4", "SIRT1", "DUSP1", "SOCS2", "SPRY1", "IRS2", "SOCS3", "TAOK3", "ERRFI1", "CEBPA", "SH3BP5L", "DUSP6", "AIDA", "CAV1", "CDKN1B", "INPP5K", "IGF1R", "SPRED2", "MIDN", "CASP3", "MEN1", "NR2F2", "RANBP2", "BGN", "PRKCD", "WWTR1", "PSEN1", "SOCS7", "MAPK7", "LRP6", "PRKAG2", "PPP2R5A", "SPRY2", "ABL1", "PDPK1", …	0
GO_REGULATION_OF_MITOCHONDRIAL_MEMBRANE_PERMEABILITY_INVOLVED_IN_APOPTOTIC_PROCESS	0.662986	0.803778	-0.299476	-0.853509	29480	16	c("BCL2L11", "BBC3", "BMF", "BNIP3L")	0
GO_REGULATION_OF_HISTONE_DEACETYLATION	0.706398	0.837658	-0.281885	-0.82859	31089	18	c("BCL6", "MAPK8", "KDM5A", "PRKD2", "SREBF1", "NIPBL", "TGFB1")	0
GO_REGULATION_OF_PHOSPHATASE_ACTIVITY	0.0027732	0.018175	-0.40661	-1.66212	105	75	c("TMEM132D", "ITGA1", "ELFN1", "MAGI2", "CNST", "CRY2", "CSRNP2", "CAMSAP3", "DLG3", "SYTL2", "BAG4", "PPP6R3", "ELL", "PPP1R15A", "FKBP15", "SLC39A10", "PPP2R5A", "JAK2")	0
GO_CELL_DIVISION	0.296965	0.500632	-0.210378	-1.0502	8355	293	c("CCNO", "CCNG2", "DIXDC1", "FIGN", "CDC14A", "ZBTB16", "FBXL7", "ETV5", "CECR2", "USP8", "FZD7", "ANK3", "FGFR1", "HAUS3", "PDS5B", "ZFP36L2", "TUBA1A", "PHF13", "CDK2", "PRKCE", "KLHL13", "PIK3CB", "DOCK7", "KIF13A", "KLHL21", "NOTCH1", "RHOB", "NUMA1", "FGFR2", "TEAD3", "VANGL2", "TTC28", "CLASP2", "MAP9", "CLASP1", "PAPD5", "STAG2", "ACTR8", "CCND3", "MAU2", "WWTR1", "CDC25A", "LRRCC1", "ARH…	0
GO_REGULATION_OF_MRNA_CATABOLIC_PROCESS	0.342132	0.544988	-0.353364	-1.08247	14904	21	c("TOB1", "ZFP36L2", "CNOT1", "ZFP36", "TNRC6B", "GTPBP1", "CPEB3", "RC3H1", "TNRC6C")	0
GO_NEGATIVE_REGULATION_OF_CELL_DIVISION	0.468599	0.655537	-0.299671	-0.988899	19966	28	c("BMP4", "PTCH1", "TXNIP", "MSH2")	0
GO_CELLULAR_RESPONSE_TO_UV	0.947818	0.983839	-0.184719	-0.696181	38197	50	c("SIRT1", "PIK3R1", "NFATC4", "PPP1R15A", "KDM1A", "CDC25A", "ZBTB1", "MFAP4", "YY1", "USP47", "USP28", "N4BP1", "ATF4", "CASP9", "CRIP1", "CREBBP", "STK11", "EP300", "XPA", "INO80", "ACTR5", "RUVBL2", "MME", "PTPRK")	0
GO_REGULATION_OF_NUCLEAR_DIVISION	0.986006	1	0.165578	0.639747	61580	82	c("NME6", "MAD2L1", "RANBP1", "BECN1", "AURKAIP1", "NSMCE2", "BTC", "PTTG1", "ANAPC11", "CHMP3", "SIRT2", "PSMG2", "MAD2L2", "ANAPC10", "PHB2", "BUB3")	0
GO_RESPONSE_TO_ACID_CHEMICAL	0.0693611	0.199943	0.297627	1.27101	4624	159	c("ASNS", "PPARG", "AQP3", "RRAGD", "FABP3", "CDO1", "ASS1", "NME1", "GSTP1", "MGMT", "PTGES", "PDGFA", "CYBA", "AARS", "TYMS", "TWF2", "GSS", "DGAT2", "PPARGC1A", "ZC3H12A", "HIF1A", "GDAP2", "LAMTOR1", "PTGS1", "NDUFA13", "LAMTOR3")	0
GO_POSITIVE_REGULATION_OF_EPITHELIAL_TO_MESENCHYMAL_TRANSITION	0.0196319	0.0778618	-0.516899	-1.62101	846	23	c("AGER", "BAMBI", "TGFB1I1", "NOTCH1", "AXIN2", "EPB41L5", "TCF7L2", "BCL9L", "WWTR1")	0
GO_RESPONSE_TO_STEROID_HORMONE	0.0486946	0.15488	-0.24941	-1.22345	1437	252	c("ARG1", "ABHD2", "FBXO32", "AGER", "NCOA4", "EGFR", "CAT", "BMP4", "VDR", "PTCH1", "PTGDS", "MMP15", "DUSP1", "ABCA3", "SOCS2", "MFGE8", "NR4A2", "TXNIP", "SOCS3", "INSR", "SLIT3", "CALCOCO1", "ERRFI1", "NR1D1", "HMGCS2", "TGFB1I1", "CRYAB", "SGK1", "SPARC", "PIAS1", "NR4A3", "CDK2", "THRA", "CITED2", "RARG", "CAV1", "NOTCH1", "NASP", "PAQR8", "HNMT", "RAMP2", "JUNB", "SLIT2", "CDKN1B", "SLC34A…	0
GO_POSITIVE_REGULATION_OF_RNA_SPLICING	0.961975	0.988349	0.20419	0.570916	53860	18	c("CELF4", "SF3B4")	0
GO_RESPONSE_TO_INTERLEUKIN_4	0.569896	0.730938	-0.317286	-0.917893	25185	17	c("ARG1", "FASN", "STAT5B", "HSPA5")	0
GO_CARDIAC_CHAMBER_MORPHOGENESIS	0.000272331	0.00273518	-0.522592	-1.95166	10	48	c("NPY2R", "RBP4", "ADAMTS1", "ID2", "MYH7", "OVOL2", "JAG1", "NOTCH2", "CITED2", "NOTCH1", "FGFR2", "SOX4", "VANGL2", "FZD1", "GATA6")	0
GO_REGULATION_OF_CARTILAGE_DEVELOPMENT	0.0627296	0.185024	-0.443148	-1.43471	2680	26	c("MAF", "ZBTB16", "BMP4", "EFEMP1", "RARG", "AXIN2", "PKDCC", "TGFBR1")	0
GO_POSITIVE_REGULATION_OF_INTERLEUKIN_8_PRODUCTION	0.791456	0.895982	-0.255155	-0.771877	34550	20	c("RIPK1", "DDX58", "LBP", "F2RL1", "PRKD2", "TLR4")	0
GO_REGULATION_OF_DEFENSE_RESPONSE_TO_VIRUS	0.472812	0.657796	0.250674	0.990341	29902	94	c("C1QBP", "B2M", "COX8A", "MRPS2", "LSM4", "MDH1", "ZC3H12A", "AP1S1", "EIF2S1", "MRPS10", "UBA52", "AP1M2", "MUL1", "NUP93", "AP2M1", "TARBP2", "ATP6V1H", "TMEM203", "STOM", "SNRPD1", "ZCCHC17")	0
GO_RESPONSE_TO_PEPTIDE	0.0933572	0.248791	-0.244312	-1.17951	2873	220	c("ARG1", "KLF4", "TBC1D4", "FOXO4", "CAT", "ID1", "SIRT1", "ADCY7", "SOCS2", "JAG1", "NR4A2", "IRS2", "PIK3R1", "SOCS3", "INSR", "LPIN1", "ADCY6", "IRS1", "ERRFI1", "KLF2", "ATP6V1C2", "HMGCS2", "KLF10", "SPARC", "NR4A3", "NFKB1", "CDK2", "CAV1", "PIK3CA", "NOTCH1", "JUNB", "FZD1", "CDKN1B", "INPP5K", "IGF1R", "STAT5B", "BAIAP2L1", "NOD1", "KHK", "ADCY9", "FOXO1", "MEN1", "CREB1", "NFKBIA", "GNB…	0
GO_REGULATION_OF_ENDOTHELIAL_CELL_APOPTOTIC_PROCESS	0.380213	0.579873	-0.343471	-1.05216	16563	21	c("AGER", "SEMA5A", "BMP4")	0
GO_DNA_DEPENDENT_DNA_REPLICATION	0.213645	0.417436	0.328153	1.17452	12857	54	c("SLC25A33", "RFC4", "CDC34", "FEN1", "MCM2", "RFC5", "DNAJA3", "TFAM", "RFC1", "RFC3", "PARP2", "MCM7", "LIG1", "LRWD1", "POLD2", "FBXO18", "TIPIN", "CDK2AP1")	0
GO_POSITIVE_REGULATION_OF_CELLULAR_PROTEIN_CATABOLIC_PROCESS	0.00427814	0.0256776	0.357922	1.52153	283	154	c("CLU", "PSMB9", "TRIB3", "GCLC", "HSPBP1", "PSMB8", "PSMB5", "PSMA3", "MAD2L1", "STUB1", "PSMB10", "UBA52", "CCDC22", "NSMCE2", "PSMB3", "PSMC5", "PSMD14", "PSMC6", "PSMD11", "PSMA4", "PSMA1", "UBC", "PSMB2", "ANAPC11", "PSMD13", "PSMB1", "PSMD2", "HERPUD1", "PSMD12", "PSMD1", "PSMC1", "SIRT2", "PSMA2", "PSMA7", "VPS11", "PSMC4", "ANAPC10", "PSMD8", "UBE2E1", "PSMC2", "PSMB6", "PSMB7", "BUB3", …	0
GO_STEROL_HOMEOSTASIS	0.657414	0.798015	0.281052	0.868055	37680	27	c("FABP3", "DGAT2", "LAMTOR1", "LPL", "NUS1")	0
GO_REGULATION_OF_LEUKOCYTE_APOPTOTIC_PROCESS	0.144043	0.327911	0.380933	1.26911	8449	38	c("MIF", "LGALS3", "BAX", "RORC", "ST6GAL1", "ANXA1", "HIF1A")	0
GO_CELLULAR_RESPONSE_TO_LIPID	0.0585359	0.176392	-0.249697	-1.21418	1771	234	c("ARG1", "ID3", "KLF4", "ABHD2", "FBXO32", "ADAMTS1", "AGER", "NCOA4", "EGFR", "BMP4", "VDR", "PTCH1", "NR4A2", "FZD7", "MLC1", "ADCY6", "CALCOCO1", "ERRFI1", "NR1D1", "HMGCS2", "ABCA1", "WNT7B", "TGFB1I1", "SGK1", "YES1", "PIAS1", "MAPK8", "NR4A3", "NFKB1", "THRA", "PRKCE", "RARG", "PAQR8", "PTK7", "FZD1", "ADNP2", "KLF9", "MED13", "FOXO1", "KDM3A", "BCAS3", "LBP", "NR2F2", "CREB1", "NFKBIA", "…	0
GO_SECRETION_BY_CELL	0.82302	0.914078	-0.184072	-0.880269	25748	205	c("UNC13D", "CLEC3B", "SRCIN1", "ARL4D", "ACVR2B", "C2CD4B", "EXOC6B", "EIF2AK3", "CAMK2G", "MERTK", "FOXP1", "ABCC4", "ABCA1", "SYTL2", "SPARC", "NR4A3", "NOTCH1", "GLS", "SYNJ1", "CACNA1A", "LGI3", "FURIN", "PHACTR2", "HNF1B", "STXBP5", "EXOC8", "APP", "SLC38A2", "TXLNA", "PSEN1", "MECP2", "CD36", "AKAP5", "F2RL1")	0
GO_LIPOPROTEIN_METABOLIC_PROCESS	0.23669	0.442683	-0.274822	-1.12341	9046	75	c("NOTUM", "WIPI1", "LDLR", "APOC1", "HSPG2", "ABCA1", "ZDHHC3", "PGAP2", "WDR45", "WIPI2", "PIGN", "SCARB1", "PGAP1", "PIGT", "PIGS", "ZDHHC20", "PRKACA", "PIGM", "ZDHHC9")	0
GO_REGULATION_OF_COAGULATION	0.288278	0.493058	-0.327592	-1.11514	12096	32	c("FAM46A", "VAV2", "CAV1", "PRKCA", "STXBP5", "ADRB2", "PRKCD", "PSEN1", "CD36", "F2RL1")	0
GO_MEMBRANE_BIOGENESIS	0.402702	0.60056	-0.358828	-1.03807	17796	17	c("MAGI2", "ANK3", "CAV1")	0
GO_REGULATION_OF_EPIDERMIS_DEVELOPMENT	0.127556	0.303474	-0.386043	-1.29379	5383	30	c("BMP4", "VDR", "PTCH1", "OVOL2", "ERRFI1", "NOTCH1", "NAB2")	0
GO_FORMATION_OF_PRIMARY_GERM_LAYER	0.000201395	0.00211754	-0.49768	-1.92196	7	56	c("KLF4", "BMP4", "MMP15", "DUSP1", "KDM6A", "COL12A1", "NR4A3", "FGFR2", "KDM6B", "LAMB1", "GATA6", "EPB41L5", "HNF1B", "PAF1", "MMP14", "EPHA2", "ETS2", "PRKACA", "ACVR1", "SMAD1", "DUSP5", "ITGA3")	0
GO_NEGATIVE_REGULATION_OF_MUSCLE_CELL_DIFFERENTIATION	0.00524111	0.0294612	-0.546754	-1.77014	223	26	c("ID3", "FOXO4", "BMP4", "MBNL3", "NOTCH1", "CFLAR")	0
GO_ENERGY_RESERVE_METABOLIC_PROCESS	0.614616	0.767744	-0.254147	-0.907291	25331	39	c("PPP1R1A", "NR1D1", "PHKA1", "PRKAG2", "PYGB", "IL6ST")	0
GO_GLYCOLIPID_BIOSYNTHETIC_PROCESS	0.608467	0.764154	-0.258157	-0.910043	25209	37	c("ST3GAL6", "PGAP2", "ST6GALNAC2", "GAL3ST1", "UGCG", "PIGN", "B3GNT5", "PGAP1", "PIGT", "PIGS", "PIGM")	0
GO_REGULATION_OF_ACTIN_NUCLEATION	0.471593	0.657061	0.349095	0.989303	26486	19	c("WIPF3", "GMFG", "CORO1B", "WIPF1", "ARF1", "BRK1", "NCKAP1", "ABI2", "ARFIP2", "WHAMM", "AP1AR")	0
GO_EPITHELIAL_CELL_DEVELOPMENT	0.000138935	0.00154414	-0.418342	-1.826	4	109	c("FRMD6", "BMP4", "ID1", "GDNF", "PRDM1", "JAG1", "FZD7", "MAGI2", "FGFR1", "MET", "RAPGEF2", "TFCP2L1", "RFX3", "WNT7B", "BCL11B", "SIPA1L3", "SEC24B", "RARG", "FRS2", "VEZF1", "NOTCH1", "ARID4A", "MARVELD2", "EPB41L5", "RAP2C", "CLIC5", "CLIC4", "VIM", "KLF5", "ARID4B", "ROS1", "EPHA2", "F2RL1", "GRHL2", "PDPK1", "EXPH5", "LAMB2", "FOXA1", "C1GALT1", "EZR", "ARHGEF26")	0
GO_AMIDE_TRANSPORT	0.369926	0.572113	-0.317059	-1.05444	15692	29	c("PDPN", "ACVR2B", "EIF2AK3", "CAMK2G", "ABCA1", "SLC15A2", "HNF1B")	0
GO_REGULATION_OF_INTERFERON_GAMMA_PRODUCTION	0.144217	0.328051	0.409218	1.28532	8303	29	c("C1QBP", "CD14", "HSPD1", "RIPK2", "ZC3H12A", "PYCARD")	0
GO_NEGATIVE_REGULATION_OF_LIPID_METABOLIC_PROCESS	0.667045	0.806692	0.258962	0.872457	39344	40	c("ADORA1", "TRIB3", "PDGFA", "DGAT2", "ATP1A1", "ACADL", "ORMDL1", "ACADVL", "ORMDL2")	0
GO_NEGATIVE_REGULATION_OF_FAT_CELL_DIFFERENTIATION	0.0797429	0.223265	-0.461179	-1.41274	3473	21	c("INSIG1", "ID4", "SIRT1", "JAG1", "TGFB1I1", "ARNTL", "MMP11", "FOXO1", "WWTR1")	0
GO_PHOTOPERIODISM	0.0501747	0.157869	-0.543522	-1.52083	2239	15	c("ID2", "CRY2", "PER1", "SIK1")	0
GO_ALPHA_AMINO_ACID_BIOSYNTHETIC_PROCESS	1.67448e-05	0.000400569	0.604458	2.12215	0	49	c("PHGDH", "ASNS", "MTHFD2", "GOT1", "ALDH18A1", "ASS1", "THNSL2", "PSAT1", "GCH1", "ATIC", "THNSL1", "ASNSD1", "SHMT2", "SEPHS2", "AASDHPPT", "SHMT1")	0
GO_SALIVARY_GLAND_DEVELOPMENT	0.177231	0.373231	-0.413903	-1.25211	7736	20	c("EGFR", "NRP1", "FGFR1", "TFCP2L1", "FGFR2")	0
GO_REGULATION_OF_MONOOXYGENASE_ACTIVITY	0.0869337	0.237928	-0.399787	-1.3609	3647	32	c("EGFR", "VDR", "GDNF", "DDAH2", "NOS1AP", "NFKB1", "CAV1", "NOD1", "SCARB1")	0
GO_SENSORY_PERCEPTION_OF_MECHANICAL_STIMULUS	0.627293	0.775953	0.252099	0.902305	37752	54	c("HEXB", "GPX1", "HOMER2", "TIMM10", "NDUFB9", "TIMM8B", "KPTN", "TIMM9")	0
GO_ESTABLISHMENT_OF_EPITHELIAL_CELL_POLARITY	0.0364077	0.1252	-0.539836	-1.56172	1608	17	c("SIPA1L3", "PTK7", "CLASP1", "CYTH3", "RAP2A", "FRMD4A", "EZR", "MPP5", "MYO18A", "GOLPH3")	0
GO_EMBRYONIC_DIGIT_MORPHOGENESIS	0.435558	0.62778	-0.298666	-1.00897	18309	31	c("BCL2L11", "ZBTB16", "BMP4")	0
GO_REGULATION_OF_CANONICAL_WNT_SIGNALING_PATHWAY	0.16401	0.357437	-0.24855	-1.14304	5514	153	c("IGFBP6", "CTHRC1", "DIXDC1", "CAPRIN2", "BAMBI", "CTNND2", "KREMEN1", "FZD5", "ZNRF3", "TLE2", "ARNTL", "NFKB1", "CAV1", "NOTCH1", "CSNK1E", "FGFR2", "SOX4", "FZD1", "AXIN2", "TCF7L2", "ANKRD10", "FOXO1", "BICC1", "BTRC", "SMURF2", "IFT20", "DVL2", "YAP1", "WWTR1", "LRP6", "CDK14")	0
GO_T_CELL_ACTIVATION_INVOLVED_IN_IMMUNE_RESPONSE	0.678532	0.815858	0.285794	0.849832	38579	23	c("RORC", "LCP1", "RELB", "BATF", "RPS6")	0
GO_NEGATIVE_REGULATION_OF_LEUKOCYTE_PROLIFERATION	0.484933	0.665274	-0.296567	-0.978656	20662	28	c("BMP4", "PRDM1", "ERBB2", "PELI1", "CASP3", "ITCH", "MARCH7", "RC3H1", "SHH", "TGFB1", "PRNP")	0
GO_NEGATIVE_REGULATION_OF_GLIOGENESIS	0.51679	0.688817	-0.330201	-0.955255	22838	17	c("ID4", "ID2", "BMP4")	0
GO_REGULATION_OF_DEVELOPMENTAL_GROWTH	0.000116997	0.00134606	-0.395129	-1.79178	3	139	c("FSTL4", "RBP4", "BCL2L11", "FGFR3", "SEMA4C", "NRP1", "SEMA5A", "BMP4", "PTCH1", "LIMK1", "EPHA7", "NEDD4L", "INSR", "FGFR1", "ADRB1", "RAI1", "DPYSL2", "DUSP6", "PLXNA2", "PIK3CA", "NOTCH1", "FGFR2", "MTM1", "GAMT", "CLASP2", "GATA6", "FTO", "STAT5B", "HNF1B", "HOPX", "MACF1", "APP", "ADRB2", "CREB1", "YAP1", "CHD7", "SEMA4F", "CDKL5", "ABL1", "SEMA4B", "PRKDC")	0
GO_MEMBRANE_DISASSEMBLY	0.841547	0.926494	0.230295	0.75408	49126	35	c("NUP35", "NUP93", "NUP37", "NUP85", "RAE1", "SEH1L", "NUP205", "LMNA", "NUP43", "EMD", "NUP62", "NUP50", "CTDNEP1", "NEK6", "BANF1")	0
GO_CELLULAR_RESPONSE_TO_EXTERNAL_STIMULUS	0.218417	0.423926	0.262195	1.12447	14617	164	c("ASNS", "PPARG", "RRAGD", "CDKN1A", "GSTP1", "GABARAPL1", "CYBA", "CDKN2B", "HMOX1", "ADORA2B", "ZC3H12A", "CTSB", "HIF1A", "DNAJC15", "GSDMD", "TXN2", "GLRX2", "EIF2S1", "BECN1", "ATP1A1", "HFE", "HABP4")	0
GO_NADP_METABOLIC_PROCESS	0.0167718	0.0699343	0.600967	1.65497	935	17	c("ME1", "TALDO1", "DERA", "PGLS", "TPI1", "NADK", "FMO2", "PGD", "PGM2", "DCXR", "TKT", "RPE")	0
GO_POSITIVE_REGULATION_OF_MRNA_PROCESSING	0.726316	0.849107	-0.25612	-0.829203	31041	26	c("TOB1", "CNOT1", "ZFP36", "TNRC6B", "PAF1", "SNRNP70", "CPEB3", "TNRC6C")	0
GO_EPITHELIAL_TUBE_BRANCHING_INVOLVED_IN_LUNG_MORPHOGENESIS	0.0309556	0.111846	-0.527904	-1.57487	1356	19	c("HHEX", "BMP4", "SPRY1", "FGFR2", "NKX2-1", "VANGL2", "YAP1", "SPRY2", "FOXA1")	0
GO_FATTY_ACID_BETA_OXIDATION	0.454065	0.643351	0.295565	1.00084	26827	41	c("BDH2", "ACADL", "ETFA", "ACAD9", "ACADVL", "ACOX1", "NUDT19", "CPT2", "GCDH", "ECH1", "ACAD11", "HADHB", "AMACR", "ETFB", "DECR1", "SLC25A17", "ACADS", "HSD17B4", "ACOT8")	0
GO_ACTIN_FILAMENT_BASED_PROCESS	0.00530334	0.0296967	-0.280929	-1.37695	156	250	c("FRY", "FRMD6", "PHACTR1", "FGD6", "ANTXR1", "LIMCH1", "MYH7", "LIMK1", "NUAK2", "CORO2B", "NEDD4L", "DLC1", "BCL6", "FGD4", "ARHGEF17", "CDC42BPA", "SSH2", "SRGAP2", "JMY", "MTSS1", "RND3", "DIAPH3", "MYO9B", "SUN2", "PPP1R9A", "PTK7", "CFLAR", "TNFAIP1", "WIPF2", "EPB41L1", "INPP5K", "EPB41L5", "FNBP1L", "ANG", "MARCKS", "TRIP10", "BAIAP2L1", "RAP2A", "DIAPH1", "EPB41L2", "SPTAN1", "KCNJ2", "…	0
GO_RESPONSE_TO_FLUID_SHEAR_STRESS	0.395158	0.592432	-0.328135	-1.04006	17005	24	c("KLF4", "KLF2", "ABCA1", "MTSS1", "CITED2")	0
GO_TRANSITION_METAL_ION_TRANSPORT	0.00887729	0.0441298	0.436473	1.60047	540	61	c("STEAP4", "SLC39A11", "ATP6V1D", "SFXN1", "SCO2", "COX17", "ATP6V0B", "FTH1", "SLC30A1", "SLC39A3", "ATP6V1G1", "SLC30A6", "ATP6V1E1", "HFE", "ATP6V1F", "ATP6V0D1", "MCOLN1", "SLC39A4", "ATP6AP1", "ATP6V1H", "GIF", "ATP13A1", "ATP6V0A1", "ATP6V1A")	0
GO_POSITIVE_REGULATION_OF_MUSCLE_CELL_DIFFERENTIATION	0.247135	0.454897	-0.318151	-1.14181	10136	40	c("CTH", "EFNB2", "BMP4", "THRA", "MAP3K5", "HOPX", "HIF1AN", "NR2C2", "EHD2", "MMP14", "BTG1", "ABL1", "MEF2A", "ZFHX3", "MAML1", "ILK", "SHH", "TGFB1", "EP300", "RBPJ")	0
GO_REGULATION_OF_ADAPTIVE_IMMUNE_RESPONSE	0.61981	0.771944	0.259503	0.903328	36869	47	c("B2M", "ANXA1", "HSPD1", "RIPK2", "MALT1", "PYCARD", "C3", "HFE", "EXOSC3", "JAK3")	0
GO_PHOSPHATIDYLINOSITOL_BIOSYNTHETIC_PROCESS	0.000185943	0.00198362	-0.447497	-1.85529	6	81	c("PIK3C2G", "FGFR3", "IRS2", "PIK3R1", "FGFR1", "FGF1", "IRS1", "CDS1", "PIK3CB", "FRS2", "PIK3CA", "PIK3C2B", "FGFR2", "MTM1", "PGAP2", "SYNJ1", "INPP5K", "PIKFYVE", "OCRL", "MTMR14", "PIGN", "PGAP1", "MTMR4", "PIGT", "PIK3R3", "GAB1", "PIGS", "FIG4", "INPP5E", "PI4K2A", "PIGM", "PIP5K1A", "INPP4B")	0
GO_RESPONSE_TO_CORTICOSTEROID	0.0210521	0.081829	0.372207	1.45713	1324	89	c("GOT1", "ALPL", "CDKN1A", "CDO1", "ASS1", "BAX", "GSTP1", "ANXA3", "PPARGC1B", "PAM", "AREG", "ANXA1", "SMYD3", "TYMS", "RAN")	0
GO_SODIUM_ION_TRANSMEMBRANE_TRANSPORT	0.85486	0.931676	0.238122	0.722375	48885	25	c("SCNN1B", "ATP1A1", "KCNK1", "SLC4A7", "TRAPPC10", "SLC4A4", "SLC9A8", "SCNN1G")	0
GO_PROTEIN_UBIQUITINATION_INVOLVED_IN_UBIQUITIN_DEPENDENT_PROTEIN_CATABOLIC_PROCESS	0.610892	0.764727	-0.217523	-0.933569	22288	99	c("RNF144A", "NEDD4L", "GAN", "RNF144B", "RNF145", "SYVN1", "RNF122", "HACE1", "KLHL21", "DZIP3", "KLHL20", "CBL", "SMURF2", "BFAR", "HERC4", "KLHL7", "ITCH", "TRIP12", "KLHL15", "UBA6", "UBE4B", "RNF19A", "OS9", "HERC2", "TRIM25", "SMURF1", "RNF146", "UBE2D1", "RNF19B")	0
GO_CELL_PROJECTION_ASSEMBLY	0.230834	0.436435	-0.243739	-1.10299	7942	137	c("CCNO", "MYLK", "CDC14A", "FGD6", "VAV2", "FGD4", "ABCC4", "SRGAP2", "RAPGEF2", "MTSS1", "RFX3", "ABLIM1", "BAG4", "VANGL2", "INPP5K", "FNBP1L", "POC1B", "OCRL", "RAP2A", "RAP2C", "KLF5", "PCNT", "IFT20", "ARHGEF6", "NEK1", "ABL1", "FGD1", "EZR", "C2CD3", "ARHGEF26", "IFT172", "MYH10", "NCK1", "PIP5K1A", "ICK", "EMP2", "IFT81")	0
GO_PROTEIN_MATURATION	0.121626	0.296755	0.283779	1.20635	8073	154	c("PPARG", "BAX", "IMMP2L", "F3", "HSPE1", "ATP6AP2", "CTSZ", "CYCS", "RPS27L", "HSPD1", "AGA", "ISCU", "MIPEP", "PITRM1", "CLN3", "CHCHD4", "PYCARD", "UQCRC1", "DNAJA3", "AFG3L2", "UQCRC2", "STOML2", "STUB1", "IMMP1L", "FAM162A", "SEC11C", "MUL1", "TMEM208", "PDCD2", "TYSND1", "AIP", "PMPCB", "ATG4C")	0
GO_PROTEIN_N_LINKED_GLYCOSYLATION	0.890215	0.950712	-0.19706	-0.761015	35361	56	c("ST3GAL6", "SYVN1", "DPAGT1", "ST6GALNAC2", "EDEM3", "GAL3ST1", "MAN2A2", "FUT8", "MGAT5", "MGAT4A")	0
GO_ANAPHASE_PROMOTING_COMPLEX_DEPENDENT_CATABOLIC_PROCESS	1.63428e-05	0.000400569	0.64418	2.38991	0	65	c("PSMB9", "PSMB8", "PSMB5", "PSMA3", "MAD2L1", "PSMB10", "UBA52", "PSMB3", "PSMC5", "PSMD14", "PSMC6", "PSMD11", "PSMA4", "PSMA1", "PTTG1", "UBC", "PSMB2", "ANAPC11", "PSMD13", "PSMB1", "PSMD2", "PSMD12", "PSMD1", "PSMC1", "PSMA2", "PSMA7", "PSMC4", "ANAPC10", "PSMD8", "UBE2E1", "PSMC2", "PSMB6", "PSMB7", "BUB3", "PSMD7", "PSMB4", "PSMA6", "PSME1", "PSMC3", "RPS27A", "ANAPC1", "PSMD6", "PSME3", …	0
GO_ESTABLISHMENT_OR_MAINTENANCE_OF_EPITHELIAL_CELL_APICAL_BASAL_POLARITY	0.0508243	0.159228	-0.542927	-1.51916	2268	15	c("DLG3", "PTK7", "VANGL2", "RAP2A", "EZR", "ILK", "DLG5")	0
GO_VESICLE_ORGANIZATION	0.998189	1	0.149674	0.646913	67237	174	c("CTSZ", "AREG", "SNAP47", "SNX10", "VPS8", "TC2N", "SNX8", "BLOC1S2", "DTNBP1", "SAR1B", "SNAP23", "TRAPPC2L", "SYT7", "SNX12", "TRAPPC3", "SEC13", "CHMP3", "LMAN1", "S100A10", "VAPA", "SNX3", "VPS11", "VTI1B", "BLOC1S3", "EEA1", "VPS28", "NAPA", "STX8", "STX3", "TRAPPC10", "VTA1", "RAB8A", "VAMP4", "SNX5", "CHMP4B", "ARF1", "TRAPPC5", "CHMP6", "TRAPPC6B", "CHMP2A", "GOSR2", "NSF", "VPS37A", "R…	0
GO_POSITIVE_REGULATION_OF_BINDING	0.218813	0.424132	-0.270779	-1.1324	8187	85	c("CTHRC1", "PON1", "KLF4", "NRP1", "CAPRIN2", "BAMBI", "BMP4", "PLK2")	0
GO_SMOOTH_MUSCLE_CELL_DIFFERENTIATION	0.0115366	0.054041	-0.604948	-1.72411	512	16	c("BMP4", "MKL1", "NFATC4", "NOTCH1", "RAMP2", "GATA6", "ACVR1", "MKL2", "SGCB")	0
GO_NEGATIVE_REGULATION_OF_ERBB_SIGNALING_PATHWAY	0.736085	0.855892	-0.236288	-0.838536	30428	38	c("ITGA1", "EGFR", "SPRY1", "ERRFI1")	0
GO_POSITIVE_REGULATION_OF_CELLULAR_AMIDE_METABOLIC_PROCESS	0.613014	0.766726	0.240166	0.917601	37985	77	c("CLU", "CYR61", "C1QBP", "RPS27L", "ZC3H12A", "THBS1", "EIF2B5", "CDK4", "IMPACT", "RBM3", "POLR2G", "YTHDF2", "TARBP2", "EIF4A3", "MPV17L2", "RPS4X", "EIF5A", "RXRA", "DDX39B")	0
GO_EMBRYONIC_SKELETAL_SYSTEM_DEVELOPMENT	0.0189299	0.0761103	-0.425479	-1.55125	771	43	c("RBP4", "BMP4", "MBTD1", "TAPT1", "FGFR2", "PCGF2", "EXT1", "PBX1", "NDST1", "MMP14", "GRHL2", "TGFBR1", "SETD2", "COL1A1", "ACVR2A", "SP3", "MEGF8", "SHH", "NIPBL")	0
GO_CELLULAR_RESPONSE_TO_BIOTIC_STIMULUS	0.289789	0.494633	0.280341	1.09749	18238	89	c("ASS1", "GSTP1", "P2RY2", "B2M", "LY96", "CD14", "BYSL", "RIPK2", "SERPINE1", "PPARGC1A", "ZC3H12A", "HIF1A", "PYCARD", "NFKBIL1", "CXCL16", "LITAF", "CSF2")	0
GO_COENZYME_A_METABOLIC_PROCESS	0.221603	0.427232	-0.424452	-1.20969	9853	16	c("ACOT7", "NUDT7", "PANK3", "ACACA", "PANK1", "CROT", "HMGCR")	0
GO_RNA_STABILIZATION	0.440887	0.632031	-0.314544	-1.00778	18876	25	c("GDNF", "AXIN2", "ZFP36", "CIRBP", "RBM38", "SYNCRIP", "DHX9", "ANGEL2", "HNRNPA0")	0
GO_REGULATION_OF_CELL_MORPHOGENESIS_INVOLVED_IN_DIFFERENTIATION	3.11779e-05	0.000576434	-0.409746	-1.92941	0	183	c("FSTL4", "UNC13D", "NGEF", "SRCIN1", "SEMA4C", "AGER", "NRP1", "CAPRIN2", "BAMBI", "SEMA5A", "ID1", "GDNF", "OVOL2", "LIMK1", "EPHA7", "ANKRD27", "SLIT3", "KIF13B", "SSH2", "RAPGEF2", "PLXNB1", "TGFB1I1", "DPYSL2", "VASN", "SGK1", "PLXNA2", "NFATC4", "ARHGEF1", "NOTCH1", "PPP1R9A", "NKX2-1", "SLIT2", "CLASP2", "AXIN2", "CLASP1", "EPB41L5", "CACNA1A", "MARCKS", "KANK1", "TCF7L2", "RAP2A", "BCL9L…	0
GO_POSITIVE_REGULATION_OF_REACTIVE_OXYGEN_SPECIES_BIOSYNTHETIC_PROCESS	0.364507	0.567993	-0.32482	-1.06149	15558	27	c("KLF4", "EGFR", "DDAH2", "INSR", "KLF2", "NOS1AP")	0
GO_ALPHA_AMINO_ACID_METABOLIC_PROCESS	1.52905e-05	0.000400569	0.463759	1.92964	0	132	c("PHGDH", "ASNS", "MTHFD2", "GOT1", "ALDH18A1", "DDO", "CDO1", "ASS1", "THNSL2", "PSAT1", "SARS", "ARG2", "AASS", "GCH1", "ODC1", "ATIC", "GCLC", "GCAT", "THNSL1", "TYMS", "CTPS", "GCLM", "HIBADH", "ASNSD1", "ADSSL1", "ASRGL1", "NMNAT3", "CKB", "MSRA", "SHMT2", "ABHD12", "GCSH", "SEPHS2", "AASDHPPT")	0
GO_ADULT_BEHAVIOR	0.145992	0.33029	-0.338441	-1.24007	5927	44	c("SHANK2", "ID2", "GDNF", "CHRNB1", "NR4A2", "NR4A3", "CACNA1A", "PBX3", "APP", "MECP2", "CHD7")	0
GO_SPINDLE_LOCALIZATION	0.341739	0.544988	-0.345122	-1.08231	14743	23	c("SPRY1", "NUMA1", "CLASP1", "ARHGEF2", "SPRY2", "LLGL1", "MAP4", "NDE1")	0
GO_CELLULAR_RESPONSE_TO_ORGANIC_CYCLIC_COMPOUND	0.00414895	0.0250566	-0.283318	-1.39251	121	256	c("ARG1", "ID3", "KLF4", "ITPR2", "ABHD2", "FBXO32", "ADAMTS1", "AGER", "NCOA4", "EGFR", "BMP4", "VDR", "ID1", "CIB2", "PTCH1", "NR4A2", "SP5", "MLC1", "SMAD5", "ADCY6", "CALCOCO1", "ERRFI1", "KLF2", "NR1D1", "HMGCS2", "CEBPA", "ABCA1", "RAPGEF2", "TGFB1I1", "SGK1", "PIAS1", "NR4A3", "NFKB1", "THRA", "RARG", "CAV1", "DGCR8", "SIN3A", "PAQR8", "FZD1", "CDKN1B", "INPP5K", "AXIN2", "PPP1R15A", "DIAP…	0
GO_POSITIVE_REGULATION_OF_CYTOKINE_PRODUCTION_INVOLVED_IN_IMMUNE_RESPONSE	0.130764	0.308743	0.494663	1.34009	7261	16	c("MIF", "B2M", "MALT1")	0
GO_REGULATION_OF_PROTEIN_SUMOYLATION	0.537339	0.704966	0.353105	0.940713	29745	15	c("GNL3", "PARK7", "MUL1", "RASD2")	0
GO_RESPONSE_TO_ENDOPLASMIC_RETICULUM_STRESS	0.981529	0.997917	0.166838	0.724613	66530	181	c("ASNS", "BAX", "TRIB3", "AARS", "ASNA1", "SDF2L1", "RHBDD1", "TPP1", "DNAJC10", "THBS1", "EIF2S1", "EIF2B5", "STUB1", "FBXO6", "PSMC5", "RNF121", "DERL2", "PSMC6", "UBXN8", "ATP6V0D1", "ACADVL", "HERPUD1", "DDIT3", "PSMC1", "AIFM1", "PSMC4", "TMEM33", "KDELR3", "LMNA", "PSMC2", "JUN", "AUP1", "TRIM13")	0
GO_CELLULAR_RESPONSE_TO_LIGHT_STIMULUS	0.93666	0.977444	0.193575	0.694976	56385	55	c("CDKN1A", "BAX", "RHBDD1", "HIF1A", "EIF2S1", "CRY1", "NOC2L", "IMPACT")	0
GO_NEGATIVE_REGULATION_OF_STEM_CELL_DIFFERENTIATION	0.0582172	0.175794	-0.441256	-1.44199	2484	27	c("OVOL2", "JAG1", "VASN", "ZFP36L2", "NOTCH1", "NKX2-1", "HNF1B", "YAP1", "FOXA1", "REST")	0
GO_NEGATIVE_REGULATION_OF_PRODUCTION_OF_MOLECULAR_MEDIATOR_OF_IMMUNE_RESPONSE	0.131273	0.309444	0.503339	1.34095	7266	15	c("SPINK5", "BST2", "HMOX1", "HFE", "JAK3")	0
GO_LUNG_CELL_DIFFERENTIATION	0.00875972	0.043694	-0.583683	-1.74127	383	19	c("KLF2", "THRA", "NUMA1", "NKX2-1", "GATA6", "CREB1", "YAP1", "GRHL2", "THRB", "FOXA1", "NUMB")	0
GO_PLATELET_ACTIVATION	0.0208328	0.0813007	-0.362615	-1.46701	801	71	c("PDPN", "ITPR2", "DGKG", "DGKA", "VAV2", "MERTK", "PIK3R1", "DGKD", "PRKCE", "PIK3CB", "PIK3CA", "RHOB")	0
GO_CYTOSKELETON_ORGANIZATION	0.000462574	0.00430085	-0.280272	-1.45702	10	441	c("FRY", "FIGN", "PHACTR1", "CDC14A", "FGD6", "ANTXR1", "LIMCH1", "CCP110", "PLK2", "TPPP3", "LIMK1", "CAMSAP1", "CECR2", "NUAK2", "CORO2B", "NIN", "DLC1", "GAN", "BCL6", "FGD4", "SPRY1", "ANK3", "ARHGEF17", "CDC42BPA", "SSH2", "SRGAP2", "CAMSAP3", "HAUS3", "JMY", "MTSS1", "CRYAB", "DPYSL2", "SGK1", "SIPA1L3", "DST", "RND3", "CAMSAP2", "CDK2", "TUBGCP4", "DIAPH3", "ABLIM1", "ELMO2", "DOCK7", "SH3…	0
GO_NUCLEOTIDE_BINDING_DOMAIN_LEUCINE_RICH_REPEAT_CONTAINING_RECEPTOR_SIGNALING_PATHWAY	0.506179	0.680258	0.321996	0.967136	28834	24	c("RIPK2", "UBA52", "IRAK2", "UBC", "IKBKG", "RPS27A", "IRAK1", "IKBKB")	0
GO_TRANSCRIPTION_COUPLED_NUCLEOTIDE_EXCISION_REPAIR	0.0339469	0.11912	0.38407	1.44002	2083	69	c("RFC4", "PPIE", "RFC5", "MNAT1", "POLK", "UBA52", "GTF2H4", "CCNH", "RBX1", "COPS5", "UBC", "XAB2", "POLR2G", "RFC1", "RFC3", "LIG1", "POLR2K", "COPS6", "GPS1", "POLD2", "XRCC1", "POLR2F", "COPS7A", "RPS27A", "GTF2H5")	0
GO_MATURATION_OF_SSU_RRNA	0.000102442	0.00122531	0.609955	2.02128	5	37	c("RRS1", "UTP23", "BYSL", "NOC4L", "RPSA", "TBL3", "MRPS11", "SRFBP1", "EMG1", "NGDN", "RPS8", "MPHOSPH10", "LSM6", "NOL11", "NOP14", "RPS24", "WDR46", "DCAF13", "FCF1", "UTP14A", "RPS16", "RPS21", "RCL1", "NOB1")	0
GO_RESPONSE_TO_WOUNDING	0.16875	0.362423	-0.226106	-1.11197	4939	258	c("ARG1", "ID3", "PDPN", "ITPR2", "ABHD2", "AGER", "NRP1", "BMP4", "DGKG", "DGKA", "IRF1", "ITGA9", "VAV2", "FZD7", "MERTK", "PIK3R1", "DGKD", "ELK3", "PHF21A", "ITPK1", "ERBB3", "ERBB2", "SPARC", "NOTCH2", "DST", "PRKCE", "PIK3CB", "CAV1", "PIK3CA", "NOTCH1", "RHOB", "PTK7", "SDC4", "VANGL2", "CFLAR", "HBEGF", "GATA6", "PRKCA", "HPS5", "CASP3", "ARHGEF19", "MACF1", "KDM1A", "ADRB2", "MTR", "GGCX…	0
GO_NON_CANONICAL_WNT_SIGNALING_PATHWAY	0.143225	0.327413	0.302456	1.21093	9125	102	c("PSMB9", "PSMB8", "PSMB5", "PSMA3", "NFATC1", "PSMB10", "UBA52", "PSMB3", "PSMC5", "PSMD14", "PSMC6", "PSMD11", "PSMA4", "PSMA1", "GPC4", "UBC", "PSMB2", "PSMD13", "AP2M1", "PSMB1", "PSMD2", "PSMD12", "PSMD1", "PSMC1", "PSMA2", "PSMA7", "PSMC4", "PSMD8", "FZD2", "PSMC2", "PSMB6", "PSMB7", "PSMD7", "ROR1", "PSMB4", "PSMA6", "GNB1", "PSME1", "PSMC3", "RPS27A", "PSMD6", "PSME3", "PSME2", "PSMD3", …	0
GO_NEGATIVE_REGULATION_OF_LEUKOCYTE_MEDIATED_IMMUNITY	0.425941	0.619647	0.361428	1.02425	23922	19	c("BST2", "HMOX1", "HFE", "JAK3", "CEACAM1", "TAP1", "NDFIP1", "THOC1", "DUSP22", "PTPN6", "RABGEF1")	0
GO_NEGATIVE_REGULATION_OF_CELL_GROWTH	0.339336	0.543793	0.26995	1.06481	21462	93	c("PPARG", "CDKN1A", "BST2", "OSGIN1", "ENO1", "SEMA3C", "PSRC1", "SEMA3E", "SPG20", "PPT1", "PHB", "ADAM15", "NME6")	0
GO_PROTEIN_SECRETION	0.0148011	0.0642287	-0.430748	-1.57828	600	44	c("ARL4D", "ACVR2B", "EIF2AK3", "CAMK2G", "FOXP1", "ABCA1", "NOTCH1", "HNF1B", "CD36", "AKAP5", "F2RL1", "TLR4", "GPAM")	0
GO_ASSOCIATIVE_LEARNING	0.271337	0.478646	-0.347546	-1.13576	11581	27	c("PPP1R1B", "SGK1", "APP", "ADRB2", "CREB1", "IFT20", "RIC8A", "MECP2")	0
GO_NEGATIVE_REGULATION_OF_CELLULAR_CATABOLIC_PROCESS	0.355268	0.559655	0.265205	1.05494	22539	98	c("LRPPRC", "HP", "PPARGC1A", "CLN3", "QSOX1", "MAD2L1", "BAG5", "GIPC1", "HFE", "SVIP", "PARK7", "NBAS", "USP14", "RRAGA", "HSP90AB1", "TIMP2", "ATG7", "MTMR2", "SIRT2", "PSMG2", "SDCBP", "MAD2L2", "BUB3", "LRRK2", "TSPO", "SLIRP")	0
GO_REGULATION_OF_RESPONSE_TO_EXTRACELLULAR_STIMULUS	0.410765	0.609166	0.247903	1.02149	26656	123	c("GAPDH", "WDR75", "ATP6V1D", "RIPK2", "ATP6V0B", "CLN3", "QSOX1", "HIF1A", "SQSTM1", "EXOC4", "KAT2A", "VPS35", "BECN1", "ATP6V1G1", "ATP6V1E1", "PARK7", "VDAC1", "ATP6V0D1", "ATG7", "ATP6V1H", "DNM1L", "RUVBL1", "U2AF1", "RPL28", "EXOC1", "LRRK2", "TRIM13", "TSPO", "VPS26A", "ATP6V0A1", "ATP6V1A")	0
GO_POSITIVE_REGULATION_OF_FAT_CELL_DIFFERENTIATION	0.513302	0.685105	-0.296353	-0.959458	21937	26	c("ZBTB16", "ID2", "CEBPA", "KLF5", "CREB1", "WDFY2", "CREBL2", "PRDM16")	0
GO_NEGATIVE_REGULATION_OF_PROTEIN_POLYMERIZATION	0.722431	0.847038	0.260413	0.830275	41874	31	c("VILL", "TWF2", "VDAC2")	0
GO_NEGATIVE_REGULATION_OF_REACTIVE_OXYGEN_SPECIES_METABOLIC_PROCESS	0.0862477	0.236493	0.47731	1.40406	4882	22	c("GLA", "HP", "ZC3H12A", "HIF1A", "BECN1", "MYCN", "VDAC1", "AATF", "TRAP1", "SIRT2", "TSPO", "SIRT5")	0
GO_REGULATION_OF_PROTEIN_DEACETYLATION	0.271721	0.479035	-0.355161	-1.13791	11633	25	c("FRY", "BCL6", "MAPK8", "SPRED2", "KDM5A", "PRKD2", "SREBF1", "NIPBL", "TGFB1", "DYRK1A", "EP300")	0
GO_POSITIVE_REGULATION_OF_DNA_TEMPLATED_TRANSCRIPTION_INITIATION	0.842311	0.926741	0.256706	0.717751	47160	18	c("GTF2F2", "PSMC5", "PSMC6", "PSMC1", "PSMC4", "PSMC2", "JUN", "PSMC3")	0
GO_PHOSPHOLIPID_DEPHOSPHORYLATION	0.199461	0.400155	-0.42633	-1.23335	8814	17	c("MTM1", "SYNJ1", "INPP5K", "INPP5B", "OCRL")	0
GO_METAL_ION_TRANSPORT	0.419979	0.616574	0.230712	1.016	28857	202	c("STEAP4", "KCNK2", "SLC5A1", "SLC39A11", "SCNN1B", "TMEM37", "SLC38A1", "COMMD3", "ATP6V1D", "SLC12A7", "SFXN1", "SCO2", "COX17", "ATP6V0B", "SLC38A4", "NDUFA9", "FTH1", "TRPV6", "SLC30A1", "SLC39A3", "STOML2", "ATP6V1G1", "SLC30A6", "ATP6V1E1", "ATP1A1", "HFE", "KCNK1", "ORAI2", "ATP6V1F", "MICU1", "VDAC1", "ATP6V0D1", "MCOLN1", "ITPR3", "SLC39A4", "ATP6AP1", "DDIT3", "BSPRY", "ATP6V1H", "GIF"…	0
GO_POSITIVE_REGULATION_OF_FIBROBLAST_PROLIFERATION	0.0623133	0.18463	0.4569	1.43508	3587	29	c("MIF", "CDKN1A", "PDGFA", "RNASEH2B", "NDUFS4", "CDK4", "BTC", "CDK6")	0
GO_NECROTIC_CELL_DEATH	0.141871	0.326013	0.457208	1.31308	7993	20	c("BAX", "LY96", "CD14", "PPIF", "PGAM5", "SIRT2", "DNM1L")	0
GO_REGULATION_OF_MAST_CELL_ACTIVATION_INVOLVED_IN_IMMUNE_RESPONSE	0.876024	0.94279	-0.238824	-0.690905	38714	17	UNC13D	0
GO_POSITIVE_REGULATION_OF_INTRACELLULAR_PROTEIN_TRANSPORT	0.423393	0.61878	-0.219626	-1.01002	14236	153	c("EGFR", "BAMBI", "SEMA5A", "BMP4", "OAZ2", "FZD5", "PIK3R1", "ANK3", "CNST", "DDX58", "ERBB2", "IL18R1", "HNMT", "PINK1", "KANK1", "TCF7L2", "CTDSPL2", "BCAS3", "UGCG", "PLK3", "SPPL3", "PCNT", "PRKCD", "AKAP5", "JAK2", "SREBF2", "CDKL2", "TGFBR1", "TLR4", "RANBP3")	0
GO_CHROMOSOME_LOCALIZATION	0.126231	0.30219	0.396725	1.29904	7368	35	c("RRS1", "PINX1", "KATNB1", "PSRC1", "BECN1", "CHMP3", "SEH1L", "RAB11A", "CHMP4B", "CHMP6", "CHMP2A")	0
GO_POSITIVE_REGULATION_OF_ADENYLATE_CYCLASE_ACTIVITY	0.0841291	0.232869	-0.491522	-1.42195	3717	17	c("ADCY7", "ADRB1", "ADCY6", "PRKCA", "ADCY9", "ADRB2", "AKAP5")	0
GO_POSITIVE_REGULATION_OF_NEURON_DIFFERENTIATION	0.0105251	0.0501873	-0.312798	-1.42262	357	142	c("ADAMTS1", "NRP1", "CAPRIN2", "SEMA5A", "BMP4", "ETV5", "TGIF2", "LIMK1", "NEDD4L", "BCL6", "SCARF1", "MAGI2", "ZMYND8", "ANKRD27", "ENC1", "FGFR1", "RAPGEF2", "PLXNB1", "SGK1", "TLE6", "PPP1R9A", "PTK7", "SLIT2", "MARCKS", "MACF1", "PSEN1", "AKAP5", "CDKL5", "MOB2", "BAIAP2", "FBXO38", "FOXA1", "FIG4", "KAT2B", "FMR1", "SKIL", "INPP5E", "CPEB3", "SETX", "ITGA3", "NBL1", "SMURF1", "ILK")	0
GO_EMBRYONIC_SKELETAL_SYSTEM_MORPHOGENESIS	0.54201	0.708223	-0.279279	-0.943471	22784	31	c("BMP4", "FGFR2", "PCGF2", "NDST1", "MMP14", "GRHL2", "TGFBR1", "SETD2", "MEGF8", "NIPBL")	0
GO_ACTIVATION_OF_GTPASE_ACTIVITY	0.0288775	0.105643	-0.398922	-1.48325	1169	47	c("TBC1D4", "TBC1D30", "TBC1D2B", "SYDE2", "DOCK7", "TBC1D8B", "BCAS3", "TBC1D14", "SIPA1L1", "EPHA2", "RABGAP1", "PIP5K1A", "TBC1D8", "USP6NL", "TBC1D10A", "RALGAPB", "TAX1BP3", "RHOG", "TBC1D10B", "RALGAPA1")	0
GO_INOSITOL_PHOSPHATE_METABOLIC_PROCESS	0.141437	0.325271	-0.356944	-1.25828	5859	37	c("PLCD3", "PLCH2", "ITPK1", "IPMK", "PLCG1", "SYNJ1", "INPP5K", "INPP5B", "OCRL")	0
GO_T_CELL_HOMEOSTASIS	0.781586	0.889819	0.274721	0.76812	43760	18	c("BAX", "DNAJA3", "SLC39A3", "JAK3", "RPS6")	0
GO_REGULATION_OF_RECEPTOR_ACTIVITY	0.254576	0.462477	0.314434	1.13681	15354	57	c("ADORA1", "GSTO1", "GSTM2", "PPARGC1B", "SERPINE1", "CBLC", "PPARGC1A", "HFE", "PARK7", "ZGPAT")	0
GO_HISTONE_METHYLATION	0.45559	0.644886	-0.260715	-0.994856	18193	53	c("PRMT8", "SATB1", "SETD1B", "TET2", "KDM6A", "ARID4A", "PAXIP1", "SETD7", "TET3", "MEN1", "KDM3A", "ARID4B", "PRDM4", "MECP2", "PRDM16", "SETD2", "PRDM2", "WDR82")	0
GO_POSITIVE_REGULATION_OF_TRANSPORTER_ACTIVITY	0.0193087	0.0766841	-0.444631	-1.56739	799	37	c("PON1", "HSPA2", "AGER", "BMP4", "ANK3", "NOS1AP", "SGK1", "STIM1")	0
GO_POSITIVE_REGULATION_OF_TRANSCRIPTION_FACTOR_IMPORT_INTO_NUCLEUS	0.490781	0.669226	-0.298427	-0.975238	20948	27	c("PIK3R1", "DDX58", "IL18R1", "SPPL3", "AKAP5", "TLR4")	0
GO_ALPHA_BETA_T_CELL_DIFFERENTIATION	0.497762	0.673832	-0.315967	-0.967908	21684	21	c("IRF1", "SATB1", "FOXP1", "BCL11B", "IL18R1", "RC3H2", "ABL1", "RC3H1", "RORA")	0
GO_PEPTIDYL_SERINE_MODIFICATION	0.000108838	0.00127764	-0.455184	-1.93138	3	93	c("PLK2", "EIF2AK3", "RPS6KA4", "RIPK1", "STK38L", "SGK1", "MAPK8", "CDK2", "PRKCE", "CLK1", "CSNK1E", "MAP3K12", "CSNK1G1", "PINK1", "ULK1", "MAST4", "PRKCA", "LMTK2", "SMG1", "BGN", "PRKCD", "MAPK7", "CSNK1G3", "PRKD2", "PDPK1", "PRKDC", "TGFBR1", "MKNK1", "TAF1", "HIPK3", "PRKACA", "PRKX", "NLK", "ILK", "PKD1", "LATS2", "PRKCZ")	0
GO_CELLULAR_RESPONSE_TO_EXTRACELLULAR_STIMULUS	0.14558	0.329713	0.291979	1.19796	9403	120	c("ASNS", "PPARG", "RRAGD", "CDKN1A", "GSTP1", "GABARAPL1", "CDKN2B", "HMOX1", "ADORA2B", "ZC3H12A", "DNAJC15", "GSDMD", "TXN2", "GLRX2", "EIF2S1", "BECN1", "HFE", "RRAGA", "IMPACT", "MYBBP1A", "ATG7", "SLC39A4", "SIRT2", "SEH1L", "AIFM1", "JUN", "PAWR", "LRRK2", "WDR59")	0
GO_NEGATIVE_REGULATION_OF_RESPONSE_TO_DNA_DAMAGE_STIMULUS	0.168183	0.361632	0.379912	1.24399	9817	35	c("MIF", "CLU", "CD44", "OTUB1", "RPS3", "BCL2L12", "THOC5", "TPT1", "FBXO18", "DDX39B")	0
GO_GLUTAMATE_METABOLIC_PROCESS	0.0110553	0.0523739	0.642332	1.71125	611	15	c("GOT1", "ALDH18A1", "GCLC", "GCLM")	0
GO_TRNA_METABOLIC_PROCESS	1.52905e-05	0.000400569	0.535276	2.22721	0	132	c("PUS7", "SARS", "CARS", "MRPL39", "AARS", "PUSL1", "PPA1", "FARSB", "EPRS", "RARS", "EARS2", "FARS2", "THG1L", "NARS", "POP7", "AARS2", "EEF1E1", "TRMT6", "TRMU", "DDX1", "MARS2", "FBL", "LCMT2", "FDXACB1", "RPP40", "NARS2", "EXOSC8", "RPP30", "METTL1", "PUS1", "CDK5RAP1", "TRMT1", "TARS2", "MARS", "DUS1L", "MTO1", "EXOSC3", "PSTK", "YARS2", "ZBTB8OS", "TSEN2", "FAM98B", "URM1", "VARS", "CTU2",…	0
GO_POSITIVE_REGULATION_OF_LOCOMOTION	0.00485194	0.0281393	-0.302698	-1.42967	154	187	c("MYLK", "SEMA4C", "AGER", "EGFR", "NRP1", "SEMA5A", "BMP4", "NRP2", "IRS2", "PIK3R1", "INSR", "FOXP1", "FGFR1", "DOCK4", "FGF1", "MET", "RAPGEF2", "SPARC", "HDAC7", "FAM110C", "PRKCE", "BAG4", "DOCK7", "SUN2", "NOTCH1", "RHOB", "PLCG1", "LAMB1", "SLIT2", "CLASP2", "HBEGF", "GRB7", "CLASP1", "EPB41L5", "RRAS2", "IGF1R", "ATP8A1", "PRKCA", "FURIN", "DIAPH1", "AMOTL1", "BCAS3", "LBP", "SMURF2", "S…	0
GO_REGULATION_OF_DENDRITE_MORPHOGENESIS	0.00225137	0.0155942	-0.494685	-1.79444	91	42	c("NGEF", "SRCIN1", "CAPRIN2", "ID1", "ANKRD27", "RAPGEF2", "SGK1", "NFATC4", "PPP1R9A", "MARCKS", "RAP2A", "SIPA1L1", "AKAP5", "CDKL5", "BAIAP2")	0
GO_MAMMARY_GLAND_EPITHELIUM_DEVELOPMENT	0.238338	0.443733	-0.346814	-1.16231	10059	30	c("ID2", "VDR", "PTCH1", "WNT7B", "KDM5B", "FGFR2", "BTRC", "EPHA2", "JAK2")	0
GO_NEGATIVE_REGULATION_OF_VIRAL_PROCESS	0.0410795	0.136916	0.424579	1.45863	2439	44	c("SLPI", "BST2", "IFITM3", "PLSCR1", "ZC3H12A", "SRPK2", "CHMP3", "TRIM11", "VAPA", "SNX3", "JUN", "TRIM13", "STAT1")	0
GO_ERYTHROCYTE_HOMEOSTASIS	0.149404	0.335671	-0.339486	-1.23773	6092	43	c("ID2", "BMP4", "EPAS1", "BCL6", "SMAD5", "KLF2", "THRA", "ARID4A", "PKNOX1", "CASP3", "SLC25A38", "JMJD6", "JAK2")	0
GO_RESPONSE_TO_HEAT	0.0532898	0.165007	0.407353	1.41799	3169	47	c("CDKN1A", "CD14", "GCLC", "ANO1", "HMOX1", "CLPB", "DNAJA3", "THBS1", "EIF2S1", "EIF2B3", "EIF2B5")	0
GO_I_KAPPAB_KINASE_NF_KAPPAB_SIGNALING	0.0241067	0.0913808	0.434829	1.52059	1436	48	c("IRAK1BP1", "LY96", "CD14", "RIPK2", "RELB", "NFKBIL1", "UBA52", "NKIRAS1", "NFKB2", "RBCK1", "IRAK2", "UBC", "TIFA")	0
GO_REGULATION_OF_KINASE_ACTIVITY	0.000546402	0.00491426	-0.277907	-1.44537	12	442	c("PPP1R1A", "HSPA2", "KLF4", "ITGA1", "PPP1R1B", "GADD45B", "HEXIM1", "FGFR3", "SRCIN1", "HHEX", "MAPK8IP1", "GADD45G", "EGFR", "PDCD4", "BMP4", "ACVR2B", "SIRT1", "MADD", "VAV2", "ADCY7", "DUSP1", "SOCS2", "SPRY1", "PFKFB2", "IRS2", "FZD5", "PIK3R1", "SERTAD1", "SOCS3", "INSR", "FGFR1", "TAOK3", "FGF1", "ADCY6", "IRS1", "ERRFI1", "RIPK1", "CEBPA", "RAPGEF2", "MAP3K3", "ERBB3", "LDB1", "ERBB2", …	0
GO_NEGATIVE_REGULATION_OF_CELLULAR_RESPONSE_TO_INSULIN_STIMULUS	0.0893139	0.243077	-0.461378	-1.39573	3898	20	c("SOCS2", "SOCS3", "IRS1", "INPP5K", "KANK1", "PRKCD", "NCOA5", "PRKCZ", "GRB10", "TSC2")	0
GO_MYELOID_LEUKOCYTE_DIFFERENTIATION	0.439053	0.63033	-0.265161	-1.00408	17688	51	c("HHEX", "BMP4", "SIRT1", "SH3PXD2A", "FOXP1", "CEBPA", "JUNB", "TFRC", "KDM1A", "PSEN1", "EPHA2", "F2RL1")	0
GO_PEROXISOME_ORGANIZATION	0.452136	0.64155	0.318948	1.00179	26033	29	c("PEX12", "PEX11G", "ACOX1", "PEX1", "DNM1L", "PEX16", "ACOT8", "PEX14", "PEX11B", "PEX6", "LONP2", "MFF", "PEX7", "PEX2")	0
GO_DNA_STRAND_ELONGATION_INVOLVED_IN_DNA_REPLICATION	0.08121	0.226289	0.528289	1.43119	4509	16	c("RFC4", "FEN1", "RFC3", "PARP2", "LIG1", "POLD2")	0
GO_SINGLE_ORGANISM_CELL_ADHESION	0.418294	0.614624	-0.213274	-1.01162	13261	193	c("PDPN", "SRCIN1", "EGFR", "ANTXR1", "CTNND2", "MAFB", "IRF1", "SATB1", "FZD7", "FZD5", "MERTK", "PEAK1", "FOXP1", "KIF13B", "SRGAP2", "CAMSAP3", "CADM1", "WNT7B", "BCL11B", "ZFP36L2", "FZD8", "PIK3CB", "IL18R1", "SOX4", "LAMB1", "PKNOX1", "STAT5B", "ESAM", "CCND3", "IFNAR1", "RC3H2", "PSEN1", "RIC8A", "VEZT", "F2RL1", "LRP6", "CHD7", "ZBTB1", "JMJD6", "ABL1", "PRKDC", "ADAM17")	0
GO_POLYOL_METABOLIC_PROCESS	0.584645	0.742824	-0.239619	-0.931524	23065	58	c("PLCD3", "PLCH2", "SLC5A3", "ITPK1", "IPMK", "SGPP2", "PLCG1", "SYNJ1", "INPP5K", "INPP5B", "SPHK2", "OCRL")	0
GO_APICAL_JUNCTION_ASSEMBLY	0.342676	0.545375	-0.312406	-1.07177	14352	33	c("MARVELD2", "RAMP2", "OCLN", "GRHL2", "MARVELD3", "MPP5", "DLG5", "MPP7", "STRN", "RAB13", "RHOC", "PRKCI", "CLDN3", "PARD6B", "F11R", "FBF1")	0
GO_LYMPHOCYTE_HOMEOSTASIS	0.801355	0.900216	0.251228	0.769075	45887	26	c("BAX", "HIF1A", "DNAJA3", "SLC39A3", "JAK3", "RPS6")	0
GO_NEGATIVE_REGULATION_OF_RNA_SPLICING	0.418217	0.614624	0.346597	1.03063	23778	23	c("C1QBP", "CELF4", "RPS26", "RPS13", "SRSF6", "AKT2", "TMBIM6")	0
GO_CELL_CYCLE_PHASE_TRANSITION	0.895244	0.953296	0.187462	0.803964	59915	164	c("CDKN1A", "EIF4EBP1", "CDC34", "CDK5RAP2", "CDKN2B", "TYMS", "TPD52L1", "MCM2", "OPTN", "E2F6", "MNAT1", "HAUS4", "CEP135", "WEE1", "RANBP1", "UBA52", "CEP290", "CDK4", "TUBB4B", "PHLDA1", "CCNH", "TUBG1", "UBC", "RPS6", "CNTRL")	0
GO_TISSUE_MORPHOGENESIS	3.45197e-05	0.000593535	-0.369536	-1.82269	0	265	c("CTHRC1", "RBP4", "KLK14", "KLF4", "MYLK", "ID4", "HHEX", "SEMA4C", "EGFR", "NRP1", "FREM2", "EFNB2", "BMP4", "VDR", "GDNF", "MYH7", "PTCH1", "APAF1", "OVOL2", "EPHA7", "JAG1", "DLC1", "SPRY1", "FZD5", "STARD13", "SOCS3", "FGFR1", "FGF1", "MET", "DLG3", "KDM6A", "MTSS1", "WNT7B", "TGFB1I1", "IPMK", "NFATC4", "NR4A3", "SEC24B", "KDM5B", "RARG", "FRS2", "NOTCH1", "RHOB", "TOPORS", "PTK7", "SDC4",…	0
GO_ENDOSOME_TO_LYSOSOME_TRANSPORT	0.228616	0.434206	-0.330005	-1.16332	9471	37	c("KIF13A", "ATG14", "RHOB", "MTM1", "GPRASP1", "ADRB2", "HOOK3", "DENND3", "LYST", "VPS33B", "SNX27", "SORT1", "VPS39", "SNX16", "TRAK1")	0
GO_MRNA_PROCESSING	0.374082	0.574287	0.221279	1.03166	27558	344	c("LGALS3", "C1QBP", "CELF4", "PPIH", "PPIE", "LSM4", "YBX1", "TXNL4A", "LSM2", "PPARGC1A", "DBR1", "MNAT1", "DDX1", "GEMIN5", "SSU72", "GTF2F1", "GTF2F2", "SRPK2", "SF3B2", "PRMT7", "GTF2H4", "TSEN2", "USP39", "RBMX2", "SF3B5", "CCNH", "SF3B4", "BCAS2", "ZRSR1", "LSM6", "XAB2", "BUD13", "SNRNP35", "SNRPA1", "POLR2G", "ZRANB2", "RNGTT", "SMNDC1", "PUF60", "SNRPA", "THOC5", "METTL14", "SF3A3", "CS…	0
GO_REGULATION_OF_PROTEIN_OLIGOMERIZATION	0.325688	0.53065	0.403663	1.11163	18175	17	c("CLU", "BAX", "BIK")	0
GO_HEME_METABOLIC_PROCESS	0.090981	0.245783	0.46727	1.38946	5172	23	c("HMOX1", "BDH2", "TMEM14C", "TSPO", "UROS", "HMBS", "SLC25A39", "BLVRA", "BLVRB", "FXN", "ATPIF1", "FECH", "ALAS1", "COX15", "COX10", "ALAD")	0
GO_CELLULAR_RESPONSE_TO_CARBOHYDRATE_STIMULUS	0.447145	0.636942	-0.278907	-1.00097	18340	40	c("AGER", "IRS2", "NFKB1", "PIK3CA", "SIN3A", "SOX4", "POLG", "PPP1R15A", "MEN1", "GJB6", "IL1R1", "PRKACA", "GRIK5", "OGT", "ICAM1", "AACS", "EP300")	0
GO_POSITIVE_REGULATION_OF_VASCULATURE_DEVELOPMENT	0.176403	0.372025	0.340157	1.21306	10595	53	c("LRG1", "CX3CL1", "ANGPTL4", "F3", "ANXA3", "SERPINE1", "HMOX1", "ZC3H12A", "HIF1A", "VEGFB", "C3", "THBS1")	0
GO_MEMBRANE_FUSION	0.499824	0.675131	0.253094	0.975811	31166	81	c("BAX", "SNAP47", "AFG3L2", "STOML2", "VPS8", "TC2N", "SNAP23", "SYT7", "ATG7", "VAPA", "DNM1L", "VPS11", "VTI1B", "BNIP1", "EEA1", "NAPA", "PPIA", "STX8", "STX3", "HYAL2", "CHCHD3", "UBXN2A", "RAB8A", "VAMP4", "NSFL1C", "BAK1")	0
GO_POSITIVE_REGULATION_OF_TOR_SIGNALING	0.0566978	0.172453	0.500535	1.47238	3209	22	c("RRAGD", "LAMTOR1", "TELO2", "LAMTOR3", "RRAGA", "RHEB", "SEC13", "SEH1L", "WDR59")	0
GO_POSITIVE_REGULATION_OF_GLIAL_CELL_DIFFERENTIATION	0.524223	0.694401	0.335576	0.950993	29442	19	c("PPARG", "BIN1", "RHEB", "CLCF1", "SPINT1")	0
GO_ANTIGEN_RECEPTOR_MEDIATED_SIGNALING_PATHWAY	0.00558624	0.0308086	0.399484	1.58143	353	95	c("BAX", "PSMB9", "PSMB8", "PSMB5", "RIPK2", "PSMA3", "MALT1", "STOML2", "PSMB10", "UBA52", "PSMB3", "PSMC5", "PSMD14", "RBCK1", "PSMC6", "PSMD11", "PSMA4", "PSMA1", "UBC", "PSMB2", "PSMD13", "PSMB1", "PSMD2", "PSMD12", "PSMD1", "PSMC1", "PSMA2", "PSMA7", "PSMC4", "HRAS", "PSMD8", "PSMC2", "PSMB6", "PSMB7", "PSMD7", "PSMB4", "PSMA6", "PSME1", "IKBKG", "PSMC3", "RPS27A", "PSMD6", "PSME3", "PSME2",…	0
GO_POSITIVE_REGULATION_OF_MITOTIC_CELL_CYCLE	0.431876	0.625109	0.269527	1.01285	26527	70	c("ASNS", "EIF4EBP1", "ANXA1", "MAD2L1", "RANBP1", "BECN1", "NSMCE2", "CDK4", "BTC", "ANAPC11", "CDK10", "ANAPC10", "PHB2")	0
GO_LYMPHOCYTE_COSTIMULATION	0.0162556	0.0683671	-0.511028	-1.6373	695	25	c("EFNB1", "EFNB2", "PIK3R1", "YES1", "CAV1", "PIK3CA")	0
GO_COFACTOR_METABOLIC_PROCESS	1.44718e-05	0.000400569	0.473667	2.10183	0	216	c("MTHFD2", "CBR3", "PFKP", "ME1", "HKDC1", "ALDOA", "GAPDH", "ENO3", "AASS", "ENO1", "COQ7", "SLC25A1", "GCH1", "PGAM1", "ACOT13", "COQ6", "COQ3", "ATIC", "COQ4", "TALDO1", "NUBP1", "PCBD2", "TYMS", "AKR1B10", "LDHB", "MAT1A", "ISCU", "HSD17B12", "PGK1", "HMOX1", "PPT1", "COQ5", "MDH1", "NDUFA9", "DERA", "MDH2", "DGAT2", "NMNAT3", "ABCB6", "PDXK", "VNN3", "COQ2", "AGK", "SHMT2", "DLAT", "SUCLG2"…	0
GO_REGULATION_OF_EPITHELIAL_CELL_MIGRATION	0.000108823	0.00127764	-0.459974	-1.95639	3	94	c("KLF4", "AGER", "NRP1", "SEMA5A", "BMP4", "NRP2", "STARD13", "FOXP1", "FGFR1", "FGF1", "MET", "SPARC", "HDAC7", "PRKCE", "NOTCH1", "RHOB", "PLCG1", "PTPRG", "SLIT2", "CLASP2", "HBEGF", "CLASP1", "EPB41L5", "PRKCA", "AMOTL1", "BCAS3", "NR2F2", "MACF1", "SCARB1", "EPHA2", "CAPN7", "PRKD2", "PDPK1", "MARVELD3")	0
GO_POSITIVE_REGULATION_OF_NOTCH_SIGNALING_PATHWAY	0.278268	0.48647	-0.411438	-1.15124	12422	15	c("JAG1", "TSPAN15", "NOTCH1")	0
GO_CELLULAR_IRON_ION_HOMEOSTASIS	0.00105977	0.00841769	0.651334	1.91597	59	22	c("LCN2", "NUBP1", "ISCU", "HMOX1", "FTH1", "HIF1A", "ABCB6", "CYBRD1", "HFE")	0
GO_MACROMOLECULE_DEACYLATION	0.041774	0.138756	-0.359323	-1.40588	1637	60	c("NOTUM", "SIRT1", "SAP18", "PER1", "PHF21A", "HDAC7", "ARID4A", "TBL1XR1", "SIN3A", "HDAC8", "CHD4", "HOPX", "KDM1A", "ARID4B", "SFPQ", "REST", "RCOR1", "MTA3", "CHD3", "HDAC1", "SIRT3", "BAZ2A", "HDAC5", "LYPLA2", "ELK4", "HDAC2", "LYPLA1")	0
GO_TRANSLATIONAL_INITIATION	1.52858e-05	0.000400569	0.577499	2.40559	0	133	c("EIF4EBP1", "DDX3Y", "RPL12", "RPS2", "RPL27", "RPSA", "RPL23", "RPL39", "EIF3C", "EIF2S1", "EIF2B3", "EIF2B5", "UBA52", "RPLP1", "EIF2D", "EIF3I", "EIF3D", "RPL13", "RPS8", "RPL15", "RPL13A", "RPS3", "RPL8", "RPL7A", "COPS5", "RPS28", "RPL19", "RPS6", "RPS18", "RPL36A", "RPS24", "EIF3B", "RPS10", "RPS15", "RPL30", "RPLP0", "DENR", "RPL32", "RPS26", "RPS16", "RPL4", "EIF2S2", "EIF1B", "RPL35", …	0
GO_POSITIVE_REGULATION_OF_CELLULAR_PROTEIN_LOCALIZATION	0.704453	0.836019	-0.191172	-0.923677	21563	222	c("BCL2L11", "EGFR", "BAMBI", "SEMA5A", "BMP4", "OAZ2", "EIF2AK3", "FZD5", "PIK3R1", "ANK3", "CNST", "DDX58", "ERBB2", "MAPK8", "BBC3", "IL18R1", "HNMT", "PINK1", "KANK1", "TCF7L2", "TRIM8", "BMF", "CTDSPL2", "BCAS3", "UGCG", "PLK3", "SPPL3", "PCNT", "PRKCD", "PPP1R13B", "EPHA2", "AKAP5", "DYNLL1", "JAK2", "SREBF2", "PDPK1", "CDKL2", "TGFBR1", "TLR4", "RANBP3", "SPTBN1", "EZR", "PRKACA")	0
GO_PLASMA_MEMBRANE_ORGANIZATION	0.124383	0.300722	-0.269419	-1.19279	4411	119	c("TULP1", "NDRG1", "PTCH1", "TTC7B", "ANK3", "TSPAN15", "RAPGEF2", "MTSS1", "SYTL2", "BAG4", "KIF13A", "CAV1", "RAMP2", "CLASP2", "INPP5K", "FNBP1L", "BAIAP2L1", "RAP2A", "MACF1", "FCHO2", "ABCA7", "DENND4C", "ATP2A2", "EHD2", "LRP6", "FAM126A", "PACSIN3", "BAIAP2", "SPTBN1", "BLZF1", "EZR", "MYH10", "PIP5K1A", "MICALL1", "SMURF1", "EMP2", "PRKCZ", "PLSCR3", "MPP5", "CDH1", "JUP", "PKP2", "GCC2"…	0
GO_REGULATION_OF_NEUROTRANSMITTER_SECRETION	0.948491	0.983839	0.213466	0.596851	53105	18	c("SLC30A1", "DTNBP1", "PFN2", "LRRK2", "NAPA")	0
GO_POSITIVE_REGULATION_OF_PROTEIN_CATABOLIC_PROCESS	0.100662	0.260898	0.27588	1.21381	6906	201	c("CLU", "PSMB9", "TRIB3", "GCLC", "HSPBP1", "PSMB8", "PSMB5", "PSMA3", "RHBDD1", "MAD2L1", "STUB1", "PSMB10", "UBA52", "NDUFA13", "CCDC22", "NSMCE2", "PSMB3", "PSMC5", "RHBDD3", "PSMD14", "PSMC6", "PSMD11", "PSMA4", "PSMA1", "UBC", "PSMB2", "ANAPC11", "PSMD13", "PSMB1", "ATG7", "PSMD2", "HERPUD1", "PSMD12", "PSMD1", "PSMC1", "SIRT2", "PSMA2", "PSMA7", "VPS11", "PSMC4", "EGLN2", "ANAPC10", "PSMD8…	0
GO_OOGENESIS	0.863221	0.934517	0.256984	0.696194	47938	16	c("HEXB", "REC8", "RPS6", "DDX20")	0
GO_RESPONSE_TO_TYPE_I_INTERFERON	0.342959	0.545413	0.361969	1.0872	19536	24	c("BST2", "IFITM3", "PSMB8", "SHMT2")	0
GO_MITOCHONDRIAL_RESPIRATORY_CHAIN_COMPLEX_ASSEMBLY	1.64015e-05	0.000400569	0.743411	2.73405	0	62	c("SLC25A33", "IMMP2L", "NDUFAF4", "NDUFA12", "NDUFAB1", "NDUFB9", "NDUFA5", "NDUFC1", "NDUFA1", "NDUFS7", "NDUFS6", "UQCR10", "NDUFA9", "NDUFAF1", "NDUFB6", "SAMM50", "NDUFA10", "AARS2", "TIMMDC1", "ECSIT", "NDUFV1", "NDUFS3", "NDUFA11", "NDUFB5", "NDUFA2", "NDUFA13", "UQCRB", "BCS1L", "NDUFS5", "NDUFS1", "IMMP1L", "NUBPL", "NDUFA7", "NDUFS8", "NDUFB8", "NDUFS4", "NDUFB3", "NDUFA8", "NDUFB2", "S…	0
GO_CYTOKINE_MEDIATED_SIGNALING_PATHWAY	0.0430723	0.141786	0.306816	1.31859	2887	167	c("CX3CL1", "BST2", "PSMB9", "IFITM3", "B2M", "F3", "PSMB8", "PSMB5", "IFNGR2", "CSF2RA", "PSMA3", "IL17RC", "PYCARD", "CD44", "PSMB10", "UBA52", "JAGN1", "PSMB3", "PSMC5", "PSMD14", "JAK3", "PSMC6", "GHR", "PSMD11", "PSMA4", "PSMA1", "IRAK2", "UBC", "PSMB2", "PSMD13", "PSMB1", "CXCL1", "KRT8", "PSMD2", "PSMD12", "PSMD1", "PSMC1", "PSMA2", "PSMA7", "PSMC4", "PSMD8", "PSMC2", "PSMB6", "PSMB7", "KR…	0
GO_ATP_GENERATION_FROM_ADP	0.00536882	0.0298347	0.610238	1.77435	302	21	c("PFKP", "HKDC1", "ALDOA", "GAPDH", "ENO3", "ENO1", "PGAM1", "PGK1")	0
GO_NEGATIVE_REGULATION_OF_LOCOMOTION	0.0913511	0.246101	-0.274074	-1.22515	3174	127	c("KLF4", "ABHD2", "SEMA4C", "AGER", "NRP1", "SEMA5A", "DLC1", "STARD13", "MAGI2", "SRGAP2", "ARRDC3", "CITED2", "NOTCH1", "RHOB", "NKX2-1", "SCAI", "PTPRG", "SLIT2", "CLASP2", "CLASP1", "KANK1", "RAP2A", "TRIM8", "RAP2C", "FLCN", "NR2F2", "CLIC4", "PHLDB2", "COL3A1", "SEMA4F", "MARVELD3", "SEMA4B")	0
GO_NCRNA_3_END_PROCESSING	0.137095	0.318544	0.48234	1.32829	7650	17	c("RPSA", "FBL", "EXOSC8", "EXOSC3", "EXOSC9", "RPS21", "EXOSC5")	0
GO_REGULATION_OF_CELLULAR_COMPONENT_SIZE	0.289069	0.493964	-0.225607	-1.06321	9268	184	c("FSTL4", "SEMA4C", "NRP1", "SEMA5A", "LIMK1", "VAV2", "EPHA7", "CAPG", "CDC42EP5", "SSH2", "RB1CC1", "CDC42EP3", "JMY", "ARFIP1", "DPYSL2", "PLXNA2", "PRKCE", "RARG", "BAG4", "PPP1R9A", "WIPF2", "SLIT2", "CLASP2", "KANK1", "BAIAP2L1", "CDC42EP4", "SPTAN1", "MACF1", "CREB1", "PRKCD", "F2RL1", "SEMA4F", "CDKL5", "ABL1", "SLC12A4", "SEMA4B")	0
GO_MITOCHONDRIAL_TRANSPORT	1.53062e-05	0.000400569	0.496247	2.06008	0	130	c("SLC25A33", "BAX", "IMMP2L", "SLC25A5", "TIMM50", "ATP5B", "TIMM10", "ATP5C1", "ATP5G1", "TOMM40", "TST", "TIMM8B", "MIPEP", "ATP5G3", "SAMM50", "SLC25A12", "CHCHD4", "SFN", "DNAJC19", "TIMM9", "ATP5A1", "AFG3L2", "ATP5E", "STOML2", "CNP", "TFDP1", "ATP5L", "NDUFA13", "ATP5F1", "MTX3", "BLOC1S2", "TOMM20", "ATP5D", "IMMP1L", "TIMM17A", "ATP5J2", "MTX2", "TIMM44", "MUL1", "TIMM13", "MICU1", "MTX…	0
GO_SULFUR_COMPOUND_BIOSYNTHETIC_PROCESS	0.0350685	0.121994	0.343404	1.38269	2243	106	c("GSTA3", "CDO1", "GSTM1", "GSTP1", "GSTM5", "GSTO1", "GSTM2", "SLC25A1", "ACOT13", "GCLC", "MGST3", "GCLM", "GSTA4", "MAT1A", "CHAC2", "HSD17B12", "AKR1A1", "PPT1", "GSS", "AGK", "DLAT", "ACSF3", "ESD", "ST3GAL4", "B4GALT1", "AMD1")	0
GO_T_CELL_PROLIFERATION	0.338219	0.542897	0.406526	1.10132	18782	16	c("BAX", "CTPS", "RIPK2", "MALT1", "PSMB10", "RPS6")	0
GO_PROTEIN_TARGETING	2.74691e-05	0.000559539	0.359372	1.66251	1	317	c("ADORA1", "IMMP2L", "IPO4", "TIMM50", "TIMM10", "SYNGR1", "KATNB1", "RAN", "PEX12", "TOMM40", "OPTN", "TIMM8B", "MIPEP", "RPL12", "RPS2", "SAMM50", "RPL27", "NUP35", "CHCHD4", "DNAJC19", "RPSA", "RPL23", "RPL39", "TIMM9", "RANBP1", "AFG3L2", "BECN1", "UBA52", "NOP58", "RPLP1", "GIPC1", "NDUFA13", "MTX3", "ARL6", "TOMM20", "IMMP1L", "TIMM17A", "GDF5", "AP1M2", "RPL13", "MTX2", "RPS8", "RPL15", "…	0
GO_POSITIVE_REGULATION_OF_VIRAL_GENOME_REPLICATION	0.248004	0.455922	0.399943	1.17647	14040	22	c("PPIH", "PPIE", "SRPK2", "TARBP2", "VAPA", "PPID", "STOM", "PPIA", "RAD23A", "SRPK1", "YTHDC2", "VAPB", "PABPC1")	0
GO_NEGATIVE_REGULATION_OF_INNATE_IMMUNE_RESPONSE	0.0686774	0.198168	0.53872	1.45944	3813	16	c("PPARG", "PTPN2", "DNAJA3", "MUL1")	0
GO_GLIAL_CELL_DEVELOPMENT	0.108608	0.274383	0.381719	1.31139	6450	44	c("PHGDH", "CLU", "GSTP1", "HDAC11", "SKI", "EIF2B3", "EIF2B5")	0
GO_MITOCHONDRIAL_TRANSLATION	1.57617e-05	0.000400569	0.658907	2.62103	0	98	c("MRPS18B", "MRPL11", "MRPS2", "MRPL39", "MRPL35", "DAP3", "EARS2", "MRPS5", "GFM1", "MRPL16", "CHCHD1", "MRPS15", "MRPL42", "MRPL21", "MRPL46", "MRPS16", "MRPS7", "MRPL12", "AARS2", "MRPL37", "MRPS18C", "MRPS35", "MRPL15", "MRPS34", "MRPL27", "MRPL19", "MRPS14", "MRPS11", "MRPL20", "MRPS10", "TARS2", "MRPL51", "MRPL47", "MRPL28", "AURKAIP1", "MRPS24", "MRPS25", "MRPS18A", "NDUFA7", "MRPL23", "M…	0
GO_STRIATED_MUSCLE_CELL_DIFFERENTIATION	0.11747	0.289638	0.336043	1.26591	7224	71	c("NEBL", "SIX4", "GPX1", "NEXN", "SMYD3", "ACTG1", "IGFBP5", "SKI", "KAT2A", "AFG3L2")	0
GO_REGULATION_OF_SYSTEMIC_ARTERIAL_BLOOD_PRESSURE	0.11587	0.286538	0.42751	1.3314	6649	28	c("ADORA1", "SOD2", "CYBA", "ATP6AP2", "CTSZ")	0
GO_REGULATION_OF_SMOOTH_MUSCLE_CONTRACTION	0.639885	0.784886	0.32001	0.866939	35535	16	c("ADORA1", "ADORA2B", "PTGS1")	0
GO_SECOND_MESSENGER_MEDIATED_SIGNALING	0.00495994	0.0285215	-0.425988	-1.66101	194	59	c("NPY2R", "ITPR2", "EGFR", "RASD1", "DDAH2", "EIF2AK3", "ADCY7", "ADCY6", "DGKD", "RAPGEF2", "NFATC4", "PPP1R9A", "PLCG1", "ADCY9", "ATP2A2", "MAPK7", "CD36")	0
GO_CELL_CELL_SIGNALING	0.0469453	0.151023	-0.266527	-1.25691	1502	185	c("NPY2R", "ENPEP", "FGFR3", "NRP1", "EFNB1", "EFNB2", "SEMA5A", "BMP4", "SLC12A6", "ETV5", "CHRNB1", "ACVR2B", "C2CD4B", "EIF2AK3", "FADS1", "CAMK2G", "MERTK", "BMP3", "FGFR1", "ADRB1", "DLG3", "KLF10", "SYTL2", "UNC119", "PPP1R9A", "FGFR2", "GLS", "FZD1", "SYNJ1", "CACNA1A", "HNF1B", "LNPEP")	0
GO_NEGATIVE_REGULATION_OF_PROTEIN_TYROSINE_KINASE_ACTIVITY	0.37367	0.574287	-0.373413	-1.06423	16615	16	c("SRCIN1", "ERRFI1", "SH3BP5L", "CAV1")	0
GO_LUNG_MORPHOGENESIS	0.0101756	0.0490006	-0.487512	-1.65952	426	32	c("HHEX", "BMP4", "ID1", "SPRY1", "WNT7B", "SEC24B", "FGFR2", "NKX2-1", "VANGL2", "YAP1", "SPRY2", "GRHL2", "FOXA1")	0
GO_VASCULAR_ENDOTHELIAL_GROWTH_FACTOR_RECEPTOR_SIGNALING_PATHWAY	0.100891	0.261208	-0.343608	-1.29501	4065	50	c("NCF1", "NRP1", "NRP2", "VAV2", "PIK3R1", "PIK3CB", "ELMO2", "PIK3CA")	0
GO_POSITIVE_REGULATION_OF_MAPK_CASCADE	0.109256	0.275084	-0.242487	-1.16529	3388	213	c("ITGA1", "GADD45B", "FGFR3", "SEMA4C", "GADD45G", "EGFR", "NRP1", "BMP4", "MADD", "FZD7", "FZD5", "INSR", "FGFR1", "TAOK3", "FGF1", "RIPK1", "RAPGEF2", "MAP3K3", "ERBB2", "FZD8", "DUSP6", "PRKCE", "PIK3CB", "FRS2", "DSTYK", "PLCG1", "FGFR2", "VANGL2", "MAP3K12", "PRKCA", "ERCC6", "MAP3K11", "MAP3K5", "NOD1", "ADRB2", "DVL2", "ABCA7", "PSEN1", "CD36", "F2RL1", "PRKD2", "SPRY2", "JAK2", "ABL1", "…	0
GO_MULTICELLULAR_ORGANISMAL_MACROMOLECULE_METABOLIC_PROCESS	0.00345898	0.0218371	-0.537664	-1.80193	145	30	c("ARG1", "ENPEP", "COL4A4", "ID1", "MMP15", "COL4A3", "MRC2", "COL12A1", "ACE2", "FURIN", "MMP11", "COL3A1", "MMP14", "ACACA", "COL4A5")	0
GO_CARBOHYDRATE_DERIVATIVE_CATABOLIC_PROCESS	0.00494829	0.0285215	0.411163	1.6063	310	88	c("NT5E", "GLA", "RENBP", "GNPDA1", "NEU1", "HEXB", "NAGA", "PDE8A", "HEXA", "CHID1", "FUCA2", "DERA", "CD44", "SDC2", "ABHD12", "ARSB", "FBXO6", "NT5M", "HINT1", "NUDT16", "GUSB", "GPC4", "AMDHD2", "PGLYRP1", "NT5C3", "DPYD")	0
GO_L_AMINO_ACID_TRANSPORT	0.146714	0.331411	0.425823	1.29179	8389	25	c("SLC1A4", "SLC38A1", "SLC7A1", "SLC7A6", "SLC25A12")	0
GO_REGULATION_OF_MUSCLE_CONTRACTION	0.530506	0.700077	0.266978	0.95556	31927	54	c("ADORA1", "GSTO1", "GSTM2", "ADORA2B", "ZC3H12A", "PTGS1", "ATP1A1", "P2RX4")	0
GO_REGULATION_OF_EXOCYTOSIS	0.796239	0.898274	-0.202584	-0.845234	29768	84	c("UNC13D", "C2CD4B", "SYTL2", "RAB27B", "NOTCH1", "SDC4", "CLASP2", "CLASP1", "CACNA1A", "LGI3", "RAB33B", "STXBP5", "ATP2A2", "F2RL1", "PDPK1", "EXPH5", "LLGL1", "FMR1", "REST", "UNC13B")	0
GO_ANION_TRANSMEMBRANE_TRANSPORT	0.471532	0.657061	0.249928	0.991041	29896	96	c("SLC1A4", "SLC16A12", "SLC38A1", "SLC25A1", "SLC7A1", "ANO1", "SLC7A6", "SLC25A3", "SLC12A7", "SLC16A7", "SLC1A5", "SLC38A4", "SLC25A12")	0
GO_REGULATION_OF_BODY_FLUID_LEVELS	0.499096	0.674769	0.221321	0.98296	34498	218	c("AQP3", "ADORA1", "CDO1", "CX3CL1", "NME1", "SCNN1B", "C1QBP", "P2RY2", "F3", "PDGFA", "CYBA", "PAM", "ACTG1", "PABPC4", "SERPINE1", "PLSCR1", "HIF1A", "SFN", "CLDN4", "DDR1", "C3", "THBS1")	0
GO_REGULATION_OF_HORMONE_LEVELS	0.0157207	0.0666931	-0.29172	-1.36135	515	170	c("NNAT", "RBP4", "SULT1A1", "ENPEP", "ITPR2", "ACVR2B", "EIF2AK3", "CAMK2G", "PFKFB2", "IRS2", "RETSAT", "IRS1", "NR1D1", "RFX3", "ARNTL", "RBP1", "KDM5B", "PRKCE", "PIM3", "SIN3A", "GLUL", "SOX4", "STARD3", "ACE2", "RDH11", "CACNA1A", "MARCKS", "PRKCA", "STAT5B", "TCF7L2", "C2CD2L", "FURIN", "HNF1B", "GABBR1", "MIDN", "KDM1A", "CREB1", "SCARB1")	0
GO_REGULATION_OF_DEFENSE_RESPONSE	0.0145199	0.0633772	0.281633	1.31925	1076	362	c("NT5E", "PPARG", "ADORA1", "SPINK5", "CX3CL1", "SETD6", "PSMB9", "GSTP1", "C1QBP", "B2M", "COX8A", "LY96", "MRPS2", "GPX1", "CYBA", "CD14", "ANXA1", "LAMP1", "HSPD1", "CHID1", "PSMB8", "LSM4", "PSMB5", "RIPK2", "SERPINE1", "IFNGR2", "ADORA2B", "PHB", "MDH1", "PLSCR1", "PSMA3", "IL17RC", "PTPN2", "ZC3H12A", "UNC93B1", "MAPK13", "CTSB", "MALT1", "PYCARD", "DNAJA3", "C3", "AP1S1", "RELB", "EIF2S1"…	0
GO_NEGATIVE_REGULATION_OF_LIPID_BIOSYNTHETIC_PROCESS	0.28332	0.490278	-0.337533	-1.12253	12018	29	c("INSIG1", "APOC1", "SIRT1", "LPCAT1", "SIK1", "NFKB1")	0
GO_NEGATIVE_REGULATION_OF_PEPTIDE_SECRETION	0.207382	0.409579	-0.408057	-1.21734	9090	19	c("IRS1", "PIM3", "MIDN", "REST", "SREBF1", "HMGCR", "PFKL", "PDE8B")	0
GO_VESICLE_TARGETING	0.978088	0.99511	0.173037	0.636381	59633	62	c("CTSZ", "AREG", "SAR1B", "AP1M2", "SNAP23", "TRAPPC2L", "TRAPPC3", "SEC13", "LMAN1")	0
GO_REGULATION_OF_PROTEIN_EXPORT_FROM_NUCLEUS	0.450795	0.639958	0.334714	1.00533	25679	24	c("PTPN14", "SFN", "PARK7", "RANGAP1", "CAMK1")	0
GO_POSITIVE_REGULATION_OF_DNA_METABOLIC_PROCESS	0.443262	0.633883	0.249071	1.00678	28374	109	c("BAX", "MGMT", "RFC4", "PDGFA", "ANXA3", "AREG", "GNL3", "RFC5", "PPARGC1A", "ENDOG", "CCT8", "STOML2", "EXOSC3", "CSF2", "RPS3", "CCT7", "NUDT16", "CCT4", "CCT3", "RFC3")	0
GO_ESTABLISHMENT_OF_PROTEIN_LOCALIZATION_TO_ENDOPLASMIC_RETICULUM	1.57577e-05	0.000400569	0.582022	2.31167	0	97	c("RPL12", "RPS2", "RPL27", "RPSA", "RPL23", "RPL39", "UBA52", "RPLP1", "RPL13", "RPS8", "RPL15", "RPL13A", "RPS3", "RPL8", "RPL7A", "RPS28", "RPL19", "RPS6", "RPS18", "RPL36A", "RPS24", "RPS10", "RPS15", "RPL30", "RPLP0", "RPL32", "RPS26", "RPS16", "RPL4", "RPL35", "RPL41", "RPL28", "RPS20", "RPS5", "RPS13", "RPS7", "RPS21", "RPS4X", "RPL29", "RPL14", "RPL24", "RPL17", "RPL31", "RPL26", "RPL37",…	0
GO_NEGATIVE_REGULATION_OF_ENDOCYTOSIS	0.745902	0.86331	0.272599	0.801877	42229	22	c("LGALS3", "MTMR2", "SNX3", "SDCBP")	0
GO_REGULATION_OF_LYMPHOCYTE_APOPTOTIC_PROCESS	0.11965	0.293651	0.42902	1.32507	6857	27	c("MIF", "LGALS3", "BAX", "RORC", "HIF1A", "NOC2L", "JAK3")	0
GO_THYMUS_DEVELOPMENT	0.181698	0.379089	-0.368135	-1.22431	7707	29	c("BCL2L11", "MAFB", "BCL11B", "JARID2", "PBX1", "PSEN1", "ZBTB1", "ABL1", "PRKDC", "TGFBR1")	0
GO_POSITIVE_REGULATION_OF_CYTOPLASMIC_TRANSPORT	0.935846	0.977306	-0.173331	-0.805889	30808	166	c("EGFR", "BAMBI", "SEMA5A", "BMP4", "FZD5", "PIK3R1", "CNST", "DDX58", "CAV1", "IL18R1", "PLCG1", "HNMT", "PINK1", "SYNJ1", "KANK1", "TCF7L2", "CTDSPL2", "UGCG", "SPPL3", "PRKCD", "AKAP5", "JAK2", "ABL1", "SREBF2", "PDPK1", "CDKL2", "TGFBR1", "TLR4", "RANBP3", "UNC13B", "EZR", "PRKACA", "PLA2G1B")	0
GO_MORPHOGENESIS_OF_AN_EPITHELIUM	3.23845e-05	0.000587949	-0.381033	-1.83743	0	218	c("CTHRC1", "KLK14", "KLF4", "ID4", "HHEX", "SEMA4C", "EGFR", "NRP1", "FREM2", "EFNB2", "BMP4", "VDR", "GDNF", "PTCH1", "APAF1", "OVOL2", "EPHA7", "JAG1", "DLC1", "SPRY1", "FZD5", "STARD13", "SOCS3", "FGFR1", "FGF1", "MET", "DLG3", "KDM6A", "MTSS1", "WNT7B", "TGFB1I1", "IPMK", "NFATC4", "SEC24B", "KDM5B", "RARG", "FRS2", "NOTCH1", "RHOB", "PTK7", "SDC4", "FGFR2", "SOX4", "NKX2-1", "VANGL2", "FZD3…	0
GO_OSTEOBLAST_DIFFERENTIATION	0.882994	0.947153	0.202684	0.759937	54206	69	c("ALPL", "CYR61", "ATP5B", "HSPE1", "IGFBP5", "PHB", "FBL", "GTPBP4", "ASF1A", "RSL1D1", "MYBBP1A", "RPS15", "HNRNPC", "PSMC2", "IARS", "RRBP1")	0
GO_REGULATION_OF_STRIATED_MUSCLE_CELL_DIFFERENTIATION	0.299665	0.503403	-0.308352	-1.1008	12350	39	c("EFNB2", "BMP4", "SIK1", "THRA", "NOTCH1", "CFLAR", "HOPX", "EHD2", "MMP14", "RBM38", "MAML1", "AKAP13", "SHH", "HDAC1", "TGFB1", "HDAC5", "EP300", "RBPJ")	0
GO_DEFENSE_RESPONSE_TO_VIRUS	0.646415	0.790574	-0.227277	-0.906201	25109	66	c("UNC13D", "FAM111A", "IRF1", "DDIT4", "DDX58", "SERINC5", "AGBL5", "BNIP3L", "TRIM56", "IFNAR1", "ELMOD2", "F2RL1", "POLR3B", "SERINC3", "ITCH", "GPAM", "IL33", "DNAJC3", "STAT2", "LYST", "TRIM25", "IRF9")	0
GO_REGULATION_OF_RUFFLE_ASSEMBLY	0.635617	0.781909	-0.306007	-0.872124	28263	16	c("CAV1", "KANK1", "EPS8L1", "EPS8L2")	0
GO_CELLULAR_PIGMENTATION	0.94095	0.979835	0.205268	0.639269	54002	28	c("CD63", "BLOC1S2", "ARL6", "DTNBP1", "VPS33A", "BLOC1S3")	0
GO_VACUOLAR_TRANSPORT	1	1	-0.120578	-0.573338	31602	196	c("RAB6B", "WIPI1", "ALMS1", "ANKRD27", "ABCA1", "DENND5A", "KIF13A", "ATG14", "RHOB", "MTM1", "PIKFYVE", "KLHL20", "GPRASP1", "LMTK2", "FAM109A", "ADRB2", "TBC1D14", "EHD2", "ERC1", "HOOK3", "ZFYVE16", "MON2", "DOPEY2", "RAB5B", "RAB35", "EPS15", "DENND3", "USE1", "LYST", "VPS33B", "SNX27", "MICALL1", "SMURF1", "SORT1", "EMP2", "VPS39", "SNX16", "USP6NL", "RGP1", "TBC1D10A", "YKT6", "STAM", "TRA…	0
GO_NEGATIVE_REGULATION_OF_CELL_CELL_ADHESION	0.827984	0.917089	0.216393	0.790701	50333	60	c("LGALS3", "ASS1", "ANXA1", "GLMN", "PTPN2", "GTPBP4", "HFE", "JAK3")	0
GO_LEUKOCYTE_MEDIATED_CYTOTOXICITY	0.83686	0.92253	0.265624	0.719602	46474	16	c("PRDX1", "RAET1E", "TUBB4B", "STXBP2")	0
GO_POSITIVE_REGULATION_OF_LYASE_ACTIVITY	0.182517	0.380226	-0.418121	-1.24736	8000	19	c("ADCY7", "ADRB1", "ADCY6", "PRKCA", "ADCY9", "ADRB2", "AKAP5")	0
GO_ORGANIC_HYDROXY_COMPOUND_METABOLIC_PROCESS	0.00874482	0.043694	-0.28161	-1.36432	265	227	c("HDC", "RBP4", "PON1", "SULT1A1", "INSIG1", "LDLR", "APOC1", "PLCD3", "CAT", "PLCH2", "EPAS1", "DHCR24", "LPCAT1", "NR4A2", "LSS", "PFKFB2", "SCARF1", "SLC5A3", "RETSAT", "LPIN1", "HMGCS2", "CEBPA", "ABCA1", "ITPK1", "ACLY", "SGMS1", "IPMK", "SGPP2", "CDS1", "MVD", "DPAGT1", "PLCG1", "STARD3", "RDH11", "SYNJ1", "INPP5K", "INPP5B", "SPHK2", "CHKA", "OCRL", "LBR", "ACSS2", "ACSS1", "PNPLA8", "PCY…	0
GO_TELOMERE_MAINTENANCE_VIA_TELOMERE_LENGTHENING	0.108037	0.273723	0.490814	1.37232	6048	18	c("NHP2", "PINX1", "GAR1", "NOP10", "RFC1")	0
GO_REGULATION_OF_LIGASE_ACTIVITY	0.00107888	0.00852318	0.421549	1.69502	68	105	c("PSMB9", "TRIB3", "ARRDC4", "GCLM", "PSMB8", "PSMB5", "PSMA3", "MAD2L1", "BAG5", "STUB1", "PSMB10", "UBA52", "PSMB3", "PARK7", "PSMC5", "PSMD14", "PSMC6", "PSMD11", "PSMA4", "PSMA1", "UBC", "PSMB2", "ANAPC11", "PSMD13", "PSMB1", "PSMD2", "PSMD12", "PSMD1", "PSMC1", "PSMA2", "PSMA7", "MAD2L2", "XRCC4", "PSMC4", "ANAPC10", "PSMD8", "UBE2E1", "PSMC2", "PSMB6", "PSMB7", "BUB3", "PSMD7", "PSMB4", "P…	0
GO_REGULATION_OF_OXIDOREDUCTASE_ACTIVITY	0.465117	0.653352	-0.267637	-0.990318	18886	46	c("EGFR", "VDR", "GDNF", "DDAH2", "NOS1AP", "NFKB1", "CAV1")	0
GO_REGULATION_OF_PROTEIN_INSERTION_INTO_MITOCHONDRIAL_MEMBRANE_INVOLVED_IN_APOPTOTIC_SIGNALING_PATHWAY	0.130278	0.307844	-0.443884	-1.32422	5710	19	c("BCL2L11", "MAPK8", "BBC3", "BMF", "PPP1R13B", "DYNLL1")	0
GO_TELOMERE_ORGANIZATION	0.128954	0.305704	0.349624	1.26404	7777	57	c("RFC4", "NHP2", "PINX1", "FBXO4", "FEN1", "RFC5", "NSMCE2", "GAR1", "PTGES3", "NOP10", "RFC1", "RFC3", "XRCC5", "LIG1")	0
GO_IMMUNE_SYSTEM_DEVELOPMENT	0.0155577	0.0662901	-0.261506	-1.298	443	280	c("BCL2L11", "KLF4", "HHEX", "RTKN2", "ZBTB16", "ID2", "BMP4", "SIRT1", "MAFB", "IRF1", "EPAS1", "JAG1", "SATB1", "BCL6", "FZD7", "PMS2", "FZD5", "SH3PXD2A", "SMAD5", "MERTK", "PIK3R1", "CRIP2", "FOXP1", "KLF2", "PYGO1", "CEBPA", "TET2", "TROVE2", "BCL11B", "SIPA1L3", "ZFP36L2", "FZD8", "NOTCH2", "THRA", "CITED2", "ITFG2", "JARID2", "MSH2", "IL18R1", "ARID4A", "SIN3A", "FGFR2", "SOX4", "JUNB", "P…	0
GO_ALPHA_AMINO_ACID_CATABOLIC_PROCESS	0.188626	0.387459	0.344524	1.2048	11243	48	c("GOT1", "DDO", "CDO1", "THNSL2", "AASS", "GCAT", "HIBADH", "ASRGL1", "ABHD12", "GCSH", "SHMT1")	0
GO_REGULATION_OF_CARDIAC_MUSCLE_CELL_CONTRACTION	0.54406	0.709949	-0.333821	-0.934062	24288	15	c("NOS1AP", "CAV1", "KCNJ2", "ATP2A2", "JUP", "PKP2", "PDE4D")	0
GO_FC_GAMMA_RECEPTOR_SIGNALING_PATHWAY	0.308077	0.512526	-0.283581	-1.08624	12266	54	c("LIMK1", "VAV2", "PIK3R1", "YES1", "PRKCE", "PIK3CB", "ELMO2", "PIK3CA", "PLCG1", "WIPF2")	0
GO_RRNA_METABOLIC_PROCESS	1.44586e-05	0.000400569	0.561685	2.49588	0	219	c("RRS1", "UTP23", "NHP2", "MRTO4", "PNO1", "MPHOSPH6", "WDR75", "RPS27L", "C1D", "BYSL", "RPL12", "NOC4L", "IMP4", "RPF2", "RPS2", "RPL27", "RPSA", "RPL23", "RPL39", "FBL", "FDXACB1", "RPP40", "RRP9", "EXOSC8", "WDR18", "TBL3", "RPP30", "MRPS11", "LTV1", "WDR12", "LAS1L", "UBA52", "NOP58", "RPLP1", "WDR55", "SRFBP1", "EMG1", "NGDN", "RPL7L1", "EXOSC3", "GAR1", "RPL13", "RPS8", "RPL15", "DIMT1", …	0
GO_NEUROTRANSMITTER_TRANSPORT	0.790231	0.895404	0.23564	0.79792	46689	41	c("SLC38A1", "SNAP47", "PPT1", "TC2N", "PARK7", "SNAP23", "SYT7")	0
GO_PH_REDUCTION	0.0652143	0.191004	0.480986	1.44467	3714	24	c("ATP6V1D", "PPT1", "ATP6V0B", "CLN3", "ATP6V1G1", "ATP6V1E1", "ATP6V1F", "ATP6V0D1", "ATP6AP1", "ATP6V1H", "ATP6V0A1", "ATP6V1A", "CLN5", "ATP6V1C1")	0
GO_MONOSACCHARIDE_CATABOLIC_PROCESS	0.0187632	0.0757527	0.497664	1.59737	1088	32	c("PFKP", "ALDOA", "GAPDH", "ENO3", "ENO1", "NUDT5", "PGAM1", "PGK1", "AKR1A1", "GALE", "GALK1", "TPI1", "ALDH1A1", "PGM2", "DCXR", "HK1")	0
GO_POSITIVE_REGULATION_OF_MRNA_METABOLIC_PROCESS	0.71952	0.84634	-0.242961	-0.845393	29949	35	c("TOB1", "ZFP36L2", "CNOT1", "ZFP36", "TNRC6B", "PAF1", "GTPBP1", "SNRNP70", "CPEB3", "RC3H1", "TNRC6C")	0
GO_REGULATION_OF_EPIDERMAL_GROWTH_FACTOR_ACTIVATED_RECEPTOR_ACTIVITY	0.38531	0.585067	0.398007	1.06034	21329	15	c("ADORA1", "CBLC", "ZGPAT")	0
GO_HORMONE_TRANSPORT	0.216424	0.421713	-0.398862	-1.20661	9447	20	c("ACVR2B", "EIF2AK3", "CAMK2G", "HNF1B")	0
GO_PROTEIN_CATABOLIC_PROCESS	0.966068	0.990465	-0.163693	-0.847699	23345	424	c("PGC", "NOTUM", "ENPEP", "FBXO32", "LDLR", "FBXL7", "SIRT1", "FBXO9", "USP8", "RNF144A", "NEDD4L", "GAN", "ENC1", "RNF144B", "ZNRF3", "CELA1", "NR1D1", "RNF145", "RIPK1", "TGFB1I1", "SYVN1", "ARNTL", "RNF122", "UBR1", "ADAMTS9", "FBXL4", "HACE1", "KLHL21", "TOPORS", "TBL1XR1", "DNAJB9", "ACE2", "TNFAIP1", "PINK1", "DZIP3", "YOD1", "KLHL20", "CBL", "EDEM3", "LNPEP", "RNF38", "USP1", "NAPSA", "BN…	0
GO_INORGANIC_ANION_TRANSPORT	0.503421	0.677799	-0.268421	-0.968297	20598	41	c("GABRE", "SLC12A6", "FXYD3", "SLC37A1", "SLC26A2", "CLIC3", "SLC34A2", "SLC26A9", "CLIC5", "CLIC4", "SLC4A2", "SLC4A3", "SLC12A4", "TTYH3")	0
GO_PROTEIN_IMPORT	0.0137322	0.0609092	0.359869	1.4678	885	115	c("CLU", "IPO4", "TIMM50", "TIMM10", "RAN", "PEX12", "TOMM40", "SAMM50", "NUP35", "CHCHD4", "RPL23", "TIMM9", "RANBP1", "AFG3L2", "NOP58", "NDUFA13", "TOMM20", "TIMM17A", "GDF5", "TIMM44", "NUP93", "JAK3", "NUP85", "DNLZ", "RAE1", "LAMP2", "HSPA4", "PEX1", "TOMM40L", "NUP205", "PHB2", "LMNA", "JUN")	0
GO_NUCLEOSIDE_BISPHOSPHATE_METABOLIC_PROCESS	0.166386	0.359876	-0.39048	-1.25107	7123	25	c("SULT1A1", "ACOT7", "SLC26A2", "NUDT7", "PANK3", "ACACA", "PANK1", "CROT", "HMGCR")	0
GO_REGULATION_OF_INTRACELLULAR_STEROID_HORMONE_RECEPTOR_SIGNALING_PATHWAY	0.177776	0.373349	-0.337788	-1.21229	7291	40	c("SIRT1", "FOXP1", "CRY2", "PER1", "NCOA2", "ARNTL", "CNOT1", "FOXA1", "UFL1", "PIAS2", "DDX5", "HDAC1", "EP300", "STRN3", "UBA5", "KANK2", "PAK1", "DDX17")	0
GO_CELLULAR_RESPONSE_TO_GAMMA_RADIATION	0.787385	0.893103	-0.271671	-0.76016	35151	15	c("CRYAB", "WRN", "KDM1A", "YAP1")	0
GO_REGULATION_OF_FIBROBLAST_MIGRATION	0.32703	0.532243	-0.36821	-1.09846	14335	19	c("AGER", "PRKCE", "BAG4", "SDC4")	0
GO_REGENERATION	0.105246	0.269146	0.336154	1.27859	6501	75	c("PPARG", "CDKN1A", "GSTP1", "ENO3", "GPX1", "ANXA3", "ATIC", "ANXA1", "TYMS", "LCP1", "ADAM15", "DDR1")	0
GO_EXTRINSIC_APOPTOTIC_SIGNALING_PATHWAY	0.240177	0.445456	-0.284004	-1.12844	9321	65	c("BCL2L11", "FGFR3", "TNFSF12", "PIK3R1", "RIPK1", "ERBB3", "WWOX", "DAPK1", "DDX3X", "CASP3", "JAK2", "PDPK1", "CRADD", "IL33", "BAG3", "CASP2", "SORT1", "DEDD2", "CASP9")	0
GO_REGULATION_OF_TRANSLATIONAL_ELONGATION	0.53758	0.704966	0.327833	0.941518	30290	20	c("AARS", "VARS", "EIF4A3", "RPS5", "IARS", "EIF5A", "USP16", "YRDC")	0
GO_CELL_MATRIX_ADHESION	0.433629	0.626544	-0.260336	-1.00925	17208	57	c("BCL2L11", "ITGA1", "DLC1", "THBS3", "MUC4", "BCAM", "SGCE", "COL3A1", "PDPK1", "MKLN1", "TAOK2", "ITGA3", "PIP5K1A", "ILK", "EMP2", "PKD1")	0
GO_TISSUE_HOMEOSTASIS	0.377664	0.577244	-0.263806	-1.03847	14740	62	c("TULP1", "RBP4", "CIB2", "EPAS1", "LPCAT1", "LDB1", "MUC4", "ERCC6", "POC1B", "NAPSA", "ADRB2", "ACACA")	0
GO_ADAPTIVE_IMMUNE_RESPONSE_BASED_ON_SOMATIC_RECOMBINATION_OF_IMMUNE_RECEPTORS_BUILT_FROM_IMMUNOGLOBULIN_SUPERFAMILY_DOMAINS	0.269322	0.477397	0.318728	1.12708	16081	51	c("CLU", "RORC", "C1QBP", "KDM5D", "HSPD1", "RAET1E", "C3", "RELB", "NFKB2", "EXOSC3", "BATF")	0
GO_CELL_CYCLE_ARREST	0.264238	0.472686	-0.252204	-1.09275	9524	105	c("CDC14A", "SESN1", "FOXO4", "IRF1", "DHCR24", "DUSP1", "MAGI2", "JMY", "HBP1", "NOTCH2", "DST", "APBB2", "STRADB", "MSH2", "ING4", "CDKN1B", "PLAGL1", "PPP1R15A", "TCF7L2", "MACF1", "PRKAG2", "ABL1", "TGFBR1", "RBM38", "KAT2B", "STRADA", "SKIL", "CDKN2D", "ZFHX3", "ILK", "PKD1", "RASSF1", "IRF6", "STK11", "TGFB1", "TSC2", "PPP1R9B", "PRNP", "PKD2", "GAS2L1")	0
GO_APOPTOTIC_CELL_CLEARANCE	0.548681	0.714385	0.344093	0.932181	30470	16	c("TGM2", "THBS1", "BECN1")	0
GO_MODIFICATION_OF_MORPHOLOGY_OR_PHYSIOLOGY_OF_OTHER_ORGANISM	0.998937	1	0.137043	0.492013	60134	55	c("TYMS", "ZC3H12A", "RRAGA", "ATG7", "VAPA", "STOM", "SMARCA4", "JUN", "HYAL2", "RXRA", "AQP1", "SMARCB1", "YTHDC2", "KPNA3", "VAPB", "CFL1", "TAF11", "TUSC2", "BCL2L1", "SUGT1")	0
GO_RIBOSOME_ASSEMBLY	0.000117855	0.00134606	0.579932	2.00957	6	46	c("C1QBP", "PPAN", "MRPL11", "MRTO4", "FASTKD2", "RPS27L", "RPL12", "NIP7", "MRPS7", "RPF2", "RPSA", "MRPS11", "MRPL20", "BRIX1", "RPS10", "RPS15", "MDN1", "EIF6", "RPS5", "MPV17L2", "RPL24", "RPL5", "BMS1", "RSL24D1", "RPL6", "EIF2A", "RPL38", "RPL23A", "RPS17", "RPS19")	0
GO_NEGATIVE_REGULATION_OF_ACTIN_FILAMENT_DEPOLYMERIZATION	0.320021	0.52434	0.393004	1.11374	17973	19	c("VILL", "TWF2", "TWF1")	0
GO_REGULATION_OF_CELL_JUNCTION_ASSEMBLY	0.0102445	0.0492513	-0.436252	-1.61423	415	46	c("DLC1", "FZD5", "RAPGEF2", "LDB1", "CAV1", "SDC4", "ACE2", "CLASP2", "CLASP1", "EPB41L5", "BCAS3", "MACF1", "PHLDB2", "MMP14", "COL16A1", "PRKACA")	0
GO_ARTERY_DEVELOPMENT	0.000339674	0.00335476	-0.560237	-2.00002	13	39	c("MYLK", "NRP1", "BMP4", "ACVR2B", "PRDM1", "JAG1", "SEC24B", "NOTCH1", "SOX4", "NDST1", "COL3A1", "CHD7", "TGFBR1", "MYH10", "SMAD6", "SHH", "PKD2", "RBPJ", "TAB1", "SUFU")	0
GO_PROTEIN_DEALKYLATION	0.0354587	0.122658	-0.483502	-1.53251	1525	24	c("KDM6A", "KDM5B", "KDM4B", "PHF8", "KDM6B", "KDM3B", "KDM5C", "KDM5A", "KDM3A", "KDM1A", "JMJD6", "KDM2A", "PHF2", "KDM4A", "PPME1", "ARID5B", "KDM4C")	0
GO_NEGATIVE_REGULATION_OF_TYPE_I_INTERFERON_PRODUCTION	0.937464	0.977444	0.209012	0.639841	53681	26	c("PYCARD", "RELB", "UBA52", "UBC", "PIN1", "RPS27A")	0
GO_POSTREPLICATION_REPAIR	0.223838	0.429953	0.360993	1.18204	13066	35	c("RFC4", "RFC5", "POLK", "UBA52", "REV1", "UBE2F", "UBC", "RFC1", "RFC3", "MAD2L2", "POLD2", "RPS27A")	0
GO_SKELETAL_SYSTEM_DEVELOPMENT	3.13558e-05	0.000576434	-0.370647	-1.75354	0	189	c("RBP4", "FBN2", "INSIG1", "FGFR3", "ZBTB16", "BMP4", "VDR", "ACVR2B", "NPR2", "EIF2AK3", "SP5", "THBS3", "SMAD5", "BMP3", "FOXP1", "FGFR1", "MBTD1", "TGFBI", "KLF10", "PLXNB1", "WWOX", "RAI1", "WNT7B", "SPARC", "COL12A1", "THRA", "CHSY1", "RARG", "TAPT1", "NAB2", "FGFR2", "SOX4", "AXIN2", "PCGF2", "RAB33B", "CSRNP1", "EXT1", "PBX1", "USP1", "RPS6KA3", "NDST1", "PKDCC", "PSEN1", "COL3A1", "MMP14…	0
GO_REGULATION_OF_HEART_CONTRACTION	0.178752	0.374546	-0.285672	-1.17107	6820	76	c("ITPR2", "MYH7", "NPR2", "EPAS1", "FXYD3", "ADRB1", "NOS1AP", "THRA", "CAV1", "STIM1", "ACE2", "HBEGF", "HOPX", "KCNJ2", "ADRB2", "ATP2A2", "CELF2", "NPR1", "KCNE2", "JAK2", "MEF2A", "THRB")	0
GO_CELLULAR_AMINO_ACID_BIOSYNTHETIC_PROCESS	3.32314e-05	0.000588414	0.579974	2.07583	1	54	c("PHGDH", "ASNS", "MTHFD2", "GOT1", "ALDH18A1", "CDO1", "ASS1", "THNSL2", "PSAT1", "GCH1", "ATIC", "THNSL1", "ASNSD1", "SHMT2", "SEPHS2", "AASDHPPT", "SHMT1")	0
GO_ACTIVATION_OF_JUN_KINASE_ACTIVITY	0.143871	0.327911	-0.416818	-1.29207	6241	22	c("RIPK1", "ERCC6", "MAP3K11", "MAP3K5", "GAB1", "MAP4K2", "MAPK8IP3", "MAP4K5")	0
GO_LONG_CHAIN_FATTY_ACID_METABOLIC_PROCESS	0.3321	0.536907	-0.314756	-1.07983	13909	33	c("MGLL", "PTGDS", "FADS1", "ACOT7")	0
GO_MONOVALENT_INORGANIC_CATION_TRANSPORT	1.50051e-05	0.000400569	0.460171	1.9636	0	158	c("COX6A2", "KCNK2", "COX7A1", "SLC5A1", "SCNN1B", "COX8A", "SLC44A4", "COX5A", "SLC38A1", "ATP5B", "COX7C", "COX7A2", "COMMD3", "ATP5C1", "UQCR11", "ATP5G1", "ATP6V1D", "UQCRQ", "NDUFA4", "SLC12A7", "UQCRFS1", "ATP5G3", "ATP6V0B", "COX6A1", "SLC38A4", "UQCR10", "NDUFA9", "COX5B", "COX6B2", "COX6B1", "UQCRC1", "COX7B", "ATP5A1", "ATP5E", "STOML2", "ATP5L", "ATP6V1G1", "ATP5F1", "ATP6V1E1", "ATP1A…	0
GO_NEURAL_TUBE_DEVELOPMENT	0.0074798	0.0388338	-0.35656	-1.5188	273	95	c("CTHRC1", "SEMA4C", "BMP4", "PTCH1", "APAF1", "OVOL2", "CECR2", "DLC1", "KDM6A", "ITPK1", "IPMK", "PLXNA2", "SEC24B", "RARG", "NOTCH1", "PTK7", "SDC4", "SOX4", "VANGL2", "FZD3", "FZD1", "DVL2", "PSEN1", "EPHA2", "LRP6", "AMBRA1", "GRHL2", "SETD2", "FOXA1", "PRKACA", "C2CD3", "IFT172", "PHACTR4", "MIB1", "ARID1A", "LMO4", "PKD1")	0
GO_POLYSACCHARIDE_METABOLIC_PROCESS	0.331445	0.536145	-0.294927	-1.07527	13516	43	c("PPP1R1A", "NR1D1", "EXT1", "NDST1", "PHKA1", "PRKAG2", "PYGB", "IL6ST")	0
GO_CYCLIC_NUCLEOTIDE_METABOLIC_PROCESS	0.225825	0.431429	-0.407526	-1.19791	9938	18	c("NPR2", "ADCY7", "ADCY6", "RAMP2", "ADCY9", "PDE7B", "NPR1")	0
GO_POSITIVE_REGULATION_OF_T_CELL_PROLIFERATION	0.680271	0.816605	0.280356	0.850501	38901	25	c("ANXA1", "RIPK2", "PYCARD", "DNAJA3", "JAK3", "DHPS")	0
GO_MULTICELLULAR_ORGANISMAL_MOVEMENT	0.184524	0.381685	-0.417369	-1.24512	8088	19	c("MYH7", "CHRNB1", "CACNA1A", "ADRB2", "GIGYF2", "MYH14", "VTI1A", "RPS6KB1", "CLN8", "VPS54", "ITPR1")	0
GO_CELL_ACTIVATION	0.0829788	0.230777	-0.241347	-1.17999	2476	245	c("PDPN", "ITPR2", "UNC13D", "HHEX", "NDRG1", "ID2", "DGKG", "DGKA", "MAFB", "IRF1", "VAV2", "SATB1", "BCL6", "FZD7", "FZD5", "MERTK", "PIK3R1", "FOXP1", "KIF13B", "DGKD", "CADM1", "BCL11B", "ZFP36L2", "FZD8", "NOTCH2", "NR4A3", "PRKCE", "PIK3CB", "ITFG2", "PIK3CA", "MSH2", "RHOB", "IL18R1", "SOX4", "PKNOX1", "PRKCA", "STAT5B", "SLC7A2", "CCND3", "LBP", "TXLNA", "IFNAR1", "PRKCD", "RC3H2", "PSEN1…	0
GO_REGULATION_OF_MYELINATION	0.765467	0.877177	-0.27391	-0.780647	34037	16	c("EIF2AK3", "RARG")	0
GO_REGULATION_OF_AXON_GUIDANCE	0.121262	0.296115	-0.457239	-1.34404	5336	18	c("SEMA4C", "NRP1", "SEMA5A", "PLXNA2", "SLIT2", "SEMA4F", "SEMA4B")	0
GO_NEGATIVE_REGULATION_OF_CELLULAR_PROTEIN_CATABOLIC_PROCESS	0.261545	0.470341	0.331554	1.13905	15534	44	c("MAD2L1", "BAG5", "GIPC1", "HFE", "SVIP", "PARK7", "USP14", "HSP90AB1", "PSMG2", "SDCBP", "MAD2L2", "BUB3")	0
GO_RESPONSE_TO_AXON_INJURY	0.521179	0.693055	0.336332	0.953134	29271	19	c("KCNK2", "BAX", "TXN2", "RANGAP1", "JUN", "TSPO", "RXRA")	0
GO_REGULATION_OF_VACUOLE_ORGANIZATION	0.0938899	0.249491	-0.402607	-1.3493	3962	30	c("MTM1", "PINK1", "SYNJ1", "PIKFYVE", "RAB33B", "ADRB2", "IFT20", "TBC1D14", "AMBRA1")	0
GO_CIRCADIAN_REGULATION_OF_GENE_EXPRESSION	0.0699819	0.201138	-0.374576	-1.36567	2853	43	c("ID2", "SIRT1", "CRY2", "PER1", "NR1D1", "NCOA2", "RAI1", "ARNTL", "CSNK1E", "HNF1B", "KDM5A", "NRIP1", "PER3", "ZFHX3", "ATF4", "RORA", "TOP1", "OGT", "HDAC1", "HDAC2", "PPP1CB", "GFPT1")	0
GO_NEGATIVE_REGULATION_OF_EXOCYTOSIS	0.775985	0.884291	0.287587	0.766165	42956	15	c("ANXA1", "HMOX1", "CEACAM1")	0
GO_INTRACELLULAR_STEROID_HORMONE_RECEPTOR_SIGNALING_PATHWAY	0.719404	0.84634	0.239127	0.849315	43087	52	c("PMEPA1", "PPARGC1B", "RAN", "PHB", "PPARGC1A")	0
GO_REGULATION_OF_WNT_SIGNALING_PATHWAY	0.0418948	0.138842	-0.26531	-1.26152	1323	196	c("IGFBP6", "CTHRC1", "NOTUM", "DIXDC1", "HHEX", "CAPRIN2", "BAMBI", "CTNND2", "KREMEN1", "FZD5", "ZNRF3", "TLE2", "ATP6V1C2", "WWOX", "TCF7L1", "ARNTL", "NFATC4", "NFKB1", "CAV1", "NOTCH1", "CSNK1E", "FGFR2", "SOX4", "VANGL2", "FZD1", "AXIN2", "KANK1", "TCF7L2", "HNF1B", "ANKRD10", "FOXO1", "BICC1", "MACF1", "BTRC", "SMURF2", "IFT20", "DVL2", "YAP1", "WWTR1", "LRP6", "CDK14", "SENP2", "ABL1", "Z…	0
GO_NEGATIVE_REGULATION_OF_CELL_JUNCTION_ASSEMBLY	0.252195	0.459867	-0.421227	-1.17863	11258	15	c("DLC1", "CLASP2", "BCAS3", "PHLDB2", "MMP14")	0
GO_ANTIGEN_PROCESSING_AND_PRESENTATION_OF_PEPTIDE_ANTIGEN	0.0002026	0.00212137	0.452961	1.83432	12	110	c("PSMB9", "B2M", "CYBA", "PSMB8", "PSMB5", "PSMA3", "AP1S1", "PSMB10", "HFE", "PSMB3", "TAP2", "SAR1B", "AP1M2", "PSMC5", "PSMD14", "PSMC6", "PSMD11", "PSMA4", "PSMA1", "PSMB2", "PSMD13", "SEC13", "AP2M1", "PSMB1", "PSMD2", "PSMD12", "PSMD1", "PSMC1", "CTSD", "PSMA2", "PSMA7", "PSMC4", "CLTA", "PSMD8", "DCTN3", "PSMC2", "PSMB6", "PSMB7", "PSMD7", "PSMB4", "PSMA6", "DCTN5", "PSME1", "PSMC3", "PSM…	0
GO_HIPPO_SIGNALING	0.0147283	0.0640635	-0.535941	-1.66133	638	22	c("AMOTL2", "TEAD3", "MOB1B", "AMOTL1", "CASP3", "DVL2", "YAP1", "WWTR1", "TEAD1", "MOB1A", "LATS2", "STK4")	0
GO_NEGATIVE_REGULATION_OF_EPITHELIAL_TO_MESENCHYMAL_TRANSITION	0.206408	0.408811	-0.42324	-1.22441	9121	17	c("OVOL2", "VASN", "NKX2-1")	0
GO_REGULATION_OF_MEMBRANE_DEPOLARIZATION	0.143635	0.327911	0.478841	1.31865	8015	17	c("B2M", "RANGRF", "GCLC", "GCLM")	0
GO_REGULATION_OF_NERVOUS_SYSTEM_DEVELOPMENT	3.7428e-05	0.000614617	-0.317009	-1.60375	0	333	c("FSTL4", "KLF4", "NGEF", "DIXDC1", "ID4", "SRCIN1", "ADAMTS1", "SEMA4C", "ID2", "NRP1", "CAPRIN2", "SEMA5A", "BMP4", "ETV5", "TGIF2", "ID1", "PLK2", "LIMK1", "EIF2AK3", "EPHA7", "JAG1", "NEDD4L", "BCL6", "SCARF1", "MAGI2", "ZMYND8", "ANKRD27", "ENC1", "SLIT3", "FGFR1", "KIF13B", "ADCY6", "SSH2", "HMG20A", "SRGAP2", "RAPGEF2", "PLXNB1", "DPYSL2", "BCL11B", "SGK1", "ARNTL", "EFEMP1", "PLXNA2", "N…	0
GO_INTRINSIC_APOPTOTIC_SIGNALING_PATHWAY_IN_RESPONSE_TO_DNA_DAMAGE	0.0514735	0.160745	0.404032	1.41849	3073	49	c("PHLDA3", "CDKN1A", "AEN", "BAX", "NUPR1", "RPS27L", "HMOX1", "SFN", "PYCARD")	0
GO_TETRAPYRROLE_BIOSYNTHETIC_PROCESS	0.162039	0.355052	0.433639	1.27559	9173	22	c("ABCB6", "TMEM14C", "TSPO", "UROS", "HMBS", "SUCLA2", "SLC25A39", "FXN", "ATPIF1", "FECH", "ALAS1", "COX15", "COX10", "ALAD")	0
GO_NUCLEOSIDE_PHOSPHATE_BIOSYNTHETIC_PROCESS	0.000343621	0.00335476	0.437272	1.76323	21	107	c("NT5E", "NME1", "ME1", "ALDOA", "CHCHD10", "ATP5B", "ATIC", "ATP5C1", "TYMS", "CTPS", "ATP5G1", "ADSSL1", "ATP5G3", "NME4", "NMNAT3", "NME6", "ATP5A1", "DTYMK", "RRM1", "ATP5E", "STOML2", "ATP5L", "ATP5F1", "ATP5D", "CMPK1", "UMPS", "ATP5J2", "SHMT1", "UCK2", "GARS", "PPCS", "APRT", "ATP5J", "FLAD1", "NADK", "ATP5H", "IMPDH2", "ATP5G2", "AK2", "ATP6V0A1", "SUCLG1", "CTPS2", "ADSL", "RFK", "AQP1…	0
GO_POSITIVE_REGULATION_OF_SODIUM_ION_TRANSPORT	0.0990847	0.259056	-0.488023	-1.39087	4405	16	c("ANK3", "SGK1", "CNKSR3", "ADRB2")	0
GO_NEURAL_RETINA_DEVELOPMENT	0.824791	0.914592	-0.25718	-0.732965	36675	16	c("TOPORS", "PSEN1", "TSPAN12", "CASP2", "RDH13", "HIPK1")	0
GO_CLEAVAGE_INVOLVED_IN_RRNA_PROCESSING	0.0614931	0.182667	0.526264	1.47144	3442	18	c("RRS1", "RPSA", "EXOSC8", "EXOSC3", "NOP14", "EXOSC9", "RPS21", "RCL1", "NOB1")	0
GO_ASPARTATE_FAMILY_AMINO_ACID_BIOSYNTHETIC_PROCESS	0.00690365	0.0366823	0.609292	1.74985	388	20	c("ASNS", "GOT1", "THNSL2", "THNSL1", "ASNSD1", "AASDHPPT")	0
GO_NEURON_PROJECTION_DEVELOPMENT	3.3437e-05	0.000588414	-0.358027	-1.75001	0	244	c("TULP1", "FRY", "ITGA1", "AGER", "NRP1", "EFNB1", "EFNB2", "SEMA5A", "GDNF", "LIFR", "CTNND2", "NRP2", "CAMSAP1", "EPHA7", "NR4A2", "SCARF1", "ANKRD27", "TBC1D24", "ANK3", "SLIT3", "FGFR1", "SRGAP2", "CAMSAP3", "RAPGEF2", "PLXNB1", "DPYSL2", "BTBD3", "ERBB2", "BCL11B", "SGK1", "APBB2", "PLXNA2", "CAMSAP2", "NR4A3", "DOCK7", "NOTCH1", "TOP2B", "PPP1R9A", "FGFR2", "NKX2-1", "VANGL2", "FZD3", "LAM…	0
GO_MALE_GAMETE_GENERATION	0.0321752	0.114414	-0.27833	-1.30172	1051	173	c("BCL2L11", "HSPA2", "OVOL1", "ABHD2", "ZBTB16", "ETV5", "SIRT1", "BCL6", "MERTK", "SLCO4C1", "STYX", "PYGO1", "CADM1", "ARNTL", "PACRG", "DIAPH3", "NOTCH1", "ARID4A", "RNF114", "GAMT", "INPP5B", "SPATA2", "GAL3ST1", "KDM5A", "SMARCA2", "BRD2", "SCMH1", "KDM3A", "TXNRD3", "DNMT3A", "ARID4B", "NR2C2", "SLC4A2", "TBP", "ROS1", "HERC4", "PHC2", "USP42", "PYGO2", "TEX15", "YY1", "SBF1", "PRKACA", "S…	0
GO_NEGATIVE_REGULATION_OF_RESPONSE_TO_OXIDATIVE_STRESS	0.17352	0.368872	0.422568	1.25654	9865	23	c("SOD2", "GPX1", "HP", "PSAP", "HIF1A", "BAG5", "HSPH1", "PARK7", "TRAP1", "VNN1", "LRRK2")	0
GO_ORGANELLE_TRANSPORT_ALONG_MICROTUBULE	0.300287	0.503869	0.324149	1.10806	17782	43	c("LRPPRC", "CLN3", "HIF1A", "BLOC1S2", "DTNBP1", "UXT", "WDR43", "BLOC1S3", "HTT", "RHOT2", "KIF5B", "KIF3A")	0
GO_MITOTIC_SISTER_CHROMATID_SEGREGATION	0.295389	0.498938	0.311627	1.10682	17691	52	c("RRS1", "PINX1", "KATNB1", "PSRC1", "SMC2", "MAD2L1", "ZWINT", "BECN1")	0
GO_MICROTUBULE_NUCLEATION	0.528313	0.698068	-0.337908	-0.945499	23585	15	c("TUBGCP4", "CLASP2", "CLASP1", "NDE1", "GOLGA2", "AKAP9", "SLAIN2")	0
GO_ESTABLISHMENT_OF_PROTEIN_LOCALIZATION_TO_ORGANELLE	1.39624e-05	0.000400569	0.389937	1.78328	0	284	c("BAX", "IMMP2L", "IPO4", "TIMM50", "TIMM10", "RAN", "LAMP1", "PEX12", "TOMM40", "OPTN", "TIMM8B", "MIPEP", "RPL12", "COX18", "RPS2", "SAMM50", "RPL27", "NUP35", "CHCHD4", "DNAJC19", "RPSA", "RPL23", "RPL39", "TIMM9", "RANBP1", "AFG3L2", "BECN1", "UBA52", "NOP58", "RPLP1", "NDUFA13", "MTX3", "TOMM20", "IMMP1L", "TIMM17A", "GDF5", "RPL13", "MTX2", "RPS8", "RPL15", "TIMM44", "RPL13A", "TIMM13", "R…	0
GO_REGULATION_OF_SEQUESTERING_OF_CALCIUM_ION	0.480096	0.662882	0.290618	0.984084	28365	41	c("BAX", "GSTO1", "GSTM2", "CYBA")	0
GO_XENOPHAGY	0.491148	0.669289	0.27778	0.978456	29321	50	c("COX8A", "MRPS2", "LSM4", "OPTN", "MDH1", "EIF2S1", "MRPS10", "UBA52", "NUP93", "TMEM203", "STOM", "SNRPD1", "ZCCHC17", "ANXA5")	0
GO_MYD88_DEPENDENT_TOLL_LIKE_RECEPTOR_SIGNALING_PATHWAY	0.056223	0.171545	0.515862	1.48153	3167	20	c("LY96", "CD14", "HSPD1", "UBA52", "IRAK2", "UBC")	0
GO_REGULATION_OF_PROTEIN_POLYMERIZATION	0.500704	0.675696	-0.226352	-0.977966	18146	103	c("CAPG", "CDC42EP5", "CDC42EP3", "JMY", "ARFIP1", "SGK1", "TUBGCP4", "PRKCE", "BAG4", "CAV1", "PPP1R9A", "WIPF2", "SLIT2", "PINK1", "CLASP2", "CDKN1B", "CLASP1", "KANK1", "BAIAP2L1", "CDC42EP4", "SPTAN1")	0
GO_KIDNEY_EPITHELIUM_DEVELOPMENT	0.000128008	0.00145249	-0.499223	-1.95885	4	61	c("EFNB2", "CAT", "BMP4", "GDNF", "PTCH1", "EPHA7", "JAG1", "SPRY1", "SMAD5", "MAGI2", "FGFR1", "FGF1", "MTSS1", "WNT7B", "NOTCH1", "SDC4", "FGFR2", "SLIT2", "HNF1B", "PBX1")	0
GO_HISTONE_H2A_UBIQUITINATION	0.934101	0.97653	-0.220614	-0.617298	41701	15	c("RYBP", "RNF2", "BCOR", "RNF168")	0
GO_POSITIVE_REGULATION_OF_RECEPTOR_MEDIATED_ENDOCYTOSIS	0.367002	0.569399	0.35986	1.07007	20866	23	c("B2M", "CD63", "SERPINE1", "PPT1", "HFE", "ATAD1", "AHI1")	0
GO_POSITIVE_REGULATION_OF_STAT_CASCADE	0.383972	0.583909	-0.33845	-1.04914	16658	22	c("FGFR3", "SOCS3", "CRLF3", "NOTCH1", "IL6ST", "JAK2")	0
GO_POSITIVE_REGULATION_OF_SUBSTRATE_ADHESION_DEPENDENT_CELL_SPREADING	0.936381	0.977444	-0.212664	-0.625117	41211	18	UNC13D	0
GO_BLASTOCYST_FORMATION	0.377533	0.577244	-0.359214	-1.05589	16615	18	c("TET1", "JUNB", "HNF1B", "HOPX", "SKIL", "SP3", "LATS2", "CTR9", "CNOT3")	0
GO_PYRIMIDINE_RIBONUCLEOSIDE_METABOLIC_PROCESS	0.00227609	0.0156257	0.69763	1.85857	125	15	c("NME1", "CTPS", "NME4", "NME6", "CMPK1", "UMPS", "UCK2")	0
GO_POSITIVE_REGULATION_OF_ORGANELLE_ORGANIZATION	0.984857	1	0.165033	0.768262	72322	339	c("BAX", "C1QBP", "WIPF3", "OSCP1", "KATNB1", "ANXA1", "PSRC1", "WDR75", "DSTN", "GNL3", "LCP1", "ARL2", "MARCH5", "PPARGC1A", "HIF1A", "JDP2", "SFN", "PYCARD", "KAT2A", "RANBP1", "BIK", "CCT8", "STOML2", "TADA2A", "TFDP1", "BECN1", "ARPC1B", "CYB5R1", "NSMCE2", "FAM162A", "PARK7", "APOPT1", "MUL1", "CSF2", "RPS3", "CFL2", "DNMT1", "CCT7", "PPIF", "BTC", "CCT4", "ANAPC11", "CCT3", "PDCD5", "LMAN1…	0
GO_AMINO_ACID_TRANSMEMBRANE_TRANSPORT	0.0171587	0.0708404	0.515305	1.61853	987	29	c("SLC1A4", "SLC16A12", "SLC38A1", "SLC7A1", "SLC7A6", "SLC1A5", "SLC38A4", "SLC25A12")	0
GO_CELLULAR_RESPONSE_TO_ACID_CHEMICAL	0.291128	0.495037	-0.257252	-1.08248	10815	88	c("ID3", "KLF4", "ADAMTS1", "AGER", "EGFR", "FZD7", "ADCY6", "HMGCS2", "ABCA1", "WNT7B", "YES1", "UBR1", "PRKCE", "RARG", "PTK7", "CPEB4", "ADNP2", "SLC38A9", "DNMT3A", "CREB1", "YAP1", "COL3A1", "ACACA")	0
GO_CELLULAR_SENESCENCE	0.537404	0.704966	-0.307418	-0.941719	23411	21	c("ID2", "SIRT1", "ARNTL", "CAV1", "KAT6A", "PRKCD", "SMC5")	0
GO_ACTIN_FILAMENT_BASED_MOVEMENT	0.0116819	0.0544596	-0.447607	-1.61469	477	41	c("FRMD6", "MYH7", "NEDD4L", "MYO9B", "SUN2", "WIPF2", "EPB41L5", "FNBP1L", "KCNJ2", "VIM", "KCNE2", "TPM3", "SYNE2", "MYH10", "EMP2", "MYO6", "MYO1E", "MYH14", "PKP2", "TPM2", "NUP155")	0
GO_POSITIVE_REGULATION_OF_EPITHELIAL_CELL_PROLIFERATION	0.00091379	0.00750284	-0.433031	-1.76552	34	74	c("ARG1", "EGFR", "NRP1", "SEMA5A", "BMP4", "ID1", "SIRT1", "TNFSF12", "NRP2", "FZD7", "FGF1", "ERBB2", "NR4A3", "KDM5B", "CAV1", "NOTCH1", "FGFR2", "GLUL", "LAMB1", "ANG", "PRKCA")	0
GO_OVULATION_CYCLE	0.277363	0.4858	0.326308	1.12595	16476	45	c("CLU", "BAX", "IMMP2L", "PAM", "ANXA1")	0
GO_ADULT_LOCOMOTORY_BEHAVIOR	0.724496	0.848778	-0.243516	-0.84166	30288	34	c("ID2", "GDNF", "NR4A2", "CACNA1A", "PBX3", "APP", "MECP2", "CHD7")	0
GO_POSITIVE_REGULATION_OF_HOMEOSTATIC_PROCESS	0.513244	0.685105	0.24108	0.970688	32841	106	c("BAX", "GSTO1", "GSTM2", "PPARGC1B", "ANXA1", "OXCT1", "ANO1", "GNL3", "PPARGC1A", "HIF1A", "CCT8", "METRNL", "PHPT1", "P2RX4", "CCT7", "CCT4", "CCT3", "ACOX1", "ATP6AP1", "ACVR1B")	0
GO_ACETYL_COA_METABOLIC_PROCESS	0.474702	0.658353	-0.340402	-0.984766	20978	17	c("ACLY", "FASN", "MVD", "NUDT7", "ACSS2", "ACSS1", "ACACA")	0
GO_REGULATION_OF_CELLULAR_COMPONENT_BIOGENESIS	0.053774	0.165803	-0.22422	-1.16756	1260	450	c("BCL2L11", "HSPA2", "INSIG1", "MITF", "PLD1", "ID1", "PLK2", "ALMS1", "TBC1D30", "TBC1D2B", "LIMK1", "EPHA7", "DLC1", "FZD5", "MAGI2", "ZMYND8", "PIK3R1", "ANKRD27", "CAPG", "TBC1D24", "CDC42EP5", "SSH2", "CDC42EP3", "RAPGEF2", "JMY", "LDB1", "ARFIP1", "SGK1", "CNOT6L", "FAM110C", "BBC3", "TUBGCP4", "THRA", "SEC24B", "PRKCE", "BAG4", "CAV1", "NOTCH1", "PPP1R9A", "SDC4", "MDM1", "ACE2", "WIPF2",…	0
GO_IRON_ION_TRANSPORT	0.0144308	0.0632403	0.515209	1.63067	833	30	c("STEAP4", "ATP6V1D", "SFXN1", "ATP6V0B", "FTH1", "ATP6V1G1", "ATP6V1E1", "HFE", "ATP6V1F", "ATP6V0D1", "MCOLN1", "ATP6AP1", "ATP6V1H", "ATP6V0A1", "ATP6V1A")	0
GO_POSITIVE_REGULATION_OF_POTASSIUM_ION_TRANSPORT	0.429656	0.62362	-0.345549	-1.01573	18909	18	c("AGER", "NOS1AP", "HBP1", "KCNJ2", "ADRB2")	0
GO_POSITIVE_REGULATION_OF_NERVOUS_SYSTEM_DEVELOPMENT	0.0603224	0.180289	-0.263557	-1.23851	1945	180	c("ADAMTS1", "ID2", "NRP1", "CAPRIN2", "SEMA5A", "BMP4", "ETV5", "TGIF2", "LIMK1", "NEDD4L", "BCL6", "SCARF1", "MAGI2", "ZMYND8", "ANKRD27", "ENC1", "FGFR1", "RAPGEF2", "PLXNB1", "SGK1", "TLE6", "NOTCH1", "PPP1R9A", "PTK7", "FZD3", "SLIT2", "MARCKS", "SPEN", "MACF1", "PSEN1", "MECP2", "AKAP5", "IL6ST", "CDKL5", "MOB2", "BAIAP2", "CLSTN1", "FBXO38", "FOXA1", "FIG4", "KAT2B", "FMR1", "SKIL", "INPP5…	0
GO_CELLULAR_RESPONSE_TO_OXYGEN_CONTAINING_COMPOUND	0.0836015	0.232288	-0.221602	-1.14414	2051	409	c("ARG1", "ID3", "KLF4", "ITPR2", "TBC1D4", "FBXO32", "ADAMTS1", "AGER", "EGFR", "FOXO4", "VDR", "ID1", "CIB2", "PTCH1", "SIRT1", "ADCY7", "SOCS2", "NR4A2", "FZD7", "MLC1", "IRS2", "PIK3R1", "INSR", "LPIN1", "ADCY6", "IRS1", "ERRFI1", "KLF2", "NR1D1", "ATP6V1C2", "HMGCS2", "ABCA1", "RAPGEF2", "KLF10", "WNT7B", "YES1", "MAPK8", "NR4A3", "NFKB1", "CDK2", "UBR1", "PRKCE", "RARG", "CAV1", "PIK3CA", "…	0
GO_REGULATION_OF_LAMELLIPODIUM_ASSEMBLY	0.871114	0.940275	-0.240482	-0.695702	38497	17	c("SSH2", "SLIT2", "EPHA2")	0
GO_CELLULAR_KETONE_METABOLIC_PROCESS	5.21014e-05	0.000727794	0.670261	2.10523	2	29	c("CBR3", "COQ7", "COQ6", "COQ3", "COQ4", "OXCT1", "AKR1B10", "COQ5", "NDUFA9", "COQ2", "GLO1", "CBR1", "PARK7")	0
GO_WNT_SIGNALING_PATHWAY_CALCIUM_MODULATING_PATHWAY	0.395547	0.592611	-0.339649	-1.04045	17231	21	c("FZD5", "FZD3", "TCF7L2", "TNRC6B", "NLK", "TNRC6C")	0
GO_EPIDERMAL_GROWTH_FACTOR_RECEPTOR_SIGNALING_PATHWAY	0.0125789	0.0573607	-0.455635	-1.61695	519	38	c("EGFR", "PIK3R1", "DGKD", "EFEMP1", "PIK3CA", "PLCG1", "HBEGF", "GRB7", "CBL", "ABL1", "PDPK1", "ADAM17", "GAB1", "EPS15", "SOCS5", "SOS1", "NRAS", "TGFB1", "IQGAP1", "RASSF2", "PIK3C2A", "PTK2")	0
GO_REGULATION_OF_IMMUNE_RESPONSE	0.164614	0.358278	0.240007	1.1277	12257	375	c("PPARG", "MIF", "LGALS3", "CLU", "SPINK5", "BAX", "BST2", "PSMB9", "C1QBP", "WIPF3", "B2M", "LY96", "GPX1", "CYBA", "CD14", "ANXA1", "LAMP1", "HSPD1", "ACTG1", "PSMB8", "PSMB5", "RIPK2", "IFNGR2", "RAET1E", "HMOX1", "ADORA2B", "PHB", "PLSCR1", "PSMA3", "PTPN2", "UNC93B1", "CTSB", "MALT1", "PYCARD", "DNAJA3", "C3", "NFATC1", "RELB", "STOML2", "NFKBIL1", "PSMB10", "ARPC1B", "CLEC2D", "UBA52", "HF…	0
GO_PEPTIDE_SECRETION	0.0320013	0.114196	-0.556803	-1.58689	1422	16	c("ACVR2B", "EIF2AK3", "CAMK2G", "ABCA1", "HNF1B")	0
GO_THIOESTER_METABOLIC_PROCESS	0.249799	0.456994	0.326453	1.14612	14917	49	c("AASS", "SLC25A1", "ACOT13", "HSD17B12", "PPT1", "DGAT2", "AGK", "DLAT", "SUCLG2", "ACSF3", "PDHA1", "PMVK", "GCDH", "SUCLG1", "ELOVL1", "SUCLA2", "DLD", "ELOVL7", "MLYCD", "HSD17B4", "PDHB", "ACOT8")	0
GO_NEGATIVE_REGULATION_OF_INTRINSIC_APOPTOTIC_SIGNALING_PATHWAY_IN_RESPONSE_TO_DNA_DAMAGE	0.119356	0.293174	0.492395	1.35598	6660	17	c("MIF", "CLU", "CD44", "BCL2L12")	0
GO_NEGATIVE_REGULATION_OF_CELLULAR_AMIDE_METABOLIC_PROCESS	0.618438	0.770872	0.229979	0.922171	39430	103	c("CLU", "EIF4EBP1", "GAPDH", "CELF4", "EPRS", "RAN", "IGFBP5", "ZC3H12A", "EIF2S1", "EIF2B3", "EIF2B5", "RPL13A", "RPS3", "XPO5", "TARBP2", "IGF2BP3", "METTL14")	0
GO_PEPTIDYL_CYSTEINE_MODIFICATION	0.124246	0.300638	0.507734	1.35266	6877	15	c("GAPDH", "ADH5", "PARK7", "PRDX3", "MOCS3", "HMBS")	0
GO_LEUKOCYTE_DIFFERENTIATION	0.0292222	0.106637	-0.297606	-1.34268	1010	134	c("HHEX", "ID2", "BMP4", "SIRT1", "MAFB", "IRF1", "SATB1", "BCL6", "FZD7", "FZD5", "SH3PXD2A", "MERTK", "PIK3R1", "FOXP1", "CEBPA", "BCL11B", "ZFP36L2", "FZD8", "NOTCH2", "ITFG2", "MSH2", "IL18R1", "SOX4", "JUNB", "PKNOX1", "STAT5B", "TFRC", "KDM1A", "RC3H2", "PSEN1", "EPHA2", "F2RL1", "CHD7", "ZBTB1", "JMJD6", "ABL1", "PRKDC", "ADAM17")	0
GO_RESPONSE_TO_EXOGENOUS_DSRNA	0.837013	0.92253	0.261335	0.719677	46711	17	c("RIPK2", "DDX1", "MUL1")	0
GO_MORPHOGENESIS_OF_EMBRYONIC_EPITHELIUM	5.32836e-05	0.000727794	-0.479541	-1.99745	1	83	c("CTHRC1", "HHEX", "SEMA4C", "BMP4", "GDNF", "PTCH1", "APAF1", "OVOL2", "DLC1", "KDM6A", "WNT7B", "TGFB1I1", "IPMK", "SEC24B", "RARG", "PTK7", "SDC4", "FGFR2", "SOX4", "VANGL2", "FZD3", "FZD1", "EPB41L5", "HNF1B", "DVL2", "LRP6", "GRHL2", "SETD2", "IRX2", "PRKACA", "IFT172", "PHACTR4", "MIB1", "ARID1A", "LMO4")	0
GO_ACTIN_POLYMERIZATION_OR_DEPOLYMERIZATION	0.885106	0.947898	-0.224541	-0.704165	38186	23	c("ANG", "DIAPH1", "MSRB2", "JAK2", "MICAL2", "ABI1", "COBLL1", "TTC17")	0
GO_PROTEIN_MODIFICATION_BY_SMALL_PROTEIN_REMOVAL	0.965743	0.990465	-0.17092	-0.717639	35943	87	c("USP8", "USP53", "ATXN7", "TRRAP", "YOD1", "VCPIP1", "COPS7B", "FAM76B", "MYSM1", "USP1", "OTUD5", "USP12", "SENP2", "ZRANB1", "UIMC1", "USP42", "USP32", "OTUD1", "USP47", "USP7", "USP28", "OTUD7B", "USP45", "USP38", "USP9X", "USP54", "JOSD1", "USP48", "USP10")	0
GO_REGULATION_OF_NITRIC_OXIDE_BIOSYNTHETIC_PROCESS	0.46496	0.653352	0.324985	0.994864	26624	26	c("CLU", "ASS1", "GLA", "ZC3H12A", "P2RX4", "HSP90AB1")	0
GO_PHOSPHATIDYLGLYCEROL_METABOLIC_PROCESS	0.928316	0.973657	-0.218491	-0.632083	41025	17	c("LPCAT1", "CDS1", "MECP2", "PLA2G1B", "PLA2G6")	0
GO_PYRIMIDINE_NUCLEOSIDE_BIOSYNTHETIC_PROCESS	0.00723911	0.0379135	0.633885	1.74562	403	17	c("NME1", "TYMS", "CTPS", "NME4", "NME6", "CMPK1", "UMPS", "UCK2")	0
GO_TRANSLATIONAL_TERMINATION	1.59279e-05	0.000400569	0.666839	2.60032	0	87	c("MRPS18B", "MRPL11", "MRPL39", "N6AMT1", "MRPL35", "DAP3", "MRPS5", "MRPL16", "CHCHD1", "MRPS15", "MRPL42", "MRPL21", "MRPL46", "MRPS16", "MRPS7", "MRPL12", "MRPL37", "MRPS18C", "MRPS35", "MRPL15", "MRPS34", "MRPL27", "MRPL19", "MRPS14", "MRPS11", "MRPL20", "MRPS10", "MRPL51", "MRPL47", "MRPL28", "AURKAIP1", "MRPS24", "MRPS25", "MRPS18A", "MRPL23", "MRPS28", "MRPS30", "MRPS17", "MRPL22", "MRPL1…	0
GO_REGULATION_OF_INNATE_IMMUNE_RESPONSE	0.0425886	0.140669	0.296048	1.30099	2917	199	c("PPARG", "PSMB9", "C1QBP", "LY96", "CYBA", "CD14", "LAMP1", "HSPD1", "PSMB8", "PSMB5", "RIPK2", "IFNGR2", "PLSCR1", "PSMA3", "PTPN2", "UNC93B1", "CTSB", "MALT1", "PYCARD", "DNAJA3", "RELB", "NFKBIL1", "PSMB10", "UBA52", "PSMB3", "PSMC5", "MUL1", "PSMD14", "PSMC6", "PSMD11", "PSMA4", "PSMA1", "HSP90AB1", "IRAK2", "UBC", "PSMB2", "PSMD13", "PSMB1", "PSMD2", "PSMD12", "CDC37", "PSMD1", "PSMC1", "P…	0
GO_REGULATION_OF_DNA_REPAIR	0.118379	0.291509	-0.3442	-1.27362	4806	46	c("FIGN", "EGFR", "SIRT1", "AXIN2", "TERF2IP", "USP1", "KDM1A", "RPA2", "UIMC1", "CBX8", "TRIP12", "TEX15", "RNF168", "DEK")	0
GO_REGULATION_OF_MEMBRANE_LIPID_DISTRIBUTION	0.651186	0.793404	-0.294058	-0.864372	28659	18	c("ABCA1", "ATP8A1", "ATP9A", "ABCA7", "PRKCD", "ATP11A", "PLSCR3", "ATP9B")	0
GO_LEUKOCYTE_MEDIATED_IMMUNITY	0.167187	0.360537	0.335471	1.21753	10122	58	c("CLU", "C1QBP", "ANXA3", "PRDX1", "KDM5D", "HSPD1", "RAET1E", "C3", "JAGN1", "EXOSC3", "TUBB4B", "BATF", "SNAP23", "STXBP2")	0
GO_ORGANOPHOSPHATE_BIOSYNTHETIC_PROCESS	0.350961	0.555419	0.228451	1.04263	25059	279	c("NT5E", "NME1", "ME1", "ALDOA", "CHCHD10", "SLC44A4", "HEXB", "PLA2G12A", "GCH1", "ATP5B", "ATIC", "ATP5C1", "TYMS", "CTPS", "ATP5G1", "ADSSL1", "LPCAT3", "AKR1A1", "PIGO", "ATP5G3", "PLSCR1", "NME4", "NMNAT3", "NME6", "CHPT1", "PDXK", "ATP5A1", "DTYMK", "RRM1", "ATP5E", "NFS1", "STOML2", "ATP5L", "ATP5F1", "PIGK", "ATP5D", "CMPK1", "UMPS", "ATP5J2", "SHMT1", "IMPA1", "UCK2", "AGPAT5", "PIGF", …	0
GO_PROTEIN_LOCALIZATION_TO_CELL_PERIPHERY	0.0263895	0.0980135	-0.328739	-1.39821	969	94	c("TULP1", "PTCH1", "TTC7B", "ANK3", "TSPAN15", "RAPGEF2", "SYTL2", "BAG4", "KIF13A", "CAV1", "RAMP2", "CLASP2", "INPP5K", "RAP2A", "MACF1", "FCHO2", "DENND4C", "EHD2", "LRP6", "FAM126A", "SPTBN1", "BLZF1", "EZR", "PIP5K1A", "SMURF1", "EMP2", "PRKCZ", "MPP5", "CDH1", "JUP", "PKP2", "GCC2", "LAMA5", "RAPGEF6", "RAB13")	0
GO_NEGATIVE_REGULATION_OF_FIBROBLAST_PROLIFERATION	0.0002701	0.00272322	0.743467	2.01412	14	16	c("PPARG", "BAX", "GSTP1", "NUPR1", "FTH1", "SKI")	0
GO_REGULATION_OF_MUSCLE_TISSUE_DEVELOPMENT	0.165811	0.359841	-0.326368	-1.21348	6717	47	c("RBP4", "EFNB2", "BMP4", "TSC22D3", "FGFR1", "ARNTL", "NOTCH1", "FGFR2", "MTM1", "GATA6")	0
GO_ORGANIC_ACID_BIOSYNTHETIC_PROCESS	0.000199246	0.00211013	0.428502	1.77345	12	127	c("PHGDH", "ASNS", "MTHFD2", "MIF", "GOT1", "ALDH18A1", "CDO1", "ASS1", "THNSL2", "PSAT1", "PTGES", "MECR", "GSTO1", "GCH1", "ATIC", "THNSL1", "NDUFAB1", "ASNSD1", "HSD17B12", "AKR1A1", "PTGES2", "PECR", "SHMT2", "LPL", "ACSF3", "PTGS1", "SEPHS2", "AASDHPPT", "CBR1", "SHMT1", "PARK7", "PTGES3")	0
GO_REGULATION_OF_LEUKOCYTE_MIGRATION	0.00196276	0.0139607	0.507852	1.77595	116	48	c("LGALS3", "ADORA1", "CX3CL1", "C1QBP", "ANXA1", "SERPINE1", "HMOX1", "PYCARD", "VEGFB", "THBS1")	0
GO_REGULATION_OF_CELLULAR_RESPONSE_TO_HEAT	0.885299	0.947898	0.204199	0.752901	54004	63	c("NUP35", "BAG2", "BAG5", "HSPH1", "PTGES3", "NUP93", "NUP37", "NUP85", "HSP90AB1", "RAE1", "BAG1", "SEH1L", "NUP205")	0
GO_GASTRULATION_WITH_MOUTH_FORMING_SECOND	0.00122189	0.00939887	-0.670016	-1.93832	53	17	c("HHEX", "ACVR2B", "LDB1", "FRS2", "RNF2", "LRP6", "ETS2", "ACVR1", "ACVR2A", "MEGF8")	0
GO_ENDOTHELIAL_CELL_DIFFERENTIATION	0.00194557	0.0139385	-0.489481	-1.79348	78	44	c("NRP1", "ID1", "ACVR2B", "JAG1", "MET", "RAPGEF2", "WNT7B", "VEZF1", "NOTCH1", "KDM6B", "MARVELD2", "RAP2C", "NR2F2", "CLIC4", "F2RL1", "EZR", "ARHGEF26", "ACVR1", "RAP2B", "ICAM1", "RBPJ", "LAMA5", "RAPGEF6", "PDE4D")	0
GO_NEGATIVE_REGULATION_OF_CELLULAR_PROTEIN_LOCALIZATION	0.584755	0.742824	-0.223974	-0.940397	21763	87	c("NEDD4L", "THRA", "BAG4", "SIN3A", "SOX4", "FZD1", "INPP5K", "AXIN2", "YOD1", "FLCN", "NFKBIA", "PKDCC", "WWTR1", "MAPK7", "CD36", "PPP2R5A", "FBXW11", "OS9", "NUMB", "OTUD7B", "PKD1", "GOPC", "OGT", "DYRK2", "UBE2J1", "TGFB1", "TMEM59", "PKD2", "TAX1BP3", "GPM6B", "MXI1", "LYPLA1", "SUFU")	0
GO_PHOSPHATIDYLINOSITOL_3_PHOSPHATE_BIOSYNTHETIC_PROCESS	2.33978e-05	0.000511033	-0.724077	-2.34424	0	26	c("PIK3C2G", "FGFR3", "IRS2", "PIK3R1", "FGFR1", "FGF1", "IRS1", "PIK3CB", "FRS2", "PIK3CA", "PIK3C2B", "FGFR2", "SYNJ1", "PIKFYVE")	0
GO_RESPONSE_TO_EPIDERMAL_GROWTH_FACTOR	0.0889579	0.242542	-0.441412	-1.38428	3837	23	c("EGFR", "ID1", "ERRFI1", "BAG4", "PLCG1", "INPP5K", "STAT5B", "PDPK1", "IL1R1", "COL1A1")	0
GO_POSITIVE_REGULATION_OF_TRANSMEMBRANE_TRANSPORT	0.555552	0.719804	0.267195	0.941171	33166	50	c("LGALS3", "BAX", "GSTO1", "GSTM2")	0
GO_REGULATION_OF_NUCLEOTIDE_CATABOLIC_PROCESS	0.23575	0.441728	0.410037	1.19224	13304	21	c("ENTPD5", "PGAM1", "PPARGC1A", "HIF1A")	0
GO_POSITIVE_REGULATION_OF_CARBOHYDRATE_METABOLIC_PROCESS	0.557969	0.722295	-0.270908	-0.936334	23326	34	c("PFKFB2", "IRS2", "INSR", "IRS1", "NFKB1", "PRKCE")	0
GO_WNT_SIGNALING_PATHWAY	0.00105025	0.00836478	-0.31211	-1.51033	31	225	c("CTHRC1", "NOTUM", "KLF4", "TLE4", "DIXDC1", "HHEX", "CTNND2", "KREMEN1", "NR4A2", "TLE3", "FZD7", "FZD5", "MAGI2", "ZNRF3", "CALCOCO1", "TLE2", "CELA1", "PYGO1", "KDM6A", "LDB1", "WWOX", "TCF7L1", "WNT7B", "TGFB1I1", "HBP1", "FZD8", "RARG", "CAV1", "CSNK1E", "TBL1XR1", "AMOTL2", "PTK7", "SOX4", "VANGL2", "CSNK1G1", "FZD3", "FZD1", "AXIN2", "DDX3X", "TCF7L2", "TNRC6B", "AMOTL1", "BCL9L", "ARHGE…	0
GO_REGULATION_OF_NEUROTRANSMITTER_LEVELS	0.479301	0.662097	0.268055	0.985827	29222	62	c("SLC44A4", "SLC38A1", "SNAP47", "PPT1", "CLN3", "SLC30A1", "TC2N", "DTNBP1", "PARK7", "SNAP23", "SYT7", "MAOA", "PFN2", "ALDH5A1", "LRRK2", "NAPA", "STX3")	0
GO_POSITIVE_REGULATION_OF_STRESS_ACTIVATED_PROTEIN_KINASE_SIGNALING_CASCADE	0.0563028	0.171573	-0.320238	-1.33	2113	82	c("GADD45B", "SEMA4C", "GADD45G", "FZD7", "FZD5", "TAOK3", "RIPK1", "MAP3K3", "FZD8", "VANGL2", "ERCC6", "MAP3K11", "MAP3K5", "NOD1", "DVL2", "F2RL1", "TAOK1", "TLR4", "GAB1", "TAOK2", "MAP4K2", "HMGCR", "MAPK8IP3", "MAP4K5")	0
GO_REGULATION_OF_CELLULAR_AMINE_METABOLIC_PROCESS	0.00800394	0.0409831	0.436665	1.60593	487	62	c("PSMB9", "ODC1", "PSMB8", "PSMB5", "PAOX", "PSMA3", "PSMB10", "PSMB3", "PARK7", "PSMC5", "PSMD14", "PSMC6", "PSMD11", "PSMA4", "PSMA1", "PSMB2", "PSMD13", "PSMB1", "PSMD2", "PSMD12", "PSMD1", "PSMC1", "PSMA2", "PSMA7", "PSMC4", "PSMD8", "PSMC2", "PSMB6", "PSMB7", "PSMD7", "PSMB4", "PSMA6", "SLC7A7", "PSME1", "PSMC3", "PSMD6", "PSME3", "PSME2", "PSMD3")	0
GO_POSITIVE_REGULATION_OF_LIPID_TRANSPORT	0.262735	0.471728	-0.371319	-1.15103	11398	22	c("PON1", "PTCH1", "SIRT1", "ABCA1", "ATP8A1", "NFKBIA", "ABCA7", "PRKCD")	0
GO_EPITHELIAL_TO_MESENCHYMAL_TRANSITION	0.674619	0.812489	-0.276051	-0.855715	29268	22	c("NOTCH1", "FGFR2", "EPB41L5", "LRP6", "TGFBR1", "TGFB1", "RBPJ", "TRIM28", "CTNNB1", "LIMS1", "EFNA1", "SMAD4")	0
GO_SINGLE_ORGANISM_MEMBRANE_BUDDING	0.829057	0.917837	0.216739	0.789441	50312	59	c("CTSZ", "AREG", "SAR1B", "TRAPPC2L", "TRAPPC3", "SEC13", "LMAN1", "VAPA", "SNX3", "NAPA", "TRAPPC10", "TRAPPC5", "TRAPPC6B", "GOSR2", "NSF", "VAPB", "TFG")	0
GO_NEGATIVE_REGULATION_OF_MAPK_CASCADE	0.000246299	0.00252607	-0.413443	-1.76767	8	97	c("KLF4", "MAPK8IP1", "PDCD4", "BMP4", "DUSP1", "SPRY1", "TAOK3", "PER1", "ERRFI1", "DUSP6", "AIDA", "CNKSR3", "CAV1", "PINK1", "INPP5K", "IGF1R", "SPRED2", "FLCN", "FOXO1", "MEN1", "PRKCD", "MAPK7", "F2RL1", "SPRY2", "ABL1", "MARVELD3", "ITCH", "TLR4", "DUSP14", "DUSP16", "HIPK3", "EZR", "MECOM", "HMGCR", "DUSP5", "MBIP", "ASH1L", "GPS2")	0
GO_NEGATIVE_REGULATION_OF_NERVOUS_SYSTEM_DEVELOPMENT	0.000570955	0.00508812	-0.378108	-1.68488	19	124	c("FSTL4", "NGEF", "DIXDC1", "ID4", "SEMA4C", "ID2", "NRP1", "SEMA5A", "BMP4", "ID1", "PLK2", "EIF2AK3", "EPHA7", "JAG1", "ADCY6", "HMG20A", "SRGAP2", "RAPGEF2", "EFEMP1", "NFATC4", "CAV1", "ARHGEF1", "NOTCH1", "SLIT2", "KANK1", "PBX1", "APP", "VIM", "PSEN1", "MECP2", "COL3A1", "ARHGEF2", "HOOK3", "SEMA4F")	0
GO_REGULATION_OF_EXTRACELLULAR_MATRIX_ORGANIZATION	0.807455	0.904287	0.274654	0.744065	44841	16	c("GPX1", "DDR1", "PARK7")	0
GO_RNA_METHYLATION	0.120299	0.294749	0.412722	1.31588	6972	31	c("TRMT6", "FBL", "LCMT2", "FDXACB1", "METTL1", "TRMT1", "EMG1", "DIMT1", "METTL14", "NSUN2", "TRMT2B", "TRMT2A", "TFB2M", "TRMT11")	0
GO_NEGATIVE_REGULATION_OF_CATION_TRANSMEMBRANE_TRANSPORT	0.856796	0.931848	0.235481	0.727305	49108	27	c("GSTO1", "GSTM2", "SLC30A1")	0
GO_REGULATION_OF_PHOSPHOLIPID_METABOLIC_PROCESS	0.0408738	0.136542	-0.4305	-1.47691	1711	33	c("KLF4", "FGFR3", "LDLR", "APOC1", "VAV2", "LPCAT1", "PIK3R1", "IRS1", "ATG14")	0
GO_NEGATIVE_REGULATION_OF_CYTOPLASMIC_TRANSPORT	0.894441	0.953135	0.198823	0.754528	55186	74	c("GSTO1", "GSTM2", "ZC3H12A", "VPS35", "NFKBIL1", "CCDC22", "SVIP", "PARK7", "LITAF", "DERL2", "RANGAP1", "SNX12")	0
GO_POSITIVE_REGULATION_OF_CELLULAR_RESPONSE_TO_TRANSFORMING_GROWTH_FACTOR_BETA_STIMULUS	0.477504	0.661176	0.347587	0.98503	26818	19	c("LRG1", "CDKN2B", "THBS1", "GIPC1")	0
GO_MICROTUBULE_BASED_PROCESS	0.364534	0.567993	-0.208509	-1.02772	10596	263	c("DYNLRB2", "FIGN", "CDC14A", "CCP110", "PLK2", "TPPP3", "NIN", "SPRY1", "KIF13B", "SRGAP2", "CAMSAP3", "HAUS3", "RFX3", "CRYAB", "SGK1", "TUBA1A", "DST", "CAMSAP2", "CDK2", "TUBGCP4", "KLC3", "DOCK7", "KIF13A", "CAV1", "SUN2", "NUMA1", "ATXN7", "CLASP2", "MAP9", "CLASP1", "MAP3K11", "CNTLN", "CHD4", "CEP350", "BCAS3", "PLK3", "APP", "PCNT", "IFT20", "PHLDB2", "ARHGEF2", "TTC21B", "HOOK3", "STMN…	0
GO_CALCIUM_MEDIATED_SIGNALING	0.802739	0.900731	-0.228347	-0.794545	33413	35	c("EGFR", "EIF2AK3", "NFATC4", "PPP1R9A", "PLCG1")	0
GO_NEGATIVE_REGULATION_OF_SEQUENCE_SPECIFIC_DNA_BINDING_TRANSCRIPTION_FACTOR_ACTIVITY	0.241908	0.448096	-0.268065	-1.11658	9079	83	c("ID3", "KLF4", "ID2", "CAT", "ID1", "PTCH1", "SIRT1", "SIK1", "THRA", "PELI1", "TCF7L2", "MED13", "MEN1", "PBX1", "BTRC", "KDM1A", "RNF2", "NFKBIA")	0
GO_NEGATIVE_REGULATION_OF_PROTEIN_CATABOLIC_PROCESS	0.490189	0.669226	0.258926	0.980013	30203	73	c("PHB", "MAD2L1", "BAG5", "GIPC1", "HFE", "SVIP", "PARK7", "DERL2", "USP14", "SNX12", "HSP90AB1", "FLNA", "TIMP2", "SIRT2", "SNX3", "PSMG2", "SDCBP", "MAD2L2", "BUB3")	0
GO_CELLULAR_AMINO_ACID_METABOLIC_PROCESS	1.45111e-05	0.000400569	0.459635	2.03341	0	210	c("PHGDH", "ASNS", "MTHFD2", "GOT1", "ALDH18A1", "DDO", "CDO1", "ASS1", "THNSL2", "PSAT1", "SARS", "ARG2", "AASS", "CARS", "MRPL39", "PEPD", "AARS", "GCH1", "ODC1", "ATIC", "GCLC", "GCAT", "THNSL1", "PPA1", "FARSB", "EPRS", "TYMS", "RARS", "CTPS", "EARS2", "GCLM", "SLC7A6", "FARS2", "HIBADH", "MAT1A", "ASNSD1", "ADSSL1", "NARS", "ASRGL1", "GSS", "AARS2", "CLN3", "EEF1E1", "NMNAT3", "CKB", "MARS2"…	0
GO_POSITIVE_REGULATION_OF_DNA_BINDING	0.234789	0.440493	0.394834	1.18591	13374	24	c("NME1", "PINX1", "SKI", "KAT2A", "PARK7", "SIRT2")	0
GO_NUCLEOTIDE_TRANSPORT	0.102763	0.263951	0.502848	1.38477	5734	17	c("SLC25A33", "SLC35A1", "SLC25A24", "SLC35A3", "SLC35B4", "SLC35B1", "SLC25A17", "SLC35C2", "SLC35B2")	0
GO_DORSAL_VENTRAL_PATTERN_FORMATION	9.53221e-05	0.0011707	-0.622209	-2.11803	3	32	c("BMP4", "PTCH1", "OVOL2", "FZD5", "DUSP6", "AIDA", "NKX2-1", "AXIN2", "PSEN1", "LRP6", "TTC21B", "SENP2", "FOXA1", "IFT172", "NBL1", "SMAD6", "SHH")	0
GO_AEROBIC_RESPIRATION	0.000642565	0.00569157	0.558249	1.89955	37	42	c("SDHB", "IDH3A", "UQCR10", "MDH1", "SDHD", "MDH2", "SDHC", "UQCRC1", "NDUFV1", "DLAT", "SUCLG2", "UQCRC2", "IDH3B", "UQCRB", "ACO2", "PMPCB", "PDHA1", "CS", "OXA1L", "SDHA", "SUCLG1", "IDH3G", "CHCHD5", "UQCRH", "SUCLA2", "DLD", "FXN", "PDHB", "IDH2", "ACO1")	0
GO_CELLULAR_RESPONSE_TO_INSULIN_STIMULUS	0.510515	0.682633	0.243093	0.971852	32503	101	c("PPARG", "GOT1", "SLC25A33", "EIF4EBP1", "TRIB3", "GSTP1", "ATP6V1D", "ATP6V0B", "PTPN2", "HIF1A")	0
GO_REGULATION_OF_DNA_DAMAGE_RESPONSE_SIGNAL_TRANSDUCTION_BY_P53_CLASS_MEDIATOR	0.107171	0.272638	0.500064	1.3771	5980	17	c("MIF", "SMYD2", "EEF1E1", "CD44")	0
GO_POSITIVE_REGULATION_OF_G1_S_TRANSITION_OF_MITOTIC_CELL_CYCLE	0.920194	0.971021	0.23355	0.632709	51102	16	c("ANXA1", "CDK10", "NACC2", "UBE2E2", "LSM10", "APEX1", "LSM11", "PLRG1", "CUL4B", "RDX")	0
GO_NEUROMUSCULAR_PROCESS_CONTROLLING_BALANCE	0.442664	0.633647	0.340523	1.01257	25168	23	c("HEXB", "AARS", "CLN3", "TPP1", "GAA")	0
GO_NEGATIVE_REGULATION_OF_ORGANELLE_ASSEMBLY	0.580373	0.740476	0.335659	0.909334	32230	16	c("TBC1D7", "CDK5RAP2", "TRIM37")	0
GO_FOREBRAIN_DEVELOPMENT	8.88152e-05	0.00110471	-0.380856	-1.749	2	151	c("DIXDC1", "ID4", "HHEX", "EGFR", "ID2", "NRP1", "SEMA5A", "BMP4", "APAF1", "NR4A2", "DLC1", "SLIT3", "FGFR1", "SRGAP2", "CCDC141", "RAPGEF2", "WNT7B", "DPYSL2", "BTBD3", "BCL11B", "NR4A3", "SMARCC2", "FRS2", "DOCK7", "NOTCH1", "TOP2B", "FGFR2", "KDM6B", "NKX2-1", "LAMB1", "SLIT2", "EXT1", "CASP3", "NR2F2", "NDST1", "APP", "SLC38A2", "PHLPP2", "KDM1A", "CREB1", "PSEN1", "COL3A1", "SOCS7", "AKAP5…	0
GO_ACTIVATION_OF_CYSTEINE_TYPE_ENDOPEPTIDASE_ACTIVITY	0.278924	0.486661	0.303155	1.11491	17005	62	c("PPARG", "BAX", "F3", "HSPE1", "CYCS", "RPS27L", "HSPD1", "PYCARD", "DNAJA3", "FAM162A", "MUL1", "PDCD2")	0
GO_STEM_CELL_PROLIFERATION	0.00459986	0.027123	-0.537184	-1.77268	195	28	c("ID4", "BMP4", "FGFR1", "ZNRF3", "WNT7B", "FRS2", "DOCK7", "FGFR2", "TEAD3")	0
GO_NAD_METABOLIC_PROCESS	0.000948865	0.0077473	0.587245	1.87231	54	31	c("PFKP", "ALDOA", "GAPDH", "ENO3", "ENO1", "PGAM1", "LDHB", "PGK1", "MDH1", "MDH2", "NMNAT3", "IDH3B", "TPI1", "NADK", "LDHA")	0
GO_SOMATIC_DIVERSIFICATION_OF_IMMUNOGLOBULINS	0.853108	0.931156	-0.243932	-0.717029	37546	18	c("PMS2", "MSH2", "POLB", "PRKDC", "RNF168")	0
GO_ERBB2_SIGNALING_PATHWAY	0.0439333	0.143965	-0.450598	-1.48695	1871	28	c("EGFR", "USP8", "PIK3R1", "ERBB3", "ERBB2", "PIK3CA", "HBEGF", "GRB7")	0
GO_AMEBOIDAL_TYPE_CELL_MIGRATION	0.00282143	0.0184498	-0.399555	-1.64958	106	79	c("FAT2", "SEMA4C", "NRP1", "EFNB1", "EFNB2", "SEMA5A", "ID1", "GDNF", "TNFSF12", "OVOL2", "EPHB4", "STARD13", "SRGAP2", "PIK3CA", "SLIT2", "PAXIP1", "EPB41L5", "AMOTL1", "PLEKHG5", "SCARB1", "RIC8A", "SEMA4F", "SEMA4B", "TGFBR1", "SYNE2", "PRKX", "ACVR1", "PHACTR4", "PIP5K1A", "ILK", "EMP2", "DPP4", "MEGF8", "SHH")	0
GO_MONOCARBOXYLIC_ACID_METABOLIC_PROCESS	0.000386603	0.00369295	0.353257	1.58418	26	238	c("PHGDH", "PPARG", "MIF", "FABP3", "DDO", "CDO1", "THNSL2", "PFKP", "PTGES", "HKDC1", "ALDOA", "MECR", "GAPDH", "ENO3", "ENO1", "GPX1", "PGAM1", "PAM", "NDUFAB1", "LDHB", "HSD17B12", "PHYH", "PGK1", "NDUFS6", "AKR1A1", "PTGES2", "PECR", "PPARGC1A", "HIF1A", "VNN3", "C3", "DLAT", "LPL", "ACSF3", "PTGS1", "LIPA", "GCSH", "AASDHPPT", "GLO1", "GPX4", "PTGR1", "BDH2", "CBR1", "ACADL", "SHMT1", "PARK7…	0
GO_CELLULAR_RESPONSE_TO_TOPOLOGICALLY_INCORRECT_PROTEIN	0.870045	0.939469	0.198755	0.790615	55199	98	c("ASNS", "BAX", "AARS", "ASNA1", "SDF2L1", "RHBDD1", "TPP1", "EIF2S1", "STUB1", "RNF121", "DERL2", "ATP6V0D1", "ACADVL", "HERPUD1", "DDIT3")	0
GO_AMINOGLYCAN_BIOSYNTHETIC_PROCESS	0.0730112	0.208614	-0.390838	-1.37776	3024	37	c("ST3GAL6", "CSPG5", "B4GALT3", "HSPG2", "CHSY1", "NDST2", "SDC4", "EXT1", "GLCE", "NDST1", "BGN", "CHPF")	0
GO_DICARBOXYLIC_ACID_METABOLIC_PROCESS	9.94761e-05	0.00120152	0.543739	1.96585	5	57	c("MTHFD2", "GOT1", "ALDH18A1", "DDO", "ASS1", "ME1", "ATIC", "GCLC", "SDHB", "GCLM", "ADSSL1", "MDH1", "MDH2", "NMNAT3", "SHMT2", "ACSF3", "IDH3B", "SHMT1")	0
GO_POSITIVE_REGULATION_OF_PROTEASOMAL_PROTEIN_CATABOLIC_PROCESS	0.873202	0.940792	0.201952	0.776876	54327	80	c("CLU", "TRIB3", "GCLC", "HSPBP1", "STUB1", "NSMCE2", "PSMC5", "PSMC6", "ANAPC11", "HERPUD1", "PSMC1", "SIRT2", "PSMC4", "ANAPC10", "PSMC2", "LRRK2", "SUMO2", "DDRGK1", "PSMC3", "USP5", "BCAP31", "RNF14", "DVL1", "SGTA")	0
GO_REGULATION_OF_MEMBRANE_POTENTIAL	0.182764	0.380226	0.287537	1.16969	11773	113	c("ADORA1", "KCNK2", "SLC25A33", "CX3CL1", "BAX", "B2M", "CELF4", "RANGRF", "GCLC", "GCLM", "SPG20", "CLN3", "STOML2", "ATP1A1", "KCNK1", "NDUFS1", "PARK7", "MUL1", "P2RX4")	0
GO_POSITIVE_REGULATION_OF_RELEASE_OF_CYTOCHROME_C_FROM_MITOCHONDRIA	0.443037	0.63387	0.36763	1.01239	24724	17	c("BAX", "PYCARD", "BIK", "FAM162A", "APOPT1", "PPIF", "PDCD5", "DNM1L")	0
GO_MULTICELLULAR_ORGANISMAL_RESPONSE_TO_STRESS	0.0662236	0.193378	-0.452647	-1.43472	2849	24	c("NPY2R", "NR4A2", "VWA1", "ADRB1", "HMGCS2", "FBXL20", "CACNA1A", "MECP2", "MDK")	0
GO_NEGATIVE_REGULATION_OF_SMALL_GTPASE_MEDIATED_SIGNAL_TRANSDUCTION	0.00894156	0.0443738	-0.515479	-1.70106	380	28	c("DLC1", "BCL6", "SPRY1", "SCAI", "TNFAIP1", "SLIT2", "KANK1", "FLCN", "SPRY2", "RASA2", "ITGA3", "TNK1", "RASAL2")	0
GO_ESTABLISHMENT_OF_LOCALIZATION_BY_MOVEMENT_ALONG_MICROTUBULE	0.916959	0.968656	0.195512	0.730967	56204	68	c("LRPPRC", "CLN3", "HIF1A", "SPG7", "BLOC1S2", "DTNBP1", "UXT", "WDR43", "BLOC1S3", "WDR35", "IFT57", "HTT", "RHOT2", "KIF5B", "KIF3A")	0
GO_REGULATION_OF_GROWTH	0.0132119	0.0592862	-0.253454	-1.28475	350	339	c("FSTL4", "IGFBP6", "RBP4", "BCL2L11", "FGFR3", "SEMA4C", "EGFR", "NRP1", "CAPRIN2", "SEMA5A", "BMP4", "PTCH1", "SIRT1", "ING1", "CSPG5", "LIMK1", "EPHA7", "SOCS2", "NEDD4L", "BCL6", "SOCS3", "INSR", "SLIT3", "FGFR1", "ADRB1", "CRLF3", "TFCP2L1", "RAI1", "CRYAB", "DPYSL2", "ERBB2", "SGK1", "APBB2", "DUSP6", "BBC3", "PLXNA2", "WRN", "PIK3CA", "NOTCH1", "FGFR2", "MTM1", "GAMT", "ING4", "SLIT2", "C…	0
GO_CATION_TRANSPORT	1.3869e-05	0.000400569	0.359821	1.65467	0	300	c("STEAP4", "COX6A2", "KCNK2", "COX7A1", "SLC5A1", "SLC1A4", "SLC39A11", "SCNN1B", "TMEM37", "COX8A", "SLC44A4", "COX5A", "SLC38A1", "ATP5B", "COX7C", "COX7A2", "COMMD3", "ATP5C1", "SLC7A1", "UQCR11", "ANO1", "ATP5G1", "ATP6V1D", "UQCRQ", "NDUFA4", "SLC12A7", "SFXN1", "SCO2", "COX17", "SLC1A5", "UQCRFS1", "ATP5G3", "ATP6V0B", "COX6A1", "SLC38A4", "UQCR10", "NDUFA9", "COX5B", "FTH1", "COX6B2", "CL…	0
GO_MACROAUTOPHAGY	0.208235	0.410432	0.262258	1.12982	13988	170	c("RRAGD", "SLC1A4", "PFKP", "GABARAPL1", "COX8A", "MRPS2", "NDUFB9", "TOMM40", "LSM4", "OPTN", "MDH1", "VPS16", "CLN3", "SQSTM1", "LAMTOR1", "EIF2S1", "MRPS10", "BECN1", "UBA52", "LAMTOR3", "TOMM20", "GDF5", "NUP93", "RRAGA", "STBD1", "VDAC1", "ATG4C", "UBC", "RHEB", "ATG7", "GABARAP", "CHMP3", "TOMM5", "VPS33A", "CDC37", "MAP2K1", "TMEM203", "STOM", "VTI1B", "SNRPD1", "PLOD2", "ZCCHC17")	0
GO_FATTY_ACID_BETA_OXIDATION_USING_ACYL_COA_DEHYDROGENASE	0.432208	0.625109	-0.356673	-1.01652	19218	16	ACOXL	0
GO_MEMBRANE_DOCKING	0.994876	1	0.154794	0.526717	58834	42	c("EXOC4", "RABEPK", "STXBP2", "VPS33A", "SNX3", "VPS11", "VTI1B", "STX8", "STX3", "PEX16", "RAB8A", "VPS45")	0
GO_GLUTAMINE_FAMILY_AMINO_ACID_METABOLIC_PROCESS	0.000153098	0.00167605	0.605912	2.03037	8	39	c("PHGDH", "ASNS", "GOT1", "ALDH18A1", "ASS1", "ARG2", "GCLC", "CTPS", "GCLM", "ASNSD1", "ADSSL1", "ASRGL1")	0
GO_REGULATION_OF_NUCLEASE_ACTIVITY	0.886283	0.947898	0.241632	0.675605	49622	18	c("BAX", "RPS3", "BAK1", "NPM1", "VAPB", "DAB2IP", "TMBIM6", "TCEA1")	0
GO_RESPONSE_TO_INORGANIC_SUBSTANCE	0.140262	0.324355	0.257419	1.16266	9889	253	c("NT5E", "AQP3", "CLU", "ASS1", "BAX", "GSTP1", "PTGES", "SOD2", "B2M", "F3", "PDGFA", "GPX1", "CD14", "PAM", "ATIC", "AREG", "PRDX1", "ANXA1", "HP", "HMOX1", "GSS", "PPARGC1A", "SLC25A12", "ZC3H12A", "MNAT1", "HIF1A", "ENDOG", "SLC30A1", "CYBRD1", "C3", "DTYMK", "THBS1", "ANXA11", "GLRX2", "EIF2S1", "LONP1", "BECN1", "SLC30A6", "HFE", "ATP5D", "PARK7", "CDK4", "RPS3", "DNMT1", "PPIF", "PRDX3", …	0
GO_MODULATION_BY_SYMBIONT_OF_HOST_CELLULAR_PROCESS	0.59716	0.754646	-0.298415	-0.902741	26068	20	BCL2L11	0
GO_REGULATION_OF_VESICLE_MEDIATED_TRANSPORT	0.145407	0.329713	-0.229765	-1.12708	4293	252	c("TULP1", "UNC13D", "TBC1D4", "INSIG1", "AGER", "APOC1", "NRP1", "PLD1", "TBC1D30", "TBC1D2B", "C2CD4B", "MFGE8", "NEDD4L", "MAGI2", "MERTK", "ANKRD27", "CNST", "SYTL2", "RAB27B", "UNC119", "SEC24B", "PIK3CB", "CAV1", "NOTCH1", "SDC4", "TBC1D8B", "PINK1", "CLASP2", "SYNJ1", "CLASP1", "CACNA1A", "LGI3", "CBL", "RAB33B", "STXBP5", "EPN2", "LBP", "SCARB1", "ABCA7", "PKDCC", "TBC1D14", "ATP2A2", "EH…	0
GO_ORGANONITROGEN_COMPOUND_CATABOLIC_PROCESS	0.0154339	0.0660516	0.326747	1.40629	1035	169	c("NT5E", "GOT1", "DDO", "CDO1", "THNSL2", "GLA", "AOX1", "AASS", "NEU1", "HEXB", "GPX1", "GCAT", "PDE8A", "HEXA", "HIBADH", "CHID1", "TST", "PAOX", "HMOX1", "PPT1", "ASRGL1", "DERA", "CD44", "TPP1", "SDC2", "ABHD12", "GCSH", "ARSB", "ACADL", "NT5M", "SHMT1", "HINT1", "ADO", "NUDT16", "MAOA", "GUSB", "DHPS", "SMOX", "GPC4", "SMPD1", "SAT1")	0
GO_REGULATION_OF_ASTROCYTE_DIFFERENTIATION	0.408114	0.607082	0.377695	1.04011	22775	17	c("ATF5", "EPHA4", "MYCN", "BIN1")	0
GO_ADP_METABOLIC_PROCESS	0.0113055	0.0533863	0.541622	1.67285	647	27	c("PFKP", "HKDC1", "ALDOA", "GAPDH", "ENO3", "ENO1", "PGAM1", "PGK1")	0
GO_POSITIVE_REGULATION_OF_CELL_PROLIFERATION	0.0405087	0.13604	-0.237927	-1.2082	1066	345	c("ARG1", "CTHRC1", "FGFR3", "ID4", "AGER", "EGFR", "ID2", "NRP1", "EFNB1", "BAMBI", "SEMA5A", "BMP4", "ETV5", "ID1", "GDNF", "LIFR", "SIRT1", "TNFSF12", "NRP2", "TET1", "MARCKSL1", "MFGE8", "BCL6", "FZD7", "IRS2", "CRIP2", "SERTAD1", "INSR", "FOXP1", "FGFR1", "FGF1", "IRS1", "ERBB2", "CNOT6L", "EFEMP1", "NR4A3", "CDK2", "KDM5B", "CCPG1", "MVD", "RARG", "CAV1", "NOTCH1", "FGFR2", "GLUL", "SOX4", …	0
GO_REGULATION_OF_SODIUM_ION_TRANSPORT	0.130035	0.307667	-0.364786	-1.27813	5406	36	c("NEDD4L", "FXYD3", "ANK3", "PER1", "SIK1", "SGK1", "PRKCE", "CNKSR3", "PTPN3", "ADRB2")	0
GO_POSITIVE_REGULATION_OF_TUMOR_NECROSIS_FACTOR_SUPERFAMILY_CYTOKINE_PRODUCTION	0.107155	0.272638	0.42818	1.34488	6169	29	c("CLU", "LY96", "CYBA", "CD14", "RIPK2", "PYCARD", "THBS1")	0
GO_HISTONE_DEUBIQUITINATION	0.743225	0.86174	-0.279793	-0.797413	33048	16	c("ATXN7", "TRRAP", "MYSM1", "UIMC1")	0
GO_ORGANIC_ACID_TRANSPORT	0.0952083	0.25185	0.315775	1.26839	6085	104	c("PPARG", "FABP3", "SLC1A4", "SLC16A12", "SLC38A1", "SLC25A1", "SLC7A1", "ANXA1", "SLC7A6", "SLC16A7", "SLC1A5", "SLC38A4", "CLN3", "SLC25A12", "PLIN2")	0
GO_FOREBRAIN_GENERATION_OF_NEURONS	0.083691	0.232316	-0.45862	-1.4049	3645	21	c("NRP1", "SLIT3", "FGFR1", "RAPGEF2", "BCL11B", "SMARCC2", "FGFR2", "NKX2-1", "SLIT2")	0
GO_PANCREAS_DEVELOPMENT	0.00941305	0.046165	-0.491499	-1.67309	394	32	c("HHEX", "BMP4", "ACVR2B", "EIF2AK3", "INSR", "CELA1", "RFX3", "SOX4", "GATA6", "TCF7L2", "HNF1B", "FOXO1", "MEN1")	0
GO_LEUKOCYTE_CHEMOTAXIS	0.202305	0.403643	0.362373	1.20084	11848	37	c("LGALS3", "CX3CL1", "ANXA1", "IL17RC", "CXCL16", "NUP85")	0
GO_MITOCHONDRIAL_TRANSMEMBRANE_TRANSPORT	1.68333e-05	0.000400569	0.693187	2.39189	0	45	c("SLC25A33", "TIMM50", "ATP5B", "TIMM10", "ATP5C1", "ATP5G1", "TOMM40", "ATP5G3", "SAMM50", "CHCHD4", "TIMM9", "ATP5A1", "AFG3L2", "ATP5E", "STOML2", "ATP5L", "NDUFA13", "ATP5F1", "TOMM20", "ATP5D", "TIMM17A", "ATP5J2", "TIMM44", "MICU1", "DNLZ", "ATP5J", "CPT2", "HSPA4", "ATP5H", "TOMM40L", "ATP5G2")	0
GO_REGULATION_OF_SYNAPSE_STRUCTURE_OR_ACTIVITY	0.376664	0.577244	-0.254464	-1.03748	14426	74	c("SHANK2", "ETV5", "PLK2", "EPHA7", "MAGI2", "ZMYND8", "RAPGEF2", "NFATC4", "PPP1R9A", "APP", "CREB1", "PSEN1", "SIPA1L1", "MECP2", "BAIAP2", "CLSTN1", "FMR1", "UNC13B")	0
GO_NEGATIVE_REGULATION_OF_TRANSLATIONAL_INITIATION	0.120968	0.295644	0.491636	1.35389	6750	17	c("EIF4EBP1", "EIF2S1", "EIF2B3", "EIF2B5", "RPL13A")	0
GO_REGULATION_OF_TOLL_LIKE_RECEPTOR_SIGNALING_PATHWAY	0.681758	0.817561	0.280016	0.849468	38986	25	c("LY96", "CYBA", "CD14", "NFKBIL1")	0
GO_REGULATION_OF_FATTY_ACID_METABOLIC_PROCESS	0.537437	0.704966	0.268967	0.951118	32091	51	c("PPARG", "FABP3", "TRIB3", "ANXA1", "DGAT2", "PPARGC1A", "DLAT", "ACADL", "TYSND1", "ACADVL", "PDHA1")	0
GO_RESPONSE_TO_METAL_ION	0.0496415	0.156698	0.303514	1.30379	3329	166	c("NT5E", "AQP3", "CLU", "ASS1", "BAX", "GSTP1", "PTGES", "B2M", "CD14", "PAM", "HMOX1", "GSS", "PPARGC1A", "SLC25A12", "MNAT1", "HIF1A", "ENDOG", "SLC30A1", "CYBRD1", "C3", "DTYMK", "THBS1", "ANXA11", "EIF2S1", "LONP1", "BECN1", "SLC30A6", "HFE", "ATP5D", "PARK7", "CDK4", "DNMT1", "PPIF", "CUTA", "QDPR", "ITPR3", "SLC25A24")	0
GO_CELL_SUBSTRATE_ADHESION	0.0037827	0.0233759	-0.383217	-1.60589	140	86	c("BCL2L11", "ITGA1", "SRCIN1", "ANTXR1", "ID1", "DLC1", "FZD7", "THBS3", "MERTK", "PEAK1", "SRGAP2", "MUC4", "BCAM", "LAMB1", "SGCE", "EPB41L5", "MARCKS", "COL3A1", "ABL1", "PDPK1", "PRKX", "MKLN1", "TAOK2", "ITGA3", "PIP5K1A", "SMAD6", "ILK", "EMP2", "PKD1")	0
GO_NEGATIVE_REGULATION_OF_DEVELOPMENTAL_GROWTH	0.00107532	0.00851806	-0.516366	-1.86273	43	41	c("FSTL4", "RBP4", "FGFR3", "SEMA4C", "NRP1", "SEMA5A", "BMP4", "PTCH1", "EPHA7", "ADRB1", "RAI1")	0
GO_NEGATIVE_REGULATION_OF_INTRACELLULAR_SIGNAL_TRANSDUCTION	0.540346	0.707314	0.212676	0.969425	38550	275	c("PHLDA3", "MIF", "PKHD1", "CLU", "GSTP1", "C1QBP", "SOD2", "CDC34", "GSTO1", "GSTM2", "GPX1", "TBC1D7", "GRINA", "OPTN", "CBLC", "PHB", "VDAC2", "PTPN2", "ZC3H12A", "HIF1A", "PYCARD", "CD44", "DNAJA3", "BAG5", "THBS1", "NDUFS3", "HSPH1", "NDUFA13", "CCDC22", "PARK7", "LITAF", "NOC2L", "MUL1")	0
GO_ORGANIC_HYDROXY_COMPOUND_TRANSPORT	0.280748	0.487597	-0.280342	-1.10001	10965	61	c("RBP4", "LDLR", "APOC1", "SLC5A3", "EMB", "NCOA2", "ABCA1", "CAV1", "SCARB1", "ABCA7", "PSEN1", "MECP2", "LDLRAP1", "CD36", "ACACA", "LRP6", "PRKAG2", "PGAP1")	0
GO_REGULATION_OF_ACTIN_FILAMENT_BASED_PROCESS	0.0626999	0.185024	-0.265601	-1.23947	2057	170	c("FRMD6", "DIXDC1", "SEMA5A", "ID1", "ALMS1", "LIMK1", "DLC1", "PIK3R1", "CAPG", "CDC42EP5", "SSH2", "CDC42EP3", "JMY", "NOS1AP", "ARFIP1", "PRKCE", "BAG4", "CAV1", "PPP1R9A", "SDC4", "VANGL2", "WIPF2", "SLIT2", "CLASP2", "INPP5K", "CLASP1", "KANK1", "BAIAP2L1", "CDC42EP4", "ARHGEF19", "SPTAN1", "BCAS3", "KCNJ2", "PHLDB2", "PRKCD", "ATP2A2")	0
GO_WOUND_HEALING	0.193368	0.393603	-0.229118	-1.10486	5970	218	c("PDPN", "ITPR2", "BMP4", "DGKG", "DGKA", "IRF1", "ITGA9", "VAV2", "FZD7", "MERTK", "PIK3R1", "DGKD", "ELK3", "PHF21A", "ITPK1", "ERBB3", "ERBB2", "SPARC", "NOTCH2", "PRKCE", "PIK3CB", "CAV1", "PIK3CA", "NOTCH1", "RHOB", "PTK7", "SDC4", "VANGL2", "CFLAR", "HBEGF", "GATA6", "PRKCA", "HPS5", "CASP3", "ARHGEF19", "MACF1", "KDM1A", "ADRB2", "GGCX", "SCARB1", "PRKCD", "EHD2", "COL3A1", "CD36", "DCBLD…	0
GO_HEXOSE_CATABOLIC_PROCESS	0.0628329	0.185142	0.471802	1.44431	3597	26	c("PFKP", "ALDOA", "GAPDH", "ENO3", "ENO1", "PGAM1", "PGK1", "GALE", "GALK1", "TPI1", "ALDH1A1")	0
GO_GLUTAMINE_METABOLIC_PROCESS	0.00769162	0.0396519	0.614781	1.74223	431	19	c("PHGDH", "ASNS", "CTPS", "ASNSD1", "ADSSL1")	0
GO_RESPONSE_TO_NERVE_GROWTH_FACTOR	0.0963658	0.253763	-0.424935	-1.36146	4125	25	c("ID1", "MAGI2", "RAPGEF2", "NFKB1", "APP", "CREB1", "RAB35", "ACAP2", "MICALL1", "SORT1", "EP300", "CDC5L")	0
GO_SYNAPTIC_VESICLE_CYCLE	0.922102	0.972332	-0.204119	-0.684085	38920	30	c("C2CD4B", "SYTL2", "SYNJ1", "CACNA1A", "PSEN1")	0
GO_NUCLEOBASE_CONTAINING_SMALL_MOLECULE_METABOLIC_PROCESS	1.36504e-05	0.000400569	0.49012	2.27855	0	334	c("NT5E", "NME1", "PFKP", "AOX1", "ME1", "HKDC1", "ALDOA", "CHCHD10", "GAPDH", "ENO3", "COX8A", "ENO1", "NUDT5", "ENTPD5", "GPX1", "COX5A", "ATP5B", "COX7C", "PGAM1", "ATIC", "RNASEH2B", "TALDO1", "ATP5C1", "NDUFA12", "CYCS", "NDUFAB1", "UQCR11", "CYC1", "TYMS", "NDUFB9", "CTPS", "GMPR", "PDE8A", "NDUFA5", "ATP5G1", "LDHB", "MAT1A", "UQCRQ", "NDUFA4", "OLA1", "NDUFC1", "ADSSL1", "NDUFA1", "PGK1",…	0
GO_REGULATION_OF_CYTOKINE_PRODUCTION_INVOLVED_IN_IMMUNE_RESPONSE	0.057435	0.174152	0.471385	1.45592	3291	27	c("MIF", "BST2", "B2M", "HMOX1", "MALT1", "HFE", "JAK3")	0
GO_POSITIVE_REGULATION_OF_LEUKOCYTE_PROLIFERATION	0.199418	0.400155	0.358788	1.20228	11722	39	c("MIF", "CDKN1A", "ST6GAL1", "ANXA1", "RIPK2", "PYCARD", "DNAJA3")	0
GO_CELLULAR_PROTEIN_COMPLEX_ASSEMBLY	1.44961e-05	0.000400569	0.448974	1.99004	0	214	c("CLU", "SLC25A33", "IMMP2L", "IPO4", "NDUFAF4", "PSMG4", "CENPW", "CYBA", "NDUFA12", "NDUFAB1", "NDUFB9", "HSPD1", "NDUFA5", "SNAP47", "SCO2", "NDUFC1", "NDUFA1", "NDUFS7", "NDUFS6", "ARL2", "UQCR10", "COX18", "NDUFA9", "NDUFAF1", "NDUFB6", "SAMM50", "NDUFA10", "AARS2", "TIMMDC1", "ECSIT", "NDUFV1", "NDUFS3", "NDUFA11", "NDUFB5", "ATPAF1", "LONP1", "NDUFA2", "NDUFA13", "BLOC1S2", "UQCRB", "ARL6…	0
GO_DEFENSE_RESPONSE	9.29516e-05	0.0011464	0.327126	1.54717	6	404	c("SLPI", "PPARG", "MIF", "LGALS3", "CLU", "ADORA1", "LCN2", "CDO1", "ASS1", "CX3CL1", "ITGB6", "BST2", "AOX1", "IFITM3", "PTGES", "C1QBP", "B2M", "GAPDH", "COX8A", "LY96", "MRPS2", "F3", "CYBA", "CD14", "GCH1", "ANXA3", "NUPR1", "PRDX1", "ANXA1", "EPRS", "CHID1", "PSMB8", "LSM4", "HP", "OPTN", "RIPK2", "SERPINE1", "IFNGR2", "RAET1E", "HMOX1", "ADORA2B", "ADAM15", "MDH1", "PLSCR1", "IL17RC", "ZC3…	0
GO_PHOSPHOLIPID_BIOSYNTHETIC_PROCESS	0.00359841	0.0224747	-0.324684	-1.49316	120	153	c("PIK3C2G", "FGFR3", "PLD1", "LPCAT1", "FADS1", "IRS2", "PIK3R1", "FGFR1", "LPIN1", "FGF1", "IRS1", "SGMS1", "CDS1", "PIK3CB", "MVD", "FRS2", "PIK3CA", "DDHD1", "PIK3C2B", "FGFR2", "MTM1", "PGAP2", "SYNJ1", "INPP5K", "SERINC5", "PIKFYVE", "SPHK2", "CHKA", "OCRL", "MTMR14", "PCYT1A", "PIGN", "PGAP1", "MTMR4", "PIGT", "PIK3R3", "GPAM", "GAB1", "PIGS", "FIG4", "PLA2G1B", "IDI1", "INPP5E", "PI4K2A",…	0
GO_NEGATIVE_REGULATION_OF_LEUKOCYTE_APOPTOTIC_PROCESS	0.391428	0.589481	0.361488	1.05107	22090	21	c("MIF", "RORC", "ST6GAL1", "HIF1A", "NOC2L", "JAK3")	0
GO_POSITIVE_REGULATION_OF_HYDROLASE_ACTIVITY	4.46688e-05	0.000662776	-0.295281	-1.54968	0	493	c("BCL2L11", "HSPA2", "ITGA1", "TBC1D4", "NGEF", "FGFR3", "EGFR", "FGD6", "GDNF", "APAF1", "SIRT1", "MADD", "TBC1D30", "TBC1D2B", "STARD8", "PLEKHG2", "ARHGEF38", "VAV2", "ARHGAP17", "EIF2AK3", "COL4A3", "CAMK2G", "DLC1", "FGD4", "IRS2", "STARD13", "MAGI2", "ANKRD27", "TBC1D24", "MYO9A", "FGFR1", "ARHGAP24", "ADRB1", "DOCK4", "FGF1", "IRS1", "ERRFI1", "ARHGEF17", "SYDE2", "CDC42EP5", "RIPK1", "SR…	0
GO_CELLULAR_RESPONSE_TO_INTERLEUKIN_4	0.490413	0.669226	-0.347778	-0.973113	21893	15	c("ARG1", "FASN")	0
GO_PORPHYRIN_CONTAINING_COMPOUND_METABOLIC_PROCESS	0.059934	0.179864	0.474645	1.45301	3431	26	c("HMOX1", "ABCB6", "BDH2", "TMEM14C", "TSPO", "UROS", "HMBS", "SUCLA2", "SLC25A39", "BLVRA", "BLVRB", "FXN", "ATPIF1", "FECH", "ALAS1", "COX15", "COX10", "ALAD")	0
GO_POSITIVE_REGULATION_OF_TELOMERASE_ACTIVITY	0.263769	0.472647	-0.401621	-1.16187	11656	17	c("KLF4", "HMBOX1", "GRHL2", "NEK7")	0
GO_CELLULAR_MONOVALENT_INORGANIC_CATION_HOMEOSTASIS	0.411878	0.610197	0.297697	1.02722	24467	45	c("ATP5B", "ATP6V1D", "PPT1", "ATP6V0B", "CLN3", "ATP6V1G1", "ATP6V1E1", "ATP1A1", "ATP6V1F", "ATP6V0D1", "ATP6V1H", "SLC4A7", "LRRK2", "ATP6V0A1", "ATP6V1A", "CLN5", "SLC4A4", "ATP6V1C1", "SLC9A8", "MAFG")	0
GO_REGULATION_OF_ACUTE_INFLAMMATORY_RESPONSE	0.0175376	0.0718694	0.580781	1.64588	984	19	c("PPARG", "ADORA1", "GSTP1", "C1QBP", "PHB", "C3", "RHBDD3")	0
GO_CYTOKINE_PRODUCTION	0.069819	0.200867	-0.371952	-1.36285	2834	44	c("MAF", "SIRT1", "NFAT5", "FOXP1", "ABCA1", "NOTCH1", "NOD1", "TRIM56", "IFNAR1", "PRKCD", "CD36", "F2RL1", "TLR4", "GPAM", "LTBP3", "PLA2G1B")	0
GO_TOLL_LIKE_RECEPTOR_SIGNALING_PATHWAY	0.481978	0.664226	0.275781	0.983487	28950	53	c("LY96", "CD14", "HSPD1", "RIPK2", "UNC93B1", "CTSB", "UBA52", "IRAK2", "UBC")	0
GO_POSITIVE_REGULATION_OF_INTRACELLULAR_TRANSPORT	0.225377	0.431089	-0.225846	-1.08821	6969	217	c("BCL2L11", "EGFR", "BAMBI", "SEMA5A", "BMP4", "OAZ2", "MLC1", "FZD5", "PIK3R1", "ANK3", "CNST", "DDX58", "ERBB2", "MAPK8", "BBC3", "CAV1", "IL18R1", "PLCG1", "HNMT", "PINK1", "SYNJ1", "KANK1", "TCF7L2", "BMF", "CTDSPL2", "BCAS3", "UGCG", "PLK3", "SPPL3", "PCNT", "PRKCD", "PPP1R13B", "EHD2", "AKAP5", "DYNLL1", "JAK2", "ABL1", "SREBF2", "PDPK1", "CDKL2", "TGFBR1", "TLR4", "RANBP3", "UNC13B", "EZR…	0
GO_FOREBRAIN_CELL_MIGRATION	2.34274e-05	0.000511033	-0.691954	-2.26126	0	27	c("DIXDC1", "EGFR", "NRP1", "SLIT3", "FGFR1", "SRGAP2", "CCDC141", "NKX2-1", "LAMB1", "SLIT2", "PSEN1", "SOCS7")	0
GO_DEMETHYLATION	0.00780781	0.04018	-0.481915	-1.67685	324	35	c("TET1", "TET2", "KDM6A", "KDM5B", "KDM4B", "PHF8", "KDM6B", "KDM3B", "FTO", "KDM5C", "KDM5A", "TET3", "KDM3A", "KDM1A", "JMJD6", "KDM2A", "PHF2", "KDM4A", "PPME1", "ARID5B", "POR", "KDM4C")	0
GO_CELL_MOTILITY	3.86742e-05	0.000622073	-0.306301	-1.56174	0	361	c("CTHRC1", "PDPN", "ENPEP", "ITGA1", "DIXDC1", "FAT2", "SEMA4C", "PHACTR1", "EGFR", "NRP1", "EFNB1", "EFNB2", "MITF", "BAMBI", "SEMA5A", "PLD1", "ID1", "GDNF", "TNFSF12", "OVOL2", "ITGA9", "VAV2", "EPHB4", "NR4A2", "STARD13", "MERTK", "PIK3R1", "PEAK1", "SLIT3", "FGFR1", "DOCK4", "CDC42BPA", "SRGAP2", "DDIT4", "CCDC141", "RAPGEF2", "JMY", "PLXNB1", "RFX3", "YES1", "DST", "APBB2", "PLXNA2", "PIK3…	0
GO_POSITIVE_REGULATION_OF_ENDOTHELIAL_CELL_MIGRATION	0.000741503	0.00628235	-0.557521	-1.92695	30	34	c("NRP1", "SEMA5A", "BMP4", "NRP2", "FOXP1", "FGFR1", "MET", "SPARC", "HDAC7", "RHOB", "PLCG1", "PRKCA", "AMOTL1", "BCAS3", "SCARB1", "PRKD2")	0
GO_CERAMIDE_BIOSYNTHETIC_PROCESS	0.858838	0.932881	-0.228755	-0.732916	36771	25	c("ST3GAL6", "ST6GALNAC2", "GAL3ST1", "UGCG", "CERS5", "SMPD2", "SPTLC2", "CERS6", "B4GALNT1", "ST6GALNAC6", "CLN8")	0
GO_NEGATIVE_REGULATION_OF_RESPONSE_TO_BIOTIC_STIMULUS	0.103874	0.266103	0.502032	1.38252	5796	17	c("SPINK5", "C1QBP", "NFKBIL1", "MUL1", "TARBP2", "SIRT2")	0
GO_ORGANOPHOSPHATE_ESTER_TRANSPORT	0.880991	0.945699	-0.203498	-0.759978	35584	48	c("LDLR", "APOC1", "SLC37A1", "ABCA1", "ATP8A1", "ATP9A", "SCARB1", "ABCA7", "ATP11A", "SLC37A3", "SLC37A4", "PITPNM3", "ATP9B", "SLC35E3", "SLC35A2")	0
GO_MICROTUBULE_CYTOSKELETON_ORGANIZATION	0.0190707	0.076361	-0.287404	-1.34262	622	172	c("FIGN", "CDC14A", "CCP110", "PLK2", "TPPP3", "NIN", "SPRY1", "SRGAP2", "CAMSAP3", "HAUS3", "CRYAB", "SGK1", "DST", "CAMSAP2", "CDK2", "TUBGCP4", "DOCK7", "CAV1", "SUN2", "NUMA1", "ATXN7", "CLASP2", "MAP9", "CLASP1", "CNTLN", "CHD4", "CEP350", "BCAS3", "PLK3", "PCNT", "PHLDB2", "ARHGEF2", "HOOK3", "STMN1", "SPRY2", "MARK4", "NEK7", "LLGL1", "MAP4", "SMC3", "RNF19A", "EZR", "C2CD3", "NAV1", "IFT1…	0
GO_HISTONE_MONOUBIQUITINATION	0.821074	0.913242	-0.247671	-0.749235	35843	20	c("RYBP", "RNF2", "PAF1", "BCOR", "WAC", "RNF168", "DTX3L")	0
GO_REGULATION_OF_CELL_CYCLE_G2_M_PHASE_TRANSITION	0.721067	0.847038	0.259265	0.83217	41849	32	c("ATF5", "RNASEH2B")	0
GO_SOMATIC_CELL_DNA_RECOMBINATION	0.949269	0.983839	-0.20061	-0.62186	41184	22	c("BCL11B", "MSH2", "POLB", "PRKDC", "RNF168", "HMGB2")	0
GO_PIGMENTATION	0.450272	0.639527	-0.27414	-0.999489	18362	43	c("BCL2L11", "MITF", "ANKRD27", "RAB27B", "KIF13A", "HPS5", "HPS3")	0
GO_POSITIVE_REGULATION_OF_PROTEIN_LOCALIZATION_TO_CELL_PERIPHERY	0.493685	0.670869	-0.312882	-0.969884	21418	22	c("PIK3R1", "CNST", "EPHA2", "PDPK1", "SPTBN1", "EZR", "ITGA3")	0
GO_POSITIVE_REGULATION_OF_TRANSLATIONAL_INITIATION	0.931927	0.975653	0.224252	0.617555	52008	17	c("EIF2B5", "IMPACT", "POLR2G", "YTHDF2", "RXRA")	0
GO_B_CELL_MEDIATED_IMMUNITY	0.13889	0.321692	0.434426	1.30483	7911	24	c("CLU", "C1QBP", "HSPD1", "C3", "EXOSC3", "BATF")	0
GO_AORTA_DEVELOPMENT	0.00929559	0.0457424	-0.533654	-1.70979	397	25	c("MYLK", "PRDM1", "JAG1", "SEC24B", "SOX4", "NDST1", "COL3A1", "MYH10", "SMAD6", "PKD2", "RBPJ", "TAB1", "SUFU")	0
GO_SPECIFICATION_OF_SYMMETRY	0.019263	0.0766494	-0.418258	-1.54036	781	45	c("BMP4", "ACVR2B", "OVOL2", "RFX3", "CITED2", "NOTCH1", "VANGL2", "BICC1", "PSEN1", "C2CD3", "IFT172", "ACVR1", "MIB1", "ACVR2A", "NBL1", "MICAL2", "MEGF8", "SHH")	0
GO_PROTEIN_LOCALIZATION_TO_ENDOPLASMIC_RETICULUM	1.55226e-05	0.000400569	0.537094	2.18488	0	113	c("RPL12", "RPS2", "RPL27", "RPSA", "RPL23", "RPL39", "UBA52", "RPLP1", "RPL13", "RPS8", "RPL15", "RPL13A", "RPS3", "RPL8", "RPL7A", "RPS28", "RPL19", "RPS6", "RPS18", "RPL36A", "RPS24", "GPAA1", "RPS10", "RPS15", "RPL30", "VAPA", "RPLP0", "RPL32", "RPS26", "RPS16", "RPL4", "KDELR3", "RPL35", "RPL41", "RPL28", "RPS20", "RPS5", "RPS13", "RPS7", "RPS21", "RPS4X", "RPL29", "RPL14", "RPL24", "RPL17",…	0
GO_HISTONE_EXCHANGE	0.572713	0.733906	-0.30782	-0.918306	25105	19	c("HIST4H4", "RSF1", "NASP")	0
GO_LIPID_HOMEOSTASIS	0.252388	0.459931	0.309845	1.13614	15380	61	c("PPARG", "FABP3", "GOT1", "ANGPTL4", "DGAT2", "LAMTOR1", "LPL", "ACADL", "ETFA", "ACAD9", "NUS1", "ACADVL", "ACOX1")	0
GO_CELLULAR_RESPIRATION	1.54283e-05	0.000400569	0.640944	2.6376	0	122	c("BAX", "IMMP2L", "COX8A", "COX5A", "TBRG4", "COX7C", "SDHB", "NDUFA12", "FASTKD2", "CYCS", "NDUFAB1", "UQCR11", "CYC1", "NDUFB9", "NDUFA5", "UQCRQ", "NDUFA4", "SCO2", "IDH3A", "NDUFC1", "NDUFA1", "NDUFS7", "NDUFS6", "UQCRFS1", "COX6A1", "UQCR10", "MDH1", "SDHD", "NDUFA9", "MDH2", "COX5B", "NDUFAF1", "NDUFB6", "PPARGC1A", "NDUFA10", "SLC25A12", "SDHC", "COX6B1", "UQCRC1", "COX7B", "FASTKD1", "ND…	0
GO_NUCLEOTIDE_EXCISION_REPAIR_DNA_DAMAGE_RECOGNITION	0.190158	0.38955	0.415508	1.23555	10811	23	c("UBA52", "RBX1", "COPS5", "UBC", "COPS6", "GPS1", "CETN2", "COPS7A", "RPS27A", "COPS4", "COPS8", "COPS3", "DDB2", "COPS2", "CUL4B")	0
GO_B_CELL_DIFFERENTIATION	0.529194	0.69866	-0.275611	-0.952587	22123	34	c("HHEX", "BCL6", "PIK3R1", "NOTCH2", "ITFG2", "MSH2", "ZBTB1", "ABL1", "PRKDC", "ADAM17")	0
GO_NEURAL_PRECURSOR_CELL_PROLIFERATION	0.0896266	0.243701	-0.398154	-1.35534	3760	32	c("DIXDC1", "ID4", "HHEX", "FGFR1", "FRS2", "DOCK7", "FGFR2", "TEAD3", "FZD3", "IFT20", "HOOK3", "RPGRIP1", "NUMB", "RORA", "NDE1", "SHH", "GRN")	0
GO_NUCLEAR_TRANSPORT	0.999634	1	0.144043	0.654017	71006	265	c("HSPA9", "RRS1", "IPO4", "HTATIP2", "RAN", "SDAD1", "NUP35", "MALT1", "RPSA", "RPL23", "GEMIN5", "RANBP1", "RAB15", "NOP58", "GDF5", "NOC2L", "RASD2", "RBMX2", "NUP93", "NUP37", "JAK3", "NUP85", "NXF1", "CAMK1", "RPS28", "XPO5", "BUD13", "MYBBP1A", "RPS15", "RAE1", "THOC5", "CCHCR1", "SEH1L", "NUP205", "PHB2", "LMNA", "SMN1", "U2AF1", "EIF4A3", "JUN", "SRSF5", "SNRPD1", "EIF6")	0
GO_PEPTIDE_METABOLIC_PROCESS	1.31853e-05	0.000400569	0.528694	2.51217	0	428	c("GSTA3", "SLC25A33", "EIF4EBP1", "GSTM1", "SARS", "IMMP2L", "MRPS18B", "GSTP1", "THOP1", "GSTM5", "GSTO1", "CARS", "MRPL11", "MRPS2", "SLC25A5", "GSTM2", "MRPL39", "GPX1", "SLC25A1", "AARS", "ATP6AP2", "CTSZ", "MRTO4", "PAM", "GCLC", "PPA1", "FARSB", "SLC25A35", "N6AMT1", "EPRS", "MRPL35", "ETHE1", "DAP3", "RARS", "RPS27L", "EARS2", "GCLM", "DDX3Y", "MRPS5", "GSTA4", "FARS2", "SLC25A3", "GFM1",…	0
GO_NEGATIVE_REGULATION_OF_CELL_SUBSTRATE_ADHESION	0.17277	0.368081	-0.354383	-1.22485	7222	34	c("DLC1", "BCL6", "FZD7", "PIK3R1", "NOTCH1", "CLASP2", "KANK1", "MEN1", "BCAS3", "PHLDB2", "MMP14")	0
GO_REGULATION_OF_EPITHELIAL_CELL_DIFFERENTIATION	0.00946808	0.0462796	-0.416595	-1.59575	376	54	c("BMP4", "VDR", "ID1", "GDNF", "PTCH1", "OVOL2", "ERRFI1", "RFX3", "ARNTL", "ADAMTS9", "CAV1", "NOTCH1", "STAT5B", "CLDN5", "YAP1", "WWTR1", "GRHL2", "BTG1")	0
GO_ENDOTHELIAL_CELL_MIGRATION	0.0470176	0.151025	-0.429209	-1.46105	1972	32	c("NRP1", "EFNB2", "ID1", "TNFSF12", "EPHB4", "STARD13", "PIK3CA", "SLIT2", "PAXIP1", "PLEKHG5", "SCARB1")	0
GO_ORGANIC_HYDROXY_COMPOUND_CATABOLIC_PROCESS	0.283762	0.490278	0.354749	1.13105	16447	31	c("IMPA2", "AKR1B10", "ALDH2", "ACADL", "IMPA1", "MAOA", "SMPD1", "TPI1", "GPD2", "MTMR2")	0
GO_GLYCEROLIPID_METABOLIC_PROCESS	6.32851e-05	0.000837025	-0.354482	-1.68553	1	196	c("MGLL", "PIK3C2G", "PON1", "INSIG1", "FGFR3", "ABHD2", "APOC1", "EGFR", "CAT", "PLCH2", "PLD1", "SIRT1", "TTC7B", "LPCAT1", "IRS2", "PIK3R1", "FGFR1", "LPIN1", "FGF1", "IRS1", "DGKD", "ERBB3", "ERBB2", "CDS1", "PIK3CB", "FRS2", "CAV1", "PIK3CA", "DDHD1", "PIK3C2B", "FGFR2", "MTM1", "PGAP2", "HBEGF", "SYNJ1", "INPP5K", "SERINC5", "PIKFYVE", "ANG", "INPP5B", "CHKA", "OCRL", "MTMR14", "SMG1", "PNP…	0
GO_SECRETION	0.819276	0.912978	0.191714	0.862683	57472	245	c("CLU", "CDO1", "NME1", "ALDOA", "SLC44A4", "PDGFA", "ANXA3", "PAM", "ANXA1", "CD63", "SNAP47", "SERPINE1", "PPT1", "PTGES2", "PSAP", "QSOX1", "HIF1A", "VEGFB", "EXOC4", "DDR1", "VMP1", "THBS1", "TC2N", "JAGN1", "ITIH4", "GIPC1", "CYB5R1", "HABP4", "UMPS", "SNAP23", "RABEPK", "SYT7", "SCRN3", "FLNA", "COPS5", "STXBP2")	0
GO_CELL_ACTIVATION_INVOLVED_IN_IMMUNE_RESPONSE	0.575215	0.735501	-0.241353	-0.935659	22827	57	c("UNC13D", "FOXP1", "NOTCH2", "NR4A3", "PRKCE", "ITFG2", "MSH2", "IL18R1", "LBP", "RC3H2", "PSEN1", "F2RL1", "ABL1", "TLR4", "RNF168", "PI4K2A", "RC3H1", "RORA")	0
GO_NEGATIVE_REGULATION_OF_HISTONE_MODIFICATION	0.260977	0.469727	-0.358497	-1.1486	11173	25	c("SIRT1", "JARID2", "SIN3A", "KDM5A", "KDM3A", "KDM1A", "MECP2", "BCOR", "TRIP12")	0
GO_NEGATIVE_REGULATION_OF_DNA_BINDING	0.241483	0.447594	-0.378267	-1.17257	10476	22	c("ID2", "ID1", "RSF1", "SIN3A", "KDM1A", "NFKBIA", "JAK2")	0
GO_REGULATION_OF_CIRCADIAN_RHYTHM	0.129664	0.307137	-0.32432	-1.24778	5160	55	c("NPY2R", "ID2", "PTGDS", "CRY2", "PER1", "NR1D1", "SIK1", "KLF10", "ARNTL", "MAPK8", "CSNK1E", "SIN3A", "NKX2-1", "BTRC", "CREB1", "SFPQ", "PRKDC", "PER3", "FBXW11")	0
GO_ANION_TRANSPORT	0.741113	0.860315	0.202008	0.887284	50783	198	c("PPARG", "FABP3", "SLC1A4", "SLC16A12", "SLC38A1", "SLC25A1", "ASNA1", "SLC7A1", "ANXA1", "ANO1", "SLC7A6", "SLC25A3", "SLC12A7", "SLC16A7", "SLC1A5", "SLC38A4", "VDAC2", "CLN3", "SLC25A12", "PLIN2", "MFSD5", "GIPC1", "ATP11C", "CYB5R1")	0
GO_CELL_CELL_ADHESION	0.272622	0.480045	-0.222799	-1.06673	8510	207	c("PDPN", "CDH16", "FAT2", "PCDHGA12", "EGFR", "CTNND2", "MAFB", "IRF1", "SATB1", "FZD7", "FZD5", "FOXP1", "KIF13B", "PCDHGC4", "CAMSAP3", "CADM1", "WNT7B", "BCL11B", "ZFP36L2", "CD200", "FZD8", "PIK3CB", "ELMO2", "PVR", "IL18R1", "SOX4", "LAMB1", "PKNOX1", "STAT5B", "ESAM", "CLDN5", "CCND3", "IFNAR1", "RC3H2", "PSEN1", "RIC8A", "VEZT", "F2RL1", "LRP6", "CHD7", "ZBTB1", "JMJD6", "ABL1", "PRKDC", …	0
GO_GUANOSINE_CONTAINING_COMPOUND_METABOLIC_PROCESS	0.0932534	0.248791	0.440691	1.37245	5351	28	c("NME1", "GMPR2", "NME4", "NME6", "NFS1", "HDDC3", "MOCS2", "IMPDH2", "LRRK2", "RHOQ", "MOCS3")	0
GO_POSITIVE_REGULATION_OF_RELEASE_OF_SEQUESTERED_CALCIUM_ION_INTO_CYTOSOL	0.0481412	0.153789	0.569507	1.51723	2664	15	c("BAX", "GSTO1", "GSTM2")	0
GO_REGULATION_OF_CYCLIC_NUCLEOTIDE_METABOLIC_PROCESS	0.00196526	0.0139607	-0.507625	-1.81219	80	39	c("NPY2R", "ADCY7", "ADRB1", "ADCY6", "ABCA1", "TBL1XR1", "RAMP2", "PRKCA", "GABBR1", "ADCY9", "ADRB2", "MAPK7", "ECE1", "NPR1", "AKAP5")	0
GO_PROTEIN_OLIGOMERIZATION	0.365841	0.56843	0.233	1.0387	25437	225	c("MIF", "ALDH18A1", "BAX", "ME1", "ANGPTL4", "ALDOA", "SOD2", "AASS", "GCH1", "ACOT13", "PAM", "PCBD2", "THG1L", "CLPP", "CRYZ", "HMOX1", "DCTPP1", "NUFIP1", "ZC3H12A", "MALT1", "SQSTM1", "SKI", "UXS1", "SHMT2", "RRM1", "LNX2", "STOML2", "LONP1", "ACADL", "SHMT1", "ST13", "P2RX4", "MICU1", "TYSND1", "DHPS", "ITPR3", "CHMP3", "S100A10", "MTMR2", "DNM1L", "HRAS", "STOM", "IMPDH2", "PNPT1", "ALDH5A…	0
GO_BETA_CATENIN_DESTRUCTION_COMPLEX_DISASSEMBLY	0.14278	0.327073	-0.453095	-1.31078	6309	17	c("FZD5", "CAV1", "FZD1", "DVL2", "LRP6")	0
GO_REGULATION_OF_EPITHELIAL_CELL_PROLIFERATION	0.000918274	0.00751853	-0.349175	-1.60125	30	150	c("ARG1", "AGER", "EGFR", "NRP1", "EFNB2", "SEMA5A", "BMP4", "VDR", "ID1", "PTCH1", "SIRT1", "TNFSF12", "NRP2", "OVOL2", "FZD7", "FGF1", "ERRFI1", "NR1D1", "MTSS1", "ERBB2", "BCL11B", "SPARC", "NR4A3", "KDM5B", "FRS2", "CAV1", "NOTCH1", "FGFR2", "GLUL", "LAMB1", "CDKN1B", "ANG", "PRKCA", "RAB33B", "KLF9", "MEN1", "NR2F2")	0
GO_CHROMATIN_ASSEMBLY_OR_DISASSEMBLY	0.850014	0.92905	0.20715	0.787912	52512	75	c("IPO4", "HIST1H1C", "CENPW", "SMYD3", "CENPV", "MCM2", "H1F0", "NAA60", "NOC2L", "ASF1A")	0
GO_REGULATION_OF_NITRIC_OXIDE_SYNTHASE_ACTIVITY	0.42064	0.617234	-0.31252	-1.02129	17954	27	c("EGFR", "DDAH2", "NOS1AP", "CAV1", "NOD1", "SCARB1")	0
GO_REGULATION_OF_ANDROGEN_RECEPTOR_SIGNALING_PATHWAY	0.70378	0.836019	-0.289508	-0.8251	31294	16	c("SIRT1", "FOXP1")	0
GO_REGULATION_OF_LIPID_BIOSYNTHETIC_PROCESS	0.409197	0.608098	0.26903	1.02539	25305	76	c("NT5E", "FABP3", "TRIB3", "CYR61", "PDGFA", "ANXA1", "DGAT2", "PPARGC1A", "C3", "ATP1A1", "ACADL")	0
GO_RESPONSE_TO_XENOBIOTIC_STIMULUS	0.00197256	0.0139607	0.574382	1.81795	113	30	c("EPHX1", "GSTM1", "GSTP1", "RORC", "GSTO1", "GSTM2", "GPX1", "GCLC", "MGST3", "GSTA4", "CRYZ", "GSS", "PTGS1", "RHBDD3", "AIP", "MCM7", "DNAJA2", "FMO2")	0
GO_PLACENTA_BLOOD_VESSEL_DEVELOPMENT	0.102353	0.263592	-0.44578	-1.36557	4458	21	c("PLCD3", "OVOL2", "FZD5", "SOCS3", "JUNB", "NR2F2", "NSDHL", "ARID1A", "PKD1", "PKD2", "RBPJ")	0
GO_POSITIVE_REGULATION_OF_RESPONSE_TO_EXTERNAL_STIMULUS	0.353832	0.558753	0.25543	1.05114	22933	122	c("MIF", "CX3CL1", "C1QBP", "LY96", "F3", "CYBA", "RIPK2", "SERPINE1", "ADORA2B", "IL17RC", "MAPK13", "HIF1A", "SQSTM1", "VEGFB", "C3", "THBS1", "BECN1", "LPL")	0
GO_AGING	0.0451594	0.146668	0.31263	1.32328	2990	149	c("MIF", "CLU", "CDKN1A", "ASS1", "CX3CL1", "BAX", "SOD2", "P2RY2", "ENO3", "F3", "TYMS", "PRMT6", "SERPINE1", "NDUFS6", "ATP5G3", "GSS", "PPARGC1A", "ENDOG", "DNAJA3", "GLRX2", "EIF2S1", "CNP", "EIF2B5", "LONP1", "PTGS1", "NSMCE2", "NFKB2")	0
GO_REGULATION_OF_VACUOLAR_TRANSPORT	0.263893	0.472647	0.381056	1.15599	15090	25	c("VPS35", "SNX12", "MTMR2", "SNX3", "MAP2K1", "VPS11", "LRRK2", "MAP2K2", "INPP5F", "ARF1")	0
GO_NEGATIVE_REGULATION_OF_CHROMOSOME_SEGREGATION	0.125474	0.301771	0.506987	1.35067	6945	15	c("MAD2L1", "PTTG1", "PSMG2", "MAD2L2", "BUB3")	0
GO_NEGATIVE_REGULATION_OF_EXTRINSIC_APOPTOTIC_SIGNALING_PATHWAY	0.228878	0.434422	0.313282	1.1551	13961	63	c("LGALS3", "CX3CL1", "GSTP1", "GPX1", "GCLC", "GCLM", "SERPINE1", "HMOX1", "THBS1", "PARK7", "CSF2")	0
GO_REGULATION_OF_LEUKOCYTE_MEDIATED_CYTOTOXICITY	0.676879	0.814205	-0.29234	-0.845724	29913	17	c("AGER", "CADM1", "PVR", "STAT5B", "F2RL1")	0
GO_NEGATIVE_REGULATION_OF_AUTOPHAGY	0.992865	1	-0.156195	-0.543489	41327	35	c("MET", "MTM1", "PINK1", "TBC1D14", "SNRNP70", "GOLGA2", "ZKSCAN3", "PHF23", "UBQLN4", "KDM4A")	0
GO_POSTTRANSCRIPTIONAL_REGULATION_OF_GENE_EXPRESSION	0.0543846	0.166981	0.263415	1.23076	4019	352	c("EIF4EBP1", "PSMB9", "C1QBP", "GAPDH", "CELF4", "AARS", "LRPPRC", "GCNT2", "EPRS", "RPS27L", "RAN", "PSMB8", "YBX1", "PSMB5", "IGFBP5", "MTG1", "PSMA3", "ZC3H12A", "DDX1", "EIF3C", "EXOSC8", "TRNAU1AP", "THBS1", "EIF2S1", "EIF2B3", "EIF2B5", "PSMB10", "UBA52", "EIF3I", "PSMB3", "NGDN", "EIF3D", "EXOSC3", "PSMC5", "PSTK", "RPL13A", "CDK4", "RPS3", "PSMD14", "PSMC6", "PSMD11", "PSMA4", "VARS", "E…	0
GO_TRANSCRIPTION_FROM_RNA_POLYMERASE_II_PROMOTER	0.00218323	0.0152669	-0.262995	-1.36052	52	419	c("KLF4", "MAF", "OVOL1", "BACH2", "FOXO4", "MITF", "ETV5", "VDR", "NFAT5", "OVOL2", "MAFB", "IRF1", "EPAS1", "E2F2", "NR4A2", "ELL2", "NR1D1", "CSRNP2", "ELK3", "CEBPA", "LDB1", "TGFB1I1", "INTS6", "BCL11B", "MAML3", "ARNTL", "NOTCH2", "KLF11", "SOX12", "NFATC4", "NR4A3", "NFKB1", "TAF8", "THRA", "RARG", "POLR2A", "VEZF1", "NOTCH1", "ARID4A", "POU2F1", "SOX4", "TEAD3", "JUNB", "PKNOX1", "NFIX", …	0
GO_PATTERN_RECOGNITION_RECEPTOR_SIGNALING_PATHWAY	0.829602	0.917837	0.214538	0.793404	50686	64	c("LY96", "CD14", "HSPD1", "RIPK2", "UNC93B1", "CTSB", "UBA52", "IRAK2", "UBC")	0
GO_POSITIVE_REGULATION_OF_CELL_MATRIX_ADHESION	0.386914	0.585702	-0.333801	-1.04681	16692	23	c("SDC4", "EPB41L5", "CD36", "COL16A1", "ILK", "EMP2", "PRKCZ")	0
GO_EMBRYO_DEVELOPMENT	4.27679e-05	0.000638903	-0.354558	-1.84636	0	452	c("CTHRC1", "ID3", "RBP4", "BCL2L11", "FBN2", "C6", "KLF4", "INSIG1", "HHEX", "SEMA4C", "ZBTB16", "EGFR", "PLCD3", "ID2", "NRP1", "EFNB1", "BMP4", "GDNF", "PTCH1", "APAF1", "ACVR2B", "OVOL2", "MAFB", "TET1", "PRDM1", "CECR2", "EPAS1", "MMP15", "DUSP1", "DLC1", "FZD5", "SMAD5", "LRIG1", "SOCS3", "FGFR1", "MBTD1", "KLF2", "CEBPA", "KDM6A", "ITPK1", "LDB1", "WNT7B", "TGFB1I1", "IPMK", "EFEMP1", "POL…	0
GO_REGULATION_OF_STRIATED_MUSCLE_CONTRACTION	0.300474	0.503893	0.337667	1.11208	17553	36	c("ADORA1", "GSTO1", "GSTM2", "ZC3H12A", "ATP1A1", "P2RX4")	0
GO_REGULATION_OF_LEUKOCYTE_DIFFERENTIATION	0.0170459	0.070835	-0.32928	-1.42403	614	104	c("AGER", "ZBTB16", "TMEM178", "ID2", "MITF", "BMP4", "MAFB", "IRF1", "SOX13", "PRDM1", "CD83", "BCL6", "PIK3R1", "TOB2", "FOXP1", "RIPK1", "KLF10", "ERBB2")	0
GO_REGULATION_OF_TRANSCRIPTION_ELONGATION_FROM_RNA_POLYMERASE_II_PROMOTER	0.926906	0.973479	-0.2173	-0.638744	40794	18	c("ELL", "PAF1", "RNF168", "SHH", "ZMYND11", "CTR9", "RTF1")	0
GO_ESTABLISHMENT_OF_CELL_POLARITY	0.00881102	0.043875	-0.413235	-1.59585	349	56	c("SPRY1", "SIPA1L3", "DOCK7", "NUMA1", "PTK7", "CLASP1", "CYTH3", "RAP2A", "AMOTL1", "ARHGEF2", "ARHGEF11", "SPRY2", "FRMD4A", "LLGL1", "MAP4", "EZR", "SNX27", "SDCCAG8", "NDE1", "PKD1", "PRKCZ", "SHH", "STK11", "MPP5", "RICTOR", "MPP7", "MYO18A", "GOLPH3", "PTK2", "PRKCI")	0
GO_STEM_CELL_DIVISION	2.27211e-05	0.000511033	-0.780397	-2.29395	0	18	c("ZBTB16", "ETV5", "FZD7", "FGFR1", "ZFP36L2", "DOCK7", "NOTCH1", "FGFR2", "TEAD3", "VANGL2")	0
GO_DIGESTIVE_SYSTEM_DEVELOPMENT	0.0104224	0.0497984	-0.414242	-1.58673	414	54	c("EGFR", "ID2", "BMP4", "ACVR2B", "OVOL2", "PRDM1", "INSR", "CELA1", "HMGCS2", "THRA", "NOTCH1", "FGFR2", "VANGL2", "GATA6", "EPB41L5", "HNF1B", "KLF5", "PKDCC", "SLC4A2", "COL3A1")	0
GO_DNA_CONFORMATION_CHANGE	0.789755	0.895404	0.204354	0.850291	51649	132	c("IPO4", "HIST1H1C", "CENPW", "ANXA1", "SMYD3", "SMC2", "CENPV", "CHD1L", "MCM2", "DDX1", "H1F0", "TOP1MT", "NAA60", "UBA52", "GTF2H4", "NOC2L", "ASF1A", "RBX1", "TOP3B", "UBC", "XRCC5", "MCM7", "AIFM1", "RUVBL1", "HIST1H2BC", "CETN2", "HMGB3", "TSPYL4")	0
GO_SEXUAL_REPRODUCTION	0.00250026	0.0168782	-0.288679	-1.42099	72	260	c("BCL2L11", "KLK14", "HSPA2", "PPP1R1B", "OVOL1", "ABHD2", "ADAMTS1", "ZBTB16", "BMP4", "ETV5", "SIRT1", "PRDM1", "MFGE8", "BCL6", "SMAD5", "MERTK", "TOB2", "SLCO4C1", "STYX", "PYGO1", "NCOA2", "CADM1", "ARNTL", "PACRG", "THRA", "KDM5B", "DIAPH3", "NOTCH1", "MSH2", "ARID4A", "PAQR8", "RNF114", "GAMT", "ANG", "INPP5B", "SPATA2", "GAL3ST1", "KDM5A", "SMARCA2", "BRD2", "SCMH1", "KDM3A", "TXNRD3", "…	0
GO_EPIDERMAL_CELL_DIFFERENTIATION	0.0934975	0.248901	-0.336658	-1.30012	3713	56	c("KLF4", "PTCH1", "OVOL2", "PPL", "JAG1", "TXNIP", "FGFR1", "BCL11B", "SEC24B", "NOTCH1", "CASP3", "CLIC5", "CLIC4", "YAP1", "EPHA2", "EXPH5", "ERCC2", "PPHLN1", "PIP5K1A", "LATS2", "IRF6", "STK4", "HDAC1")	0
GO_BASE_EXCISION_REPAIR	0.203063	0.404359	-0.381223	-1.20833	8738	24	c("CCNO", "NTHL1", "WRN", "POLG", "ERCC6", "RPA2", "POLB", "USP47")	0
GO_CELLULAR_CARBOHYDRATE_CATABOLIC_PROCESS	0.267351	0.475924	0.417032	1.16603	14968	18	c("AGL", "GAA", "STBD1", "TPI1", "GPD2", "PGM2")	0
GO_REGULATION_OF_NUCLEOSIDE_METABOLIC_PROCESS	0.0859844	0.236386	0.43255	1.3791	4983	31	c("SLC25A33", "ENTPD5", "PGAM1", "PPARGC1A", "HIF1A", "DNAJC15", "PARK7", "PPIF", "GADD45GIP1")	0
GO_TAXIS	0.00406088	0.0247371	-0.317851	-1.47201	134	161	c("PIK3C2G", "ITGA1", "SEMA4C", "ID2", "NRP1", "EFNB1", "EFNB2", "SEMA5A", "BMP4", "PLD1", "NRP2", "ITGA9", "EPHA7", "ANK3", "SLIT3", "DOCK4", "MET", "PLXNB1", "DPYSL2", "ERBB2", "BCL11B", "APBB2", "PLXNA2", "NR4A3", "PIK3CB", "ELMO2", "NKX2-1", "VANGL2", "FZD3", "SLIT2", "HBEGF", "CMTM8", "EXT1", "NEO1", "SPTAN1", "LBP", "PLEKHG5", "APP", "CREB1", "PRKCD", "EPHA2", "IL17RA", "SEMA4F", "SEMA4B", …	0
GO_ORGAN_FORMATION	0.0310676	0.111973	-0.547879	-1.58499	1372	17	c("HHEX", "BMP4", "FGFR2", "AXIN2", "GATA6")	0
GO_RESPONSE_TO_GLUCAGON	0.65353	0.794621	0.288785	0.867384	37228	24	c("CDO1", "ASS1", "CYC1", "GNG12", "CRY1", "QDPR", "PRKAR2A")	0
GO_EMBRYONIC_PLACENTA_DEVELOPMENT	0.0102917	0.0493969	-0.417009	-1.59126	410	53	c("EGFR", "PLCD3", "OVOL2", "PRDM1", "EPAS1", "FZD5", "SOCS3", "CEBPA", "WNT7B", "FGFR2", "JUNB", "NR2F2", "BIRC6", "SENP2", "GRHL2", "SETD2", "TFEB", "GAB1", "NSDHL", "SP3", "PKD1")	0
GO_SMALL_MOLECULE_BIOSYNTHETIC_PROCESS	1.43345e-05	0.000400569	0.395379	1.77066	0	235	c("PHGDH", "ASNS", "MTHFD2", "MIF", "GOT1", "ALDH18A1", "CDO1", "ASS1", "THNSL2", "PSAT1", "PTGES", "ALDOA", "MECR", "GAPDH", "ENO3", "GSTO1", "ENO1", "SLC44A4", "COQ7", "SLC25A1", "GCH1", "PGAM1", "IMPA2", "COQ6", "COQ3", "ATIC", "COQ4", "TALDO1", "THNSL1", "NDUFAB1", "ASNSD1", "HSD17B12", "PGK1", "AKR1A1", "COQ5", "MDH1", "PTGES2", "NDUFA9", "MDH2", "PECR", "PPARGC1A", "SLC25A12", "CHPT1", "COQ…	0
GO_ANATOMICAL_STRUCTURE_MATURATION	0.323935	0.529269	-0.382072	-1.10532	14315	17	c("FGFR3", "THBS3", "PLXNB1", "CACNA1A")	0
GO_REGULATION_OF_TELOMERE_MAINTENANCE	0.855877	0.931743	0.215615	0.762455	51106	51	c("PINX1", "GNL3", "CCT8", "CCT7", "CCT4", "CCT3", "XRCC5", "HNRNPC", "CCT2", "TINF2", "NBN", "GNL3L", "TEN1", "NAT10", "PNKP", "ATR", "MCRS1", "CCT5")	0
GO_REGULATION_OF_EXTRINSIC_APOPTOTIC_SIGNALING_PATHWAY_VIA_DEATH_DOMAIN_RECEPTORS	0.336541	0.54197	0.333635	1.08603	19584	34	c("LGALS3", "GPX1", "SERPINE1", "HMOX1", "THBS1", "PARK7")	0
GO_NEGATIVE_REGULATION_OF_WOUND_HEALING	0.722066	0.847038	-0.281077	-0.81314	31910	17	c("CLASP2", "CLASP1", "ADRB2", "PHLDB2", "PRKCD")	0
GO_REGULATION_OF_IMMUNOGLOBULIN_PRODUCTION	0.202127	0.403563	-0.416997	-1.22575	8895	18	c("RBP4", "BCL6", "PAXIP1", "PRKDC", "IL33")	0
GO_FATTY_ACYL_COA_METABOLIC_PROCESS	0.258526	0.467107	0.364891	1.1549	14940	30	c("SLC25A1", "ACOT13", "HSD17B12", "PPT1", "DGAT2", "AGK", "ACSF3")	0
GO_NEGATIVE_REGULATION_OF_MUSCLE_CELL_APOPTOTIC_PROCESS	0.425304	0.619414	-0.358619	-1.02207	18911	16	c("LIFR", "CAV1", "LRP6", "JAK2", "PDPK1", "BAG3", "HMGCR", "ILK")	0
GO_GPI_ANCHOR_METABOLIC_PROCESS	0.975711	0.994155	0.185449	0.562587	55796	25	c("PIGO", "PIGK", "PIGF", "GPAA1", "PGAP3", "PIGX", "ALG5", "PIGG")	0
GO_POSITIVE_REGULATION_OF_INSULIN_SECRETION	0.0223369	0.0860222	-0.465669	-1.57314	938	31	c("NNAT", "RBP4", "PFKFB2", "IRS2", "PRKCE", "GLUL", "SOX4", "TCF7L2", "C2CD2L")	0
GO_NUCLEIC_ACID_PHOSPHODIESTER_BOND_HYDROLYSIS	0.369255	0.571417	0.242003	1.03956	24769	166	c("AEN", "RRS1", "RFC4", "RNASEH2B", "FEN1", "CHD1L", "RFC5", "POP7", "DBR1", "ZC3H12A", "DDX1", "RPSA", "ENDOG", "H1F0", "RPP40", "EXOSC8", "RPP30", "TATDN1", "POLK", "UBA52", "EXOSC3", "GTF2H4", "TSEN2", "REXO2", "RBX1", "APTX", "UBC", "NOP14", "RFC1", "EXOSC9", "RFC3", "CSTF1", "PDE12", "RNASEH2C", "PNPT1", "TSEN15", "RPS21", "EXOSC5", "RCL1", "POLD2", "NOB1", "CSTF3", "FBXO18", "RPS27A", "EXD…	0
GO_REGULATION_OF_MYELOID_CELL_DIFFERENTIATION	0.0124936	0.057114	-0.35454	-1.4886	464	87	c("HIST4H4", "ZBTB16", "TMEM178", "ID2", "MITF", "MAFB", "JAG1", "PIK3R1", "TOB2", "FOXP1", "RIPK1", "KLF10", "LDB1", "RARG", "PRKCA", "STAT5B", "KDM1A", "CREB1", "NFKBIA", "PAF1", "ZBTB7A")	0
GO_REGULATION_OF_RESPONSE_TO_EXTERNAL_STIMULUS	0.128474	0.30506	0.240951	1.14529	9749	429	c("NT5E", "PPARG", "MIF", "ADORA1", "SPINK5", "CX3CL1", "SETD6", "GSTP1", "C1QBP", "B2M", "GAPDH", "COX8A", "LY96", "SEMA3C", "MRPS2", "F3", "PDGFA", "GPX1", "CYBA", "ST6GAL1", "ANXA1", "SEMA3E", "WDR75", "ATP6V1D", "CHID1", "LSM4", "RIPK2", "SERPINE1", "ADORA2B", "PHB", "ATP6V0B", "MDH1", "IL17RC", "CLN3", "PTPN2", "ZC3H12A", "MAPK13", "QSOX1", "HIF1A", "EPHA4", "SQSTM1", "VEGFB", "EXOC4", "C3",…	0
GO_REGULATION_OF_MITOCHONDRION_ORGANIZATION	0.0362522	0.124812	0.320413	1.34893	2394	143	c("BAX", "C1QBP", "SLC25A5", "GPX1", "LRPPRC", "OSCP1", "WDR75", "MTG1", "MARCH5", "PPARGC1A", "HIF1A", "SFN", "PYCARD", "SQSTM1", "KAT2A", "BIK", "STOML2", "TFDP1", "BECN1", "CYB5R1", "FAM162A", "PARK7", "APOPT1", "MUL1", "PPIF", "VDAC1", "ATG7", "PDCD5", "WDR46", "UBL5", "DNM1L", "VPS11", "SAE1", "RUVBL1", "PSMD8", "LMNA", "U2AF1", "PSMB7", "RPL28", "LRRK2", "MPV17L2", "TSPO", "ACAA2", "UBE2L3"…	0
GO_POSITIVE_REGULATION_OF_MUSCLE_CONTRACTION	0.390874	0.589481	-0.368136	-1.04919	17380	16	c("NPY2R", "NOS1AP", "ACE2")	0
GO_POSITIVE_REGULATION_OF_PROTEIN_LOCALIZATION_TO_NUCLEUS	0.340392	0.544291	-0.257653	-1.05621	12988	76	c("EGFR", "BAMBI", "SEMA5A", "BMP4", "EIF2AK3", "PIK3R1", "DDX58", "IL18R1", "KANK1", "TRIM8", "SPPL3", "PRKCD", "AKAP5", "JAK2", "TGFBR1", "TLR4")	0
GO_POSITIVE_REGULATION_OF_BMP_SIGNALING_PATHWAY	0.4671	0.655123	-0.342271	-0.990171	20642	17	c("BMP4", "NOTCH1", "GATA6", "NEO1")	0
GO_STRIATED_MUSCLE_CONTRACTION	0.670411	0.809587	0.262222	0.868957	39265	37	c("ARG2", "ALDOA", "DTNA", "VEGFB", "GAA", "ATP1A1")	0
GO_LEUKOCYTE_MIGRATION	0.85518	0.931678	0.20068	0.800995	54409	100	c("MIF", "LGALS3", "CX3CL1", "ANXA1", "SLC7A6", "IL17RC", "CD44", "CXCL16", "JAGN1")	0
GO_NEGATIVE_REGULATION_OF_INTRACELLULAR_PROTEIN_TRANSPORT	0.88617	0.947898	-0.195665	-0.770234	34588	62	c("THRA", "BAG4", "SOX4", "FZD1", "INPP5K", "AXIN2", "YOD1", "NFKBIA", "PKDCC", "WWTR1", "MAPK7", "CD36", "FBXW11", "OS9", "PKD1", "GOPC", "OGT", "DYRK2", "UBE2J1", "PKD2", "MXI1", "LYPLA1", "SUFU")	0
GO_MEIOSIS_I	0.221138	0.426657	-0.351597	-1.17834	9333	30	c("BCL2L11", "HSPA2", "MSH2", "TOP2B", "FANCM", "KLHDC3", "SUN1", "TEX15")	0
GO_SENSORY_PERCEPTION_OF_PAIN	0.010124	0.0488808	0.620544	1.70888	564	17	c("ADORA1", "P2RY2", "ANO1", "PTGS1", "P2RX4", "NDN", "PAWR")	0
GO_NEGATIVE_REGULATION_OF_GENE_EXPRESSION_EPIGENETIC	0.693341	0.827198	-0.230874	-0.874248	27933	51	c("HIST4H4", "BAHCC1", "SIRT1", "JARID2", "H2AFV", "TNRC18", "DNMT3A", "MECP2")	0
GO_REGULATION_OF_ANATOMICAL_STRUCTURE_SIZE	0.423195	0.61878	0.227402	1.01374	29425	225	c("AQP3", "VILL", "ADORA1", "CX3CL1", "WIPF3", "SOD2", "P2RY2", "SEMA3C", "GPX1", "GMFG", "GCH1", "GCLC", "SEMA3E", "GCLM", "SLC12A7", "DSTN", "SPG20", "HMOX1", "TWF2", "ADORA2B", "HIF1A", "PYCARD")	0
GO_POSITIVE_REGULATION_OF_MITOCHONDRION_ORGANIZATION	0.0912973	0.246101	0.317119	1.27379	5835	104	c("BAX", "C1QBP", "OSCP1", "WDR75", "MARCH5", "PPARGC1A", "HIF1A", "SFN", "PYCARD", "KAT2A", "BIK", "STOML2", "TFDP1", "BECN1", "CYB5R1", "FAM162A", "PARK7", "APOPT1", "MUL1", "PPIF", "PDCD5", "WDR46", "UBL5", "DNM1L", "VPS11", "SAE1", "RUVBL1", "PSMD8", "U2AF1", "PSMB7", "RPL28")	0
GO_PEPTIDYL_LYSINE_MODIFICATION	0.0555356	0.170158	-0.253455	-1.22461	1699	222	c("CTH", "MITF", "SIRT1", "SETD1B", "PER1", "CRTC2", "NCOA2", "TET2", "KDM6A", "SAP130", "LDB1", "HDAC7", "PIAS1", "MSL2", "WRN", "TOPORS", "ARID4A", "TOP2B", "ING4", "NUP54", "PAXIP1", "TRRAP", "PHC3", "ING3", "PCGF2", "SETD7", "STAG2", "PIAS3", "TET3", "FAM76B", "L3MBTL2", "CBX4", "MEN1", "SCMH1", "KDM3A", "PHC1", "KAT6B", "KAT6A", "RNF2", "ARID4B", "RANBP2", "SRCAP", "MECP2", "SENP2", "YEATS2"…	0
GO_HORMONE_MEDIATED_SIGNALING_PATHWAY	0.132683	0.311643	-0.285186	-1.20628	4899	91	c("ABHD2", "NCOA4", "BMP4", "VDR", "NR4A2", "CALCOCO1", "NR1D1", "TGFB1I1", "SGK1", "PIAS1", "NR4A3", "THRA", "RARG", "PAQR8", "STAT5B", "MED13", "KDM3A", "NR2F2", "NR2C2", "NRIP1", "PAQR7", "JAK2", "TRIP4", "ADIPOR2", "THRB")	0
GO_NEGATIVE_REGULATION_OF_PROTEIN_BINDING	0.301065	0.504306	0.310468	1.1027	18031	52	c("SLPI", "BAX", "B2M", "ADAM15", "GTPBP4", "STUB1", "HFE", "PARK7", "CAMK1")	0
GO_REGULATION_OF_LIPID_METABOLIC_PROCESS	0.204994	0.40734	-0.241494	-1.11331	6846	156	c("KLF4", "INSIG1", "FGFR3", "PDP2", "LDLR", "APOC1", "ID2", "VDR", "MID1IP1", "SIRT1", "VAV2", "LPCAT1", "IRS2", "PIK3R1", "FGF1", "IRS1", "NR1D1", "SIK1", "BCL11B", "NR4A3", "NFKB1", "THRA", "PRKCE", "CAV1", "ATG14", "TBL1XR1", "PDPR")	0
GO_PROTEIN_IMPORT_INTO_NUCLEUS_TRANSLOCATION	0.741596	0.860465	0.288867	0.795494	41386	17	c("IPO4", "RAN")	0
GO_REGULATION_OF_ADENYLATE_CYCLASE_ACTIVITY	0.0396747	0.134224	-0.506961	-1.53362	1731	20	c("ADCY7", "ADRB1", "ADCY6", "PRKCA", "GABBR1", "ADCY9", "ADRB2", "AKAP5")	0
GO_POSITIVE_REGULATION_OF_LEUKOCYTE_DIFFERENTIATION	0.458698	0.64803	-0.256055	-0.995418	18096	58	c("AGER", "ZBTB16", "ID2", "PRDM1", "CD83", "RIPK1", "KLF10", "PRKCA", "STAT5B", "CREB1", "MMP14", "ZBTB1")	0
GO_MITOCHONDRIAL_MEMBRANE_ORGANIZATION	0.0383546	0.130513	0.377179	1.42087	2358	71	c("BAX", "CHCHD6", "SLC25A5", "TIMM50", "TIMM10", "APOO", "COX18", "SAMM50", "SFN", "TIMM9", "AFG3L2", "CNP", "TFDP1", "NDUFA13", "BLOC1S2", "TOMM20", "MUL1", "PPIF", "HSPA4", "IMMT", "ACAA2", "CHCHD3", "TOMM7", "NOL3", "RHOT2", "TOMM22", "BAK1", "MTCH2", "ATPIF1", "DYNLL2", "YWHAQ", "TIMM22", "NMT1", "SIVA1")	0
GO_INTRA_GOLGI_VESICLE_MEDIATED_TRANSPORT	0.975188	0.994155	-0.175091	-0.617222	40403	37	RAB6B	0
GO_OVARIAN_FOLLICLE_DEVELOPMENT	0.488379	0.668007	0.326164	0.979656	27820	24	c("BAX", "IMMP2L", "EIF2B5")	0
GO_REGULATION_OF_MYOBLAST_DIFFERENTIATION	0.00800594	0.0409831	-0.618747	-1.76343	355	16	c("ID3", "BMP4", "MBNL3", "NOTCH1", "MAP3K5", "HIF1AN", "NR2C2", "BTG1", "ZFHX3", "ILK")	0
GO_GLUCAN_METABOLIC_PROCESS	0.521392	0.693055	-0.273376	-0.957853	21679	36	c("PPP1R1A", "NR1D1", "PHKA1", "PRKAG2", "PYGB", "IL6ST")	0
GO_NEGATIVE_REGULATION_OF_CELLULAR_RESPONSE_TO_GROWTH_FACTOR_STIMULUS	0.0158628	0.0669074	-0.375626	-1.50695	613	68	c("FBN2", "HHEX", "BAMBI", "SIRT1", "SPRY1", "TGFB1I1", "TOB1", "VASN", "CAV1", "NOTCH1", "SNX25", "NKX2-1", "SLIT2", "FZD1", "BCL9L", "LEMD3", "CTDSPL2", "SMURF2", "HSPA5", "TRIM33", "SPRY2", "MTMR4", "ABL1", "PRDM16", "PDPK1", "TGFBR1", "ADAM17", "SKIL", "MECOM", "NBL1", "SMURF1", "SMAD6")	0
GO_NUCLEOTIDE_SUGAR_METABOLIC_PROCESS	0.120401	0.294749	0.428598	1.32376	6900	27	c("RENBP", "UAP1L1", "GMDS", "UXS1", "GNPNAT1", "AMDHD2", "TSTA3", "SLC35A3", "PMM1")	0
GO_ENERGY_DERIVATION_BY_OXIDATION_OF_ORGANIC_COMPOUNDS	1.49793e-05	0.000400569	0.563541	2.41234	0	162	c("BAX", "IMMP2L", "COX8A", "COX5A", "TBRG4", "COX7C", "SDHB", "NDUFA12", "FASTKD2", "CYCS", "NDUFAB1", "UQCR11", "CYC1", "NDUFB9", "NDUFA5", "UQCRQ", "NDUFA4", "SCO2", "IDH3A", "NDUFC1", "NDUFA1", "NDUFS7", "NDUFS6", "UQCRFS1", "COX6A1", "UQCR10", "MDH1", "SDHD", "NDUFA9", "MDH2", "COX5B", "NDUFAF1", "NDUFB6", "PPARGC1A", "NDUFA10", "SLC25A12", "SDHC", "COX6B1", "UQCRC1", "COX7B", "FASTKD1", "ND…	0
GO_REGULATION_OF_SUBSTRATE_ADHESION_DEPENDENT_CELL_SPREADING	0.848893	0.928636	0.237554	0.733707	48655	27	c("C1QBP", "ST6GAL1", "FLNA", "S100A10", "ITGB1BP1", "RCC2", "ARPC2")	0
GO_POST_GOLGI_VESICLE_MEDIATED_TRANSPORT	0.998217	1	-0.139853	-0.561069	38637	68	c("WIPI1", "ANK3", "KIF13A", "KLHL20", "MACF1", "LLGL1", "SPTBN1", "BLZF1", "MON2", "DOPEY2", "EPS15", "SORT1", "GOPC")	0
GO_ERROR_FREE_TRANSLESION_SYNTHESIS	0.0386243	0.131278	0.572547	1.55109	2144	16	c("RFC4", "RFC5", "UBA52", "UBC", "RFC1", "RFC3")	0
GO_EYE_PHOTORECEPTOR_CELL_DIFFERENTIATION	0.0931368	0.248791	-0.504083	-1.41047	4157	15	c("TULP1", "PRDM1", "TOPORS")	0
GO_RESPONSE_TO_TESTOSTERONE	0.292567	0.496328	-0.37262	-1.12722	12771	20	c("BMP4", "DUSP1", "INSR", "HMGCS2", "NASP")	0
GO_REGULATION_OF_HEMOPOIESIS	0.0219864	0.0848961	-0.297074	-1.35559	745	145	c("HIST4H4", "AGER", "ZBTB16", "TMEM178", "ID2", "MITF", "BMP4", "MAFB", "IRF1", "SOX13", "PRDM1", "CD83", "JAG1", "BCL6", "PIK3R1", "TOB2", "FOXP1", "RIPK1", "KLF10", "LDB1", "ERBB2", "RARG", "NOTCH1", "PRKCA", "STAT5B", "FLCN", "KDM1A", "CREB1", "NFKBIA", "PAF1", "MMP14", "ZBTB7A", "ZBTB1")	0
GO_ION_TRANSMEMBRANE_TRANSPORT	4.17455e-05	0.000635532	0.350423	1.60724	2	293	c("AQP3", "COX6A2", "KCNK2", "COX7A1", "SLC1A4", "BAX", "SLC39A11", "SCNN1B", "SLC16A12", "TMEM37", "COX8A", "COX5A", "SLC38A1", "SLC25A1", "ATP5B", "COX7C", "COX7A2", "ATP5C1", "SLC7A1", "UQCR11", "ANO1", "SLC7A6", "ATP5G1", "SLC25A3", "ATP6V1D", "UQCRQ", "NDUFA4", "SLC12A7", "SFXN1", "SLC16A7", "SLC1A5", "UQCRFS1", "ATP5G3", "ATP6V0B", "COX6A1", "SLC38A4", "UQCR10", "COX5B", "COX6B2", "SLC25A12…	0
GO_POSITIVE_REGULATION_OF_CALCIUM_MEDIATED_SIGNALING	0.193284	0.393603	0.461668	1.2507	10733	16	c("GSTO1", "GSTM2", "HINT1", "P2RX4")	0
GO_NEURAL_CREST_CELL_MIGRATION	0.0188207	0.0757753	-0.518803	-1.62698	811	23	c("SEMA4C", "NRP1", "EFNB1", "SEMA5A", "GDNF", "OVOL2")	0
GO_REGULATION_OF_GLYCOPROTEIN_METABOLIC_PROCESS	0.99036	1	0.166998	0.511224	56710	26	c("ITM2A", "JAK3", "AATF", "PAWR", "TINF2", "RAMP1", "ACOT8", "ACER2", "ITM2B")	0
GO_PYRIMIDINE_NUCLEOTIDE_METABOLIC_PROCESS	0.00169234	0.0123053	0.594483	1.83612	96	27	c("NME1", "TYMS", "CTPS", "NME4", "NME6", "DTYMK", "CMPK1", "NT5M", "UMPS", "SHMT1", "UCK2", "CTPS2", "DUT", "NT5C", "ERH", "UCKL1", "PRPS1", "CAD")	0
GO_POSITIVE_REGULATION_OF_PROTEIN_TYROSINE_KINASE_ACTIVITY	0.471563	0.657061	-0.346668	-0.988007	20968	16	c("SRCIN1", "ERBB3", "UNC119", "ERCC6", "DVL2", "ADAM17")	0
GO_PALATE_DEVELOPMENT	0.0246266	0.0927624	-0.439395	-1.53955	1023	36	c("INSIG1", "ACVR2B", "FZD1", "CSRNP1", "CLDN5", "PKDCC", "LRP6", "CHD7", "BCOR", "PRDM16", "TGFBR1", "PYGO2", "TIPARP", "IFT172", "INSIG2", "SHH", "SOS1", "ASPH", "ARID5B", "TGFB3")	0
GO_INNATE_IMMUNE_RESPONSE_ACTIVATING_CELL_SURFACE_RECEPTOR_SIGNALING_PATHWAY	0.000273237	0.00273518	0.477764	1.83788	16	80	c("PSMB9", "PSMB8", "PSMB5", "PSMA3", "MALT1", "RELB", "PSMB10", "UBA52", "PSMB3", "PSMC5", "PSMD14", "PSMC6", "PSMD11", "PSMA4", "PSMA1", "UBC", "PSMB2", "PSMD13", "PSMB1", "PSMD2", "PSMD12", "PSMD1", "PSMC1", "PSMA2", "PSMA7", "PSMC4", "HRAS", "PSMD8", "PSMC2", "PSMB6", "PSMB7", "PSMD7", "PSMB4", "PSMA6", "PSME1", "IKBKG", "PSMC3", "RPS27A", "PSMD6", "PSME3", "PSME2", "PSMD3", "PSMD4", "PSMD5",…	0
GO_PATTERNING_OF_BLOOD_VESSELS	0.552931	0.717681	0.337863	0.930423	30857	17	c("BAX", "SEMA3E")	0
GO_REGULATION_OF_HOMEOSTATIC_PROCESS	0.760978	0.87366	0.198382	0.883151	52804	222	c("MIF", "ADORA1", "BAX", "B2M", "GSTO1", "PINX1", "GSTM2", "CYBA", "RANGRF", "PPARGC1B", "GCLC", "ANXA1", "OXCT1", "ANO1", "GCLM", "GNL3", "PPARGC1A", "HIF1A", "SLC30A1", "CCT8", "SLC30A6", "METRNL", "PHPT1", "P2RX4", "CCT7", "CCT4", "CCT3", "ACOX1", "MCOLN1", "ITPR3", "NDUFAF2", "ATP6AP1", "CDK6", "XRCC5", "DDIT3", "ACVR1B")	0
GO_GOLGI_TO_PLASMA_MEMBRANE_TRANSPORT	0.998278	1	-0.136342	-0.471238	41734	34	c("ANK3", "KIF13A", "MACF1", "LLGL1", "SPTBN1", "BLZF1")	0
GO_PROTEIN_TARGETING_TO_MEMBRANE	0.000137615	0.0015353	0.435011	1.81002	8	132	c("ADORA1", "RPL12", "RPS2", "RPL27", "RPSA", "RPL23", "RPL39", "UBA52", "RPLP1", "ARL6", "RPL13", "RPS8", "RPL15", "RPL13A", "RPS3", "RPL8", "RPL7A", "ATG4C", "RPS28", "RPL19", "RPS6", "RPS18", "RPL36A", "RPS24", "RPS10", "RPS15", "RPL30", "RPLP0", "RPL32", "RPS26", "RPS16", "RPL4", "SDCBP", "RPL35", "RPL41", "RPL28", "RPS20", "RPS5", "CHM", "RPS13", "RPS7", "RPS21", "RPS4X", "RPL29", "MYO1C", "…	0
GO_REGULATION_OF_MULTICELLULAR_ORGANISM_GROWTH	0.0289489	0.105772	-0.436602	-1.51918	1204	35	c("PTCH1", "ADRB1", "RAI1", "PIK3CA", "FGFR2", "GAMT", "FTO", "STAT5B", "APP", "ADRB2", "CREB1", "CHD7", "GPAM", "EZR")	0
GO_REGULATION_OF_KIDNEY_DEVELOPMENT	0.465147	0.653352	-0.327572	-0.990947	20305	20	c("BMP4", "GDNF", "HNF1B", "FLCN", "YAP1", "WWTR1")	0
GO_MACROMOLECULAR_COMPLEX_DISASSEMBLY	1.50984e-05	0.000400569	0.482394	2.04185	0	149	c("MRPS18B", "MRPL11", "MRPL39", "N6AMT1", "MRPL35", "DAP3", "MRPS5", "MRPL16", "CHCHD1", "DSTN", "MRPS15", "MRPL42", "MRPL21", "MRPL46", "MRPS16", "MRPS7", "MRPL12", "MRPL37", "MRPS18C", "MRPS35", "MRPL15", "MRPS34", "MRPL27", "MRPL19", "MRPS14", "MRPS11", "MRPL20", "MRPS10", "MRPL51", "MRPL47", "EIF2D", "MRPL28", "AURKAIP1", "MRPS24", "MRPS25", "MRPS18A", "MRPL23", "MRPS28", "MRPS30", "MRPS17",…	0
GO_POSITIVE_REGULATION_OF_CELLULAR_COMPONENT_BIOGENESIS	0.207172	0.409441	-0.227827	-1.09775	6406	217	c("BCL2L11", "MITF", "ID1", "LIMK1", "MAGI2", "ZMYND8", "CAPG", "CDC42EP5", "CDC42EP3", "JMY", "CNOT6L", "BBC3", "TUBGCP4", "PRKCE", "BAG4", "CAV1", "SDC4", "ACE2", "PINK1", "CLASP2", "CNOT1", "CDKN1B", "PAXIP1", "CLASP1", "EPB41L5", "FNBP1L", "PRKCA", "PAN3", "HNF1B", "BAIAP2L1", "CDC42EP4", "BMF", "BCAS3", "EPS8L1", "CREB1", "PHLDB2", "RPA2", "MECP2", "EPS8L2", "CD36", "F2RL1", "TGFBR1", "BAIAP…	0
GO_BONE_DEVELOPMENT	0.00104161	0.00831867	-0.433307	-1.75692	39	72	c("INSIG1", "FGFR3", "BMP4", "NPR2", "SP5", "THBS3", "SMAD5", "FOXP1", "PLXNB1", "SPARC", "CHSY1", "RARG", "NAB2", "FGFR2", "AXIN2")	0
GO_NEGATIVE_REGULATION_OF_INTRACELLULAR_STEROID_HORMONE_RECEPTOR_SIGNALING_PATHWAY	0.109902	0.275509	-0.472493	-1.3669	4856	17	c("SIRT1", "FOXP1", "CRY2", "PER1", "ARNTL", "CNOT1")	0
GO_REGULATION_OF_BIOMINERAL_TISSUE_DEVELOPMENT	0.00603145	0.0330148	-0.527096	-1.73939	256	28	c("FBN2", "BMP4", "ACVR2B", "BMP2K", "TXLNG", "NBR1", "ADRB2", "PKDCC", "BCOR", "MGP", "ACVR1", "ACVR2A")	0
GO_REGULATION_OF_AMINE_TRANSPORT	0.060157	0.18011	-0.520496	-1.48342	2674	16	c("ARG1", "NPY2R", "GDNF", "DPYSL2", "PINK1", "CACNA1A", "GABBR1")	0
GO_NEGATIVE_REGULATION_OF_CATION_CHANNEL_ACTIVITY	0.50777	0.681769	0.355133	0.962089	28198	16	c("GSTO1", "GSTM2")	0
GO_NCRNA_PROCESSING	1.37941e-05	0.000400569	0.531049	2.44934	0	308	c("RRS1", "PUS7", "SARS", "UTP23", "NHP2", "AARS", "PUSL1", "MRTO4", "PNO1", "MPHOSPH6", "WDR75", "RPS27L", "FARS2", "THG1L", "C1D", "BYSL", "RPL12", "NOC4L", "IMP4", "RPF2", "RPS2", "POP7", "RPL27", "AARS2", "TRMT6", "TRMU", "DDX1", "RPSA", "RPL23", "RPL39", "FBL", "LCMT2", "FDXACB1", "RPP40", "RRP9", "EXOSC8", "WDR18", "INTS2", "TBL3", "RPP30", "METTL1", "MRPS11", "PUS1", "CDK5RAP1", "TRMT1", "…	0
GO_NEGATIVE_REGULATION_OF_TRANSPORT	0.478734	0.661939	-0.205339	-0.991737	14699	221	c("NPY2R", "TBC1D4", "INSIG1", "SRCIN1", "APOC1", "OAZ2", "ANPEP", "NEDD4L", "IRS2", "ANKRD27", "ANK3", "INSR", "IRS1", "RHBDF2", "ERBB3", "CRYAB", "UNC119", "NFKB1", "THRA", "PRKCE", "BAG4", "PIM3", "CAV1", "NOTCH1", "PPP1R9A", "SOX4", "FZD1", "INPP5K", "AXIN2", "YOD1", "RAB33B", "GABBR1", "MIDN", "NFKBIA", "PKDCC", "WWTR1", "MAPK7", "CD36", "AKAP5", "F2RL1", "KCNE2", "MPV17L", "SREBF2", "PACSIN…	0
GO_THYMOCYTE_AGGREGATION	0.0949748	0.251688	-0.414776	-1.35546	4053	27	c("MAFB", "FZD7", "FZD5", "BCL11B", "ZFP36L2", "FZD8", "STAT5B", "ZBTB1", "JMJD6", "PRKDC", "ADAM17")	0
GO_AMINE_METABOLIC_PROCESS	0.194108	0.394149	-0.307076	-1.17624	7728	54	c("HDC", "PON1", "SULT1A1", "OAZ2", "AZIN1", "LPCAT1", "LPIN1", "SGMS1", "CDS1")	0
GO_DNA_MODIFICATION	0.691562	0.825413	-0.239288	-0.868002	28259	42	c("TET1", "TET2", "NTHL1", "FTO", "ZFP57", "GATAD2B", "TET3", "DNMT3A")	0
GO_PROTEIN_LOCALIZATION_TO_MEMBRANE	0.229069	0.434503	0.243031	1.10192	16240	262	c("ADORA1", "BAX", "ZDHHC23", "TIMM10", "ASNA1", "OPTN", "RPL12", "COX18", "RPS2", "SAMM50", "RPL27", "RPSA", "RPL23", "RPL39", "DNAJA3", "TIMM9", "UBA52", "RPLP1", "NDUFA13", "ARL6", "RPL13", "RPS8", "RPL15", "RPL13A", "RPS3", "RPL8", "RPL7A", "FLNA", "ATG4C", "RPS28", "RPL19", "RPS6", "RPS18", "RPL36A", "RPS24", "RPS10", "RPS15", "RPL30", "S100A10", "HSPA4", "BBIP1", "RPLP0", "RPL32", "RPS26", …	0
GO_MITOTIC_SPINDLE_ASSEMBLY	0.238885	0.443904	-0.39579	-1.18074	10471	19	c("CDC14A", "TUBGCP4", "MAP9", "CLASP1", "XIAP", "GOLGA2", "BIRC2")	0
GO_RESPONSE_TO_ALKALOID	0.0776485	0.219504	0.39167	1.3634	4618	47	c("PPARG", "BAX", "PSMB9", "GSTM2", "HMOX1", "PPARGC1A", "HIF1A", "UQCRC1", "SDC2", "KCNK1", "DNMT1", "SMPD1")	0
GO_REGULATION_OF_MESENCHYMAL_CELL_PROLIFERATION	0.195088	0.395452	-0.400706	-1.22749	8498	21	c("BMP4", "IRS2", "FGFR1", "FGFR2", "PHF14")	0
GO_AUTOPHAGY	0.180766	0.377415	0.250548	1.13236	12749	255	c("RRAGD", "SLC1A4", "PFKP", "GABARAPL1", "COX8A", "MRPS2", "NDUFB9", "LAMP1", "TOMM40", "LSM4", "OPTN", "MDH1", "PPARGC1A", "VPS16", "CLN3", "CLEC16A", "CTSB", "SQSTM1", "VMP1", "CTSA", "LAMTOR1", "EIF2S1", "MRPS10", "BECN1", "UBA52", "LAMTOR3", "TOMM20", "ARSB", "GDF5", "PARK7", "TMEM208", "FUNDC2", "NUP93", "RRAGA", "STBD1", "VDAC1", "ATG4C", "UBC", "RHEB", "ATG7", "GABARAP", "CHMP3", "TOMM5",…	0
GO_REGULATION_OF_CELL_PROJECTION_ORGANIZATION	3.5685e-05	0.000599467	-0.330586	-1.65249	0	297	c("FSTL4", "KLF4", "NGEF", "SRCIN1", "ADAMTS1", "SEMA4C", "NRP1", "CAPRIN2", "SEMA5A", "BMP4", "PLD1", "ID1", "PLK2", "TBC1D30", "TBC1D2B", "LIMK1", "EPHA7", "NEDD4L", "SCARF1", "MAGI2", "ZMYND8", "ANKRD27", "ENC1", "TBC1D24", "SLIT3", "FGFR1", "KIF13B", "ADCY6", "CDC42EP5", "SSH2", "CDC42EP3", "RAPGEF2", "PLXNB1", "DPYSL2", "SGK1", "FAM110C", "EFEMP1", "PLXNA2", "NFATC4", "CAV1", "ARHGEF1", "PPP…	0
GO_REGULATION_OF_ACTIN_FILAMENT_LENGTH	0.680937	0.817068	-0.213304	-0.902235	25146	91	c("SEMA5A", "CAPG", "CDC42EP5", "SSH2", "CDC42EP3", "JMY", "ARFIP1", "PRKCE", "BAG4", "PPP1R9A", "WIPF2", "SLIT2", "KANK1", "BAIAP2L1", "CDC42EP4", "SPTAN1")	0
GO_REGULATION_OF_TRANSPORTER_ACTIVITY	0.0185101	0.075146	-0.351183	-1.45851	694	82	c("PON1", "HSPA2", "AGER", "BMP4", "NEDD4L", "FXYD3", "ANK3", "INSR", "KLHL24", "RIPK1", "NOS1AP", "SGK1", "PRKCE", "DAPK1", "CAV1", "STIM1")	0
GO_GLUTATHIONE_DERIVATIVE_METABOLIC_PROCESS	0.00130063	0.00990033	0.716427	1.90864	71	15	c("GSTA3", "GSTM1", "GSTP1", "GSTM5", "GSTO1", "GSTM2", "MGST3", "GSTA4", "AKR1A1", "ESD")	0
GO_CELL_JUNCTION_ORGANIZATION	0.126102	0.302129	-0.274136	-1.19767	4518	110	c("DLC1", "CAMSAP3", "CADM1", "HDAC7", "DST", "PVR", "MARVELD2", "RAMP2", "ANG", "PRKCA", "FLCN", "OCLN", "CLDN5", "GRHL2", "PDPK1", "MARVELD3", "NUMB", "TAOK2", "PIP5K1A", "ILK", "PLEKHA7", "CD9", "TLN1", "MPP5", "DLG5", "CDH1", "ARHGEF7", "JUP", "TGFB1", "HIPK1", "PKP2", "LAMA5", "MPP7", "STRN", "RAB13", "TGFB3", "RHOC", "PLEC", "PRKCI", "CLDN3", "MYADM", "PTPRK", "TNS1", "LAMC1", "CXADR", "CTN…	0
GO_EMBRYONIC_HEART_TUBE_DEVELOPMENT	0.0110097	0.0522425	-0.485153	-1.65149	461	32	c("HHEX", "OVOL2", "CITED2", "NOTCH1", "VANGL2", "YAP1", "PSEN1", "C2CD3", "IFT172", "ACVR1", "MIB1", "MICAL2", "MEGF8", "SHH")	0
GO_PROTEIN_DESTABILIZATION	0.140835	0.324654	-0.401533	-1.28649	6029	25	c("ID1", "SIRT1", "BTRC", "SENP2", "PRKDC", "FBXW11", "FBXL3", "CHFR", "MYLIP", "SIRT6", "XBP1")	0
GO_EAR_DEVELOPMENT	7.90868e-05	0.000994503	-0.474991	-1.95503	2	78	c("CTHRC1", "BCL2L11", "MAF", "INSIG1", "NRP1", "FREM2", "BMP4", "MAFB", "JAG1", "LRIG1", "FGFR1", "CEBPA", "SPARC", "NR4A3", "SEC24B", "NOTCH1", "PTK7", "SDC4", "FGFR2", "VANGL2", "FZD3", "SLC9A3R2", "CDKN1B")	0
GO_NEGATIVE_REGULATION_OF_CELL_MATRIX_ADHESION	0.423708	0.61878	-0.328802	-1.01924	18382	22	c("DLC1", "BCL6", "PIK3R1", "CLASP2", "BCAS3", "PHLDB2", "MMP14")	0
GO_POSITIVE_REGULATION_OF_SMOOTH_MUSCLE_CELL_PROLIFERATION	0.323865	0.529269	-0.324646	-1.08802	13669	30	c("AGER", "ID2", "BMP4", "FOXP1", "NR4A3", "FGFR2", "HBEGF", "STAT5B")	0
GO_MEMBRANE_BUDDING	0.949666	0.983839	0.183195	0.718382	59808	90	c("CTSZ", "AREG", "SAR1B", "TRAPPC2L", "TRAPPC3", "SEC13", "CHMP3", "LMAN1", "S100A10", "VAPA", "SNX3", "VPS28", "NAPA", "TRAPPC10", "VTA1", "CHMP4B", "ARF1", "TRAPPC5", "CHMP6", "TRAPPC6B", "CHMP2A", "GOSR2", "NSF", "VPS37A", "VAPB", "TFG", "MITD1")	0
GO_REGULATION_OF_SYNAPTIC_PLASTICITY	0.680164	0.816605	-0.231979	-0.881933	27279	52	c("SHANK2", "PLK2", "RAPGEF2", "NFATC4", "PPP1R9A", "CREB1", "PSEN1", "SIPA1L1", "MECP2", "BAIAP2", "FMR1", "UNC13B", "CPEB3")	0
GO_CELLULAR_RESPONSE_TO_RETINOIC_ACID	0.263559	0.472647	-0.349712	-1.14283	11249	27	c("KLF4", "FZD7", "ABCA1", "WNT7B", "YES1", "RARG", "PTK7", "ADNP2")	0
GO_NCRNA_TRANSCRIPTION	0.962681	0.988565	0.179965	0.674756	59098	69	c("SNAPC1", "INTS2", "TAF1B", "GTF2F1", "GTF2F2", "RPAP2", "INTS10", "GTF2A2", "GTF3A", "CD3EAP", "POLR2G", "INTS1")	0
GO_REGULATION_OF_INTERLEUKIN_1_BETA_PRODUCTION	0.27324	0.480555	0.421861	1.16174	15248	17	c("GSTP1", "ZC3H12A", "PYCARD", "GSDMD")	0
GO_NEGATIVE_REGULATION_OF_INTRINSIC_APOPTOTIC_SIGNALING_PATHWAY	0.0264745	0.0982044	0.400545	1.47685	1614	63	c("MIF", "CLU", "SOD2", "GPX1", "GRINA", "VDAC2", "HIF1A", "CD44", "BAG5", "NDUFS3", "HSPH1", "NDUFA13", "PARK7", "NOC2L", "BCL2L12", "PPIF", "HERPUD1", "TRAP1", "VNN1")	0
GO_NEGATIVE_REGULATION_OF_EPITHELIAL_CELL_APOPTOTIC_PROCESS	0.609606	0.764154	-0.303254	-0.891402	26829	18	c("SEMA5A", "RAMP2", "TCF7L2", "MAPK7", "ABL1", "WFS1", "ICAM1", "KRIT1")	0
GO_VESICLE_DOCKING_INVOLVED_IN_EXOCYTOSIS	0.89523	0.953296	0.228815	0.680401	50900	23	c("EXOC4", "RABEPK", "STXBP2", "VPS33A", "VPS11", "VTI1B", "STX3", "RAB8A", "VPS45")	0
GO_CD4_POSITIVE_ALPHA_BETA_T_CELL_ACTIVATION	0.736131	0.855892	0.286925	0.802243	41215	18	c("RORC", "RELB", "STOML2", "BATF")	0
GO_ARTERY_MORPHOGENESIS	2.31782e-05	0.000511033	-0.705378	-2.21208	0	23	c("MYLK", "NRP1", "BMP4", "PRDM1", "JAG1", "SEC24B", "NOTCH1", "SOX4", "COL3A1", "CHD7", "TGFBR1")	0
GO_POSITIVE_REGULATION_OF_REGULATED_SECRETORY_PATHWAY	0.689873	0.824071	0.298735	0.835265	38625	18	c("LAMP1", "ADORA2B", "RAB15", "SYT7")	0
GO_SPROUTING_ANGIOGENESIS	0.00549765	0.0304349	-0.591791	-1.79024	239	20	c("NRP1", "EFNB2", "SEMA5A", "BMP4", "EPHB4", "NOTCH1", "RAMP2", "SLIT2")	0
GO_LYMPHOCYTE_ACTIVATION	0.0881367	0.24077	-0.267274	-1.21839	2996	144	c("UNC13D", "HHEX", "ID2", "MAFB", "IRF1", "SATB1", "BCL6", "FZD7", "FZD5", "MERTK", "PIK3R1", "FOXP1", "KIF13B", "CADM1", "BCL11B", "ZFP36L2", "FZD8", "NOTCH2", "ITFG2", "MSH2", "IL18R1", "SOX4", "PKNOX1", "STAT5B", "CCND3", "TXLNA", "IFNAR1", "PRKCD", "RC3H2", "PSEN1", "F2RL1", "CHD7", "ZBTB1", "JMJD6", "ABL1", "PRKDC", "ADAM17", "TLR4", "RNF168", "CBFB", "PATZ1", "SNX27", "SP3", "RC3H1", "NCK1…	0
GO_METALLO_SULFUR_CLUSTER_ASSEMBLY	0.0353651	0.122624	0.577744	1.56517	1963	16	c("NUBP1", "ISCU", "NFS1", "SDHAF1", "CIAPIN1", "NFU1", "ISCA2", "HSCB", "FXN", "FAM96B", "ISCA1", "NARFL", "FAM96A", "NUBP2")	0
GO_PROTEIN_TRIMERIZATION	0.718388	0.84634	0.284837	0.818037	40478	20	c("MIF", "SKI", "PNPT1", "NUP62", "C1QTNF6", "MGST1", "BRK1", "WIZ", "COL6A2")	0
GO_REGULATION_OF_PEPTIDYL_SERINE_PHOSPHORYLATION	0.797044	0.898827	0.224088	0.807532	48044	56	c("MIF", "BAX", "SMYD3", "RIPK2", "CD44")	0
GO_PROTEOGLYCAN_METABOLIC_PROCESS	0.221728	0.427232	-0.347991	-1.1756	9320	31	c("CSPG5", "CHSY1", "NDST2", "VANGL2", "EXT1", "GLCE", "NDST1", "BGN", "CHPF")	0
GO_NITROGEN_COMPOUND_TRANSPORT	0.227022	0.431972	0.243654	1.10323	16059	259	c("AQP3", "SLC25A33", "SLC1A4", "SLC16A12", "SLC44A4", "SLC25A5", "SLC38A1", "LRPPRC", "SLC7A1", "ANXA1", "RAN", "SLC7A6", "TST", "SLC25A4", "SLC1A5", "SLC38A4", "CLN3", "SLC25A12", "NUP35", "RPSA", "ABCB6", "SLC48A1", "RANBP1", "PLEKHA8", "GIPC1", "TOMM20", "TAP2", "PARK7", "RBMX2", "SLC35A1", "NUP93", "SNAP23", "NUP37", "NUP85", "NXF1", "RPS28", "XPO5", "BUD13", "SEC13", "VDAC3", "SLC25A24", "C…	0
GO_DEFENSE_RESPONSE_TO_OTHER_ORGANISM	0.142318	0.326783	0.276472	1.18349	9500	162	c("SLPI", "BST2", "IFITM3", "B2M", "COX8A", "MRPS2", "ANXA3", "LSM4", "HP", "OPTN", "RIPK2", "SERPINE1", "MDH1", "PLSCR1", "IL17RC", "ZC3H12A", "UNC93B1", "PYCARD", "RPL39", "EIF2S1", "MRPS10", "BECN1", "UBA52", "JAGN1", "NUP93", "BATF", "AIMP1", "POLR3H", "ATG7", "ROMO1", "COTL1", "TRIM11", "PGLYRP1", "POLR3K", "SEH1L", "HRAS", "TMEM203", "STOM", "HIST1H2BC", "SNRPD1", "DDX41", "ZCCHC17", "STAT1…	0
GO_LEUKOCYTE_PROLIFERATION	0.112392	0.280549	0.433086	1.33763	6441	27	c("CLU", "BAX", "CTPS", "HSPD1", "RIPK2", "MALT1", "PSMB10")	0
GO_POSITIVE_REGULATION_OF_MICROTUBULE_POLYMERIZATION_OR_DEPOLYMERIZATION	0.625456	0.774665	0.328849	0.876092	34623	15	c("KATNB1", "PSRC1", "ARL2", "RPS3")	0
GO_ADHERENS_JUNCTION_ASSEMBLY	0.150972	0.338413	-0.396948	-1.27179	6463	25	c("DLC1", "RAMP2", "PDPK1", "TAOK2", "PIP5K1A", "DLG5", "ARHGEF7", "JUP", "HIPK1", "LAMA5", "PTPRK", "CTNNB1", "FERMT2")	0
GO_SECRETORY_GRANULE_ORGANIZATION	0.959859	0.987878	-0.201138	-0.581883	42419	17	c("ABCA1", "CREB1", "LYST", "VPS33B")	0
GO_VENTRICULAR_CARDIAC_MUSCLE_TISSUE_DEVELOPMENT	0.0299032	0.108851	-0.573327	-1.60422	1334	15	c("ID2", "MYH7", "NOTCH1", "FGFR2", "MARCKS")	0
GO_CELLULAR_RESPONSE_TO_INTERFERON_GAMMA	0.0638539	0.187583	0.439871	1.42247	3710	33	c("ASS1", "CX3CL1", "B2M", "GAPDH", "EPRS", "IFNGR2", "CD44")	0
GO_IN_UTERO_EMBRYONIC_DEVELOPMENT	0.000443445	0.00415445	-0.332751	-1.58347	13	197	c("BCL2L11", "C6", "HHEX", "EGFR", "PLCD3", "PTCH1", "OVOL2", "TET1", "PRDM1", "EPAS1", "FZD5", "SOCS3", "FGFR1", "KLF2", "CEBPA", "KDM6A", "WNT7B", "POLG2", "TAF8", "NOTCH1", "MSH2", "NASP", "SIN3A", "TAPT1", "PLCG1", "FGFR2", "JUNB", "INPP5K", "SLC34A2", "MBNL1", "GATA6", "EPB41L5", "ELL", "PCGF2", "INPP5B", "HNF1B", "OCRL", "FLCN", "HOPX", "NR2F2", "ELF3", "FUT8", "KDM1A", "RIC8A", "BIRC6", "C…	0
GO_NEGATIVE_REGULATION_OF_BLOOD_CIRCULATION	0.0506341	0.158972	0.566987	1.51052	2802	15	c("ADORA1", "CX3CL1", "ZC3H12A", "HIF1A", "ATP1A1")	0
GO_ER_NUCLEUS_SIGNALING_PATHWAY	0.84677	0.928145	0.235741	0.740441	48756	29	c("ASNS", "EIF2S1", "HERPUD1", "DDIT3", "LMNA")	0
GO_VESICLE_CYTOSKELETAL_TRAFFICKING	0.866385	0.936555	0.229295	0.725734	50070	30	c("CLN3", "BLOC1S2", "DTNBP1", "WDR43", "BLOC1S3", "HTT", "KIF5B", "KIF3A")	0
GO_REGULATION_OF_TRANSCRIPTION_FACTOR_IMPORT_INTO_NUCLEUS	0.971156	0.993939	-0.171906	-0.672595	38079	60	c("PIK3R1", "DDX58", "THRA", "IL18R1", "NFKBIA", "SPPL3", "MAPK7", "CD36", "AKAP5", "MBTPS1", "FBXW11", "TLR4", "PKD1", "DYRK2", "CDH1", "PKD2", "BCL3", "MXI1", "SUFU", "TRIM28", "PPP3CB")	0
GO_MESENCHYMAL_CELL_DIFFERENTIATION	0.00462103	0.027123	-0.43616	-1.67069	183	54	c("SEMA4C", "NRP1", "EFNB1", "SEMA5A", "BMP4", "GDNF", "OVOL2", "JAG1", "FGFR1", "NOTCH1", "FGFR2", "EPB41L5", "WWTR1", "LRP6", "SEMA4F", "SEMA4B", "TGFBR1")	0
GO_NEGATIVE_REGULATION_OF_DNA_BIOSYNTHETIC_PROCESS	0.018339	0.0745549	0.560885	1.63085	1034	21	c("PPARG", "KCNK2", "PINX1")	0
GO_REGULATION_OF_SMALL_GTPASE_MEDIATED_SIGNAL_TRANSDUCTION	3.00806e-05	0.000570963	-0.452362	-2.09495	0	161	c("NGEF", "FGD6", "MADD", "STARD8", "PLEKHG2", "ARHGEF38", "VAV2", "ARHGAP17", "DLC1", "BCL6", "FGD4", "SPRY1", "STARD13", "MYO9A", "ARHGAP24", "ARHGEF17", "SYDE2", "SRGAP2", "ABCA1", "SIPA1L3", "NOTCH2", "MYO9B", "ARHGEF1", "RHOB", "SCAI", "TNFAIP1", "ALS2CL", "SLIT2", "CYTH3", "CYTH1", "TRIP10", "INPP5B", "KANK1", "OCRL", "ARHGAP31", "FLCN", "RALGPS1", "ARHGEF19", "PLEKHG5", "EPS8L1", "MCF2L", …	0
GO_RNA_MODIFICATION	9.66666e-05	0.00118224	0.492351	1.88573	5	78	c("PUS7", "NHP2", "AARS", "PUSL1", "THG1L", "AARS2", "TRMT6", "TRMU", "FBL", "LCMT2", "FDXACB1", "METTL1", "PUS1", "CDK5RAP1", "TRMT1", "NOP58", "DUS1L", "EMG1", "GAR1", "DIMT1", "URM1", "NUDT16", "CTU2", "NAF1", "NOP10", "TRUB1", "METTL14", "ALKBH3", "GTPBP3", "MOCS3", "NSUN2", "TYW5", "TRMT2B", "OSGEPL1", "TRMT2A", "CDKAL1", "TFB2M", "TRMT11", "SSB")	0
GO_CELLULAR_COMPONENT_ASSEMBLY_INVOLVED_IN_MORPHOGENESIS	0.76596	0.877177	0.211882	0.853123	49012	106	c("PKHD1", "NEBL", "SIX4", "B9D1", "CEP89", "ACTG1", "ATP6V1D", "SNX10", "ARL6", "CEP290", "CFL2", "FLNA", "ATP6V0D1", "KRT8", "MTMR2", "BBIP1", "AHI1")	0
GO_ORGANELLE_FISSION	0.904006	0.960178	0.181744	0.826478	64357	269	c("CCNG1", "RRS1", "PINX1", "CENPW", "KATNB1", "SPC24", "PSRC1", "SMC2", "RAN", "CENPV", "TXNL4A", "MTFP1", "CKS2", "HAUS4", "MAD2L1", "WEE1", "PEX11G", "MLH3", "ZWINT", "BECN1", "NSMCE2", "SSSCA1", "REC8", "SLC2A8", "MUL1", "RPS3", "NUP37", "SLC25A46", "FLNA", "PTTG1", "RPS6", "ANAPC11", "PSMD13", "GGNBP1", "ACOX1", "CHMP3", "SAC3D1", "ARL8A", "PMF1", "SIRT2", "SEH1L", "DNM1L", "MAD2L2", "ANAPC1…	0
GO_MUSCLE_STRUCTURE_DEVELOPMENT	0.00865938	0.0436403	-0.29164	-1.38586	273	195	c("ID3", "MYLK", "SEMA4C", "FOXO4", "BMP4", "MYH7", "CHRNB1", "SIRT1", "MKL1", "EPAS1", "SPEG", "JAG1", "SIK1", "CRYAB", "NFATC4", "CAV1", "NOTCH1", "FGFR2", "KDM6B", "VANGL2", "CFLAR", "RAMP2", "SGCE", "FZD1", "HBEGF", "MBNL1", "PLAGL1", "GATA6", "TCF7L2", "BCL9L", "NR2F2", "TAGLN", "KLF5", "KDM1A", "IFT20", "ATP2A2", "COL3A1", "HIVEP3", "MYEF2", "MEF2A", "SVIL", "FOXK1", "UBE4B", "FOXN2", "REST…	0
GO_NEGATIVE_REGULATION_OF_CELL_CYCLE_PROCESS	0.338822	0.543565	0.252911	1.05792	22223	137	c("ATF5", "MIF", "CDKN1A", "BAX", "CDK5RAP2", "NUBP1", "CDKN2B", "RPS27L", "TRIM37", "SFN", "NME6", "MAD2L1", "TFDP1", "FBXO31", "UBA52", "AURKAIP1")	0
GO_RIBOSOMAL_LARGE_SUBUNIT_ASSEMBLY	0.00373868	0.0231529	0.622431	1.8098	210	21	c("PPAN", "MRPL11", "MRTO4", "FASTKD2", "RPL12", "RPF2", "MRPL20", "BRIX1", "MDN1", "RPL24", "RPL5", "RSL24D1", "RPL6", "RPL38", "RPL23A")	0
GO_MAINTENANCE_OF_LOCATION_IN_CELL	0.975552	0.994155	-0.167763	-0.674674	37667	69	c("ANK3", "TAF8", "THRA", "CAV1", "SUN2", "TOPORS", "PINK1", "NFKBIA", "HSPA5", "SYNE2", "SUN1", "EZR", "OS9", "PKD1", "GOPC", "GRIK5", "UVRAG", "TLN1", "JUP", "PKD2", "TAF3", "BCL3", "MXI1", "SUFU", "GOLPH3", "MORC3", "ARHGAP21")	0
GO_CEREBELLAR_CORTEX_DEVELOPMENT	0.848482	0.928636	0.243852	0.725115	48242	23	c("AARS", "UQCRQ")	0
GO_REGULATION_OF_MICROTUBULE_POLYMERIZATION	0.372524	0.573702	-0.34542	-1.05813	16228	21	c("SGK1", "TUBGCP4", "CAV1", "CLASP2", "CDKN1B", "CLASP1", "STMN1", "ABL1")	0
GO_CELLULAR_RESPONSE_TO_OXYGEN_LEVELS	0.470871	0.657061	-0.236642	-0.989643	17619	85	c("NDRG1", "SIRT1", "TBL2", "EPAS1", "VASN", "BBC3", "PRKCE", "CITED2", "CAV1", "NOTCH1", "CPEB4", "PINK1", "GATA6", "PPP1R15A", "FOXO1", "HIF1AN", "DNMT3A", "PLK3", "BNIP3L", "ADRB2", "BACH1")	0
GO_DNA_CATABOLIC_PROCESS	0.792034	0.89629	0.271798	0.759948	44345	18	c("ENDOG", "H1F0", "TATDN1", "AIFM1", "FBXO18", "MUS81")	0
GO_REGULATION_OF_INTRACELLULAR_ESTROGEN_RECEPTOR_SIGNALING_PATHWAY	0.317713	0.521985	-0.383906	-1.11062	14040	17	c("CNOT1", "FOXA1", "UFL1", "DDX5", "STRN3", "UBA5", "KANK2", "PAK1", "DDX17")	0
GO_CELLULAR_RESPONSE_TO_HORMONE_STIMULUS	0.0145048	0.0633772	-0.258779	-1.29605	402	303	c("ARG1", "TBC1D4", "ABHD2", "FBXO32", "ADAMTS1", "NCOA4", "EGFR", "FOXO4", "BMP4", "VDR", "SIRT1", "ADCY7", "DUSP1", "SOCS2", "NR4A2", "IRS2", "PIK3R1", "INSR", "SLIT3", "LPIN1", "ADCY6", "IRS1", "CALCOCO1", "ERRFI1", "NR1D1", "ATP6V1C2", "NCOA2", "HMGCS2", "SIK1", "TGFB1I1", "SGK1", "PIAS1", "NR4A3", "NFKB1", "CDK2", "THRA", "PRKCE", "RARG", "CAV1", "PIK3CA", "NOTCH1", "PAQR8", "RAMP2", "JUNB",…	0
GO_CELL_FATE_COMMITMENT_INVOLVED_IN_FORMATION_OF_PRIMARY_GERM_LAYER	0.0186139	0.075358	-0.596884	-1.67014	830	15	c("KLF4", "BMP4", "GATA6", "HNF1B", "PAF1", "ETS2", "SMAD1", "CTR9", "RTF1", "EYA2", "CTNNB1")	0
GO_DNA_REPAIR	0.999532	1	-0.143212	-0.717249	27770	303	c("CCNO", "HIST4H4", "SIRT1", "CDC14B", "PMS2", "CRY2", "TAOK3", "JMY", "POLG2", "NTHL1", "CDK2", "WRN", "POLR2A", "MSH2", "CSNK1E", "INO80D", "POLG", "FANCM", "PAXIP1", "TRRAP", "FTO", "ERCC6", "COPS7B", "TDP2", "ACTR8", "SMG1", "MEN1", "USP1", "INTS3", "BACH1", "SFPQ", "RPA2", "REV3L", "NFRKB", "ZBTB1", "POLB", "ABL1", "HLTF", "TAOK1", "MCM9", "PRKDC", "UIMC1", "SMC5", "TRIP12", "SETD2", "PARP4…	0
GO_T_CELL_DIFFERENTIATION_INVOLVED_IN_IMMUNE_RESPONSE	0.744954	0.86331	0.292143	0.791443	41370	16	c("RORC", "RELB", "BATF")	0
GO_SULFUR_COMPOUND_CATABOLIC_PROCESS	0.537078	0.704966	0.337073	0.942458	30070	18	c("CDO1", "HEXB", "HEXA", "ARSB", "ADO")	0
GO_CHLORIDE_TRANSPORT	0.295471	0.498938	-0.328284	-1.10902	12420	31	c("GABRE", "SLC12A6", "FXYD3", "SLC26A2", "CLIC3", "SLC26A9", "CLIC5", "CLIC4", "SLC4A2", "SLC4A3", "SLC12A4", "TTYH3")	0
GO_PROTEIN_POLYMERIZATION	0.140616	0.324484	-0.357227	-1.25928	5825	37	c("MID1IP1", "TPPP3", "TUBGCP4", "CAV1", "CLASP2", "CLASP1", "ANG", "DIAPH1", "MSRB2", "JAK2", "NDE1", "GOLGA2", "AKAP9", "COBLL1", "SLAIN2", "TTC17")	0
GO_CELLULAR_RESPONSE_TO_CORTICOSTEROID_STIMULUS	0.424731	0.618887	0.324983	1.02074	24455	29	c("ASS1", "GSTP1", "ANXA1", "SMYD3", "RAN")	0
GO_SIGNAL_TRANSDUCTION_IN_RESPONSE_TO_DNA_DAMAGE	0.650804	0.793404	-0.223865	-0.90568	25053	71	c("NDRG1", "PLK2", "CNOT6L", "CDK2", "SOX4", "ING4", "PGAP2", "CNOT1", "CDKN1B", "PAXIP1", "PLAGL1", "RBL2", "PLK3", "CNOT4", "ABL1", "CRADD", "PRKDC", "RBM38", "CASP2", "CNOT6", "CASP9", "ARID3A", "MYO6", "FOXO3", "USP10", "EP300", "CDC5L", "MDM4", "BCL3", "ATRX")	0
GO_MUSCLE_CONTRACTION	0.145624	0.329713	-0.287487	-1.19748	5465	83	c("ITGA1", "MYLK", "GDNF", "MYH7", "CHRNB1", "NEDD4L", "SCN7A", "SMAD5", "CRYAB", "PIK3CA", "GAMT", "KCNJ2", "VIM", "ADRB2", "KCNE2", "ARHGEF11", "TPM3")	0
GO_TRANSITION_METAL_ION_HOMEOSTASIS	0.00725065	0.0379135	0.436082	1.61272	442	64	c("STEAP4", "LCN2", "B2M", "NUBP1", "ISCU", "SFXN1", "SCO2", "HMOX1", "FTH1", "HIF1A", "ABCB6", "SLC30A1", "CYBRD1", "CCDC22", "HFE", "BDH2")	0
GO_REGULATION_OF_ADHERENS_JUNCTION_ORGANIZATION	0.0607327	0.18096	-0.405091	-1.40953	2527	35	c("DLC1", "LDB1", "SDC4", "CLASP2", "CLASP1", "EPB41L5", "BCAS3", "MACF1", "PHLDB2", "MMP14")	0
GO_ENZYME_LINKED_RECEPTOR_PROTEIN_SIGNALING_PATHWAY	4.00898e-05	0.000631997	-0.309896	-1.59518	0	396	c("NGEF", "FGFR3", "NCF1", "EGFR", "FOXO4", "NRP1", "EFNB1", "EFNB2", "BAMBI", "BMP4", "TGIF2", "ID1", "LIFR", "ACVR2B", "NPR2", "NRP2", "VAV2", "USP8", "EPHB4", "EIF2AK3", "EPHA7", "PPM1L", "SOCS2", "TXNIP", "IRS2", "SMAD5", "HNRNPH1", "MAGI2", "PIK3R1", "BMP3", "INSR", "FGFR1", "FGF1", "IRS1", "DGKD", "ATP6V1C2", "MET", "DDIT4", "RAPGEF2", "KLF10", "MTSS1", "ERBB3", "ESRP1", "TGFB1I1", "FSTL1",…	0
GO_REGULATION_OF_DEFENSE_RESPONSE_TO_VIRUS_BY_VIRUS	0.164833	0.358487	0.45931	1.28423	9228	18	c("B2M", "AP1S1", "AP1M2", "AP2M1", "ATP6V1H", "ARF1", "ELMO1", "PAK2", "AP2A1")	0
GO_REGULATION_OF_RECEPTOR_INTERNALIZATION	0.505108	0.679756	0.344742	0.963901	28280	18	c("CD63", "ATAD1", "MTMR2", "SDCBP", "AHI1")	0
GO_REGULATION_OF_CALCIUM_ION_TRANSMEMBRANE_TRANSPORT	0.441328	0.632044	-0.271461	-1.00447	17920	46	c("HSPA2", "BMP4", "NOS1AP", "PRKCE", "STIM1", "PLCG1", "DIAPH1", "AHNAK", "KCNE2", "ABL1", "PDPK1", "FMR1", "PRKACA", "GNB5", "PLA2G6", "TSPAN13", "TGFB1", "PKD2", "ASPH", "LYN", "PDE4D")	0
GO_RESPONSE_TO_BACTERIUM	0.0443254	0.144623	0.2981	1.30229	3018	190	c("SLPI", "ALPL", "ASS1", "GSTP1", "PTGES", "P2RY2", "B2M", "LY96", "F3", "GPX1", "CD14", "GCH1", "ANXA3", "HP", "OPTN", "FUCA2", "BYSL", "RIPK2", "SERPINE1", "ADH5", "PPARGC1A", "ZC3H12A", "HIF1A", "GNG12", "MALT1", "PYCARD", "RPL39", "CNP", "NFKBIL1", "CXCL16")	0
GO_POSITIVE_REGULATION_OF_LEUKOCYTE_MIGRATION	0.0148321	0.0642287	0.500367	1.61811	861	33	c("LGALS3", "CX3CL1", "C1QBP", "SERPINE1", "PYCARD", "VEGFB", "THBS1")	0
GO_CALCIUM_ION_IMPORT	0.758112	0.872426	-0.256312	-0.803798	32707	23	c("ITPR2", "BBC3", "PRKCE")	0
GO_CELL_MATURATION	0.123455	0.299219	-0.33662	-1.26293	4972	49	c("ABHD2", "ID2", "EPAS1", "NR4A2", "FZD5", "SCARF1", "FGFR1", "KLF2", "CEBPA", "TFCP2L1", "RFX3")	0
GO_REGULATION_OF_SECRETION	0.231942	0.437688	-0.21744	-1.07639	6646	274	c("NNAT", "NPY2R", "RBP4", "ITPR2", "UNC13D", "SRCIN1", "GDNF", "C2CD4B", "ANPEP", "PFKFB2", "IRS2", "FOXP1", "IRS1", "NR1D1", "RHBDF2", "CADM1", "ERBB3", "RFX3", "SYTL2", "ARFIP1", "DPYSL2", "SGK1", "ARNTL", "RAB27B", "KDM5B", "PRKCE", "GOLPH3L", "PIM3", "NOTCH1", "PPP1R9A", "SDC4", "GLUL", "SOX4", "PINK1", "CLASP2", "CLASP1", "ANG", "CACNA1A", "LGI3", "MARCKS", "PRKCA", "RAB33B", "TCF7L2", "C2C…	0
GO_CELLULAR_RESPONSE_TO_TOXIC_SUBSTANCE	0.243594	0.449794	-0.424714	-1.18839	10874	15	c("PPP1R9A", "PINK1", "CDKN1B", "PPP1R15A", "HSPA5", "CRIP1", "OGT", "EP300")	0
GO_MODULATION_OF_TRANSCRIPTION_IN_OTHER_ORGANISM_INVOLVED_IN_SYMBIOTIC_INTERACTION	0.891654	0.951553	-0.238996	-0.668733	39806	15	c("INPP5K", "REST", "CHD1", "HDAC1", "EP300", "SP1")	0
GO_APOPTOTIC_SIGNALING_PATHWAY	0.0439289	0.143965	0.298427	1.30316	2991	189	c("PHLDA3", "CLU", "ADORA1", "CDKN1A", "AEN", "ZMAT3", "G0S2", "BAX", "TRIB3", "SOD2", "LY96", "TIMM50", "GPX1", "CD14", "NUPR1", "CYCS", "DAP3", "RPS27L", "LAMP1", "HMOX1", "SFN", "TM2D1", "PYCARD")	0
GO_NEURAL_NUCLEUS_DEVELOPMENT	0.364196	0.567993	0.329363	1.06511	21165	33	c("COX6B1", "CKB", "NDUFS3", "CNP", "ATP5F1", "S100A1", "ATP5J", "SIRT2", "LDHA", "ACTB")	0
GO_LYMPHOCYTE_MEDIATED_IMMUNITY	0.200263	0.401212	0.348123	1.19597	11894	44	c("CLU", "C1QBP", "PRDX1", "KDM5D", "HSPD1", "RAET1E", "C3", "EXOSC3", "TUBB4B", "BATF")	0
GO_REGULATION_OF_HEART_MORPHOGENESIS	0.421759	0.61757	-0.365913	-1.02386	18828	15	c("BMP4", "NOTCH1")	0
GO_FC_EPSILON_RECEPTOR_SIGNALING_PATHWAY	0.0339151	0.11912	0.347708	1.3921	2160	102	c("PSMB9", "PSMB8", "PSMB5", "PSMA3", "MALT1", "NFATC1", "PSMB10", "UBA52", "PSMB3", "PSMC5", "PSMD14", "PSMC6", "PSMD11", "PSMA4", "PSMA1", "UBC", "PSMB2", "PSMD13", "PSMB1", "PSMD2", "PSMD12", "PSMD1", "PSMC1", "PSMA2", "PSMA7", "PSMC4", "HRAS", "PSMD8", "PSMC2", "PSMB6", "JUN", "PSMB7", "PSMD7", "PSMB4", "PSMA6", "PSME1", "IKBKG", "PSMC3", "RPS27A", "PSMD6", "PSME3", "PSME2", "PSMD3")	0
GO_HIPPOCAMPUS_DEVELOPMENT	0.398694	0.595799	0.319323	1.03944	23201	34	c("NME1", "ANXA3", "RAN", "UQCRQ")	0
GO_REGULATION_OF_PROTEIN_LOCALIZATION_TO_CELL_SURFACE	0.848622	0.928636	0.264759	0.70535	46977	15	c("RANGRF", "HFE", "STX3", "COMMD1")	0
GO_RIBONUCLEOSIDE_TRIPHOSPHATE_BIOSYNTHETIC_PROCESS	5.13901e-05	0.000725668	0.662357	2.16883	2	35	c("NME1", "ALDOA", "CHCHD10", "ATP5B", "ATP5C1", "CTPS", "ATP5G1", "ATP5G3", "NME4", "NME6", "ATP5A1", "ATP5E", "STOML2", "ATP5L", "ATP5F1", "ATP5D", "ATP5J2", "UCK2", "ATP5J", "ATP5H", "ATP5G2", "ATP6V0A1", "CTPS2")	0
GO_REGULATION_OF_CHROMOSOME_SEGREGATION	0.953617	0.984024	0.189098	0.66389	56949	49	c("MAD2L1", "BECN1", "NSMCE2", "PTTG1", "ANAPC11", "SIRT2", "PSMG2", "MAD2L2", "ANAPC10", "BUB3")	0
GO_PROTEIN_K11_LINKED_UBIQUITINATION	0.860969	0.933808	0.240054	0.713819	48952	23	c("ANAPC11", "ANAPC10", "UBE2L3", "ANAPC1", "CDC16", "UBE2E2", "UBE2A", "UBE2W", "UBE2E3", "CDC27", "UBE2D3", "ANAPC13")	0
GO_SPHINGOLIPID_METABOLIC_PROCESS	0.195301	0.39561	0.308807	1.17699	12077	76	c("GLA", "BAX", "NEU1", "HEXB", "HEXA", "ST8SIA6", "PPT1", "PSAP", "CLN3", "AGK", "CTSA", "ARSB", "ST3GAL4", "ORMDL1", "SMPD1", "CREM", "ORMDL2", "VAPA", "SUMF1", "ASAH1")	0
GO_PROTEIN_ACETYLATION	0.518951	0.690585	-0.229025	-0.97022	19127	92	c("SIRT1", "PER1", "CRTC2", "NCOA2", "SAP130", "LDB1", "MSL2", "ING4", "TRRAP", "ING3", "PCGF2", "FOXO1", "KAT6B", "KAT6A", "SRCAP", "MECP2", "YEATS2", "ESCO1", "KAT2B", "TAF1", "BRPF3", "MSL1", "EP400", "NAA30", "MBIP", "BRPF1", "ATF2")	0
GO_REGULATION_OF_NUCLEOCYTOPLASMIC_TRANSPORT	0.284509	0.490395	-0.238068	-1.07495	9816	135	c("EGFR", "BAMBI", "SEMA5A", "BMP4", "SIRT1", "FZD7", "PIK3R1", "DDX58", "THRA", "IL18R1", "SOX4", "NUP54", "FZD1", "AXIN2", "KANK1", "TCF7L2", "CTDSPL2", "NFKBIA", "SPPL3", "PRKCD", "WWTR1", "MAPK7", "CD36", "AKAP5", "JAK2", "TGFBR1", "MBTPS1", "SETD2", "FBXW11", "TLR4", "RANBP3", "PRKACA")	0
GO_CELLULAR_HORMONE_METABOLIC_PROCESS	0.14806	0.333677	-0.360519	-1.25444	6162	35	c("RBP4", "SULT1A1", "RETSAT", "RBP1", "STARD3", "RDH11", "STAT5B", "SCARB1", "ECE1")	0
GO_PTERIDINE_CONTAINING_COMPOUND_METABOLIC_PROCESS	0.0207539	0.0811009	0.549652	1.61686	1174	22	c("MTHFD2", "GCH1", "ATIC", "PCBD2", "TYMS", "SHMT2", "SHMT1", "QDPR", "GGH", "PTS")	0
GO_BONE_REMODELING	0.110576	0.276962	-0.480557	-1.36959	4916	16	c("CTHRC1", "NOTCH2", "ADRB2", "EPHA2", "TGFB1", "TGFB3", "RASSF2", "LRRK1", "CTNNB1", "RAB3D", "SRC")	0
GO_FORMATION_OF_TRANSLATION_PREINITIATION_COMPLEX	0.0201763	0.0794816	0.593773	1.63516	1125	17	c("EIF3C", "EIF2D", "EIF3I", "EIF3D", "EIF3B", "DENR", "EIF3F", "EIF3G", "EIF3H")	0
GO_POSITIVE_REGULATION_OF_INTERFERON_BETA_PRODUCTION	0.13302	0.312052	-0.428698	-1.31324	5794	21	c("IRF1", "ZBTB20", "DDX58", "DDX3X", "IFNAR1", "POLR3B", "TLR4", "RNF135", "HMGB2")	0
GO_REGULATION_OF_PROTEIN_SECRETION	0.429899	0.62362	-0.217424	-1.00858	14248	163	c("NNAT", "RBP4", "ITPR2", "SRCIN1", "PFKFB2", "IRS2", "FOXP1", "IRS1", "NR1D1", "RHBDF2", "CADM1", "RFX3", "ARFIP1", "ARNTL", "PRKCE", "GOLPH3L", "PIM3", "GLUL", "SOX4", "ANG", "CACNA1A", "MARCKS", "PRKCA", "TCF7L2", "C2CD2L", "STXBP5", "MIDN", "IFNAR1", "IL17RA", "F2RL1", "JAK2", "ABL1", "EXPH5", "LLGL1", "TLR4", "GPAM", "IL33", "SPTBN1", "REST", "EZR", "PLA2G1B")	0
GO_REGULATION_OF_PEPTIDYL_TYROSINE_PHOSPHORYLATION	0.255351	0.463308	-0.258451	-1.1009	9353	95	c("FGFR3", "SRCIN1", "EGFR", "NRP1", "EPHA7", "SOCS3", "ERRFI1", "ERBB3", "SH3BP5L", "YES1", "UNC119", "PRKCE", "CAV1", "ERCC6", "RAP2C", "APP", "DVL2", "IFNAR1", "PRKCD", "PSEN1", "CD36", "ARHGEF2", "IL6ST", "JAK2", "ABL1", "ADAM17")	0
GO_RESPONSE_TO_INSULIN	0.542587	0.708661	0.231604	0.959637	35437	128	c("PPARG", "FABP3", "GOT1", "SLC25A33", "EIF4EBP1", "TRIB3", "GSTP1", "ATP6V1D", "ATP6V0B", "PTPN2", "HIF1A", "CRY1", "ATP6V1G1", "ATP6V1E1")	0
GO_REGULATION_OF_MUSCLE_CELL_APOPTOTIC_PROCESS	0.186512	0.384412	-0.398333	-1.23477	8091	22	c("PDCD4", "LIFR", "SIRT1", "CAV1", "LRP6", "JAK2", "PDPK1", "BAG3", "HMGCR", "ILK")	0
GO_POSITIVE_REGULATION_OF_NIK_NF_KAPPAB_SIGNALING	0.991106	1	0.172447	0.482162	55491	18	c("MALT1", "RPS3", "IRAK1", "ZFP91", "COPS8", "ACTN4", "TRAF2", "TRAF4", "HMGB1")	0
GO_REGULATION_OF_CARBOHYDRATE_METABOLIC_PROCESS	0.484994	0.665274	-0.234305	-0.983775	18050	87	c("SIRT1", "PFKFB2", "IRS2", "INSR", "IRS1", "NR1D1", "NCOA2", "DDIT4", "SIK1", "NFKB1", "PRKCE", "INPP5K", "CLK2", "MIDN", "FOXO1", "RANBP2", "LCMT1")	0
GO_NEGATIVE_REGULATION_OF_SYNAPTIC_TRANSMISSION	0.473645	0.657893	-0.29876	-0.985894	20181	28	c("NPY2R", "SHANK2", "PLK2")	0
GO_B_CELL_ACTIVATION	0.525546	0.695101	0.268713	0.958283	31567	53	c("BAX", "BST2", "CTPS", "HSPD1", "PTPN2", "MALT1", "ATP11C", "EXOSC3", "BATF", "JAK3")	0
GO_REGULATION_OF_NEURON_DIFFERENTIATION	3.42501e-05	0.000592385	-0.357893	-1.7617	0	260	c("FSTL4", "KLF4", "NGEF", "DIXDC1", "ID4", "SRCIN1", "ADAMTS1", "SEMA4C", "ID2", "NRP1", "CAPRIN2", "SEMA5A", "BMP4", "ETV5", "TGIF2", "ID1", "PLK2", "LIMK1", "EPHA7", "JAG1", "NEDD4L", "BCL6", "SCARF1", "MAGI2", "ZMYND8", "ANKRD27", "ENC1", "SLIT3", "FGFR1", "KIF13B", "ADCY6", "SSH2", "HMG20A", "RAPGEF2", "PLXNB1", "DPYSL2", "BCL11B", "SGK1", "EFEMP1", "PLXNA2", "NFATC4", "TLE6", "CAV1", "ARHGE…	0
GO_NEGATIVE_REGULATION_OF_NF_KAPPAB_TRANSCRIPTION_FACTOR_ACTIVITY	0.208121	0.410432	0.35828	1.19364	12208	38	c("PKHD1", "SETD6", "TRIM37", "ZC3H12A", "PYCARD", "DNAJA3", "NFKBIL1", "RBCK1", "IRAK2", "ANXA4", "BRMS1")	0
GO_PROTEIN_POLYUBIQUITINATION	0.795947	0.898274	0.196909	0.863586	54441	196	c("PSMB9", "CDC34", "FBXO4", "PSMB8", "PSMB5", "MARCH5", "PSMA3", "FBXO31", "STUB1", "PSMB10", "UBA52", "FBXO6", "RNF115", "PSMB3", "PSMC5", "PSMD14", "RBCK1", "PSMC6", "RBX1", "UBE2F", "PSMD11", "PSMA4", "PSMA1", "UBC", "PSMB2", "ANAPC11", "PSMD13", "PSMB1", "PSMD2", "PSMD12", "PSMD1", "PSMC1", "PSMA2", "PSMA7", "PSMC4", "ANAPC10", "PSMD8", "UBE2E1", "PSMC2", "PSMB6", "PSMB7", "PSMD7", "RNF126",…	0
GO_RIBONUCLEOPROTEIN_COMPLEX_LOCALIZATION	0.339145	0.543785	0.266038	1.06358	21592	101	c("RRS1", "RAN", "SDAD1", "NUP35", "RPSA", "NOP58", "RBMX2", "NUP93", "NUP37", "NUP85", "NXF1", "RPS28", "BUD13", "RPS15", "RAE1", "THOC5", "SEH1L", "NUP205", "U2AF1", "EIF4A3", "SRSF5", "EIF6", "EIF5A", "DDX39B", "PRPF31", "NUP43", "NMD3", "NUP62", "SRSF6", "SRRM1", "NUP50", "EIF4E", "ZC3H3", "CPSF2", "THOC7", "NCBP2", "THOC6", "THOC1", "ENY2", "CPSF1", "NCBP1", "DDX19A")	0
GO_REGULATION_OF_MRNA_3_END_PROCESSING	0.379798	0.579712	-0.335463	-1.05202	16385	23	c("TOB1", "CNOT1", "ZFP36", "TNRC6B", "PAF1", "CPEB3", "TNRC6C", "CTR9", "RNF20", "CCNT1", "RNF40")	0
GO_REGULATION_OF_PEPTIDE_TRANSPORT	0.0673345	0.195451	-0.291595	-1.27395	2412	110	c("NNAT", "NPY2R", "RBP4", "ITPR2", "PFKFB2", "IRS2", "IRS1", "NR1D1", "RFX3", "ARNTL", "PRKCE", "PIM3", "IL18R1", "GLUL", "SOX4", "CACNA1A", "MARCKS", "PRKCA", "TCF7L2", "C2CD2L", "GABBR1", "MIDN")	0
GO_POSITIVE_REGULATION_OF_ION_TRANSPORT	0.267729	0.476307	0.277819	1.10889	17033	100	c("MIF", "LGALS3", "ADORA1", "BAX", "P2RY2", "B2M", "GSTO1", "GSTM2")	0
GO_ATP_BIOSYNTHETIC_PROCESS	0.000209842	0.0021828	0.662711	2.01043	11	25	c("ALDOA", "CHCHD10", "ATP5B", "ATP5C1", "ATP5G1", "ATP5G3", "ATP5A1", "ATP5E", "STOML2", "ATP5L", "ATP5F1", "ATP5D", "ATP5J2", "ATP5J", "ATP5H", "ATP5G2", "ATP6V0A1")	0
GO_CANONICAL_WNT_SIGNALING_PATHWAY	2.50407e-05	0.000535348	-0.604552	-2.3069	0	53	c("KLF4", "DIXDC1", "NR4A2", "FZD7", "FZD5", "ZNRF3", "KDM6A", "TCF7L1", "WNT7B", "FZD8", "RARG", "CAV1", "TBL1XR1", "PTK7", "SOX4", "FZD3", "FZD1", "TCF7L2", "BCL9L", "DVL2", "PSEN1", "LRP6")	0
GO_ACUTE_INFLAMMATORY_RESPONSE	0.00230298	0.0157649	0.587813	1.81551	131	27	c("ASS1", "PTGES", "F3", "NUPR1", "HP", "PLSCR1", "HIF1A", "ITIH4", "HFE", "B4GALT1")	0
GO_NUCLEOBASE_METABOLIC_PROCESS	0.0123872	0.0569307	0.538616	1.66357	709	27	c("AOX1", "TYMS", "GMPR", "GMPR2", "RRM1", "CMPK1", "UMPS", "SHMT1", "UCK2", "APRT", "DPYD")	0
GO_HUMORAL_IMMUNE_RESPONSE	0.0170966	0.070835	0.531712	1.62771	978	26	c("SLPI", "CLU", "BST2", "C1QBP", "B2M", "ST6GAL1", "RPL39", "C3", "PSMB10")	0
GO_PHAGOSOME_MATURATION	0.0901359	0.24422	0.480608	1.39743	5086	21	c("ATP6V1D", "ATP6V0B", "ATP6V1G1", "ATP6V1E1", "ATP6V1F", "SYT7", "ATP6V0D1", "ATP6V1H", "ATP6V0A1", "ATP6V1A")	0
GO_CHROMATIN_MODIFICATION	3.91114e-05	0.000622073	-0.322542	-1.65038	0	373	c("BCORL1", "HIST4H4", "PRMT8", "BAHCC1", "SIRT1", "ING1", "TET1", "CECR2", "CBX7", "SATB1", "SAP18", "SETD1B", "MBTD1", "PER1", "CRTC2", "RPS6KA4", "NCOA2", "HMG20A", "TET2", "ATAD2", "PHF21A", "KDM6A", "SAP130", "BANP", "LDB1", "HDAC7", "PHF13", "MSL2", "CDK2", "KDM5B", "RSF1", "SMARCC2", "JARID2", "RYBP", "NASP", "ARID4A", "TBL1XR1", "SIN3A", "KDM4B", "ATXN7", "BRD3", "PHF8", "KDM6B", "KDM3B",…	0
GO_MYELOID_LEUKOCYTE_ACTIVATION	0.38679	0.585702	0.307228	1.04541	22873	42	c("CLU", "CX3CL1", "ANXA3", "PYCARD", "RELB", "CSF2", "BATF", "SNAP23", "STXBP2")	0
GO_ANTERIOR_POSTERIOR_PATTERN_SPECIFICATION	0.000419298	0.00395358	-0.444194	-1.8209	15	76	c("HHEX", "ZBTB16", "BMP4", "ACVR2B", "FZD5", "KDM6A", "LDB1", "PLXNA2", "RARG", "FRS2", "NOTCH1", "VANGL2", "AXIN2", "EPB41L5", "PCGF2", "HNF1B", "SCMH1", "PBX3", "PBX1", "NR2F2", "RNF2", "PSEN1", "LRP6", "PGAP1", "PRKDC", "TGFBR1", "ETS2", "MIB1", "ACVR2A", "ABI1", "SHH", "CELSR2", "HIPK1", "SSBP3", "EP300", "RBPJ")	0
GO_POSITIVE_REGULATION_OF_CELL_DIVISION	0.703013	0.836019	0.242622	0.857955	41978	51	c("PDGFA", "CENPV", "YBX1", "VEGFB", "RANBP1", "BECN1", "GIPC1", "NSMCE2", "BTC", "ANAPC11", "SIRT2", "ANAPC10", "PHB2")	0
GO_PIGMENT_BIOSYNTHETIC_PROCESS	0.162973	0.356298	0.401089	1.25979	9383	29	c("SHMT1", "APRT", "TMEM14C", "TSPO", "UROS", "HMBS", "SLC25A39", "FXN", "ATPIF1", "DDT", "PRPS1", "FECH", "ALAS1", "COX15", "COX10", "ALAD")	0
GO_ERBB_SIGNALING_PATHWAY	0.0466623	0.150379	-0.367027	-1.40588	1857	54	c("EGFR", "USP8", "PIK3R1", "DGKD", "ERBB3", "ERBB2", "EFEMP1", "PIK3CA", "PLCG1", "HBEGF", "GRB7", "CBL", "ABL1", "PDPK1", "ADAM17", "GAB1", "EPS15", "SOCS5", "SOS1", "NRAS", "TGFB1")	0
GO_EMBRYONIC_ORGAN_MORPHOGENESIS	2.7804e-05	0.000559539	-0.50688	-2.20741	0	108	c("CTHRC1", "RBP4", "FBN2", "INSIG1", "ID2", "NRP1", "BMP4", "OVOL2", "MAFB", "FZD5", "LRIG1", "FGFR1", "KDM6A", "EFEMP1", "NR4A3", "SEC24B", "RARG", "FRS2", "NOTCH1", "PTK7", "FGFR2", "VANGL2", "FZD3", "PCGF2", "HNF1B", "CLIC5", "NDST1", "DVL2", "YAP1", "PSEN1", "MMP14", "EPHA2", "CHD7", "SPRY2", "GRHL2", "GJB6", "TGFBR1", "SETD2", "C2CD3", "IFT172", "ACVR1", "PHACTR4", "MIB1", "SP3", "ARID1A", …	0
GO_REPRODUCTIVE_SYSTEM_DEVELOPMENT	0.00118252	0.00914423	-0.317772	-1.5164	36	202	c("RBP4", "BCL2L11", "ID4", "ADAMTS1", "NCOA4", "EGFR", "PLCD3", "BMP4", "VDR", "SIRT1", "OVOL2", "PRDM1", "EPAS1", "DHCR24", "FZD5", "MERTK", "SOCS3", "INSR", "SLIT3", "NCOA2", "CEBPA", "WNT7B", "KDM5B", "RARG", "FRS2", "NOTCH1", "MSH2", "NASP", "ARID4A", "FGFR2", "NKX2-1", "JUNB", "SLIT2", "GATA6", "ANG", "STAT5B", "HNF1B", "RNF38", "KDM5A", "MEN1", "KDM3A", "NR2F2", "ARID4B", "NRIP1", "MMP14",…	0
GO_CYTOSOLIC_CALCIUM_ION_TRANSPORT	0.486027	0.666349	-0.33208	-0.976136	21390	18	c("ITPR2", "BBC3", "PRKCE")	0
GO_REGULATION_OF_SPINDLE_ORGANIZATION	0.843972	0.927089	0.26341	0.713604	46869	16	c("PSRC1", "CHMP3", "CHMP4B", "CHMP2A")	0
GO_POSITIVE_REGULATION_OF_CATABOLIC_PROCESS	0.656652	0.797753	0.203107	0.930003	47121	287	c("CLU", "BAX", "PSMB9", "TRIB3", "ENTPD5", "GCLC", "HSPBP1", "PSMB8", "PSMB5", "RIPK2", "PSMA3", "RHBDD1", "ZC3H12A", "HIF1A", "ENDOG", "SQSTM1", "MAD2L1", "STUB1", "PSMB10", "BECN1", "UBA52", "NDUFA13", "CCDC22", "NSMCE2", "PSMB3", "SVIP", "PARK7", "PSMC5", "RHBDD3", "PSMD14", "PSMC6", "PSMD11", "PSMA4", "PSMA1", "UBC", "PSMB2", "ANAPC11", "PSMD13", "POLR2G", "PSMB1", "ATG7", "PSMD2", "HERPUD1"…	0
GO_GLIOGENESIS	0.155522	0.344909	0.311813	1.20943	9737	84	c("PHGDH", "CLU", "GSTP1", "HEXB", "AREG", "ANXA1", "HDAC11", "EPHA4", "SKI", "EIF2B3", "CNP", "EIF2B5")	0
GO_PEPTIDYL_THREONINE_MODIFICATION	0.0727977	0.208411	-0.394041	-1.38063	3026	36	c("MAPK8", "CLK1", "MAP3K12", "PRKCA", "LMTK2", "PRKCD", "PDPK1", "TGFBR1", "TAF1", "HIPK3", "PRKACA", "ACVR1", "NLK")	0
GO_MATURATION_OF_5_8S_RRNA_FROM_TRICISTRONIC_RRNA_TRANSCRIPT_SSU_RRNA_5_8S_RRNA_LSU_RRNA_	0.045651	0.147608	0.543964	1.52093	2555	18	c("RRS1", "RPSA", "EXOSC8", "WDR12", "EXOSC3", "NOP14", "PES1", "EXOSC9", "RPS21")	0
GO_ANTIGEN_PROCESSING_AND_PRESENTATION	0.000168771	0.00182036	0.428232	1.77056	10	126	c("PSMB9", "B2M", "CYBA", "KDM5D", "PSMB8", "PSMB5", "RAET1E", "PSMA3", "AP1S1", "RELB", "PSMB10", "HFE", "PSMB3", "TAP2", "SAR1B", "AP1M2", "PSMC5", "PSMD14", "PSMC6", "PSMD11", "PSMA4", "PSMA1", "PSMB2", "PSMD13", "SEC13", "AP2M1", "PSMB1", "PSMD2", "PSMD12", "PSMD1", "PSMC1", "CTSD", "PSMA2", "PSMA7", "PSMC4", "CLTA", "PSMD8", "DCTN3", "PSMC2", "PSMB6", "PSMB7", "PSMD7", "PSMB4", "PSMA6", "DCT…	0
GO_CELLULAR_AMINO_ACID_CATABOLIC_PROCESS	0.393719	0.591691	0.282708	1.03664	23993	61	c("GOT1", "DDO", "CDO1", "THNSL2", "AASS", "GCAT", "HIBADH", "ASRGL1", "ABHD12", "GCSH", "SHMT1", "ADO")	0
GO_MAINTENANCE_OF_LOCATION	0.912195	0.965368	-0.184131	-0.78128	33524	93	c("FBN2", "ANK3", "TAF8", "THRA", "CAV1", "SUN2", "TOPORS", "PINK1", "ATP7B", "STAT5B", "GM2A", "NFKBIA", "NRIP1", "CD36", "HSPA5", "SYNE2", "SUN1", "EZR", "OS9", "SLC30A7", "HSP90B1", "NBL1", "PKD1", "GOPC", "GRIK5", "UVRAG", "TLN1", "JUP", "PKD2", "TAF3", "BCL3", "B4GALNT1", "MXI1", "SUFU", "GOLPH3")	0
GO_NEPHRON_EPITHELIUM_DEVELOPMENT	0.000731386	0.006251	-0.529584	-1.90063	29	40	c("BMP4", "GDNF", "PTCH1", "JAG1", "MAGI2", "FGF1", "MTSS1", "WNT7B", "NOTCH1", "HNF1B", "PBX1", "GZF1", "LAMB2", "IRX2", "ILK", "PKD1", "SHH", "MYO1E", "PKD2", "LAMA5", "IQGAP1")	0
GO_NEGATIVE_REGULATION_OF_RECEPTOR_ACTIVITY	0.122033	0.296814	0.474884	1.34578	6853	19	c("GSTO1", "GSTM2", "CBLC", "PPARGC1A", "HFE", "ZGPAT")	0
GO_KERATINOCYTE_DIFFERENTIATION	0.307135	0.511834	-0.313146	-1.0972	12770	36	c("PPL", "JAG1", "TXNIP", "BCL11B", "NOTCH1", "CASP3", "CLIC4", "YAP1", "EPHA2", "EXPH5", "PPHLN1", "PIP5K1A", "LATS2", "IRF6", "STK4")	0
GO_POSITIVE_REGULATION_OF_CALCIUM_ION_TRANSMEMBRANE_TRANSPORT	0.48358	0.665274	0.323705	0.982004	27653	25	c("BAX", "GSTO1", "GSTM2")	0
GO_NEGATIVE_REGULATION_OF_EPITHELIAL_CELL_MIGRATION	0.101448	0.261722	-0.398542	-1.33568	4281	30	c("KLF4", "AGER", "STARD13", "NOTCH1", "PTPRG", "SLIT2", "NR2F2")	0
GO_CELL_REDOX_HOMEOSTASIS	0.00937758	0.0460683	0.477464	1.64032	556	44	c("GPX1", "CYBA", "GCLC", "GSR", "PTGES2", "QSOX1", "TXNRD1", "DNAJC10", "TXN2", "GLRX2", "TMX2", "GLRX3", "AIFM3", "TXNL1", "QSOX2", "DDIT3", "TXNDC9", "AIFM1", "EGLN2", "TXNRD2")	0
GO_POSITIVE_REGULATION_OF_PROTEIN_SECRETION	0.633473	0.781163	-0.221228	-0.918791	23784	82	c("NNAT", "RBP4", "PFKFB2", "IRS2", "CADM1", "PRKCE", "GOLPH3L", "GLUL", "SOX4", "ANG", "TCF7L2", "C2CD2L", "IFNAR1", "IL17RA", "F2RL1", "JAK2", "ABL1", "EXPH5", "IL33", "SPTBN1", "EZR", "PLA2G1B")	0
GO_POSITIVE_REGULATION_OF_CYTOSKELETON_ORGANIZATION	0.509835	0.682035	-0.229018	-0.974072	18739	94	c("SEMA5A", "ID1", "LIMK1", "CDC42EP5", "CDC42EP3", "JMY", "TUBGCP4", "PRKCE", "BAG4", "CAV1", "SDC4", "WIPF2", "CDKN1B", "CLASP1", "BAIAP2L1", "CDC42EP4", "BCAS3")	0
GO_RESPONSE_TO_KETONE	0.0152467	0.0655385	-0.339369	-1.44836	557	96	c("ARG1", "KLF4", "ABHD2", "FBXO32", "ADAMTS1", "AGER", "BMP4", "DUSP1", "TXNIP", "SOCS3", "INSR", "SLIT3", "ADCY6", "ERRFI1", "KLF2", "HMGCS2", "PRKCE", "CAV1", "NASP", "SIN3A", "RAMP2", "JUNB", "SLIT2", "KLF9", "FOSB", "FOXO1")	0
GO_NEGATIVE_REGULATION_OF_PROTEIN_KINASE_B_SIGNALING	0.205995	0.408773	0.392419	1.21202	11806	27	c("PHLDA3", "PKHD1", "MUL1")	0
GO_REGULATION_OF_ENDOTHELIAL_CELL_MIGRATION	2.562e-05	0.000535348	-0.542571	-2.13583	0	62	c("KLF4", "AGER", "NRP1", "SEMA5A", "BMP4", "NRP2", "STARD13", "FOXP1", "FGFR1", "FGF1", "MET", "SPARC", "HDAC7", "NOTCH1", "RHOB", "PLCG1", "SLIT2", "PRKCA", "AMOTL1", "BCAS3", "NR2F2", "SCARB1", "EPHA2", "PRKD2", "PDPK1")	0
GO_NEURON_NEURON_SYNAPTIC_TRANSMISSION	0.390817	0.589481	0.389388	1.05489	21703	16	c("SLC1A4", "PARK7", "RASD2", "VDAC1", "NAPA")	0
GO_INNER_MITOCHONDRIAL_MEMBRANE_ORGANIZATION	0.00108385	0.00853937	0.722915	1.92593	59	15	c("BAX", "CHCHD6", "TIMM10", "APOO", "SAMM50", "TIMM9", "AFG3L2", "NDUFA13")	0
GO_CILIUM_MORPHOGENESIS	0.909253	0.96348	-0.184469	-0.788692	33224	97	c("CCNO", "CDC14A", "ABCC4", "TROVE2", "RFX3", "UNC119B", "ABLIM1", "NOTCH1", "VANGL2", "FNBP1L", "POC1B", "OCRL", "PCNT", "IFT20", "WWTR1", "TTC21B", "DYNLL1", "NEK1")	0
GO_ENERGY_COUPLED_PROTON_TRANSPORT_DOWN_ELECTROCHEMICAL_GRADIENT	0.000178047	0.00190636	0.715988	2.02905	9	19	c("ATP5B", "ATP5C1", "ATP5G1", "ATP5G3", "ATP5A1", "ATP5E", "STOML2", "ATP5L", "ATP5F1", "ATP5D", "ATP5J2", "ATP5J", "ATP5H", "ATP5G2", "ATP6V0A1")	0
GO_CELLULAR_MODIFIED_AMINO_ACID_BIOSYNTHETIC_PROCESS	0.00267062	0.0176839	0.556173	1.78517	154	32	c("MTHFD2", "ALDH18A1", "GCH1", "ATIC", "GCLC", "GCLM", "MAT1A", "CHAC2", "PLSCR1", "GSS")	0
GO_PROTEIN_LOCALIZATION_TO_VACUOLE	0.975357	0.994155	-0.175011	-0.616939	40410	37	c("NRP1", "ZFYVE16", "TOLLIP", "RAB35", "ACAP2", "MICALL1", "SMURF1", "SNX16", "GCC2")	0
GO_CELLULAR_RESPONSE_TO_HYDROGEN_PEROXIDE	0.101389	0.261722	-0.353311	-1.30117	4115	45	c("ARG1", "KLF4", "AGER", "SIRT1", "KLF2", "RHOB", "KDM6B", "PCGF2", "MAP3K5", "FOXO1", "PRKCD", "MAPK7", "ABL1", "CBX8")	0
GO_REGULATION_OF_ORGAN_GROWTH	0.103308	0.264885	-0.383495	-1.32547	4318	34	c("RBP4", "BCL2L11", "FGFR1", "DUSP6", "NOTCH1", "FGFR2", "GATA6")	0
GO_POSITIVE_REGULATION_OF_CELL_GROWTH	0.670547	0.809587	-0.216695	-0.902607	25168	83	c("EGFR", "NRP1", "SEMA5A", "LIMK1", "NEDD4L", "ERBB2", "SGK1", "HBEGF", "DDX3X", "ADNP2", "CDKN2AIP", "MACF1", "RPS6KA3", "MMP14", "CDKL5", "TGFBR1", "ADAM17")	0
GO_BONE_MINERALIZATION	0.000158393	0.00172754	-0.721393	-2.08695	6	17	c("CLEC3B", "FGFR3", "EIF2AK3", "KLF10", "FGFR2", "AXIN2", "PKDCC", "TUFT1")	0
GO_REGULATION_OF_TRANSMEMBRANE_RECEPTOR_PROTEIN_SERINE_THREONINE_KINASE_SIGNALING_PATHWAY	0.132739	0.311643	-0.273425	-1.19346	4776	109	c("FBN2", "BAMBI", "BMP4", "ACVR2B", "SIRT1", "MAGI2", "BMP3", "TGFB1I1", "TOB1", "VASN", "CITED2", "CAV1", "NOTCH1", "SNX25", "NKX2-1", "FZD1", "GATA6", "FURIN", "BCL9L", "FLCN", "LEMD3", "CTDSPL2", "MEN1", "NEO1", "SMURF2", "WWTR1", "HSPA5", "TRIM33", "MTMR4", "ABL1", "PRDM16", "PDPK1", "TGFBR1", "ADAM17", "SKIL", "XIAP", "ACVR1", "MECOM", "ACVR2A", "ITGA3", "NBL1", "SMURF1", "SMAD6", "ILK")	0
GO_OVULATION_CYCLE_PROCESS	0.462203	0.651407	-0.27947	-0.991782	19106	38	c("ADAMTS1", "BMP4", "SIRT1", "SLIT3", "SLIT2", "ANG", "STAT5B", "NRIP1", "MMP14", "TAF4", "CASP2")	0
GO_POSITIVE_REGULATION_OF_CELL_ADHESION	0.337026	0.54197	-0.226723	-1.04522	11256	156	c("NPY2R", "UNC13D", "AGER", "ZBTB16", "EFNB1", "EFNB2", "CD83", "PIK3R1", "ANK3", "LDB1", "ERBB2", "YES1", "NR4A3", "PRKCE", "CITED2", "BAG4", "CAV1", "PIK3CA", "SDC4", "EPB41L5", "CYTH3", "PRKCA", "STAT5B")	0
GO_CEREBRAL_CORTEX_DEVELOPMENT	0.0129899	0.0587764	-0.411882	-1.56589	520	52	c("DIXDC1", "EGFR", "NRP1", "FGFR1", "SRGAP2", "CCDC141", "BTBD3", "NKX2-1", "LAMB1", "SLIT2", "SLC38A2", "PSEN1", "COL3A1", "SOCS7", "LRP6", "MDK")	0
GO_ENDOCRINE_PANCREAS_DEVELOPMENT	0.24217	0.448298	-0.394592	-1.17717	10615	19	c("BMP4", "EIF2AK3", "RFX3", "SOX4", "GATA6", "HNF1B", "FOXO1", "MEN1")	0
GO_REGULATION_OF_INTERLEUKIN_8_PRODUCTION	0.822069	0.914	-0.234879	-0.767567	35089	27	c("KLF4", "RIPK1", "DDX58", "LBP", "F2RL1", "PRKD2", "TLR4")	0
GO_RNA_PHOSPHODIESTER_BOND_HYDROLYSIS	0.257374	0.46584	0.288625	1.12089	16106	85	c("RRS1", "RNASEH2B", "FEN1", "POP7", "DBR1", "ZC3H12A", "RPSA", "RPP40", "EXOSC8", "RPP30", "EXOSC3", "TSEN2", "REXO2", "NOP14", "EXOSC9", "CSTF1", "PDE12", "RNASEH2C", "PNPT1", "TSEN15", "RPS21", "EXOSC5", "RCL1", "NOB1", "CSTF3")	0
GO_ORGANIC_ACID_METABOLIC_PROCESS	1.28888e-05	0.000400569	0.402685	1.93554	0	492	c("PHGDH", "ASNS", "MTHFD2", "PPARG", "MIF", "FABP3", "GOT1", "ALDH18A1", "DDO", "CDO1", "ASS1", "THNSL2", "PFKP", "PSAT1", "RENBP", "SARS", "ARG2", "PTGES", "ME1", "HKDC1", "ALDOA", "MECR", "GAPDH", "ENO3", "AASS", "GSTO1", "ENO1", "CARS", "HEXB", "MRPL39", "PEPD", "GPX1", "AARS", "GCH1", "PGAM1", "ODC1", "ST6GAL1", "PAM", "ATIC", "GCLC", "GCAT", "THNSL1", "PPA1", "FARSB", "SDHB", "EPRS", "NDUFA…	0
GO_CYCLIC_NUCLEOTIDE_MEDIATED_SIGNALING	0.0779276	0.219867	-0.515658	-1.44286	3478	15	c("ADCY7", "ADCY6", "RAPGEF2", "ADCY9", "MAPK7", "CD36")	0
GO_POSITIVE_REGULATION_OF_PHOSPHOLIPID_METABOLIC_PROCESS	0.479002	0.661996	-0.328887	-0.981154	20997	19	c("FGFR3", "VAV2", "IRS1", "ATG14", "PRKCD", "AMBRA1")	0
GO_REGULATION_OF_SYMBIOSIS_ENCOMPASSING_MUTUALISM_THROUGH_PARASITISM	0.31834	0.522171	0.260075	1.07164	20658	123	c("SLPI", "BST2", "IFITM3", "PPIH", "PPIE", "FUCA2", "PLSCR1", "ZC3H12A", "SQSTM1", "GTF2F1", "GTF2F2", "SRPK2", "TAP2", "POLR2G", "CHMP3", "TRIM11", "TARBP2", "VAPA", "PPID", "SNX3", "STOM", "SMARCA4", "JUN", "POLR2K", "SNF8", "TRIM13", "PPIA", "STAT1", "POLR2F", "RAD23A", "CTDP1", "EXOC7", "TAP1", "PFN1", "TMPRSS2", "CHMP4B", "SMARCB1", "SRPK1", "YTHDC2", "CHMP2A", "IFITM2", "TRIM35", "TIRAP", …	0
GO_RESPONSE_TO_GROWTH_HORMONE	0.651072	0.793404	0.312647	0.86098	36334	17	c("ASS1", "IGFBP5", "JAK3", "GHR")	0
GO_G1_DNA_DAMAGE_CHECKPOINT	0.726939	0.849107	0.236245	0.84817	43760	55	c("CDKN1A", "BAX", "RPS27L", "SFN", "TFDP1", "FBXO31", "UBA52")	0
GO_RESPONSE_TO_OXYGEN_LEVELS	0.265262	0.47359	-0.230215	-1.07669	8672	173	c("ITPR2", "AGER", "NDRG1", "CAT", "APAF1", "SIRT1", "TBL2", "EPAS1", "NR4A2", "SOCS3", "DDIT4", "CRYAB", "VASN", "BBC3", "PRKCE", "CITED2", "CAV1", "NOTCH1", "CPEB4", "PDLIM1", "POLG", "RAMP2", "PINK1", "CDKN1B", "GATA6", "ANG", "PPP1R15A", "STAT5B", "CASP3", "FOXO1", "KDM3A", "HIF1AN", "DNMT3A", "PLK3", "BNIP3L", "TFRC", "ADRB2", "CREB1", "BACH1", "MECP2", "MMP14", "ECE1", "NRF1", "SCAP", "POLB…	0
GO_POSITIVE_REGULATION_OF_IMMUNE_SYSTEM_PROCESS	0.248985	0.456576	0.230144	1.08236	18579	378	c("MIF", "AQP3", "LGALS3", "CLU", "CDKN1A", "CX3CL1", "BAX", "PSMB9", "C1QBP", "WIPF3", "B2M", "LY96", "CYBA", "CD14", "PPARGC1B", "ANXA1", "LAMP1", "HSPD1", "ACTG1", "PSMB8", "PSMB5", "RIPK2", "SERPINE1", "HMOX1", "ADORA2B", "PHB", "PLSCR1", "PSMA3", "UNC93B1", "CTSB", "HIF1A", "MALT1", "PYCARD", "VEGFB", "DNAJA3", "C3", "PRR5", "RELB", "THBS1", "HSPH1", "STOML2", "PSMB10", "ARPC1B", "UBA52", "A…	0
GO_POSITIVE_REGULATION_OF_CALCIUM_ION_TRANSMEMBRANE_TRANSPORTER_ACTIVITY	0.525082	0.6948	-0.318065	-0.948869	23017	19	c("HSPA2", "BMP4", "STIM1")	0
GO_REGULATION_OF_RECEPTOR_MEDIATED_ENDOCYTOSIS	0.634545	0.781286	-0.246652	-0.899269	25877	43	c("APOC1", "NEDD4L", "MAGI2", "UNC119", "PIK3CB", "SYNJ1", "CBL")	0
GO_POSITIVE_REGULATION_OF_LYMPHOCYTE_MEDIATED_IMMUNITY	0.386895	0.585702	0.346735	1.05187	22124	25	c("B2M", "LAMP1", "HSPD1", "MALT1", "C3", "EXOSC3")	0
GO_POSITIVE_REGULATION_OF_BIOMINERAL_TISSUE_DEVELOPMENT	0.00873422	0.043694	-0.604832	-1.74975	385	17	c("FBN2", "BMP4", "ACVR2B", "ADRB2", "PKDCC", "ACVR1", "ACVR2A", "TGFB1", "GPM6B", "TGFB3")	0
GO_RESPONSE_TO_TRANSFORMING_GROWTH_FACTOR_BETA	0.147603	0.332904	-0.278561	-1.18656	5406	95	c("ARG1", "CLEC3B", "BAMBI", "ID1", "APAF1", "SMAD5", "KLF10", "WWOX", "YES1", "CAV1", "EPB41L5", "CBL", "FURIN", "CLDN5", "MEN1", "FUT8", "CREB1", "COL3A1", "MAPK7", "MTMR4", "TGFBR1", "IL1R1", "SKIL", "COL1A1", "ACVR1", "SMAD1", "NLK", "ZFHX3", "SMURF1", "SMAD6", "USP9X", "PRKCZ")	0
GO_TRANSCRIPTION_ELONGATION_FROM_RNA_POLYMERASE_II_PROMOTER	0.944854	0.982603	0.188408	0.694678	57637	63	c("MNAT1", "ELP2", "GTF2F1", "GTF2F2", "GTF2H4", "GTF2A2", "CCNH", "SSRP1", "POLR2G", "ADRM1", "POLR2K", "TAF10", "POLR2F", "CTDP1", "GTF2H5", "CDK7", "GTF2B", "GTF2E2", "POLR2H", "ELP4", "THOC7", "TAF11", "NCBP2", "ENY2", "NCBP1", "POLR2B", "POLR2E")	0
GO_OXIDATIVE_PHOSPHORYLATION	1.62075e-05	0.000400569	0.729358	2.7679	0	74	c("CHCHD10", "COX8A", "COX5A", "COX7C", "ATP5C1", "NDUFA12", "CYCS", "NDUFAB1", "UQCR11", "CYC1", "NDUFB9", "NDUFA5", "UQCRQ", "NDUFA4", "NDUFC1", "NDUFA1", "NDUFS7", "NDUFS6", "UQCRFS1", "COX6A1", "UQCR10", "NDUFA9", "COX5B", "NDUFAF1", "NDUFB6", "NDUFA10", "SDHC", "COX6B1", "UQCRC1", "COX7B", "NDUFV1", "NDUFS3", "NDUFA11", "NDUFB5", "UQCRC2", "NDUFA2", "NDUFA13", "UQCRB", "NDUFS5", "ATP5D", "ND…	0
GO_APOPTOTIC_NUCLEAR_CHANGES	0.878581	0.944195	0.250918	0.679762	48791	16	c("ENDOG", "H1F0")	0
GO_REGULATION_OF_DNA_BINDING	0.811913	0.907691	0.22465	0.791309	48471	50	c("NME1", "PINX1", "HMOX1", "SKI", "KAT2A", "HABP4", "PARK7", "DDIT3", "SIRT2", "MAD2L2", "JUN")	0
GO_IMMUNOGLOBULIN_PRODUCTION	0.949385	0.983839	0.209757	0.60241	53494	20	c("HSPD1", "EXOSC3", "BATF", "CTNNBL1", "FAS", "NBN")	0
GO_TISSUE_MIGRATION	0.0153681	0.0658663	-0.435416	-1.57944	627	42	c("FAT2", "NRP1", "EFNB2", "ID1", "TNFSF12", "EPHB4", "STARD13", "PIK3CA", "SLIT2", "PAXIP1", "EPB41L5", "PLEKHG5", "SCARB1", "GRHL2", "TGFBR1")	0
GO_RESPONSE_TO_ISCHEMIA	0.5093	0.68196	0.354659	0.960806	28283	16	c("EIF4EBP1", "PPARGC1A", "PPIF", "AIFM1", "NOL3", "MLYCD")	0
GO_ENSHEATHMENT_OF_NEURONS	0.712277	0.841546	-0.234483	-0.859158	28921	44	c("ID4", "NDRG1", "ERBB2", "NAB2", "SERINC5", "PIKFYVE", "GAL3ST1", "FAM126A", "MAL", "FIG4", "ERCC2", "ILK", "ADAM22", "SBF2", "CD9", "MPP5", "TGFB1")	0
GO_POSITIVE_REGULATION_OF_PHOSPHORUS_METABOLIC_PROCESS	0.00584056	0.0320902	-0.245583	-1.28407	133	471	c("HSPA2", "ITGA1", "GADD45B", "FGFR3", "SRCIN1", "SEMA4C", "AGER", "GADD45G", "EGFR", "NRP1", "CAPRIN2", "BMP4", "ACVR2B", "SIRT1", "MADD", "VAV2", "EPHA7", "ADCY7", "DLC1", "FZD7", "PFKFB2", "FZD5", "MAGI2", "BMP3", "SOCS3", "INSR", "FGFR1", "ADRB1", "TAOK3", "FGF1", "ADCY6", "IRS1", "RPS6KA4", "RIPK1", "ABCA1", "RB1CC1", "RAPGEF2", "MAP3K3", "ERBB3", "ERBB2", "YES1", "FZD8", "DUSP6", "STRADB",…	0
GO_DENDRITE_MORPHOGENESIS	0.435186	0.62778	-0.325964	-1.01044	18880	22	c("CTNND2", "BTBD3", "CACNA1A", "MEF2A", "KLF7", "RBFOX2", "CELSR2", "VLDLR")	0
GO_RESPONSE_TO_CAMP	0.535565	0.704842	0.27198	0.951112	31924	48	c("CDO1", "ASS1", "NME1", "PPARGC1B", "AREG", "IGFBP5")	0
GO_MYOBLAST_DIFFERENTIATION	0.0407735	0.136363	-0.490217	-1.51959	1768	22	c("EPAS1", "JAG1", "NOTCH1", "MBNL1", "TCF7L2", "REST", "HINFP", "HMGCR", "MAML1", "SHH")	0
GO_NEGATIVE_REGULATION_OF_HEMOPOIESIS	0.0133381	0.0593413	-0.3931	-1.53804	522	60	c("HIST4H4", "ZBTB16", "TMEM178", "ID2", "BMP4", "MAFB", "IRF1", "BCL6", "PIK3R1", "TOB2", "LDB1", "ERBB2", "NOTCH1")	0
GO_REGULATION_OF_MUSCLE_CELL_DIFFERENTIATION	0.014094	0.0619502	-0.369563	-1.50318	540	73	c("ID3", "FOXO4", "CTH", "EFNB2", "BMP4", "MBNL3", "SIK1", "THRA", "NOTCH1", "FGFR2", "CFLAR", "MAP3K5", "HOPX", "HIF1AN", "NR2C2", "EHD2", "MMP14", "CCNT2", "BTG1", "ABL1", "MEF2A", "RBM38", "ZFHX3", "MAML1", "ILK", "AKAP13", "SHH", "HDAC1", "TGFB1", "HDAC5", "EP300", "RBPJ")	0
GO_RESPONSE_TO_STEROL	0.410245	0.609014	-0.36916	-1.03294	18314	15	c("PTCH1", "MLC1", "ABCA1", "LRP6", "TGFBR1", "RORA", "TGFB1", "AACS")	0
GO_REGULATION_OF_ENDOPLASMIC_RETICULUM_STRESS_INDUCED_INTRINSIC_APOPTOTIC_SIGNALING_PATHWAY	0.168208	0.361632	-0.389844	-1.24903	7201	25	c("BCL2L11", "SIRT1", "EIF2AK3", "SYVN1", "BBC3")	0
GO_RIBOSOMAL_SMALL_SUBUNIT_BIOGENESIS	1.67468e-05	0.000400569	0.609474	2.15521	0	51	c("RRS1", "UTP23", "RPS27L", "BYSL", "NOC4L", "MRPS7", "RPSA", "TBL3", "MRPS11", "SRFBP1", "EMG1", "NGDN", "RPS8", "MPHOSPH10", "RPS28", "LSM6", "RPS6", "NOL11", "NOP14", "RPS24", "WDR46", "RPS10", "RPS15", "DCAF13", "FCF1", "UTP14A", "RPS16", "RPS5", "RPS7", "RPS21", "RCL1", "NOB1", "RPL38", "TSR2", "RPS17", "RPS19")	0
GO_TRABECULA_MORPHOGENESIS	0.00160348	0.0118358	-0.631753	-1.91113	69	20	c("RBP4", "FBN2", "ADAMTS1", "OVOL2", "THBS3", "PLXNB1", "NOTCH1")	0
GO_REGULATION_OF_CALCIUM_ION_IMPORT	0.0265487	0.0983546	0.466165	1.53528	1550	36	c("LGALS3", "BAX", "GSTO1", "GSTM2", "CYBA", "SLC30A1")	0
GO_CELLULAR_RESPONSE_TO_GLUCAGON_STIMULUS	0.410507	0.609092	-0.362802	-1.03399	18253	16	c("ARG1", "ADCY7", "ADCY6", "ADCY9", "GNB4")	0
GO_REGULATION_OF_METAL_ION_TRANSPORT	0.582133	0.742074	0.227268	0.942575	38028	129	c("LGALS3", "ADORA1", "BAX", "SCNN1B", "B2M", "GSTO1", "GSTM2", "CYBA", "RANGRF")	0
GO_MODIFICATION_BY_SYMBIONT_OF_HOST_MORPHOLOGY_OR_PHYSIOLOGY	0.833912	0.921211	-0.227041	-0.767001	35055	31	c("BCL2L11", "INSR")	0
GO_SISTER_CHROMATID_SEGREGATION	0.638725	0.783907	0.22977	0.909589	40475	95	c("RRS1", "PINX1", "KATNB1", "SPC24", "PSRC1", "SMC2", "MAD2L1", "ZWINT", "BECN1", "REC8", "NUP37", "NUP85", "RANGAP1", "SEC13", "CHMP3", "PMF1", "SEH1L", "PHB2", "BUB3", "NUDC", "NAA50", "RCC2", "NUP43", "RAB11A", "ITGB3BP", "CHMP4B", "DIS3L2")	0
GO_MONOSACCHARIDE_BIOSYNTHETIC_PROCESS	0.00018843	0.00200284	0.607468	1.9891	10	35	c("GOT1", "ALDOA", "GAPDH", "ENO3", "GSTO1", "ENO1", "SLC25A1", "PGAM1", "TALDO1", "PGK1", "AKR1A1", "MDH1", "MDH2", "PPARGC1A", "SLC25A12", "G6PC3", "CRY1", "PCK2")	0
GO_ORGANELLE_MEMBRANE_FUSION	0.953148	0.984024	0.189294	0.664578	56921	49	c("SNAP47", "VPS8", "TC2N", "SNAP23", "SYT7", "VPS11", "VTI1B", "BNIP1", "EEA1", "STX8", "STX3", "RAB8A", "VAMP4")	0
GO_REGULATION_OF_ERK1_AND_ERK2_CASCADE	0.11752	0.289638	-0.279843	-1.21023	4239	104	c("KLF4", "FGFR3", "EGFR", "NRP1", "BMP4", "EPHA7", "DUSP1", "SPRY1", "FGF1", "STYX", "ERRFI1", "RAPGEF2", "ERBB2", "DUSP6", "FRS2", "DSTYK", "CNKSR3", "CAV1", "FGFR2", "PRKCA", "FLCN", "NOD1", "ABCA7", "ROS1", "EPHA2", "CD36", "ECE1", "F2RL1", "PRKD2", "SPRY2", "ABL1")	0
GO_CARBOHYDRATE_DERIVATIVE_BIOSYNTHETIC_PROCESS	0.0426211	0.140669	0.271129	1.25648	3110	323	c("NT5E", "NME1", "RENBP", "ALDOA", "CHCHD10", "ALG3", "UAP1L1", "GMDS", "ENTPD5", "ATP5B", "ST6GAL1", "ATIC", "ATP5C1", "GCNT2", "TYMS", "SDF2L1", "CTPS", "ATP5G1", "HEXA", "MAT1A", "ST8SIA6", "ADSSL1", "AKR1A1", "PIGO", "ATP5G3", "PLSCR1", "NME4", "NME6", "VEGFB", "LCMT2", "ALG6", "ATP5A1", "UXS1", "SDC2", "DTYMK", "THBS1", "RRM1", "ATP5E", "STOML2", "ATP5L", "ATP5F1", "PIGK", "ATP5D", "CMPK1",…	0
GO_POSITIVE_REGULATION_OF_CELL_JUNCTION_ASSEMBLY	0.177941	0.373382	-0.452993	-1.26752	7943	15	c("CAV1", "SDC4", "ACE2", "EPB41L5")	0
GO_HEART_MORPHOGENESIS	5.54339e-05	0.000746697	-0.438019	-1.89429	1	104	c("NPY2R", "RBP4", "ADAMTS1", "ID2", "BMP4", "MYH7", "PTCH1", "OVOL2", "EPHB4", "JAG1", "DLC1", "INSR", "KDM6A", "NOTCH2", "SEC24B", "CITED2", "NOTCH1", "FGFR2", "SOX4", "VANGL2", "FZD1", "AXIN2", "GATA6", "CLDN5", "DVL2", "YAP1", "PSEN1", "CHD7", "GRHL2", "TGFBR1", "UBE4B", "COL4A3BP", "C2CD3", "IFT172", "ACVR1", "MIB1", "ILK", "ATF2", "MICAL2", "MEGF8", "SHH", "NIPBL", "SOS1")	0
GO_RAS_PROTEIN_SIGNAL_TRANSDUCTION	0.0126652	0.0576639	-0.341244	-1.46224	462	98	c("PLD1", "PLK2", "CTNNAL1", "RTKN", "LIMK1", "DHCR24", "BCL6", "CDC42EP5", "CDC42EP3", "RAPGEF2", "CNKSR1", "CDK2", "HACE1", "MYO9B", "ARHGEF1", "RHOB", "VANGL2", "RRAS2", "RGL2", "RAP2A", "RAP2C", "CDC42EP4")	0
GO_NEGATIVE_REGULATION_OF_DENDRITE_DEVELOPMENT	0.000497805	0.00454714	-0.695154	-2.01104	21	17	c("FSTL4", "NGEF", "ID1", "PLK2", "RAPGEF2", "NFATC4")	0
GO_REGULATION_OF_HORMONE_SECRETION	0.0683824	0.197586	-0.299143	-1.28387	2494	99	c("NNAT", "RBP4", "ITPR2", "PFKFB2", "IRS2", "IRS1", "NR1D1", "RFX3", "ARNTL", "KDM5B", "PRKCE", "PIM3", "GLUL", "SOX4", "CACNA1A", "MARCKS", "PRKCA", "TCF7L2", "C2CD2L", "GABBR1", "MIDN")	0
GO_REGULATION_OF_CALCIUM_ION_TRANSPORT	0.519061	0.690585	-0.23551	-0.967457	19742	77	c("HSPA2", "MYLK", "BMP4", "CAMK2G", "NOS1AP", "PRKCE", "CAV1", "STIM1", "PLCG1", "INPP5K", "DIAPH1", "AHNAK", "ADRB2", "AKAP5", "KCNE2", "ABL1", "PDPK1", "PACSIN3", "FMR1", "PRKACA", "PLA2G1B", "GNB5", "PLA2G6", "WFS1")	0
GO_SENSORY_PERCEPTION_OF_LIGHT_STIMULUS	0.0181471	0.0738773	-0.409328	-1.53571	730	49	c("TULP1", "PRCD", "RBP4", "EPAS1", "MYO9A", "TGFBI", "EFEMP1", "UNC119", "ABLIM1", "ATXN7")	0
GO_TERPENOID_METABOLIC_PROCESS	0.441327	0.632044	-0.292961	-1.00506	18484	33	c("RBP4", "HSPG2", "RETSAT", "RBP1", "SDC4", "RDH11")	0
GO_CELL_PROLIFERATION	0.00614301	0.0333755	-0.264099	-1.3372	163	335	c("PDPN", "ENPEP", "INSIG1", "DIXDC1", "FGFR3", "ID4", "HHEX", "CDC14A", "EGFR", "ID2", "FBXL7", "SEMA5A", "BMP4", "PTCH1", "MXD1", "PRDM1", "USP8", "COL4A3", "SATB1", "IRS2", "FGFR1", "ZNRF3", "TGFBI", "FGF1", "MET", "SRGAP2", "DDIT4", "KLF10", "MTSS1", "CADM1", "WNT7B", "PDS5B", "ERBB2", "ZFP36L2", "NR4A3", "TAF8", "CITED2", "PIK3CB", "FRS2", "DOCK7", "ARHGEF1", "CLK1", "NOTCH1", "NASP", "NAB2"…	0
GO_REGULATION_OF_LIPID_KINASE_ACTIVITY	0.00733371	0.0382111	-0.543407	-1.74104	313	25	c("KLF4", "FGFR3", "VAV2", "PIK3R1", "IRS1", "ATG14", "RBL2", "AMBRA1", "PPP2R5A", "PIK3R3")	0
GO_REGULATION_OF_FIBROBLAST_PROLIFERATION	0.00114313	0.00893411	0.527662	1.83679	67	47	c("PPARG", "MIF", "CDKN1A", "BAX", "GSTP1", "PDGFA", "NUPR1", "RNASEH2B", "FTH1", "SKI", "NDUFS4", "CDK4", "BTC")	0
GO_RESPONSE_TO_HORMONE	0.31032	0.515086	0.219671	1.0519	23889	469	c("ASNS", "PPARG", "FABP3", "GOT1", "ALPL", "SLC25A33", "CDKN1A", "PMEPA1", "CDO1", "ASS1", "EIF4EBP1", "NME1", "BAX", "TRIB3", "GSTP1", "ME1", "RORC", "F3", "PDGFA", "ANXA3", "PPARGC1B", "PAM", "GCLC", "AREG", "ANXA1", "H2AFZ", "SMYD3", "CYC1", "TYMS", "RAN", "OXCT1", "GNAI1", "ATP6V1D", "IGFBP5", "HMOX1", "PHB", "UQCRFS1", "ATP6V0B", "PPARGC1A", "PTPN2", "CTSB", "HIF1A", "GNG12", "CLDN4", "ENDO…	0
GO_POSITIVE_REGULATION_OF_MUSCLE_HYPERTROPHY	0.287093	0.491792	-0.408267	-1.14237	12816	15	c("NR4A3", "PRKCA", "ECE1", "IL6ST")	0
GO_EMBRYONIC_PATTERN_SPECIFICATION	2.31782e-05	0.000511033	-0.724003	-2.27049	0	23	c("ZBTB16", "NRP1", "EFNB1", "PTCH1", "FZD5", "SMAD5", "KDM6A", "FRS2", "FGFR2", "EPB41L5", "LRP6", "PGAP1", "C2CD3", "OOEP", "SMAD1", "SMAD6", "SHH")	0
GO_MULTIVESICULAR_BODY_ORGANIZATION	0.757505	0.872414	0.261292	0.799884	43376	26	c("CHMP3", "SNF8", "VPS28", "VTA1", "RAB11A", "CHMP4B", "CHMP6", "CHMP2A", "VPS37A", "CHMP1A", "TSG101", "CHMP2B", "CHMP7", "PDCD6IP", "CHMP5", "VPS36", "STAM2", "VPS4B", "VPS37C", "CHMP1B", "IST1", "RAB27A", "VPS4A", "VPS37B", "CHMP4C", "STAM")	0
GO_REGULATION_OF_CELL_GROWTH	0.31473	0.518852	0.239693	1.06312	21738	215	c("HTRA3", "PPARG", "SLC25A33", "CDKN1A", "BST2", "OSGIN1", "CYR61", "ENO1", "SEMA3C", "SLC44A4", "CYBA", "N6AMT1", "PSRC1", "SEMA3E", "IGFBP5", "SPG20", "PPT1", "TWF2", "PHB", "ADAM15", "SFN", "NME6", "CHPT1", "DDR1")	0
GO_CENTROSOME_CYCLE	0.876685	0.943154	-0.225742	-0.715514	37728	24	c("CCP110", "CDK2", "TUBGCP4")	0
GO_RESPONSE_TO_FIBROBLAST_GROWTH_FACTOR	0.191565	0.39136	-0.292049	-1.16759	7421	67	c("FGFR3", "HNRNPH1", "FGFR1", "FGF1", "ESRP1", "KDM5B", "FRS2", "DSTYK", "POLR2A", "FGFR2", "CBL", "SPRED2", "NDST1")	0
GO_NEGATIVE_REGULATION_OF_TELOMERE_MAINTENANCE_VIA_TELOMERE_LENGTHENING	0.58356	0.742597	0.334754	0.906881	32407	16	c("PINX1", "HNRNPC", "TINF2", "GNL3L", "NAT10", "MCRS1")	0
GO_NUCLEOTIDE_EXCISION_REPAIR_PREINCISION_COMPLEX_ASSEMBLY	0.233536	0.439553	0.376291	1.18189	13446	29	c("CHD1L", "MNAT1", "UBA52", "GTF2H4", "CCNH", "RBX1", "UBC", "CETN2", "RPS27A", "GTF2H5", "CDK7")	0
GO_LEARNING	0.122793	0.297862	-0.346929	-1.27117	4985	44	c("SHANK2", "PPP1R1B", "SGK1", "SYNJ1", "ATP8A1", "CLDN5", "APP", "ADRB2", "CREB1", "IFT20", "RIC8A", "MECP2")	0
GO_CILIUM_ORGANIZATION	0.957311	0.986331	-0.174268	-0.727091	35790	84	c("CCNO", "CDC14A", "ABCC4", "RFX3", "ABLIM1", "TOPORS", "VANGL2", "FNBP1L", "POC1B", "OCRL", "PCNT", "IFT20", "TTC21B", "DYNLL1", "NEK1")	0
GO_REGULATION_OF_PHOSPHOLIPASE_ACTIVITY	0.11849	0.291536	-0.436667	-1.33765	5161	21	c("FGFR3", "EGFR", "FGFR1", "PRKCE", "FGFR2", "ANG", "MARCKS", "PRKCD", "ABL1", "PDPK1", "PLA2G1B", "PRKCZ", "ABL2")	0
GO_CHONDROCYTE_DIFFERENTIATION	0.00337355	0.0214367	-0.556347	-1.8181	143	27	c("FGFR3", "BMP4", "EIF2AK3", "FGFR1", "TGFBI", "CHSY1", "RARG", "AXIN2")	0
GO_NEGATIVE_REGULATION_OF_TOR_SIGNALING	0.158235	0.348738	-0.394056	-1.26253	6774	25	c("SIRT1", "DDIT4", "ARNTL", "UBR1", "MTM1", "FLCN")	0
GO_SUBSTANTIA_NIGRA_DEVELOPMENT	0.0623724	0.18463	0.467196	1.44298	3574	27	c("COX6B1", "CKB", "NDUFS3", "CNP", "ATP5F1", "S100A1", "ATP5J", "SIRT2", "LDHA", "ACTB", "GLUD1", "YWHAQ", "SUDS3")	0
GO_MATURATION_OF_SSU_RRNA_FROM_TRICISTRONIC_RRNA_TRANSCRIPT_SSU_RRNA_5_8S_RRNA_LSU_RRNA_	0.000724588	0.00621106	0.592185	1.88806	41	31	c("RRS1", "UTP23", "BYSL", "NOC4L", "RPSA", "TBL3", "MRPS11", "EMG1", "NGDN", "RPS8", "NOP14", "RPS24", "WDR46", "DCAF13", "FCF1", "RPS16", "RPS21", "RCL1")	0
GO_REGULATION_OF_EARLY_ENDOSOME_TO_LATE_ENDOSOME_TRANSPORT	0.251147	0.458242	0.446074	1.18839	13902	15	c("SNX12", "MTMR2", "SNX3", "MAP2K1", "VPS11", "MAP2K2")	0
GO_REGULATION_OF_RECEPTOR_BIOSYNTHETIC_PROCESS	0.262293	0.471224	0.441876	1.17721	14519	15	c("PPARG", "HIF1A", "PARK7")	0
GO_JNK_CASCADE	0.348858	0.552896	-0.278809	-1.05997	13991	52	c("MAPK8IP1", "CDC42EP5", "RIPK1", "RB1CC1", "MAPK8", "MAP3K12", "ERCC6", "MAP3K11", "MAP3K5", "NOD1")	0
GO_ENDODERMAL_CELL_DIFFERENTIATION	0.0675313	0.195827	-0.470889	-1.44248	2941	21	c("MMP15", "COL12A1", "LAMB1", "GATA6", "HNF1B", "PAF1", "MMP14")	0
GO_PROTEIN_KINASE_B_SIGNALING	0.133341	0.312304	-0.428484	-1.31258	5808	21	c("MERTK", "PIK3CA", "PIK3C2B", "PLK3", "EPHA2", "SETX", "ILK", "TGFB1", "TSC2", "EP300")	0
GO_SOMITOGENESIS	0.304092	0.508374	-0.346298	-1.10952	13019	25	c("KDM6A", "PLXNA2", "AXIN2", "EPB41L5", "PSEN1", "LRP6", "PRKDC", "MIB1", "ABI1", "EP300", "RBPJ")	0
GO_REGULATION_OF_DENDRITIC_SPINE_DEVELOPMENT	0.0122727	0.0564931	-0.481654	-1.63958	514	32	c("FSTL4", "NGEF", "SRCIN1", "CAPRIN2", "PLK2", "ZMYND8", "PPP1R9A", "MARCKS", "PSEN1", "SIPA1L1", "BAIAP2", "FMR1", "CPEB3")	0
GO_TRICARBOXYLIC_ACID_METABOLIC_PROCESS	0.0012157	0.00937597	0.588943	1.84982	69	29	c("ASS1", "SDHB", "IDH3A", "MDH1", "SDHD", "MDH2", "SDHC", "DLAT", "SUCLG2", "IDH3B", "ACO2", "GHR", "PDHA1", "CS", "SDHA", "SUCLG1", "IDH3G", "SUCLA2", "DLD", "GLUD1", "PDHB", "IDH2", "ACO1", "SIRT4")	0
GO_NEGATIVE_REGULATION_OF_RESPONSE_TO_EXTRACELLULAR_STIMULUS	0.980993	0.997718	0.184378	0.529523	55275	20	c("CLN3", "QSOX1", "LRRK2", "TSPO", "CHMP4B", "MKKS", "FEZ2", "NRBP2", "MTOR")	0
GO_NEGATIVE_REGULATION_OF_ESTABLISHMENT_OF_PROTEIN_LOCALIZATION	0.976129	0.994155	-0.165086	-0.726319	34634	115	c("SRCIN1", "IRS1", "RHBDF2", "THRA", "BAG4", "PIM3", "SOX4", "FZD1", "INPP5K", "AXIN2", "YOD1", "MIDN", "NFKBIA", "PKDCC", "WWTR1", "MAPK7", "CD36", "F2RL1", "PPP2R5A", "FBXW11", "IL33", "REST", "EZR", "OS9", "SREBF1", "HMGCR", "PKD1", "GOPC", "PFKL", "OGT", "PDE8B", "DYRK2", "UBE2J1", "TMEM59", "PKD2")	0
GO_RENAL_TUBULE_DEVELOPMENT	0.00521321	0.0294174	-0.497677	-1.73169	216	35	c("BMP4", "GDNF", "PTCH1", "JAG1", "FGF1", "MTSS1", "WNT7B", "NOTCH1", "HNF1B", "PBX1", "GZF1", "IRX2", "ILK", "PKD1", "SHH")	0
GO_CARDIAC_VENTRICLE_MORPHOGENESIS	0.0607139	0.18096	-0.477066	-1.46141	2644	21	c("NPY2R", "MYH7", "JAG1", "NOTCH1", "FGFR2", "SOX4")	0
GO_ANTIGEN_PROCESSING_AND_PRESENTATION_OF_PEPTIDE_ANTIGEN_VIA_MHC_CLASS_I	1.63514e-05	0.000400569	0.556287	2.06915	0	66	c("PSMB9", "B2M", "CYBA", "PSMB8", "PSMB5", "PSMA3", "PSMB10", "HFE", "PSMB3", "TAP2", "SAR1B", "PSMC5", "PSMD14", "PSMC6", "PSMD11", "PSMA4", "PSMA1", "PSMB2", "PSMD13", "SEC13", "PSMB1", "PSMD2", "PSMD12", "PSMD1", "PSMC1", "PSMA2", "PSMA7", "PSMC4", "PSMD8", "PSMC2", "PSMB6", "PSMB7", "PSMD7", "PSMB4", "PSMA6", "PSME1", "PSMC3", "PSMD6", "PSME3", "PSME2", "PSMD3", "TAP1", "PSMD4", "PSMD5", "BC…	0
GO_PROTEIN_STABILIZATION	0.0239703	0.0909939	0.363302	1.4382	1518	95	c("CLU", "CDKN1A", "GAPDH", "LAMP1", "HSPD1", "PHB", "PPARGC1A", "DNAJA3", "GTPBP4", "CCT8", "TELO2", "ZSWIM7", "PARK7", "MUL1", "CCT7", "HSP90AB1", "FLNA", "CCT4", "CCT3", "DNLZ", "SAV1", "CDC37", "LAMP2", "PFN2", "PHB2")	0
GO_NEGATIVE_REGULATION_OF_PROTEIN_SECRETION	0.709372	0.838792	0.248312	0.848824	42008	43	c("CX3CL1", "SERGEF", "ANXA1", "ZC3H12A", "DPH3")	0
GO_REGULATION_OF_CELLULAR_KETONE_METABOLIC_PROCESS	0.0235168	0.0897384	0.348779	1.41882	1514	113	c("PPARG", "FABP3", "PSMB9", "TRIB3", "ODC1", "ANXA1", "PSMB8", "PSMB5", "PSMA3", "DGAT2", "PPARGC1A", "KAT2A", "DLAT", "PSMB10", "PSMB3", "ACADL", "PARK7", "PSMC5", "PSMD14", "PSMC6", "TYSND1", "PSMD11", "PSMA4", "PSMA1", "PSMB2", "PSMD13", "ACADVL", "PSMB1", "PDHA1", "PSMD2", "PSMD12", "PSMD1", "PSMC1", "PSMA2", "PSMA7", "PSMC4", "PSMD8", "PSMC2", "PSMB6", "PSMB7", "PSMD7", "PSMB4", "PSMA6", "S…	0
GO_REGULATION_OF_SYNAPSE_ORGANIZATION	0.10957	0.27543	-0.406558	-1.3286	4676	27	c("ETV5", "EPHA7", "MAGI2", "ZMYND8", "NFATC4", "PPP1R9A")	0
GO_MUSCLE_ADAPTATION	0.127379	0.303447	0.496763	1.34578	7073	16	c("PSMB9", "CYBA", "HMOX1", "PPARGC1A")	0
GO_REGULATION_OF_MAST_CELL_ACTIVATION	0.751518	0.867913	0.279662	0.792537	42208	19	c("HMOX1", "ADORA2B", "PLSCR1", "STXBP2")	0
GO_MIDBRAIN_DEVELOPMENT	0.746646	0.86331	0.23837	0.829766	44414	47	c("UQCRQ", "COX6B1", "CKB", "KAT2A", "NDUFS3", "CNP", "ATP5F1", "S100A1", "ATP5J", "SIRT2", "LDHA", "UCHL5", "ACTB")	0
GO_ORGANIC_ACID_CATABOLIC_PROCESS	0.424022	0.61878	0.246038	1.01481	27549	124	c("GOT1", "DDO", "CDO1", "THNSL2", "RENBP", "AASS", "GCAT", "HIBADH", "PHYH", "AKR1A1", "ASRGL1", "ABHD12", "ACSF3", "GCSH", "BDH2", "ACADL", "SHMT1", "ADO", "ETFA", "ACAD9", "ACADVL", "ACOX1", "QDPR", "AMDHD2", "NUDT19", "CPT2", "BCAT2", "GCDH", "ECH1", "ACAD11", "HADHB", "ALDH5A1", "AUH", "AMACR", "ACAT1", "DCXR")	0
GO_REGULATION_OF_NEURON_APOPTOTIC_PROCESS	0.61048	0.764538	0.230012	0.926125	39063	106	c("BAX", "SOD2", "SIX4", "CDC34", "GPX1", "AARS", "GCLC", "GCLM", "HMOX1", "PPT1", "PPARGC1A", "CLN3", "HIF1A", "VEGFB", "SRPK2", "GDF5", "PARK7", "CRLF1", "HSP90AB1", "UBE2M", "DDIT3", "AIFM1", "EGLN2", "HRAS", "JUN", "PAWR")	0
GO_AMIDE_BIOSYNTHETIC_PROCESS	1.33076e-05	0.000400569	0.524189	2.477	0	400	c("ASNS", "MTHFD2", "SLC25A33", "ASS1", "EIF4EBP1", "SARS", "MRPS18B", "ARG2", "CARS", "MRPL11", "MRPS2", "SLC25A5", "MRPL39", "SLC25A1", "AARS", "GCH1", "MRTO4", "ATIC", "GCLC", "PPA1", "FARSB", "SLC25A35", "N6AMT1", "EPRS", "MRPL35", "DAP3", "RARS", "RPS27L", "EARS2", "GCLM", "DDX3Y", "MRPS5", "FARS2", "SLC25A3", "GFM1", "MRPL16", "ST8SIA6", "ASNSD1", "CHCHD1", "MRPS15", "SLC25A4", "CHAC2", "PA…	0
GO_POSITIVE_REGULATION_OF_EXOCYTOSIS	0.812107	0.907691	-0.221776	-0.795935	33310	40	c("UNC13D", "RAB27B", "SDC4", "CLASP2", "CLASP1", "STXBP5", "F2RL1", "EXPH5", "UNC13B")	0
GO_MORPHOGENESIS_OF_AN_EPITHELIAL_SHEET	0.632517	0.780764	0.286146	0.883787	36253	27	c("SCNN1B", "CYR61", "LCP1", "DDR1")	0
GO_SISTER_CHROMATID_COHESION	0.928356	0.973657	0.195287	0.708759	56210	58	c("SPC24", "MAD2L1", "ZWINT", "REC8", "NUP37", "NUP85", "RANGAP1", "SEC13", "PMF1", "SEH1L", "PHB2", "BUB3", "NUDC", "NAA50", "RCC2", "NUP43", "ITGB3BP")	0
GO_REGULATION_OF_I_KAPPAB_KINASE_NF_KAPPAB_SIGNALING	0.958295	0.986996	0.176143	0.739289	63165	140	c("BST2", "GSTP1", "PRDX1", "CXXC5", "OPTN", "RIPK2", "HMOX1", "ZC3H12A", "MALT1", "PYCARD", "SQSTM1", "DNAJA3", "UBA52", "CCDC22", "LITAF", "MUL1", "RBCK1", "FLNA", "UBC")	0
GO_ORGAN_MORPHOGENESIS	3.90137e-05	0.000622073	-0.396517	-2.02515	0	368	c("TULP1", "ARG1", "CTHRC1", "ID3", "NPY2R", "RBP4", "BCL2L11", "FBN2", "MYLK", "INSIG1", "FGFR3", "ID4", "HHEX", "ADAMTS1", "EGFR", "ID2", "NRP1", "EFNB2", "BMP4", "VDR", "ID1", "GDNF", "MYH7", "PTCH1", "ACVR2B", "OVOL2", "MAFB", "PRDM1", "EPHB4", "JAG1", "DLC1", "TLE3", "SP5", "SPRY1", "THBS3", "FZD5", "LRIG1", "INSR", "SLIT3", "FGFR1", "FGF1", "TLE2", "ERRFI1", "CELA1", "TET2", "KDM6A", "WWOX"…	0
GO_REGULATION_OF_NECROTIC_CELL_DEATH	0.60965	0.764154	0.314332	0.890788	34240	19	c("SLC25A4", "UBA52", "RBCK1", "PPIF", "UBC", "TSPO", "RPS27A", "NOL3", "TRADD")	0
GO_CELLULAR_RESPONSE_TO_CAMP	0.903592	0.960087	-0.221056	-0.677165	39364	21	c("ITPR2", "RAPGEF2", "INPP5K", "APP")	0
GO_PROTEIN_LOCALIZATION_TO_CHROMOSOME	0.926929	0.973479	0.217566	0.639994	52478	22	c("PINX1", "LRWD1", "RCC2", "TINF2", "MIS12", "ATR", "PIH1D1", "CHAMP1")	0
GO_CARDIAC_MUSCLE_CELL_DIFFERENTIATION	0.758569	0.872609	0.25455	0.805665	43839	30	c("NEBL", "NEXN", "KAT2A")	0
GO_NUCLEOSIDE_TRIPHOSPHATE_METABOLIC_PROCESS	1.49074e-05	0.000400569	0.622303	2.6732	0	166	c("NME1", "PFKP", "HKDC1", "ALDOA", "CHCHD10", "GAPDH", "ENO3", "COX8A", "ENO1", "ENTPD5", "COX5A", "ATP5B", "COX7C", "PGAM1", "ATP5C1", "NDUFA12", "CYCS", "NDUFAB1", "UQCR11", "CYC1", "TYMS", "NDUFB9", "CTPS", "NDUFA5", "ATP5G1", "UQCRQ", "NDUFA4", "OLA1", "NDUFC1", "NDUFA1", "PGK1", "NDUFS7", "NDUFS6", "UQCRFS1", "ATP5G3", "COX6A1", "UQCR10", "NDUFA9", "COX5B", "DCTPP1", "NDUFAF1", "NDUFB6", "N…	0
GO_BRANCHING_INVOLVED_IN_URETERIC_BUD_MORPHOGENESIS	0.00875972	0.043694	-0.583849	-1.74177	383	19	c("BMP4", "GDNF", "PTCH1", "FGF1", "PBX1", "GZF1", "ILK", "SHH", "PKD2", "LAMA5", "NPNT")	0
GO_REGULATION_OF_RESPONSE_TO_WOUNDING	0.0997768	0.259935	0.286666	1.22713	6660	162	c("NT5E", "PPARG", "ADORA1", "CX3CL1", "SETD6", "GSTP1", "C1QBP", "F3", "PDGFA", "GPX1", "ANXA1", "CHID1", "SERPINE1", "ADORA2B", "PHB", "IL17RC", "PTPN2", "ZC3H12A", "MAPK13", "EPHA4", "VEGFB", "C3", "THBS1", "LPL", "TC2N", "METRNL", "PARK7", "RHBDD3")	0
GO_POSITIVE_REGULATION_OF_STEM_CELL_DIFFERENTIATION	0.00637305	0.0343698	-0.514995	-1.72596	268	30	c("AGER", "BAMBI", "TGFB1I1", "NOTCH1", "AXIN2", "GATA6", "EPB41L5", "TCF7L2", "BCL9L", "YAP1", "WWTR1", "LTBP3", "COL1A1")	0
GO_REGULATION_OF_HEART_RATE	0.0592321	0.17794	-0.421966	-1.4255	2489	31	c("MYH7", "EPAS1", "ADRB1", "NOS1AP", "CAV1", "KCNJ2", "ATP2A2", "KCNE2", "PRKACA", "SREBF1", "AKAP9", "JUP", "PKP2")	0
GO_REGULATION_OF_EXTRINSIC_APOPTOTIC_SIGNALING_PATHWAY	0.413258	0.611172	0.255231	1.02186	26331	102	c("LGALS3", "CX3CL1", "G0S2", "BAX", "GSTP1", "GPX1", "GCLC", "GCLM", "SERPINE1", "HMOX1", "PYCARD", "THBS1", "BCL2L14", "PARK7", "CSF2", "RBCK1")	0
GO_INTRASPECIES_INTERACTION_BETWEEN_ORGANISMS	0.412328	0.610246	-0.362206	-1.03229	18334	16	SHANK2	0
GO_REGULATION_OF_EXTRINSIC_APOPTOTIC_SIGNALING_PATHWAY_IN_ABSENCE_OF_LIGAND	0.363788	0.567993	-0.320932	-1.05906	15500	28	c("GDNF", "FGFR1", "RIPK1", "WWOX", "STRADB")	0
GO_PYRIMIDINE_RIBONUCLEOTIDE_METABOLIC_PROCESS	0.00227609	0.0156257	0.69763	1.85857	125	15	c("NME1", "CTPS", "NME4", "NME6", "CMPK1", "UMPS", "UCK2")	0
GO_MAINTENANCE_OF_PROTEIN_LOCALIZATION_IN_ORGANELLE	0.722256	0.847038	-0.261888	-0.830085	31082	24	c("TAF8", "SUN2", "TOPORS", "PINK1", "HSPA5", "SUN1", "OS9", "GRIK5", "TAF3", "BCL3")	0
GO_MRNA_3_END_PROCESSING	0.995702	1	0.151718	0.562872	60925	65	c("SSU72", "THOC5", "CSTF1", "U2AF1", "PNPT1", "EIF4A3", "SRSF5", "CSTF3", "DDX39B", "MTPAP", "SYMPK", "SRSF6", "SRRM1", "ZC3H3", "CPSF2", "PABPC1", "THOC7", "NCBP2", "THOC6", "THOC1", "CPSF1", "NCBP1", "CLP1", "U2AF2", "LSM11")	0
GO_POSITIVE_REGULATION_OF_TRANSCRIPTION_FROM_RNA_POLYMERASE_II_PROMOTER_IN_RESPONSE_TO_STRESS	0.330798	0.535692	-0.361375	-1.09321	14440	20	c("KLF2", "NOTCH1", "CHD6", "MAPK7", "HSPA5", "ATF4", "CREB3L1", "RBPJ", "ATF6B", "ATF6", "XBP1")	0
GO_REGULATION_OF_LIPASE_ACTIVITY	0.169275	0.363283	-0.365473	-1.23466	7115	31	c("FGFR3", "APOC1", "EGFR", "FGFR1", "PRKCE", "FGFR2", "ANG", "MARCKS", "PRKCD", "ABL1", "PDPK1", "PLA2G1B", "SORT1", "PRKCZ", "ABL2", "GNA13", "POR", "GNAQ", "RHOC")	0
GO_INNATE_IMMUNE_RESPONSE	2.92954e-05	0.000570963	0.405511	1.77427	1	192	c("SLPI", "PPARG", "MIF", "LGALS3", "CLU", "LCN2", "ASS1", "CX3CL1", "BST2", "IFITM3", "C1QBP", "B2M", "GAPDH", "LY96", "CYBA", "CD14", "GCH1", "PRDX1", "ANXA1", "EPRS", "CHID1", "PSMB8", "RIPK2", "IFNGR2", "RAET1E", "ADAM15", "UNC93B1", "MALT1", "PYCARD", "ECSIT", "RPL39", "GSDMD", "CD44", "DNAJA3", "C3", "PPP1R14B", "RELB", "SHMT2", "CXCL16", "UBA52", "SRPK2", "NFKB2")	0
GO_G_PROTEIN_COUPLED_RECEPTOR_SIGNALING_PATHWAY	0.15745	0.347866	-0.254019	-1.15278	5366	140	c("NPY2R", "NPW", "GABRE", "RASD1", "DGKG", "DGKA", "ADCY7", "FZD7", "FZD5", "INSR", "ADRB1", "ADCY6", "DGKD", "ABCA1", "RAPGEF2", "FZD8", "PIK3CB", "FRS2", "CAV1", "LPAR4", "TAPT1", "RAMP2", "FZD3", "RDH11", "FZD1", "INPP5K", "CACNA1A", "SPHK2", "GABBR1", "KLF16", "ADCY9", "ADRB2", "RIC8A", "NPR1", "F2RL1", "ARHGEF11", "JAK2", "ATRNL1", "ADAM17", "ADIPOR2")	0
GO_DIGESTIVE_TRACT_MORPHOGENESIS	0.000384668	0.0036865	-0.698541	-2.02084	16	17	c("EGFR", "ID2", "BMP4", "ACVR2B", "OVOL2", "NOTCH1", "FGFR2", "VANGL2", "EPB41L5", "HNF1B")	0
GO_GLOBAL_GENOME_NUCLEOTIDE_EXCISION_REPAIR	0.233154	0.439116	0.366834	1.17744	13531	32	c("CHD1L", "UBA52", "GTF2H4", "RBX1", "UBC", "CETN2", "SUMO3", "SUMO2", "RPS27A", "GTF2H5")	0
GO_NEGATIVE_REGULATION_OF_MRNA_METABOLIC_PROCESS	0.659163	0.799806	0.274587	0.869084	38094	30	c("C1QBP", "CELF4", "NBAS", "ZC3H14")	0
GO_REGULATION_OF_TRANSCRIPTION_FROM_RNA_POLYMERASE_I_PROMOTER	0.452818	0.642206	-0.326016	-0.998693	19726	21	c("EIF2AK3", "ERBB2", "HEATR1", "PHF8", "UBTF", "ATF4", "RASL11A")	0
GO_REGULATION_OF_DNA_TEMPLATED_TRANSCRIPTION_INITIATION	0.647831	0.791592	-0.278779	-0.874257	27949	23	c("MITF", "THRA", "PAXIP1", "HNF1B", "CREB1", "TAF1", "ATF7IP", "SETX")	0
GO_REGULATION_OF_CELL_ADHESION_MEDIATED_BY_INTEGRIN	0.993249	1	0.16617	0.464613	55611	18	c("SERPINE1", "ITGB1BP1", "ACER2", "PTPN6")	0
GO_NUCLEOSIDE_TRIPHOSPHATE_BIOSYNTHETIC_PROCESS	1.68862e-05	0.000400569	0.63349	2.16551	0	43	c("NME1", "ALDOA", "CHCHD10", "ATP5B", "ATP5C1", "TYMS", "CTPS", "ATP5G1", "ATP5G3", "NME4", "NME6", "ATP5A1", "DTYMK", "ATP5E", "STOML2", "ATP5L", "ATP5F1", "ATP5D", "CMPK1", "ATP5J2", "UCK2", "ATP5J", "ATP5H", "ATP5G2", "ATP6V0A1", "SUCLG1", "CTPS2")	0
GO_GLYOXYLATE_METABOLIC_PROCESS	0.0629934	0.185428	0.52471	1.46709	3526	18	c("DDO", "NDUFAB1", "DLAT", "GCSH", "PDHA1", "GRHPR", "LIAS", "DLD", "PDHB", "IDH2")	0
GO_REGULATION_OF_PROTEIN_MODIFICATION_BY_SMALL_PROTEIN_CONJUGATION_OR_REMOVAL	0.00342867	0.0216926	0.332779	1.47798	236	218	c("CLU", "PSMB9", "TRIB3", "ARRDC4", "PINX1", "TBC1D7", "GCLC", "FBXO4", "HSPBP1", "GLMN", "PSMB8", "PSMB5", "GNL3", "RIPK2", "PSMA3", "MALT1", "MAD2L1", "DNAJA3", "OTUB1", "BAG5", "GTPBP4", "STUB1", "PSMB10", "CRY1", "UBA52", "CCDC22", "HFE", "PSMB3", "PARK7", "PSMC5", "MUL1", "RASD2", "RPS3", "PSMD14", "PSMC6", "PSMD11", "PSMA4", "PSMA1", "HSP90AB1", "SEPT4", "UBC", "PSMB2", "ANAPC11", "PSMD13"…	0
GO_COVALENT_CHROMATIN_MODIFICATION	0.00243985	0.0165468	-0.291667	-1.42995	71	251	c("PRMT8", "SIRT1", "SATB1", "SAP18", "SETD1B", "PER1", "CRTC2", "RPS6KA4", "NCOA2", "TET2", "PHF21A", "KDM6A", "SAP130", "LDB1", "HDAC7", "MSL2", "CDK2", "KDM5B", "RYBP", "ARID4A", "TBL1XR1", "SIN3A", "KDM4B", "ATXN7", "PHF8", "KDM6B", "KDM3B", "MAP3K12", "ING4", "PAXIP1", "TRRAP", "HDAC8", "ING3", "PRKCA", "PCGF2", "SETD7", "KDM5C", "CHD4", "KDM5A", "TET3", "HOPX", "MEN1", "KDM3A", "MYSM1", "DN…	0
GO_PURINE_CONTAINING_COMPOUND_BIOSYNTHETIC_PROCESS	0.00219316	0.0152998	0.432625	1.67438	136	83	c("NT5E", "NME1", "ALDOA", "CHCHD10", "ATP5B", "ATIC", "ATP5C1", "GMPR", "ATP5G1", "MAT1A", "ADSSL1", "GMPR2", "ATP5G3", "NME4", "NME6", "ATP5A1", "ATP5E", "STOML2", "ATP5L", "ATP5F1", "ATP5D", "ATP5J2", "SHMT1", "AMD1", "PPCS", "APRT", "ATP5J", "ATP5H", "IMPDH2", "ATP5G2", "AK2")	0
GO_SKELETAL_MUSCLE_ORGAN_DEVELOPMENT	0.174415	0.369926	0.338893	1.21296	10496	54	c("ASS1", "SIX4", "GPX1", "NUPR1", "IGFBP5", "CTSB", "SKI")	0
GO_POSITIVE_REGULATION_OF_RECEPTOR_ACTIVITY	0.0191142	0.0764305	0.515691	1.60603	1096	28	c("ADORA1", "GSTO1", "GSTM2", "PPARGC1B", "HFE", "PARK7")	0
GO_FC_RECEPTOR_SIGNALING_PATHWAY	0.12686	0.302703	0.286657	1.20682	8380	143	c("PSMB9", "WIPF3", "ACTG1", "PSMB8", "PSMB5", "PSMA3", "MALT1", "NFATC1", "PSMB10", "ARPC1B", "UBA52", "PSMB3", "PSMC5", "PSMD14", "PSMC6", "PSMD11", "PSMA4", "PSMA1", "HSP90AB1", "UBC", "PSMB2", "PSMD13", "PSMB1", "PSMD2", "PSMD12", "PSMD1", "PSMC1", "PSMA2", "PSMA7", "PSMC4", "WIPF1", "HRAS", "PSMD8", "PSMC2", "PSMB6", "JUN", "PSMB7", "PSMD7", "PSMB4", "ACTB", "PSMA6", "MYO1C", "PSME1", "IKBKG…	0
GO_NEGATIVE_REGULATION_OF_HOMEOSTATIC_PROCESS	0.422676	0.618359	0.269044	1.01831	26043	73	c("MIF", "ADORA1", "GSTO1", "PINX1", "GSTM2")	0
GO_APPENDAGE_DEVELOPMENT	0.0376909	0.128854	-0.347125	-1.40034	1453	70	c("BCL2L11", "FBN2", "ZBTB16", "BMP4", "PTCH1", "FGFR1", "PLXNA2", "RARG", "NOTCH1", "FGFR2", "SOX4", "PBX2", "MBNL1", "PBX1", "NR2F2", "PKDCC", "RC3H2", "PSEN1", "ECE1", "CHD7", "GRHL2")	0
GO_REGULATION_OF_CHEMOKINE_PRODUCTION	0.0140612	0.061934	0.527737	1.64354	806	28	c("MIF", "GSTP1", "P2RY2", "RIPK2", "HMOX1", "ADORA2B", "HIF1A", "PYCARD", "LPL", "MUL1")	0
GO_PROTEIN_AUTOUBIQUITINATION	0.85064	0.92905	0.228958	0.745291	49502	34	c("TRIM37", "MARCH5", "STUB1", "RNF115", "TRIM13", "RNF11", "RNF181", "RNF10", "RNF213", "WWP2", "UBE2A", "DDB2", "TRAF2", "RNF187", "UBE2D3", "RCHY1")	0
GO_NEGATIVE_REGULATION_OF_PHOSPHORUS_METABOLIC_PROCESS	3.66381e-05	0.000605046	-0.333258	-1.67488	0	314	c("PPP1R1A", "NPY2R", "TMEM132D", "KLF4", "PPP1R1B", "GADD45B", "HEXIM1", "SRCIN1", "HHEX", "MAPK8IP1", "AGER", "APOC1", "PDCD4", "BMP4", "SIRT1", "LPCAT1", "DUSP1", "SOCS2", "SPRY1", "IRS2", "ELFN1", "SOCS3", "CNST", "INSR", "CRY2", "TAOK3", "PER1", "ERRFI1", "CSRNP2", "DDIT4", "CEBPA", "CAMSAP3", "DLG3", "SYTL2", "SH3BP5L", "DUSP6", "AIDA", "CTDSP2", "BAG4", "CNKSR3", "CAV1", "ATG14", "ATXN7", …	0
GO_REGULATION_OF_CELL_CYCLE_G1_S_PHASE_TRANSITION	0.346048	0.550026	-0.243256	-1.0487	12555	102	c("PDPN", "EGFR", "ID2", "PLK2", "MEPCE", "CNOT6L", "CDK2", "CTDSP2", "SOX4", "CNOT1", "CDKN1B", "PLAGL1", "DDX3X", "MEN1", "RBL2", "PLK3", "RPA2", "CNOT4", "SENP2", "CRADD", "PRKDC", "RBM38", "ADAM17", "CASP2", "GIGYF2", "CTDSP1", "PIM1", "CNOT6", "PKD1", "ARID3A")	0
GO_ANION_HOMEOSTASIS	0.112127	0.280126	0.488128	1.36481	6277	18	c("FABP3", "GOT1", "DGAT2", "CKB")	0
GO_LIPOPROTEIN_BIOSYNTHETIC_PROCESS	0.966872	0.990942	-0.174205	-0.681592	37911	60	c("WIPI1", "ABCA1", "ZDHHC3", "PGAP2", "WDR45", "WIPI2", "PIGN", "PGAP1", "PIGT", "PIGS", "ZDHHC20", "PIGM", "ZDHHC9")	0
GO_ELECTRON_TRANSPORT_CHAIN	1.5979e-05	0.000400569	0.710312	2.75853	0	85	c("IMMP2L", "COX8A", "COX5A", "COX7C", "SDHB", "NDUFA12", "CYCS", "NDUFAB1", "UQCR11", "CYC1", "NDUFB9", "NDUFA5", "UQCRQ", "NDUFA4", "SCO2", "NDUFC1", "NDUFA1", "NDUFS7", "NDUFS6", "UQCRFS1", "COX6A1", "UQCR10", "NDUFA9", "COX5B", "NDUFAF1", "NDUFB6", "PPARGC1A", "NDUFA10", "SLC25A12", "SDHC", "COX6B1", "UQCRC1", "COX7B", "CYB561", "NDUFV1", "NDUFS3", "NDUFA11", "NDUFB5", "UQCRC2", "NDUFA2", "ND…	0
GO_REGULATION_OF_PATHWAY_RESTRICTED_SMAD_PROTEIN_PHOSPHORYLATION	0.255105	0.463151	0.372735	1.16082	14640	28	c("GDF15", "PMEPA1", "HFE", "GDF5", "ACVR1B", "SDCBP", "RBPMS", "PIN1", "STRAP")	0
GO_NUCLEOTIDE_EXCISION_REPAIR_DNA_GAP_FILLING	0.0241451	0.0913808	0.542724	1.59648	1366	22	c("RFC4", "RFC5", "POLK", "UBA52", "UBC", "RFC1", "RFC3", "LIG1", "POLD2", "XRCC1", "RPS27A")	0
GO_RESPONSE_TO_ORGANIC_CYCLIC_COMPOUND	0.0121962	0.0563181	-0.240755	-1.25366	285	450	c("ARG1", "ID3", "KLF4", "ITPR2", "ABHD2", "FBXO32", "ADAMTS1", "AGER", "NCOA4", "EGFR", "CAT", "BMP4", "VDR", "ID1", "LIFR", "CIB2", "CHRNB1", "PTCH1", "PTGDS", "CD83", "MMP15", "DUSP1", "ABCA3", "SOCS2", "MFGE8", "NR4A2", "SP5", "TXNIP", "MLC1", "SMAD5", "SOCS3", "INSR", "SLIT3", "ADCY6", "CALCOCO1", "PER1", "ERRFI1", "KLF2", "NR1D1", "HMGCS2", "CEBPA", "TET2", "ABCA1", "RAPGEF2", "DDX58", "TGF…	0
GO_ONE_CARBON_METABOLIC_PROCESS	0.0534798	0.165087	0.554109	1.50114	2969	16	c("MTHFD2", "TYMS", "MAT1A", "SHMT2", "SHMT1")	0
GO_REGULATION_OF_INTERLEUKIN_1_PRODUCTION	0.167054	0.360537	0.437866	1.27315	9427	21	c("GSTP1", "ANXA1", "ZC3H12A", "PYCARD", "GSDMD")	0
GO_NEGATIVE_REGULATION_OF_CELL_MORPHOGENESIS_INVOLVED_IN_DIFFERENTIATION	0.000128205	0.00145249	-0.484833	-1.91455	4	63	c("FSTL4", "NGEF", "SEMA4C", "NRP1", "SEMA5A", "ID1", "OVOL2", "EPHA7", "RAPGEF2", "VASN", "NFATC4", "ARHGEF1", "NKX2-1", "SLIT2", "KANK1")	0
GO_RENAL_WATER_HOMEOSTASIS	0.596626	0.754377	0.336777	0.897212	33027	15	c("AQP3", "PRKAR2A", "HYAL2", "AQP1", "RAB11FIP2", "RAB11A")	0
GO_MITOTIC_NUCLEAR_DIVISION	0.85392	0.931435	0.189296	0.843009	59273	223	c("CCNG1", "RRS1", "PINX1", "CENPW", "KATNB1", "SPC24", "PSRC1", "SMC2", "RAN", "CENPV", "TXNL4A", "HAUS4", "MAD2L1", "WEE1", "ZWINT", "BECN1", "NSMCE2", "SSSCA1", "RPS3", "NUP37", "FLNA", "PTTG1", "RPS6", "ANAPC11", "CHMP3", "SAC3D1", "ARL8A", "PMF1", "SIRT2", "SEH1L", "MAD2L2", "ANAPC10", "RUVBL1", "DCTN3", "SMARCA4", "BUB3", "CETN2", "NSUN2", "NUDC", "NOLC1", "BABAM1", "TUBGCP2", "NAA50", "BOD…	0
GO_NEGATIVE_REGULATION_OF_MYELOID_LEUKOCYTE_DIFFERENTIATION	0.16216	0.355052	-0.435827	-1.2811	7136	18	c("TMEM178", "MAFB", "PIK3R1", "TOB2")	0
GO_ACTOMYOSIN_STRUCTURE_ORGANIZATION	0.689708	0.824071	-0.245021	-0.863734	28575	37	c("PHACTR1", "LIMCH1", "CDC42BPA", "CFLAR", "TNFAIP1", "EPB41L5")	0
GO_POSITIVE_REGULATION_OF_CELL_CYCLE_PROCESS	0.523338	0.693749	-0.215201	-0.972667	18028	136	c("NDRG1", "FOXO4", "ID2", "PLK2", "MEPCE", "INSR", "CRLF3", "CNOT6L", "CDK2", "PRKCE", "CSPP1", "SIN3A", "SOX4", "CNOT1", "CDKN1B", "PLAGL1", "GATA6", "DDX3X", "RBL2", "PBX1", "PLK3", "APP", "SFPQ", "CNOT4", "CRADD", "RBM38", "SMC5", "SVIL", "CASP2", "PHIP", "PRKACA")	0
GO_REGULATION_OF_CHONDROCYTE_DIFFERENTIATION	0.00509119	0.0290655	-0.626003	-1.81099	224	17	c("MAF", "ZBTB16", "BMP4", "EFEMP1", "RARG", "AXIN2", "PKDCC", "TGFBR1")	0
GO_PALLIUM_DEVELOPMENT	0.0321011	0.114289	-0.345144	-1.41086	1226	75	c("DIXDC1", "ID4", "EGFR", "NRP1", "FGFR1", "SRGAP2", "CCDC141", "BTBD3", "NR4A3", "KDM6B", "NKX2-1", "LAMB1", "SLIT2", "CASP3", "SLC38A2", "PHLPP2", "PSEN1", "COL3A1", "SOCS7", "AKAP5", "LRP6", "MDK")	0
GO_MYOFIBRIL_ASSEMBLY	0.0883767	0.2412	0.52258	1.41572	4907	16	c("NEBL", "SIX4", "ACTG1", "CFL2", "KRT8", "KRT19")	0
GO_NEGATIVE_REGULATION_OF_CHEMOTAXIS	0.620629	0.772285	0.315983	0.883491	34748	18	c("SEMA3C", "ST6GAL1", "SEMA3E", "PTPN2", "THBS1", "CORO1B")	0
GO_GLOMERULUS_DEVELOPMENT	0.000344313	0.00335476	-0.665722	-2.03932	14	21	c("ENPEP", "COL4A4", "BMP4", "COL4A3", "JAG1", "MAGI2", "MTSS1", "NOTCH1", "VANGL2")	0
GO_TELOMERE_MAINTENANCE_VIA_RECOMBINATION	0.140629	0.324484	0.45797	1.31527	7923	20	c("RFC4", "FEN1", "RFC5", "NSMCE2", "RFC1", "RFC3", "LIG1", "POLD2")	0
GO_REGULATION_OF_RELEASE_OF_CYTOCHROME_C_FROM_MITOCHONDRIA	0.365144	0.568138	0.338887	1.06441	21024	29	c("BAX", "GPX1", "PYCARD", "BIK", "FAM162A", "APOPT1", "PPIF", "PDCD5", "DNM1L", "LMNA", "NOL3", "FXN", "BAK1", "PARL")	0
GO_POSITIVE_REGULATION_OF_NF_KAPPAB_TRANSCRIPTION_FACTOR_ACTIVITY	0.546319	0.712262	-0.233047	-0.955338	20846	76	c("TRAF1", "AGER", "CTH", "CAT", "RPS6KA4", "RIPK1", "NFKB1", "CFLAR", "TERF2IP", "TRIM8", "NOD1", "NFKBIA", "ARHGEF2", "ERC1", "PRKD2")	0
GO_CELLULAR_LIPID_CATABOLIC_PROCESS	0.115496	0.286341	0.322922	1.25408	7227	85	c("FABP3", "GLA", "NEU1", "HEXB", "NAGA", "AKR1B10", "PHYH", "PPT1", "ABHD12", "LPL", "BDH2", "ACADL", "ETFA", "ACAD9", "GDE1", "SMPD1", "ACADVL", "ACOX1", "NUDT19", "CPT2", "SIRT2", "GCDH", "ECH1", "ACAD11", "HADHB", "FABP12", "AMACR", "INPP5F", "GALC", "ETFB", "SGPL1", "PCCA", "DECR1", "SLC25A17", "ACADS", "HSD17B4", "ACOT8", "SMPD4", "SRD5A3")	0
GO_REGULATION_OF_ALPHA_BETA_T_CELL_DIFFERENTIATION	0.379155	0.579033	-0.353858	-1.05565	16620	19	c("ZBTB16", "CD83", "BCL6")	0
GO_MULTICELLULAR_ORGANISM_GROWTH	0.196753	0.396628	-0.310994	-1.17764	7926	51	c("HHEX", "CELA1", "KLF2", "KDM6A", "RARG", "TBL1XR1", "FGFR2", "ERCC6", "CLIC4", "PKDCC", "WWTR1", "RC3H2", "GRHL2", "WDTC1", "GIGYF2", "ERCC2", "SOS1", "DHCR7", "XPA", "ARID5B", "ATRX", "TNKS2", "PDE4D", "CDKN1C", "ADD1")	0
GO_GRANULOCYTE_MIGRATION	0.0783531	0.220429	0.476068	1.41563	4454	23	c("LGALS3", "CX3CL1", "ANXA1", "IL17RC", "JAGN1")	0
GO_NCRNA_METABOLIC_PROCESS	1.32298e-05	0.000400569	0.475543	2.25399	0	414	c("RRS1", "PUS7", "SARS", "UTP23", "NHP2", "CARS", "MRPL39", "AARS", "PUSL1", "MRTO4", "PNO1", "MPHOSPH6", "PPA1", "FARSB", "EPRS", "RARS", "WDR75", "RPS27L", "SNAPC1", "EARS2", "FARS2", "THG1L", "C1D", "BYSL", "NARS", "RPL12", "NOC4L", "IMP4", "RPF2", "RPS2", "POP7", "RPL27", "AARS2", "EEF1E1", "TRMT6", "TRMU", "DDX1", "RPSA", "RPL23", "RPL39", "MARS2", "FBL", "LCMT2", "FDXACB1", "RPP40", "RRP9"…	0
GO_NEGATIVE_REGULATION_OF_BMP_SIGNALING_PATHWAY	0.432102	0.625109	0.359791	1.01961	24268	19	c("HTRA3", "SPG20", "SKI")	0
GO_CARDIAC_MUSCLE_TISSUE_MORPHOGENESIS	0.219939	0.424906	-0.417615	-1.20814	9719	17	c("MYH7", "NOTCH1", "FGFR2", "UBE4B", "PKP2", "RBPJ", "SIRT6")	0
GO_POSITIVE_REGULATION_OF_PROTEIN_AUTOPHOSPHORYLATION	0.846165	0.928145	0.265617	0.707633	46841	15	c("PDGFA", "NBN")	0
GO_NEGATIVE_REGULATION_OF_NUCLEOCYTOPLASMIC_TRANSPORT	0.988496	1	-0.160144	-0.589779	40128	45	c("THRA", "SOX4", "FZD1", "AXIN2", "NFKBIA", "WWTR1", "MAPK7", "CD36")	0
GO_POSITIVE_REGULATION_OF_CELL_ACTIVATION	0.565065	0.727294	-0.217512	-0.954305	20104	113	c("AGER", "ZBTB16", "EFNB1", "EFNB2", "PRDM1", "CD83", "BCL6", "IRS2", "PIK3R1", "YES1", "NR4A3", "CAV1", "PIK3CA", "PAXIP1", "PELI1", "STAT5B", "LBP", "MMP14", "F2RL1", "SLC39A10", "ZBTB1", "IL6ST", "JAK2", "PDPK1", "TLR4", "GPAM", "IL33")	0
GO_CARBOHYDRATE_BIOSYNTHETIC_PROCESS	0.000342605	0.00335476	0.499548	1.86767	20	68	c("GOT1", "ALDOA", "GAPDH", "ENO3", "GSTO1", "ENO1", "SLC25A1", "PGAM1", "IMPA2", "TALDO1", "ST8SIA6", "PGK1", "AKR1A1", "MDH1", "MDH2", "PPARGC1A", "SLC25A12", "G6PC3", "AGL", "CRY1", "UBA52", "PCK2", "IMPA1", "B4GALT1")	0
GO_AMINO_SUGAR_METABOLIC_PROCESS	0.0152028	0.0655385	0.569754	1.65664	857	21	c("RENBP", "GNPDA1", "UAP1L1", "ST6GAL1", "CHID1", "CMAS", "GNPNAT1", "AMDHD2", "SLC35A3")	0
GO_REGULATION_OF_CYTOKINESIS	0.362667	0.567877	-0.305735	-1.05671	15161	34	c("CCP110", "PRKCE", "CSPP1", "KLHL21", "FLCN", "PLK3", "BIRC6", "SVIL", "UVRAG", "CDC25B", "CHMP4C", "KIF3B", "VPS4A")	0
GO_MUSCLE_ORGAN_MORPHOGENESIS	0.0405456	0.13604	-0.470493	-1.50743	1735	25	c("MYLK", "MYH7", "NOTCH1", "FGFR2", "VANGL2", "FZD1", "COL3A1", "UBE4B")	0
GO_AMINO_ACID_TRANSPORT	0.2167	0.421713	0.330208	1.17281	12978	52	c("SLC1A4", "SLC16A12", "SLC38A1", "SLC7A1", "SLC7A6", "SLC1A5", "SLC38A4", "CLN3", "SLC25A12", "GIPC1")	0
GO_EXOCRINE_SYSTEM_DEVELOPMENT	0.00899613	0.0445519	-0.52245	-1.70733	383	27	c("EGFR", "NRP1", "IGSF3", "INSR", "FGFR1", "CELA1", "TFCP2L1", "RARG", "FGFR2")	0
GO_AMINOGLYCAN_METABOLIC_PROCESS	0.672806	0.810734	0.239438	0.880584	41020	62	c("HEXB", "GCNT2", "HEXA", "CHID1", "CD44", "SDC2", "ITIH4", "ARSB", "ST3GAL4", "B4GALT1", "GUSB", "GPC4", "XYLT2")	0
GO_CELL_CYCLE_G1_S_PHASE_TRANSITION	0.621297	0.772786	0.245843	0.909175	37959	64	c("CDKN1A", "EIF4EBP1", "CDC34", "TYMS", "MCM2", "E2F6", "MNAT1", "RANBP1", "CDK4", "CCNH", "RPS6", "CDK6", "ACVR1B", "MCM7")	0
GO_RNA_SPLICING_VIA_TRANSESTERIFICATION_REACTIONS	0.0774885	0.219263	0.274315	1.22899	5407	236	c("CELF4", "PPIH", "PPIE", "LSM4", "YBX1", "TXNL4A", "LSM2", "DBR1", "DDX1", "GEMIN5", "GTF2F1", "GTF2F2", "SRPK2", "SF3B2", "PRMT7", "USP39", "MPHOSPH10", "RBMX2", "SF3B5", "SF3B4", "BCAS2", "ZRSR1", "LSM6", "XAB2", "BUD13", "SNRNP35", "SNRPA1", "POLR2G", "SMNDC1", "SNRPA", "METTL14", "SF3A3", "CSTF1", "UBL5", "HNRNPC", "SF3A1", "PCBP1", "SUGP1", "SMN1", "U2AF1", "EIF4A3", "HNRNPF", "SRSF5", "SN…	0
GO_BLOOD_VESSEL_MORPHOGENESIS	3.0869e-05	0.000576434	-0.385796	-1.81024	0	178	c("ENPEP", "MYLK", "HHEX", "PLCD3", "NRP1", "EFNB2", "SEMA5A", "BMP4", "SLC12A6", "ID1", "SIRT1", "TNFSF12", "NRP2", "OVOL2", "PRDM1", "EPAS1", "VAV2", "EPHB4", "EIF2AK3", "ANPEP", "JAG1", "MFGE8", "FZD5", "HSPG2", "FGFR1", "ARHGAP24", "TGFBI", "FGF1", "ELK3", "WNT7B", "FZD8", "HDAC7", "NFATC4", "SEC24B", "PIK3CB", "CAV1", "PIK3CA", "VEZF1", "NOTCH1", "RHOB", "FGFR2", "SOX4", "RAMP2", "JUNB", "PK…	0
GO_CENTRAL_NERVOUS_SYSTEM_NEURON_DIFFERENTIATION	0.00408204	0.0247548	-0.433831	-1.68185	161	57	c("ID4", "NRP1", "PTCH1", "NR4A2", "SLIT3", "FGFR1", "RAPGEF2", "LDB1", "BCL11B", "SMARCC2", "FGFR2", "SOX4", "NKX2-1", "SLIT2", "FZD1", "CACNA1A")	0
GO_ENDOTHELIUM_DEVELOPMENT	7.53712e-05	0.00095787	-0.52013	-2.00114	2	55	c("NRP1", "BMP4", "ID1", "ACVR2B", "OVOL2", "JAG1", "STARD13", "MET", "RAPGEF2", "WNT7B", "VEZF1", "NOTCH1", "RHOB", "KDM6B", "MARVELD2", "RAP2C", "NR2F2", "CLIC4", "F2RL1", "PRKD2", "EZR", "ARHGEF26", "ACVR1")	0
GO_DOUBLE_STRAND_BREAK_REPAIR	0.865391	0.936172	-0.192378	-0.809497	32150	88	c("HIST4H4", "WRN", "MSH2", "PAXIP1", "TDP2", "SFPQ", "RPA2", "MCM9", "PRKDC", "UIMC1", "SMC5", "PAPD7", "YY1", "RNF168", "KDM2A", "HERC2", "SETX", "PIAS4", "MDC1", "RPA3", "DTX3L", "SLX1B", "UVRAG", "SFR1")	0
GO_NUCLEOBASE_CONTAINING_COMPOUND_TRANSPORT	0.287095	0.491792	0.257219	1.08582	18976	146	c("SLC25A33", "LRPPRC", "RAN", "TST", "NUP35", "RPSA", "RANBP1", "TOMM20", "RBMX2", "SLC35A1", "NUP93", "NUP37", "NUP85", "NXF1", "RPS28", "XPO5", "BUD13", "SEC13", "SLC25A24", "RAE1", "IGF2BP3", "THOC5", "SEH1L", "NUP205", "U2AF1", "PNPT1", "EIF4A3", "SLC35A3", "SRSF5", "MYO1C", "PARP11", "EIF5A", "SLC35B4", "HTT", "DDX39B", "NUP43", "SLC35B1", "SLC25A17", "MAGOHB", "NUP62", "SLC35C2", "SRSF6", …	0
GO_MULTI_ORGANISM_ORGANELLE_ORGANIZATION	0.726729	0.849107	0.282787	0.812149	40948	20	c("CHMP3", "VPS28", "VTA1", "CHMP4B", "CHMP6", "CHMP2A", "VPS37A", "MITD1", "CHMP1A", "TSG101", "CHMP2B", "CHMP7")	0
GO_MESONEPHRIC_TUBULE_MORPHOGENESIS	0.00477112	0.0278363	-0.577399	-1.78985	206	22	c("BMP4", "GDNF", "PTCH1", "FGF1", "HNF1B", "PBX1", "GZF1", "ILK", "SHH", "PKD2", "LAMA5")	0
GO_RELEASE_OF_CYTOCHROME_C_FROM_MITOCHONDRIA	0.00827342	0.0419905	0.654359	1.74329	457	15	c("CLU", "BAX", "SOD2", "TIMM50", "SFN")	0
GO_RESPONSE_TO_INTERLEUKIN_1	0.00490867	0.028412	0.47075	1.67198	293	52	c("CX3CL1", "HSPA9", "PSMB9", "P2RY2", "CYBA", "ANXA1", "BYSL", "RIPK2", "ZC3H12A", "HIF1A", "PYCARD", "OTUB1")	0
GO_WATER_SOLUBLE_VITAMIN_METABOLIC_PROCESS	0.00227729	0.0156257	0.500645	1.75768	135	49	c("MTHFD2", "PSAT1", "AOX1", "GSTO1", "GCLC", "AKR1A1", "PDXK", "VNN3", "SHMT2", "AASDHPPT", "SHMT1", "MMADHC", "FLAD1", "VNN1", "GIF", "CYB5A")	0
GO_SIGNAL_TRANSDUCTION_IN_ABSENCE_OF_LIGAND	0.592173	0.750291	-0.292661	-0.907203	25691	22	c("BCL2L11", "ERBB3", "CASP3", "BAG3", "CASP2", "CASP9", "FOXO3", "APPL1")	0
GO_RNA_CAPPING	0.0908168	0.245783	0.421217	1.36215	5277	33	c("MNAT1", "METTL1", "GTF2F1", "GTF2F2", "GTF2H4", "CCNH", "POLR2G", "RNGTT", "POLR2K", "FAM103A1", "POLR2F", "GTF2H5", "CDK7", "POLR2H", "NCBP2", "NCBP1", "POLR2B", "POLR2E", "TRMT112", "GTF2H1", "POLR2I", "WDR4", "POLR2L", "POLR2J")	0
GO_REGULATION_OF_REACTIVE_OXYGEN_SPECIES_METABOLIC_PROCESS	0.0250929	0.0941546	0.371448	1.44566	1573	86	c("CLU", "SLC25A33", "CDKN1A", "ASS1", "GLA", "NOXA1", "GSTP1", "COQ7", "CYBA", "GCH1", "NOXO1", "HP", "ZC3H12A", "HIF1A", "THBS1", "BECN1", "MYCN", "PARK7", "P2RX4", "VDAC1", "HSP90AB1", "ROMO1", "AATF", "TRAP1", "SIRT2")	0
GO_NEGATIVE_REGULATION_OF_DEFENSE_RESPONSE	0.00316695	0.020345	0.464074	1.70167	192	61	c("NT5E", "PPARG", "ADORA1", "SPINK5", "GSTP1", "C1QBP", "GPX1", "CHID1", "PTPN2", "ZC3H12A", "DNAJA3")	0
GO_ETHANOLAMINE_CONTAINING_COMPOUND_METABOLIC_PROCESS	0.478362	0.661738	-0.276621	-0.98167	19774	38	c("PON1", "LPCAT1", "LPIN1", "SGMS1", "CDS1", "CHKA", "PNPLA8", "PCYT1A", "MECP2", "PLA2G1B", "SMPD2", "PLA2G6", "SPTLC2", "PNPLA6")	0
GO_POSITIVE_REGULATION_OF_DENDRITE_DEVELOPMENT	0.0665689	0.193613	-0.39803	-1.39461	2767	36	c("CAPRIN2", "ZMYND8", "ANKRD27", "SGK1", "PPP1R9A", "MARCKS", "PSEN1", "AKAP5", "CDKL5", "BAIAP2", "FMR1", "CPEB3", "ILK", "GRN", "VLDLR")	0
GO_ASTROCYTE_DIFFERENTIATION	0.885367	0.947898	-0.227207	-0.696008	38570	21	c("NOTCH1", "VIM", "ABL1", "LAMB2", "TLR4", "SHH")	0
GO_PROTEIN_MONOUBIQUITINATION	0.824063	0.914478	-0.218629	-0.788678	33718	41	c("NEDD4L", "RYBP", "TOPORS", "RNF2", "PAF1", "BCOR", "UBE4B", "WAC", "RNF168", "TRIM25", "DTX3L")	0
GO_FACE_DEVELOPMENT	0.41701	0.614066	-0.29993	-1.02098	17498	32	c("RARG", "CSRNP1", "CLDN5", "LRP6", "CHD7", "GRHL2", "TIPARP", "COL1A1", "NIPBL", "TGFB1", "ASPH", "ARID5B", "TGFB3")	0
GO_RESPONSE_TO_ESTROGEN	0.1733	0.368673	-0.265848	-1.15588	6234	107	c("AGER", "EGFR", "CAT", "BMP4", "PTCH1", "MMP15", "DUSP1", "SOCS2", "MFGE8", "TXNIP", "SOCS3", "INSR", "CRYAB", "CDK2", "CITED2", "CAV1", "RAMP2", "CDKN1B", "SLC34A2", "GATA6", "STAT5B", "CASP3", "BCAS3", "NR2F2", "DNMT3A", "ADRB2", "NRIP1", "MECP2", "MMP14", "NRF1")	0
GO_DETOXIFICATION	0.000374239	0.00359835	0.579624	1.94228	21	39	c("GPX2", "SRXN1", "GSTM1", "SOD2", "GSTO1", "GSTM2", "GPX1", "PRDX1", "MGST3", "HP", "GSR", "TXNRD1", "SLC30A1", "PTGS1", "GPX4", "PARK7", "PRDX3", "PRDX6")	0
GO_ESTABLISHMENT_OF_PROTEIN_LOCALIZATION_TO_MEMBRANE	0.00606254	0.0331176	0.328576	1.45158	416	208	c("ADORA1", "BAX", "TIMM10", "ASNA1", "OPTN", "RPL12", "COX18", "RPS2", "SAMM50", "RPL27", "RPSA", "RPL23", "RPL39", "TIMM9", "UBA52", "RPLP1", "NDUFA13", "ARL6", "RPL13", "RPS8", "RPL15", "RPL13A", "RPS3", "RPL8", "RPL7A", "ATG4C", "RPS28", "RPL19", "RPS6", "RPS18", "RPL36A", "RPS24", "RPS10", "RPS15", "RPL30", "S100A10", "HSPA4", "RPLP0", "RPL32", "RPS26", "RPS16", "RPL4", "SDCBP", "RPL35", "RP…	0
GO_SMALL_GTPASE_MEDIATED_SIGNAL_TRANSDUCTION	0.053157	0.164906	-0.253695	-1.22739	1623	224	c("RAB6B", "ARL4D", "RASD1", "PLD1", "PLK2", "CTNNAL1", "RTKN", "LIMK1", "VAV2", "REM2", "DHCR24", "BCL6", "GEM", "DOCK4", "CDC42EP5", "RAPGEF5", "CDC42EP3", "RAPGEF2", "RAB27B", "CNKSR1", "RND3", "CDK2", "HACE1", "DOCK7", "MYO9B", "ARHGEF1", "RHOB", "VANGL2", "RRAS2", "RAB33B", "RGL2", "RAP2A", "RAP2C", "CDC42EP4", "ARHGAP31", "RALGPS1", "EPS8L1")	0
GO_REGULATION_OF_PEPTIDASE_ACTIVITY	0.00337006	0.0214367	0.344377	1.506	229	191	c("SLPI", "PPARG", "SPINK5", "BAX", "BST2", "PSMB9", "RENBP", "MGMT", "CYR61", "CSTB", "F3", "GPX1", "PEBP1", "HSPE1", "CYCS", "RPS27L", "HSPD1", "CST8", "PSMB8", "SERPINE1", "PSMA3", "SFN", "PYCARD", "CD44", "DNAJA3", "C3", "SERPINB8", "THBS1", "ITIH4", "NDUFA13", "FAM162A", "PARK7", "APOPT1", "MUL1", "RPS3", "PDCD2", "PSMD14", "USP14", "BCL2L12", "PRDX3", "PTTG1", "TIMP2")	0
GO_POSITIVE_REGULATION_OF_PROTEIN_SERINE_THREONINE_KINASE_ACTIVITY	0.111766	0.279703	-0.253345	-1.18035	3675	168	c("HSPA2", "ITGA1", "GADD45B", "GADD45G", "EGFR", "SIRT1", "MADD", "FZD5", "INSR", "FGFR1", "TAOK3", "FGF1", "RIPK1", "RAPGEF2", "ERBB2", "FZD8", "DUSP6", "PIK3CB", "FRS2", "VANGL2", "CDKN1B", "MARCKS", "ERCC6", "MAP3K11", "MAP3K5", "NOD1", "CCNL1", "CCND3")	0
GO_BROWN_FAT_CELL_DIFFERENTIATION	0.733923	0.854344	-0.278303	-0.805115	32434	17	c("ADRB1", "CEBPA", "ALDH6A1", "NUDT7", "ADRB2", "PRDM16")	0
GO_REGULATION_OF_CENTROSOME_CYCLE	0.00758347	0.0392327	0.57454	1.72567	431	24	c("ATF5", "PKHD1", "CDK5RAP2", "NUBP1", "TRIM37", "RANBP1")	0
GO_POSITIVE_REGULATION_OF_TRANSFERASE_ACTIVITY	0.487369	0.667257	-0.193757	-0.991666	12443	374	c("HSPA2", "KLF4", "ITGA1", "GADD45B", "FGFR3", "SRCIN1", "GADD45G", "EGFR", "BMP4", "ACVR2B", "SIRT1", "MADD", "VAV2", "CDC14B", "ADCY7", "PFKFB2", "FZD5", "INSR", "FGFR1", "TAOK3", "FGF1", "ADCY6", "IRS1", "RIPK1", "ARRDC3", "RAPGEF2", "MAP3K3", "ERBB3", "HMBOX1", "ERBB2", "FZD8", "DUSP6", "STRADB", "UNC119", "PIK3CB", "FRS2", "DSTYK", "PIK3CA", "ATG14", "TOPORS", "PPP1R9A", "PLCG1", "SDC4", "V…	0
GO_PROTEIN_ADP_RIBOSYLATION	0.842913	0.92695	-0.255383	-0.714584	37630	15	c("SIRT1", "PARP4", "TIPARP", "SIRT3", "TNKS2", "SIRT6", "TNKS")	0
GO_PROTEIN_SUMOYLATION	0.125188	0.301422	-0.289387	-1.2177	4650	88	c("MITF", "HDAC7", "PIAS1", "WRN", "TOPORS", "TOP2B", "NUP54", "PHC3", "PCGF2", "STAG2", "PIAS3", "L3MBTL2", "CBX4", "SCMH1", "PHC1", "RNF2", "RANBP2", "SENP2", "PHC2", "CBX8", "SMC5", "NUP107", "SMC3", "RNF168", "STAG1", "HERC2", "SP3", "PIAS2", "PIAS4", "MDC1")	0
GO_NEGATIVE_REGULATION_OF_MITOTIC_CELL_CYCLE	0.642646	0.787282	-0.205946	-0.927953	22223	133	c("OVOL1", "FOXO4", "BMP4", "PLK2", "HECA", "TAOK3", "CNOT6L", "CDK2", "CTDSP2", "MSH2", "PRCC", "TOP2B", "SOX4", "FZD3", "CNOT1", "CDKN1B", "PLAGL1", "PTPN3", "RBL2", "PLK3", "INTS3", "RPA2", "CNOT4", "ABL1", "CRADD", "PRKDC", "RBM38", "CASP2", "USP47", "GIGYF2", "TOM1L2", "CTDSP1", "CNOT6", "ATF2", "MDC1", "ARID3A", "SYF2", "MAD2L1BP", "TGFB1", "PKD2", "ANGEL2", "CHFR", "EP300", "MDM4")	0
GO_POSITIVE_REGULATION_OF_AXON_EXTENSION	0.109262	0.275084	-0.428602	-1.3441	4713	23	c("NRP1", "SEMA5A", "LIMK1", "MACF1", "CDKL5", "ILK", "MEGF8", "EP300")	0
GO_REGULATION_OF_ION_HOMEOSTASIS	0.271014	0.478646	0.290141	1.11355	16823	79	c("ADORA1", "BAX", "B2M", "GSTO1", "GSTM2", "CYBA", "RANGRF", "GCLC", "GCLM")	0
GO_ORGAN_GROWTH	0.0249166	0.0936587	-0.506562	-1.58859	1074	23	c("FGFR3", "ACVR2B", "THBS3", "RARG", "NOTCH1", "FGFR2")	0
GO_REGULATION_OF_LYMPHOCYTE_DIFFERENTIATION	0.10111	0.261542	-0.336986	-1.29081	4025	54	c("ZBTB16", "ID2", "BMP4", "IRF1", "SOX13", "PRDM1", "CD83", "BCL6", "ERBB2")	0
GO_REGULATION_OF_T_CELL_PROLIFERATION	0.773075	0.882695	0.233051	0.814975	46082	48	c("LGALS3", "ANXA1", "GLMN", "RIPK2", "PYCARD", "DNAJA3")	0
GO_NERVE_DEVELOPMENT	0.205788	0.408639	-0.3759	-1.20436	8810	25	c("NRP1", "NRP2", "LRIG1", "NAV2", "ERBB3")	0
GO_PHAGOSOME_ACIDIFICATION	0.13206	0.310798	0.485173	1.33609	7369	17	c("ATP6V1D", "ATP6V0B", "ATP6V1G1", "ATP6V1E1", "ATP6V1F", "ATP6V0D1", "ATP6V1H", "ATP6V0A1", "ATP6V1A")	0
GO_REGULATION_OF_CELL_SIZE	0.148178	0.333686	-0.282032	-1.1911	5485	90	c("FSTL4", "SEMA4C", "NRP1", "SEMA5A", "LIMK1", "VAV2", "EPHA7", "RB1CC1", "DPYSL2", "PLXNA2", "RARG", "CLASP2", "MACF1", "CREB1", "SEMA4F", "CDKL5", "ABL1", "SLC12A4", "SEMA4B")	0
GO_TETRAPYRROLE_METABOLIC_PROCESS	0.122144	0.296814	0.393157	1.30285	7153	37	c("HMOX1", "ABCB6", "BDH2", "MMADHC", "TMEM14C", "GIF", "TSPO", "UROS", "HMBS", "SUCLA2", "SLC25A39", "BLVRA", "BLVRB", "FXN", "ATPIF1", "FECH", "ALAS1", "COX15", "TCN2", "CD320", "COX10", "ALAD")	0
GO_REGULATION_OF_CENTROSOME_DUPLICATION	0.0534401	0.165087	0.510577	1.48457	3015	21	c("PKHD1", "CDK5RAP2", "NUBP1", "TRIM37")	0
GO_NEGATIVE_REGULATION_OF_TRANSFERASE_ACTIVITY	0.484111	0.665274	0.220498	0.989322	33833	239	c("PPARG", "CDKN1A", "PSMB9", "TRIB3", "GSTP1", "CHCHD10", "PINX1", "GMFG", "CDKN2B", "SMYD3", "PSMB8", "PSMB5", "CBLC", "PSMA3", "PTPN2", "SFN", "PYCARD", "MAD2L1", "DNAJA3", "BAG5", "CDK5RAP1", "FBXO31", "PSMB10", "UBA52", "COX11", "PSMB3", "PHPT1", "PARK7", "PSMC5", "ZGPAT", "PSMD14", "PSMC6", "PSMD11", "PSMA4", "PRDX3", "PSMA1", "SMPD1", "UBC", "PSMB2", "ANAPC11", "PSMD13", "PSMB1", "PSMD2", …	0
GO_BICELLULAR_TIGHT_JUNCTION_ASSEMBLY	0.435434	0.62778	-0.31222	-1.01083	18609	26	c("MARVELD2", "RAMP2", "OCLN", "GRHL2", "MARVELD3", "MPP5", "MPP7", "STRN", "RAB13", "PRKCI", "CLDN3", "PARD6B", "F11R")	0
GO_RIBONUCLEOPROTEIN_COMPLEX_SUBUNIT_ORGANIZATION	1.49142e-05	0.000400569	0.425932	1.83052	0	167	c("C1QBP", "PPAN", "CELF4", "MRPL11", "MRTO4", "FASTKD2", "RPS27L", "LSM4", "TXNL4A", "RPL12", "NIP7", "MRPS7", "RPF2", "NUFIP1", "DDX1", "RPSA", "GEMIN5", "EIF3C", "MRPS11", "MRPL20", "EIF2D", "EIF3I", "SRPK2", "EIF3D", "PRMT7", "BRIX1", "USP39", "XAB2", "EIF3B", "RPS10", "RPS15", "TARBP2", "DENR", "SF3A3", "MDN1", "SF3A1", "SMN1", "MRRF", "SRSF5", "SNRPD1", "EIF6", "PRPF3", "RPS5", "DDX20", "SN…	0
GO_REGULATION_OF_CALCIUM_ION_TRANSPORT_INTO_CYTOSOL	0.372503	0.573702	0.320933	1.05697	21761	36	c("BAX", "GSTO1", "GSTM2", "CYBA")	0
GO_MULTICELLULAR_ORGANISMAL_WATER_HOMEOSTASIS	0.191864	0.39136	0.414882	1.23368	10908	23	c("AQP3", "SCNN1B", "SFN", "CLDN4", "PRKAR2A", "HYAL2", "AQP1", "RAB11FIP2", "RAB11A", "SCNN1G")	0
GO_REGULATION_OF_ALTERNATIVE_MRNA_SPLICING_VIA_SPLICEOSOME	0.505652	0.679862	-0.301145	-0.964848	21649	25	c("SAP18", "SRSF2", "RBM5", "FMR1", "DDX5", "WTAP", "RBFOX2", "DYRK1A", "TRA2B", "HNRNPL", "RNPS1", "RBM10", "RBM15B")	0
GO_BLASTOCYST_DEVELOPMENT	0.524951	0.6948	-0.272766	-0.955715	21827	36	c("TET1", "TAF8", "NASP", "JUNB", "HNF1B", "HOPX", "ELF3", "TGFBR1", "SKIL", "SP3", "LATS2")	0
GO_CHROMATIN_ORGANIZATION	0.000203211	0.00212137	-0.293481	-1.51438	4	406	c("BCORL1", "HIST4H4", "PRMT8", "BAHCC1", "SIRT1", "ING1", "TET1", "CECR2", "CBX7", "SATB1", "SAP18", "SETD1B", "MBTD1", "PER1", "CRTC2", "RPS6KA4", "NCOA2", "HMG20A", "TET2", "ATAD2", "PHF21A", "KDM6A", "SAP130", "BANP", "LDB1", "TCF7L1", "HDAC7", "PHF13", "MSL2", "CDK2", "KDM5B", "RSF1", "SMARCC2", "JARID2", "RYBP", "NASP", "ARID4A", "TBL1XR1", "SIN3A", "KDM4B", "ATXN7", "BRD3", "PHF8", "KDM6B"…	0
GO_EPHRIN_RECEPTOR_SIGNALING_PATHWAY	0.0748879	0.21335	-0.343151	-1.3303	2971	57	c("NGEF", "EFNB1", "EFNB2", "VAV2", "EPHB4", "EPHA7", "EPHB6", "YES1")	0
GO_ORGANIC_ANION_TRANSPORT	0.698888	0.833136	0.21108	0.898186	46459	155	c("PPARG", "FABP3", "SLC1A4", "SLC16A12", "SLC38A1", "SLC25A1", "SLC7A1", "ANXA1", "SLC7A6", "SLC16A7", "SLC1A5", "SLC38A4", "CLN3", "SLC25A12", "PLIN2", "GIPC1", "ATP11C", "CYB5R1")	0
GO_STAT_CASCADE	0.0586488	0.17655	-0.43154	-1.43517	2487	29	c("FGFR3", "AGER", "SOCS2", "SOCS3", "PIAS1", "STAT5B", "IFNAR1", "JAK2", "STAT2", "SOCS5", "PKD1", "PKD2", "CTR9", "LYN")	0
GO_SEGMENTATION	0.00691479	0.0366823	-0.470789	-1.68069	284	39	c("NRP1", "BMP4", "MAFB", "FZD5", "KDM6A", "PLXNA2", "FRS2", "AXIN2", "EPB41L5", "DVL2", "PSEN1", "LRP6", "PRKDC", "IRX2", "MIB1", "ABI1", "EP300", "RBPJ", "MLLT3")	0
GO_POSITIVE_REGULATION_OF_PEPTIDASE_ACTIVITY	0.482919	0.664896	0.246496	0.985456	30746	101	c("PPARG", "BAX", "CYR61", "F3", "HSPE1", "CYCS", "RPS27L", "HSPD1", "PYCARD", "DNAJA3", "NDUFA13", "FAM162A", "APOPT1", "MUL1", "RPS3", "PDCD2", "PSMD14")	0
GO_REGULATION_OF_OLIGODENDROCYTE_DIFFERENTIATION	0.386928	0.585702	-0.376003	-1.05209	17273	15	c("ID4", "ID2", "BMP4", "NOTCH1")	0
GO_INTERACTION_WITH_HOST	0.8727	0.940598	-0.193818	-0.796193	33193	77	c("BCL2L11", "LDLR", "EFNB2", "ANPEP", "INSR", "PVR", "CAV1", "ACE2", "LAMP3", "TFRC", "SCARB1")	0
GO_GASTRULATION	5.32666e-05	0.000727794	-0.498037	-2.06842	1	82	c("KLF4", "HHEX", "BMP4", "ACVR2B", "MMP15", "DUSP1", "KDM6A", "LDB1", "COL12A1", "NR4A3", "FRS2", "FGFR2", "KDM6B", "VANGL2", "LAMB1", "GATA6", "EPB41L5", "HNF1B", "EXT1", "RNF2", "DVL2", "RIC8A", "PAF1", "MMP14", "EPHA2", "LRP6", "ETS2", "PRKACA", "ACVR1", "SMAD1", "ACVR2A", "DUSP5", "ITGA3", "MEGF8", "SYF2")	0
GO_RESPONSE_TO_UV	0.338073	0.542897	-0.250349	-1.0551	12529	89	c("EGFR", "CAT", "SIRT1", "PIK3R1", "TROVE2", "MAPK8", "NFATC4", "WRN", "MSH2", "PPP1R15A", "ERCC6", "CASP3", "MEN1", "USP1", "KDM1A", "CDC25A", "CIRBP", "ZBTB1", "MFAP4", "UBE4B", "YY1", "USP47", "ERCC2", "USP28", "CDKN2D", "N4BP1", "ATF4", "CASP9", "CRIP1", "CREBBP", "STK11", "EP300", "XPA", "BCL3", "GTF2H2", "INO80", "ACTR5", "RUVBL2", "MME", "PTPRK", "RPAIN", "USF1", "MAP2K7", "PCNA", "MAP4K3…	0
GO_REGULATION_OF_NEUROTRANSMITTER_TRANSPORT	0.727101	0.849107	-0.265217	-0.822129	31545	22	c("GDNF", "PPP1R9A", "CACNA1A", "ATP2A2", "FMR1", "UNC13B", "GRIK5", "GPM6B", "RAB3A")	0
GO_NEGATIVE_REGULATION_OF_VASCULATURE_DEVELOPMENT	0.0499459	0.157319	-0.414381	-1.44186	2078	35	c("KLF4", "HHEX", "FOXO4", "BMP4", "COL4A3", "STARD13", "SPARC", "NOTCH1")	0
GO_SKIN_EPIDERMIS_DEVELOPMENT	0.651444	0.793404	0.266976	0.879265	38057	36	c("SPINK5", "PDGFA", "AARS", "IGFBP5")	0
GO_NUCLEOTIDE_EXCISION_REPAIR	0.132318	0.311155	0.310341	1.22854	8384	95	c("RFC4", "PPIE", "CHD1L", "RFC5", "MNAT1", "POLK", "UBA52", "GTF2H4", "CCNH", "RBX1", "COPS5", "UBC", "XAB2", "POLR2G", "RFC1", "RFC3", "LIG1", "POLR2K", "COPS6", "GPS1", "CETN2", "POLD2", "XRCC1", "POLR2F", "RAD23A", "SUMO3", "COPS7A", "SUMO2", "RPS27A", "GTF2H5", "CDK7", "PNKP", "POLR2H", "SUMO1", "ERCC5", "COPS4", "HUS1", "COPS8", "POLR2B", "POLR2E", "PRPF19", "UBE2V2", "COPS3", "DDB2", "TCEA…	0
GO_POSITIVE_REGULATION_OF_REACTIVE_OXYGEN_SPECIES_METABOLIC_PROCESS	0.402981	0.600669	0.294153	1.03272	24065	49	c("CLU", "CDKN1A", "ASS1", "GSTP1", "CYBA", "ZC3H12A", "THBS1", "PARK7", "P2RX4", "HSP90AB1", "ROMO1")	0
GO_GOLGI_TO_ENDOSOME_TRANSPORT	0.0153212	0.065762	-0.605532	-1.69433	683	15	c("WIPI1", "KLHL20", "MON2", "DOPEY2", "EPS15", "SORT1")	0
GO_REGULATION_OF_MUSCLE_HYPERTROPHY	0.89381	0.95281	-0.220545	-0.699041	38465	24	c("ERRFI1", "NR4A3", "PRKCA", "ECE1", "IL6ST")	0
GO_FATTY_ACID_BIOSYNTHETIC_PROCESS	0.246719	0.454417	0.322703	1.14616	14776	52	c("MIF", "THNSL2", "PTGES", "MECR", "NDUFAB1", "HSD17B12", "PTGES2", "PECR", "LPL", "ACSF3", "PTGS1", "CBR1", "PTGES3")	0
GO_RECEPTOR_INTERNALIZATION	0.759665	0.872839	-0.255943	-0.802643	32774	23	c("CAV1", "RAMP2", "LDLRAP1", "CD36", "EZR")	0
GO_MULTICELLULAR_ORGANISM_METABOLIC_PROCESS	0.00256416	0.017073	-0.50735	-1.80048	105	38	c("ARG1", "ENPEP", "COL4A4", "ID1", "MMP15", "COL4A3", "MRC2", "ADRB1", "COL12A1", "ACE2", "FURIN", "MMP11", "CLIC5", "ADRB2", "COL3A1", "MMP14", "ACACA", "COL4A5", "PLA2G1B", "TIPARP", "COL1A1")	0
GO_HOMEOSTASIS_OF_NUMBER_OF_CELLS	0.445644	0.63584	-0.236443	-1.00164	16425	92	c("BCL2L11", "ID2", "BMP4", "EPAS1", "BCL6", "SMAD5", "KLF2", "TET2", "THRA", "ARID4A", "PKNOX1", "STAT5B", "CASP3", "SLC25A38", "RC3H2", "POLB", "JMJD6", "JAK2", "ABL1", "TEX15", "SKIL", "GIGYF2", "ERCC2", "SP3", "RC3H1")	0
GO_REGULATION_OF_LIPID_TRANSPORT	0.436099	0.627799	-0.27645	-1.00791	17784	43	c("PON1", "APOC1", "PTCH1", "SIRT1", "IRS2", "ABCA1", "NFKB1", "KDM5B", "ATP8A1", "NFKBIA", "ABCA7", "PRKCD")	0
GO_REGULATION_OF_REPRODUCTIVE_PROCESS	0.0543176	0.166951	-0.393915	-1.41372	2227	40	c("OVOL1", "BMP4", "NPR2", "PTGDS", "DUSP1", "INSR", "CITED2", "NOTCH1", "MSH2", "FGFR2", "CDKN1B")	0
GO_POSITIVE_REGULATION_OF_HORMONE_SECRETION	0.0328331	0.116188	-0.405467	-1.47829	1338	43	c("NNAT", "RBP4", "PFKFB2", "IRS2", "PRKCE", "GLUL", "SOX4", "TCF7L2", "C2CD2L", "GABBR1", "CREB1")	0
GO_DNA_STRAND_ELONGATION	0.134301	0.313547	0.468082	1.3265	7542	19	c("RFC4", "FEN1", "RFC3", "PARP2", "LIG1", "POLD2", "NBN")	0
GO_NEURON_PROJECTION_MORPHOGENESIS	3.00698e-05	0.000570963	-0.394288	-1.82433	0	160	c("ITGA1", "NRP1", "EFNB1", "EFNB2", "LIFR", "CTNND2", "NRP2", "EPHA7", "NR4A2", "ANKRD27", "ANK3", "SLIT3", "SRGAP2", "PLXNB1", "DPYSL2", "BTBD3", "ERBB2", "BCL11B", "SGK1", "APBB2", "PLXNA2", "NR4A3", "DOCK7", "NOTCH1", "TOP2B", "FGFR2", "NKX2-1", "VANGL2", "FZD3", "SLIT2", "ULK1", "CACNA1A", "EXT1", "NEO1", "SPTAN1", "APP", "CREB1", "SLC9A6", "STMN1", "SEMA4F", "ABL1", "MEF2A", "ALCAM", "BAIAP…	0
GO_REGULATION_OF_CELL_DIVISION	0.401211	0.598948	-0.227962	-1.0218	13911	129	c("CDC14A", "CAT", "BMP4", "CCP110", "PTCH1", "MACC1", "DUSP1", "TXNIP", "INSR", "FGF1", "PRKCE", "CSPP1", "KLHL21", "MSH2", "FGFR2", "MAP9", "FLCN", "PLK3", "LCMT1", "BIRC6", "MDK", "SMC5", "CDK13", "SVIL")	0
GO_REGULATION_OF_LYMPHOCYTE_MEDIATED_IMMUNITY	0.796036	0.898274	0.234455	0.793905	47032	41	c("B2M", "LAMP1", "HSPD1", "MALT1", "C3", "HFE", "EXOSC3")	0
GO_SOMATIC_DIVERSIFICATION_OF_IMMUNE_RECEPTORS	0.800775	0.900216	-0.242668	-0.777492	34285	25	c("PMS2", "BCL11B", "MSH2", "POLB", "PRKDC", "RNF168", "HMGB2", "ADAR")	0
GO_NOTCH_SIGNALING_PATHWAY	0.703774	0.836019	-0.224596	-0.87312	27765	58	c("HHEX", "JAG1", "CEBPA", "MAML3", "NOTCH2", "NOTCH1", "CDKN1B", "HNF1B", "SPEN", "APP", "PSEN1", "MDK", "MIB2", "ITCH", "ADAM17", "FOXA1", "KAT2B", "IFT172", "MIB1", "MAML1")	0
GO_RESPONSE_TO_RADIATION	0.152927	0.340965	-0.23563	-1.1316	4746	212	c("TULP1", "PPP1R1B", "EGFR", "ID2", "CAT", "SIRT1", "DUSP1", "PIK3R1", "SOCS3", "CRY2", "PER1", "SIK1", "TROVE2", "CRYAB", "SGK1", "MAPK8", "UNC119", "NFATC4", "CDS1", "WRN", "CAV1", "MSH2", "RHOB", "POLG", "JUNB", "RDH11", "PAXIP1", "PPP1R15A", "ERCC6", "CLK2", "CASP3", "MEN1", "USP1", "DNMT3A", "PLK3", "APP", "INTS3", "KDM1A", "CREB1", "IFT20", "YAP1", "CDC25A", "RIC8A", "MECP2", "COL3A1", "CI…	0
GO_HEART_DEVELOPMENT	0.00010118	0.00121708	-0.329792	-1.61542	2	249	c("ID3", "NPY2R", "RBP4", "HEXIM1", "HHEX", "ADAMTS1", "ID2", "NRP1", "FREM2", "BMP4", "ID1", "MYH7", "PTCH1", "ACVR2B", "OVOL2", "PRDM1", "EPHB4", "JAG1", "DLC1", "INSR", "SIK1", "RB1CC1", "KDM6A", "ERBB3", "ERBB2", "SPARC", "NOTCH2", "NFATC4", "SEC24B", "CITED2", "FRS2", "NOTCH1", "PTK7", "FGFR2", "KDM6B", "SOX4", "VANGL2", "RAMP2", "FZD1", "AXIN2", "GATA6", "MARCKS", "CASP3", "HOPX", "CLDN5", …	0
GO_TISSUE_REGENERATION	0.179921	0.376456	0.438618	1.25969	10137	20	c("ENO3", "GPX1", "ANXA1", "ADAM15")	0
GO_MESODERM_MORPHOGENESIS	0.00385366	0.0237142	-0.529307	-1.78813	161	31	c("KLF4", "BMP4", "KDM6A", "NR4A3", "FGFR2", "KDM6B", "EPB41L5", "EPHA2", "SETD2", "PRKACA", "ACVR1", "SMAD1", "ITGA3")	0
GO_RECEPTOR_METABOLIC_PROCESS	0.512464	0.684613	-0.261771	-0.964051	20803	45	c("ZNRF3", "CAV1", "SNX25", "ACE2", "RAMP2", "GPRASP1", "LMTK2", "FAM109A", "FUT8", "LDLRAP1", "CD36")	0
GO_INFLAMMATORY_RESPONSE	0.00210565	0.0148667	0.378094	1.58879	138	141	c("MIF", "ADORA1", "CDO1", "ASS1", "CX3CL1", "ITGB6", "AOX1", "PTGES", "LY96", "F3", "CYBA", "CD14", "NUPR1", "ANXA1", "HP", "RIPK2", "HMOX1", "PLSCR1", "ZC3H12A", "HIF1A", "PYCARD", "GSDMD", "C3", "RELB", "THBS1", "ITIH4", "PTGS1", "LIPA", "HFE", "NFKB2", "PARK7", "B4GALT1", "SNAP23")	0
GO_TRNA_TRANSPORT	0.150828	0.33835	0.414096	1.27897	8644	27	c("RAN", "NUP35", "TOMM20", "NUP93", "NUP37", "NUP85", "RAE1", "SEH1L", "NUP205", "NUP43", "NUP62", "NUP50")	0
GO_REGULATION_OF_NIK_NF_KAPPAB_SIGNALING	0.993215	1	-0.156422	-0.495797	42743	24	c("HDAC7", "NOD1", "RC3H2", "EZR", "RC3H1", "CREBBP")	0
GO_POSITIVE_REGULATION_OF_LIGASE_ACTIVITY	7.92745e-05	0.000994503	0.491639	1.93175	4	91	c("PSMB9", "TRIB3", "ARRDC4", "GCLM", "PSMB8", "PSMB5", "PSMA3", "MAD2L1", "STUB1", "PSMB10", "UBA52", "PSMB3", "PSMC5", "PSMD14", "PSMC6", "PSMD11", "PSMA4", "PSMA1", "UBC", "PSMB2", "ANAPC11", "PSMD13", "PSMB1", "PSMD2", "PSMD12", "PSMD1", "PSMC1", "PSMA2", "PSMA7", "XRCC4", "PSMC4", "ANAPC10", "PSMD8", "UBE2E1", "PSMC2", "PSMB6", "PSMB7", "BUB3", "PSMD7", "PSMB4", "PSMA6", "PSME1", "UBE2L3", "…	0
GO_REGULATION_OF_TRANSCRIPTION_FROM_RNA_POLYMERASE_II_PROMOTER_IN_RESPONSE_TO_HYPOXIA	0.859164	0.932889	-0.230474	-0.730514	36974	24	c("EPAS1", "CITED2", "NOTCH1", "HIF1AN", "BACH1", "UBE2D1", "CREBBP", "VHL", "EP300", "RBPJ")	0
GO_REGULATION_OF_INTRACELLULAR_PROTEIN_TRANSPORT	0.594519	0.752285	-0.196955	-0.958783	17960	236	c("EGFR", "BAMBI", "SEMA5A", "BMP4", "OAZ2", "SIRT1", "FZD7", "FZD5", "PIK3R1", "ANK3", "CNST", "DDX58", "ERBB2", "THRA", "BAG4", "IL18R1", "SOX4", "HNMT", "PINK1", "NUP54", "FZD1", "INPP5K", "AXIN2", "YOD1", "KANK1", "TCF7L2", "CTDSPL2", "BCAS3", "UGCG", "PLK3", "BNIP3L", "NFKBIA", "SPPL3", "PCNT", "PKDCC", "PRKCD", "WWTR1", "MAPK7", "CD36", "AKAP5", "JAK2", "SREBF2", "CDKL2", "TGFBR1", "MBTPS1"…	0
GO_TUBE_DEVELOPMENT	3.56684e-05	0.000599467	-0.378882	-1.893	0	296	c("ARG1", "CTHRC1", "RBP4", "BCL2L11", "PDPN", "HHEX", "SEMA4C", "AGER", "EGFR", "ID2", "NRP1", "EFNB2", "CAT", "BMP4", "VDR", "ID1", "GDNF", "PTCH1", "APAF1", "ACVR2B", "OVOL2", "PRDM1", "CECR2", "EPAS1", "HECA", "EPHA7", "JAG1", "DLC1", "SPRY1", "SMAD5", "STARD13", "FGFR1", "FGF1", "ERRFI1", "KLF2", "HMGCS2", "MET", "CEBPA", "KDM6A", "ITPK1", "MTSS1", "WNT7B", "IPMK", "SPARC", "PLXNA2", "NFATC4…	0
GO_LOCOMOTION	4.28412e-05	0.000638903	-0.308857	-1.61084	0	457	c("CTHRC1", "PIK3C2G", "PDPN", "ENPEP", "ITGA1", "DIXDC1", "FAT2", "SEMA4C", "PHACTR1", "LDLR", "EGFR", "ID2", "NRP1", "EFNB1", "EFNB2", "MITF", "BAMBI", "SEMA5A", "BMP4", "PLD1", "ID1", "GDNF", "TNFSF12", "NRP2", "OVOL2", "ITGA9", "VAV2", "EPHB4", "ANPEP", "EPHA7", "NR4A2", "STARD13", "MERTK", "PIK3R1", "PEAK1", "ANK3", "SLIT3", "FGFR1", "DOCK4", "CDC42BPA", "MET", "SRGAP2", "DDIT4", "CCDC141", …	0
GO_RESPONSE_TO_EXTRACELLULAR_STIMULUS	0.204148	0.405979	0.251962	1.12323	14194	225	c("ASNS", "PPARG", "AQP3", "RRAGD", "ALPL", "CDKN1A", "ASS1", "GSTP1", "MGMT", "GABARAPL1", "CYBA", "CDKN2B", "TYMS", "OXCT1", "ADSSL1", "HMOX1", "ADORA2B", "GSS", "PPARGC1A", "ZC3H12A", "DNAJC15", "GSDMD", "KAT2A", "TXN2", "AGL", "GLRX2", "EIF2S1", "BECN1", "ARSB", "HFE")	0
GO_REGULATION_OF_PROTEIN_COMPLEX_ASSEMBLY	0.85693	0.931848	0.188552	0.844753	59805	236	c("VILL", "CLU", "PMEPA1", "EIF4EBP1", "BAX", "WIPF3", "GMFG", "PSRC1", "CHD1L", "LCP1", "TWF2", "ARL2", "VDAC2", "VPS16", "DNAJC15", "PYCARD", "BIK", "STUB1", "ARPC1B", "GTF2F2", "SVIP", "PARK7", "GTF2H4", "PSMC5", "CSF2", "RPS3", "PSMC6", "RBX1", "CORO1B", "IMPACT", "CHMP3", "TWF1", "PSMC1", "SIRT2", "FAF1", "DNM1L", "PFN2", "VPS11", "PSMC4", "WIPF1", "PSMC2", "ARPC5L", "JUN")	0
GO_REGULATION_OF_REGULATED_SECRETORY_PATHWAY	0.856346	0.931848	0.215539	0.762185	51134	51	c("LAMP1", "HMOX1", "ADORA2B", "TRPV6", "RAB15", "TC2N", "B4GALT1", "SYT7", "STXBP2", "PFN2", "CEACAM1", "LRRK2", "NAPA")	0
GO_MITOCHONDRIAL_RNA_METABOLIC_PROCESS	0.000716743	0.00616188	0.708524	1.95116	39	17	c("SLC25A33", "PPARGC1B", "EARS2", "MRPL12", "AARS2", "TRMU", "PUS1", "TARS2", "YARS2", "TFAM")	0
GO_NUCLEUS_LOCALIZATION	0.101199	0.261542	-0.486713	-1.38714	4499	16	c("HHEX", "DOCK7", "SUN2", "HOOK3", "SYNE2", "MYH10")	0
GO_ORGANELLE_ASSEMBLY	0.416976	0.614066	0.223521	1.01575	29651	267	c("PKHD1", "NEBL", "C1QBP", "GABARAPL1", "PPAN", "SIX4", "B9D1", "MRPL11", "CENPW", "MRTO4", "CDK5RAP2", "FASTKD2", "RPS27L", "CEP89", "ACTG1", "ATP6V1D", "LSM4", "RPL12", "NIP7", "SNX10", "MRPS7", "RPF2", "HAUS4", "RPSA", "CEP135", "MRPS11", "MRPL20", "BECN1", "ARL6", "CEP290", "BRIX1", "RPS3", "CFL2", "SYT7", "FLNA", "ATG4C", "ATP6V0D1", "CHMP3", "KRT8", "RPS10", "RPS15", "BBIP1", "MDN1", "AHI1…	0
GO_MITOTIC_DNA_INTEGRITY_CHECKPOINT	0.291054	0.495037	-0.269971	-1.08909	11227	70	c("FOXO4", "PLK2", "TAOK3", "CNOT6L", "CDK2", "MSH2", "TOP2B", "SOX4", "CNOT1", "CDKN1B", "PLAGL1", "RBL2", "PLK3", "RPA2", "CNOT4", "CRADD", "PRKDC", "RBM38", "CASP2", "GIGYF2", "CNOT6", "ATF2", "MDC1", "ARID3A", "SYF2")	0
GO_CARDIAC_VENTRICLE_DEVELOPMENT	0.0322573	0.114566	-0.387795	-1.46155	1299	50	c("NPY2R", "ID2", "MYH7", "PRDM1", "JAG1", "CITED2", "FRS2", "NOTCH1", "PTK7", "FGFR2", "SOX4", "VANGL2", "FZD1")	0
GO_GLYCEROLIPID_BIOSYNTHETIC_PROCESS	0.00406633	0.0247371	-0.338503	-1.51729	140	129	c("PIK3C2G", "FGFR3", "PLD1", "LPCAT1", "IRS2", "PIK3R1", "FGFR1", "LPIN1", "FGF1", "IRS1", "CDS1", "PIK3CB", "FRS2", "PIK3CA", "DDHD1", "PIK3C2B", "FGFR2", "MTM1", "PGAP2", "SYNJ1", "INPP5K", "PIKFYVE", "ANG", "CHKA", "OCRL", "MTMR14", "PCYT1A", "PIGN", "PGAP1", "MTMR4", "PIGT", "PIK3R3", "GPAM", "GAB1", "PIGS", "FIG4", "PLA2G1B", "INPP5E", "PI4K2A", "PIGM", "PIP5K1A", "PLA2G6", "INPP4B")	0
GO_REGULATION_OF_GLUCOSE_METABOLIC_PROCESS	0.32834	0.533484	-0.275288	-1.07019	12953	58	c("SIRT1", "PFKFB2", "IRS2", "INSR", "IRS1", "NR1D1", "NCOA2", "SIK1", "INPP5K", "CLK2", "MIDN", "FOXO1", "RANBP2", "LCMT1")	0
GO_EXTRINSIC_APOPTOTIC_SIGNALING_PATHWAY_VIA_DEATH_DOMAIN_RECEPTORS	0.937651	0.977444	-0.205313	-0.643865	40453	23	c("PIK3R1", "DAPK1", "DDX3X", "CRADD", "BAG3", "SORT1", "DEDD2")	0
GO_PURINE_NUCLEOSIDE_BIOSYNTHETIC_PROCESS	0.00034371	0.00335476	0.508199	1.87942	20	64	c("NT5E", "NME1", "ALDOA", "CHCHD10", "ATP5B", "ATP5C1", "ATP5G1", "MAT1A", "ADSSL1", "ATP5G3", "NME4", "NME6", "ATP5A1", "ATP5E", "STOML2", "ATP5L", "ATP5F1", "ATP5D", "ATP5J2", "AMD1", "PPCS", "APRT", "ATP5J", "ATP5H", "IMPDH2", "ATP5G2", "AK2")	0
GO_FEMALE_SEX_DIFFERENTIATION	0.0577979	0.17489	-0.374626	-1.3862	2346	46	c("RBP4", "ADAMTS1", "BMP4", "SIRT1", "MERTK", "SLIT3", "NKX2-1", "SLIT2", "ANG", "STAT5B", "NRIP1", "MMP14", "CHD7", "TAF4", "CASP2", "TIPARP")	0
GO_POSITIVE_REGULATION_OF_PHAGOCYTOSIS	0.293222	0.496657	-0.345348	-1.11808	12531	26	c("TULP1", "AGER", "MFGE8", "MERTK", "LBP", "ABCA7", "CD36", "F2RL1")	0
GO_POSITIVE_REGULATION_OF_DNA_REPAIR	0.750651	0.867254	-0.256178	-0.811985	32304	24	c("EGFR", "SIRT1")	0
GO_NIK_NF_KAPPAB_SIGNALING	1.63145e-05	0.000400569	0.579968	2.16834	0	68	c("PSMB9", "PSMB8", "PSMB5", "PSMA3", "MALT1", "RELB", "PSMB10", "UBA52", "NFKB2", "PSMB3", "PSMC5", "PSMD14", "PSMC6", "PSMD11", "PSMA4", "PSMA1", "UBC", "PSMB2", "UBE2M", "PSMD13", "PSMB1", "PSMD2", "PSMD12", "PSMD1", "PSMC1", "PSMA2", "PSMA7", "PSMC4", "PSMD8", "PSMC2", "PSMB6", "PSMB7", "PSMD7", "PSMB4", "PSMA6", "PSME1", "PSMC3", "RPS27A", "PSMD6", "PSME3", "PSME2", "PSMD3", "PSMD4", "IRAK1"…	0
GO_MAMMARY_GLAND_DEVELOPMENT	0.0762132	0.216073	-0.332082	-1.31519	2964	64	c("ARG1", "BCL2L11", "ID2", "BMP4", "VDR", "PTCH1", "IRS2", "WNT7B", "FASN", "KDM5B", "CAV1", "FGFR2", "ATP7B", "STAT5B", "ELF3", "BTRC", "CREB1", "EPHA2")	0
GO_NEGATIVE_REGULATION_OF_SECRETION	0.613979	0.767277	0.240668	0.915402	37930	75	c("ADORA1", "CX3CL1", "SERGEF", "ANXA1", "HMOX1", "ZC3H12A", "SLC30A1", "DPH3", "CRY1", "PTGS1")	0
GO_MITOTIC_SPINDLE_ORGANIZATION	0.0346902	0.120858	-0.437185	-1.49985	1452	33	c("CDC14A", "PLK2", "TUBGCP4", "SUN2", "CLASP2", "MAP9", "CLASP1", "PCNT", "STMN1", "MAP4", "SMC3", "XIAP", "GOLGA2", "BIRC2")	0
GO_REGULATION_OF_PROTEIN_CATABOLIC_PROCESS	0.157204	0.347586	0.249536	1.14334	11288	289	c("CLU", "PSMB9", "TRIB3", "GPX1", "ODC1", "GCLC", "HSPBP1", "GLMN", "PSMB8", "PSMB5", "PHB", "PSMA3", "RHBDD1", "MAD2L1", "BAG5", "STUB1", "PSMB10", "UBA52", "GIPC1", "NDUFA13", "CCDC22", "HFE", "NSMCE2", "PSMB3", "SVIP", "PARK7", "PSMC5", "RHBDD3", "DERL2", "PSMD14", "USP14", "PSMC6", "SNX12", "PSMD11", "PSMA4", "PSMA1", "HSP90AB1", "FLNA", "UBC", "PSMB2", "TIMP2", "ANAPC11", "PSMD13", "PSMB1",…	0
GO_MRNA_CLEAVAGE	0.766844	0.877272	-0.277243	-0.77575	34234	15	RNASE4	0
GO_POSITIVE_REGULATION_OF_CHEMOKINE_PRODUCTION	0.00296378	0.0191971	0.635859	1.82615	166	20	c("MIF", "P2RY2", "RIPK2", "HMOX1", "ADORA2B", "HIF1A", "PYCARD", "LPL")	0
GO_REGULATION_OF_GLYCOGEN_METABOLIC_PROCESS	0.0486347	0.15488	-0.505461	-1.50792	2131	19	c("IRS2", "INSR", "IRS1", "INPP5K", "GRB10", "DYRK2", "EPM2AIP1", "PPP1CB", "GFPT1")	0
GO_ENDODERM_DEVELOPMENT	0.000604756	0.00537295	-0.53881	-1.91212	24	38	c("HHEX", "MMP15", "DUSP1", "COL12A1", "NOTCH1", "NKX2-1", "LAMB1", "GATA6", "EPB41L5", "HNF1B", "EXT1", "PAF1", "MMP14")	0
GO_VESICLE_COATING	0.972661	0.994155	0.177936	0.643313	58666	57	c("CTSZ", "AREG", "SAR1B", "TRAPPC2L", "TRAPPC3", "SEC13", "LMAN1", "NAPA", "TRAPPC10", "TRAPPC5", "TRAPPC6B", "GOSR2", "NSF", "TFG")	0
GO_CYTOPLASMIC_SEQUESTERING_OF_TRANSCRIPTION_FACTOR	0.99151	1	0.175516	0.467595	54887	15	c("NFKBIL1", "CCDC22", "FAF1", "SRI", "KEAP1", "CREB3", "PSMD10", "NFKBIB")	0
GO_PROTEIN_TRANSPORT_ALONG_MICROTUBULE	0.763814	0.876572	-0.268001	-0.787777	33616	18	c("IFT20", "TTC21B", "DYNLL1", "ICK", "IFT81")	0
GO_PYRIMIDINE_CONTAINING_COMPOUND_METABOLIC_PROCESS	0.00413181	0.0250047	0.523908	1.73614	241	37	c("NT5E", "NME1", "TYMS", "CTPS", "NME4", "NME6", "DTYMK", "RRM1", "CMPK1", "NT5M", "UMPS", "SHMT1", "UCK2")	0
GO_WATER_HOMEOSTASIS	0.277719	0.4858	0.37308	1.1421	15902	26	c("AQP3", "SCNN1B", "SFN", "CLDN4")	0
GO_GOLGI_TO_PLASMA_MEMBRANE_PROTEIN_TRANSPORT	0.836796	0.92253	-0.241647	-0.740242	36454	21	c("ANK3", "KIF13A", "MACF1", "SPTBN1", "BLZF1")	0
GO_VIRAL_LIFE_CYCLE	0.000390608	0.00371905	0.364044	1.61684	26	218	c("ITGB6", "RAN", "LAMP1", "RPL12", "SLC1A5", "RPS2", "RPL27", "NUP35", "CTSB", "RPSA", "RPL23", "RPL39", "UBA52", "RPLP1", "TAP2", "EIF3D", "RPL13", "RPS8", "RPL15", "RPL13A", "RPS3", "NUP93", "NUP37", "RPL8", "NUP85", "HSP90AB1", "RPL7A", "RPS28", "UBC", "RPL19", "RPS6", "RPS18", "RPL36A", "RPS24", "CHMP3", "EIF3B", "RPS10", "RPS15", "RAE1", "RPL30", "THOC5", "PPID", "RPLP0", "RPL32", "RPS26", …	0
GO_REGULATION_OF_SMOOTH_MUSCLE_CELL_MIGRATION	0.193894	0.394124	0.405629	1.23053	11087	25	c("P2RY2", "F3", "PDGFA", "SERPINE1", "IGFBP5", "PPARGC1A")	0
GO_ENTRAINMENT_OF_CIRCADIAN_CLOCK	0.0860674	0.236386	-0.480696	-1.41299	3787	18	c("ID2", "CRY2", "PER1", "SIK1")	0
GO_REGULATION_OF_CYTOKINE_SECRETION	0.0120396	0.0558718	0.47442	1.61431	711	42	c("MIF", "CX3CL1", "CD14", "ANXA1", "GLMN", "IL17RC", "ZC3H12A", "PYCARD", "GSDMD", "LPL")	0
GO_CELLULAR_RESPONSE_TO_AMINO_ACID_STARVATION	0.329041	0.53403	0.374947	1.10295	18628	22	c("CDKN1A", "EIF2S1", "RRAGA", "IMPACT", "SEH1L", "WDR59", "RRAGC")	0
GO_REGULATION_OF_ESTABLISHMENT_OF_PROTEIN_LOCALIZATION_TO_MITOCHONDRION	0.919703	0.970853	0.192249	0.741219	57348	81	c("OSCP1", "WDR75", "SFN", "KAT2A", "HSPH1", "TFDP1", "CYB5R1", "PDCD5", "WDR46", "UBL5", "VPS11", "SAE1", "RUVBL1", "PSMD8", "U2AF1", "PSMB7", "RPL28", "LRRK2", "UBE2L3", "TOMM7", "UBE2J2", "STARD7", "HAX1", "PARL", "ATPIF1", "DYNLL2", "NKAP", "YWHAQ", "NMT1", "SIRT4", "ACTL6A", "PLAGL2", "MICALL2", "BAP1")	0
GO_PRESYNAPTIC_PROCESS_INVOLVED_IN_SYNAPTIC_TRANSMISSION	0.751897	0.868008	0.251644	0.813776	43697	33	c("SNAP47", "PPT1", "TC2N", "PARK7", "SNAP23", "SYT7")	0
GO_PROTEIN_UBIQUITINATION	0.405427	0.604008	-0.194327	-1.01119	9591	446	c("KLHL29", "FBXO32", "ZBTB16", "BACH2", "FBXL7", "SIRT1", "FBXO9", "RNF144A", "SOCS2", "NEDD4L", "GAN", "ENC1", "SOCS3", "FBXO33", "KBTBD11", "RNF167", "RNF144B", "ZNRF3", "KLHL24", "RNF145", "LMO7", "SYVN1", "KBTBD7", "RNF122", "WSB1", "MSL2", "UBR1", "KLHL13", "CBLB", "FBXL4", "HACE1", "KLHL21", "RYBP", "TOPORS", "TNFAIP1", "RNF114", "PINK1", "DZIP3", "PELI1", "KLHL20", "VCPIP1", "CBL", "DCAF1…	0
GO_MAINTENANCE_OF_CELL_NUMBER	0.00427201	0.0256776	-0.37835	-1.58857	158	87	c("KLF4", "TET1", "EPAS1", "JAG1", "FZD7", "FGFR1", "KLF10", "LDB1", "ZFP36L2", "NOTCH2", "POLR2A", "NOTCH1", "SOX4", "VANGL2", "TRIM8", "BCL9L", "FOXO1", "PBX1", "YAP1", "PAF1", "HOOK3", "PRDM16", "ZCCHC11")	0
GO_CELL_MORPHOGENESIS_INVOLVED_IN_DIFFERENTIATION	3.26926e-05	0.000588414	-0.423656	-2.04851	0	223	c("FRMD6", "SRCIN1", "ID2", "NRP1", "EFNB1", "EFNB2", "ANTXR1", "BMP4", "ID1", "GDNF", "CTNND2", "NRP2", "EPHA7", "NR4A2", "FZD7", "MERTK", "PEAK1", "ANK3", "SLIT3", "MET", "SRGAP2", "PLXNB1", "DPYSL2", "BTBD3", "ERBB2", "BCL11B", "SIPA1L3", "APBB2", "PLXNA2", "NR4A3", "SEC24B", "DOCK7", "NOTCH1", "TOP2B", "FGFR2", "NKX2-1", "VANGL2", "FZD3", "LAMB1", "SLIT2", "ULK1", "EPB41L5", "CACNA1A", "EXT1"…	0
GO_NEGATIVE_REGULATION_OF_CHROMOSOME_ORGANIZATION	0.903443	0.960087	-0.191353	-0.765013	35002	67	c("SIRT1", "TET1", "ATAD2", "JARID2", "SIN3A", "PHF8", "TERF2IP", "KDM5A", "KDM3A", "KDM1A", "MECP2", "BCOR", "TRIP12", "SMG6")	0
GO_COENZYME_BIOSYNTHETIC_PROCESS	0.000287471	0.00286784	0.470417	1.8246	17	84	c("MTHFD2", "ME1", "COQ7", "SLC25A1", "GCH1", "ACOT13", "COQ6", "COQ3", "ATIC", "COQ4", "PCBD2", "MAT1A", "HSD17B12", "PPT1", "COQ5", "NDUFA9", "NMNAT3", "PDXK", "COQ2", "AGK", "DLAT", "NFS1", "ACSF3", "QDPR", "PPCS", "PDHA1", "FLAD1", "NADK", "COQ9", "GCDH", "MOCS2", "PTS", "MOCS3", "LIAS", "ELOVL1", "RFK", "DLD", "DCAKD", "ELOVL7", "MLYCD", "TPK1", "COASY", "ATPIF1", "PDHB", "ACOT8", "SPR", "PD…	0
GO_NEGATIVE_REGULATION_OF_INFLAMMATORY_RESPONSE	0.00607287	0.0331176	0.505803	1.69491	356	39	c("NT5E", "PPARG", "ADORA1", "GSTP1", "GPX1", "CHID1", "PTPN2", "ZC3H12A")	0
GO_REGULATION_OF_CALCIUM_ION_DEPENDENT_EXOCYTOSIS	0.643428	0.787909	-0.274231	-0.878618	27548	25	c("C2CD4B", "SYTL2", "NOTCH1", "CACNA1A", "ATP2A2", "FMR1", "REST", "UNC13B")	0
GO_ORGANOPHOSPHATE_CATABOLIC_PROCESS	0.109901	0.275509	0.35197	1.2861	6680	60	c("NT5E", "NUDT5", "GPX1", "IMPA2", "PDE8A", "DERA", "DCTPP1", "ABHD12", "CNP", "NT5M", "HINT1", "IMPA1", "NUDT16", "GDE1", "SMPD1")	0
GO_POSITIVE_REGULATION_OF_CHROMATIN_MODIFICATION	0.194175	0.394149	-0.300322	-1.17102	7633	59	c("SIRT1", "TET1", "AUTS2", "BCL6", "RPS6KA4", "JARID2", "SIN3A", "PAXIP1", "KDM1A", "PAF1", "PRKD2", "KAT2B", "MIER1", "SREBF1", "NIPBL", "OGT", "TGFB1", "EP300", "CTR9", "TRIM28", "RTF1", "PHF1", "RNF20", "XBP1", "RUVBL2", "SETDB1", "CTNNB1", "RNF40")	0
GO_CRANIAL_SKELETAL_SYSTEM_DEVELOPMENT	0.210796	0.412973	-0.361599	-1.19326	8981	28	c("INSIG1", "BMP4", "FGFR2", "NDST1", "MMP14", "GRHL2", "TGFBR1", "SETD2", "INSIG2", "MEGF8", "NIPBL", "TGFB1")	0
GO_DNA_TEMPLATED_TRANSCRIPTION_INITIATION	0.976875	0.994568	-0.164054	-0.745029	33202	141	c("HIST4H4", "VDR", "E2F2", "NR4A2", "NR1D1", "MAML3", "NOTCH2", "NR4A3", "THRA", "RSF1", "RARG", "POLR2A", "NOTCH1", "TEAD3", "GTF2A1", "MED13", "NR2C2", "UBTF", "YAP1", "WWTR1", "TBP", "MED26", "TEAD1", "TTF1", "TAF4", "THRB", "KAT2B", "TAF1", "ERCC2", "MAML1", "RORA", "NR3C1", "GTF2I", "CREBBP", "CDK8", "NRBP1", "NR1D2", "TAF3", "TAF13", "RBPJ", "TCF4", "RXRB", "MED20", "TAF12", "NCOA6", "RRN3…	0
GO_DEOXYRIBONUCLEOTIDE_METABOLIC_PROCESS	0.0993182	0.259434	0.468275	1.37748	5622	22	c("TYMS", "DERA", "DTYMK", "RRM1", "NT5M", "SHMT1", "NUDT16", "AK2", "DUT", "NT5C")	0
GO_CELLULAR_PROCESS_INVOLVED_IN_REPRODUCTION_IN_MULTICELLULAR_ORGANISM	0.080431	0.224761	-0.299826	-1.27218	2955	93	c("HSPA2", "ABHD2", "ZBTB16", "BMP4", "ETV5", "PRDM1", "SMAD5", "SLIT3", "PYGO1", "PACRG", "MSH2", "PAQR8", "SLIT2", "ANG", "SMARCA2", "KDM3A", "RNF2", "PAQR7", "DIAPH2", "PRKDC", "TGFBR1", "PYGO2", "CASP2", "PRKACA", "ACVR1", "HMGB2", "SOS1", "CD9", "STK11", "FOXO3", "UBE2J1", "TGFB1", "CDC25B")	0
GO_POSITIVE_REGULATION_OF_CELL_DEATH	0.47182	0.657061	0.212014	0.995361	35118	371	c("PHLDA3", "PPARG", "CLU", "KCNK2", "CDKN1A", "ZMAT3", "G0S2", "BAX", "OSGIN1", "CYR61", "C1QBP", "CDC34", "F3", "TGM2", "HSPE1", "NUPR1", "KATNB1", "ANXA1", "CYCS", "RPS27L", "TPD52L1", "HSPD1", "HP", "RIPK2", "PPARGC1A", "EEF1E1", "PTPN2", "ZC3H12A", "HIF1A", "SFN", "PYCARD", "ENDOG", "SQSTM1", "DNAJA3", "THBS1", "BIK", "EIF2S1", "TFDP1", "UBA52", "NDUFA13", "SRPK2", "BCL2L14", "MYCN", "PTRH2"…	0
GO_ER_ASSOCIATED_UBIQUITIN_DEPENDENT_PROTEIN_CATABOLIC_PROCESS	0.703714	0.836019	0.240892	0.859065	42269	53	c("SDF2L1", "DNAJC10", "FBXO6", "PSMC5", "RNF121", "DERL2", "PSMC6", "UBXN8", "PSMC1", "PSMC4", "PSMC2", "AUP1", "TRIM13", "PSMC3", "UBE2J2", "CCDC47", "ERLIN2", "TMUB1")	0
GO_TUMOR_NECROSIS_FACTOR_MEDIATED_SIGNALING_PATHWAY	9.7553e-05	0.00118811	0.510555	1.92331	5	71	c("PSMB9", "PSMB8", "PSMB5", "PSMA3", "PYCARD", "PSMB10", "UBA52", "PSMB3", "PSMC5", "PSMD14", "PSMC6", "PSMD11", "PSMA4", "PSMA1", "UBC", "PSMB2", "PSMD13", "PSMB1", "KRT8", "PSMD2", "PSMD12", "PSMD1", "PSMC1", "PSMA2", "PSMA7", "PSMC4", "PSMD8", "PSMC2", "PSMB6", "PSMB7", "KRT18", "PSMD7", "PSMB4", "STAT1", "PSMA6", "PSME1", "PSMC3", "FAS", "RPS27A", "TRADD", "PSMD6", "PSME3", "PSME2", "PSMD3",…	0
GO_SIGNAL_RELEASE	0.299958	0.503605	-0.288827	-1.0937	12084	51	c("ACVR2B", "C2CD4B", "EIF2AK3", "CAMK2G", "SYTL2", "SYNJ1", "CACNA1A", "HNF1B")	0
GO_REGULATION_OF_T_CELL_DIFFERENTIATION	0.195635	0.395984	-0.330249	-1.19133	8004	41	c("ZBTB16", "BMP4", "IRF1", "SOX13", "CD83", "BCL6", "ERBB2")	0
GO_ADAPTIVE_IMMUNE_RESPONSE	0.114131	0.283987	0.329802	1.26316	7083	78	c("CLU", "RORC", "C1QBP", "ANXA1", "KDM5D", "HSPD1", "RIPK2", "RAET1E", "UNC93B1", "C3", "OTUB1", "RELB", "NFKB2", "TAP2", "EXOSC3", "BATF", "JAK3")	0
GO_TRANSLESION_SYNTHESIS	0.0780434	0.219982	0.459935	1.40798	4468	26	c("RFC4", "RFC5", "POLK", "UBA52", "REV1", "UBC", "RFC1", "RFC3", "MAD2L2", "POLD2", "RPS27A")	0
GO_METHIONINE_METABOLIC_PROCESS	0.926822	0.973479	0.233121	0.621061	51306	15	c("MSRA", "ADI1", "APIP", "EIF2B2", "MTAP", "EIF2B4", "GNMT", "MRI1", "EIF2B1")	0
GO_DICARBOXYLIC_ACID_TRANSPORT	0.645072	0.789592	-0.279342	-0.876023	27830	23	c("PDPN", "SLC26A2", "GLS", "SLC26A9", "SLC38A2", "PSEN1")	0
GO_DNA_RECOMBINATION	0.953472	0.984024	0.179179	0.726834	61292	111	c("RFC4", "FEN1", "HSPD1", "RFC5", "ENDOG", "MLH3", "NSMCE2", "ZSWIM7", "EXOSC3", "REC8", "BATF", "PSMD14", "RFC1", "RFC3", "XRCC5", "LIG1", "XRCC4", "RUVBL1", "UCHL5", "HMGB3", "POLD2", "XRCC1", "FBXO18", "EXD2", "NBN")	0
GO_POST_TRANSLATIONAL_PROTEIN_MODIFICATION	0.177448	0.373349	0.461643	1.27129	9902	17	c("RHBDD1", "ARSB", "SUMF2", "ATG4C", "ATG7", "SUMF1")	0
GO_PROTEIN_FOLDING	1.50051e-05	0.000400569	0.440981	1.88172	0	158	c("CLU", "FKBP11", "HSPA9", "TTC9", "B2M", "ENTPD5", "AARS", "HSPE1", "PPIH", "HSPBP1", "HSPD1", "PPIE", "GNAI1", "CHCHD4", "QSOX1", "BAG2", "DNAJC19", "GRPEL1", "DNAJA3", "DNAJC24", "BAG5", "DNAJC10", "TXN2", "CCT8", "GLRX2", "HSPH1", "PFDN1", "PIGK", "ST13", "PTGES3", "VBP1", "CCT7", "TBCC", "AIP", "PPIF", "HSP90AB1", "CCT4", "CCT3", "HSPA4L", "TXNL1", "DNLZ", "LMAN1", "QSOX2", "CDC37", "TRAP1"…	0
GO_GLYCOSPHINGOLIPID_METABOLIC_PROCESS	0.0109606	0.0520943	0.510011	1.6493	636	33	c("GLA", "BAX", "NEU1", "HEXB", "HEXA", "ST8SIA6", "PSAP", "CLN3", "CTSA", "ARSB", "ST3GAL4", "SMPD1", "CREM", "SUMF1", "ASAH1", "ALDH5A1")	0
GO_NEURON_MIGRATION	0.00474119	0.027717	-0.478118	-1.72475	193	41	c("NRP1", "NR4A2", "FGFR1", "DDIT4", "RAPGEF2", "APBB2", "TOP2B", "NKX2-1", "FZD3", "NR2F2", "PSEN1", "CDKL5", "NAV1", "MYH10", "SDCCAG8", "ITGA3", "NDE1", "USP9X")	0
GO_REGULATION_OF_ACTION_POTENTIAL	0.298379	0.501819	-0.396356	-1.12962	13267	16	c("ANK3", "NOS1AP", "CAV1", "PTPN3", "KCNJ2", "ATP2A2")	0
GO_REGULATION_OF_NF_KAPPAB_IMPORT_INTO_NUCLEUS	0.467305	0.655123	0.334413	0.994404	26569	23	c("PRDX1", "ZC3H12A", "CCDC22", "LITAF", "RBCK1", "FAF1")	0
GO_REGULATION_OF_PROTEASOMAL_PROTEIN_CATABOLIC_PROCESS	0.453426	0.642756	0.238134	1.00066	29931	141	c("CLU", "TRIB3", "GPX1", "GCLC", "HSPBP1", "GLMN", "MAD2L1", "BAG5", "STUB1", "GIPC1", "HFE", "NSMCE2", "SVIP", "PARK7", "PSMC5", "PSMD14", "USP14", "PSMC6", "HSP90AB1", "ANAPC11", "HERPUD1", "PSMC1", "SIRT2", "PSMG2", "SDCBP", "MAD2L2", "PSMC4", "ANAPC10", "UCHL5", "PSMC2", "BUB3", "LRRK2", "PSME1", "GNA12", "RAD23A", "SUMO2", "DDRGK1", "PSMC3")	0
GO_POSITIVE_REGULATION_OF_MYELOID_CELL_DIFFERENTIATION	0.596689	0.754377	-0.259963	-0.916409	24721	37	c("ID2", "JAG1", "RIPK1", "KLF10", "PRKCA", "KDM1A", "CREB1", "ACVR2A", "HMGB2", "RUNX1", "FOXO3", "OGT")	0
GO_CALCIUM_ION_REGULATED_EXOCYTOSIS	0.773907	0.882715	-0.246903	-0.79936	33075	26	c("C2CD4B", "SYTL2", "SYNJ1", "CACNA1A", "PSEN1")	0
GO_CELLULAR_RESPONSE_TO_NITROGEN_COMPOUND	0.127713	0.3035	-0.229488	-1.13604	3659	274	c("ARG1", "KLF4", "ITPR2", "TBC1D4", "EGFR", "FOXO4", "ID1", "CIB2", "ADCY7", "SOCS2", "NR4A2", "IRS2", "PIK3R1", "INSR", "LPIN1", "ADCY6", "IRS1", "ERRFI1", "KLF2", "ATP6V1C2", "HMGCS2", "RAPGEF2", "KLF10", "NR4A3", "NFKB1", "CDK2", "UBR1", "CAV1", "DGCR8", "PIK3CA", "SIN3A", "CPEB4", "SLIT2", "FZD1", "INPP5K", "IGF1R", "PPP1R15A", "STAT5B", "MAP3K5", "BAIAP2L1", "SLC38A9", "DIAPH1", "NOD1", "AD…	0
GO_MOLTING_CYCLE	0.664064	0.803825	0.262008	0.872902	38955	38	c("SPINK5", "PDGFA", "AARS", "IGFBP5")	0
GO_CHROMOSOME_ORGANIZATION_INVOLVED_IN_MEIOTIC_CELL_CYCLE	0.494445	0.67159	0.358614	0.971521	27458	16	c("SMC2", "MLH3", "REC8")	0
GO_DNA_BIOSYNTHETIC_PROCESS	0.134921	0.314494	0.332845	1.24442	8269	68	c("RFC4", "NHP2", "PINX1", "TYMS", "RFC5", "PHB", "POLK", "UBA52", "REV1", "GAR1", "PTGES3", "POLE4", "UBC", "MYBBP1A", "NOP10", "RFC1", "RFC3", "CHRAC1", "LIG1", "MAD2L2", "POLE3", "PPIA", "POLD2")	0
GO_SUBSTRATE_ADHESION_DEPENDENT_CELL_SPREADING	0.00288157	0.0187591	-0.560433	-1.83146	122	27	c("SRCIN1", "ANTXR1", "FZD7", "MERTK", "PEAK1", "SRGAP2", "LAMB1")	0
GO_MULTI_ORGANISM_LOCALIZATION	0.174372	0.369926	0.340741	1.21515	10473	53	c("RAN", "NUP35", "UBA52", "TAP2", "NUP93", "NUP37", "NUP85", "UBC", "RAE1", "THOC5", "SEH1L", "NUP205", "VPS28", "DDX39B", "RPS27A", "NUP43", "TAP1", "NUP62", "NUP50", "KPNA3", "VPS37A", "THOC7", "THOC6", "THOC1")	0
GO_NEGATIVE_REGULATION_OF_CELL_DEATH	0.249287	0.456844	0.224585	1.07674	19237	477	c("ASNS", "ATF5", "MIF", "PKHD1", "LGALS3", "CLU", "ADORA1", "CDKN1A", "CX3CL1", "HSPA9", "BAX", "GSTP1", "MGMT", "ANGPTL4", "CYR61", "RORC", "SOD2", "SIX4", "SLC25A5", "GPX1", "HTATIP2", "AARS", "ST6GAL1", "GCLC", "ANXA1", "GCLM", "HSPD1", "GRINA", "ATAD3A", "SLC25A4", "RIPK2", "MIEN1", "SERPINE1", "HMOX1", "PPT1", "VDAC2", "PSAP", "RHBDD1", "PPARGC1A", "CLN3", "ZC3H12A", "MNAT1", "CTSB", "HIF1A…	0
GO_TRANSCRIPTION_INITIATION_FROM_RNA_POLYMERASE_II_PROMOTER	0.900815	0.958181	-0.183095	-0.803305	32050	113	c("VDR", "E2F2", "NR4A2", "NR1D1", "MAML3", "NOTCH2", "NR4A3", "THRA", "RARG", "POLR2A", "NOTCH1", "TEAD3", "GTF2A1", "MED13", "NR2C2", "YAP1", "WWTR1", "TBP", "MED26", "TEAD1", "TAF4", "THRB", "KAT2B", "TAF1", "ERCC2", "MAML1", "RORA", "NR3C1", "GTF2I", "CREBBP", "CDK8", "NRBP1", "NR1D2", "TAF3", "TAF13", "RBPJ", "TCF4", "RXRB", "MED20", "TAF12", "NCOA6", "GTF2H2", "TRIM28")	0
GO_POSITIVE_REGULATION_OF_DEVELOPMENTAL_GROWTH	0.00419616	0.0252895	-0.410152	-1.63536	162	66	c("NRP1", "SEMA5A", "LIMK1", "NEDD4L", "INSR", "FGFR1", "NOTCH1", "FGFR2", "MTM1", "GATA6", "STAT5B", "HOPX", "MACF1", "ADRB2", "CREB1", "YAP1", "CHD7", "CDKL5", "PRKDC", "GPAM", "EZR", "SMURF1", "ILK", "MEGF8", "NIPBL", "ITSN2", "AGRN", "EP300", "RBPJ")	0
GO_REGULATION_OF_ERYTHROCYTE_DIFFERENTIATION	0.21667	0.421713	-0.381652	-1.19687	9347	23	c("ID2", "MAFB", "LDB1", "STAT5B", "KDM1A", "ACVR2A", "KLF13", "HMGB2", "FOXO3", "RBFOX2", "GAS2L1", "LYN")	0
GO_POSITIVE_REGULATION_OF_SEQUENCE_SPECIFIC_DNA_BINDING_TRANSCRIPTION_FACTOR_ACTIVITY	0.862554	0.934487	0.195577	0.810361	56335	128	c("PPARG", "CLU", "ANXA3", "PPARGC1B", "TRIM37", "RIPK2", "PPARGC1A", "MALT1", "PYCARD", "UBA52", "NFKB2", "PARK7", "RPS3", "RBCK1", "GTF2A2", "PRDX3", "IRAK2", "UBC", "PPRC1", "SAV1")	0
GO_ENDOMEMBRANE_SYSTEM_ORGANIZATION	0.927519	0.973479	-0.170229	-0.856774	25247	318	c("TULP1", "NDRG1", "PTCH1", "USP8", "EIF2AK3", "TTC7B", "ANK3", "LPIN1", "TSPAN15", "ABCA1", "RAPGEF2", "MTSS1", "SYTL2", "GOLPH3L", "BAG4", "HACE1", "KIF13A", "CAV1", "SUN2", "RAMP2", "ALS2CL", "NUP54", "CLASP2", "INPP5K", "CLASP1", "FNBP1L", "SEC61A1", "PRKCA", "VCPIP1", "BAIAP2L1", "RAP2A", "EXOC8", "BCAS3", "MACF1", "PLK3", "FCHO2", "FAM109A", "CREB1", "RANBP2", "ABCA7", "DENND4C", "ATP2A2",…	0
GO_GLYCEROPHOSPHOLIPID_METABOLIC_PROCESS	0.000734664	0.00625716	-0.340244	-1.58947	23	172	c("PIK3C2G", "PON1", "FGFR3", "EGFR", "PLCH2", "PLD1", "TTC7B", "LPCAT1", "IRS2", "PIK3R1", "FGFR1", "LPIN1", "FGF1", "IRS1", "ERBB3", "ERBB2", "CDS1", "PIK3CB", "FRS2", "PIK3CA", "DDHD1", "PIK3C2B", "FGFR2", "MTM1", "PGAP2", "HBEGF", "SYNJ1", "INPP5K", "SERINC5", "PIKFYVE", "INPP5B", "CHKA", "OCRL", "MTMR14", "SMG1", "PNPLA8", "PCYT1A", "PIGN", "MECP2", "FAM126A", "PGAP1", "SERINC3", "MTMR4", "P…	0
GO_REGULATION_OF_PROTEIN_ACETYLATION	0.37134	0.573109	-0.287566	-1.04844	15143	43	c("SIRT1", "AUTS2", "RPS6KA4", "SIN3A", "SOX4", "PAXIP1", "TERF2IP", "FLCN", "MECP2", "PYGO2", "KAT2B")	0
GO_REGULATION_OF_NEUROLOGICAL_SYSTEM_PROCESS	0.0624067	0.18463	-0.509901	-1.47512	2757	17	c("MGLL", "NPY2R", "EIF2AK3", "FGFR1")	0
GO_INTRINSIC_APOPTOTIC_SIGNALING_PATHWAY	0.0716998	0.205469	0.323321	1.30183	4587	106	c("PHLDA3", "CLU", "CDKN1A", "AEN", "ZMAT3", "BAX", "TRIB3", "GPX1", "NUPR1", "CYCS", "RPS27L", "HMOX1", "SFN", "PYCARD", "DNAJC10")	0
GO_CELLULAR_RESPONSE_TO_HEAT	0.0125053	0.057114	0.570144	1.67714	707	22	c("CDKN1A", "ANO1", "HMOX1", "CLPB", "THBS1", "EIF2S1")	0
GO_T_CELL_RECEPTOR_SIGNALING_PATHWAY	0.00461416	0.027123	0.412346	1.61093	289	88	c("PSMB9", "PSMB8", "PSMB5", "RIPK2", "PSMA3", "MALT1", "STOML2", "PSMB10", "UBA52", "PSMB3", "PSMC5", "PSMD14", "RBCK1", "PSMC6", "PSMD11", "PSMA4", "PSMA1", "UBC", "PSMB2", "PSMD13", "PSMB1", "PSMD2", "PSMD12", "PSMD1", "PSMC1", "PSMA2", "PSMA7", "PSMC4", "HRAS", "PSMD8", "PSMC2", "PSMB6", "PSMB7", "PSMD7", "PSMB4", "PSMA6", "PSME1", "IKBKG", "PSMC3", "RPS27A", "PSMD6", "PSME3", "PSME2", "PSMD3…	0
GO_REGULATION_OF_PROTEIN_STABILITY	0.0994238	0.259478	0.288293	1.23018	6625	158	c("CLU", "CDKN1A", "GAPDH", "PINX1", "LAMP1", "HSPD1", "PHB", "PPARGC1A", "PYCARD", "DNAJA3", "KAT2A", "CTSA", "VPS35", "GTPBP4", "CCT8", "TELO2", "STUB1", "GIPC1", "ZSWIM7", "PARK7", "MUL1", "CCT7", "APTX", "HSP90AB1", "FLNA", "CCT4", "CCT3", "DNLZ", "SAV1", "CDC37", "LAMP2", "PFN2", "VPS11", "PHB2", "PSMD8")	0
GO_REGULATION_OF_DNA_METABOLIC_PROCESS	0.775563	0.884153	0.19849	0.87331	53215	201	c("PPARG", "KCNK2", "CDKN1A", "BAX", "MGMT", "RFC4", "PINX1", "PDGFA", "ANXA3", "AREG", "GNL3", "RFC5", "PPARGC1A", "ENDOG", "OTUB1", "GTPBP4", "CCT8", "STOML2", "S100A11", "EXOSC3", "CSF2", "RPS3", "DNMT1", "CCT7", "NUDT16")	0
GO_NADH_METABOLIC_PROCESS	0.00286136	0.0186691	0.603042	1.81128	162	24	c("PFKP", "ALDOA", "GAPDH", "ENO3", "ENO1", "PGAM1", "PGK1", "MDH1", "MDH2", "IDH3B")	0
GO_POSITIVE_REGULATION_OF_NUCLEOCYTOPLASMIC_TRANSPORT	0.0901516	0.24422	-0.315966	-1.28115	3461	72	c("EGFR", "BAMBI", "SEMA5A", "BMP4", "PIK3R1", "DDX58", "IL18R1", "KANK1", "TCF7L2", "CTDSPL2", "SPPL3", "PRKCD", "AKAP5", "JAK2", "TGFBR1", "TLR4", "RANBP3", "PRKACA")	0
GO_REGULATION_OF_BLOOD_VESSEL_ENDOTHELIAL_CELL_MIGRATION	0.0175555	0.0718694	-0.480003	-1.60869	740	30	c("KLF4", "STARD13", "HDAC7", "NOTCH1", "PLCG1", "PRKCA", "AMOTL1", "EPHA2", "PRKD2")	0
GO_GROWTH	0.0192738	0.0766494	-0.275775	-1.31881	602	205	c("FGFR3", "HHEX", "NRP1", "BMP4", "ACVR2B", "NRP2", "SPRY1", "FZD7", "THBS3", "MAGI2", "BMP3", "SLIT3", "FGF1", "CELA1", "KLF2", "DGKD", "KDM6A", "PLXNB1", "WNT7B", "SGMS1", "NOTCH2", "TAF8", "KDM5B", "RARG", "NOTCH1", "TBL1XR1", "PTK7", "FGFR2", "VANGL2", "CFLAR", "SLIT2", "ULK1", "EPB41L5", "CACNA1A", "SEC61A1", "ERCC6", "HNF1B", "CLIC4", "APP", "PKDCC", "YAP1", "WWTR1", "RC3H2", "ROS1", "SLC9…	0
GO_EMBRYONIC_MORPHOGENESIS	3.37792e-05	0.000588414	-0.415864	-2.03832	0	250	c("CTHRC1", "RBP4", "BCL2L11", "FBN2", "KLF4", "INSIG1", "HHEX", "SEMA4C", "ZBTB16", "ID2", "NRP1", "BMP4", "GDNF", "PTCH1", "APAF1", "ACVR2B", "OVOL2", "MAFB", "MMP15", "DUSP1", "DLC1", "FZD5", "LRIG1", "SOCS3", "FGFR1", "KDM6A", "LDB1", "WNT7B", "TGFB1I1", "IPMK", "EFEMP1", "COL12A1", "NR4A3", "SEC24B", "RARG", "FRS2", "NOTCH1", "PTK7", "SDC4", "FGFR2", "KDM6B", "SOX4", "VANGL2", "PBX2", "FZD3"…	0
GO_NEGATIVE_REGULATION_OF_LYMPHOCYTE_APOPTOTIC_PROCESS	0.490141	0.669226	0.3597	0.974462	27219	16	c("MIF", "RORC", "HIF1A", "NOC2L", "JAK3")	0
GO_INTERSTRAND_CROSS_LINK_REPAIR	0.92327	0.972511	-0.212664	-0.659223	40056	22	c("FANCM", "USP1", "RPA2", "RNF168", "RPA3", "SLX1B", "XPA")	0
GO_POSITIVE_REGULATION_OF_TELOMERE_MAINTENANCE_VIA_TELOMERE_LENGTHENING	0.935672	0.977306	0.213386	0.627697	52973	22	c("CCT8", "CCT7", "CCT4", "CCT3", "CCT2", "PNKP", "ATR", "CCT5", "TCP1")	0
GO_NEGATIVE_REGULATION_OF_T_CELL_PROLIFERATION	0.231826	0.437688	-0.381453	-1.18244	10057	22	c("BMP4", "ERBB2", "PELI1", "CASP3", "ITCH", "MARCH7", "RC3H1", "SHH", "TGFB1", "PRNP")	0
GO_REGULATION_OF_INSULIN_SECRETION_INVOLVED_IN_CELLULAR_RESPONSE_TO_GLUCOSE_STIMULUS	0.845557	0.928112	0.240722	0.730264	48353	25	c("OXCT1", "ANO1", "HIF1A", "PHPT1", "NDUFAF2")	0
GO_NEGATIVE_REGULATION_OF_CANONICAL_WNT_SIGNALING_PATHWAY	0.259496	0.467985	0.276041	1.11309	16613	107	c("PSMB9", "PSMB8", "PSMB5", "PSMA3", "PSMB10", "UBA52", "PSMB3", "PSMC5", "PSMD14", "PSMC6", "RBX1", "PSMD11", "PSMA4", "PSMA1", "UBC", "PSMB2", "PSMD13", "PSMB1", "PSMD2", "PSMD12", "DDIT3", "PSMD1", "PSMC1", "PSMA2", "PSMA7", "MAD2L2", "PSMC4", "PSMD8", "PSMC2", "PSMB6", "PSMB7", "PSMD7", "PSMB4", "PSMA6", "PSME1", "TMEM64", "PSMC3", "RPS27A", "PSMD6", "PSME3", "PSME2", "PSMD3")	0
GO_REGULATION_OF_CELLULAR_RESPONSE_TO_TRANSFORMING_GROWTH_FACTOR_BETA_STIMULUS	0.311107	0.515734	-0.271254	-1.07777	12074	65	c("FBN2", "BAMBI", "SIRT1", "TGFB1I1", "VASN", "CITED2", "CAV1", "SNX25", "NKX2-1", "FURIN", "BCL9L", "FLCN", "LEMD3", "MEN1", "SMURF2", "HSPA5", "TRIM33", "MTMR4", "PRDM16", "PDPK1", "TGFBR1", "ADAM17", "SKIL", "MECOM", "ITGA3", "SMURF1", "SMAD6")	0
GO_PHOSPHATIDYLINOSITOL_DEPHOSPHORYLATION	0.199461	0.400155	-0.42633	-1.23335	8814	17	c("MTM1", "SYNJ1", "INPP5K", "INPP5B", "OCRL")	0
GO_DIGESTIVE_SYSTEM_PROCESS	0.0840158	0.232775	-0.473032	-1.41117	3682	19	c("RBP4", "LDLR", "VDR", "MUC4", "SCARB1", "CD36", "TLR4", "EZR")	0
GO_CALCIUM_ION_TRANSPORT	0.389662	0.588926	-0.255562	-1.03096	15031	70	c("ITPR2", "VDR", "CAMK2G", "BBC3", "PRKCE", "DENND5A", "CAV1", "STIM1", "RAMP2", "CACNA1A", "CACHD1", "SLC24A4", "PSEN1", "ATP2A2", "TRPC4AP")	0
GO_ANTIGEN_PROCESSING_AND_PRESENTATION_OF_EXOGENOUS_PEPTIDE_ANTIGEN_VIA_MHC_CLASS_I	1.67448e-05	0.000400569	0.594936	2.08872	0	49	c("PSMB9", "B2M", "CYBA", "PSMB8", "PSMB5", "PSMA3", "PSMB10", "PSMB3", "PSMC5", "PSMD14", "PSMC6", "PSMD11", "PSMA4", "PSMA1", "PSMB2", "PSMD13", "PSMB1", "PSMD2", "PSMD12", "PSMD1", "PSMC1", "PSMA2", "PSMA7", "PSMC4", "PSMD8", "PSMC2", "PSMB6", "PSMB7", "PSMD7", "PSMB4", "PSMA6", "PSME1", "PSMC3", "PSMD6", "PSME3", "PSME2", "PSMD3", "PSMD4", "PSMD5")	0
GO_NEGATIVE_REGULATION_OF_CATALYTIC_ACTIVITY	0.4306	0.624328	0.212014	1.00967	32806	439	c("SLPI", "PPARG", "CDKN1A", "SPINK5", "GLA", "BST2", "PSMB9", "TRIB3", "RENBP", "GSTP1", "ANGPTL4", "CSTB", "CHCHD10", "PINX1", "GPX1", "GMFG", "PEBP1", "ANXA3", "CDKN2B", "ANXA1", "SMYD3", "HSPBP1", "CST8", "PSMB8", "HP", "PSMB5", "SERPINE1", "CBLC", "ARL2", "PSMA3", "CLN3", "PTPN2", "SFN", "PYCARD", "CD44", "MAD2L1", "DNAJA3", "C3", "BAG5", "PPP1R14B", "SERPINB8", "THBS1", "CDK5RAP1", "MYO1D",…	0
GO_PYRIMIDINE_NUCLEOSIDE_TRIPHOSPHATE_METABOLIC_PROCESS	0.00270964	0.0178384	0.692011	1.8436	149	15	c("NME1", "TYMS", "CTPS", "NME4", "NME6", "DTYMK", "UCK2", "CTPS2", "DUT", "UCKL1", "CAD")	0
GO_CARDIAC_MUSCLE_TISSUE_DEVELOPMENT	0.105604	0.269826	-0.329726	-1.27826	4190	57	c("RBP4", "ID2", "MYH7", "SIK1", "NOTCH1", "FGFR2", "KDM6B", "GATA6", "MARCKS", "IFT20", "MEF2A", "UBE4B", "MYH10", "ACVR1", "SMAD1", "ARID1A", "MAML1", "AKAP13", "SGCB")	0
GO_POSITIVE_REGULATION_OF_NUCLEOTIDE_METABOLIC_PROCESS	0.137598	0.319459	-0.351009	-1.25974	5643	40	c("ADCY7", "INSR", "ADRB1", "ADCY6", "ABCA1", "RAMP2", "PINK1", "PRKCA", "ADCY9", "ADRB2", "ECE1", "NPR1", "AKAP5")	0
GO_REGULATION_OF_NOTCH_SIGNALING_PATHWAY	0.00665735	0.0355838	-0.514258	-1.72349	280	30	c("DLK1", "OVOL2", "JAG1", "BCL6", "TSPAN15", "NOTCH1", "HIF1AN", "NFKBIA", "MMP14", "IL6ST", "LLGL1", "NUMB")	0
GO_INTERFERON_GAMMA_MEDIATED_SIGNALING_PATHWAY	0.6339	0.781163	-0.281453	-0.882641	27348	23	c("IRF1", "CAMK2G", "TRIM8", "PRKCD", "JAK2", "IRF2", "TRIM25", "IRF9", "IRF6", "ICAM1")	0
GO_POSITIVE_REGULATION_OF_CYTOKINE_SECRETION	0.0286572	0.104969	0.510383	1.56241	1640	26	c("MIF", "CD14", "GLMN", "IL17RC", "PYCARD", "GSDMD", "LPL")	0
GO_MICROTUBULE_BUNDLE_FORMATION	0.707721	0.838196	0.30671	0.817112	39177	15	c("CDK5RAP2", "PSRC1")	0
GO_NEGATIVE_REGULATION_OF_CYSTEINE_TYPE_ENDOPEPTIDASE_ACTIVITY	0.81109	0.907664	-0.212108	-0.812469	32295	54	c("KLF4", "MKL1", "DHCR24", "CRYAB", "DDX3X", "SH3RF1", "LAMP3", "RPS6KA3")	0
GO_RESPONSE_TO_CARBOHYDRATE	0.149797	0.336295	-0.280889	-1.1881	5531	91	c("AGER", "CAT", "ACVR2B", "TXNIP", "PFKFB2", "IRS2", "HMGCS2", "SPARC", "NFKB1", "PIK3CA", "SIN3A", "GLUL", "SOX4", "POLG", "CDKN1B", "PPP1R15A", "TCF7L2", "HNF1B", "KHK", "CASP3", "MEN1")	0
GO_ORGANIC_ACID_TRANSMEMBRANE_TRANSPORT	0.0199364	0.0788554	0.457654	1.55726	1178	42	c("SLC1A4", "SLC16A12", "SLC38A1", "SLC25A1", "SLC7A1", "SLC7A6", "SLC16A7", "SLC1A5", "SLC38A4", "SLC25A12")	0
GO_SYSTEM_PROCESS	0.151383	0.338557	0.236295	1.12843	11598	452	c("CBR3", "PPARG", "AQP3", "ADORA1", "KCNK2", "SLC5A1", "SLC1A4", "CX3CL1", "PSMB9", "SCNN1B", "RENBP", "IMMP2L", "ARG2", "ALDOA", "SOD2", "P2RY2", "HEXB", "GSTM2", "GPX1", "CYBA", "PTP4A3", "AARS", "GCH1", "HOMER2", "TIMM10", "ATP6AP2", "CTSZ", "GCLC", "FEN1", "NDUFB9", "ANO1", "GCLM", "RABGGTB", "SCO2", "CRYZ", "TIMM8B", "DTNA", "NDUFS6", "SPG20", "HMOX1", "PPT1", "ADH5", "ADORA2B", "SPATA7", "…	0
GO_REGULATION_OF_PROTEIN_MATURATION	0.534938	0.704335	0.293425	0.948891	31088	33	c("C1QBP", "SERPINE1", "PHB", "RHBDD1", "C3", "THBS1", "BCL2L12", "SNX12", "PHB2", "LRRK2", "CD55")	0
GO_MONOCARBOXYLIC_ACID_BIOSYNTHETIC_PROCESS	0.323	0.528628	0.288304	1.08096	19828	69	c("MIF", "THNSL2", "PTGES", "MECR", "NDUFAB1", "HSD17B12", "PTGES2", "PECR", "LPL", "ACSF3", "PTGS1", "CBR1", "SHMT1", "PARK7", "PTGES3")	0
GO_COLUMNAR_CUBOIDAL_EPITHELIAL_CELL_DEVELOPMENT	0.219565	0.424664	-0.366482	-1.1865	9383	26	c("BMP4", "PRDM1", "FGFR1", "RFX3", "SEC24B", "RARG", "CLIC5", "KLF5", "ROS1", "PDPK1", "C1GALT1")	0
GO_EAR_MORPHOGENESIS	0.000954385	0.00774908	-0.51688	-1.87495	38	42	c("CTHRC1", "INSIG1", "NRP1", "MAFB", "LRIG1", "FGFR1", "NR4A3", "SEC24B", "PTK7", "FGFR2", "VANGL2", "FZD3", "CLIC5", "DVL2", "CHD7", "SPRY2", "GJB6")	0
GO_TERMINATION_OF_RNA_POLYMERASE_II_TRANSCRIPTION	0.953827	0.984024	0.18674	0.675143	57530	57	c("THOC5", "CSTF1", "U2AF1", "EIF4A3", "SRSF5", "MAZ", "SNRPF", "CSTF3", "DDX39B", "SNRPB", "SNRPD3", "SRSF6", "SRRM1", "CPSF2", "THOC7", "NCBP2", "THOC6", "THOC1", "LSM10", "CPSF1", "NCBP1", "CLP1", "U2AF2", "LSM11", "SNRPE")	0
GO_SYNAPTIC_SIGNALING	0.496401	0.673308	0.245072	0.978184	31582	100	c("ADORA1", "SLC1A4", "CX3CL1", "SNAP47", "SLC12A7", "DTNA", "PPT1", "RGS10", "CNP", "TC2N", "GIPC1", "PARK7", "RASD2", "SNAP23", "USP14", "SYT7", "VDAC1", "GABARAP", "LRFN4", "SDCBP", "LRRK2", "NAPA", "FLOT2", "TSPO", "GNB1", "STX3")	0
GO_MITOTIC_CELL_CYCLE_CHECKPOINT	0.83599	0.922461	-0.195395	-0.832302	30623	95	c("FOXO4", "PLK2", "TAOK3", "CNOT6L", "CDK2", "MSH2", "PRCC", "TOP2B", "SOX4", "CNOT1", "CDKN1B", "PLAGL1", "RBL2", "PLK3", "INTS3", "RPA2", "CNOT4", "CRADD", "PRKDC", "RBM38", "CASP2", "GIGYF2", "CNOT6", "ATF2", "MDC1", "ARID3A", "SYF2", "MAD2L1BP", "TGFB1", "CHFR", "EP300", "MDM4")	0
GO_RESPONSE_TO_LIPID	0.124888	0.301053	0.242127	1.1493	9462	421	c("SLPI", "PPARG", "AQP3", "FABP3", "GOT1", "ALPL", "CDKN1A", "PMEPA1", "CDO1", "ASS1", "NME1", "BAX", "GSTP1", "PTGES", "RORC", "P2RY2", "B2M", "LY96", "F3", "PDGFA", "CD14", "GCH1", "ANXA3", "PPARGC1B", "PAM", "AREG", "ANXA1", "H2AFZ", "SMYD3", "TYMS", "RAN", "GNAI1", "BYSL", "RIPK2", "SERPINE1", "HMOX1", "ADH5", "TWF2", "PHB", "DGAT2", "PPARGC1A", "ZC3H12A", "HIF1A", "GNG12", "CLDN4", "PYCARD"…	0
GO_NEGATIVE_REGULATION_OF_MACROAUTOPHAGY	0.950115	0.983839	0.21385	0.58891	53023	17	c("CLN3", "QSOX1", "LRRK2", "TSPO", "CHMP4B")	0
GO_REGULATION_OF_MITOPHAGY	0.355147	0.559655	0.320743	1.06858	20833	38	c("WDR75", "HIF1A", "KAT2A", "BECN1", "PARK7", "VDAC1", "ATG7", "DNM1L", "RUVBL1", "U2AF1", "RPL28", "TSPO")	0
GO_FATTY_ACID_METABOLIC_PROCESS	0.0925042	0.247837	0.292929	1.2416	6125	151	c("PPARG", "MIF", "FABP3", "THNSL2", "PTGES", "MECR", "GPX1", "PAM", "NDUFAB1", "HSD17B12", "PHYH", "NDUFS6", "PTGES2", "PECR", "PPARGC1A", "C3", "LPL", "ACSF3", "PTGS1", "LIPA", "GPX4", "PTGR1", "BDH2", "CBR1", "ACADL", "PTGES3", "ETFA", "ACAD9", "GHR", "DECR2", "ACADVL", "ACOX1", "CREM", "NUDT19", "CPT2", "GCDH", "ECH1", "ACAD11", "HADHB", "ALDH5A1")	0
GO_ACTIVATION_OF_IMMUNE_RESPONSE	0.0806252	0.224874	0.279999	1.23427	5539	204	c("CLU", "BAX", "PSMB9", "C1QBP", "WIPF3", "LY96", "CD14", "HSPD1", "ACTG1", "PSMB8", "PSMB5", "RIPK2", "PSMA3", "UNC93B1", "CTSB", "MALT1", "PYCARD", "C3", "RELB", "STOML2", "PSMB10", "ARPC1B", "UBA52", "PSMB3", "PSMC5", "PSMD14", "RBCK1", "PSMC6", "PSMD11", "PSMA4", "PSMA1", "HSP90AB1", "IRAK2", "UBC", "PSMB2", "PSMD13", "PSMB1", "PSMD2", "PSMD12", "PSMD1", "PSMC1", "PGLYRP1", "PSMA2", "PSMA7",…	0
GO_VASCULATURE_DEVELOPMENT	3.34594e-05	0.000588414	-0.355449	-1.73643	0	243	c("PDPN", "ENPEP", "MYLK", "HHEX", "PLCD3", "NRP1", "EFNB2", "SEMA5A", "BMP4", "SLC12A6", "ID1", "ACVR2B", "SIRT1", "TNFSF12", "NRP2", "OVOL2", "PRDM1", "EPAS1", "VAV2", "EPHB4", "EIF2AK3", "ANPEP", "JAG1", "MFGE8", "FZD5", "HSPG2", "SOCS3", "FGFR1", "ARHGAP24", "TGFBI", "FGF1", "ERRFI1", "ELK3", "RAPGEF2", "MAP3K3", "WNT7B", "FZD8", "HDAC7", "NFATC4", "SEC24B", "PIK3CB", "CAV1", "PIK3CA", "VEZF1…	0
GO_CELL_CYCLE_G2_M_PHASE_TRANSITION	0.671283	0.809806	0.225599	0.894568	42561	96	c("CDKN1A", "CDK5RAP2", "CDKN2B", "TPD52L1", "OPTN", "MNAT1", "HAUS4", "CEP135", "WEE1", "UBA52", "CEP290", "TUBB4B", "PHLDA1", "CCNH", "TUBG1", "UBC", "CNTRL")	0
GO_REGULATION_OF_CYSTEINE_TYPE_ENDOPEPTIDASE_ACTIVITY_INVOLVED_IN_APOPTOTIC_SIGNALING_PATHWAY	0.60349	0.75969	0.334845	0.892064	33407	15	c("BAX", "PARK7", "FAS", "TRADD", "FADD", "HTRA2", "PIH1D1", "TRAF2", "LGALS9")	0
GO_NEGATIVE_REGULATION_OF_BINDING	0.652774	0.794031	0.234265	0.897248	40516	78	c("SLPI", "BAX", "B2M", "HMOX1", "ADAM15", "GTPBP4", "STUB1", "HFE", "HABP4", "PARK7", "CAMK1", "DDIT3", "MAD2L2", "EIF4A3", "JUN", "LRRK2", "RAP1GAP", "ITGB1BP1", "FBXO18", "PIN1")	0
GO_POSITIVE_REGULATION_OF_RESPONSE_TO_EXTRACELLULAR_STIMULUS	0.68955	0.824071	-0.24917	-0.861202	28827	34	c("SIRT1", "PINK1", "ULK1", "NOD1", "BNIP3L", "ADRB2", "WDFY3", "AMBRA1", "WAC", "LARP1", "SPTLC2")	0
GO_POSITIVE_REGULATION_OF_CALCIUM_ION_TRANSPORT_INTO_CYTOSOL	0.367935	0.570241	0.363935	1.07055	20830	22	c("BAX", "GSTO1", "GSTM2", "P2RX4")	0
GO_REGULATION_OF_SMOOTHENED_SIGNALING_PATHWAY	0.0204731	0.0801508	-0.495247	-1.60339	874	26	c("PTCH1", "CHSY1", "FGFR2", "BTRC", "TTC21B", "FOXA1", "PRKACA", "C2CD3", "IFT172", "RORA", "SHH", "CREBBP", "POR", "SUFU")	0
GO_EPIDERMIS_DEVELOPMENT	0.00973981	0.0474491	-0.343968	-1.48613	352	103	c("KLK14", "KLF4", "OVOL1", "EGFR", "PTCH1", "OVOL2", "PPL", "JAG1", "SATB1", "TXNIP", "INSR", "FGFR1", "LDB1", "BCL11B", "SEC24B", "NOTCH1", "FGFR2", "VANGL2", "FZD3", "CASP3", "CLIC5", "UGCG", "ELF3", "CLIC4", "YAP1", "FOXQ1", "ATP2A2", "EPHA2", "GRHL2", "EXPH5", "GAB1", "IFT172", "ERCC2", "PPHLN1", "NSDHL", "PIP5K1A", "LATS2", "SHH", "ALDH3A2", "IRF6", "SOS1", "STK4")	0
GO_REGULATION_OF_GASTRULATION	8.95977e-05	0.00110972	-0.769057	-2.15189	3	15	c("KLF4", "TGIF2", "FZD7", "FGFR1", "DUSP6", "CLASP2", "CLASP1", "HNF1B", "PHLDB2", "MAPK7")	0
GO_CELLULAR_RESPONSE_TO_IONIZING_RADIATION	0.412171	0.610246	0.320829	1.02977	23921	32	c("CDKN1A", "MGMT", "CYBA")	0
GO_ACTIN_MEDIATED_CELL_CONTRACTION	0.0121917	0.0563181	-0.521761	-1.67169	521	25	c("FRMD6", "MYH7", "NEDD4L", "EPB41L5", "KCNJ2", "VIM", "KCNE2", "TPM3", "EMP2", "PKP2", "TPM2", "NUP155")	0
GO_POSITIVE_REGULATION_OF_INNATE_IMMUNE_RESPONSE	0.0191824	0.0764941	0.334243	1.40808	1265	144	c("PSMB9", "LY96", "CD14", "LAMP1", "HSPD1", "PSMB8", "PSMB5", "RIPK2", "PLSCR1", "PSMA3", "UNC93B1", "CTSB", "MALT1", "PYCARD", "RELB", "PSMB10", "UBA52", "PSMB3", "PSMC5", "PSMD14", "PSMC6", "PSMD11", "PSMA4", "PSMA1", "IRAK2", "UBC", "PSMB2", "PSMD13", "PSMB1", "PSMD2", "PSMD12", "PSMD1", "PSMC1", "PGLYRP1", "PSMA2", "PSMA7", "PSMC4", "HRAS", "PSMD8", "PSMC2", "PSMB6", "PSMB7", "PSMD7", "PSMB4…	0
GO_NEUTRAL_LIPID_BIOSYNTHETIC_PROCESS	0.835766	0.922461	-0.254106	-0.724205	37163	16	c("LPCAT1", "LPIN1", "ANG")	0
GO_CELLULAR_RESPONSE_TO_NUTRIENT	0.301434	0.504431	0.382788	1.12601	17065	22	c("PPARG", "CDKN2B", "HMOX1")	0
GO_POSITIVE_REGULATION_OF_GLUCOSE_TRANSPORT	0.0475648	0.152247	-0.469433	-1.48792	2046	24	c("IRS2", "PIK3R1", "INSR", "IRS1", "NR4A3", "MARCKS", "CREBL2", "ADIPOR2", "PIK3R3")	0
GO_REGULATION_OF_PLASMA_MEMBRANE_ORGANIZATION	0.340664	0.544429	-0.280992	-1.06403	13724	51	c("PIK3R1", "CNST", "PKDCC", "PRKCD", "LDLRAP1", "EPHA2", "PPP2R5A", "PDPK1", "SPTBN1", "EZR", "NUMB", "ITGA3", "GOPC", "STX7", "TGFB1", "TMEM59", "APPL1", "RHOG", "LYPLA1", "VPS4A", "PRKCI")	0
GO_RESPONSE_TO_AMINO_ACID	0.0148123	0.0642287	0.416824	1.5415	904	64	c("ASNS", "RRAGD", "CDO1", "ASS1", "GSTP1", "MGMT", "CYBA", "AARS", "TYMS", "GSS", "PPARGC1A", "LAMTOR1", "LAMTOR3", "DNMT1", "RRAGA")	0
GO_POSITIVE_REGULATION_OF_LYMPHOCYTE_DIFFERENTIATION	0.585494	0.74344	-0.271913	-0.918587	24612	31	c("ZBTB16", "PRDM1", "CD83", "STAT5B", "MMP14", "ZBTB1", "SOCS5", "PRKCZ", "SHH", "TGFB1")	0
GO_VENTRICULAR_SEPTUM_DEVELOPMENT	0.0130778	0.0590825	-0.490005	-1.64221	551	30	c("ID2", "PRDM1", "CITED2", "FRS2", "NOTCH1", "PTK7", "FGFR2", "SOX4", "VANGL2", "FZD1")	0
GO_INSULIN_RECEPTOR_SIGNALING_PATHWAY	0.608978	0.764154	-0.236631	-0.919906	24025	58	c("FOXO4", "IRS2", "PIK3R1", "INSR", "IRS1", "ATP6V1C2", "PIK3CA", "IGF1R", "BAIAP2L1", "FOXO1", "SOCS7", "ATP6V0A4", "BAIAP2", "PIK3R3", "GAB1", "PHIP", "PTPRA", "SREBF1")	0
GO_VIRION_ASSEMBLY	0.473898	0.657893	0.309653	0.987268	27468	31	c("UBA52", "UBC", "CHMP3", "VPS28", "PPIA", "VTA1", "RPS27A", "CHMP4B", "CHMP6", "CHMP2A", "VPS37A", "MITD1")	0
GO_NEGATIVE_REGULATION_OF_CARBOHYDRATE_METABOLIC_PROCESS	0.492954	0.670245	-0.309904	-0.971865	21267	23	c("DDIT4", "SIK1", "INPP5K", "CLK2", "MIDN", "RANBP2")	0
GO_SIGNAL_TRANSDUCTION_BY_P53_CLASS_MEDIATOR	0.217973	0.423627	0.293857	1.1504	13718	89	c("PHLDA3", "MIF", "CDKN1A", "AEN", "ZMAT3", "BAX", "NUPR1", "RPS27L", "SFN", "PYCARD", "TFDP1", "UBA52")	0
GO_GLIAL_CELL_MIGRATION	0.877974	0.944194	0.247367	0.68121	48997	17	c("HEXB", "EPHA4", "NDN", "TSPO")	0
GO_MODULATION_BY_VIRUS_OF_HOST_MORPHOLOGY_OR_PHYSIOLOGY	0.786787	0.893103	-0.242426	-0.792232	33583	27	c("BCL2L11", "INSR")	0
GO_PROTEIN_K48_LINKED_DEUBIQUITINATION	0.559194	0.723549	-0.319765	-0.925063	24712	17	c("USP8", "YOD1", "VCPIP1", "OTUD5")	0
[truncated: 13,328 more rows]

## Sheet: Cluster 0
pathway	pval	padj	ES	NES	nMoreExtreme	size	leadingEdge	cluster
[truncated: 612 more rows]

## Sheet: Cluster 1
pathway	pval	padj	ES	NES	nMoreExtreme	size	leadingEdge	cluster
[truncated: 430 more rows]

[truncated: 3 more sheets: Cluster 2, Cluster 3, Cluster 4]
