# Supplementary material for: Single cell transcriptomic analysis of murine lung development on hyperoxia-induced damage
Source: Nat Commun. 2021 Mar 10;12:1565. doi: 10.1038/s41467-021-21865-2 (PMC7946947; doi:10.1038/s41467-021-21865-2)
Supplement: Supplementary file 15 — Supplementary Data 12 [file 41467_2021_21865_MOESM15_ESM.xlsx]

## Sheet: myeloid_subset_markers
Supplementary Data 12. Myeloid subset markers
	p_val	avg_logFC	pct.1	pct.2	p_val_adj	cluster	gene
Chil3	0	2.47332	0.476	0.113	0	0	Chil3
Atp6v0d2	0	2.21635	0.925	0.038	0	0	Atp6v0d2
Plet1	0	2.15002	0.918	0.087	0	0	Plet1
Lpl	0	2.12171	0.935	0.182	0	0	Lpl
Ctsd	0	2.01471	0.988	0.646	0	0	Ctsd
Marco	0	1.97851	0.523	0.025	0	0	Marco
Fabp5	0	1.92835	0.921	0.288	0	0	Fabp5
Ccl6	0	1.75835	0.984	0.756	0	0	Ccl6
S100a1	0	1.68568	0.863	0.182	0	0	S100a1
Car4	0	1.66747	0.649	0.026	0	0	Car4
Ear1	0	1.63329	0.646	0.013	0	0	Ear1
Mt1	0	1.61234	0.94	0.325	0	0	Mt1
Cd9	0	1.60032	0.99	0.672	0	0	Cd9
Abcg1	0	1.52722	0.915	0.243	0	0	Abcg1
Slc7a2	0	1.51974	0.823	0.04	0	0	Slc7a2
Ear2	0	1.46871	0.864	0.241	0	0	Ear2
Spp1	0	1.45501	0.508	0.095	0	0	Spp1
Hebp1	0	1.447	0.89	0.13	0	0	Hebp1
Prdx1	0	1.43432	0.978	0.57	0	0	Prdx1
Ccnd2	0	1.33454	0.785	0.115	0	0	Ccnd2
Serpinb1a	0	1.32906	0.751	0.075	0	0	Serpinb1a
Pld3	0	1.32591	0.818	0.114	0	0	Pld3
Il18	0	1.29151	0.819	0.166	0	0	Il18
Olr1	0	1.2874	0.762	0.071	0	0	Olr1
Cd164	0	1.2871	0.899	0.234	0	0	Cd164
Krt19	0	1.28379	0.609	0.027	0	0	Krt19
Lipa	0	1.25112	0.849	0.236	0	0	Lipa
Ltc4s	0	1.21152	0.845	0.138	0	0	Ltc4s
Nceh1	0	1.20117	0.875	0.177	0	0	Nceh1
Ctss	0	1.18971	0.983	0.586	0	0	Ctss
Gpnmb	0	1.15716	0.548	0.029	0	0	Gpnmb
Klhdc4	0	1.1497	0.849	0.154	0	0	Klhdc4
Dstn	0	1.14083	0.94	0.431	0	0	Dstn
Cd36	0	1.088	0.801	0.21	0	0	Cd36
Sgk1	0	1.07289	0.869	0.298	0	0	Sgk1
Anxa5	0	1.07113	0.955	0.505	0	0	Anxa5
Psap	0	1.05692	0.982	0.738	0	0	Psap
Gm42418	0	1.05577	0.994	0.934	0	0	Gm42418
F7	0	1.05239	0.67	0.041	0	0	F7
AU020206	0	1.04159	0.748	0.103	0	0	AU020206
Axl	0	1.02884	0.842	0.186	0	0	Axl
Vat1	0	1.00949	0.676	0.071	0	0	Vat1
Ctsk	0	1.00204	0.46	0.013	0	0	Ctsk
Gstm1	0	0.999492	0.687	0.127	0	0	Gstm1
Creg1	0	0.989502	0.925	0.527	0	0	Creg1
Ly75	0	0.987429	0.655	0.03	0	0	Ly75
Gdf15	0	0.986946	0.487	0.062	0	0	Gdf15
Mt2	0	0.978136	0.487	0.049	0	0	Mt2
Phgdh	0	0.975806	0.614	0.024	0	0	Phgdh
Adipor2	0	0.974185	0.861	0.26	0	0	Adipor2
Lgals3	0	0.96185	0.986	0.72	0	0	Lgals3
Fth1	0	0.960166	0.999	0.995	0	0	Fth1
Akr1a1	0	0.950104	0.95	0.502	0	0	Akr1a1
2009-09-01	0	0.94107	0.874	0.319	0	0	2009-09-01
Sh3bgrl	0	0.940856	0.893	0.379	0	0	Sh3bgrl
Plin2	0	0.939015	0.967	0.667	0	0	Plin2
Myof	0	0.938301	0.682	0.107	0	0	Myof
Esd	0	0.93707	0.821	0.479	0	0	Esd
Mgll	0	0.935402	0.655	0.051	0	0	Mgll
Aplp2	0	0.932789	0.872	0.341	0	0	Aplp2
Dbi	0	0.924314	0.937	0.472	0	0	Dbi
Ftl1	0	0.909126	0.998	0.974	0	0	Ftl1
Reep5	0	0.899432	0.951	0.57	0	0	Reep5
Anxa4	0	0.893639	0.706	0.144	0	0	Anxa4
Net1	0	0.893338	0.693	0.1	0	0	Net1
Bhlhe41	0	0.876798	0.581	0.024	0	0	Bhlhe41
Tcf7l2	0	0.860019	0.789	0.184	0	0	Tcf7l2
Lmna	0	0.852706	0.868	0.272	0	0	Lmna
Bcap31	0	0.850205	0.784	0.36	0	0	Bcap31
AW112010	0	0.843527	0.484	0.081	0	0	AW112010
Fabp1	0	0.840545	0.227	0.004	0	0	Fabp1
Colgalt1	0	0.832227	0.841	0.281	0	0	Colgalt1
Cdc42ep3	0	0.831333	0.816	0.244	0	0	Cdc42ep3
Mrc1	0	0.820186	0.855	0.174	0	0	Mrc1
Mertk	0	0.813745	0.674	0.099	0	0	Mertk
Blvra	0	0.809262	0.746	0.188	0	0	Blvra
Slc39a2	0	0.798214	0.445	0.006	0	0	Slc39a2
Cstb	0	0.797801	0.933	0.484	0	0	Cstb
Aprt	0	0.797768	0.955	0.515	0	0	Aprt
Spns1	0	0.797504	0.651	0.081	0	0	Spns1
App	0	0.792618	0.922	0.484	0	0	App
Ctsz	0	0.790154	0.948	0.575	0	0	Ctsz
S100a10	0	0.778507	0.939	0.436	0	0	S100a10
Hvcn1	0	0.777576	0.615	0.047	0	0	Hvcn1
Shtn1	0	0.770446	0.704	0.148	0	0	Shtn1
Dst	0	0.768005	0.655	0.101	0	0	Dst
Sort1	0	0.765261	0.716	0.129	0	0	Sort1
Lmo4	0	0.763172	0.861	0.356	0	0	Lmo4
Gmpr	0	0.759535	0.547	0.03	0	0	Gmpr
Cox5a	0	0.758317	0.954	0.602	0	0	Cox5a
Cd302	0	0.757422	0.851	0.354	0	0	Cd302
Etfb	0	0.753526	0.856	0.363	0	0	Etfb
Perp	0	0.749734	0.573	0.031	0	0	Perp
Atp6v1c1	0	0.749035	0.707	0.178	0	0	Atp6v1c1
Gpr137b	0	0.748554	0.746	0.264	0	0	Gpr137b
Itpripl2	0	0.746551	0.74	0.195	0	0	Itpripl2
Tmbim1	0	0.741689	0.68	0.137	0	0	Tmbim1
Nus1	0	0.736777	0.666	0.147	0	0	Nus1
Itgax	0	0.734391	0.681	0.134	0	0	Itgax
Pnpla8	0	0.734149	0.79	0.235	0	0	Pnpla8
Tbca	0	0.733261	0.888	0.406	0	0	Tbca
Chp1	0	0.728953	0.774	0.192	0	0	Chp1
Cd200r4	0	0.728639	0.531	0.022	0	0	Cd200r4
Ncoa4	0	0.727519	0.727	0.183	0	0	Ncoa4
Abcd2	0	0.724376	0.666	0.115	0	0	Abcd2
Tuba1b	0	0.723454	0.704	0.238	0	0	Tuba1b
Cidec	0	0.718938	0.373	0.008	0	0	Cidec
Rnh1	0	0.717899	0.879	0.454	0	0	Rnh1
AI504432	0	0.717793	0.567	0.077	0	0	AI504432
Kcnq1ot1	0	0.717301	0.646	0.183	0	0	Kcnq1ot1
Abhd12	0	0.716312	0.815	0.287	0	0	Abhd12
mt-Co1	0	0.712762	0.978	0.964	0	0	mt-Co1
Gns	0	0.712332	0.796	0.268	0	0	Gns
Rexo2	0	0.711418	0.784	0.252	0	0	Rexo2
Mmp19	0	0.709237	0.449	0.057	0	0	Mmp19
Cd68	0	0.706613	0.852	0.45	0	0	Cd68
Hexa	0	0.705686	0.882	0.403	0	0	Hexa
Akr1b3	0	0.703523	0.782	0.272	0	0	Akr1b3
Tubb5	0	0.699797	0.833	0.387	0	0	Tubb5
Clic4	0	0.698826	0.802	0.244	0	0	Clic4
Acaa1b	0	0.696199	0.363	0.011	0	0	Acaa1b
Mpeg1	0	0.691386	0.926	0.508	0	0	Mpeg1
Nme1	0	0.686353	0.846	0.362	0	0	Nme1
Anxa2	0	0.686152	0.969	0.68	0	0	Anxa2
Rgcc	0	0.683771	0.667	0.228	0	0	Rgcc
Lrp12	0	0.681702	0.563	0.05	0	0	Lrp12
Sh2d1b1	0	0.678884	0.691	0.171	0	0	Sh2d1b1
Qdpr	0	0.676859	0.631	0.123	0	0	Qdpr
Dhrs3	0	0.676462	0.693	0.16	0	0	Dhrs3
Ppp1r14b	0	0.675916	0.798	0.287	0	0	Ppp1r14b
Laptm5	0	0.67204	0.969	0.754	0	0	Laptm5
Atp5g3	0	0.669607	0.885	0.449	0	0	Atp5g3
Ptms	0	0.664686	0.848	0.357	0	0	Ptms
Cyb5a	0	0.664627	0.831	0.338	0	0	Cyb5a
Cotl1	0	0.66041	0.954	0.686	0	0	Cotl1
Ctnnb1	0	0.655177	0.836	0.346	0	0	Ctnnb1
Baz1a	0	0.654042	0.83	0.353	0	0	Baz1a
Prkar2b	0	0.651508	0.595	0.068	0	0	Prkar2b
Chchd10	0	0.649591	0.52	0.085	0	0	Chchd10
Hprt	0	0.645752	0.786	0.289	0	0	Hprt
Rps27l	0	0.642509	0.913	0.498	0	0	Rps27l
Pex11a	0	0.641711	0.456	0.018	0	0	Pex11a
Tfec	0	0.640405	0.575	0.086	0	0	Tfec
Nabp1	0	0.639892	0.7	0.21	0	0	Nabp1
Lima1	0	0.639234	0.541	0.083	0	0	Lima1
Rplp1	0	0.637435	0.981	0.689	0	0	Rplp1
Sirpa	0	0.63415	0.938	0.601	0	0	Sirpa
Mgat4b	0	0.632501	0.622	0.117	0	0	Mgat4b
Cd63	0	0.630775	0.732	0.329	0	0	Cd63
Hmgcs1	0	0.625064	0.497	0.097	0	0	Hmgcs1
Canx	0	0.62503	0.854	0.403	0	0	Canx
Dock10	0	0.619288	0.796	0.318	0	0	Dock10
Atp5g1	0	0.618503	0.865	0.441	0	0	Atp5g1
Lgals1	0	0.617962	0.889	0.469	0	0	Lgals1
Atp6v1b2	0	0.616846	0.818	0.334	0	0	Atp6v1b2
Scarb2	0	0.615406	0.78	0.281	0	0	Scarb2
Ptpn12	0	0.613912	0.8	0.273	0	0	Ptpn12
Tagln2	0	0.613396	0.949	0.579	0	0	Tagln2
Mapk3	0	0.612285	0.797	0.319	0	0	Mapk3
Abcc5	0	0.611515	0.63	0.128	0	0	Abcc5
Krt79	0	0.60955	0.251	0.003	0	0	Krt79
Hspa9	0	0.607291	0.689	0.219	0	0	Hspa9
Cybb	0	0.606833	0.942	0.549	0	0	Cybb
Serpine1	0	0.605473	0.316	0.023	0	0	Serpine1
mt-Atp6	0	0.604497	0.985	0.961	0	0	mt-Atp6
Angptl4	0	0.603759	0.47	0.044	0	0	Angptl4
Lrrc58	0	0.602084	0.81	0.371	0	0	Lrrc58
Dhrs7b	0	0.601089	0.501	0.075	0	0	Dhrs7b
Mrpl51	0	0.600971	0.686	0.199	0	0	Mrpl51
Jpt1	0	0.598413	0.864	0.448	0	0	Jpt1
Cndp2	0	0.598169	0.727	0.254	0	0	Cndp2
Snx10	0	0.596674	0.822	0.315	0	0	Snx10
Uqcrb	0	0.595877	0.916	0.525	0	0	Uqcrb
Idh1	0	0.595803	0.675	0.187	0	0	Idh1
Pparg	0	0.595623	0.556	0.069	0	0	Pparg
Ndufab1	0	0.595419	0.793	0.323	0	0	Ndufab1
Psmb5	0	0.594122	0.829	0.441	0	0	Psmb5
Naaa	0	0.590437	0.765	0.237	0	0	Naaa
mt-Cytb	0	0.590354	0.97	0.867	0	0	mt-Cytb
Vim	0	0.590264	0.991	0.772	0	0	Vim
mt-Co2	0	0.58985	0.977	0.936	0	0	mt-Co2
Cisd1	0	0.582721	0.623	0.162	0	0	Cisd1
Hspe1	0	0.582491	0.861	0.403	0	0	Hspe1
Acox1	0	0.582277	0.55	0.082	0	0	Acox1
mt-Nd4	0	0.581006	0.959	0.842	0	0	mt-Nd4
Frmd4a	0	0.580271	0.525	0.072	0	0	Frmd4a
Cd47	0	0.579358	0.951	0.64	0	0	Cd47
Atxn1	0	0.579062	0.581	0.089	0	0	Atxn1
Grn	0	0.578099	0.866	0.415	0	0	Grn
Bcar3	0	0.574509	0.477	0.04	0	0	Bcar3
Glul	0	0.57116	0.726	0.259	0	0	Glul
Nrip1	0	0.568799	0.651	0.206	0	0	Nrip1
Lamtor2	0	0.565871	0.877	0.465	0	0	Lamtor2
Mgst3	0	0.565703	0.551	0.138	0	0	Mgst3
Rpl41	0	0.559394	0.988	0.821	0	0	Rpl41
Nap1l1	0	0.558285	0.829	0.396	0	0	Nap1l1
Atp5g2	0	0.558117	0.924	0.532	0	0	Atp5g2
Cox7a2	0	0.558111	0.918	0.576	0	0	Cox7a2
Ran	0	0.557789	0.841	0.421	0	0	Ran
Lpin1	0	0.556415	0.491	0.083	0	0	Lpin1
Cd81	0	0.544729	0.766	0.262	0	0	Cd81
Acadl	0	0.544119	0.626	0.179	0	0	Acadl
Ramp1	0	0.543194	0.741	0.324	0	0	Ramp1
Capg	0	0.542723	0.867	0.427	0	0	Capg
Il1a	0	0.541642	0.503	0.102	0	0	Il1a
Bzw2	0	0.540733	0.508	0.096	0	0	Bzw2
Pdlim1	0	0.540225	0.51	0.11	0	0	Pdlim1
Atpif1	0	0.538218	0.885	0.459	0	0	Atpif1
Ndufa4	0	0.535724	0.916	0.552	0	0	Ndufa4
Plscr1	0	0.535023	0.567	0.104	0	0	Plscr1
Timm13	0	0.534963	0.81	0.356	0	0	Timm13
Tmem256	0	0.532576	0.761	0.326	0	0	Tmem256
Soat1	0	0.53256	0.731	0.293	0	0	Soat1
Cyb5r3	0	0.532535	0.638	0.174	0	0	Cyb5r3
Atp6v0e	0	0.529125	0.946	0.672	0	0	Atp6v0e
Ybx1	0	0.529045	0.959	0.654	0	0	Ybx1
Plekhb2	0	0.529036	0.571	0.126	0	0	Plekhb2
Pla2g15	0	0.52876	0.523	0.095	0	0	Pla2g15
Hcfc1r1	0	0.525715	0.749	0.286	0	0	Hcfc1r1
Romo1	0	0.525001	0.721	0.272	0	0	Romo1
Cdk6	0	0.52383	0.562	0.11	0	0	Cdk6
Ech1	0	0.520585	0.709	0.267	0	0	Ech1
Hint1	0	0.518416	0.934	0.564	0	0	Hint1
4931406C07Rik	0	0.516615	0.479	0.075	0	0	4931406C07Rik
Rps17	0	0.514184	0.965	0.647	0	0	Rps17
Tmem216	0	0.514161	0.395	0.026	0	0	Tmem216
Trappc2l	0	0.514045	0.725	0.285	0	0	Trappc2l
Tmsb10	0	0.511865	0.951	0.548	0	0	Tmsb10
Lamp1	0	0.510793	0.955	0.626	0	0	Lamp1
Ndufa5	0	0.508598	0.68	0.234	0	0	Ndufa5
Snrpd1	0	0.507882	0.74	0.309	0	0	Snrpd1
Dtnbp1	0	0.506024	0.641	0.168	0	0	Dtnbp1
Acp5	0	0.503773	0.518	0.133	0	0	Acp5
Pon2	0	0.501835	0.752	0.298	0	0	Pon2
Stmn1	1.79255e-298	0.808313	0.462	0.139	3.96154e-294	0	Stmn1
Ccl9	2.16642e-285	0.913835	0.59	0.273	4.7878e-281	0	Ccl9
AY036118	2.61883e-273	0.575485	0.702	0.348	5.7876e-269	0	AY036118
Fabp4	3.24944e-211	0.689727	0.197	0.028	7.18126e-207	0	Fabp4
Tnf	1.87007e-147	0.571056	0.453	0.215	4.13287e-143	0	Tnf
G0s2	0	2.91816	0.819	0.262	0	1	G0s2
Gm5416	0	2.86203	0.78	0.034	0	1	Gm5416
Asprv1	0	2.81527	0.759	0.04	0	1	Asprv1
S100a9	0	2.67753	0.953	0.23	0	1	S100a9
Gm5483	0	2.66708	0.92	0.082	0	1	Gm5483
Slpi	0	2.63534	0.797	0.233	0	1	Slpi
Stfa1	0	2.63379	0.907	0.123	0	1	Stfa1
Stfa2l1	0	2.63176	0.88	0.063	0	1	Stfa2l1
Stfa2	0	2.50377	0.79	0.052	0	1	Stfa2
2010005H15Rik	0	2.46778	0.814	0.1	0	1	2010005H15Rik
S100a8	0	2.41767	0.968	0.47	0	1	S100a8
Csf3r	0	2.21646	0.711	0.145	0	1	Csf3r
BC100530	0	2.19388	0.799	0.066	0	1	BC100530
Retnlg	0	2.14449	0.581	0.051	0	1	Retnlg
Mmp9	0	2.09495	0.628	0.036	0	1	Mmp9
Mxd1	0	2.05004	0.688	0.214	0	1	Mxd1
Cxcl2	0	2.00105	0.883	0.52	0	1	Cxcl2
Clec4d	0	1.96488	0.774	0.337	0	1	Clec4d
Il1r2	0	1.96321	0.537	0.058	0	1	Il1r2
Lrg1	0	1.96277	0.425	0.041	0	1	Lrg1
Slc7a11	0	1.93057	0.83	0.436	0	1	Slc7a11
Lmnb1	0	1.8874	0.683	0.268	0	1	Lmnb1
Il1b	0	1.84331	0.946	0.571	0	1	Il1b
Hdc	0	1.80531	0.669	0.074	0	1	Hdc
Wfdc21	0	1.76497	0.638	0.212	0	1	Wfdc21
Srgn	0	1.76403	0.986	0.816	0	1	Srgn
H2-Q10	0	1.76319	0.411	0.032	0	1	H2-Q10
Cxcr2	0	1.68864	0.441	0.045	0	1	Cxcr2
Ptgs2	0	1.67225	0.422	0.111	0	1	Ptgs2
Hp	0	1.65586	0.77	0.35	0	1	Hp
Trem1	0	1.60193	0.6	0.292	0	1	Trem1
Grina	0	1.57401	0.723	0.499	0	1	Grina
Dennd4a	0	1.57391	0.744	0.561	0	1	Dennd4a
Ets2	0	1.56639	0.704	0.455	0	1	Ets2
Pglyrp1	0	1.56457	0.651	0.199	0	1	Pglyrp1
Arg2	0	1.5515	0.404	0.06	0	1	Arg2
Acod1	0	1.53457	0.346	0.043	0	1	Acod1
Ankrd33b	0	1.52133	0.376	0.048	0	1	Ankrd33b
Ifitm1	0	1.51947	0.54	0.103	0	1	Ifitm1
S100a6	0	1.40489	0.899	0.641	0	1	S100a6
Ccr1	0	1.37857	0.641	0.46	0	1	Ccr1
S100a11	0	1.32287	0.932	0.891	0	1	S100a11
Olfm4	0	1.30327	0.256	0.018	0	1	Olfm4
Mcl1	0	1.30159	0.959	0.935	0	1	Mcl1
Sell	0	1.2948	0.335	0.075	0	1	Sell
Thbs1	0	1.2944	0.797	0.406	0	1	Thbs1
Pim1	0	1.27954	0.887	0.823	0	1	Pim1
Ifitm2	0	1.26618	0.841	0.614	0	1	Ifitm2
Dusp1	0	1.24375	0.865	0.71	0	1	Dusp1
Msrb1	0	1.18802	0.93	0.845	0	1	Msrb1
Slc2a3	0	1.18295	0.275	0.039	0	1	Slc2a3
AC110211.1	0	1.15686	0.252	0.017	0	1	AC110211.1
Fxyd5	0	1.15395	0.915	0.88	0	1	Fxyd5
Btg1	0	1.15142	0.94	0.896	0	1	Btg1
Pnrc1	0	1.15135	0.75	0.706	0	1	Pnrc1
Rnf149	0	1.13031	0.762	0.758	0	1	Rnf149
Gsr	0	1.101	0.832	0.751	0	1	Gsr
Tpd52	0	1.02304	0.783	0.792	0	1	Tpd52
Btg2	0	0.980701	0.842	0.823	0	1	Btg2
Jund	0	0.954264	0.803	0.821	0	1	Jund
Junb	0	0.939039	0.941	0.916	0	1	Junb
Ubb	0	0.882666	0.942	0.955	0	1	Ubb
Stfa3	0	0.860853	0.484	0.122	0	1	Stfa3
Cd52	0	0.816658	0.875	0.825	0	1	Cd52
Malat1	0	0.75479	1	0.99	0	1	Malat1
Cebpb	0	0.748111	0.98	0.95	0	1	Cebpb
Tyrobp	0	0.671158	0.99	0.987	0	1	Tyrobp
Scgb1a1	0	0.662499	0.892	0.952	0	1	Scgb1a1
H3f3b	0	0.630906	0.957	0.983	0	1	H3f3b
Sftpc	0	0.583293	0.892	0.962	0	1	Sftpc
Eif1	0	0.565885	0.955	0.982	0	1	Eif1
F630028O10Rik	5.74836e-307	1.4453	0.325	0.072	1.27039e-302	1	F630028O10Rik
Trim30b	2.97503e-306	1.17761	0.28	0.047	6.57482e-302	1	Trim30b
Ubc	4.63041e-285	0.700596	0.886	0.929	1.02332e-280	1	Ubc
Fgl2	5.00394e-283	1.48661	0.381	0.124	1.10587e-278	1	Fgl2
St3gal6	2.46575e-279	1.15469	0.274	0.051	5.44931e-275	1	St3gal6
Map1lc3b	5.2422e-274	0.980243	0.736	0.805	1.15853e-269	1	Map1lc3b
Chil1	5.43011e-258	1.26491	0.33	0.093	1.20006e-253	1	Chil1
Sorl1	1.81832e-257	1.2743	0.471	0.226	4.0185e-253	1	Sorl1
Csf1	7.91666e-255	1.29978	0.258	0.048	1.74958e-250	1	Csf1
Cd300ld	1.16722e-254	1.26273	0.411	0.162	2.57955e-250	1	Cd300ld
Nfkbia	3.15045e-233	1.24925	0.762	0.788	6.9625e-229	1	Nfkbia
Prok2	4.54677e-232	1.31346	0.149	0.009	1.00484e-227	1	Prok2
Rac2	6.71247e-230	0.949193	0.703	0.714	1.48346e-225	1	Rac2
Mirt1	9.46027e-230	1.13921	0.283	0.073	2.09072e-225	1	Mirt1
Adgre5	4.50883e-228	1.04662	0.597	0.382	9.96452e-224	1	Adgre5
Ddx5	6.01585e-227	0.588109	0.851	0.943	1.3295e-222	1	Ddx5
2810474O19Rik	1.31912e-225	1.50215	0.598	0.493	2.91526e-221	1	2810474O19Rik
Ptgs2os2	6.2492e-224	0.866275	0.167	0.016	1.38107e-219	1	Ptgs2os2
Klf2	1.59385e-222	1.21637	0.648	0.547	3.52241e-218	1	Klf2
Ccrl2	7.73322e-220	1.80227	0.588	0.443	1.70904e-215	1	Ccrl2
Ripor2	3.43692e-213	1.093	0.285	0.08	7.5956e-209	1	Ripor2
Nfkbiz	9.78638e-208	1.19304	0.63	0.499	2.16279e-203	1	Nfkbiz
Gadd45a	9.99545e-206	1.32603	0.401	0.183	2.20899e-201	1	Gadd45a
Lcn2	3.28542e-197	0.509688	0.348	0.122	7.26078e-193	1	Lcn2
Il1f9	9.63092e-196	0.800411	0.15	0.015	2.12843e-191	1	Il1f9
Slfn1	9.61913e-194	1.08074	0.281	0.086	2.12583e-189	1	Slfn1
Nudt4	2.13972e-193	1.34129	0.437	0.245	4.72879e-189	1	Nudt4
Trem3	1.25702e-191	1.09707	0.384	0.171	2.77802e-187	1	Trem3
Nlrp12	7.79984e-191	0.663671	0.113	0.004	1.72377e-186	1	Nlrp12
Hmgb2	3.81553e-187	0.842767	0.702	0.699	8.43232e-183	1	Hmgb2
Gmfg	1.10602e-184	0.868847	0.7	0.769	2.4443e-180	1	Gmfg
Jaml	2.39164e-182	1.09221	0.272	0.084	5.28553e-178	1	Jaml
Pla2g7	2.36481e-181	0.97575	0.524	0.329	5.22623e-177	1	Pla2g7
Neat1	1.05899e-169	0.703771	0.785	0.843	2.34036e-165	1	Neat1
2310001H17Rik	2.18705e-169	1.11802	0.302	0.116	4.83339e-165	1	2310001H17Rik
Rflnb	2.80791e-164	0.933208	0.221	0.058	6.20548e-160	1	Rflnb
Lst1	6.2557e-164	0.831544	0.69	0.613	1.38251e-159	1	Lst1
Nlrp3	1.87362e-159	1.26825	0.55	0.447	4.1407e-155	1	Nlrp3
Ptprc	8.84671e-158	0.68919	0.759	0.876	1.95512e-153	1	Ptprc
Stk17b	1.98257e-148	0.952048	0.662	0.705	4.38147e-144	1	Stk17b
Stx11	8.72307e-148	1.09137	0.29	0.117	1.9278e-143	1	Stx11
Litaf	7.87043e-147	0.983465	0.624	0.676	1.73937e-142	1	Litaf
Slc16a3	1.98463e-145	1.14574	0.45	0.294	4.38603e-141	1	Slc16a3
Adam8	2.85249e-145	1.04758	0.322	0.145	6.304e-141	1	Adam8
Rdh12	1.31229e-142	0.704008	0.118	0.014	2.90015e-138	1	Rdh12
C5ar1	2.26551e-141	1.06934	0.552	0.489	5.00679e-137	1	C5ar1
Trib1	3.86905e-141	1.11812	0.55	0.486	8.5506e-137	1	Trib1
Cd33	7.87938e-137	1.18339	0.512	0.441	1.74134e-132	1	Cd33
Il18rap	1.04606e-136	0.854629	0.202	0.057	2.3118e-132	1	Il18rap
Mrgpra2b	4.74024e-134	0.595416	0.11	0.012	1.04759e-129	1	Mrgpra2b
Ltb	1.78703e-130	0.898681	0.217	0.069	3.94934e-126	1	Ltb
Lcp1	5.05389e-130	0.546001	0.786	0.896	1.11691e-125	1	Lcp1
Hcar2	1.11216e-129	1.50656	0.375	0.225	2.45788e-125	1	Hcar2
Tnfaip2	1.60997e-126	1.07517	0.56	0.535	3.55803e-122	1	Tnfaip2
Cass4	3.49916e-126	0.818239	0.162	0.039	7.73315e-122	1	Cass4
Csrnp1	7.61013e-124	1.11889	0.487	0.392	1.68184e-119	1	Csrnp1
Marcksl1	3.10614e-122	1.1599	0.412	0.257	6.86458e-118	1	Marcksl1
Igf1r	6.98686e-120	1.01991	0.279	0.126	1.5441e-115	1	Igf1r
Cd24a	3.20889e-118	1.1985	0.416	0.288	7.09165e-114	1	Cd24a
Padi4	1.18006e-117	0.547494	0.11	0.016	2.60792e-113	1	Padi4
Dhrs9	1.51988e-117	0.574142	0.113	0.017	3.35893e-113	1	Dhrs9
Igfbp6	3.89984e-113	0.723589	0.121	0.022	8.61866e-109	1	Igfbp6
Mmp8	4.10884e-111	0.798365	0.24	0.091	9.08054e-107	1	Mmp8
Cd14	1.41499e-110	1.03053	0.631	0.629	3.12713e-106	1	Cd14
Zyx	2.20248e-107	1.07087	0.551	0.564	4.86748e-103	1	Zyx
Pde4b	5.51984e-104	1.04986	0.494	0.433	1.21988e-99	1	Pde4b
9830107B12Rik	9.74022e-104	0.569566	0.106	0.018	2.15259e-99	1	9830107B12Rik
Gm20406	3.02706e-103	0.61034	0.116	0.022	6.6898e-99	1	Gm20406
Zfp36	5.04897e-103	0.613714	0.748	0.823	1.11582e-98	1	Zfp36
Lyst	3.89991e-101	1.15223	0.437	0.349	8.61881e-97	1	Lyst
Entpd1	2.15066e-100	1.10838	0.334	0.203	4.75295e-96	1	Entpd1
Srsf5	4.49639e-100	0.632289	0.689	0.85	9.93701e-96	1	Srsf5
Ndel1	6.80161e-93	1.03923	0.529	0.54	1.50316e-88	1	Ndel1
Ninj1	1.52353e-89	1.09352	0.387	0.278	3.36699e-85	1	Ninj1
Lilr4b	1.08755e-86	0.958533	0.483	0.44	2.40348e-82	1	Lilr4b
Mapk13	4.77229e-86	0.704437	0.173	0.062	1.05468e-81	1	Mapk13
Sgms2	6.92705e-86	0.928541	0.258	0.133	1.53088e-81	1	Sgms2
Ier3	3.74193e-85	0.635663	0.558	0.489	8.26966e-81	1	Ier3
Ipcef1	8.72244e-84	0.647416	0.134	0.039	1.92766e-79	1	Ipcef1
Rnf144a	1.05639e-82	0.682135	0.152	0.05	2.33461e-78	1	Rnf144a
Gda	1.79943e-81	1.0276	0.52	0.539	3.97674e-77	1	Gda
Gadd45b	2.18522e-81	1.42513	0.454	0.379	4.82933e-77	1	Gadd45b
Ypel3	2.49697e-81	0.976034	0.491	0.486	5.5183e-77	1	Ypel3
Slc40a1	1.60948e-80	0.776449	0.209	0.09	3.55695e-76	1	Slc40a1
Lbr	4.37123e-75	0.923465	0.296	0.183	9.66042e-71	1	Lbr
Tacstd2	6.65508e-75	0.605539	0.11	0.029	1.47077e-70	1	Tacstd2
Ptafr	8.47873e-75	1.05603	0.359	0.265	1.8738e-70	1	Ptafr
Ostf1	1.21312e-74	0.504501	0.681	0.872	2.681e-70	1	Ostf1
Trpm2	4.97765e-73	0.606068	0.131	0.042	1.10006e-68	1	Trpm2
Ier5	5.66927e-73	0.807735	0.591	0.679	1.25291e-68	1	Ier5
A530064D06Rik	9.0361e-71	0.634203	0.144	0.051	1.99698e-66	1	A530064D06Rik
Il1rap	8.23676e-69	0.885797	0.182	0.081	1.82032e-64	1	Il1rap
Slfn4	1.05877e-68	0.629996	0.107	0.029	2.33989e-64	1	Slfn4
Cdkn2d	8.64692e-64	0.943925	0.327	0.237	1.91097e-59	1	Cdkn2d
Kdm6b	2.73841e-61	0.878745	0.51	0.536	6.05188e-57	1	Kdm6b
Plek	3.74197e-60	0.747825	0.623	0.767	8.26976e-56	1	Plek
Tarm1	1.01449e-58	0.611248	0.116	0.04	2.24202e-54	1	Tarm1
Clec4e	1.2435e-57	0.943587	0.413	0.338	2.74814e-53	1	Clec4e
Rab11fip1	4.18982e-57	1.0453	0.379	0.33	9.25951e-53	1	Rab11fip1
Snx20	1.26913e-55	0.916204	0.497	0.556	2.80479e-51	1	Snx20
Ube2b	2.3454e-54	0.807859	0.538	0.665	5.18333e-50	1	Ube2b
Antxr2	3.14829e-52	0.812651	0.218	0.128	6.95772e-48	1	Antxr2
Osgin1	3.70245e-52	0.64075	0.118	0.045	8.18242e-48	1	Osgin1
Slc22a15	5.21453e-49	0.708707	0.155	0.074	1.15241e-44	1	Slc22a15
Ccnl1	1.00912e-48	0.678208	0.592	0.757	2.23016e-44	1	Ccnl1
Pi16	2.40705e-48	0.644117	0.175	0.09	5.31959e-44	1	Pi16
Pygl	3.1604e-48	0.821005	0.492	0.56	6.98449e-44	1	Pygl
Cyp4f18	1.04386e-46	0.824829	0.406	0.37	2.30693e-42	1	Cyp4f18
Ier2	6.65563e-46	0.55048	0.655	0.803	1.47089e-41	1	Ier2
Osm	7.44769e-45	0.871619	0.424	0.394	1.64594e-40	1	Osm
Gadd45g	4.90906e-43	0.899773	0.126	0.284	1.0849e-38	1	Gadd45g
Snx18	4.21298e-42	0.926596	0.393	0.379	9.31069e-38	1	Snx18
Sh2d3c	2.98741e-39	0.716617	0.165	0.092	6.60218e-35	1	Sh2d3c
Gm26740	5.11133e-38	0.861383	0.255	0.188	1.1296e-33	1	Gm26740
Txnip	7.266e-38	0.874353	0.383	0.358	1.60579e-33	1	Txnip
4833407H14Rik	1.08406e-37	0.577743	0.128	0.062	2.39578e-33	1	4833407H14Rik
Pbx1	4.59198e-36	0.837429	0.267	0.203	1.01483e-31	1	Pbx1
Kctd12	4.77959e-36	0.827992	0.491	0.562	1.05629e-31	1	Kctd12
Selplg	9.1607e-36	0.912085	0.456	0.53	2.02451e-31	1	Selplg
Snap23	7.63792e-34	0.919056	0.38	0.388	1.68798e-29	1	Snap23
Tmem189	8.55047e-34	0.502488	0.194	0.391	1.88965e-29	1	Tmem189
Dhrs7	2.63528e-33	0.924133	0.374	0.374	5.82397e-29	1	Dhrs7
Eif5	1.26097e-31	0.574079	0.597	0.825	2.78675e-27	1	Eif5
Basp1	4.54776e-30	0.698424	0.217	0.41	1.00505e-25	1	Basp1
2007-03-01	4.59657e-30	0.936367	0.415	0.466	1.01584e-25	1	2007-03-01
Mir142hg	8.89844e-30	0.521482	0.104	0.05	1.96655e-25	1	Mir142hg
Vasp	1.27819e-29	0.712526	0.523	0.682	2.8248e-25	1	Vasp
Pilra	2.86806e-29	0.790735	0.385	0.388	6.3384e-25	1	Pilra
Ppp1r15a	1.01064e-28	0.910014	0.397	0.41	2.23352e-24	1	Ppp1r15a
Samsn1	1.09927e-28	0.845774	0.421	0.45	2.4294e-24	1	Samsn1
Retreg1	4.59272e-28	0.890525	0.36	0.364	1.01499e-23	1	Retreg1
Card19	5.44785e-28	0.917634	0.357	0.358	1.20397e-23	1	Card19
Fosl2	2.70714e-27	0.751965	0.5	0.623	5.98278e-23	1	Fosl2
Ddx6	2.93762e-27	0.868143	0.474	0.598	6.49213e-23	1	Ddx6
Jdp2	3.82365e-27	0.793501	0.213	0.156	8.45027e-23	1	Jdp2
Slfn2	3.89113e-26	0.657636	0.547	0.698	8.5994e-22	1	Slfn2
Cebpd	7.37741e-26	0.935158	0.388	0.413	1.63041e-21	1	Cebpd
Anxa1	8.74837e-26	0.569123	0.566	0.713	1.93339e-21	1	Anxa1
Gm34084	6.32622e-25	0.589422	0.145	0.09	1.39809e-20	1	Gm34084
Cxcr4	3.03062e-24	0.87345	0.365	0.368	6.69767e-20	1	Cxcr4
Cd300lf	5.31921e-24	0.791066	0.409	0.462	1.17555e-19	1	Cd300lf
Cd300lb	1.30887e-23	0.664572	0.162	0.108	2.8926e-19	1	Cd300lb
Gpcpd1	4.80681e-23	0.646226	0.542	0.707	1.0623e-18	1	Gpcpd1
Tspan13	6.3533e-23	0.713925	0.231	0.184	1.40408e-18	1	Tspan13
Timp2	9.01371e-23	0.718684	0.291	0.262	1.99203e-18	1	Timp2
Cdk2ap2	1.30737e-22	0.898461	0.496	0.62	2.88928e-18	1	Cdk2ap2
Coq10b	1.36956e-22	0.841157	0.404	0.459	3.02674e-18	1	Coq10b
Nr4a1	3.82262e-22	0.515217	0.592	0.69	8.448e-18	1	Nr4a1
Themis2	3.19289e-21	0.776289	0.29	0.269	7.05629e-17	1	Themis2
Tgif1	1.56201e-19	0.526723	0.227	0.405	3.45204e-15	1	Tgif1
Fbxl5	2.38291e-19	0.91965	0.381	0.426	5.26624e-15	1	Fbxl5
Prdx6	1.54119e-18	0.803895	0.457	0.559	3.40603e-14	1	Prdx6
Ncf2	6.39347e-18	0.53097	0.564	0.795	1.41296e-13	1	Ncf2
Neurl3	2.01435e-17	0.729957	0.304	0.286	4.45171e-13	1	Neurl3
1600010M07Rik	4.43831e-17	0.537279	0.139	0.096	9.80866e-13	1	1600010M07Rik
Selenon	4.87403e-17	0.679817	0.174	0.132	1.07716e-12	1	Selenon
Rcsd1	7.29304e-17	0.583786	0.164	0.121	1.61176e-12	1	Rcsd1
Pilrb2	1.1319e-16	0.642222	0.198	0.158	2.5015e-12	1	Pilrb2
Rab44	1.89208e-15	0.568394	0.161	0.121	4.18149e-11	1	Rab44
Xylt1	2.04991e-15	0.66269	0.194	0.159	4.53031e-11	1	Xylt1
Myadm	7.41957e-15	0.930195	0.391	0.473	1.63973e-10	1	Myadm
Dedd2	3.82258e-14	0.772875	0.157	0.12	8.4479e-10	1	Dedd2
Plaur	4.4754e-14	0.503795	0.562	0.749	9.89063e-10	1	Plaur
Washc2	6.96688e-14	0.51923	0.21	0.356	1.53968e-09	1	Washc2
Rasgrp4	1.3279e-13	0.527334	0.144	0.107	2.93466e-09	1	Rasgrp4
Emb	2.59292e-13	0.582449	0.411	0.465	5.73036e-09	1	Emb
Ncf4	5.01851e-13	0.565527	0.431	0.508	1.10909e-08	1	Ncf4
Itgam	5.31249e-13	0.584013	0.354	0.379	1.17406e-08	1	Itgam
Eln	6.66942e-13	0.55152	0.208	0.344	1.47394e-08	1	Eln
Mrpl33	1.55831e-12	0.532703	0.535	0.767	3.44385e-08	1	Mrpl33
Picalm	1.66995e-12	0.55192	0.538	0.758	3.69059e-08	1	Picalm
Il1rn	1.87852e-12	1.00846	0.331	0.356	4.15153e-08	1	Il1rn
Zfp36l1	7.53348e-12	0.667348	0.382	0.422	1.6649e-07	1	Zfp36l1
Nfkbid	1.02381e-11	0.775534	0.276	0.278	2.26263e-07	1	Nfkbid
Fam122a	1.09784e-11	0.61091	0.148	0.117	2.42623e-07	1	Fam122a
Dusp2	1.1873e-11	0.728597	0.269	0.252	2.62393e-07	1	Dusp2
Gm26532	1.85304e-11	0.779246	0.276	0.279	4.09522e-07	1	Gm26532
Zcchc6	4.02688e-11	0.711054	0.439	0.583	8.89941e-07	1	Zcchc6
Fam32a	1.20654e-10	0.799252	0.355	0.421	2.66646e-06	1	Fam32a
Lpcat2	6.13422e-10	0.644437	0.269	0.271	1.35566e-05	1	Lpcat2
Siglece	8.00288e-10	0.569872	0.146	0.119	1.76864e-05	1	Siglece
Hectd1	1.24736e-09	0.553471	0.291	0.488	2.75666e-05	1	Hectd1
Smox	1.32833e-09	0.725094	0.196	0.179	2.93561e-05	1	Smox
Rab7	2.01784e-09	0.706839	0.472	0.678	4.45942e-05	1	Rab7
Dgat2	1.3723e-08	0.624083	0.165	0.144	0.000303277	1	Dgat2
Ago2	1.46042e-08	0.545915	0.251	0.401	0.000322754	1	Ago2
Tnfaip3	2.11137e-08	0.651914	0.391	0.462	0.000466613	1	Tnfaip3
Hist1h2bc	3.60838e-08	0.720717	0.252	0.258	0.000797452	1	Hist1h2bc
Pstpip1	5.86304e-08	0.632834	0.233	0.23	0.00129573	1	Pstpip1
Tbc1d15	8.09444e-08	0.557293	0.212	0.331	0.00178887	1	Tbc1d15
N4bp1	1.14784e-07	0.817652	0.374	0.475	0.00253672	1	N4bp1
Atg3	2.09194e-07	0.500095	0.331	0.555	0.0046232	1	Atg3
Bcl3	3.07868e-07	0.532887	0.142	0.121	0.00680388	1	Bcl3
Adipor1	4.24287e-07	0.708708	0.409	0.549	0.00937674	1	Adipor1
Vegfa	7.80183e-07	0.63797	0.124	0.102	0.0172421	1	Vegfa
Ncf1	7.89542e-07	0.724573	0.396	0.517	0.0174489	1	Ncf1
Smim3	1.16862e-06	0.59972	0.172	0.159	0.0258265	1	Smim3
Cyld	1.23624e-06	0.531956	0.181	0.273	0.0273208	1	Cyld
Limd2	2.00461e-06	0.517721	0.333	0.374	0.0443018	1	Limd2
Ehd1	2.92435e-06	0.729067	0.373	0.474	0.0646282	1	Ehd1
Plk3	4.32759e-06	0.530094	0.256	0.391	0.0956397	1	Plk3
Clec5a	5.06587e-06	0.509679	0.155	0.228	0.111956	1	Clec5a
Pirb	6.59979e-06	0.542777	0.285	0.448	0.145855	1	Pirb
Cpd	1.15172e-05	0.537495	0.248	0.379	0.254529	1	Cpd
Vps37b	1.30482e-05	0.666046	0.22	0.222	0.288365	1	Vps37b
Clk1	1.7008e-05	0.628616	0.427	0.588	0.375878	1	Clk1
Dusp16	1.96617e-05	0.563998	0.271	0.285	0.434523	1	Dusp16
Id1	2.06518e-05	0.592731	0.187	0.271	0.456404	1	Id1
R3hdm4	3.4409e-05	0.533902	0.209	0.309	0.760438	1	R3hdm4
Tmcc1	3.45423e-05	0.747861	0.304	0.356	0.763384	1	Tmcc1
Cfap43	3.51805e-05	0.536104	0.146	0.134	0.777489	1	Cfap43
Tle3	4.01695e-05	0.549624	0.196	0.288	0.887747	1	Tle3
Dgat1	4.04232e-05	0.529262	0.206	0.3	0.893352	1	Dgat1
Fosb	4.16536e-05	0.622213	0.412	0.513	0.920545	1	Fosb
Arid5a	6.65939e-05	0.509128	0.143	0.131	1	1	Arid5a
Rhog	7.24115e-05	0.508619	0.329	0.526	1	1	Rhog
Ddit3	9.76348e-05	0.584877	0.138	0.196	1	1	Ddit3
Sin3b	0.00010336	0.529971	0.375	0.628	1	1	Sin3b
AB124611	0.000122484	0.621832	0.301	0.353	1	1	AB124611
Lilrb4a	0.000141918	0.625773	0.249	0.272	1	1	Lilrb4a
Spata13	0.00015168	0.511163	0.128	0.115	1	1	Spata13
Wfdc17	0.000154743	1.08854	0.408	0.504	1	1	Wfdc17
Socs3	0.00020098	0.681023	0.269	0.294	1	1	Socs3
Nadk	0.00037027	0.511447	0.331	0.515	1	1	Nadk
Rnf11	0.000408494	0.689552	0.232	0.254	1	1	Rnf11
Ncor1	0.000531177	0.515363	0.38	0.626	1	1	Ncor1
Gpr35	0.000616693	0.581534	0.188	0.19	1	1	Gpr35
Cmtm6	0.000761827	0.549967	0.218	0.316	1	1	Cmtm6
Sephs2	0.000787629	0.527984	0.189	0.267	1	1	Sephs2
Iqsec1	0.000967999	0.513247	0.225	0.325	1	1	Iqsec1
Birc3	0.00106285	0.704635	0.261	0.296	1	1	Birc3
Atp11b	0.00121943	0.770869	0.302	0.369	1	1	Atp11b
Kdm7a	0.00229077	0.632252	0.355	0.453	1	1	Kdm7a
Tra2a	0.00304532	0.597986	0.356	0.563	1	1	Tra2a
Cd37	0.00312573	0.63132	0.252	0.291	1	1	Cd37
Ccl3	0.00333114	0.758041	0.336	0.384	1	1	Ccl3
Glipr2	0.00388384	0.71544	0.282	0.34	1	1	Glipr2
Hcst	0.00436247	0.670565	0.333	0.429	1	1	Hcst
Fem1c	0.00667183	0.625661	0.31	0.382	1	1	Fem1c
Emilin2	0.00879544	0.516864	0.345	0.428	1	1	Emilin2
Plac8	0	3.27342	0.98	0.116	0	2	Plac8
Ifitm3	0	2.38629	0.985	0.355	0	2	Ifitm3
Ifi27l2a	0	1.71793	0.767	0.203	0	2	Ifi27l2a
Pou2f2	0	1.58097	0.676	0.12	0	2	Pou2f2
S100a4	0	1.57494	0.754	0.094	0	2	S100a4
Ly6e	0	1.50566	0.939	0.442	0	2	Ly6e
Itga4	0	1.41399	0.849	0.258	0	2	Itga4
Napsa	0	1.4099	0.902	0.344	0	2	Napsa
Ifitm6	0	1.37781	0.863	0.103	0	2	Ifitm6
Ms4a6c	0	1.33681	0.752	0.224	0	2	Ms4a6c
Slc12a2	0	1.29256	0.371	0.049	0	2	Slc12a2
Adgre4	0	1.28149	0.499	0.021	0	2	Adgre4
Ly6c2	0	1.20037	0.422	0.037	0	2	Ly6c2
Clec4a3	0	1.15301	0.735	0.244	0	2	Clec4a3
Clec4a1	0	1.11679	0.641	0.078	0	2	Clec4a1
Ccr2	0	1.11231	0.551	0.126	0	2	Ccr2
Treml4	0	1.10023	0.447	0.079	0	2	Treml4
Ltb4r1	0	1.09504	0.703	0.12	0	2	Ltb4r1
Eno3	0	1.08103	0.327	0.026	0	2	Eno3
Ace	0	1.07189	0.365	0.039	0	2	Ace
Gpr141	0	1.06846	0.612	0.059	0	2	Gpr141
Fyb	0	1.04573	0.867	0.282	0	2	Fyb
Rnase6	0	1.03339	0.599	0.1	0	2	Rnase6
Myo1g	0	1.02389	0.711	0.307	0	2	Myo1g
Pld4	0	0.991838	0.786	0.34	0	2	Pld4
Smpdl3a	0	0.970552	0.847	0.477	0	2	Smpdl3a
Coro1a	0	0.941105	0.987	0.836	0	2	Coro1a
Ms4a4c	0	0.932166	0.387	0.021	0	2	Ms4a4c
Samhd1	0	0.924475	0.928	0.606	0	2	Samhd1
Lyz2	0	0.921727	0.991	0.85	0	2	Lyz2
Nupr1	0	0.916457	0.546	0.2	0	2	Nupr1
Cytip	0	0.904303	0.91	0.564	0	2	Cytip
Stap1	0	0.890363	0.463	0.084	0	2	Stap1
Ifngr1	0	0.881904	0.852	0.494	0	2	Ifngr1
Rap1a	0	0.847718	0.867	0.577	0	2	Rap1a
Irf5	0	0.838728	0.628	0.213	0	2	Irf5
Crip1	0	0.825182	0.826	0.459	0	2	Crip1
Trps1	0	0.824175	0.691	0.316	0	2	Trps1
Pmaip1	0	0.820133	0.505	0.155	0	2	Pmaip1
Cd300a	0	0.81801	0.818	0.427	0	2	Cd300a
Zbp1	0	0.816597	0.436	0.069	0	2	Zbp1
Itgal	0	0.807803	0.786	0.47	0	2	Itgal
Csf1r	0	0.795269	0.797	0.342	0	2	Csf1r
Ifi204	0	0.788997	0.542	0.128	0	2	Ifi204
Rap1b	0	0.787408	0.959	0.794	0	2	Rap1b
Fam49a	0	0.784682	0.43	0.073	0	2	Fam49a
Ikbkb	0	0.772324	0.676	0.345	0	2	Ikbkb
Rasgrp2	0	0.750471	0.527	0.117	0	2	Rasgrp2
Irf7	0	0.747676	0.423	0.053	0	2	Irf7
Zfyve9	0	0.74168	0.364	0.064	0	2	Zfyve9
Tmsb101	0	0.740141	0.909	0.62	0	2	Tmsb10
Nrros	0	0.739663	0.656	0.31	0	2	Nrros
BC028528	0	0.715553	0.446	0.125	0	2	BC028528
Nr4a11	0	0.709744	0.916	0.6	0	2	Nr4a1
Arhgef10l	0	0.704152	0.353	0.032	0	2	Arhgef10l
Arl5c	0	0.695547	0.375	0.064	0	2	Arl5c
Lst11	0	0.688671	0.935	0.553	0	2	Lst1
Plbd1	0	0.68008	0.673	0.173	0	2	Plbd1
Nxpe4	0	0.677585	0.315	0.009	0	2	Nxpe4
Sat1	0	0.668609	0.936	0.784	0	2	Sat1
Ms4a6b	0	0.666255	0.43	0.108	0	2	Ms4a6b
H3f3a	0	0.643774	0.987	0.952	0	2	H3f3a
Adgre51	0	0.638139	0.844	0.329	0	2	Adgre5
Prdx5	0	0.632503	0.945	0.837	0	2	Prdx5
Ptpro	0	0.624562	0.365	0.061	0	2	Ptpro
Rpl27a	0	0.621781	0.993	0.872	0	2	Rpl27a
B2m	0	0.607082	0.979	0.87	0	2	B2m
Itgb7	0	0.60316	0.397	0.066	0	2	Itgb7
Gm21188	0	0.602493	0.288	0.019	0	2	Gm21188
Susd3	0	0.599624	0.348	0.056	0	2	Susd3
Cst3	0	0.594525	0.991	0.843	0	2	Cst3
Gm9733	0	0.582472	0.397	0.065	0	2	Gm9733
Ly6i	0	0.574541	0.231	0.013	0	2	Ly6i
Gpx1	0	0.573352	0.97	0.802	0	2	Gpx1
Epsti1	0	0.555304	0.556	0.18	0	2	Epsti1
Fau	0	0.527838	0.996	0.985	0	2	Fau
Psma7	5.07907e-307	0.656165	0.843	0.616	1.12247e-302	2	Psma7
Nfil3	7.55516e-307	0.704631	0.657	0.318	1.66969e-302	2	Nfil3
Ptpn18	3.36161e-300	0.635524	0.802	0.454	7.42915e-296	2	Ptpn18
Rap1gap2	6.23399e-296	0.518321	0.278	0.04	1.37771e-291	2	Rap1gap2
Lyn	8.7126e-295	0.620392	0.82	0.559	1.92548e-290	2	Lyn
Rras	2.68241e-293	0.781143	0.465	0.165	5.92813e-289	2	Rras
Tln1	5.87315e-292	0.649222	0.823	0.545	1.29797e-287	2	Tln1
Spn	2.20359e-289	0.744532	0.311	0.059	4.86993e-285	2	Spn
Lsp1	3.61771e-288	0.502628	0.951	0.754	7.99514e-284	2	Lsp1
Cybb1	2.33258e-287	0.598372	0.948	0.607	5.15501e-283	2	Cybb
Arhgdib	4.87154e-287	0.516887	0.927	0.789	1.07661e-282	2	Arhgdib
Emp3	1.70166e-286	0.670756	0.883	0.67	3.76068e-282	2	Emp3
Fam49b	1.82528e-283	0.575693	0.884	0.686	4.03387e-279	2	Fam49b
Emilin21	3.00079e-282	0.570614	0.694	0.333	6.63174e-278	2	Emilin2
Ly86	1.49937e-281	0.62956	0.555	0.207	3.31361e-277	2	Ly86
Pla2g71	6.23034e-281	0.519969	0.712	0.29	1.3769e-276	2	Pla2g7
Cx3cr1	8.78446e-281	0.523842	0.418	0.104	1.94136e-276	2	Cx3cr1
Limd21	5.39324e-280	0.511407	0.681	0.281	1.19191e-275	2	Limd2
Gpr132	1.04901e-278	0.501181	0.493	0.153	2.31832e-274	2	Gpr132
Adssl1	7.1576e-275	0.552686	0.463	0.145	1.58183e-270	2	Adssl1
Eif3f	2.70274e-274	0.595045	0.855	0.622	5.97305e-270	2	Eif3f
Grk3	5.81322e-270	0.93877	0.443	0.158	1.28472e-265	2	Grk3
Jarid2	3.06159e-269	0.651186	0.436	0.144	6.76612e-265	2	Jarid2
Hpgd	6.97161e-269	0.821679	0.461	0.149	1.54072e-264	2	Hpgd
Mndal	4.84757e-265	0.678517	0.416	0.131	1.07131e-260	2	Mndal
F13a1	3.61938e-264	0.523205	0.315	0.061	7.99883e-260	2	F13a1
Cfh	8.49527e-264	0.603802	0.412	0.12	1.87745e-259	2	Cfh
Ptpn1	4.42084e-262	0.574808	0.821	0.586	9.77005e-258	2	Ptpn1
Thbs11	4.91008e-262	0.588714	0.813	0.422	1.08513e-257	2	Thbs1
Ncf41	1.77365e-261	0.561732	0.752	0.42	3.91976e-257	2	Ncf4
Smpdl3b	9.13832e-260	0.664775	0.277	0.053	2.01957e-255	2	Smpdl3b
Vcan	3.65749e-252	0.678863	0.255	0.043	8.08305e-248	2	Vcan
Emb1	2.15613e-243	0.537327	0.721	0.381	4.76505e-239	2	Emb
Psmb8	3.52851e-243	0.616028	0.741	0.492	7.79802e-239	2	Psmb8
Metrnl	7.78089e-242	0.716673	0.629	0.347	1.71958e-237	2	Metrnl
Tppp3	4.62067e-241	0.803511	0.371	0.112	1.02117e-236	2	Tppp3
Klf13	3.23581e-237	0.596648	0.749	0.493	7.15114e-233	2	Klf13
Cd300e	2.08952e-234	0.522201	0.139	0.006	4.61783e-230	2	Cd300e
Mef2c	1.93129e-227	0.536097	0.467	0.164	4.26815e-223	2	Mef2c
Stk10	3.36227e-223	0.740376	0.607	0.339	7.43061e-219	2	Stk10
Tmem51	2.9602e-222	0.649947	0.348	0.109	6.54204e-218	2	Tmem51
Slc11a1	5.55461e-221	0.506139	0.507	0.195	1.22757e-216	2	Slc11a1
Nr4a2	1.4939e-214	0.653775	0.428	0.153	3.30153e-210	2	Nr4a2
Foxn3	4.08005e-214	0.692285	0.561	0.293	9.01691e-210	2	Foxn3
Sp100	4.8848e-212	0.533781	0.411	0.148	1.07954e-207	2	Sp100
Gm2a	4.91453e-210	0.504259	0.804	0.545	1.08611e-205	2	Gm2a
Snrpb	2.76737e-208	0.540968	0.8	0.579	6.1159e-204	2	Snrpb
Gngt2	2.64396e-207	1.02228	0.671	0.456	5.84315e-203	2	Gngt2
Plxnb2	5.45267e-206	0.606941	0.437	0.179	1.20504e-201	2	Plxnb2
Aldh2	2.32694e-202	0.540177	0.653	0.391	5.14254e-198	2	Aldh2
Add3	1.58896e-198	0.570653	0.557	0.29	3.51159e-194	2	Add3
Glud1	1.86324e-197	0.532182	0.747	0.523	4.11776e-193	2	Glud1
Il6ra	2.16387e-192	0.505929	0.579	0.298	4.78216e-188	2	Il6ra
Anp32a	1.23287e-191	0.737582	0.677	0.458	2.72464e-187	2	Anp32a
Slfn5	3.42189e-191	0.559372	0.297	0.082	7.56237e-187	2	Slfn5
Pid1	3.88464e-188	0.604543	0.452	0.2	8.58506e-184	2	Pid1
Ptprj	2.63523e-187	0.640936	0.437	0.192	5.82386e-183	2	Ptprj
Mcub	1.48223e-186	0.504658	0.374	0.14	3.27573e-182	2	Mcub
Klf4	7.1447e-183	0.677913	0.71	0.472	1.57898e-178	2	Klf4
Ccdc12	7.32757e-182	0.509223	0.678	0.447	1.61939e-177	2	Ccdc12
Hck	2.59045e-181	0.551144	0.597	0.347	5.72488e-177	2	Hck
Cd48	2.64657e-177	0.604225	0.617	0.386	5.84892e-173	2	Cd48
Mbp	6.54279e-175	0.501081	0.477	0.224	1.44596e-170	2	Mbp
Arl6ip5	5.5977e-174	0.570997	0.498	0.267	1.23709e-169	2	Arl6ip5
C3	1.91291e-173	0.524008	0.503	0.249	4.22753e-169	2	C3
Ceacam1	3.4226e-170	0.506965	0.259	0.073	7.56394e-166	2	Ceacam1
Camkk2	5.851e-169	0.540001	0.381	0.157	1.29307e-164	2	Camkk2
Ap1s2	5.37182e-168	0.503857	0.446	0.206	1.18717e-163	2	Ap1s2
Msn	7.06767e-168	0.511704	0.872	0.713	1.56195e-163	2	Msn
Ccdc88c	7.29289e-167	0.511847	0.322	0.11	1.61173e-162	2	Ccdc88c
Acer3	1.30858e-166	0.570406	0.428	0.203	2.89195e-162	2	Acer3
F10	5.43208e-165	0.514534	0.52	0.266	1.20049e-160	2	F10
Ifi207	7.57898e-164	0.503004	0.46	0.214	1.67495e-159	2	Ifi207
Foxp1	3.94045e-162	0.530489	0.502	0.252	8.70839e-158	2	Foxp1
Bri3bp	3.45744e-157	0.51541	0.403	0.179	7.64094e-153	2	Bri3bp
Cd83	7.75636e-157	0.526131	0.608	0.339	1.71415e-152	2	Cd83
Pip4k2a	1.85644e-156	0.518217	0.525	0.286	4.10273e-152	2	Pip4k2a
Smchd1	3.82959e-156	0.535821	0.522	0.292	8.46339e-152	2	Smchd1
Mafb	2.42516e-154	0.616673	0.388	0.152	5.35961e-150	2	Mafb
H2-K1	2.48198e-153	0.520186	0.876	0.71	5.48518e-149	2	H2-K1
Cbfa2t3	1.32807e-151	0.564562	0.328	0.121	2.93503e-147	2	Cbfa2t3
Camk2d	1.19829e-149	0.578572	0.665	0.45	2.64822e-145	2	Camk2d
Rbpms	1.04848e-148	0.578928	0.4	0.185	2.31715e-144	2	Rbpms
Atp1a1	5.10563e-145	0.571809	0.646	0.448	1.12834e-140	2	Atp1a1
Dusp161	8.3329e-144	0.616692	0.466	0.234	1.84157e-139	2	Dusp16
Filip1l	2.2263e-140	0.610116	0.501	0.296	4.92013e-136	2	Filip1l
Cd300c2	1.84088e-132	0.515033	0.789	0.606	4.06833e-128	2	Cd300c2
Agpat4	2.15325e-125	0.506486	0.492	0.289	4.75868e-121	2	Agpat4
Hfe	7.584e-125	0.545796	0.322	0.136	1.67606e-120	2	Hfe
Gm6377	2.0766e-122	0.505592	0.328	0.141	4.58928e-118	2	Gm6377
Fcgr4	4.81131e-110	0.696667	0.443	0.265	1.0633e-105	2	Fcgr4
Gfpt1	3.09103e-78	0.564246	0.326	0.187	6.83117e-74	2	Gfpt1
Naga	1.74684e-67	0.501571	0.415	0.286	3.86052e-63	2	Naga
Id3	1.11569e-58	0.569673	0.318	0.191	2.46568e-54	2	Id3
Lair1	2.4323e-51	0.573225	0.301	0.196	5.37537e-47	2	Lair1
Pf4	0	3.29555	0.506	0.018	0	3	Pf4
C1qa	0	3.1852	0.603	0.016	0	3	C1qa
C1qb	0	3.11858	0.65	0.028	0	3	C1qb
C1qc	0	2.74769	0.61	0.017	0	3	C1qc
Apoe	0	2.62919	0.881	0.461	0	3	Apoe
Ccl7	0	2.02042	0.295	0.021	0	3	Ccl7
Ccl2	0	1.99221	0.435	0.086	0	3	Ccl2
Ccl12	0	1.95954	0.354	0.007	0	3	Ccl12
Cd74	0	1.90696	0.552	0.165	0	3	Cd74
Selenop	0	1.72077	0.76	0.407	0	3	Selenop
Ms4a7	0	1.66429	0.488	0.052	0	3	Ms4a7
Lgmn	0	1.61925	0.831	0.409	0	3	Lgmn
Dab2	0	1.6105	0.843	0.286	0	3	Dab2
Sdc4	0	1.50349	0.48	0.057	0	3	Sdc4
Fcrls	0	1.49682	0.428	0.003	0	3	Fcrls
Maf	0	1.43339	0.497	0.072	0	3	Maf
Aif1	0	1.31522	0.677	0.13	0	3	Aif1
Ccl24	0	1.27824	0.178	0.004	0	3	Ccl24
Tmem176b	0	1.25405	0.529	0.106	0	3	Tmem176b
Cd831	0	1.18994	0.768	0.325	0	3	Cd83
Cx3cr11	0	1.14329	0.483	0.11	0	3	Cx3cr1
Rgs10	0	1.14098	0.781	0.279	0	3	Rgs10
Stab1	0	1.12297	0.399	0.023	0	3	Stab1
Mafb1	0	1.11042	0.555	0.134	0	3	Mafb
Fcgr2b	0	1.10796	0.673	0.149	0	3	Fcgr2b
Igfbp4	0	1.07404	0.409	0.058	0	3	Igfbp4
C3ar1	0	1.03921	0.497	0.033	0	3	C3ar1
Mgl2	0	1.02718	0.234	0.005	0	3	Mgl2
Gas6	0	1.02437	0.333	0.039	0	3	Gas6
Tmem176a	0	0.994157	0.485	0.088	0	3	Tmem176a
Ly861	0	0.972262	0.686	0.203	0	3	Ly86
Cxcl16	0	0.967369	0.488	0.058	0	3	Cxcl16
Gatm	0	0.952635	0.449	0.048	0	3	Gatm
Csf1r1	0	0.928084	0.793	0.369	0	3	Csf1r
Cd86	0	0.912563	0.645	0.16	0	3	Cd86
Ctsc	0	0.904657	0.924	0.582	0	3	Ctsc
Fcgrt	0	0.898795	0.747	0.355	0	3	Fcgrt
Mef2c1	0	0.882386	0.577	0.161	0	3	Mef2c
Adgre1	0	0.871502	0.697	0.309	0	3	Adgre1
Ms4a6d	0	0.842965	0.704	0.29	0	3	Ms4a6d
Ctsh	0	0.801035	0.879	0.524	0	3	Ctsh
Hpgd1	0	0.796323	0.559	0.149	0	3	Hpgd
Hpgds	0	0.784117	0.411	0.093	0	3	Hpgds
Dok2	0	0.710087	0.475	0.115	0	3	Dok2
Gpr34	0	0.700786	0.347	0.023	0	3	Gpr34
Tmem37	0	0.629765	0.343	0.017	0	3	Tmem37
Ms4a6c1	0	0.625693	0.787	0.248	0	3	Ms4a6c
Rab3il1	0	0.6201	0.408	0.074	0	3	Rab3il1
Zfhx3	0	0.619047	0.456	0.105	0	3	Zfhx3
Rps29	0	0.578325	0.987	0.817	0	3	Rps29
Ccr5	0	0.563335	0.324	0.036	0	3	Ccr5
Bmyc	0	0.535597	0.387	0.072	0	3	Bmyc
Ehd4	1.54699e-303	0.9047	0.663	0.285	3.41885e-299	3	Ehd4
Rpl3	6.40709e-303	0.600237	0.979	0.723	1.41597e-298	3	Rpl3
Igf1	5.0157e-295	0.950328	0.407	0.099	1.10847e-290	3	Igf1
Ms4a6b1	1.38586e-291	0.641564	0.474	0.119	3.06275e-287	3	Ms4a6b
Cd163	5.77818e-289	0.524898	0.136	0.001	1.27698e-284	3	Cd163
Rasgef1b	5.99896e-289	0.651988	0.46	0.123	1.32577e-284	3	Rasgef1b
Itgb5	3.91643e-282	0.724262	0.564	0.208	8.65531e-278	3	Itgb5
Snx5	7.72824e-282	0.761414	0.741	0.377	1.70794e-277	3	Snx5
Ccnd1	3.57998e-280	0.605336	0.314	0.054	7.91176e-276	3	Ccnd1
Smagp	1.45161e-277	0.545989	0.261	0.034	3.20806e-273	3	Smagp
Fcgr1	4.65685e-277	0.65188	0.54	0.177	1.02916e-272	3	Fcgr1
Rnase4	4.67349e-276	0.747616	0.506	0.164	1.03284e-271	3	Rnase4
Clta	3.6851e-266	0.621551	0.962	0.738	8.14406e-262	3	Clta
Rps4x	1.08937e-262	0.508864	0.995	0.804	2.40751e-258	3	Rps4x
Ckb	2.63008e-254	0.596337	0.491	0.15	5.81247e-250	3	Ckb
Rpl12	4.74631e-254	0.533911	0.973	0.734	1.04893e-249	3	Rpl12
Anxa3	1.355e-253	0.658002	0.663	0.303	2.99455e-249	3	Anxa3
Trf	1.68201e-253	0.733924	0.82	0.472	3.71725e-249	3	Trf
Gdi2	2.32121e-251	0.597644	0.907	0.618	5.12986e-247	3	Gdi2
Trem2	3.42582e-246	0.874868	0.606	0.273	7.57107e-242	3	Trem2
Plxdc2	3.2545e-240	0.537671	0.392	0.106	7.19245e-236	3	Plxdc2
Sash1	3.17263e-238	0.614548	0.38	0.104	7.01151e-234	3	Sash1
H2-Ab1	3.17419e-237	1.60299	0.31	0.064	7.01496e-233	3	H2-Ab1
mt-Nd1	1.29554e-236	0.580121	0.978	0.777	2.86315e-232	3	mt-Nd1
Rpl10a	3.04993e-235	0.522524	0.97	0.723	6.74035e-231	3	Rpl10a
Ntpcr	1.88663e-234	0.568224	0.443	0.14	4.16946e-230	3	Ntpcr
H2-DMa	3.61195e-230	0.936375	0.651	0.335	7.98241e-226	3	H2-DMa
Snx6	4.80647e-230	0.89277	0.588	0.267	1.06223e-225	3	Snx6
Bin1	5.95787e-230	0.580922	0.449	0.148	1.31669e-225	3	Bin1
Ap1b1	1.48688e-229	0.508179	0.36	0.092	3.28601e-225	3	Ap1b1
Bmp2	2.87251e-228	0.656885	0.132	0.005	6.34824e-224	3	Bmp2
Tcf4	6.39459e-228	0.630925	0.48	0.167	1.4132e-223	3	Tcf4
Ptpn181	4.91039e-226	0.582078	0.841	0.466	1.0852e-221	3	Ptpn18
Cfh1	7.69227e-220	0.603433	0.441	0.132	1.69999e-215	3	Cfh
Ifi2071	7.419e-217	0.725218	0.538	0.214	1.6396e-212	3	Ifi207
Mrc11	5.37034e-216	1.03036	0.696	0.34	1.18684e-211	3	Mrc1
Abca1	8.80748e-215	0.716577	0.449	0.151	1.94645e-210	3	Abca1
H2-Eb1	1.43385e-213	1.54042	0.288	0.06	3.16882e-209	3	H2-Eb1
Unc93b1	1.68635e-212	0.565252	0.811	0.488	3.72683e-208	3	Unc93b1
Clec4n	2.54814e-209	0.561767	0.768	0.406	5.6314e-205	3	Clec4n
Rpl14	2.57473e-208	0.506758	0.961	0.72	5.69015e-204	3	Rpl14
Plekho1	9.55486e-208	0.526434	0.559	0.236	2.11162e-203	3	Plekho1
Fcgr3	1.41102e-206	0.568825	0.858	0.574	3.11835e-202	3	Fcgr3
H2-Aa	8.0677e-206	1.56129	0.299	0.069	1.78296e-201	3	H2-Aa
Snx2	1.06325e-196	0.777144	0.637	0.335	2.34979e-192	3	Snx2
Ednrb	3.96277e-191	0.52755	0.157	0.016	8.75771e-187	3	Ednrb
Vcam1	1.36251e-185	0.631618	0.159	0.017	3.01115e-181	3	Vcam1
Blvrb	3.25485e-185	0.839294	0.633	0.337	7.19321e-181	3	Blvrb
Wwp1	1.99361e-184	0.624204	0.395	0.139	4.40588e-180	3	Wwp1
Msr1	7.77646e-178	0.562578	0.458	0.18	1.7186e-173	3	Msr1
Cltc	1.73407e-175	0.659536	0.738	0.449	3.83229e-171	3	Cltc
Hexb	6.38651e-164	0.563681	0.648	0.365	1.41142e-159	3	Hexb
Rgs1	5.49558e-161	0.675654	0.457	0.189	1.21452e-156	3	Rgs1
Grn1	6.99171e-158	0.588196	0.812	0.516	1.54517e-153	3	Grn
Man1a	9.44067e-158	0.504572	0.338	0.11	2.08639e-153	3	Man1a
Cyfip1	1.7586e-153	0.516853	0.623	0.345	3.88651e-149	3	Cyfip1
Jun	2.65205e-153	0.823395	0.74	0.474	5.86103e-149	3	Jun
Pmepa1	4.57183e-150	0.607894	0.446	0.186	1.01037e-145	3	Pmepa1
Ldhb	4.2512e-148	0.502655	0.359	0.128	9.39514e-144	3	Ldhb
Marcks	2.14807e-147	0.5742	0.724	0.443	4.74724e-143	3	Marcks
Bst2	1.64678e-146	0.607776	0.598	0.327	3.63938e-142	3	Bst2
F13a11	4.13909e-145	0.900686	0.28	0.082	9.14738e-141	3	F13a1
Ctsb	5.61045e-144	0.657337	0.93	0.671	1.23991e-139	3	Ctsb
Atf3	5.4742e-136	0.601065	0.705	0.427	1.2098e-131	3	Atf3
Ccr21	1.18883e-126	0.601555	0.424	0.175	2.62731e-122	3	Ccr2
H2-DMb1	3.32903e-117	0.695682	0.328	0.13	7.35716e-113	3	H2-DMb1
Etv3	1.01791e-112	0.509472	0.326	0.126	2.24958e-108	3	Etv3
Cxcl1	1.06951e-102	0.971392	0.283	0.107	2.36363e-98	3	Cxcl1
Egr1	7.91883e-102	0.637852	0.612	0.364	1.75006e-97	3	Egr1
Lyve1	1.56636e-98	0.643868	0.146	0.033	3.46166e-94	3	Lyve1
Serinc3	1.57423e-95	0.541768	0.775	0.574	3.47906e-91	3	Serinc3
Cxcl10	1.91798e-79	0.551359	0.176	0.054	4.23874e-75	3	Cxcl10
Tnip3	1.15471e-67	0.537155	0.15	0.047	2.5519e-63	3	Tnip3
Fn1	2.45549e-21	0.569994	0.54	0.468	5.42663e-17	3	Fn1
Camp	0	5.45746	0.979	0.019	0	4	Camp
Ngp	0	5.30371	0.984	0.02	0	4	Ngp
Ltf	0	4.17364	0.922	0.008	0	4	Ltf
Lcn21	0	3.73722	1	0.161	0	4	Lcn2
Adpgk	0	1.86491	0.905	0.09	0	4	Adpgk
Cd177	0	1.70759	0.815	0.012	0	4	Cd177
Syne1	0	1.52265	0.798	0.086	0	4	Syne1
Ly6g	0	1.51023	0.646	0.01	0	4	Ly6g
Cebpe	0	1.21364	0.634	0.045	0	4	Cebpe
Itgb2l	0	1.2091	0.626	0.007	0	4	Itgb2l
B230208H11Rik	0	1.03045	0.568	0.026	0	4	B230208H11Rik
Ceacam10	0	1.03019	0.543	0.023	0	4	Ceacam10
Krt83	0	0.906106	0.403	0.004	0	4	Krt83
Orm1	0	0.540657	0.206	0.001	0	4	Orm1
Mmp81	8.18151e-300	2.14766	0.856	0.113	1.80811e-295	4	Mmp8
Stfa31	4.76617e-283	3.41475	0.975	0.196	1.05332e-278	4	Stfa3
BC117090	1.39826e-259	0.75622	0.416	0.023	3.09015e-255	4	BC117090
BC1005301	4.40213e-244	2.48963	0.988	0.233	9.72872e-240	4	BC100530
Gpr27	9.52211e-235	0.588576	0.259	0.009	2.10439e-230	4	Gpr27
Retnlg1	1.80635e-233	2.5687	0.922	0.168	3.99204e-229	4	Retnlg
Ifitm61	4.08526e-230	2.17225	0.992	0.245	9.02842e-226	4	Ifitm6
Stfa21	3.80264e-227	2.11584	0.984	0.22	8.40384e-223	4	Stfa2
Rflnb1	8.10058e-221	0.919507	0.716	0.086	1.79023e-216	4	Rflnb
Mapk131	3.36308e-210	0.932734	0.658	0.078	7.4324e-206	4	Mapk13
Mrgpra2b1	2.58624e-199	0.726078	0.403	0.029	5.7156e-195	4	Mrgpra2b
Mmp91	1.30064e-194	1.39996	0.926	0.168	2.87442e-190	4	Mmp9
Crispld2	1.50408e-193	0.52717	0.313	0.018	3.32401e-189	4	Crispld2
Gm54831	1.92653e-193	2.00549	0.971	0.277	4.25763e-189	4	Gm5483
Stfa2l11	3.13737e-193	1.88337	0.971	0.251	6.93358e-189	4	Stfa2l1
Adgrg3	4.6991e-189	0.510058	0.313	0.018	1.0385e-184	4	Adgrg3
Acpp	3.28614e-184	0.700767	0.428	0.037	7.26238e-180	4	Acpp
Wfdc211	5.92294e-181	1.81293	1	0.304	1.30897e-176	4	Wfdc21
S100a91	7.39207e-181	2.14096	1	0.398	1.63365e-176	4	S100a9
Stfa11	8.13072e-180	2.01187	0.984	0.304	1.79689e-175	4	Stfa1
Padi41	3.32969e-178	0.561264	0.399	0.032	7.35862e-174	4	Padi4
Slc2a31	4.39887e-173	0.819447	0.654	0.086	9.7215e-169	4	Slc2a3
Ly6c21	6.76368e-173	0.96528	0.704	0.105	1.49477e-168	4	Ly6c2
Pglyrp11	3.89538e-169	1.54984	0.992	0.297	8.60879e-165	4	Pglyrp1
Chil11	6.03328e-161	0.968567	0.774	0.139	1.33336e-156	4	Chil1
2010005H15Rik1	5.60394e-158	1.82997	0.926	0.264	1.23847e-153	4	2010005H15Rik
S100a81	1.50159e-157	2.1916	1	0.585	3.31852e-153	4	S100a8
Ckap4	3.92695e-151	1.0688	0.654	0.119	8.67856e-147	4	Ckap4
9830107B12Rik1	4.10004e-150	0.583332	0.37	0.033	9.06109e-146	4	9830107B12Rik
AA467197	3.88484e-148	0.942415	0.617	0.099	8.58549e-144	4	AA467197
Slfn41	4.62842e-146	0.738283	0.403	0.041	1.02288e-141	4	Slfn4
Olfm41	3.53884e-144	2.34797	0.49	0.069	7.82083e-140	4	Olfm4
Anxa11	3.04712e-142	1.86491	0.996	0.67	6.73414e-138	4	Anxa1
Trem31	8.79132e-139	1.00122	0.881	0.21	1.94288e-134	4	Trem3
Lbp	9.7948e-135	0.636089	0.362	0.037	2.16465e-130	4	Lbp
Pnkp	2.22733e-125	1.09633	0.815	0.239	4.9224e-121	4	Pnkp
Adam81	4.78629e-123	0.918317	0.778	0.177	1.05777e-118	4	Adam8
Hsd11b1	3.3316e-115	0.886483	0.634	0.137	7.36283e-111	4	Hsd11b1
Ltb4r11	5.1334e-112	0.988017	0.831	0.228	1.13448e-107	4	Ltb4r1
Fosl1	6.43534e-110	0.511299	0.263	0.023	1.42221e-105	4	Fosl1
Arhgdib1	3.29028e-108	1.04731	0.996	0.814	7.27152e-104	4	Arhgdib
Pram1	3.1295e-104	0.513179	0.35	0.043	6.9162e-100	4	Pram1
Dgat11	1.0865e-103	1.02629	0.807	0.265	2.40118e-99	4	Dgat1
Fcnb	4.60489e-102	0.540732	0.181	0.012	1.01768e-97	4	Fcnb
St3gal5	2.99426e-99	0.679643	0.449	0.075	6.61731e-95	4	St3gal5
Msra	2.88506e-90	0.786524	0.642	0.177	6.37598e-86	4	Msra
Prdx51	6.34016e-90	0.877472	0.996	0.856	1.40118e-85	4	Prdx5
Aldh21	3.08016e-88	1.18045	0.852	0.437	6.80714e-84	4	Aldh2
Stx111	1.54369e-85	0.633817	0.63	0.15	3.41156e-81	4	Stx11
Asprv11	2.06628e-85	0.724228	0.794	0.207	4.56648e-81	4	Asprv1
Dhrs71	3.0471e-85	0.909162	0.86	0.364	6.73409e-81	4	Dhrs7
Rac21	5.95025e-79	0.852826	0.992	0.705	1.31501e-74	4	Rac2
Mgst2	8.17162e-79	0.867372	0.498	0.123	1.80593e-74	4	Mgst2
Slc27a4	1.83925e-77	0.584692	0.436	0.089	4.06475e-73	4	Slc27a4
Gadd45a1	2.85879e-75	0.892141	0.712	0.227	6.31792e-71	4	Gadd45a
Hp1	2.74004e-74	0.793034	0.984	0.443	6.05548e-70	4	Hp
Gm54161	9.27202e-74	0.621473	0.77	0.208	2.04912e-69	4	Gm5416
Thbs12	1.211e-73	0.908029	0.988	0.493	2.67632e-69	4	Thbs1
G0s21	1.69343e-72	0.766784	0.926	0.39	3.74248e-68	4	G0s2
Nhsl2	1.45143e-71	0.559336	0.403	0.079	3.20766e-67	4	Nhsl2
Cnn2	1.36726e-69	0.780062	0.79	0.304	3.02165e-65	4	Cnn2
F630028O10Rik1	6.64697e-68	0.631609	0.527	0.127	1.46898e-63	4	F630028O10Rik
Hmgb21	1.85105e-57	0.724493	0.979	0.694	4.09082e-53	4	Hmgb2
Glrx	2.88625e-57	0.762447	0.778	0.378	6.37862e-53	4	Glrx
Lbr1	6.16137e-57	0.512749	0.63	0.202	1.36166e-52	4	Lbr
Itgam1	8.78891e-57	0.662883	0.835	0.363	1.94235e-52	4	Itgam
R3hdm41	1.39266e-56	0.688123	0.683	0.276	3.07779e-52	4	R3hdm4
Cd24a1	1.5614e-56	0.544786	0.778	0.31	3.4507e-52	4	Cd24a
Tkt	1.62599e-54	0.728376	0.926	0.674	3.59345e-50	4	Tkt
Ncf11	3.80972e-54	0.750806	0.84	0.48	8.41949e-50	4	Ncf1
Agpat2	1.86684e-53	0.537955	0.416	0.11	4.12572e-49	4	Agpat2
Tcp11l2	1.95795e-53	0.585774	0.514	0.159	4.32707e-49	4	Tcp11l2
Plbd11	4.98779e-53	0.55266	0.741	0.267	1.1023e-48	4	Plbd1
Ncf42	5.76018e-51	0.623059	0.885	0.48	1.273e-46	4	Ncf4
Ppm1m	2.08266e-50	0.573878	0.465	0.141	4.60269e-46	4	Ppm1m
S100a111	5.45311e-50	0.583327	1	0.899	1.20514e-45	4	S100a11
Triobp	2.57894e-49	0.655752	0.502	0.17	5.69946e-45	4	Triobp
Cyfip2	2.57937e-46	0.541861	0.543	0.192	5.70041e-42	4	Cyfip2
Pygl1	4.85803e-46	0.642987	0.872	0.536	1.07363e-41	4	Pygl
Rasa2	5.22267e-45	0.57793	0.428	0.132	1.15421e-40	4	Rasa2
Abtb1	1.38207e-44	0.506496	0.444	0.137	3.05438e-40	4	Abtb1
Cdadc1	6.44387e-43	0.599541	0.383	0.115	1.4241e-38	4	Cdadc1
Vasp1	3.013e-41	0.510613	0.922	0.636	6.65873e-37	4	Vasp
Mgst1	2.38088e-40	0.611395	0.889	0.581	5.26174e-36	4	Mgst1
Gpi1	1.69485e-39	0.602783	0.848	0.59	3.74561e-35	4	Gpi1
Sp140	1.21114e-37	0.535288	0.535	0.224	2.67662e-33	4	Sp140
Prdx61	9.02484e-37	0.558835	0.827	0.527	1.99449e-32	4	Prdx6
Mettl9	2.37536e-36	0.613421	0.601	0.291	5.24954e-32	4	Mettl9
Plaur1	1.62437e-32	0.523813	0.93	0.698	3.58985e-28	4	Plaur
Lta4h	2.51165e-31	0.730756	0.457	0.208	5.55075e-27	4	Lta4h
Degs1	3.98944e-31	0.572972	0.753	0.47	8.81667e-27	4	Degs1
Golim4	7.14295e-31	0.524339	0.391	0.149	1.57859e-26	4	Golim4
Tecr	1.62799e-29	0.559853	0.675	0.412	3.59785e-25	4	Tecr
Anxa31	3.7543e-29	0.531848	0.642	0.355	8.29701e-25	4	Anxa3
Cdk11b	1.64043e-27	0.528021	0.58	0.309	3.62536e-23	4	Cdk11b
Lamtor4	4.04432e-24	0.507993	0.778	0.554	8.93795e-20	4	Lamtor4
Cpne3	9.02372e-21	0.567985	0.477	0.265	1.99424e-16	4	Cpne3
Zmpste24	9.42282e-13	0.614905	0.292	0.154	2.08244e-08	4	Zmpste24
S100a61	5.35766e-11	0.509413	0.823	0.702	1.18404e-06	4	S100a6
Il6	0	3.60735	0.957	0.037	0	5	Il6
Mcpt8	0	3.37899	0.827	0.001	0	5	Mcpt8
Cyp11a1	0	2.9128	0.978	0.001	0	5	Cyp11a1
Gata2	0	2.76745	0.892	0.01	0	5	Gata2
Il4	0	2.76414	0.703	0.002	0	5	Il4
Prss34	0	2.73957	0.254	0.001	0	5	Prss34
Cd69	0	2.57213	0.686	0.038	0	5	Cd69
Hs3st1	0	2.43717	0.746	0.005	0	5	Hs3st1
Il13	0	2.36846	0.573	0.002	0	5	Il13
Cd200r3	0	2.22704	0.881	0.002	0	5	Cd200r3
Itk	0	1.98811	0.751	0.005	0	5	Itk
Ms4a2	0	1.77964	0.784	0	0	5	Ms4a2
Cpa3	0	1.65888	0.573	0.004	0	5	Cpa3
Sytl3	0	1.63588	0.681	0.002	0	5	Sytl3
Slc18a2	0	1.56859	0.524	0.003	0	5	Slc18a2
Gzmb	0	1.45901	0.2	0.002	0	5	Gzmb
Wdr95	0	1.25176	0.503	0.001	0	5	Wdr95
Spry2	0	1.23881	0.438	0.014	0	5	Spry2
Il1rl1	0	1.16994	0.465	0.014	0	5	Il1rl1
Skap1	0	1.13551	0.524	0.005	0	5	Skap1
Fcer1a	0	1.11977	0.411	0	0	5	Fcer1a
2001-09-01	0	1.08055	0.503	0.014	0	5	2001-09-01
Alox15	0	1.04987	0.481	0.001	0	5	Alox15
Itga2	0	1.01016	0.438	0.006	0	5	Itga2
Il18r1	0	0.925214	0.416	0.012	0	5	Il18r1
Cd7	0	0.90236	0.308	0.001	0	5	Cd7
Csrp3	0	0.834959	0.314	0.002	0	5	Csrp3
Dnase2b	0	0.793268	0.254	0	0	5	Dnase2b
Defb40	0	0.789325	0.162	0	0	5	Defb40
Ctsg	0	0.761412	0.205	0.001	0	5	Ctsg
Ptger3	0	0.578992	0.265	0.004	0	5	Ptger3
Itga2b	0	0.572328	0.259	0.002	0	5	Itga2b
Grm6	0	0.555123	0.249	0	0	5	Grm6
Gm20186	4.59666e-308	2.46482	0.638	0.043	1.01586e-303	5	Gm20186
Klf5	1.30377e-299	1.21656	0.508	0.025	2.88134e-295	5	Klf5
Ptprcap	1.33489e-299	0.911294	0.384	0.013	2.95011e-295	5	Ptprcap
Prkcq	9.25505e-297	0.566839	0.243	0.004	2.04537e-292	5	Prkcq
Mboat1	3.58737e-283	1.00632	0.389	0.015	7.9281e-279	5	Mboat1
Aqp3	4.81287e-282	0.841352	0.211	0.003	1.06364e-277	5	Aqp3
Satb1	6.38556e-261	1.25806	0.524	0.032	1.41121e-256	5	Satb1
P2rx1	2.19291e-253	0.664607	0.281	0.008	4.84633e-249	5	P2rx1
Tespa1	4.88828e-246	0.721502	0.286	0.009	1.08031e-241	5	Tespa1
P2ry10	3.0566e-245	0.992634	0.422	0.021	6.75509e-241	5	P2ry10
Nkg7	5.1328e-244	0.718166	0.184	0.003	1.13435e-239	5	Nkg7
Aqp9	5.97356e-243	1.10619	0.557	0.04	1.32016e-238	5	Aqp9
Nedd4	5.6136e-242	1.71042	0.854	0.111	1.24061e-237	5	Nedd4
Ddit4	2.37469e-241	0.948622	0.346	0.014	5.24806e-237	5	Ddit4
Ccl4	5.14443e-235	4.18716	0.989	0.188	1.13692e-230	5	Ccl4
Hgf	7.59124e-235	1.47717	0.584	0.048	1.67766e-230	5	Hgf
Ifitm11	2.13729e-228	3.24331	1	0.199	4.7234e-224	5	Ifitm1
Ikzf2	1.10712e-227	1.07044	0.449	0.027	2.44674e-223	5	Ikzf2
Tbc1d4	9.17447e-224	1.60506	0.751	0.089	2.02756e-219	5	Tbc1d4
Il18rap1	9.81831e-219	1.38869	0.757	0.083	2.16985e-214	5	Il18rap
Inpp4b	1.45786e-218	0.97608	0.416	0.024	3.22186e-214	5	Inpp4b
Rab4a	7.84128e-218	0.767579	0.33	0.014	1.73292e-213	5	Rab4a
Hdc1	4.21625e-205	2.33483	1	0.21	9.31791e-201	5	Hdc
Padi2	2.92292e-200	0.824194	0.438	0.029	6.45964e-196	5	Padi2
Rab37	6.95407e-199	0.649353	0.303	0.013	1.53685e-194	5	Rab37
Csf11	3.86371e-198	1.70262	0.751	0.09	8.53879e-194	5	Csf1
Atp1b1	4.0108e-198	1.1759	0.535	0.046	8.86387e-194	5	Atp1b1
Gimap5	1.85594e-182	0.704111	0.254	0.01	4.10163e-178	5	Gimap5
Lat2	1.01673e-176	1.39543	0.703	0.099	2.24698e-172	5	Lat2
Adora2b	1.53986e-175	1.42143	0.568	0.062	3.40309e-171	5	Adora2b
Acod11	2.72511e-172	1.84981	0.762	0.109	6.0225e-168	5	Acod1
Rgs11	5.52356e-164	2.76434	0.924	0.221	1.22071e-159	5	Rgs1
Ccl31	5.82534e-152	3.19899	1	0.362	1.2874e-147	5	Ccl3
Car8	4.03157e-145	0.6766	0.27	0.015	8.90978e-141	5	Car8
Syne11	1.49785e-143	1.18238	0.643	0.092	3.31026e-139	5	Syne1
Rab441	4.39934e-141	1.23438	0.719	0.121	9.72254e-137	5	Rab44
Myo1d	9.08441e-141	0.710685	0.281	0.017	2.00765e-136	5	Myo1d
Amigo2	1.04481e-134	0.528068	0.141	0.004	2.30903e-130	5	Amigo2
Ccl91	4.14018e-134	2.02941	0.989	0.367	9.1498e-130	5	Ccl9
Mfsd6	7.68962e-132	1.00162	0.562	0.074	1.69941e-127	5	Mfsd6
Itgb71	1.04401e-128	1.31746	0.692	0.126	2.30726e-124	5	Itgb7
Lgalsl	6.95124e-120	0.63459	0.254	0.016	1.53622e-115	5	Lgalsl
L1cam	1.16212e-118	0.866431	0.416	0.046	2.56828e-114	5	L1cam
Rnf125	2.79987e-118	0.560136	0.243	0.014	6.18771e-114	5	Rnf125
Ier31	1.34121e-116	2.70209	0.984	0.499	2.96407e-112	5	Ier3
Lilr4b1	1.36997e-116	1.78243	0.989	0.442	3.02762e-112	5	Lilr4b
H2-Oa	8.78621e-116	0.730821	0.324	0.028	1.94175e-111	5	H2-Oa
Tmem71	2.52023e-115	0.9114	0.541	0.078	5.5697e-111	5	Tmem71
Gimap1	5.26367e-114	0.550419	0.211	0.011	1.16327e-109	5	Gimap1
Ets1	1.462e-113	1.04326	0.497	0.068	3.23103e-109	5	Ets1
Dnaja1	6.67945e-106	2.28573	0.984	0.598	1.47616e-101	5	Dnaja1
Tax1bp1	3.52094e-104	1.75575	0.995	0.655	7.78128e-100	5	Tax1bp1
Hip1r	4.71106e-104	0.741856	0.4	0.047	1.04114e-99	5	Hip1r
Tnfaip31	6.74625e-104	1.89434	0.951	0.436	1.49092e-99	5	Tnfaip3
Frmd4b	1.75691e-103	1.34434	0.508	0.082	3.88277e-99	5	Frmd4b
Acss2	2.52992e-102	0.545646	0.254	0.019	5.59113e-98	5	Acss2
Orai2	2.7891e-102	0.980526	0.578	0.104	6.16392e-98	5	Orai2
Egr3	5.01991e-100	1.16705	0.454	0.063	1.1094e-95	5	Egr3
Gpr183	2.64979e-97	1.07769	0.373	0.045	5.85604e-93	5	Gpr183
Flnb	5.1232e-96	0.557415	0.222	0.015	1.13223e-91	5	Flnb
Nck2	1.2649e-94	0.511538	0.238	0.018	2.79543e-90	5	Nck2
Sub1	1.9972e-94	1.4706	0.989	0.784	4.41382e-90	5	Sub1
Rcn1	2.1761e-92	0.576762	0.254	0.021	4.80918e-88	5	Rcn1
Osm1	4.72742e-90	1.86027	0.908	0.393	1.04476e-85	5	Osm
Tnfaip8	1.41464e-87	1.40989	0.914	0.455	3.12635e-83	5	Tnfaip8
Klf7	5.66302e-87	1.36084	0.827	0.307	1.25153e-82	5	Klf7
Nlrp31	9.15157e-86	1.4705	0.941	0.465	2.0225e-81	5	Nlrp3
Cdh1	9.99368e-86	1.08886	0.546	0.116	2.2086e-81	5	Cdh1
Rps23	1.15995e-84	0.919382	1	0.864	2.5635e-80	5	Rps23
Dapp1	6.18237e-84	1.25079	0.73	0.221	1.3663e-79	5	Dapp1
Asb2	4.95776e-82	0.561599	0.168	0.01	1.09567e-77	5	Asb2
Fosl11	1.26218e-81	0.541431	0.259	0.025	2.78943e-77	5	Fosl1
Rps11	1.18283e-79	0.820208	0.995	0.883	2.61406e-75	5	Rps11
Alox5ap	2.48212e-79	0.978521	1	0.875	5.48548e-75	5	Alox5ap
Jak2	1.73787e-78	1.07416	0.643	0.166	3.84069e-74	5	Jak2
Neurl31	5.1789e-78	1.20297	0.822	0.282	1.14454e-73	5	Neurl3
Chst15	1.65138e-75	0.706077	0.405	0.064	3.64955e-71	5	Chst15
Ero1l	1.72925e-75	1.30156	0.627	0.177	3.82163e-71	5	Ero1l
Furin	4.26121e-75	1.66166	0.805	0.35	9.41727e-71	5	Furin
Neat11	1.95293e-73	1.36866	0.978	0.826	4.31597e-69	5	Neat1
Nfkbia1	8.59506e-72	1.08302	1	0.778	1.89951e-67	5	Nfkbia
Mpc2	1.97779e-70	1.18347	0.924	0.619	4.37091e-66	5	Mpc2
Plac81	5.66882e-70	0.558653	0.978	0.284	1.25281e-65	5	Plac8
Prkd3	9.81717e-70	1.18177	0.573	0.151	2.16959e-65	5	Prkd3
Mapkapk3	4.46241e-69	1.08077	0.67	0.22	9.86193e-65	5	Mapkapk3
Rps24	3.24272e-68	0.682572	0.995	0.9	7.1664e-64	5	Rps24
Dusp5	3.81181e-66	1.30886	0.876	0.46	8.4241e-62	5	Dusp5
Cyp4f181	1.30664e-65	0.988218	0.876	0.371	2.88768e-61	5	Cyp4f18
Jund1	2.86524e-64	1.0994	0.973	0.814	6.33219e-60	5	Jund
Nt5c3	4.28364e-63	0.8137	0.465	0.108	9.46685e-59	5	Nt5c3
Csf2rb2	1.42247e-60	1.06024	0.546	0.156	3.14365e-56	5	Csf2rb2
Srgn1	2.22523e-60	0.94892	1	0.856	4.91775e-56	5	Srgn
Ccr22	4.17181e-58	0.828024	0.703	0.206	9.21971e-54	5	Ccr2
Cd631	8.68496e-58	0.865425	0.946	0.453	1.91938e-53	5	Cd63
Nfkbiz1	1.62729e-56	0.962083	0.941	0.525	3.59631e-52	5	Nfkbiz
Rps10	8.67676e-56	0.57947	0.989	0.919	1.91756e-51	5	Rps10
Rpl38	1.21992e-54	0.782883	0.984	0.792	2.69603e-50	5	Rpl38
Klk8	2.30625e-54	0.581079	0.265	0.039	5.09681e-50	5	Klk8
Igf1r1	1.0982e-53	0.724281	0.573	0.158	2.42703e-49	5	Igf1r
Rpl18a	1.09175e-52	0.617187	0.989	0.886	2.41277e-48	5	Rpl18a
Il7r	1.19481e-52	0.778667	0.324	0.06	2.64054e-48	5	Il7r
Fyb1	3.37885e-52	0.889117	0.876	0.396	7.46726e-48	5	Fyb
Adk	4.09813e-52	0.791209	0.465	0.125	9.05687e-48	5	Adk
Pim11	5.29442e-52	0.88307	0.995	0.837	1.17007e-47	5	Pim1
Plek1	1.49422e-51	1.03233	0.941	0.728	3.30222e-47	5	Plek
Clint1	4.09302e-51	0.931414	0.746	0.353	9.04557e-47	5	Clint1
C3ar11	1.21301e-50	0.697418	0.438	0.101	2.68076e-46	5	C3ar1
Lbr2	2.93742e-50	0.68399	0.638	0.204	6.49169e-46	5	Lbr
Emilin22	5.3333e-50	0.864025	0.832	0.401	1.17866e-45	5	Emilin2
Rpl34	5.59219e-50	0.584691	0.995	0.888	1.23587e-45	5	Rpl34
Arhgap15	1.62233e-49	0.842276	0.638	0.227	3.58535e-45	5	Arhgap15
Gm20342	1.67491e-49	0.535964	0.259	0.04	3.70156e-45	5	Gm20342
Herc1	2.21696e-49	0.928046	0.665	0.272	4.89948e-45	5	Herc1
Prr7	5.8968e-49	0.516994	0.281	0.046	1.30319e-44	5	Prr7
Rora	8.73943e-49	0.990319	0.395	0.096	1.93141e-44	5	Rora
Actg1	1.46294e-48	0.592154	1	0.985	3.23309e-44	5	Actg1
Ptgs21	3.37928e-48	1.31582	0.578	0.182	7.46821e-44	5	Ptgs2
Plp2	3.41998e-48	0.883504	0.627	0.242	7.55815e-44	5	Plp2
Ppp1r15a1	7.45593e-48	0.964475	0.816	0.4	1.64776e-43	5	Ppp1r15a
Csf2rb	4.05642e-46	1.02339	0.854	0.554	8.96469e-42	5	Csf2rb
Fxyd51	4.7429e-46	0.625299	0.995	0.887	1.04818e-41	5	Fxyd5
Vps37b1	2.77333e-45	0.986014	0.605	0.215	6.12905e-41	5	Vps37b
Rpl39	2.99931e-45	0.644714	0.995	0.844	6.62847e-41	5	Rpl39
Il3ra	5.73921e-45	0.793437	0.373	0.092	1.26837e-40	5	Il3ra
Ubb1	6.90963e-45	0.676014	1	0.951	1.52703e-40	5	Ubb
Rps3	9.83875e-45	0.536703	0.995	0.88	2.17436e-40	5	Rps3
Rgs2	1.15283e-44	1.29776	0.849	0.544	2.54774e-40	5	Rgs2
Fut8	1.18831e-44	0.710714	0.308	0.062	2.62616e-40	5	Fut8
Smim31	1.85712e-44	0.778999	0.508	0.157	4.10424e-40	5	Smim3
Nabp11	4.59065e-44	1.05968	0.741	0.365	1.01453e-39	5	Nabp1
Rps7	6.06164e-44	0.639233	0.989	0.788	1.33962e-39	5	Rps7
Pfkp	6.31196e-44	0.919131	0.622	0.267	1.39494e-39	5	Pfkp
Itgb1	8.23381e-44	0.853769	0.859	0.561	1.81967e-39	5	Itgb1
Rps14	1.01632e-43	0.515321	0.995	0.9	2.24607e-39	5	Rps14
Dgat12	1.57708e-43	0.880546	0.654	0.27	3.48535e-39	5	Dgat1
Lilrb4a1	9.5279e-43	0.881166	0.643	0.261	2.10567e-38	5	Lilrb4a
Tagln21	3.11407e-41	0.675931	0.989	0.696	6.8821e-37	5	Tagln2
Lgals11	6.29703e-41	0.852898	0.914	0.602	1.39164e-36	5	Lgals1
Rbfa	6.63181e-41	0.850405	0.562	0.221	1.46563e-36	5	Rbfa
Slc41a3	8.27227e-41	0.687153	0.351	0.086	1.82817e-36	5	Slc41a3
Klhl6	3.95688e-40	0.789901	0.422	0.128	8.74471e-36	5	Klhl6
Ddx51	6.57238e-40	0.619635	0.984	0.919	1.4525e-35	5	Ddx5
Csrnp11	7.05376e-40	0.762241	0.795	0.41	1.55888e-35	5	Csrnp1
Fyn	1.35803e-39	0.684457	0.411	0.117	3.00125e-35	5	Fyn
Ripor21	1.56182e-39	0.553076	0.465	0.126	3.45161e-35	5	Ripor2
Il2rg	2.25255e-38	0.650684	0.346	0.087	4.97814e-34	5	Il2rg
Rpl18	1.1048e-37	0.501729	0.989	0.882	2.44161e-33	5	Rpl18
Tecpr1	1.20039e-37	0.749608	0.4	0.12	2.65285e-33	5	Tecpr1
Rpl32	2.14353e-37	0.525267	0.995	0.848	4.7372e-33	5	Rpl32
Dhx40	2.31319e-37	1.1827	0.486	0.175	5.11215e-33	5	Dhx40
Gcnt1	2.49251e-37	0.731106	0.4	0.117	5.50845e-33	5	Gcnt1
Serpinb2	2.76893e-37	0.630969	0.119	0.012	6.11933e-33	5	Serpinb2
Nfkb1	4.43607e-37	1.03799	0.757	0.449	9.80371e-33	5	Nfkb1
Ssbp2	8.43054e-37	0.565563	0.276	0.059	1.86315e-32	5	Ssbp2
Stk17b1	3.22223e-36	0.671316	0.946	0.69	7.12114e-32	5	Stk17b
Rplp11	3.53423e-36	0.594546	0.978	0.781	7.81064e-32	5	Rplp1
Rasal3	3.77357e-36	0.504718	0.254	0.052	8.3396e-32	5	Rasal3
Fgfr1	3.82451e-36	0.540607	0.205	0.034	8.45216e-32	5	Fgfr1
Hist1h1c	9.06835e-36	1.16774	0.535	0.219	2.00411e-31	5	Hist1h1c
Socs2	1.15103e-35	0.936973	0.459	0.165	2.54378e-31	5	Socs2
Ncor11	1.53858e-35	0.758421	0.827	0.561	3.40026e-31	5	Ncor1
Prdx62	8.41211e-35	0.875713	0.843	0.529	1.85908e-30	5	Prdx6
Tec	2.00515e-33	0.719775	0.368	0.11	4.43139e-29	5	Tec
Crip11	1.05559e-31	0.665008	0.914	0.529	2.33285e-27	5	Crip1
Rpl36	1.5803e-31	0.513126	0.978	0.807	3.49246e-27	5	Rpl36
Rab11a	1.66548e-31	0.706614	0.724	0.446	3.68072e-27	5	Rab11a
Emb2	2.28498e-31	0.650699	0.816	0.445	5.04981e-27	5	Emb
Phf20l1	2.45544e-31	0.848032	0.665	0.369	5.42651e-27	5	Phf20l1
Rac22	3.12882e-31	0.515303	0.951	0.708	6.91469e-27	5	Rac2
Map4k4	3.45666e-31	0.822739	0.724	0.427	7.63922e-27	5	Map4k4
Os9	3.67994e-31	0.842185	0.578	0.293	8.13266e-27	5	Os9
4932438A13Rik	1.01855e-30	0.763021	0.481	0.189	2.25099e-26	5	4932438A13Rik
Zc3h12a	1.27024e-30	0.676202	0.605	0.285	2.80724e-26	5	Zc3h12a
Limd22	1.81581e-30	0.610172	0.724	0.358	4.01294e-26	5	Limd2
Tmem64	2.04549e-30	0.658902	0.357	0.113	4.52054e-26	5	Tmem64
Srpk1	3.6131e-30	0.765727	0.481	0.205	7.98496e-26	5	Srpk1
Casp3	7.09282e-30	0.709	0.432	0.157	1.56751e-25	5	Casp3
Sptssa	9.90753e-30	1.07579	0.595	0.338	2.18956e-25	5	Sptssa
Srsf51	3.13685e-29	0.612507	0.924	0.808	6.93244e-25	5	Srsf5
Cish	5.85944e-29	0.729314	0.384	0.13	1.29494e-24	5	Cish
Pnrc11	1.47978e-28	0.500438	0.924	0.714	3.2703e-24	5	Pnrc1
Galnt6	1.66621e-28	0.646199	0.357	0.119	3.68233e-24	5	Galnt6
2011-09-01	2.28036e-28	0.840211	0.508	0.24	5.03959e-24	5	2011-09-01
Coq8b	2.77587e-28	0.536228	0.297	0.084	6.13467e-24	5	Coq8b
S100a101	4.38491e-28	0.607503	0.935	0.595	9.69065e-24	5	S100a10
Anxa6	4.62749e-28	0.654143	0.541	0.247	1.02268e-23	5	Anxa6
Eef2k	7.37737e-28	0.50683	0.27	0.07	1.6304e-23	5	Eef2k
Rpl10a1	7.76123e-28	0.543219	0.968	0.758	1.71523e-23	5	Rpl10a
Aff4	8.28067e-28	0.759814	0.562	0.282	1.83003e-23	5	Aff4
Cnn21	1.68173e-27	0.600865	0.632	0.309	3.71662e-23	5	Cnn2
Atp11b1	2.75173e-27	0.630004	0.649	0.348	6.08132e-23	5	Atp11b
Rpl29	3.64515e-26	0.536833	0.919	0.697	8.05578e-22	5	Rpl29
Plk31	3.65768e-26	0.827441	0.632	0.353	8.08348e-22	5	Plk3
Rps18	4.04837e-26	0.507772	0.984	0.736	8.94689e-22	5	Rps18
H3f3b1	9.00683e-26	0.540459	1	0.977	1.99051e-21	5	H3f3b
Slc6a4	1.85076e-25	0.542487	0.232	0.058	4.09019e-21	5	Slc6a4
Egr11	2.25923e-25	0.854772	0.703	0.398	4.9929e-21	5	Egr1
Ptpn182	2.95516e-25	0.571738	0.816	0.521	6.53091e-21	5	Ptpn18
Ifrd1	1.37893e-24	0.838794	0.838	0.632	3.04743e-20	5	Ifrd1
Selenoi	1.74413e-24	0.575002	0.27	0.079	3.85453e-20	5	Selenoi
Npl	2.51574e-24	0.529726	0.265	0.074	5.55979e-20	5	Npl
Fbxo9	2.83414e-24	0.557488	0.341	0.12	6.26345e-20	5	Fbxo9
Vcl	5.65664e-24	0.566665	0.341	0.116	1.25012e-19	5	Vcl
Fam204a	2.13154e-23	0.620093	0.427	0.188	4.7107e-19	5	Fam204a
Runx1	3.12436e-23	0.646379	0.789	0.546	6.90485e-19	5	Runx1
Zc3hav1	9.32393e-23	0.653791	0.627	0.362	2.06059e-18	5	Zc3hav1
Ncf12	3.31979e-22	0.530868	0.735	0.483	7.33675e-18	5	Ncf1
Rfc2	3.6556e-22	0.653533	0.427	0.194	8.07888e-18	5	Rfc2
Slc7a8	3.87493e-22	0.60181	0.319	0.113	8.56359e-18	5	Slc7a8
Arhgap45	7.32893e-22	0.548852	0.595	0.33	1.61969e-17	5	Arhgap45
Zcchc11	8.08978e-22	0.577761	0.427	0.182	1.78784e-17	5	Zcchc11
Ikbkb1	8.96487e-22	0.73194	0.632	0.41	1.98124e-17	5	Ikbkb
Tulp4	2.45807e-21	0.685367	0.459	0.232	5.43234e-17	5	Tulp4
P2ry14	4.92361e-21	0.586432	0.373	0.157	1.08812e-16	5	P2ry14
Arl4c	6.05313e-21	0.626198	0.627	0.336	1.33774e-16	5	Arl4c
Cks2	7.50977e-21	1.29681	0.551	0.312	1.65966e-16	5	Cks2
Add1	2.69636e-20	0.601265	0.454	0.222	5.95895e-16	5	Add1
Ppp1r12a	4.41055e-20	0.567982	0.649	0.412	9.74731e-16	5	Ppp1r12a
Nr4a12	8.71363e-20	0.689215	0.805	0.663	1.92571e-15	5	Nr4a1
Max	9.28024e-20	0.545637	0.47	0.234	2.05093e-15	5	Max
Fam107b	1.31793e-19	0.644952	0.557	0.312	2.91263e-15	5	Fam107b
Nfkbid1	2.88939e-19	0.654675	0.53	0.274	6.38556e-15	5	Nfkbid
D16Ertd472e	4.05758e-19	0.558749	0.416	0.186	8.96725e-15	5	D16Ertd472e
H2-T23	5.33018e-19	0.513292	0.611	0.369	1.17797e-14	5	H2-T23
Dctn6	7.02648e-19	0.554763	0.373	0.167	1.55285e-14	5	Dctn6
Zfp361	1.29125e-18	0.838543	0.886	0.803	2.85367e-14	5	Zfp36
Leprotl1	2.35117e-18	0.505428	0.573	0.353	5.19609e-14	5	Leprotl1
Ankrd12	4.27831e-18	0.841676	0.546	0.332	9.45507e-14	5	Ankrd12
Alox5	4.30582e-18	0.595527	0.4	0.182	9.51587e-14	5	Alox5
Ap3s1	4.75094e-18	0.567776	0.573	0.356	1.04996e-13	5	Ap3s1
2001-06-01	6.70529e-17	1.0144	0.692	0.513	1.48187e-12	5	Jun
Pmaip11	8.2267e-17	0.639512	0.454	0.224	1.8181e-12	5	Pmaip1
Pyurf	2.79962e-16	0.527154	0.254	0.093	6.18716e-12	5	Pyurf
Itm2c	3.80193e-16	0.511503	0.573	0.377	8.40226e-12	5	Itm2c
Serpine2	5.55671e-16	0.640806	0.211	0.066	1.22803e-11	5	Serpine2
Gm45716	8.58187e-16	0.599523	0.254	0.094	1.89659e-11	5	Gm45716
Hk2	1.98142e-15	0.599035	0.292	0.121	4.37893e-11	5	Hk2
Nsd3	2.08431e-15	0.519387	0.595	0.393	4.60633e-11	5	Nsd3
Ier21	8.11438e-15	0.603361	0.881	0.764	1.79328e-10	5	Ier2
Rnf130	1.18855e-14	0.512367	0.697	0.564	2.62671e-10	5	Rnf130
Paxbp1	1.20946e-14	0.545623	0.314	0.14	2.67291e-10	5	Paxbp1
Gm17056	2.15751e-14	0.782735	0.216	0.075	4.7681e-10	5	Gm17056
Gm10073	5.35887e-13	0.505652	0.568	0.413	1.18431e-08	5	Gm10073
Nucb1	6.09178e-13	0.502805	0.422	0.255	1.34628e-08	5	Nucb1
Nr4a3	7.06346e-13	0.784361	0.319	0.149	1.56102e-08	5	Nr4a3
Gfod1	1.26461e-12	0.512763	0.303	0.136	2.79478e-08	5	Gfod1
Pcmt1	1.25776e-11	0.559987	0.465	0.321	2.77965e-07	5	Pcmt1
Ldha	1.3972e-11	0.614702	0.73	0.647	3.08781e-07	5	Ldha
Fosb1	1.54581e-11	0.622573	0.659	0.485	3.41624e-07	5	Fosb
Esyt1	5.98549e-10	0.526772	0.384	0.245	1.32279e-05	5	Esyt1
Chka	4.55824e-09	0.584822	0.384	0.24	0.000100737	5	Chka
Lmna1	1.34215e-08	0.647276	0.622	0.465	0.000296615	5	Lmna
Gls	1.47873e-07	0.510316	0.551	0.453	0.00326799	5	Gls
P2rx4	2.56276e-06	0.510056	0.346	0.252	0.0566371	5	P2rx4
Man2a2	7.07375e-05	0.734941	0.254	0.176	1	5	Man2a2
Hilpda	0.000529101	0.645094	0.443	0.377	1	5	Hilpda
H2-Ab11	0	3.1488	1	0.089	0	6	H2-Ab1
H2-Aa1	0	3.08214	1	0.091	0	6	H2-Aa
H2-Eb11	0	3.01753	1	0.082	0	6	H2-Eb1
Itgae	0	1.37584	0.663	0.002	0	6	Itgae
Cadm1	0	1.25011	0.788	0.034	0	6	Cadm1
Clec9a	0	1.21966	0.821	0.007	0	6	Clec9a
2003-09-01	0	1.07054	0.641	0.002	0	6	2003-09-01
Xcr1	0	1.04098	0.592	0.001	0	6	Xcr1
Gpr171	0	1.009	0.592	0.023	0	6	Gpr171
Grasp	0	0.972721	0.598	0.032	0	6	Grasp
Ifi205	0	0.972014	0.674	0.013	0	6	Ifi205
Flt3	0	0.957543	0.701	0.011	0	6	Flt3
Slamf7	0	0.949646	0.712	0.037	0	6	Slamf7
Ciita	0	0.908706	0.658	0.023	0	6	Ciita
Btla	0	0.821464	0.598	0.009	0	6	Btla
Hepacam2	0	0.796395	0.554	0.008	0	6	Hepacam2
Tlr3	0	0.789309	0.576	0.021	0	6	Tlr3
Klrk1	0	0.778046	0.435	0.014	0	6	Klrk1
AC163354.1	0	0.699203	0.489	0.013	0	6	AC163354.1
Lmo1	0	0.699056	0.56	0.027	0	6	Lmo1
A530099J19Rik	0	0.687373	0.473	0.001	0	6	A530099J19Rik
Dpp4	0	0.682527	0.571	0.02	0	6	Dpp4
P2ry101	0	0.641468	0.516	0.02	0	6	P2ry10
H2-Ob	0	0.58964	0.435	0.006	0	6	H2-Ob
Kctd14	0	0.588335	0.473	0.005	0	6	Kctd14
Klrb1b	0	0.57907	0.397	0.013	0	6	Klrb1b
Mycl	0	0.573062	0.457	0.006	0	6	Mycl
Kit	0	0.520457	0.408	0.008	0	6	Kit
1700025G04Rik	2.38044e-269	0.569244	0.543	0.032	5.26077e-265	6	1700025G04Rik
Dnase1l3	8.62951e-269	0.507554	0.277	0.007	1.90712e-264	6	Dnase1l3
Batf3	7.76004e-268	1.01812	0.766	0.069	1.71497e-263	6	Batf3
Fgd2	2.11307e-244	0.867725	0.788	0.079	4.66989e-240	6	Fgd2
2006-09-01	2.467e-243	0.987626	0.783	0.081	5.45208e-239	6	2006-09-01
H2-DMb11	9.94896e-239	1.79263	0.951	0.149	2.19872e-234	6	H2-DMb1
Cldn1	4.44228e-225	0.782741	0.478	0.03	9.81743e-221	6	Cldn1
Timeless	1.01027e-216	0.547507	0.462	0.029	2.23269e-212	6	Timeless
Fgfr11	7.21914e-212	0.576813	0.467	0.03	1.59543e-207	6	Fgfr1
Ckb1	7.70323e-210	1.94491	0.978	0.192	1.70241e-205	6	Ckb
Cd741	1.21652e-206	2.92589	1	0.214	2.6885e-202	6	Cd74
Rtl8a	1.96973e-200	0.512354	0.44	0.029	4.35311e-196	6	Rtl8a
Rab7b	1.00048e-186	1.34149	0.935	0.176	2.21106e-182	6	Rab7b
Qpct	4.90357e-185	0.862819	0.516	0.045	1.08369e-180	6	Qpct
Ece1	1.7906e-178	0.743825	0.62	0.067	3.95722e-174	6	Ece1
Ahr	1.44161e-175	1.26799	0.799	0.121	3.18595e-171	6	Ahr
Trim35	4.90921e-175	1.42964	0.837	0.146	1.08493e-170	6	Trim35
Tnni2	1.18056e-169	0.873806	0.728	0.102	2.60903e-165	6	Tnni2
Itgb72	2.20465e-169	0.994208	0.832	0.123	4.87228e-165	6	Itgb7
Sult1a1	6.55241e-161	0.55174	0.348	0.022	1.44808e-156	6	Sult1a1
Irf8	1.34709e-156	2.22444	0.995	0.341	2.97706e-152	6	Irf8
Ppm1m1	4.26042e-156	0.911486	0.804	0.137	9.41552e-152	6	Ppm1m
Fchsd2	2.25578e-149	0.665592	0.614	0.076	4.98528e-145	6	Fchsd2
Fam46c	4.16319e-149	0.707763	0.5	0.051	9.20064e-145	6	Fam46c
Plbd12	2.0712e-147	1.46789	0.984	0.266	4.57736e-143	6	Plbd1
Wdfy4	4.10872e-143	1.55	0.913	0.249	9.08027e-139	6	Wdfy4
Jaml1	8.72752e-143	0.713512	0.799	0.12	1.92878e-138	6	Jaml
Cbfa2t31	4.99418e-139	0.923024	0.832	0.153	1.10371e-134	6	Cbfa2t3
Cxcl161	1.7354e-138	0.943301	0.734	0.117	3.83523e-134	6	Cxcl16
Nsmaf	1.88532e-138	0.516407	0.457	0.045	4.16655e-134	6	Nsmaf
Aif11	1.93778e-138	1.08642	0.957	0.205	4.28248e-134	6	Aif1
Olfm1	4.02037e-135	0.898857	0.777	0.145	8.88502e-131	6	Olfm1
Arsb	3.54012e-134	0.746251	0.647	0.098	7.82366e-130	6	Arsb
Tbc1d8	3.4388e-132	0.541855	0.527	0.061	7.59975e-128	6	Tbc1d8
Ccnd11	7.55344e-128	0.76309	0.609	0.087	1.66931e-123	6	Ccnd1
H2-DMa1	4.75798e-127	1.49667	1	0.376	1.05151e-122	6	H2-DMa
Ncoa7	5.12545e-127	1.11077	0.761	0.152	1.13272e-122	6	Ncoa7
Egr31	4.38719e-125	0.837014	0.516	0.062	9.69569e-121	6	Egr3
Naaa1	7.81744e-121	1.71483	0.973	0.401	1.72765e-116	6	Naaa
Cst31	2.62052e-119	2.65663	1	0.872	5.79134e-115	6	Cst3
BC0285281	8.70552e-119	0.956183	0.826	0.182	1.92392e-114	6	BC028528
Arhgap18	7.04305e-115	0.781415	0.799	0.174	1.55651e-110	6	Arhgap18
Pak1	2.33586e-114	0.743416	0.712	0.135	5.16224e-110	6	Pak1
Slc25a20	2.67262e-113	0.872779	0.761	0.157	5.90649e-109	6	Slc25a20
Pkib	2.20275e-112	0.973709	0.804	0.196	4.86808e-108	6	Pkib
Tiam1	1.4425e-111	0.503573	0.505	0.065	3.18793e-107	6	Tiam1
Nav1	5.11466e-107	0.52439	0.462	0.059	1.13034e-102	6	Nav1
Tap1	7.05611e-106	0.788135	0.815	0.189	1.5594e-101	6	Tap1
Psmb9	8.887e-105	1.21923	0.924	0.336	1.96403e-100	6	Psmb9
Txndc15	6.57132e-103	0.804516	0.788	0.201	1.45226e-98	6	Txndc15
Plpp1	3.6017e-102	0.532222	0.489	0.071	7.95976e-98	6	Plpp1
Ppfia4	4.14423e-100	0.546697	0.527	0.08	9.15874e-96	6	Ppfia4
Prkar2a	6.11546e-100	0.802079	0.788	0.196	1.35152e-95	6	Prkar2a
Etv31	9.49518e-100	0.934932	0.707	0.149	2.09843e-95	6	Etv3
Rnase61	2.009e-98	0.786484	0.832	0.194	4.4399e-94	6	Rnase6
Gatm1	2.51463e-98	0.596828	0.603	0.104	5.55733e-94	6	Gatm
Fnbp1	4.5026e-98	0.970947	0.902	0.284	9.95075e-94	6	Fnbp1
Runx3	5.87871e-97	0.59211	0.549	0.087	1.2992e-92	6	Runx3
Pafah1b3	2.69488e-96	0.669746	0.685	0.148	5.95569e-92	6	Pafah1b3
Itpr1	1.08117e-95	0.569448	0.522	0.083	2.3894e-91	6	Itpr1
Naga1	3.10747e-95	0.965803	0.897	0.304	6.86751e-91	6	Naga
Rpsa	8.72732e-94	0.917775	1	0.82	1.92874e-89	6	Rpsa
Crip12	1.35133e-93	1.51231	0.995	0.528	2.98644e-89	6	Crip1
Apobec3	7.86492e-92	0.699241	0.668	0.142	1.73815e-87	6	Apobec3
Anxa61	1.21651e-90	0.791607	0.837	0.242	2.68848e-86	6	Anxa6
Tbc1d41	1.85099e-85	0.736538	0.527	0.092	4.09069e-81	6	Tbc1d4
Rpl141	2.12987e-84	0.91959	1	0.755	4.70701e-80	6	Rpl14
Psmb81	4.31371e-83	1.22479	0.951	0.537	9.53331e-79	6	Psmb8
Ighm	2.26093e-82	0.552606	0.473	0.076	4.99665e-78	6	Ighm
Rpl31	6.7336e-82	0.907688	1	0.76	1.48813e-77	6	Rpl3
Eef1b2	2.92514e-81	0.992556	0.984	0.76	6.46456e-77	6	Eef1b2
Ppt1	3.06536e-81	1.06358	0.891	0.354	6.77444e-77	6	Ppt1
Xlr	3.7234e-81	0.69912	0.522	0.096	8.22871e-77	6	Xlr
Nr4a21	5.08693e-81	1.02866	0.761	0.201	1.12421e-76	6	Nr4a2
Irf51	2.34172e-77	0.757682	0.88	0.289	5.17521e-73	6	Irf5
Gm2a1	4.15463e-75	1.05076	1	0.593	9.18174e-71	6	Gm2a
Rps111	5.54924e-75	0.833065	1	0.883	1.22638e-70	6	Rps11
Tap2	4.26938e-74	0.649952	0.745	0.204	9.43534e-70	6	Tap2
Rps5	9.54477e-74	0.779548	1	0.824	2.10939e-69	6	Rps5
P2ry141	1.58622e-72	0.603382	0.625	0.153	3.50554e-68	6	P2ry14
Cd832	1.6329e-72	0.95446	0.962	0.386	3.6087e-68	6	Cd83
Rgs101	2.95735e-71	0.78872	0.913	0.35	6.53574e-67	6	Rgs10
Got2	1.09348e-70	0.554169	0.717	0.198	2.41658e-66	6	Got2
Ccl17	1.33801e-70	0.828279	0.228	0.022	2.95701e-66	6	Ccl17
Atp6v0a2	2.79568e-70	0.532794	0.587	0.138	6.17846e-66	6	Atp6v0a2
Sh3bp1	2.80507e-70	0.596629	0.712	0.193	6.19921e-66	6	Sh3bp1
Alcam	1.32493e-69	0.550485	0.707	0.189	2.92811e-65	6	Alcam
Cdk14	1.51407e-69	0.562525	0.647	0.164	3.34608e-65	6	Cdk14
Rps3a1	2.23627e-67	0.626768	1	0.906	4.94215e-63	6	Rps3a1
Tmsb4x	1.01783e-66	0.591685	1	0.998	2.24941e-62	6	Tmsb4x
Psme1	1.14854e-66	0.911705	0.951	0.546	2.53828e-62	6	Psme1
Pmaip12	4.45343e-66	0.777714	0.75	0.219	9.84207e-62	6	Pmaip1
Plekho11	4.87184e-66	0.768659	0.788	0.28	1.07668e-61	6	Plekho1
Bloc1s2	1.17093e-65	0.550593	0.69	0.193	2.58777e-61	6	Bloc1s2
Sub11	1.8532e-65	0.812443	1	0.784	4.09557e-61	6	Sub1
Commd8	3.97978e-65	0.712043	0.832	0.305	8.79531e-61	6	Commd8
Rpl28	4.58709e-65	0.702087	0.995	0.839	1.01375e-60	6	Rpl28
Tmsb102	6.52155e-65	0.975515	0.989	0.675	1.44126e-60	6	Tmsb10
Rpl19	4.02472e-64	0.618747	1	0.887	8.89464e-60	6	Rpl19
Srebf2	4.3909e-64	0.509882	0.609	0.155	9.70389e-60	6	Srebf2
Rpl27a1	1.7883e-63	0.665887	1	0.895	3.95213e-59	6	Rpl27a
Bri3bp1	7.90175e-63	0.51846	0.739	0.217	1.74629e-58	6	Bri3bp
Rpl17	2.3702e-62	0.717162	1	0.833	5.23815e-58	6	Rpl17
Rps6	3.60083e-62	0.706059	0.995	0.789	7.95784e-58	6	Rps6
Rpl18a1	1.05387e-61	0.677382	1	0.886	2.32905e-57	6	Rpl18a
Rpl13	2.66372e-61	0.648506	1	0.893	5.88681e-57	6	Rpl13
Rbpj	1.87408e-60	0.686131	0.788	0.278	4.14172e-56	6	Rbpj
Havcr2	2.8815e-60	0.635617	0.614	0.167	6.36812e-56	6	Havcr2
Fbl	1.99151e-59	0.659257	0.837	0.321	4.40124e-55	6	Fbl
Rps241	4.09481e-59	0.600827	1	0.9	9.04953e-55	6	Rps24
Rps20	4.38116e-59	0.632373	0.995	0.832	9.68236e-55	6	Rps20
Pomp	2.19092e-58	0.776036	0.962	0.635	4.84194e-54	6	Pomp
Rplp0	2.37852e-58	0.638759	0.995	0.891	5.25653e-54	6	Rplp0
Rps26	2.59521e-58	0.710184	1	0.803	5.73541e-54	6	Rps26
Pfkp1	1.14271e-57	0.8167	0.734	0.265	2.52538e-53	6	Pfkp
Dut	7.95071e-57	0.569748	0.5	0.117	1.75711e-52	6	Dut
H2afz	1.09982e-56	1.01475	1	0.796	2.4306e-52	6	H2afz
Rps4x1	2.18873e-56	0.629011	1	0.832	4.83708e-52	6	Rps4x
Rpl121	9.12217e-56	0.673128	0.995	0.768	2.016e-51	6	Rpl12
Rpl21	1.39825e-55	0.717405	0.989	0.74	3.09014e-51	6	Rpl21
Rpl181	1.6668e-55	0.593846	0.989	0.882	3.68364e-51	6	Rpl18
Camk1d	3.20368e-55	0.616046	0.728	0.242	7.08013e-51	6	Camk1d
Rps19	7.91065e-55	0.612514	1	0.835	1.74825e-50	6	Rps19
Rpl321	9.89488e-55	0.623954	0.995	0.848	2.18677e-50	6	Rpl32
Id2	2.05897e-54	1.01499	0.924	0.511	4.55033e-50	6	Id2
Rpl11	3.28429e-54	0.648492	1	0.774	7.25828e-50	6	Rpl11
Dctpp1	5.51225e-54	0.594215	0.62	0.194	1.21821e-49	6	Dctpp1
Atox1	5.61146e-54	0.784619	0.973	0.732	1.24013e-49	6	Atox1
Dapp11	7.88479e-54	0.577113	0.696	0.222	1.74254e-49	6	Dapp1
Rpl10a2	4.04687e-52	0.66966	0.995	0.758	8.94359e-48	6	Rpl10a
Rpl22	3.08464e-51	0.625727	1	0.784	6.81706e-47	6	Rpl22
Got1	1.40155e-50	0.614803	0.598	0.182	3.09742e-46	6	Got1
Hnrnpa1	6.20016e-50	0.683884	0.924	0.462	1.37024e-45	6	Hnrnpa1
Atpif11	7.74874e-50	0.728535	0.973	0.593	1.71247e-45	6	Atpif1
Dock101	1.42444e-49	0.665552	0.946	0.467	3.14801e-45	6	Dock10
Rps31	3.01139e-49	0.533828	1	0.879	6.65517e-45	6	Rps3
Rps101	4.35841e-49	0.522637	1	0.918	9.63209e-45	6	Rps10
Rpl8	1.62852e-48	0.545116	1	0.858	3.59903e-44	6	Rpl8
Syngr2	4.24905e-48	0.612884	0.891	0.403	9.3904e-44	6	Syngr2
Rala	1.52522e-47	0.629575	0.886	0.434	3.37075e-43	6	Rala
Rps181	1.62511e-47	0.668896	0.989	0.736	3.59149e-43	6	Rps18
Ppp1r11	8.12097e-47	0.558046	0.739	0.292	1.79473e-42	6	Ppp1r11
Rps13	1.22276e-46	0.514662	0.995	0.898	2.70231e-42	6	Rps13
Ctnna1	1.78298e-46	0.510992	0.745	0.291	3.94038e-42	6	Ctnna1
Sod1	2.49823e-46	0.608222	0.799	0.345	5.52109e-42	6	Sod1
Gm63771	2.57397e-46	0.597233	0.576	0.174	5.68848e-42	6	Gm6377
Rps16	9.25518e-46	0.501136	1	0.914	2.0454e-41	6	Rps16
Rps21	1.15887e-45	0.58878	1	0.825	2.5611e-41	6	Rps21
Rpl391	1.25263e-44	0.564094	1	0.844	2.76831e-40	6	Rpl39
Hfe1	1.81336e-44	0.59963	0.565	0.168	4.00753e-40	6	Hfe
H2afy	3.6302e-44	0.746902	0.908	0.553	8.02274e-40	6	H2afy
Rps291	4.46896e-44	0.567288	1	0.842	9.87639e-40	6	Rps29
Ptms1	4.47001e-44	0.668858	0.957	0.51	9.87873e-40	6	Ptms
Mbnl1	5.81416e-44	0.668635	0.957	0.558	1.28493e-39	6	Mbnl1
Rps71	1.00473e-43	0.602587	0.995	0.788	2.22045e-39	6	Rps7
Rpl4	1.14803e-43	0.612605	0.989	0.696	2.53714e-39	6	Rpl4
Hspa1a	3.30297e-43	0.600302	0.495	0.139	7.29957e-39	6	Hspa1a
Anp32e	1.61001e-41	0.584111	0.663	0.258	3.55812e-37	6	Anp32e
Ptpn183	3.23176e-41	0.588418	0.967	0.519	7.14218e-37	6	Ptpn18
Rpl37	1.56607e-40	0.550752	0.995	0.851	3.46103e-36	6	Rpl37
Gdi21	3.07566e-40	0.618	0.967	0.659	6.79721e-36	6	Gdi2
Rtraf	7.02224e-40	0.552066	0.929	0.517	1.55192e-35	6	Rtraf
Sdf2l1	1.08453e-39	0.590361	0.652	0.245	2.39682e-35	6	Sdf2l1
Mpp6	2.57209e-39	0.519816	0.712	0.297	5.68432e-35	6	Mpp6
Ptma	3.01873e-39	0.823566	1	0.818	6.67139e-35	6	Ptma
Rps15a	5.76688e-39	0.509601	0.995	0.852	1.27448e-34	6	Rps15a
Rpl23a	8.48109e-39	0.500448	1	0.788	1.87432e-34	6	Rpl23a
Npm1	4.42098e-37	0.592151	0.989	0.691	9.77036e-33	6	Npm1
Actr3	1.54247e-36	0.51676	0.967	0.811	3.40887e-32	6	Actr3
Mrpl52	2.24158e-36	0.5302	0.837	0.406	4.9539e-32	6	Mrpl52
Rps28	5.04058e-36	0.533761	0.995	0.789	1.11397e-31	6	Rps28
Snrpf	8.01766e-36	0.58083	0.832	0.442	1.7719e-31	6	Snrpf
Wnk1	1.25218e-35	0.642385	0.908	0.514	2.76732e-31	6	Wnk1
Rps2	1.86467e-35	0.546084	0.995	0.735	4.12092e-31	6	Rps2
Eef1g	5.28722e-35	0.553173	0.913	0.494	1.16847e-30	6	Eef1g
Rplp12	6.73456e-35	0.559268	0.995	0.781	1.48834e-30	6	Rplp1
Set	1.84037e-34	0.573653	0.886	0.492	4.06721e-30	6	Set
Rpl15	4.34455e-34	0.502585	0.973	0.801	9.60146e-30	6	Rpl15
Tbc1d9	4.79505e-34	0.503849	0.668	0.266	1.05971e-29	6	Tbc1d9
Ppib	9.81895e-33	0.525296	0.946	0.655	2.16999e-28	6	Ppib
Odc1	5.30744e-32	0.545034	0.582	0.228	1.17294e-27	6	Odc1
Nap1l11	5.57748e-32	0.535019	0.918	0.532	1.23262e-27	6	Nap1l1
Nr4a31	7.31275e-32	0.591261	0.467	0.147	1.61612e-27	6	Nr4a3
Btg21	1.56285e-27	0.500939	1	0.825	3.4539e-23	6	Btg2
Dek	6.48643e-27	0.561384	0.788	0.437	1.4335e-22	6	Dek
Cks1b	2.43163e-26	0.539849	0.413	0.146	5.3739e-22	6	Cks1b
Pclaf	1.13205e-25	0.577952	0.277	0.072	2.50182e-21	6	Pclaf
Mki67	1.31088e-24	0.576609	0.348	0.11	2.89706e-20	6	Mki67
H2afx	4.18838e-22	0.534102	0.397	0.149	9.25631e-18	6	H2afx
Top2a	1.07745e-19	0.575166	0.25	0.073	2.38116e-15	6	Top2a
Tubb51	1.23007e-11	0.55345	0.777	0.529	2.71846e-07	6	Tubb5
Stmn11	2.85076e-09	0.502227	0.413	0.242	6.30018e-05	6	Stmn1
Ccl5	0	4.83637	0.866	0.017	0	7	Ccl5
Ccr7	0	3.71971	1	0.01	0	7	Ccr7
Fscn1	0	3.01137	0.896	0.013	0	7	Fscn1
Zmynd15	0	2.62688	0.896	0.02	0	7	Zmynd15
Il12b	0	2.59363	0.672	0.002	0	7	Il12b
Ccl22	0	2.46217	0.701	0.011	0	7	Ccl22
Cacnb3	0	2.27672	0.925	0.005	0	7	Cacnb3
Il4i1	0	1.92931	0.851	0.006	0	7	Il4i1
H2-M2	0	1.77452	0.433	0.005	0	7	H2-M2
Tnfrsf4	0	1.72299	0.657	0.004	0	7	Tnfrsf4
Apol7c	0	1.7091	0.418	0.001	0	7	Apol7c
H2-Q6	0	1.57238	0.776	0.015	0	7	H2-Q6
Gnb4	0	1.52902	0.731	0.021	0	7	Gnb4
Nudt17	0	1.50066	0.642	0.004	0	7	Nudt17
Fgfbp3	0	1.46779	0.433	0.006	0	7	Fgfbp3
Tubb2b	0	1.41731	0.672	0.015	0	7	Tubb2b
Bcl2l14	0	1.38428	0.448	0.003	0	7	Bcl2l14
Slc4a8	0	1.36102	0.597	0.002	0	7	Slc4a8
Tm4sf5	0	1.30438	0.418	0.004	0	7	Tm4sf5
Flt31	0	1.25506	0.746	0.018	0	7	Flt3
Adcy6	0	1.19263	0.672	0.006	0	7	Adcy6
Strip2	0	1.07943	0.612	0.006	0	7	Strip2
Slco5a1	0	1.07352	0.552	0	0	7	Slco5a1
Tmem150c	0	1.03727	0.478	0.002	0	7	Tmem150c
Synpo2	0	0.943135	0.463	0.003	0	7	Synpo2
Lad1	0	0.846805	0.418	0.001	0	7	Lad1
Dscaml1	0	0.84	0.328	0	0	7	Dscaml1
Tnfrsf9	0	0.724668	0.328	0.002	0	7	Tnfrsf9
H2-Eb2	0	0.60412	0.254	0	0	7	H2-Eb2
Gm47662	0	0.58502	0.284	0	0	7	Gm47662
Scin	0	0.584804	0.224	0	0	7	Scin
Eno2	0	0.565043	0.254	0.001	0	7	Eno2
Cacna1s	1.65664e-286	0.506827	0.269	0.002	3.66116e-282	7	Cacna1s
Plppr4	7.90481e-286	0.51759	0.224	0.001	1.74696e-281	7	Plppr4
Arhgap28	1.84068e-269	0.749878	0.403	0.006	4.06791e-265	7	Arhgap28
Adam23	5.43379e-245	0.836641	0.403	0.007	1.20087e-240	7	Adam23
Serpinb9	2.83251e-236	1.87187	0.776	0.033	6.25985e-232	7	Serpinb9
Mreg	2.04573e-228	1.41187	0.761	0.033	4.52107e-224	7	Mreg
Mir155hg	5.4616e-224	1.37986	0.507	0.014	1.20701e-219	7	Mir155hg
H2-Q7	2.91314e-220	2.12872	0.925	0.053	6.43804e-216	7	H2-Q7
Arc	4.49403e-204	0.62382	0.269	0.004	9.9318e-200	7	Arc
Il15ra	6.36949e-204	1.30885	0.627	0.024	1.40766e-199	7	Il15ra
Zbtb46	6.07605e-196	0.75681	0.478	0.014	1.34281e-191	7	Zbtb46
Serpinb6b	1.03879e-194	2.34278	0.851	0.051	2.29572e-190	7	Serpinb6b
Mex3b	3.40639e-191	0.718105	0.433	0.011	7.52813e-187	7	Mex3b
Sema7a	7.1057e-187	0.938212	0.448	0.013	1.57036e-182	7	Sema7a
Cd40	1.03772e-184	1.2993	0.478	0.015	2.29336e-180	7	Cd40
Traf1	3.76036e-182	2.65547	0.985	0.078	8.31039e-178	7	Traf1
Adora2a	1.13341e-180	0.780231	0.433	0.012	2.50483e-176	7	Adora2a
Slc22a23	3.24213e-180	0.674754	0.358	0.008	7.16511e-176	7	Slc22a23
Ramp3	4.56949e-167	0.760834	0.358	0.009	1.00986e-162	7	Ramp3
Gbp4	4.14427e-163	1.0694	0.433	0.014	9.15884e-159	7	Gbp4
Sh3bp4	2.71499e-143	0.752569	0.463	0.018	6.00012e-139	7	Sh3bp4
Cpne2	2.06726e-140	1.34054	0.627	0.036	4.56866e-136	7	Cpne2
Dnase1l31	3.48529e-140	0.857449	0.328	0.009	7.70249e-136	7	Dnase1l3
Trim7	5.6258e-140	0.58908	0.299	0.007	1.2433e-135	7	Trim7
Tbc1d42	1.3985e-137	2.24964	0.94	0.094	3.09069e-133	7	Tbc1d4
Fam60a	5.81191e-133	1.30982	0.687	0.047	1.28443e-128	7	Fam60a
Vsig10	9.86962e-132	0.752305	0.388	0.014	2.18119e-127	7	Vsig10
Tbc1d81	8.5308e-130	1.3509	0.791	0.064	1.88531e-125	7	Tbc1d8
Tspan3	8.79297e-125	2.14149	0.866	0.087	1.94325e-120	7	Tspan3
Tcf7	3.64227e-123	0.544947	0.269	0.007	8.04942e-119	7	Tcf7
Zfp366	5.51274e-119	0.590957	0.299	0.009	1.21831e-114	7	Zfp366
Tmem39a	4.58296e-118	1.26719	0.672	0.051	1.01283e-113	7	Tmem39a
Grasp1	3.52622e-116	1.1293	0.582	0.037	7.79295e-112	7	Grasp
Gramd3	1.72471e-115	0.936919	0.418	0.019	3.81162e-111	7	Gramd3
Spint2	3.89231e-115	1.2425	0.701	0.057	8.602e-111	7	Spint2
Arhgap22	1.69327e-114	1.09198	0.507	0.029	3.74212e-110	7	Arhgap22
Cxcl162	3.23668e-114	2.15637	0.955	0.122	7.15306e-110	7	Cxcl16
Rgs12	3.31447e-114	0.642709	0.388	0.016	7.32497e-110	7	Rgs12
Zc3h12c	3.50463e-114	1.40895	0.687	0.056	7.74524e-110	7	Zc3h12c
Foxp4	1.19792e-112	0.846393	0.478	0.026	2.6474e-108	7	Foxp4
Clec2i	5.80358e-109	0.880532	0.388	0.017	1.28259e-104	7	Clec2i
H2-Eb12	2.79644e-104	1.82965	0.881	0.092	6.18013e-100	7	H2-Eb1
Sepsecs	3.04822e-104	0.813508	0.478	0.028	6.73656e-100	7	Sepsecs
Rabgap1l	1.66365e-103	1.17932	0.746	0.071	3.67666e-99	7	Rabgap1l
H2-Q4	9.82782e-102	1.10679	0.627	0.051	2.17195e-97	7	H2-Q4
Etv32	3.45916e-101	2.28527	0.985	0.153	7.64474e-97	7	Etv3
Clu	1.28749e-100	1.40912	0.358	0.016	2.84535e-96	7	Clu
Tspan33	8.05599e-99	0.907823	0.478	0.03	1.78037e-94	7	Tspan33
Flrt3	1.25197e-97	1.08795	0.448	0.026	2.76685e-93	7	Flrt3
Pfkfb3	1.64496e-96	1.48305	0.716	0.072	3.63536e-92	7	Pfkfb3
Hmgn3	3.55504e-94	0.524761	0.313	0.013	7.85663e-90	7	Hmgn3
Relb	1.15847e-93	1.86657	0.925	0.141	2.56022e-89	7	Relb
Fchsd21	2.13517e-93	1.36588	0.746	0.08	4.71873e-89	7	Fchsd2
Lrrk1	4.71977e-93	1.48131	0.866	0.116	1.04307e-88	7	Lrrk1
H2-Aa2	6.78284e-93	1.8201	0.866	0.101	1.49901e-88	7	H2-Aa
Rogdi	9.04679e-90	1.27196	0.821	0.102	1.99934e-85	7	Rogdi
Map3k14	1.18214e-88	1.21739	0.746	0.081	2.61252e-84	7	Map3k14
Nlrc5	2.18318e-88	0.757186	0.448	0.029	4.82482e-84	7	Nlrc5
Gatsl2	9.03492e-87	0.773979	0.433	0.027	1.99672e-82	7	Gatsl2
Fmnl2	1.24743e-86	0.969656	0.582	0.05	2.75683e-82	7	Fmnl2
P2ry102	4.5647e-86	0.778865	0.418	0.025	1.0088e-81	7	P2ry10
Gm13546	1.1823e-82	0.902212	0.388	0.023	2.61287e-78	7	Gm13546
Ttc39a	2.87466e-81	0.787156	0.448	0.032	6.353e-77	7	Ttc39a
Ccser2	6.668e-81	1.14304	0.642	0.068	1.47363e-76	7	Ccser2
Il21r	1.63465e-80	0.567519	0.403	0.025	3.61258e-76	7	Il21r
Laptm4b	1.09157e-79	1.15802	0.522	0.045	2.41236e-75	7	Laptm4b
Pcgf5	4.78389e-79	1.70239	0.91	0.16	1.05724e-74	7	Pcgf5
Asap2	1.74258e-77	0.552654	0.299	0.014	3.85111e-73	7	Asap2
Dok1	2.99857e-75	1.29153	0.746	0.102	6.62685e-71	7	Dok1
Arhgef40	5.62264e-73	0.839179	0.522	0.048	1.2426e-68	7	Arhgef40
Apobec31	6.79208e-73	1.36207	0.866	0.146	1.50105e-68	7	Apobec3
Dpp41	1.00705e-72	0.794255	0.388	0.026	2.22559e-68	7	Dpp4
Tmem123	2.87064e-72	2.43064	0.97	0.234	6.34412e-68	7	Tmem123
Cbfa2t32	3.04417e-72	1.73027	0.896	0.16	6.72761e-68	7	Cbfa2t3
Birc2	4.56569e-72	1.31865	0.836	0.132	1.00902e-67	7	Birc2
Swap70	5.46914e-70	1.70214	0.881	0.166	1.20868e-65	7	Swap70
Cblb	3.51919e-68	1.36344	0.746	0.114	7.77741e-64	7	Cblb
Fnbp1l	1.09741e-66	0.779914	0.448	0.038	2.42527e-62	7	Fnbp1l
Tmem176a1	2.51573e-66	1.5729	0.851	0.147	5.55977e-62	7	Tmem176a
Batf31	8.7856e-66	1.053	0.627	0.077	1.94162e-61	7	Batf3
Pik3r1	1.97222e-64	1.81817	0.97	0.244	4.3586e-60	7	Pik3r1
Phlpp1	3.00506e-64	0.727338	0.448	0.039	6.64118e-60	7	Phlpp1
Src	6.92509e-64	0.633178	0.328	0.021	1.53044e-59	7	Src
Rassf2	1.10593e-63	1.23461	0.761	0.121	2.4441e-59	7	Rassf2
Plxnc1	8.71419e-61	1.20498	0.836	0.162	1.92584e-56	7	Plxnc1
Aldh1a2	9.14039e-61	0.569973	0.194	0.008	2.02003e-56	7	Aldh1a2
Cd742	4.53733e-60	1.56334	0.985	0.222	1.00275e-55	7	Cd74
Epsti11	6.6766e-60	2.94696	0.925	0.254	1.47553e-55	7	Epsti1
Snn	2.98932e-59	0.829936	0.537	0.063	6.60641e-55	7	Snn
Avpi1	6.60417e-59	1.19656	0.701	0.112	1.45952e-54	7	Avpi1
Ssh1	7.50594e-59	0.953706	0.672	0.099	1.65881e-54	7	Ssh1
Bmp2k	1.5825e-58	1.69663	0.94	0.25	3.49733e-54	7	Bmp2k
Prnp	3.7944e-58	0.828467	0.418	0.038	8.38561e-54	7	Prnp
Rgs13	4.8205e-58	2.20985	0.91	0.228	1.06533e-53	7	Rgs1
Fxyd2	4.07319e-57	0.636995	0.224	0.011	9.00175e-53	7	Fxyd2
Tmem176b1	1.50511e-56	1.51628	0.851	0.169	3.32629e-52	7	Tmem176b
Htra2	2.62514e-56	1.173	0.746	0.136	5.80156e-52	7	Htra2
Tuba1a	1.44084e-55	1.77752	0.881	0.213	3.18425e-51	7	Tuba1a
Poglut1	2.11981e-53	0.942588	0.537	0.071	4.68479e-49	7	Poglut1
Stoml1	3.16964e-53	0.71943	0.388	0.036	7.0049e-49	7	Stoml1
Ncoa71	3.4611e-53	1.65484	0.761	0.158	7.64903e-49	7	Ncoa7
Klrk11	3.965e-53	0.560543	0.284	0.019	8.76265e-49	7	Klrk1
Basp11	1.6803e-52	2.07	0.985	0.358	3.71347e-48	7	Basp1
Tmem131l	5.98636e-52	0.967584	0.672	0.107	1.32299e-47	7	Tmem131l
Tap11	7.22347e-52	1.25614	0.851	0.195	1.59639e-47	7	Tap1
Strbp	2.63971e-51	0.747397	0.463	0.052	5.83376e-47	7	Strbp
Spsb1	4.07132e-51	0.563036	0.343	0.029	8.99761e-47	7	Spsb1
Tpm1	1.03424e-50	1.16194	0.761	0.155	2.28567e-46	7	Tpm1
Yes1	1.34436e-50	0.832836	0.373	0.034	2.97103e-46	7	Yes1
Spred1	1.29901e-49	1.07249	0.731	0.144	2.87081e-45	7	Spred1
Casp31	2.36908e-49	1.10474	0.776	0.157	5.23566e-45	7	Casp3
Sdhaf1	9.67957e-49	1.08419	0.716	0.138	2.13918e-44	7	Sdhaf1
Ptger4	1.38091e-48	1.26728	0.761	0.167	3.0518e-44	7	Ptger4
Adam19	1.99869e-48	0.630682	0.478	0.056	4.4171e-44	7	Adam19
Ccl171	2.94663e-47	1.6782	0.299	0.023	6.51206e-43	7	Ccl17
Mtmr4	5.35116e-47	0.649324	0.358	0.034	1.18261e-42	7	Mtmr4
Marcks1	6.12935e-47	1.84419	1	0.484	1.35459e-42	7	Marcks
Trim351	7.8135e-46	1.03293	0.731	0.154	1.72678e-41	7	Trim35
Fam49a1	9.55219e-46	1.0859	0.716	0.144	2.11103e-41	7	Fam49a
Tapbpl	1.37455e-45	0.888983	0.567	0.09	3.03775e-41	7	Tapbpl
Rasa21	1.48176e-45	1.17608	0.687	0.135	3.2747e-41	7	Rasa2
Arl5c1	1.55022e-45	1.25756	0.672	0.126	3.42599e-41	7	Arl5c
Il15	1.2507e-44	0.684114	0.507	0.069	2.76405e-40	7	Il15
Ktn1	1.21755e-43	1.1506	0.731	0.166	2.69078e-39	7	Ktn1
Uap1	3.45409e-43	1.2934	0.701	0.155	7.63353e-39	7	Uap1
H2-K11	1.80727e-42	1.88588	1	0.743	3.99406e-38	7	H2-K1
Rftn1	2.9523e-42	0.970917	0.657	0.133	6.52459e-38	7	Rftn1
Rnf19b	4.8892e-42	1.48611	0.866	0.262	1.08051e-37	7	Rnf19b
Ndrg1	5.8606e-42	0.560315	0.328	0.032	1.29519e-37	7	Ndrg1
Sema6d	1.5998e-41	0.692442	0.328	0.033	3.53555e-37	7	Sema6d
Adam82	2.82823e-41	0.922703	0.836	0.185	6.25038e-37	7	Adam8
Nfkb2	3.19792e-41	1.0014	0.642	0.126	7.06741e-37	7	Nfkb2
Eno31	3.27139e-41	1.09076	0.552	0.086	7.22978e-37	7	Eno3
Psme2	5.16406e-41	1.52848	0.925	0.394	1.14126e-36	7	Psme2
Nostrin	9.34257e-41	0.897716	0.493	0.076	2.06471e-36	7	Nostrin
Nudt9	1.01594e-40	1.02554	0.746	0.189	2.24523e-36	7	Nudt9
Tank	1.15725e-40	1.23145	0.821	0.225	2.55753e-36	7	Tank
Cd200	4.45726e-40	0.971801	0.597	0.115	9.85055e-36	7	Cd200
Rel	1.3625e-39	1.40129	0.985	0.498	3.01112e-35	7	Rel
Gdap10	2.60063e-39	0.998231	0.567	0.103	5.74739e-35	7	Gdap10
Gucd1	5.65617e-39	0.860629	0.627	0.125	1.25001e-34	7	Gucd1
Pvr	7.34414e-39	0.836929	0.507	0.083	1.62305e-34	7	Pvr
Kdm2b	1.56719e-38	1.13711	0.537	0.097	3.46349e-34	7	Kdm2b
Pmaip13	1.76953e-38	1.26165	0.836	0.224	3.91066e-34	7	Pmaip1
Syngr21	2.28544e-38	1.50484	0.925	0.408	5.05081e-34	7	Syngr2
Id21	3.14565e-38	1.77045	0.97	0.515	6.95189e-34	7	Id2
Slamf71	3.18294e-38	0.761918	0.373	0.045	7.03429e-34	7	Slamf7
Tmcc3	6.85301e-38	1.13492	0.776	0.21	1.51451e-33	7	Tmcc3
Gpr1321	9.26303e-38	1.00163	0.836	0.22	2.04713e-33	7	Gpr132
Clic41	1.04687e-37	1.51025	0.94	0.423	2.31357e-33	7	Clic4
Anxa32	1.14672e-37	1.33173	0.925	0.357	2.53426e-33	7	Anxa3
Samsn11	1.31457e-37	1.39145	0.97	0.439	2.90521e-33	7	Samsn1
Socs21	1.39996e-37	1.21646	0.687	0.167	3.09392e-33	7	Socs2
Marcksl11	1.78619e-37	1.08012	0.955	0.292	3.94749e-33	7	Marcksl1
St8sia4	3.65594e-37	1.15022	0.761	0.196	8.07962e-33	7	St8sia4
Ccdc88a	4.97753e-37	1.29536	0.97	0.435	1.10003e-32	7	Ccdc88a
Cd833	9.78951e-37	1.37947	0.955	0.392	2.16348e-32	7	Cd83
Fnbp11	2.58798e-36	1.28702	0.836	0.29	5.71943e-32	7	Fnbp1
Map4k41	2.72987e-36	1.56923	0.955	0.428	6.033e-32	7	Map4k4
Tmem8	9.22637e-36	0.597235	0.373	0.048	2.03903e-31	7	Tmem8
Zfp36l11	9.74471e-36	1.45129	0.955	0.409	2.15358e-31	7	Zfp36l1
Gadd45b1	1.09383e-35	1.40277	0.955	0.394	2.41736e-31	7	Gadd45b
Tbc1d1	1.18312e-35	0.820039	0.597	0.123	2.6147e-31	7	Tbc1d1
Iffo2	1.27397e-35	0.808989	0.433	0.066	2.81548e-31	7	Iffo2
Vhl	3.13788e-35	0.6434	0.493	0.083	6.93472e-31	7	Vhl
Hivep1	4.8036e-35	0.925164	0.642	0.148	1.0616e-30	7	Hivep1
Rnf115	8.34382e-35	1.07463	0.836	0.274	1.84399e-30	7	Rnf115
Zeb1	9.44425e-35	0.519245	0.403	0.056	2.08718e-30	7	Zeb1
Rab21	1.96994e-34	1.01752	0.94	0.371	4.35357e-30	7	Rab21
Gca	2.18281e-34	0.518059	0.328	0.039	4.82402e-30	7	Gca
Msi2	1.19194e-33	0.718321	0.463	0.077	2.63419e-29	7	Msi2
Ppp4r2	1.35509e-33	1.22354	0.851	0.312	2.99475e-29	7	Ppp4r2
Ankrd33b1	1.56858e-33	0.651879	0.657	0.127	3.46656e-29	7	Ankrd33b
Ogfrl1	1.64472e-33	1.15825	0.851	0.292	3.63484e-29	7	Ogfrl1
B2m1	4.24763e-33	1.26408	0.97	0.892	9.38727e-29	7	B2m
Myo1g1	8.09008e-33	1.26221	0.881	0.388	1.78791e-28	7	Myo1g
Mx1	1.12639e-32	0.663462	0.254	0.025	2.48931e-28	7	Mx1
Il2rg1	1.44207e-32	0.720416	0.493	0.089	3.18697e-28	7	Il2rg
3110043O21Rik	1.65243e-32	0.788797	0.567	0.121	3.65186e-28	7	3110043O21Rik
Lactb	1.65728e-32	1.10857	0.821	0.279	3.66259e-28	7	Lactb
Cst32	1.91553e-32	1.78424	1	0.873	4.23333e-28	7	Cst3
Wnk11	1.92188e-32	1.55678	0.955	0.518	4.24735e-28	7	Wnk1
Idi1	2.66266e-32	0.8995	0.522	0.101	5.88448e-28	7	Idi1
H2-Ab12	3.68887e-32	0.971527	0.552	0.1	8.15241e-28	7	H2-Ab1
Jak21	6.34456e-32	0.983251	0.672	0.171	1.40215e-27	7	Jak2
Gem	1.12276e-31	0.644567	0.328	0.041	2.48131e-27	7	Gem
Glipr21	7.91978e-31	1.34224	0.851	0.323	1.75027e-26	7	Glipr2
Lrrc8c	8.64447e-31	0.608618	0.552	0.113	1.91043e-26	7	Lrrc8c
Psmb82	1.72114e-30	1.33547	0.955	0.541	3.80373e-26	7	Psmb8
Grk31	2.07787e-30	0.830681	0.746	0.214	4.5921e-26	7	Grk3
Aebp2	2.66849e-30	1.13483	0.776	0.267	5.89737e-26	7	Aebp2
Mthfd2	3.56884e-30	0.988156	0.627	0.157	7.88713e-26	7	Mthfd2
Tnfrsf11a	8.4849e-30	0.668089	0.463	0.087	1.87516e-25	7	Tnfrsf11a
Nfkbib	8.89883e-30	0.836428	0.701	0.201	1.96664e-25	7	Nfkbib
Fam46c1	2.37042e-29	0.716145	0.373	0.056	5.23863e-25	7	Fam46c
Clec2d	2.844e-29	0.944562	0.657	0.175	6.28523e-25	7	Clec2d
Thap2	4.46686e-29	0.58088	0.343	0.049	9.87176e-25	7	Thap2
Crip13	5.41268e-29	1.61871	0.97	0.532	1.1962e-24	7	Crip1
Cdk5r1	5.55602e-29	0.582671	0.209	0.019	1.22788e-24	7	Cdk5r1
Lpcat1	6.86203e-29	0.71093	0.507	0.105	1.51651e-24	7	Lpcat1
Gtpbp1	9.64971e-29	0.504307	0.358	0.054	2.13259e-24	7	Gtpbp1
Arl5a	9.79645e-29	0.740415	0.657	0.181	2.16502e-24	7	Arl5a
Stxbp3	1.11348e-28	0.975971	0.672	0.2	2.4608e-24	7	Stxbp3
Il7r1	1.24994e-28	0.584809	0.388	0.062	2.76238e-24	7	Il7r
Mllt6	1.5243e-28	0.636085	0.493	0.1	3.36871e-24	7	Mllt6
Zfc3h1	2.04612e-28	0.906485	0.612	0.154	4.52193e-24	7	Zfc3h1
Iscu	2.36571e-28	1.10439	0.896	0.441	5.22821e-24	7	Iscu
Mif4gd	3.90237e-28	0.823685	0.627	0.169	8.62424e-24	7	Mif4gd
Plekhg2	5.53866e-28	0.565592	0.418	0.072	1.22404e-23	7	Plekhg2
Txndc17	5.93193e-28	1.52651	0.91	0.529	1.31096e-23	7	Txndc17
AW1120101	7.07601e-28	1.37426	0.687	0.21	1.5638e-23	7	AW112010
Zdhhc14	1.52434e-27	0.570933	0.284	0.036	3.36879e-23	7	Zdhhc14
Itga41	1.83505e-27	0.933657	0.94	0.377	4.05546e-23	7	Itga4
Net11	3.07918e-27	1.20771	0.776	0.291	6.80499e-23	7	Net1
N4bp2l1	3.48575e-27	1.11926	0.731	0.254	7.7035e-23	7	N4bp2l1
Malat11	5.83462e-27	1.54497	1	0.992	1.28945e-22	7	Malat1
H2-D1	6.64147e-27	0.943132	1	0.93	1.46777e-22	7	H2-D1
Ifi209	6.9254e-27	0.631974	0.373	0.06	1.53051e-22	7	Ifi209
H2-T231	1.10696e-26	1.24242	0.836	0.37	2.44637e-22	7	H2-T23
4930523C07Rik	1.11597e-26	0.895797	0.731	0.225	2.4663e-22	7	4930523C07Rik
Gclc	1.63569e-26	2.06105	0.597	0.177	3.61487e-22	7	Gclc
Clasp1	2.39822e-26	0.658417	0.507	0.114	5.30007e-22	7	Clasp1
Adap1	5.4603e-26	0.767301	0.597	0.16	1.20673e-21	7	Adap1
Tsc1	6.01459e-26	0.575061	0.418	0.079	1.32922e-21	7	Tsc1
Cd632	7.94855e-26	1.04883	0.955	0.458	1.75663e-21	7	Cd63
Csrp1	2.92641e-25	0.759756	0.552	0.14	6.46736e-21	7	Csrp1
Ube2l6	3.92155e-25	0.549229	0.284	0.039	8.66663e-21	7	Ube2l6
Dapp12	4.87803e-25	0.689032	0.731	0.226	1.07805e-20	7	Dapp1
Nfat5	8.20749e-25	0.852413	0.776	0.266	1.81386e-20	7	Nfat5
Mical3	1.37837e-24	0.615405	0.403	0.078	3.04619e-20	7	Mical3
Rcsd11	1.88627e-24	0.868174	0.537	0.129	4.16866e-20	7	Rcsd1
Nr4a32	4.48659e-24	1.0131	0.567	0.149	9.91535e-20	7	Nr4a3
Arhgap31	5.04072e-24	1.25984	0.761	0.316	1.114e-19	7	Arhgap31
Irf81	9.18911e-24	1.62628	0.776	0.349	2.03079e-19	7	Irf8
Mkl1	1.03701e-23	0.559292	0.493	0.114	2.29178e-19	7	Mkl1
Dnajc12	1.15787e-23	0.524006	0.299	0.045	2.55889e-19	7	Dnajc12
Scpep1	1.2025e-23	0.737709	0.627	0.196	2.65753e-19	7	Scpep1
Srebf21	1.21803e-23	0.588939	0.582	0.159	2.69185e-19	7	Srebf2
Stat5a	1.23705e-23	0.724222	0.373	0.069	2.73389e-19	7	Stat5a
Slc44a1	2.16595e-23	0.546624	0.388	0.073	4.78676e-19	7	Slc44a1
Mtmr1	2.19462e-23	0.571322	0.418	0.087	4.85012e-19	7	Mtmr1
Kcnk6	4.0821e-23	0.622101	0.418	0.088	9.02144e-19	7	Kcnk6
Psme11	9.63355e-23	1.10566	0.896	0.55	2.12901e-18	7	Psme1
Vcp	1.45653e-22	0.965158	0.881	0.466	3.21892e-18	7	Vcp
Klf6	1.50179e-22	1.58168	0.925	0.69	3.31896e-18	7	Klf6
Etv6	2.87841e-22	0.749329	0.567	0.164	6.36129e-18	7	Etv6
Pgap2	3.05898e-22	0.722766	0.567	0.168	6.76034e-18	7	Pgap2
Tnfsf9	4.62779e-22	0.606617	0.284	0.043	1.02274e-17	7	Tnfsf9
Inf2	7.97753e-22	0.702963	0.448	0.108	1.76303e-17	7	Inf2
Ncoa2	1.28388e-21	0.771732	0.552	0.157	2.83738e-17	7	Ncoa2
Ric1	1.66481e-21	0.750011	0.552	0.157	3.67924e-17	7	Ric1
Tubb2a	2.18994e-21	0.881215	0.567	0.17	4.83977e-17	7	Tubb2a
Gbp2	2.37385e-21	0.615461	0.403	0.084	5.24621e-17	7	Gbp2
Mtif3	2.44664e-21	0.525029	0.269	0.041	5.40709e-17	7	Mtif3
Atxn7l1	4.19228e-21	0.765679	0.507	0.136	9.26493e-17	7	Atxn7l1
Polr3c	5.42372e-21	0.53492	0.493	0.128	1.19864e-16	7	Polr3c
Itm2c1	5.75587e-21	1.05074	0.776	0.378	1.27205e-16	7	Itm2c
Got11	7.11643e-21	0.772356	0.582	0.186	1.57273e-16	7	Got1
Bhlhe40	9.73096e-21	0.777505	0.851	0.375	2.15054e-16	7	Bhlhe40
Gm42031	1.27299e-20	0.942151	0.507	0.139	2.81332e-16	7	Gm42031
Zbtb18	1.31404e-20	0.508685	0.373	0.078	2.90402e-16	7	Zbtb18
Wdr91	1.42253e-20	0.822462	0.463	0.122	3.14378e-16	7	Wdr91
Pdlim4	1.4947e-20	0.591917	0.343	0.065	3.3033e-16	7	Pdlim4
Mvp	1.8393e-20	0.803624	0.731	0.301	4.06485e-16	7	Mvp
Tapbp	2.31936e-20	0.871787	0.836	0.452	5.1258e-16	7	Tapbp
Ikbkb2	3.32574e-20	0.941015	0.836	0.411	7.34988e-16	7	Ikbkb
Dek1	5.90527e-20	0.803749	0.881	0.44	1.30506e-15	7	Dek
Etnk1	6.80484e-20	0.63154	0.507	0.141	1.50387e-15	7	Etnk1
Trafd1	1.06825e-19	0.781402	0.672	0.254	2.36083e-15	7	Trafd1
Zfp945	1.14659e-19	0.512724	0.358	0.075	2.53396e-15	7	Zfp945
Tap21	1.51869e-19	0.60435	0.642	0.21	3.3563e-15	7	Tap2
Prex1	1.71924e-19	0.834111	0.761	0.327	3.79953e-15	7	Prex1
Dynll2	1.77293e-19	0.788961	0.582	0.2	3.91817e-15	7	Dynll2
Ctnna11	1.91287e-19	0.81146	0.687	0.296	4.22744e-15	7	Ctnna1
Nsmce3	2.06955e-19	0.727968	0.537	0.168	4.5737e-15	7	Nsmce3
Rrad	2.31672e-19	0.679686	0.224	0.032	5.11995e-15	7	Rrad
Selplg1	2.33374e-19	0.702836	0.925	0.509	5.15756e-15	7	Selplg
Stk4	2.7013e-19	0.751159	0.746	0.316	5.96986e-15	7	Stk4
Sqstm1	4.07293e-19	1.07204	0.851	0.464	9.00117e-15	7	Sqstm1
Gfpt11	4.92024e-19	0.743244	0.627	0.214	1.08737e-14	7	Gfpt1
Lsp11	5.02485e-19	0.876672	0.97	0.794	1.11049e-14	7	Lsp1
Calm1	1.07036e-18	0.990717	1	0.902	2.3655e-14	7	Calm1
Pla2g16	1.60988e-18	1.00569	0.567	0.208	3.55784e-14	7	Pla2g16
Rab9	2.01617e-18	0.781548	0.597	0.219	4.45572e-14	7	Rab9
Thap12	3.70364e-18	0.726351	0.418	0.109	8.18504e-14	7	Thap12
Peli1	4.21756e-18	0.862886	0.716	0.293	9.3208e-14	7	Peli1
Frmd4a1	4.45231e-18	0.638673	0.612	0.218	9.83961e-14	7	Frmd4a
Nuak2	4.48263e-18	0.575375	0.672	0.25	9.9066e-14	7	Nuak2
Arf4	7.6726e-18	0.736282	0.91	0.504	1.69565e-13	7	Arf4
Smchd11	8.4277e-18	0.856522	0.746	0.338	1.86252e-13	7	Smchd1
Psmb91	1.43848e-17	0.91941	0.716	0.343	3.17905e-13	7	Psmb9
Atmin	1.89488e-17	0.514498	0.373	0.088	4.18769e-13	7	Atmin
Pi4k2b	2.67948e-17	0.607123	0.433	0.119	5.92164e-13	7	Pi4k2b
Cmc2	2.78474e-17	0.881924	0.493	0.159	6.15428e-13	7	Cmc2
Zbtb10	3.00547e-17	0.558338	0.254	0.045	6.64209e-13	7	Zbtb10
Zmiz2	3.2025e-17	0.578233	0.522	0.168	7.07753e-13	7	Zmiz2
Arfrp1	3.67011e-17	0.585591	0.552	0.186	8.11093e-13	7	Arfrp1
Prpf38b	4.2099e-17	0.916016	0.791	0.39	9.30387e-13	7	Prpf38b
Tnip1	5.33446e-17	0.58819	0.463	0.132	1.17892e-12	7	Tnip1
Kmt2a	5.84703e-17	0.718595	0.597	0.22	1.29219e-12	7	Kmt2a
Kif21b	5.99347e-17	0.502009	0.373	0.087	1.32456e-12	7	Kif21b
Zfp217	6.33689e-17	0.512867	0.388	0.097	1.40045e-12	7	Zfp217
Ppfibp2	6.71533e-17	0.735744	0.418	0.115	1.48409e-12	7	Ppfibp2
Sub12	7.43867e-17	0.818222	0.97	0.787	1.64395e-12	7	Sub1
Zfand6	8.40722e-17	0.638353	0.776	0.382	1.858e-12	7	Zfand6
Dusp51	8.47427e-17	0.735243	0.866	0.464	1.87281e-12	7	Dusp5
Ctsh1	1.1494e-16	0.801849	0.94	0.578	2.54018e-12	7	Ctsh
Ly751	1.28983e-16	0.865862	0.612	0.232	2.85052e-12	7	Ly75
Actg11	1.45971e-16	0.672728	0.985	0.985	3.22597e-12	7	Actg1
Cep350	1.50134e-16	0.59861	0.627	0.23	3.31797e-12	7	Cep350
Npc2	1.54397e-16	0.808287	0.985	0.726	3.41217e-12	7	Npc2
Osbpl3	1.64894e-16	0.561582	0.343	0.081	3.64415e-12	7	Osbpl3
Dock102	2.48381e-16	0.998991	0.806	0.473	5.48922e-12	7	Dock10
Irf1	3.29629e-16	0.995749	0.657	0.277	7.28481e-12	7	Irf1
Spop	3.74794e-16	0.663538	0.776	0.393	8.28294e-12	7	Spop
Rpsa1	3.86365e-16	0.730529	0.985	0.822	8.53866e-12	7	Rpsa
Cflar	4.87238e-16	1.00674	0.687	0.342	1.0768e-11	7	Cflar
Parp4	5.81792e-16	0.618923	0.493	0.159	1.28576e-11	7	Parp4
Fas	6.18274e-16	0.530525	0.433	0.119	1.36638e-11	7	Fas
Alkbh1	6.57437e-16	0.661428	0.448	0.136	1.45293e-11	7	Alkbh1
Asap1	6.95359e-16	0.693869	0.806	0.424	1.53674e-11	7	Asap1
Cnn22	8.89597e-16	0.809649	0.701	0.312	1.96601e-11	7	Cnn2
Csf2rb21	8.99384e-16	0.589253	0.493	0.16	1.98764e-11	7	Csf2rb2
Tubb52	9.91174e-16	0.829736	0.866	0.531	2.19049e-11	7	Tubb5
Krit1	1.23232e-15	0.646672	0.597	0.223	2.72343e-11	7	Krit1
Atrx	1.6671e-15	0.779582	0.851	0.459	3.68428e-11	7	Atrx
Bmt2	1.75862e-15	0.814864	0.493	0.164	3.88654e-11	7	Bmt2
Rps27l1	1.89957e-15	0.823263	0.94	0.632	4.19806e-11	7	Rps27l
Stard7	1.93776e-15	0.586563	0.448	0.137	4.28245e-11	7	Stard7
Herpud1	1.94553e-15	0.792606	0.687	0.317	4.29963e-11	7	Herpud1
Huwe1	1.95402e-15	0.709805	0.642	0.263	4.31838e-11	7	Huwe1
Uvrag	2.31371e-15	0.621503	0.642	0.255	5.11331e-11	7	Uvrag
Rtn4	3.49117e-15	0.731426	0.866	0.548	7.71548e-11	7	Rtn4
Smarce1	6.47808e-15	0.655397	0.642	0.278	1.43166e-10	7	Smarce1
Rab8b	7.13483e-15	0.760385	0.821	0.468	1.5768e-10	7	Rab8b
Galnt7	7.49553e-15	0.600949	0.463	0.149	1.65651e-10	7	Galnt7
Jag1	7.71696e-15	0.667242	0.209	0.036	1.70545e-10	7	Jag1
Kpna3	1.03002e-14	0.675025	0.448	0.148	2.27635e-10	7	Kpna3
Birc31	1.08594e-14	0.519098	0.701	0.285	2.39992e-10	7	Birc3
Lima11	1.14481e-14	0.984306	0.567	0.231	2.53002e-10	7	Lima1
Sumo2	1.26923e-14	0.661088	0.896	0.622	2.80499e-10	7	Sumo2
Ass1	1.52595e-14	0.52572	0.269	0.056	3.37235e-10	7	Ass1
Bcl2a1d	1.6518e-14	0.713107	0.672	0.31	3.65048e-10	7	Bcl2a1d
Psma5	1.66898e-14	0.643381	0.806	0.447	3.68845e-10	7	Psma5
Tmem168	1.79352e-14	0.514209	0.537	0.196	3.96368e-10	7	Tmem168
Tmem19	1.82576e-14	0.53362	0.388	0.11	4.03493e-10	7	Tmem19
Hmg20b	2.26435e-14	0.586468	0.537	0.205	5.00422e-10	7	Hmg20b
Tspo	2.7989e-14	0.753325	0.94	0.729	6.18556e-10	7	Tspo
Cd2bp2	2.96045e-14	0.509415	0.403	0.118	6.5426e-10	7	Cd2bp2
Slc3a2	3.29865e-14	0.66384	0.881	0.527	7.29002e-10	7	Slc3a2
Nap1l12	3.30319e-14	0.680804	0.91	0.536	7.30006e-10	7	Nap1l1
D17Wsu92e	4.32739e-14	0.512276	0.657	0.291	9.56354e-10	7	D17Wsu92e
Rbpj1	4.35693e-14	0.662666	0.657	0.284	9.62882e-10	7	Rbpj
Rbm17	5.15161e-14	0.550965	0.612	0.252	1.13851e-09	7	Rbm17
Ccdc50	5.44799e-14	0.660826	0.642	0.292	1.20401e-09	7	Ccdc50
Pmvk	5.86117e-14	0.569274	0.493	0.175	1.29532e-09	7	Pmvk
Alkbh6	5.97929e-14	0.525678	0.313	0.079	1.32142e-09	7	Alkbh6
Gtf2a1	6.3628e-14	0.793488	0.507	0.196	1.40618e-09	7	Gtf2a1
Gtpbp4	7.12231e-14	0.713722	0.627	0.286	1.57403e-09	7	Gtpbp4
Rgs102	7.28257e-14	0.732011	0.746	0.357	1.60945e-09	7	Rgs10
H2afz1	1.00867e-13	0.840738	0.955	0.798	2.22917e-09	7	H2afz
Sp1401	1.04787e-13	0.689089	0.567	0.228	2.3158e-09	7	Sp140
Arl4c1	1.08206e-13	0.576655	0.776	0.338	2.39136e-09	7	Arl4c
Sh3bp11	1.20907e-13	0.50509	0.537	0.199	2.67205e-09	7	Sh3bp1
H2-T22	1.33969e-13	0.582237	0.478	0.164	2.96072e-09	7	H2-T22
Hmgcr	3.18945e-13	0.683472	0.463	0.162	7.04869e-09	7	Hmgcr
Josd1	3.71034e-13	0.509455	0.358	0.102	8.19985e-09	7	Josd1
Gpbp1	4.21166e-13	0.59443	0.627	0.282	9.30777e-09	7	Gpbp1
Cd274	4.43765e-13	0.750183	0.537	0.218	9.80721e-09	7	Cd274
Dnm1l	6.04007e-13	0.502407	0.433	0.146	1.33486e-08	7	Dnm1l
Hsp90ab1	6.19927e-13	0.823732	0.97	0.774	1.37004e-08	7	Hsp90ab1
Sowahc	9.29301e-13	0.632419	0.567	0.239	2.05375e-08	7	Sowahc
Nsmce1	1.07096e-12	0.563779	0.448	0.161	2.36683e-08	7	Nsmce1
Zbtb38	1.17865e-12	0.598732	0.403	0.129	2.60481e-08	7	Zbtb38
Cd861	1.25348e-12	0.626745	0.582	0.235	2.77019e-08	7	Cd86
Rala1	1.48183e-12	0.746551	0.746	0.439	3.27484e-08	7	Rala
Necap2	1.49444e-12	0.550868	0.672	0.316	3.30272e-08	7	Necap2
Eif4a2	1.59387e-12	0.570164	0.746	0.397	3.52244e-08	7	Eif4a2
Ino80d	1.64701e-12	0.560449	0.507	0.19	3.63989e-08	7	Ino80d
Aftph	4.46587e-12	0.60966	0.567	0.248	9.86957e-08	7	Aftph
Itgb11	6.56942e-12	0.563792	0.866	0.564	1.45184e-07	7	Itgb1
Map3k1	6.69767e-12	0.542831	0.567	0.239	1.48019e-07	7	Map3k1
Psmd14	8.33587e-12	0.547446	0.627	0.297	1.84223e-07	7	Psmd14
Actn1	9.15193e-12	0.737568	0.716	0.365	2.02258e-07	7	Actn1
Appl1	1.03753e-11	0.566633	0.448	0.167	2.29294e-07	7	Appl1
Synj1	1.32718e-11	0.558725	0.627	0.301	2.93306e-07	7	Synj1
Hspa1b	1.52507e-11	0.700035	0.313	0.088	3.3704e-07	7	Hspa1b
Nampt	1.5763e-11	0.856108	0.582	0.296	3.48363e-07	7	Nampt
Cytip1	2.16261e-11	0.665451	0.881	0.634	4.77938e-07	7	Cytip
Sod11	2.49119e-11	0.718346	0.657	0.35	5.50552e-07	7	Sod1
Herc4	2.6573e-11	0.585131	0.582	0.248	5.87263e-07	7	Herc4
Sox4	3.09993e-11	0.824299	0.343	0.107	6.85085e-07	7	Sox4
Plekhm2	3.14136e-11	0.603081	0.433	0.164	6.9424e-07	7	Plekhm2
Polb	3.50051e-11	0.553037	0.463	0.176	7.73613e-07	7	Polb
Dap	4.22979e-11	0.692957	0.627	0.329	9.34783e-07	7	Dap
Anxa7	6.20395e-11	0.655142	0.582	0.294	1.37107e-06	7	Anxa7
Psmg4	6.88549e-11	0.59364	0.597	0.291	1.52169e-06	7	Psmg4
Nfe2l1	8.45557e-11	0.558747	0.493	0.211	1.86868e-06	7	Nfe2l1
Rap2a	9.57274e-11	0.54306	0.522	0.227	2.11557e-06	7	Rap2a
Hspa8	9.91269e-11	0.623316	0.985	0.87	2.1907e-06	7	Hspa8
Zc3h7a	1.16895e-10	0.551349	0.597	0.284	2.58338e-06	7	Zc3h7a
Sbf2	1.31206e-10	0.598226	0.418	0.164	2.89965e-06	7	Sbf2
Psmd7	1.35285e-10	0.709894	0.612	0.34	2.98979e-06	7	Psmd7
Supt6	1.4961e-10	0.541614	0.478	0.197	3.30639e-06	7	Supt6
Snhg12	1.52423e-10	0.556247	0.433	0.162	3.36855e-06	7	Snhg12
Il4ra	3.40772e-10	0.674741	0.493	0.22	7.53106e-06	7	Il4ra
Psmc4	4.20217e-10	0.539473	0.627	0.323	9.28679e-06	7	Psmc4
Edf1	5.78375e-10	0.509981	0.836	0.565	1.27821e-05	7	Edf1
Gtpbp2	6.23942e-10	0.548685	0.448	0.183	1.37891e-05	7	Gtpbp2
Ier51	7.42269e-10	0.60703	0.896	0.656	1.64041e-05	7	Ier5
Atxn7	9.30116e-10	0.503086	0.388	0.141	2.05556e-05	7	Atxn7
Malt1	1.29467e-09	0.661967	0.672	0.377	2.86121e-05	7	Malt1
Arrdc1	1.40288e-09	0.519672	0.463	0.197	3.10037e-05	7	Arrdc1
Zbtb20	1.76165e-09	0.584217	0.418	0.163	3.89326e-05	7	Zbtb20
Nub1	2.05305e-09	0.545625	0.463	0.206	4.53725e-05	7	Nub1
Nrip11	2.20795e-09	0.722793	0.627	0.35	4.87958e-05	7	Nrip1
Mrps7	2.30817e-09	0.587861	0.478	0.222	5.10105e-05	7	Mrps7
Chka1	2.58741e-09	0.665594	0.522	0.241	5.71817e-05	7	Chka
Sdf4	2.8324e-09	0.526387	0.672	0.402	6.2596e-05	7	Sdf4
Plekhb21	2.9133e-09	0.513497	0.552	0.27	6.43838e-05	7	Plekhb2
Fam129a	3.62896e-09	0.64065	0.761	0.464	8.02001e-05	7	Fam129a
Rad23b	5.09633e-09	0.661494	0.537	0.267	0.000112629	7	Rad23b
Pafah1b31	5.2565e-09	0.50211	0.388	0.155	0.000116169	7	Pafah1b3
2005-03-01	5.2979e-09	0.643771	0.522	0.274	0.000117084	7	2005-03-01
Sri	5.76847e-09	0.537261	0.791	0.558	0.000127483	7	Sri
Bcl2a1b	6.66235e-09	0.515101	0.866	0.605	0.000147238	7	Bcl2a1b
Tor1aip2	7.2069e-09	0.549393	0.448	0.203	0.000159273	7	Tor1aip2
Rps191	7.9213e-09	0.522354	0.97	0.837	0.000175061	7	Rps19
Filip1l1	7.97047e-09	0.647434	0.612	0.337	0.000176147	7	Filip1l
Vwa5a	1.31981e-08	0.656049	0.448	0.209	0.000291677	7	Vwa5a
Selenok	1.33197e-08	0.698508	0.851	0.697	0.000294365	7	Selenok
Slc25a4	1.64873e-08	0.522675	0.716	0.436	0.000364369	7	Slc25a4
Arhgap30	1.86058e-08	0.560946	0.776	0.55	0.000411188	7	Arhgap30
Psmb10	2.19188e-08	0.646075	0.642	0.389	0.000484404	7	Psmb10
Rap2b	2.43255e-08	0.611581	0.537	0.284	0.000537594	7	Rap2b
Ak2	4.82407e-08	0.522474	0.612	0.355	0.00106612	7	Ak2
Psma1	5.07093e-08	0.538055	0.761	0.536	0.00112068	7	Psma1
Nxf1	5.40844e-08	0.545876	0.567	0.307	0.00119526	7	Nxf1
Cd811	6.37154e-08	0.699527	0.642	0.426	0.00140811	7	Cd81
Atxn11	6.56053e-08	0.676605	0.493	0.248	0.00144988	7	Atxn1
Cers6	1.08652e-07	0.60865	0.493	0.247	0.00240121	7	Cers6
Nans	1.49744e-07	0.580289	0.388	0.187	0.00330935	7	Nans
Hspa1a1	5.19208e-07	0.772614	0.343	0.143	0.0114745	7	Hspa1a
Apaf1	5.92749e-07	0.517468	0.373	0.171	0.0130998	7	Apaf1
Sel1l	9.10525e-07	0.548115	0.478	0.267	0.0201226	7	Sel1l
Dnajc1	1.17214e-06	0.597577	0.463	0.249	0.0259042	7	Dnajc1
Mbtd1	6.20013e-06	0.530021	0.433	0.24	0.137023	7	Mbtd1
Gyg	7.06194e-06	0.622979	0.612	0.396	0.156069	7	Gyg
AA4671971	1.32197e-05	0.798939	0.269	0.108	0.292156	7	AA467197
Cd1d1	3.28224e-05	0.564724	0.254	0.109	0.725375	7	Cd1d1
Hba-a1	0.000526545	0.855576	0.119	0.038	1	7	Hba-a1
Hba-a2	0.00280734	0.654633	0.119	0.044	1	7	Hba-a2

## Sheet: Cluster 0
	p_val	avg_logFC	pct.1	pct.2	p_val_adj	cluster	gene
Chil3	0	2.47332	0.476	0.113	0	0	Chil3
Atp6v0d2	0	2.21635	0.925	0.038	0	0	Atp6v0d2
Plet1	0	2.15002	0.918	0.087	0	0	Plet1
Lpl	0	2.12171	0.935	0.182	0	0	Lpl
Ctsd	0	2.01471	0.988	0.646	0	0	Ctsd
Marco	0	1.97851	0.523	0.025	0	0	Marco
Fabp5	0	1.92835	0.921	0.288	0	0	Fabp5
Ccl6	0	1.75835	0.984	0.756	0	0	Ccl6
S100a1	0	1.68568	0.863	0.182	0	0	S100a1
Car4	0	1.66747	0.649	0.026	0	0	Car4
Ear1	0	1.63329	0.646	0.013	0	0	Ear1
Mt1	0	1.61234	0.94	0.325	0	0	Mt1
Cd9	0	1.60032	0.99	0.672	0	0	Cd9
Abcg1	0	1.52722	0.915	0.243	0	0	Abcg1
Slc7a2	0	1.51974	0.823	0.04	0	0	Slc7a2
Ear2	0	1.46871	0.864	0.241	0	0	Ear2
Spp1	0	1.45501	0.508	0.095	0	0	Spp1
Hebp1	0	1.447	0.89	0.13	0	0	Hebp1
Prdx1	0	1.43432	0.978	0.57	0	0	Prdx1
Ccnd2	0	1.33454	0.785	0.115	0	0	Ccnd2
Serpinb1a	0	1.32906	0.751	0.075	0	0	Serpinb1a
Pld3	0	1.32591	0.818	0.114	0	0	Pld3
Il18	0	1.29151	0.819	0.166	0	0	Il18
Olr1	0	1.2874	0.762	0.071	0	0	Olr1
Cd164	0	1.2871	0.899	0.234	0	0	Cd164
Krt19	0	1.28379	0.609	0.027	0	0	Krt19
Lipa	0	1.25112	0.849	0.236	0	0	Lipa
Ltc4s	0	1.21152	0.845	0.138	0	0	Ltc4s
Nceh1	0	1.20117	0.875	0.177	0	0	Nceh1
Ctss	0	1.18971	0.983	0.586	0	0	Ctss
Gpnmb	0	1.15716	0.548	0.029	0	0	Gpnmb
Klhdc4	0	1.1497	0.849	0.154	0	0	Klhdc4
Dstn	0	1.14083	0.94	0.431	0	0	Dstn
Cd36	0	1.088	0.801	0.21	0	0	Cd36
Sgk1	0	1.07289	0.869	0.298	0	0	Sgk1
Anxa5	0	1.07113	0.955	0.505	0	0	Anxa5
Psap	0	1.05692	0.982	0.738	0	0	Psap
Gm42418	0	1.05577	0.994	0.934	0	0	Gm42418
F7	0	1.05239	0.67	0.041	0	0	F7
AU020206	0	1.04159	0.748	0.103	0	0	AU020206
Axl	0	1.02884	0.842	0.186	0	0	Axl
Vat1	0	1.00949	0.676	0.071	0	0	Vat1
Ctsk	0	1.00204	0.46	0.013	0	0	Ctsk
Gstm1	0	0.999492	0.687	0.127	0	0	Gstm1
Creg1	0	0.989502	0.925	0.527	0	0	Creg1
Ly75	0	0.987429	0.655	0.03	0	0	Ly75
Gdf15	0	0.986946	0.487	0.062	0	0	Gdf15
Mt2	0	0.978136	0.487	0.049	0	0	Mt2
Phgdh	0	0.975806	0.614	0.024	0	0	Phgdh
Adipor2	0	0.974185	0.861	0.26	0	0	Adipor2
Lgals3	0	0.96185	0.986	0.72	0	0	Lgals3
Fth1	0	0.960166	0.999	0.995	0	0	Fth1
Akr1a1	0	0.950104	0.95	0.502	0	0	Akr1a1
2009-09-01	0	0.94107	0.874	0.319	0	0	2009-09-01
Sh3bgrl	0	0.940856	0.893	0.379	0	0	Sh3bgrl
Plin2	0	0.939015	0.967	0.667	0	0	Plin2
Myof	0	0.938301	0.682	0.107	0	0	Myof
Esd	0	0.93707	0.821	0.479	0	0	Esd
Mgll	0	0.935402	0.655	0.051	0	0	Mgll
Aplp2	0	0.932789	0.872	0.341	0	0	Aplp2
Dbi	0	0.924314	0.937	0.472	0	0	Dbi
Ccl9	2.16642e-285	0.913835	0.59	0.273	4.7878e-281	0	Ccl9
Ftl1	0	0.909126	0.998	0.974	0	0	Ftl1
Reep5	0	0.899432	0.951	0.57	0	0	Reep5
Anxa4	0	0.893639	0.706	0.144	0	0	Anxa4
Net1	0	0.893338	0.693	0.1	0	0	Net1
Bhlhe41	0	0.876798	0.581	0.024	0	0	Bhlhe41
Tcf7l2	0	0.860019	0.789	0.184	0	0	Tcf7l2
Lmna	0	0.852706	0.868	0.272	0	0	Lmna
Bcap31	0	0.850205	0.784	0.36	0	0	Bcap31
AW112010	0	0.843527	0.484	0.081	0	0	AW112010
Fabp1	0	0.840545	0.227	0.004	0	0	Fabp1
Colgalt1	0	0.832227	0.841	0.281	0	0	Colgalt1
Cdc42ep3	0	0.831333	0.816	0.244	0	0	Cdc42ep3
Mrc1	0	0.820186	0.855	0.174	0	0	Mrc1
Mertk	0	0.813745	0.674	0.099	0	0	Mertk
Blvra	0	0.809262	0.746	0.188	0	0	Blvra
Stmn1	1.79255e-298	0.808313	0.462	0.139	3.96154e-294	0	Stmn1
Slc39a2	0	0.798214	0.445	0.006	0	0	Slc39a2
Cstb	0	0.797801	0.933	0.484	0	0	Cstb
Aprt	0	0.797768	0.955	0.515	0	0	Aprt
Spns1	0	0.797504	0.651	0.081	0	0	Spns1
App	0	0.792618	0.922	0.484	0	0	App
Ctsz	0	0.790154	0.948	0.575	0	0	Ctsz
S100a10	0	0.778507	0.939	0.436	0	0	S100a10
Hvcn1	0	0.777576	0.615	0.047	0	0	Hvcn1
Shtn1	0	0.770446	0.704	0.148	0	0	Shtn1
Dst	0	0.768005	0.655	0.101	0	0	Dst
Sort1	0	0.765261	0.716	0.129	0	0	Sort1
Lmo4	0	0.763172	0.861	0.356	0	0	Lmo4
Gmpr	0	0.759535	0.547	0.03	0	0	Gmpr
Cox5a	0	0.758317	0.954	0.602	0	0	Cox5a
Cd302	0	0.757422	0.851	0.354	0	0	Cd302
Etfb	0	0.753526	0.856	0.363	0	0	Etfb
Perp	0	0.749734	0.573	0.031	0	0	Perp
Atp6v1c1	0	0.749035	0.707	0.178	0	0	Atp6v1c1
Gpr137b	0	0.748554	0.746	0.264	0	0	Gpr137b
Itpripl2	0	0.746551	0.74	0.195	0	0	Itpripl2
Tmbim1	0	0.741689	0.68	0.137	0	0	Tmbim1
Nus1	0	0.736777	0.666	0.147	0	0	Nus1
Itgax	0	0.734391	0.681	0.134	0	0	Itgax
Pnpla8	0	0.734149	0.79	0.235	0	0	Pnpla8
Tbca	0	0.733261	0.888	0.406	0	0	Tbca
Chp1	0	0.728953	0.774	0.192	0	0	Chp1
Cd200r4	0	0.728639	0.531	0.022	0	0	Cd200r4
Ncoa4	0	0.727519	0.727	0.183	0	0	Ncoa4
Abcd2	0	0.724376	0.666	0.115	0	0	Abcd2
Tuba1b	0	0.723454	0.704	0.238	0	0	Tuba1b
Cidec	0	0.718938	0.373	0.008	0	0	Cidec
Rnh1	0	0.717899	0.879	0.454	0	0	Rnh1
AI504432	0	0.717793	0.567	0.077	0	0	AI504432
Kcnq1ot1	0	0.717301	0.646	0.183	0	0	Kcnq1ot1
Abhd12	0	0.716312	0.815	0.287	0	0	Abhd12
mt-Co1	0	0.712762	0.978	0.964	0	0	mt-Co1
Gns	0	0.712332	0.796	0.268	0	0	Gns
Rexo2	0	0.711418	0.784	0.252	0	0	Rexo2
Mmp19	0	0.709237	0.449	0.057	0	0	Mmp19
Cd68	0	0.706613	0.852	0.45	0	0	Cd68
Hexa	0	0.705686	0.882	0.403	0	0	Hexa
Akr1b3	0	0.703523	0.782	0.272	0	0	Akr1b3
Tubb5	0	0.699797	0.833	0.387	0	0	Tubb5
Clic4	0	0.698826	0.802	0.244	0	0	Clic4
Acaa1b	0	0.696199	0.363	0.011	0	0	Acaa1b
Mpeg1	0	0.691386	0.926	0.508	0	0	Mpeg1
Fabp4	3.24944e-211	0.689727	0.197	0.028	7.18126e-207	0	Fabp4
Nme1	0	0.686353	0.846	0.362	0	0	Nme1
Anxa2	0	0.686152	0.969	0.68	0	0	Anxa2
Rgcc	0	0.683771	0.667	0.228	0	0	Rgcc
Lrp12	0	0.681702	0.563	0.05	0	0	Lrp12
Sh2d1b1	0	0.678884	0.691	0.171	0	0	Sh2d1b1
Qdpr	0	0.676859	0.631	0.123	0	0	Qdpr
Dhrs3	0	0.676462	0.693	0.16	0	0	Dhrs3
Ppp1r14b	0	0.675916	0.798	0.287	0	0	Ppp1r14b
Laptm5	0	0.67204	0.969	0.754	0	0	Laptm5
Atp5g3	0	0.669607	0.885	0.449	0	0	Atp5g3
Ptms	0	0.664686	0.848	0.357	0	0	Ptms
Cyb5a	0	0.664627	0.831	0.338	0	0	Cyb5a
Cotl1	0	0.66041	0.954	0.686	0	0	Cotl1
Ctnnb1	0	0.655177	0.836	0.346	0	0	Ctnnb1
Baz1a	0	0.654042	0.83	0.353	0	0	Baz1a
Prkar2b	0	0.651508	0.595	0.068	0	0	Prkar2b
Chchd10	0	0.649591	0.52	0.085	0	0	Chchd10
Hprt	0	0.645752	0.786	0.289	0	0	Hprt
Rps27l	0	0.642509	0.913	0.498	0	0	Rps27l
Pex11a	0	0.641711	0.456	0.018	0	0	Pex11a
Tfec	0	0.640405	0.575	0.086	0	0	Tfec
Nabp1	0	0.639892	0.7	0.21	0	0	Nabp1
Lima1	0	0.639234	0.541	0.083	0	0	Lima1
Rplp1	0	0.637435	0.981	0.689	0	0	Rplp1
Sirpa	0	0.63415	0.938	0.601	0	0	Sirpa
Mgat4b	0	0.632501	0.622	0.117	0	0	Mgat4b
Cd63	0	0.630775	0.732	0.329	0	0	Cd63
Hmgcs1	0	0.625064	0.497	0.097	0	0	Hmgcs1
Canx	0	0.62503	0.854	0.403	0	0	Canx
Dock10	0	0.619288	0.796	0.318	0	0	Dock10
Atp5g1	0	0.618503	0.865	0.441	0	0	Atp5g1
Lgals1	0	0.617962	0.889	0.469	0	0	Lgals1
Atp6v1b2	0	0.616846	0.818	0.334	0	0	Atp6v1b2
Scarb2	0	0.615406	0.78	0.281	0	0	Scarb2
Ptpn12	0	0.613912	0.8	0.273	0	0	Ptpn12
Tagln2	0	0.613396	0.949	0.579	0	0	Tagln2
Mapk3	0	0.612285	0.797	0.319	0	0	Mapk3
Abcc5	0	0.611515	0.63	0.128	0	0	Abcc5
Krt79	0	0.60955	0.251	0.003	0	0	Krt79
Hspa9	0	0.607291	0.689	0.219	0	0	Hspa9
Cybb	0	0.606833	0.942	0.549	0	0	Cybb
Serpine1	0	0.605473	0.316	0.023	0	0	Serpine1
mt-Atp6	0	0.604497	0.985	0.961	0	0	mt-Atp6
Angptl4	0	0.603759	0.47	0.044	0	0	Angptl4
Lrrc58	0	0.602084	0.81	0.371	0	0	Lrrc58
Dhrs7b	0	0.601089	0.501	0.075	0	0	Dhrs7b
Mrpl51	0	0.600971	0.686	0.199	0	0	Mrpl51
Jpt1	0	0.598413	0.864	0.448	0	0	Jpt1
Cndp2	0	0.598169	0.727	0.254	0	0	Cndp2
Snx10	0	0.596674	0.822	0.315	0	0	Snx10
Uqcrb	0	0.595877	0.916	0.525	0	0	Uqcrb
Idh1	0	0.595803	0.675	0.187	0	0	Idh1
Pparg	0	0.595623	0.556	0.069	0	0	Pparg
Ndufab1	0	0.595419	0.793	0.323	0	0	Ndufab1
Psmb5	0	0.594122	0.829	0.441	0	0	Psmb5
Naaa	0	0.590437	0.765	0.237	0	0	Naaa
mt-Cytb	0	0.590354	0.97	0.867	0	0	mt-Cytb
Vim	0	0.590264	0.991	0.772	0	0	Vim
mt-Co2	0	0.58985	0.977	0.936	0	0	mt-Co2
Cisd1	0	0.582721	0.623	0.162	0	0	Cisd1
Hspe1	0	0.582491	0.861	0.403	0	0	Hspe1
Acox1	0	0.582277	0.55	0.082	0	0	Acox1
mt-Nd4	0	0.581006	0.959	0.842	0	0	mt-Nd4
Frmd4a	0	0.580271	0.525	0.072	0	0	Frmd4a
Cd47	0	0.579358	0.951	0.64	0	0	Cd47
Atxn1	0	0.579062	0.581	0.089	0	0	Atxn1
Grn	0	0.578099	0.866	0.415	0	0	Grn
AY036118	2.61883e-273	0.575485	0.702	0.348	5.7876e-269	0	AY036118
Bcar3	0	0.574509	0.477	0.04	0	0	Bcar3
Glul	0	0.57116	0.726	0.259	0	0	Glul
Tnf	1.87007e-147	0.571056	0.453	0.215	4.13287e-143	0	Tnf
Nrip1	0	0.568799	0.651	0.206	0	0	Nrip1
Lamtor2	0	0.565871	0.877	0.465	0	0	Lamtor2
Mgst3	0	0.565703	0.551	0.138	0	0	Mgst3
Rpl41	0	0.559394	0.988	0.821	0	0	Rpl41
Nap1l1	0	0.558285	0.829	0.396	0	0	Nap1l1
Atp5g2	0	0.558117	0.924	0.532	0	0	Atp5g2
Cox7a2	0	0.558111	0.918	0.576	0	0	Cox7a2
Ran	0	0.557789	0.841	0.421	0	0	Ran
Lpin1	0	0.556415	0.491	0.083	0	0	Lpin1
Cd81	0	0.544729	0.766	0.262	0	0	Cd81
Acadl	0	0.544119	0.626	0.179	0	0	Acadl
Ramp1	0	0.543194	0.741	0.324	0	0	Ramp1
Capg	0	0.542723	0.867	0.427	0	0	Capg
Il1a	0	0.541642	0.503	0.102	0	0	Il1a
Bzw2	0	0.540733	0.508	0.096	0	0	Bzw2
Pdlim1	0	0.540225	0.51	0.11	0	0	Pdlim1
Atpif1	0	0.538218	0.885	0.459	0	0	Atpif1
Ndufa4	0	0.535724	0.916	0.552	0	0	Ndufa4
Plscr1	0	0.535023	0.567	0.104	0	0	Plscr1
Timm13	0	0.534963	0.81	0.356	0	0	Timm13
Tmem256	0	0.532576	0.761	0.326	0	0	Tmem256
Soat1	0	0.53256	0.731	0.293	0	0	Soat1
Cyb5r3	0	0.532535	0.638	0.174	0	0	Cyb5r3
Atp6v0e	0	0.529125	0.946	0.672	0	0	Atp6v0e
Ybx1	0	0.529045	0.959	0.654	0	0	Ybx1
Plekhb2	0	0.529036	0.571	0.126	0	0	Plekhb2
Pla2g15	0	0.52876	0.523	0.095	0	0	Pla2g15
Hcfc1r1	0	0.525715	0.749	0.286	0	0	Hcfc1r1
Romo1	0	0.525001	0.721	0.272	0	0	Romo1
Cdk6	0	0.52383	0.562	0.11	0	0	Cdk6
Ech1	0	0.520585	0.709	0.267	0	0	Ech1
Hint1	0	0.518416	0.934	0.564	0	0	Hint1
4931406C07Rik	0	0.516615	0.479	0.075	0	0	4931406C07Rik
Rps17	0	0.514184	0.965	0.647	0	0	Rps17
Tmem216	0	0.514161	0.395	0.026	0	0	Tmem216
Trappc2l	0	0.514045	0.725	0.285	0	0	Trappc2l
Tmsb10	0	0.511865	0.951	0.548	0	0	Tmsb10
Lamp1	0	0.510793	0.955	0.626	0	0	Lamp1
Ndufa5	0	0.508598	0.68	0.234	0	0	Ndufa5
Snrpd1	0	0.507882	0.74	0.309	0	0	Snrpd1
Dtnbp1	0	0.506024	0.641	0.168	0	0	Dtnbp1
Acp5	0	0.503773	0.518	0.133	0	0	Acp5
Pon2	0	0.501835	0.752	0.298	0	0	Pon2

## Sheet: Cluster 1
	p_val	avg_logFC	pct.1	pct.2	p_val_adj	cluster	gene
G0s2	0	2.91816	0.819	0.262	0	1	G0s2
Gm5416	0	2.86203	0.78	0.034	0	1	Gm5416
Asprv1	0	2.81527	0.759	0.04	0	1	Asprv1
S100a9	0	2.67753	0.953	0.23	0	1	S100a9
Gm5483	0	2.66708	0.92	0.082	0	1	Gm5483
Slpi	0	2.63534	0.797	0.233	0	1	Slpi
Stfa1	0	2.63379	0.907	0.123	0	1	Stfa1
Stfa2l1	0	2.63176	0.88	0.063	0	1	Stfa2l1
Stfa2	0	2.50377	0.79	0.052	0	1	Stfa2
2010005H15Rik	0	2.46778	0.814	0.1	0	1	2010005H15Rik
S100a8	0	2.41767	0.968	0.47	0	1	S100a8
Csf3r	0	2.21646	0.711	0.145	0	1	Csf3r
BC100530	0	2.19388	0.799	0.066	0	1	BC100530
Retnlg	0	2.14449	0.581	0.051	0	1	Retnlg
Mmp9	0	2.09495	0.628	0.036	0	1	Mmp9
Mxd1	0	2.05004	0.688	0.214	0	1	Mxd1
Cxcl2	0	2.00105	0.883	0.52	0	1	Cxcl2
Clec4d	0	1.96488	0.774	0.337	0	1	Clec4d
Il1r2	0	1.96321	0.537	0.058	0	1	Il1r2
Lrg1	0	1.96277	0.425	0.041	0	1	Lrg1
Slc7a11	0	1.93057	0.83	0.436	0	1	Slc7a11
Lmnb1	0	1.8874	0.683	0.268	0	1	Lmnb1
Il1b	0	1.84331	0.946	0.571	0	1	Il1b
Hdc	0	1.80531	0.669	0.074	0	1	Hdc
Ccrl2	7.73322e-220	1.80227	0.588	0.443	1.70904e-215	1	Ccrl2
Wfdc21	0	1.76497	0.638	0.212	0	1	Wfdc21
Srgn	0	1.76403	0.986	0.816	0	1	Srgn
H2-Q10	0	1.76319	0.411	0.032	0	1	H2-Q10
Cxcr2	0	1.68864	0.441	0.045	0	1	Cxcr2
Ptgs2	0	1.67225	0.422	0.111	0	1	Ptgs2
Hp	0	1.65586	0.77	0.35	0	1	Hp
Trem1	0	1.60193	0.6	0.292	0	1	Trem1
Grina	0	1.57401	0.723	0.499	0	1	Grina
Dennd4a	0	1.57391	0.744	0.561	0	1	Dennd4a
Ets2	0	1.56639	0.704	0.455	0	1	Ets2
Pglyrp1	0	1.56457	0.651	0.199	0	1	Pglyrp1
Arg2	0	1.5515	0.404	0.06	0	1	Arg2
Acod1	0	1.53457	0.346	0.043	0	1	Acod1
Ankrd33b	0	1.52133	0.376	0.048	0	1	Ankrd33b
Ifitm1	0	1.51947	0.54	0.103	0	1	Ifitm1
Hcar2	1.11216e-129	1.50656	0.375	0.225	2.45788e-125	1	Hcar2
2810474O19Rik	1.31912e-225	1.50215	0.598	0.493	2.91526e-221	1	2810474O19Rik
Fgl2	5.00394e-283	1.48661	0.381	0.124	1.10587e-278	1	Fgl2
F630028O10Rik	5.74836e-307	1.4453	0.325	0.072	1.27039e-302	1	F630028O10Rik
Gadd45b	2.18522e-81	1.42513	0.454	0.379	4.82933e-77	1	Gadd45b
S100a6	0	1.40489	0.899	0.641	0	1	S100a6
Ccr1	0	1.37857	0.641	0.46	0	1	Ccr1
Nudt4	2.13972e-193	1.34129	0.437	0.245	4.72879e-189	1	Nudt4
Gadd45a	9.99545e-206	1.32603	0.401	0.183	2.20899e-201	1	Gadd45a
S100a11	0	1.32287	0.932	0.891	0	1	S100a11
Prok2	4.54677e-232	1.31346	0.149	0.009	1.00484e-227	1	Prok2
Olfm4	0	1.30327	0.256	0.018	0	1	Olfm4
Mcl1	0	1.30159	0.959	0.935	0	1	Mcl1
Csf1	7.91666e-255	1.29978	0.258	0.048	1.74958e-250	1	Csf1
Sell	0	1.2948	0.335	0.075	0	1	Sell
Thbs1	0	1.2944	0.797	0.406	0	1	Thbs1
Pim1	0	1.27954	0.887	0.823	0	1	Pim1
Sorl1	1.81832e-257	1.2743	0.471	0.226	4.0185e-253	1	Sorl1
Nlrp3	1.87362e-159	1.26825	0.55	0.447	4.1407e-155	1	Nlrp3
Ifitm2	0	1.26618	0.841	0.614	0	1	Ifitm2
Chil1	5.43011e-258	1.26491	0.33	0.093	1.20006e-253	1	Chil1
Cd300ld	1.16722e-254	1.26273	0.411	0.162	2.57955e-250	1	Cd300ld
Nfkbia	3.15045e-233	1.24925	0.762	0.788	6.9625e-229	1	Nfkbia
Dusp1	0	1.24375	0.865	0.71	0	1	Dusp1
Klf2	1.59385e-222	1.21637	0.648	0.547	3.52241e-218	1	Klf2
Cd24a	3.20889e-118	1.1985	0.416	0.288	7.09165e-114	1	Cd24a
Nfkbiz	9.78638e-208	1.19304	0.63	0.499	2.16279e-203	1	Nfkbiz
Msrb1	0	1.18802	0.93	0.845	0	1	Msrb1
Cd33	7.87938e-137	1.18339	0.512	0.441	1.74134e-132	1	Cd33
Slc2a3	0	1.18295	0.275	0.039	0	1	Slc2a3
Trim30b	2.97503e-306	1.17761	0.28	0.047	6.57482e-302	1	Trim30b
Marcksl1	3.10614e-122	1.1599	0.412	0.257	6.86458e-118	1	Marcksl1
AC110211.1	0	1.15686	0.252	0.017	0	1	AC110211.1
St3gal6	2.46575e-279	1.15469	0.274	0.051	5.44931e-275	1	St3gal6
Fxyd5	0	1.15395	0.915	0.88	0	1	Fxyd5
Lyst	3.89991e-101	1.15223	0.437	0.349	8.61881e-97	1	Lyst
Btg1	0	1.15142	0.94	0.896	0	1	Btg1
Pnrc1	0	1.15135	0.75	0.706	0	1	Pnrc1
Slc16a3	1.98463e-145	1.14574	0.45	0.294	4.38603e-141	1	Slc16a3
Mirt1	9.46027e-230	1.13921	0.283	0.073	2.09072e-225	1	Mirt1
Rnf149	0	1.13031	0.762	0.758	0	1	Rnf149
Csrnp1	7.61013e-124	1.11889	0.487	0.392	1.68184e-119	1	Csrnp1
Trib1	3.86905e-141	1.11812	0.55	0.486	8.5506e-137	1	Trib1
2310001H17Rik	2.18705e-169	1.11802	0.302	0.116	4.83339e-165	1	2310001H17Rik
Entpd1	2.15066e-100	1.10838	0.334	0.203	4.75295e-96	1	Entpd1
Gsr	0	1.101	0.832	0.751	0	1	Gsr
Trem3	1.25702e-191	1.09707	0.384	0.171	2.77802e-187	1	Trem3
Ninj1	1.52353e-89	1.09352	0.387	0.278	3.36699e-85	1	Ninj1
Ripor2	3.43692e-213	1.093	0.285	0.08	7.5956e-209	1	Ripor2
Jaml	2.39164e-182	1.09221	0.272	0.084	5.28553e-178	1	Jaml
Stx11	8.72307e-148	1.09137	0.29	0.117	1.9278e-143	1	Stx11
Slfn1	9.61913e-194	1.08074	0.281	0.086	2.12583e-189	1	Slfn1
Tnfaip2	1.60997e-126	1.07517	0.56	0.535	3.55803e-122	1	Tnfaip2
Zyx	2.20248e-107	1.07087	0.551	0.564	4.86748e-103	1	Zyx
C5ar1	2.26551e-141	1.06934	0.552	0.489	5.00679e-137	1	C5ar1
Ptafr	8.47873e-75	1.05603	0.359	0.265	1.8738e-70	1	Ptafr
Pde4b	5.51984e-104	1.04986	0.494	0.433	1.21988e-99	1	Pde4b
Adam8	2.85249e-145	1.04758	0.322	0.145	6.304e-141	1	Adam8
Adgre5	4.50883e-228	1.04662	0.597	0.382	9.96452e-224	1	Adgre5
Rab11fip1	4.18982e-57	1.0453	0.379	0.33	9.25951e-53	1	Rab11fip1
Ndel1	6.80161e-93	1.03923	0.529	0.54	1.50316e-88	1	Ndel1
Cd14	1.41499e-110	1.03053	0.631	0.629	3.12713e-106	1	Cd14
Gda	1.79943e-81	1.0276	0.52	0.539	3.97674e-77	1	Gda
Tpd52	0	1.02304	0.783	0.792	0	1	Tpd52
Igf1r	6.98686e-120	1.01991	0.279	0.126	1.5441e-115	1	Igf1r
Il1rn	1.87852e-12	1.00846	0.331	0.356	4.15153e-08	1	Il1rn
Litaf	7.87043e-147	0.983465	0.624	0.676	1.73937e-142	1	Litaf
Btg2	0	0.980701	0.842	0.823	0	1	Btg2
Map1lc3b	5.2422e-274	0.980243	0.736	0.805	1.15853e-269	1	Map1lc3b
Ypel3	2.49697e-81	0.976034	0.491	0.486	5.5183e-77	1	Ypel3
Pla2g7	2.36481e-181	0.97575	0.524	0.329	5.22623e-177	1	Pla2g7
Lilr4b	1.08755e-86	0.958533	0.483	0.44	2.40348e-82	1	Lilr4b
Jund	0	0.954264	0.803	0.821	0	1	Jund
Stk17b	1.98257e-148	0.952048	0.662	0.705	4.38147e-144	1	Stk17b
Rac2	6.71247e-230	0.949193	0.703	0.714	1.48346e-225	1	Rac2
Cdkn2d	8.64692e-64	0.943925	0.327	0.237	1.91097e-59	1	Cdkn2d
Clec4e	1.2435e-57	0.943587	0.413	0.338	2.74814e-53	1	Clec4e
Junb	0	0.939039	0.941	0.916	0	1	Junb
2007-03-01	4.59657e-30	0.936367	0.415	0.466	1.01584e-25	1	2007-03-01
Cebpd	7.37741e-26	0.935158	0.388	0.413	1.63041e-21	1	Cebpd
Rflnb	2.80791e-164	0.933208	0.221	0.058	6.20548e-160	1	Rflnb
Myadm	7.41957e-15	0.930195	0.391	0.473	1.63973e-10	1	Myadm
Sgms2	6.92705e-86	0.928541	0.258	0.133	1.53088e-81	1	Sgms2
Snx18	4.21298e-42	0.926596	0.393	0.379	9.31069e-38	1	Snx18
Dhrs7	2.63528e-33	0.924133	0.374	0.374	5.82397e-29	1	Dhrs7
Lbr	4.37123e-75	0.923465	0.296	0.183	9.66042e-71	1	Lbr
Fbxl5	2.38291e-19	0.91965	0.381	0.426	5.26624e-15	1	Fbxl5
Snap23	7.63792e-34	0.919056	0.38	0.388	1.68798e-29	1	Snap23
Card19	5.44785e-28	0.917634	0.357	0.358	1.20397e-23	1	Card19
Snx20	1.26913e-55	0.916204	0.497	0.556	2.80479e-51	1	Snx20
Selplg	9.1607e-36	0.912085	0.456	0.53	2.02451e-31	1	Selplg
Ppp1r15a	1.01064e-28	0.910014	0.397	0.41	2.23352e-24	1	Ppp1r15a
Gadd45g	4.90906e-43	0.899773	0.126	0.284	1.0849e-38	1	Gadd45g
Ltb	1.78703e-130	0.898681	0.217	0.069	3.94934e-126	1	Ltb
Cdk2ap2	1.30737e-22	0.898461	0.496	0.62	2.88928e-18	1	Cdk2ap2
Retreg1	4.59272e-28	0.890525	0.36	0.364	1.01499e-23	1	Retreg1
Il1rap	8.23676e-69	0.885797	0.182	0.081	1.82032e-64	1	Il1rap
Ubb	0	0.882666	0.942	0.955	0	1	Ubb
Kdm6b	2.73841e-61	0.878745	0.51	0.536	6.05188e-57	1	Kdm6b
Txnip	7.266e-38	0.874353	0.383	0.358	1.60579e-33	1	Txnip
Cxcr4	3.03062e-24	0.87345	0.365	0.368	6.69767e-20	1	Cxcr4
Osm	7.44769e-45	0.871619	0.424	0.394	1.64594e-40	1	Osm
Gmfg	1.10602e-184	0.868847	0.7	0.769	2.4443e-180	1	Gmfg
Ddx6	2.93762e-27	0.868143	0.474	0.598	6.49213e-23	1	Ddx6
Ptgs2os2	6.2492e-224	0.866275	0.167	0.016	1.38107e-219	1	Ptgs2os2
Gm26740	5.11133e-38	0.861383	0.255	0.188	1.1296e-33	1	Gm26740
Stfa3	0	0.860853	0.484	0.122	0	1	Stfa3
Il18rap	1.04606e-136	0.854629	0.202	0.057	2.3118e-132	1	Il18rap
Samsn1	1.09927e-28	0.845774	0.421	0.45	2.4294e-24	1	Samsn1
Hmgb2	3.81553e-187	0.842767	0.702	0.699	8.43232e-183	1	Hmgb2
Coq10b	1.36956e-22	0.841157	0.404	0.459	3.02674e-18	1	Coq10b
Pbx1	4.59198e-36	0.837429	0.267	0.203	1.01483e-31	1	Pbx1
Lst1	6.2557e-164	0.831544	0.69	0.613	1.38251e-159	1	Lst1
Kctd12	4.77959e-36	0.827992	0.491	0.562	1.05629e-31	1	Kctd12
Cyp4f18	1.04386e-46	0.824829	0.406	0.37	2.30693e-42	1	Cyp4f18
Pygl	3.1604e-48	0.821005	0.492	0.56	6.98449e-44	1	Pygl
Cass4	3.49916e-126	0.818239	0.162	0.039	7.73315e-122	1	Cass4
N4bp1	1.14784e-07	0.817652	0.374	0.475	0.00253672	1	N4bp1
Cd52	0	0.816658	0.875	0.825	0	1	Cd52
Antxr2	3.14829e-52	0.812651	0.218	0.128	6.95772e-48	1	Antxr2
Ube2b	2.3454e-54	0.807859	0.538	0.665	5.18333e-50	1	Ube2b
Ier5	5.66927e-73	0.807735	0.591	0.679	1.25291e-68	1	Ier5
Prdx6	1.54119e-18	0.803895	0.457	0.559	3.40603e-14	1	Prdx6
Il1f9	9.63092e-196	0.800411	0.15	0.015	2.12843e-191	1	Il1f9
Fam32a	1.20654e-10	0.799252	0.355	0.421	2.66646e-06	1	Fam32a
Mmp8	4.10884e-111	0.798365	0.24	0.091	9.08054e-107	1	Mmp8
Jdp2	3.82365e-27	0.793501	0.213	0.156	8.45027e-23	1	Jdp2
Cd300lf	5.31921e-24	0.791066	0.409	0.462	1.17555e-19	1	Cd300lf
Pilra	2.86806e-29	0.790735	0.385	0.388	6.3384e-25	1	Pilra
Gm26532	1.85304e-11	0.779246	0.276	0.279	4.09522e-07	1	Gm26532
Slc40a1	1.60948e-80	0.776449	0.209	0.09	3.55695e-76	1	Slc40a1
Themis2	3.19289e-21	0.776289	0.29	0.269	7.05629e-17	1	Themis2
Nfkbid	1.02381e-11	0.775534	0.276	0.278	2.26263e-07	1	Nfkbid
Dedd2	3.82258e-14	0.772875	0.157	0.12	8.4479e-10	1	Dedd2
Malat1	0	0.75479	1	0.99	0	1	Malat1
Fosl2	2.70714e-27	0.751965	0.5	0.623	5.98278e-23	1	Fosl2
Cebpb	0	0.748111	0.98	0.95	0	1	Cebpb
Plek	3.74197e-60	0.747825	0.623	0.767	8.26976e-56	1	Plek
Neurl3	2.01435e-17	0.729957	0.304	0.286	4.45171e-13	1	Neurl3
Dusp2	1.1873e-11	0.728597	0.269	0.252	2.62393e-07	1	Dusp2
Smox	1.32833e-09	0.725094	0.196	0.179	2.93561e-05	1	Smox
Ncf1	7.89542e-07	0.724573	0.396	0.517	0.0174489	1	Ncf1
Igfbp6	3.89984e-113	0.723589	0.121	0.022	8.61866e-109	1	Igfbp6
Hist1h2bc	3.60838e-08	0.720717	0.252	0.258	0.000797452	1	Hist1h2bc
Timp2	9.01371e-23	0.718684	0.291	0.262	1.99203e-18	1	Timp2
Sh2d3c	2.98741e-39	0.716617	0.165	0.092	6.60218e-35	1	Sh2d3c
Tspan13	6.3533e-23	0.713925	0.231	0.184	1.40408e-18	1	Tspan13
Vasp	1.27819e-29	0.712526	0.523	0.682	2.8248e-25	1	Vasp
Zcchc6	4.02688e-11	0.711054	0.439	0.583	8.89941e-07	1	Zcchc6
Adipor1	4.24287e-07	0.708708	0.409	0.549	0.00937674	1	Adipor1
Slc22a15	5.21453e-49	0.708707	0.155	0.074	1.15241e-44	1	Slc22a15
Rab7	2.01784e-09	0.706839	0.472	0.678	4.45942e-05	1	Rab7
Mapk13	4.77229e-86	0.704437	0.173	0.062	1.05468e-81	1	Mapk13
Rdh12	1.31229e-142	0.704008	0.118	0.014	2.90015e-138	1	Rdh12
Neat1	1.05899e-169	0.703771	0.785	0.843	2.34036e-165	1	Neat1
Ubc	4.63041e-285	0.700596	0.886	0.929	1.02332e-280	1	Ubc
Basp1	4.54776e-30	0.698424	0.217	0.41	1.00505e-25	1	Basp1
Ptprc	8.84671e-158	0.68919	0.759	0.876	1.95512e-153	1	Ptprc
Rnf144a	1.05639e-82	0.682135	0.152	0.05	2.33461e-78	1	Rnf144a
Selenon	4.87403e-17	0.679817	0.174	0.132	1.07716e-12	1	Selenon
Ccnl1	1.00912e-48	0.678208	0.592	0.757	2.23016e-44	1	Ccnl1
Tyrobp	0	0.671158	0.99	0.987	0	1	Tyrobp
Zfp36l1	7.53348e-12	0.667348	0.382	0.422	1.6649e-07	1	Zfp36l1
Cd300lb	1.30887e-23	0.664572	0.162	0.108	2.8926e-19	1	Cd300lb
Nlrp12	7.79984e-191	0.663671	0.113	0.004	1.72377e-186	1	Nlrp12
Xylt1	2.04991e-15	0.66269	0.194	0.159	4.53031e-11	1	Xylt1
Scgb1a1	0	0.662499	0.892	0.952	0	1	Scgb1a1
Slfn2	3.89113e-26	0.657636	0.547	0.698	8.5994e-22	1	Slfn2
Tnfaip3	2.11137e-08	0.651914	0.391	0.462	0.000466613	1	Tnfaip3
Ipcef1	8.72244e-84	0.647416	0.134	0.039	1.92766e-79	1	Ipcef1
Gpcpd1	4.80681e-23	0.646226	0.542	0.707	1.0623e-18	1	Gpcpd1
Lpcat2	6.13422e-10	0.644437	0.269	0.271	1.35566e-05	1	Lpcat2
Pi16	2.40705e-48	0.644117	0.175	0.09	5.31959e-44	1	Pi16
Pilrb2	1.1319e-16	0.642222	0.198	0.158	2.5015e-12	1	Pilrb2
Osgin1	3.70245e-52	0.64075	0.118	0.045	8.18242e-48	1	Osgin1
Vegfa	7.80183e-07	0.63797	0.124	0.102	0.0172421	1	Vegfa
Ier3	3.74193e-85	0.635663	0.558	0.489	8.26966e-81	1	Ier3
A530064D06Rik	9.0361e-71	0.634203	0.144	0.051	1.99698e-66	1	A530064D06Rik
Pstpip1	5.86304e-08	0.632834	0.233	0.23	0.00129573	1	Pstpip1
Srsf5	4.49639e-100	0.632289	0.689	0.85	9.93701e-96	1	Srsf5
H3f3b	0	0.630906	0.957	0.983	0	1	H3f3b
Slfn4	1.05877e-68	0.629996	0.107	0.029	2.33989e-64	1	Slfn4
Dgat2	1.3723e-08	0.624083	0.165	0.144	0.000303277	1	Dgat2
Zfp36	5.04897e-103	0.613714	0.748	0.823	1.11582e-98	1	Zfp36
Tarm1	1.01449e-58	0.611248	0.116	0.04	2.24202e-54	1	Tarm1
Fam122a	1.09784e-11	0.61091	0.148	0.117	2.42623e-07	1	Fam122a
Gm20406	3.02706e-103	0.61034	0.116	0.022	6.6898e-99	1	Gm20406
Trpm2	4.97765e-73	0.606068	0.131	0.042	1.10006e-68	1	Trpm2
Tacstd2	6.65508e-75	0.605539	0.11	0.029	1.47077e-70	1	Tacstd2
Smim3	1.16862e-06	0.59972	0.172	0.159	0.0258265	1	Smim3
Mrgpra2b	4.74024e-134	0.595416	0.11	0.012	1.04759e-129	1	Mrgpra2b
Gm34084	6.32622e-25	0.589422	0.145	0.09	1.39809e-20	1	Gm34084
Ddx5	6.01585e-227	0.588109	0.851	0.943	1.3295e-222	1	Ddx5
Itgam	5.31249e-13	0.584013	0.354	0.379	1.17406e-08	1	Itgam
Rcsd1	7.29304e-17	0.583786	0.164	0.121	1.61176e-12	1	Rcsd1
Sftpc	0	0.583293	0.892	0.962	0	1	Sftpc
Emb	2.59292e-13	0.582449	0.411	0.465	5.73036e-09	1	Emb
4833407H14Rik	1.08406e-37	0.577743	0.128	0.062	2.39578e-33	1	4833407H14Rik
Dhrs9	1.51988e-117	0.574142	0.113	0.017	3.35893e-113	1	Dhrs9
Eif5	1.26097e-31	0.574079	0.597	0.825	2.78675e-27	1	Eif5
Siglece	8.00288e-10	0.569872	0.146	0.119	1.76864e-05	1	Siglece
9830107B12Rik	9.74022e-104	0.569566	0.106	0.018	2.15259e-99	1	9830107B12Rik
Anxa1	8.74837e-26	0.569123	0.566	0.713	1.93339e-21	1	Anxa1
Rab44	1.89208e-15	0.568394	0.161	0.121	4.18149e-11	1	Rab44
Eif1	0	0.565885	0.955	0.982	0	1	Eif1
Ncf4	5.01851e-13	0.565527	0.431	0.508	1.10909e-08	1	Ncf4
Tbc1d15	8.09444e-08	0.557293	0.212	0.331	0.00178887	1	Tbc1d15
Hectd1	1.24736e-09	0.553471	0.291	0.488	2.75666e-05	1	Hectd1
Picalm	1.66995e-12	0.55192	0.538	0.758	3.69059e-08	1	Picalm
Eln	6.66942e-13	0.55152	0.208	0.344	1.47394e-08	1	Eln
Ier2	6.65563e-46	0.55048	0.655	0.803	1.47089e-41	1	Ier2
Padi4	1.18006e-117	0.547494	0.11	0.016	2.60792e-113	1	Padi4
Lcp1	5.05389e-130	0.546001	0.786	0.896	1.11691e-125	1	Lcp1
Ago2	1.46042e-08	0.545915	0.251	0.401	0.000322754	1	Ago2
1600010M07Rik	4.43831e-17	0.537279	0.139	0.096	9.80866e-13	1	1600010M07Rik
Bcl3	3.07868e-07	0.532887	0.142	0.121	0.00680388	1	Bcl3
Mrpl33	1.55831e-12	0.532703	0.535	0.767	3.44385e-08	1	Mrpl33
Cyld	1.23624e-06	0.531956	0.181	0.273	0.0273208	1	Cyld
Ncf2	6.39347e-18	0.53097	0.564	0.795	1.41296e-13	1	Ncf2
Rasgrp4	1.3279e-13	0.527334	0.144	0.107	2.93466e-09	1	Rasgrp4
Tgif1	1.56201e-19	0.526723	0.227	0.405	3.45204e-15	1	Tgif1
Mir142hg	8.89844e-30	0.521482	0.104	0.05	1.96655e-25	1	Mir142hg
Washc2	6.96688e-14	0.51923	0.21	0.356	1.53968e-09	1	Washc2
Limd2	2.00461e-06	0.517721	0.333	0.374	0.0443018	1	Limd2
Nr4a1	3.82262e-22	0.515217	0.592	0.69	8.448e-18	1	Nr4a1
Lcn2	3.28542e-197	0.509688	0.348	0.122	7.26078e-193	1	Lcn2
Ostf1	1.21312e-74	0.504501	0.681	0.872	2.681e-70	1	Ostf1
Plaur	4.4754e-14	0.503795	0.562	0.749	9.89063e-10	1	Plaur
Tmem189	8.55047e-34	0.502488	0.194	0.391	1.88965e-29	1	Tmem189
Atg3	2.09194e-07	0.500095	0.331	0.555	0.0046232	1	Atg3

## Sheet: Cluster 2
	p_val	avg_logFC	pct.1	pct.2	p_val_adj	cluster	gene
Plac8	0	3.27342	0.98	0.116	0	2	Plac8
Ifitm3	0	2.38629	0.985	0.355	0	2	Ifitm3
Ifi27l2a	0	1.71793	0.767	0.203	0	2	Ifi27l2a
Pou2f2	0	1.58097	0.676	0.12	0	2	Pou2f2
S100a4	0	1.57494	0.754	0.094	0	2	S100a4
Ly6e	0	1.50566	0.939	0.442	0	2	Ly6e
Itga4	0	1.41399	0.849	0.258	0	2	Itga4
Napsa	0	1.4099	0.902	0.344	0	2	Napsa
Ifitm6	0	1.37781	0.863	0.103	0	2	Ifitm6
Ms4a6c	0	1.33681	0.752	0.224	0	2	Ms4a6c
Slc12a2	0	1.29256	0.371	0.049	0	2	Slc12a2
Adgre4	0	1.28149	0.499	0.021	0	2	Adgre4
Ly6c2	0	1.20037	0.422	0.037	0	2	Ly6c2
Clec4a3	0	1.15301	0.735	0.244	0	2	Clec4a3
Clec4a1	0	1.11679	0.641	0.078	0	2	Clec4a1
Ccr2	0	1.11231	0.551	0.126	0	2	Ccr2
Treml4	0	1.10023	0.447	0.079	0	2	Treml4
Ltb4r1	0	1.09504	0.703	0.12	0	2	Ltb4r1
Eno3	0	1.08103	0.327	0.026	0	2	Eno3
Ace	0	1.07189	0.365	0.039	0	2	Ace
Gpr141	0	1.06846	0.612	0.059	0	2	Gpr141
Fyb	0	1.04573	0.867	0.282	0	2	Fyb
Rnase6	0	1.03339	0.599	0.1	0	2	Rnase6
Myo1g	0	1.02389	0.711	0.307	0	2	Myo1g
Gngt2	2.64396e-207	1.02228	0.671	0.456	5.84315e-203	2	Gngt2
Pld4	0	0.991838	0.786	0.34	0	2	Pld4
Smpdl3a	0	0.970552	0.847	0.477	0	2	Smpdl3a
Coro1a	0	0.941105	0.987	0.836	0	2	Coro1a
Grk3	5.81322e-270	0.93877	0.443	0.158	1.28472e-265	2	Grk3
Ms4a4c	0	0.932166	0.387	0.021	0	2	Ms4a4c
Samhd1	0	0.924475	0.928	0.606	0	2	Samhd1
Lyz2	0	0.921727	0.991	0.85	0	2	Lyz2
Nupr1	0	0.916457	0.546	0.2	0	2	Nupr1
Cytip	0	0.904303	0.91	0.564	0	2	Cytip
Stap1	0	0.890363	0.463	0.084	0	2	Stap1
Ifngr1	0	0.881904	0.852	0.494	0	2	Ifngr1
Rap1a	0	0.847718	0.867	0.577	0	2	Rap1a
Irf5	0	0.838728	0.628	0.213	0	2	Irf5
Crip1	0	0.825182	0.826	0.459	0	2	Crip1
Trps1	0	0.824175	0.691	0.316	0	2	Trps1
Hpgd	6.97161e-269	0.821679	0.461	0.149	1.54072e-264	2	Hpgd
Pmaip1	0	0.820133	0.505	0.155	0	2	Pmaip1
Cd300a	0	0.81801	0.818	0.427	0	2	Cd300a
Zbp1	0	0.816597	0.436	0.069	0	2	Zbp1
Itgal	0	0.807803	0.786	0.47	0	2	Itgal
Tppp3	4.62067e-241	0.803511	0.371	0.112	1.02117e-236	2	Tppp3
Csf1r	0	0.795269	0.797	0.342	0	2	Csf1r
Ifi204	0	0.788997	0.542	0.128	0	2	Ifi204
Rap1b	0	0.787408	0.959	0.794	0	2	Rap1b
Fam49a	0	0.784682	0.43	0.073	0	2	Fam49a
Rras	2.68241e-293	0.781143	0.465	0.165	5.92813e-289	2	Rras
Ikbkb	0	0.772324	0.676	0.345	0	2	Ikbkb
Rasgrp2	0	0.750471	0.527	0.117	0	2	Rasgrp2
Irf7	0	0.747676	0.423	0.053	0	2	Irf7
Spn	2.20359e-289	0.744532	0.311	0.059	4.86993e-285	2	Spn
Zfyve9	0	0.74168	0.364	0.064	0	2	Zfyve9
Stk10	3.36227e-223	0.740376	0.607	0.339	7.43061e-219	2	Stk10
Tmsb101	0	0.740141	0.909	0.62	0	2	Tmsb10
Nrros	0	0.739663	0.656	0.31	0	2	Nrros
Anp32a	1.23287e-191	0.737582	0.677	0.458	2.72464e-187	2	Anp32a
Metrnl	7.78089e-242	0.716673	0.629	0.347	1.71958e-237	2	Metrnl
BC028528	0	0.715553	0.446	0.125	0	2	BC028528
Nr4a11	0	0.709744	0.916	0.6	0	2	Nr4a1
Nfil3	7.55516e-307	0.704631	0.657	0.318	1.66969e-302	2	Nfil3
Arhgef10l	0	0.704152	0.353	0.032	0	2	Arhgef10l
Fcgr4	4.81131e-110	0.696667	0.443	0.265	1.0633e-105	2	Fcgr4
Arl5c	0	0.695547	0.375	0.064	0	2	Arl5c
Foxn3	4.08005e-214	0.692285	0.561	0.293	9.01691e-210	2	Foxn3
Lst11	0	0.688671	0.935	0.553	0	2	Lst1
Plbd1	0	0.68008	0.673	0.173	0	2	Plbd1
Vcan	3.65749e-252	0.678863	0.255	0.043	8.08305e-248	2	Vcan
Mndal	4.84757e-265	0.678517	0.416	0.131	1.07131e-260	2	Mndal
Klf4	7.1447e-183	0.677913	0.71	0.472	1.57898e-178	2	Klf4
Nxpe4	0	0.677585	0.315	0.009	0	2	Nxpe4
Emp3	1.70166e-286	0.670756	0.883	0.67	3.76068e-282	2	Emp3
Sat1	0	0.668609	0.936	0.784	0	2	Sat1
Ms4a6b	0	0.666255	0.43	0.108	0	2	Ms4a6b
Smpdl3b	9.13832e-260	0.664775	0.277	0.053	2.01957e-255	2	Smpdl3b
Psma7	5.07907e-307	0.656165	0.843	0.616	1.12247e-302	2	Psma7
Nr4a2	1.4939e-214	0.653775	0.428	0.153	3.30153e-210	2	Nr4a2
Jarid2	3.06159e-269	0.651186	0.436	0.144	6.76612e-265	2	Jarid2
Tmem51	2.9602e-222	0.649947	0.348	0.109	6.54204e-218	2	Tmem51
Tln1	5.87315e-292	0.649222	0.823	0.545	1.29797e-287	2	Tln1
H3f3a	0	0.643774	0.987	0.952	0	2	H3f3a
Ptprj	2.63523e-187	0.640936	0.437	0.192	5.82386e-183	2	Ptprj
Adgre51	0	0.638139	0.844	0.329	0	2	Adgre5
Ptpn18	3.36161e-300	0.635524	0.802	0.454	7.42915e-296	2	Ptpn18
Prdx5	0	0.632503	0.945	0.837	0	2	Prdx5
Ly86	1.49937e-281	0.62956	0.555	0.207	3.31361e-277	2	Ly86
Ptpro	0	0.624562	0.365	0.061	0	2	Ptpro
Rpl27a	0	0.621781	0.993	0.872	0	2	Rpl27a
Lyn	8.7126e-295	0.620392	0.82	0.559	1.92548e-290	2	Lyn
Dusp161	8.3329e-144	0.616692	0.466	0.234	1.84157e-139	2	Dusp16
Mafb	2.42516e-154	0.616673	0.388	0.152	5.35961e-150	2	Mafb
Psmb8	3.52851e-243	0.616028	0.741	0.492	7.79802e-239	2	Psmb8
Filip1l	2.2263e-140	0.610116	0.501	0.296	4.92013e-136	2	Filip1l
B2m	0	0.607082	0.979	0.87	0	2	B2m
Plxnb2	5.45267e-206	0.606941	0.437	0.179	1.20504e-201	2	Plxnb2
Pid1	3.88464e-188	0.604543	0.452	0.2	8.58506e-184	2	Pid1
Cd48	2.64657e-177	0.604225	0.617	0.386	5.84892e-173	2	Cd48
Cfh	8.49527e-264	0.603802	0.412	0.12	1.87745e-259	2	Cfh
Itgb7	0	0.60316	0.397	0.066	0	2	Itgb7
Gm21188	0	0.602493	0.288	0.019	0	2	Gm21188
Susd3	0	0.599624	0.348	0.056	0	2	Susd3
Cybb1	2.33258e-287	0.598372	0.948	0.607	5.15501e-283	2	Cybb
Klf13	3.23581e-237	0.596648	0.749	0.493	7.15114e-233	2	Klf13
Eif3f	2.70274e-274	0.595045	0.855	0.622	5.97305e-270	2	Eif3f
Cst3	0	0.594525	0.991	0.843	0	2	Cst3
Thbs11	4.91008e-262	0.588714	0.813	0.422	1.08513e-257	2	Thbs1
Gm9733	0	0.582472	0.397	0.065	0	2	Gm9733
Rbpms	1.04848e-148	0.578928	0.4	0.185	2.31715e-144	2	Rbpms
Camk2d	1.19829e-149	0.578572	0.665	0.45	2.64822e-145	2	Camk2d
Fam49b	1.82528e-283	0.575693	0.884	0.686	4.03387e-279	2	Fam49b
Ptpn1	4.42084e-262	0.574808	0.821	0.586	9.77005e-258	2	Ptpn1
Ly6i	0	0.574541	0.231	0.013	0	2	Ly6i
Gpx1	0	0.573352	0.97	0.802	0	2	Gpx1
Lair1	2.4323e-51	0.573225	0.301	0.196	5.37537e-47	2	Lair1
Atp1a1	5.10563e-145	0.571809	0.646	0.448	1.12834e-140	2	Atp1a1
Arl6ip5	5.5977e-174	0.570997	0.498	0.267	1.23709e-169	2	Arl6ip5
Add3	1.58896e-198	0.570653	0.557	0.29	3.51159e-194	2	Add3
Emilin21	3.00079e-282	0.570614	0.694	0.333	6.63174e-278	2	Emilin2
Acer3	1.30858e-166	0.570406	0.428	0.203	2.89195e-162	2	Acer3
Id3	1.11569e-58	0.569673	0.318	0.191	2.46568e-54	2	Id3
Cbfa2t3	1.32807e-151	0.564562	0.328	0.121	2.93503e-147	2	Cbfa2t3
Gfpt1	3.09103e-78	0.564246	0.326	0.187	6.83117e-74	2	Gfpt1
Ncf41	1.77365e-261	0.561732	0.752	0.42	3.91976e-257	2	Ncf4
Slfn5	3.42189e-191	0.559372	0.297	0.082	7.56237e-187	2	Slfn5
Epsti1	0	0.555304	0.556	0.18	0	2	Epsti1
Adssl1	7.1576e-275	0.552686	0.463	0.145	1.58183e-270	2	Adssl1
Hck	2.59045e-181	0.551144	0.597	0.347	5.72488e-177	2	Hck
Hfe	7.584e-125	0.545796	0.322	0.136	1.67606e-120	2	Hfe
Snrpb	2.76737e-208	0.540968	0.8	0.579	6.1159e-204	2	Snrpb
Aldh2	2.32694e-202	0.540177	0.653	0.391	5.14254e-198	2	Aldh2
Camkk2	5.851e-169	0.540001	0.381	0.157	1.29307e-164	2	Camkk2
Emb1	2.15613e-243	0.537327	0.721	0.381	4.76505e-239	2	Emb
Mef2c	1.93129e-227	0.536097	0.467	0.164	4.26815e-223	2	Mef2c
Smchd1	3.82959e-156	0.535821	0.522	0.292	8.46339e-152	2	Smchd1
Sp100	4.8848e-212	0.533781	0.411	0.148	1.07954e-207	2	Sp100
Glud1	1.86324e-197	0.532182	0.747	0.523	4.11776e-193	2	Glud1
Foxp1	3.94045e-162	0.530489	0.502	0.252	8.70839e-158	2	Foxp1
Fau	0	0.527838	0.996	0.985	0	2	Fau
Cd83	7.75636e-157	0.526131	0.608	0.339	1.71415e-152	2	Cd83
C3	1.91291e-173	0.524008	0.503	0.249	4.22753e-169	2	C3
Cx3cr1	8.78446e-281	0.523842	0.418	0.104	1.94136e-276	2	Cx3cr1
F13a1	3.61938e-264	0.523205	0.315	0.061	7.99883e-260	2	F13a1
Cd300e	2.08952e-234	0.522201	0.139	0.006	4.61783e-230	2	Cd300e
H2-K1	2.48198e-153	0.520186	0.876	0.71	5.48518e-149	2	H2-K1
Pla2g71	6.23034e-281	0.519969	0.712	0.29	1.3769e-276	2	Pla2g7
Rap1gap2	6.23399e-296	0.518321	0.278	0.04	1.37771e-291	2	Rap1gap2
Pip4k2a	1.85644e-156	0.518217	0.525	0.286	4.10273e-152	2	Pip4k2a
Arhgdib	4.87154e-287	0.516887	0.927	0.789	1.07661e-282	2	Arhgdib
Bri3bp	3.45744e-157	0.51541	0.403	0.179	7.64094e-153	2	Bri3bp
Cd300c2	1.84088e-132	0.515033	0.789	0.606	4.06833e-128	2	Cd300c2
F10	5.43208e-165	0.514534	0.52	0.266	1.20049e-160	2	F10
Ccdc88c	7.29289e-167	0.511847	0.322	0.11	1.61173e-162	2	Ccdc88c
Msn	7.06767e-168	0.511704	0.872	0.713	1.56195e-163	2	Msn
Limd21	5.39324e-280	0.511407	0.681	0.281	1.19191e-275	2	Limd2
Ccdc12	7.32757e-182	0.509223	0.678	0.447	1.61939e-177	2	Ccdc12
Ceacam1	3.4226e-170	0.506965	0.259	0.073	7.56394e-166	2	Ceacam1
Agpat4	2.15325e-125	0.506486	0.492	0.289	4.75868e-121	2	Agpat4
Slc11a1	5.55461e-221	0.506139	0.507	0.195	1.22757e-216	2	Slc11a1
Il6ra	2.16387e-192	0.505929	0.579	0.298	4.78216e-188	2	Il6ra
Gm6377	2.0766e-122	0.505592	0.328	0.141	4.58928e-118	2	Gm6377
Mcub	1.48223e-186	0.504658	0.374	0.14	3.27573e-182	2	Mcub
Gm2a	4.91453e-210	0.504259	0.804	0.545	1.08611e-205	2	Gm2a
Ap1s2	5.37182e-168	0.503857	0.446	0.206	1.18717e-163	2	Ap1s2
Ifi207	7.57898e-164	0.503004	0.46	0.214	1.67495e-159	2	Ifi207
Lsp1	3.61771e-288	0.502628	0.951	0.754	7.99514e-284	2	Lsp1
Naga	1.74684e-67	0.501571	0.415	0.286	3.86052e-63	2	Naga
Gpr132	1.04901e-278	0.501181	0.493	0.153	2.31832e-274	2	Gpr132
Mbp	6.54279e-175	0.501081	0.477	0.224	1.44596e-170	2	Mbp

## Sheet: Cluster 3
	p_val	avg_logFC	pct.1	pct.2	p_val_adj	cluster	gene
Pf4	0	3.29555	0.506	0.018	0	3	Pf4
C1qa	0	3.1852	0.603	0.016	0	3	C1qa
C1qb	0	3.11858	0.65	0.028	0	3	C1qb
C1qc	0	2.74769	0.61	0.017	0	3	C1qc
Apoe	0	2.62919	0.881	0.461	0	3	Apoe
Ccl7	0	2.02042	0.295	0.021	0	3	Ccl7
Ccl2	0	1.99221	0.435	0.086	0	3	Ccl2
Ccl12	0	1.95954	0.354	0.007	0	3	Ccl12
Cd74	0	1.90696	0.552	0.165	0	3	Cd74
Selenop	0	1.72077	0.76	0.407	0	3	Selenop
Ms4a7	0	1.66429	0.488	0.052	0	3	Ms4a7
Lgmn	0	1.61925	0.831	0.409	0	3	Lgmn
Dab2	0	1.6105	0.843	0.286	0	3	Dab2
H2-Ab1	3.17419e-237	1.60299	0.31	0.064	7.01496e-233	3	H2-Ab1
H2-Aa	8.0677e-206	1.56129	0.299	0.069	1.78296e-201	3	H2-Aa
H2-Eb1	1.43385e-213	1.54042	0.288	0.06	3.16882e-209	3	H2-Eb1
Sdc4	0	1.50349	0.48	0.057	0	3	Sdc4
Fcrls	0	1.49682	0.428	0.003	0	3	Fcrls
Maf	0	1.43339	0.497	0.072	0	3	Maf
Aif1	0	1.31522	0.677	0.13	0	3	Aif1
Ccl24	0	1.27824	0.178	0.004	0	3	Ccl24
Tmem176b	0	1.25405	0.529	0.106	0	3	Tmem176b
Cd831	0	1.18994	0.768	0.325	0	3	Cd83
Cx3cr11	0	1.14329	0.483	0.11	0	3	Cx3cr1
Rgs10	0	1.14098	0.781	0.279	0	3	Rgs10
Stab1	0	1.12297	0.399	0.023	0	3	Stab1
Mafb1	0	1.11042	0.555	0.134	0	3	Mafb
Fcgr2b	0	1.10796	0.673	0.149	0	3	Fcgr2b
Igfbp4	0	1.07404	0.409	0.058	0	3	Igfbp4
C3ar1	0	1.03921	0.497	0.033	0	3	C3ar1
Mrc11	5.37034e-216	1.03036	0.696	0.34	1.18684e-211	3	Mrc1
Mgl2	0	1.02718	0.234	0.005	0	3	Mgl2
Gas6	0	1.02437	0.333	0.039	0	3	Gas6
Tmem176a	0	0.994157	0.485	0.088	0	3	Tmem176a
Ly861	0	0.972262	0.686	0.203	0	3	Ly86
Cxcl1	1.06951e-102	0.971392	0.283	0.107	2.36363e-98	3	Cxcl1
Cxcl16	0	0.967369	0.488	0.058	0	3	Cxcl16
Gatm	0	0.952635	0.449	0.048	0	3	Gatm
Igf1	5.0157e-295	0.950328	0.407	0.099	1.10847e-290	3	Igf1
H2-DMa	3.61195e-230	0.936375	0.651	0.335	7.98241e-226	3	H2-DMa
Csf1r1	0	0.928084	0.793	0.369	0	3	Csf1r
Cd86	0	0.912563	0.645	0.16	0	3	Cd86
Ehd4	1.54699e-303	0.9047	0.663	0.285	3.41885e-299	3	Ehd4
Ctsc	0	0.904657	0.924	0.582	0	3	Ctsc
F13a11	4.13909e-145	0.900686	0.28	0.082	9.14738e-141	3	F13a1
Fcgrt	0	0.898795	0.747	0.355	0	3	Fcgrt
Snx6	4.80647e-230	0.89277	0.588	0.267	1.06223e-225	3	Snx6
Mef2c1	0	0.882386	0.577	0.161	0	3	Mef2c
Trem2	3.42582e-246	0.874868	0.606	0.273	7.57107e-242	3	Trem2
Adgre1	0	0.871502	0.697	0.309	0	3	Adgre1
Ms4a6d	0	0.842965	0.704	0.29	0	3	Ms4a6d
Blvrb	3.25485e-185	0.839294	0.633	0.337	7.19321e-181	3	Blvrb
Jun	2.65205e-153	0.823395	0.74	0.474	5.86103e-149	3	Jun
Ctsh	0	0.801035	0.879	0.524	0	3	Ctsh
Hpgd1	0	0.796323	0.559	0.149	0	3	Hpgd
Hpgds	0	0.784117	0.411	0.093	0	3	Hpgds
Snx2	1.06325e-196	0.777144	0.637	0.335	2.34979e-192	3	Snx2
Snx5	7.72824e-282	0.761414	0.741	0.377	1.70794e-277	3	Snx5
Rnase4	4.67349e-276	0.747616	0.506	0.164	1.03284e-271	3	Rnase4
Trf	1.68201e-253	0.733924	0.82	0.472	3.71725e-249	3	Trf
Ifi2071	7.419e-217	0.725218	0.538	0.214	1.6396e-212	3	Ifi207
Itgb5	3.91643e-282	0.724262	0.564	0.208	8.65531e-278	3	Itgb5
Abca1	8.80748e-215	0.716577	0.449	0.151	1.94645e-210	3	Abca1
Dok2	0	0.710087	0.475	0.115	0	3	Dok2
Gpr34	0	0.700786	0.347	0.023	0	3	Gpr34
H2-DMb1	3.32903e-117	0.695682	0.328	0.13	7.35716e-113	3	H2-DMb1
Rgs1	5.49558e-161	0.675654	0.457	0.189	1.21452e-156	3	Rgs1
Cltc	1.73407e-175	0.659536	0.738	0.449	3.83229e-171	3	Cltc
Anxa3	1.355e-253	0.658002	0.663	0.303	2.99455e-249	3	Anxa3
Ctsb	5.61045e-144	0.657337	0.93	0.671	1.23991e-139	3	Ctsb
Bmp2	2.87251e-228	0.656885	0.132	0.005	6.34824e-224	3	Bmp2
Rasgef1b	5.99896e-289	0.651988	0.46	0.123	1.32577e-284	3	Rasgef1b
Fcgr1	4.65685e-277	0.65188	0.54	0.177	1.02916e-272	3	Fcgr1
Lyve1	1.56636e-98	0.643868	0.146	0.033	3.46166e-94	3	Lyve1
Ms4a6b1	1.38586e-291	0.641564	0.474	0.119	3.06275e-287	3	Ms4a6b
Egr1	7.91883e-102	0.637852	0.612	0.364	1.75006e-97	3	Egr1
Vcam1	1.36251e-185	0.631618	0.159	0.017	3.01115e-181	3	Vcam1
Tcf4	6.39459e-228	0.630925	0.48	0.167	1.4132e-223	3	Tcf4
Tmem37	0	0.629765	0.343	0.017	0	3	Tmem37
Ms4a6c1	0	0.625693	0.787	0.248	0	3	Ms4a6c
Wwp1	1.99361e-184	0.624204	0.395	0.139	4.40588e-180	3	Wwp1
Clta	3.6851e-266	0.621551	0.962	0.738	8.14406e-262	3	Clta
Rab3il1	0	0.6201	0.408	0.074	0	3	Rab3il1
Zfhx3	0	0.619047	0.456	0.105	0	3	Zfhx3
Sash1	3.17263e-238	0.614548	0.38	0.104	7.01151e-234	3	Sash1
Pmepa1	4.57183e-150	0.607894	0.446	0.186	1.01037e-145	3	Pmepa1
Bst2	1.64678e-146	0.607776	0.598	0.327	3.63938e-142	3	Bst2
Ccnd1	3.57998e-280	0.605336	0.314	0.054	7.91176e-276	3	Ccnd1
Cfh1	7.69227e-220	0.603433	0.441	0.132	1.69999e-215	3	Cfh
Ccr21	1.18883e-126	0.601555	0.424	0.175	2.62731e-122	3	Ccr2
Atf3	5.4742e-136	0.601065	0.705	0.427	1.2098e-131	3	Atf3
Rpl3	6.40709e-303	0.600237	0.979	0.723	1.41597e-298	3	Rpl3
Gdi2	2.32121e-251	0.597644	0.907	0.618	5.12986e-247	3	Gdi2
Ckb	2.63008e-254	0.596337	0.491	0.15	5.81247e-250	3	Ckb
Grn1	6.99171e-158	0.588196	0.812	0.516	1.54517e-153	3	Grn
Ptpn181	4.91039e-226	0.582078	0.841	0.466	1.0852e-221	3	Ptpn18
Bin1	5.95787e-230	0.580922	0.449	0.148	1.31669e-225	3	Bin1
mt-Nd1	1.29554e-236	0.580121	0.978	0.777	2.86315e-232	3	mt-Nd1
Rps29	0	0.578325	0.987	0.817	0	3	Rps29
Marcks	2.14807e-147	0.5742	0.724	0.443	4.74724e-143	3	Marcks
Fn1	2.45549e-21	0.569994	0.54	0.468	5.42663e-17	3	Fn1
Fcgr3	1.41102e-206	0.568825	0.858	0.574	3.11835e-202	3	Fcgr3
Ntpcr	1.88663e-234	0.568224	0.443	0.14	4.16946e-230	3	Ntpcr
Unc93b1	1.68635e-212	0.565252	0.811	0.488	3.72683e-208	3	Unc93b1
Hexb	6.38651e-164	0.563681	0.648	0.365	1.41142e-159	3	Hexb
Ccr5	0	0.563335	0.324	0.036	0	3	Ccr5
Msr1	7.77646e-178	0.562578	0.458	0.18	1.7186e-173	3	Msr1
Clec4n	2.54814e-209	0.561767	0.768	0.406	5.6314e-205	3	Clec4n
Cxcl10	1.91798e-79	0.551359	0.176	0.054	4.23874e-75	3	Cxcl10
Smagp	1.45161e-277	0.545989	0.261	0.034	3.20806e-273	3	Smagp
Serinc3	1.57423e-95	0.541768	0.775	0.574	3.47906e-91	3	Serinc3
Plxdc2	3.2545e-240	0.537671	0.392	0.106	7.19245e-236	3	Plxdc2
Tnip3	1.15471e-67	0.537155	0.15	0.047	2.5519e-63	3	Tnip3
Bmyc	0	0.535597	0.387	0.072	0	3	Bmyc
Rpl12	4.74631e-254	0.533911	0.973	0.734	1.04893e-249	3	Rpl12
Ednrb	3.96277e-191	0.52755	0.157	0.016	8.75771e-187	3	Ednrb
Plekho1	9.55486e-208	0.526434	0.559	0.236	2.11162e-203	3	Plekho1
Cd163	5.77818e-289	0.524898	0.136	0.001	1.27698e-284	3	Cd163
Rpl10a	3.04993e-235	0.522524	0.97	0.723	6.74035e-231	3	Rpl10a
Cyfip1	1.7586e-153	0.516853	0.623	0.345	3.88651e-149	3	Cyfip1
Etv3	1.01791e-112	0.509472	0.326	0.126	2.24958e-108	3	Etv3
Rps4x	1.08937e-262	0.508864	0.995	0.804	2.40751e-258	3	Rps4x
Ap1b1	1.48688e-229	0.508179	0.36	0.092	3.28601e-225	3	Ap1b1
Rpl14	2.57473e-208	0.506758	0.961	0.72	5.69015e-204	3	Rpl14
Man1a	9.44067e-158	0.504572	0.338	0.11	2.08639e-153	3	Man1a
Ldhb	4.2512e-148	0.502655	0.359	0.128	9.39514e-144	3	Ldhb

## Sheet: Cluster 4
	p_val	avg_logFC	pct.1	pct.2	p_val_adj	cluster	gene
Camp	0	5.45746	0.979	0.019	0	4	Camp
Ngp	0	5.30371	0.984	0.02	0	4	Ngp
Ltf	0	4.17364	0.922	0.008	0	4	Ltf
Lcn21	0	3.73722	1	0.161	0	4	Lcn2
Stfa31	4.76617e-283	3.41475	0.975	0.196	1.05332e-278	4	Stfa3
Retnlg1	1.80635e-233	2.5687	0.922	0.168	3.99204e-229	4	Retnlg
BC1005301	4.40213e-244	2.48963	0.988	0.233	9.72872e-240	4	BC100530
Olfm41	3.53884e-144	2.34797	0.49	0.069	7.82083e-140	4	Olfm4
S100a81	1.50159e-157	2.1916	1	0.585	3.31852e-153	4	S100a8
Ifitm61	4.08526e-230	2.17225	0.992	0.245	9.02842e-226	4	Ifitm6
Mmp81	8.18151e-300	2.14766	0.856	0.113	1.80811e-295	4	Mmp8
S100a91	7.39207e-181	2.14096	1	0.398	1.63365e-176	4	S100a9
Stfa21	3.80264e-227	2.11584	0.984	0.22	8.40384e-223	4	Stfa2
Stfa11	8.13072e-180	2.01187	0.984	0.304	1.79689e-175	4	Stfa1
Gm54831	1.92653e-193	2.00549	0.971	0.277	4.25763e-189	4	Gm5483
Stfa2l11	3.13737e-193	1.88337	0.971	0.251	6.93358e-189	4	Stfa2l1
Anxa11	3.04712e-142	1.86491	0.996	0.67	6.73414e-138	4	Anxa1
Adpgk	0	1.86491	0.905	0.09	0	4	Adpgk
2010005H15Rik1	5.60394e-158	1.82997	0.926	0.264	1.23847e-153	4	2010005H15Rik
Wfdc211	5.92294e-181	1.81293	1	0.304	1.30897e-176	4	Wfdc21
Cd177	0	1.70759	0.815	0.012	0	4	Cd177
Pglyrp11	3.89538e-169	1.54984	0.992	0.297	8.60879e-165	4	Pglyrp1
Syne1	0	1.52265	0.798	0.086	0	4	Syne1
Ly6g	0	1.51023	0.646	0.01	0	4	Ly6g
Mmp91	1.30064e-194	1.39996	0.926	0.168	2.87442e-190	4	Mmp9
Cebpe	0	1.21364	0.634	0.045	0	4	Cebpe
Itgb2l	0	1.2091	0.626	0.007	0	4	Itgb2l
Aldh21	3.08016e-88	1.18045	0.852	0.437	6.80714e-84	4	Aldh2
Pnkp	2.22733e-125	1.09633	0.815	0.239	4.9224e-121	4	Pnkp
Ckap4	3.92695e-151	1.0688	0.654	0.119	8.67856e-147	4	Ckap4
Arhgdib1	3.29028e-108	1.04731	0.996	0.814	7.27152e-104	4	Arhgdib
B230208H11Rik	0	1.03045	0.568	0.026	0	4	B230208H11Rik
Ceacam10	0	1.03019	0.543	0.023	0	4	Ceacam10
Dgat11	1.0865e-103	1.02629	0.807	0.265	2.40118e-99	4	Dgat1
Trem31	8.79132e-139	1.00122	0.881	0.21	1.94288e-134	4	Trem3
Ltb4r11	5.1334e-112	0.988017	0.831	0.228	1.13448e-107	4	Ltb4r1
Chil11	6.03328e-161	0.968567	0.774	0.139	1.33336e-156	4	Chil1
Ly6c21	6.76368e-173	0.96528	0.704	0.105	1.49477e-168	4	Ly6c2
AA467197	3.88484e-148	0.942415	0.617	0.099	8.58549e-144	4	AA467197
Mapk131	3.36308e-210	0.932734	0.658	0.078	7.4324e-206	4	Mapk13
Rflnb1	8.10058e-221	0.919507	0.716	0.086	1.79023e-216	4	Rflnb
Adam81	4.78629e-123	0.918317	0.778	0.177	1.05777e-118	4	Adam8
Dhrs71	3.0471e-85	0.909162	0.86	0.364	6.73409e-81	4	Dhrs7
Thbs12	1.211e-73	0.908029	0.988	0.493	2.67632e-69	4	Thbs1
Krt83	0	0.906106	0.403	0.004	0	4	Krt83
Gadd45a1	2.85879e-75	0.892141	0.712	0.227	6.31792e-71	4	Gadd45a
Hsd11b1	3.3316e-115	0.886483	0.634	0.137	7.36283e-111	4	Hsd11b1
Prdx51	6.34016e-90	0.877472	0.996	0.856	1.40118e-85	4	Prdx5
Mgst2	8.17162e-79	0.867372	0.498	0.123	1.80593e-74	4	Mgst2
Rac21	5.95025e-79	0.852826	0.992	0.705	1.31501e-74	4	Rac2
Slc2a31	4.39887e-173	0.819447	0.654	0.086	9.7215e-169	4	Slc2a3
Hp1	2.74004e-74	0.793034	0.984	0.443	6.05548e-70	4	Hp
Msra	2.88506e-90	0.786524	0.642	0.177	6.37598e-86	4	Msra
Cnn2	1.36726e-69	0.780062	0.79	0.304	3.02165e-65	4	Cnn2
G0s21	1.69343e-72	0.766784	0.926	0.39	3.74248e-68	4	G0s2
Glrx	2.88625e-57	0.762447	0.778	0.378	6.37862e-53	4	Glrx
BC117090	1.39826e-259	0.75622	0.416	0.023	3.09015e-255	4	BC117090
Ncf11	3.80972e-54	0.750806	0.84	0.48	8.41949e-50	4	Ncf1
Slfn41	4.62842e-146	0.738283	0.403	0.041	1.02288e-141	4	Slfn4
Lta4h	2.51165e-31	0.730756	0.457	0.208	5.55075e-27	4	Lta4h
Tkt	1.62599e-54	0.728376	0.926	0.674	3.59345e-50	4	Tkt
Mrgpra2b1	2.58624e-199	0.726078	0.403	0.029	5.7156e-195	4	Mrgpra2b
Hmgb21	1.85105e-57	0.724493	0.979	0.694	4.09082e-53	4	Hmgb2
Asprv11	2.06628e-85	0.724228	0.794	0.207	4.56648e-81	4	Asprv1
Acpp	3.28614e-184	0.700767	0.428	0.037	7.26238e-180	4	Acpp
R3hdm41	1.39266e-56	0.688123	0.683	0.276	3.07779e-52	4	R3hdm4
St3gal5	2.99426e-99	0.679643	0.449	0.075	6.61731e-95	4	St3gal5
Itgam1	8.78891e-57	0.662883	0.835	0.363	1.94235e-52	4	Itgam
Triobp	2.57894e-49	0.655752	0.502	0.17	5.69946e-45	4	Triobp
Pygl1	4.85803e-46	0.642987	0.872	0.536	1.07363e-41	4	Pygl
Lbp	9.7948e-135	0.636089	0.362	0.037	2.16465e-130	4	Lbp
Stx111	1.54369e-85	0.633817	0.63	0.15	3.41156e-81	4	Stx11
F630028O10Rik1	6.64697e-68	0.631609	0.527	0.127	1.46898e-63	4	F630028O10Rik
Ncf42	5.76018e-51	0.623059	0.885	0.48	1.273e-46	4	Ncf4
Gm54161	9.27202e-74	0.621473	0.77	0.208	2.04912e-69	4	Gm5416
Zmpste24	9.42282e-13	0.614905	0.292	0.154	2.08244e-08	4	Zmpste24
Mettl9	2.37536e-36	0.613421	0.601	0.291	5.24954e-32	4	Mettl9
Mgst1	2.38088e-40	0.611395	0.889	0.581	5.26174e-36	4	Mgst1
Gpi1	1.69485e-39	0.602783	0.848	0.59	3.74561e-35	4	Gpi1
Cdadc1	6.44387e-43	0.599541	0.383	0.115	1.4241e-38	4	Cdadc1
Gpr27	9.52211e-235	0.588576	0.259	0.009	2.10439e-230	4	Gpr27
Tcp11l2	1.95795e-53	0.585774	0.514	0.159	4.32707e-49	4	Tcp11l2
Slc27a4	1.83925e-77	0.584692	0.436	0.089	4.06475e-73	4	Slc27a4
9830107B12Rik1	4.10004e-150	0.583332	0.37	0.033	9.06109e-146	4	9830107B12Rik
S100a111	5.45311e-50	0.583327	1	0.899	1.20514e-45	4	S100a11
Rasa2	5.22267e-45	0.57793	0.428	0.132	1.15421e-40	4	Rasa2
Ppm1m	2.08266e-50	0.573878	0.465	0.141	4.60269e-46	4	Ppm1m
Degs1	3.98944e-31	0.572972	0.753	0.47	8.81667e-27	4	Degs1
Cpne3	9.02372e-21	0.567985	0.477	0.265	1.99424e-16	4	Cpne3
Padi41	3.32969e-178	0.561264	0.399	0.032	7.35862e-174	4	Padi4
Tecr	1.62799e-29	0.559853	0.675	0.412	3.59785e-25	4	Tecr
Nhsl2	1.45143e-71	0.559336	0.403	0.079	3.20766e-67	4	Nhsl2
Prdx61	9.02484e-37	0.558835	0.827	0.527	1.99449e-32	4	Prdx6
Plbd11	4.98779e-53	0.55266	0.741	0.267	1.1023e-48	4	Plbd1
Cd24a1	1.5614e-56	0.544786	0.778	0.31	3.4507e-52	4	Cd24a
Cyfip2	2.57937e-46	0.541861	0.543	0.192	5.70041e-42	4	Cyfip2
Fcnb	4.60489e-102	0.540732	0.181	0.012	1.01768e-97	4	Fcnb
Orm1	0	0.540657	0.206	0.001	0	4	Orm1
Agpat2	1.86684e-53	0.537955	0.416	0.11	4.12572e-49	4	Agpat2
Sp140	1.21114e-37	0.535288	0.535	0.224	2.67662e-33	4	Sp140
Anxa31	3.7543e-29	0.531848	0.642	0.355	8.29701e-25	4	Anxa3
Cdk11b	1.64043e-27	0.528021	0.58	0.309	3.62536e-23	4	Cdk11b
Crispld2	1.50408e-193	0.52717	0.313	0.018	3.32401e-189	4	Crispld2
Golim4	7.14295e-31	0.524339	0.391	0.149	1.57859e-26	4	Golim4
Plaur1	1.62437e-32	0.523813	0.93	0.698	3.58985e-28	4	Plaur
Pram1	3.1295e-104	0.513179	0.35	0.043	6.9162e-100	4	Pram1
Lbr1	6.16137e-57	0.512749	0.63	0.202	1.36166e-52	4	Lbr
Fosl1	6.43534e-110	0.511299	0.263	0.023	1.42221e-105	4	Fosl1
Vasp1	3.013e-41	0.510613	0.922	0.636	6.65873e-37	4	Vasp
Adgrg3	4.6991e-189	0.510058	0.313	0.018	1.0385e-184	4	Adgrg3
S100a61	5.35766e-11	0.509413	0.823	0.702	1.18404e-06	4	S100a6
Lamtor4	4.04432e-24	0.507993	0.778	0.554	8.93795e-20	4	Lamtor4
Abtb1	1.38207e-44	0.506496	0.444	0.137	3.05438e-40	4	Abtb1

## Sheet: Cluster 5
	p_val	avg_logFC	pct.1	pct.2	p_val_adj	cluster	gene
Ccl4	5.14443e-235	4.18716	0.989	0.188	1.13692e-230	5	Ccl4
Il6	0	3.60735	0.957	0.037	0	5	Il6
Mcpt8	0	3.37899	0.827	0.001	0	5	Mcpt8
Ifitm11	2.13729e-228	3.24331	1	0.199	4.7234e-224	5	Ifitm1
Ccl31	5.82534e-152	3.19899	1	0.362	1.2874e-147	5	Ccl3
Cyp11a1	0	2.9128	0.978	0.001	0	5	Cyp11a1
Gata2	0	2.76745	0.892	0.01	0	5	Gata2
Rgs11	5.52356e-164	2.76434	0.924	0.221	1.22071e-159	5	Rgs1
Il4	0	2.76414	0.703	0.002	0	5	Il4
Prss34	0	2.73957	0.254	0.001	0	5	Prss34
Ier31	1.34121e-116	2.70209	0.984	0.499	2.96407e-112	5	Ier3
Cd69	0	2.57213	0.686	0.038	0	5	Cd69
Gm20186	4.59666e-308	2.46482	0.638	0.043	1.01586e-303	5	Gm20186
Hs3st1	0	2.43717	0.746	0.005	0	5	Hs3st1
Il13	0	2.36846	0.573	0.002	0	5	Il13
Hdc1	4.21625e-205	2.33483	1	0.21	9.31791e-201	5	Hdc
Dnaja1	6.67945e-106	2.28573	0.984	0.598	1.47616e-101	5	Dnaja1
Cd200r3	0	2.22704	0.881	0.002	0	5	Cd200r3
Ccl91	4.14018e-134	2.02941	0.989	0.367	9.1498e-130	5	Ccl9
Itk	0	1.98811	0.751	0.005	0	5	Itk
Tnfaip31	6.74625e-104	1.89434	0.951	0.436	1.49092e-99	5	Tnfaip3
Osm1	4.72742e-90	1.86027	0.908	0.393	1.04476e-85	5	Osm
Acod11	2.72511e-172	1.84981	0.762	0.109	6.0225e-168	5	Acod1
Lilr4b1	1.36997e-116	1.78243	0.989	0.442	3.02762e-112	5	Lilr4b
Ms4a2	0	1.77964	0.784	0	0	5	Ms4a2
Tax1bp1	3.52094e-104	1.75575	0.995	0.655	7.78128e-100	5	Tax1bp1
Nedd4	5.6136e-242	1.71042	0.854	0.111	1.24061e-237	5	Nedd4
Csf11	3.86371e-198	1.70262	0.751	0.09	8.53879e-194	5	Csf1
Furin	4.26121e-75	1.66166	0.805	0.35	9.41727e-71	5	Furin
Cpa3	0	1.65888	0.573	0.004	0	5	Cpa3
Sytl3	0	1.63588	0.681	0.002	0	5	Sytl3
Tbc1d4	9.17447e-224	1.60506	0.751	0.089	2.02756e-219	5	Tbc1d4
Slc18a2	0	1.56859	0.524	0.003	0	5	Slc18a2
Hgf	7.59124e-235	1.47717	0.584	0.048	1.67766e-230	5	Hgf
Sub1	1.9972e-94	1.4706	0.989	0.784	4.41382e-90	5	Sub1
Nlrp31	9.15157e-86	1.4705	0.941	0.465	2.0225e-81	5	Nlrp3
Gzmb	0	1.45901	0.2	0.002	0	5	Gzmb
Adora2b	1.53986e-175	1.42143	0.568	0.062	3.40309e-171	5	Adora2b
Tnfaip8	1.41464e-87	1.40989	0.914	0.455	3.12635e-83	5	Tnfaip8
Lat2	1.01673e-176	1.39543	0.703	0.099	2.24698e-172	5	Lat2
Il18rap1	9.81831e-219	1.38869	0.757	0.083	2.16985e-214	5	Il18rap
Neat11	1.95293e-73	1.36866	0.978	0.826	4.31597e-69	5	Neat1
Klf7	5.66302e-87	1.36084	0.827	0.307	1.25153e-82	5	Klf7
Frmd4b	1.75691e-103	1.34434	0.508	0.082	3.88277e-99	5	Frmd4b
Itgb71	1.04401e-128	1.31746	0.692	0.126	2.30726e-124	5	Itgb7
Ptgs21	3.37928e-48	1.31582	0.578	0.182	7.46821e-44	5	Ptgs2
Dusp5	3.81181e-66	1.30886	0.876	0.46	8.4241e-62	5	Dusp5
Ero1l	1.72925e-75	1.30156	0.627	0.177	3.82163e-71	5	Ero1l
Rgs2	1.15283e-44	1.29776	0.849	0.544	2.54774e-40	5	Rgs2
Cks2	7.50977e-21	1.29681	0.551	0.312	1.65966e-16	5	Cks2
Satb1	6.38556e-261	1.25806	0.524	0.032	1.41121e-256	5	Satb1
Wdr95	0	1.25176	0.503	0.001	0	5	Wdr95
Dapp1	6.18237e-84	1.25079	0.73	0.221	1.3663e-79	5	Dapp1
Spry2	0	1.23881	0.438	0.014	0	5	Spry2
Rab441	4.39934e-141	1.23438	0.719	0.121	9.72254e-137	5	Rab44
Klf5	1.30377e-299	1.21656	0.508	0.025	2.88134e-295	5	Klf5
Neurl31	5.1789e-78	1.20297	0.822	0.282	1.14454e-73	5	Neurl3
Mpc2	1.97779e-70	1.18347	0.924	0.619	4.37091e-66	5	Mpc2
Dhx40	2.31319e-37	1.1827	0.486	0.175	5.11215e-33	5	Dhx40
Syne11	1.49785e-143	1.18238	0.643	0.092	3.31026e-139	5	Syne1
Prkd3	9.81717e-70	1.18177	0.573	0.151	2.16959e-65	5	Prkd3
Atp1b1	4.0108e-198	1.1759	0.535	0.046	8.86387e-194	5	Atp1b1
Il1rl1	0	1.16994	0.465	0.014	0	5	Il1rl1
Hist1h1c	9.06835e-36	1.16774	0.535	0.219	2.00411e-31	5	Hist1h1c
Egr3	5.01991e-100	1.16705	0.454	0.063	1.1094e-95	5	Egr3
Skap1	0	1.13551	0.524	0.005	0	5	Skap1
Fcer1a	0	1.11977	0.411	0	0	5	Fcer1a
Aqp9	5.97356e-243	1.10619	0.557	0.04	1.32016e-238	5	Aqp9
Jund1	2.86524e-64	1.0994	0.973	0.814	6.33219e-60	5	Jund
Cdh1	9.99368e-86	1.08886	0.546	0.116	2.2086e-81	5	Cdh1
Nfkbia1	8.59506e-72	1.08302	1	0.778	1.89951e-67	5	Nfkbia
Mapkapk3	4.46241e-69	1.08077	0.67	0.22	9.86193e-65	5	Mapkapk3
2001-09-01	0	1.08055	0.503	0.014	0	5	2001-09-01
Gpr183	2.64979e-97	1.07769	0.373	0.045	5.85604e-93	5	Gpr183
Sptssa	9.90753e-30	1.07579	0.595	0.338	2.18956e-25	5	Sptssa
Jak2	1.73787e-78	1.07416	0.643	0.166	3.84069e-74	5	Jak2
Ikzf2	1.10712e-227	1.07044	0.449	0.027	2.44674e-223	5	Ikzf2
Csf2rb2	1.42247e-60	1.06024	0.546	0.156	3.14365e-56	5	Csf2rb2
Nabp11	4.59065e-44	1.05968	0.741	0.365	1.01453e-39	5	Nabp1
Alox15	0	1.04987	0.481	0.001	0	5	Alox15
Ets1	1.462e-113	1.04326	0.497	0.068	3.23103e-109	5	Ets1
Nfkb1	4.43607e-37	1.03799	0.757	0.449	9.80371e-33	5	Nfkb1
Plek1	1.49422e-51	1.03233	0.941	0.728	3.30222e-47	5	Plek
Csf2rb	4.05642e-46	1.02339	0.854	0.554	8.96469e-42	5	Csf2rb
2001-06-01	6.70529e-17	1.0144	0.692	0.513	1.48187e-12	5	Jun
Itga2	0	1.01016	0.438	0.006	0	5	Itga2
Mboat1	3.58737e-283	1.00632	0.389	0.015	7.9281e-279	5	Mboat1
Mfsd6	7.68962e-132	1.00162	0.562	0.074	1.69941e-127	5	Mfsd6
P2ry10	3.0566e-245	0.992634	0.422	0.021	6.75509e-241	5	P2ry10
Rora	8.73943e-49	0.990319	0.395	0.096	1.93141e-44	5	Rora
Cyp4f181	1.30664e-65	0.988218	0.876	0.371	2.88768e-61	5	Cyp4f18
Vps37b1	2.77333e-45	0.986014	0.605	0.215	6.12905e-41	5	Vps37b
Orai2	2.7891e-102	0.980526	0.578	0.104	6.16392e-98	5	Orai2
Alox5ap	2.48212e-79	0.978521	1	0.875	5.48548e-75	5	Alox5ap
Inpp4b	1.45786e-218	0.97608	0.416	0.024	3.22186e-214	5	Inpp4b
Ppp1r15a1	7.45593e-48	0.964475	0.816	0.4	1.64776e-43	5	Ppp1r15a
Nfkbiz1	1.62729e-56	0.962083	0.941	0.525	3.59631e-52	5	Nfkbiz
Srgn1	2.22523e-60	0.94892	1	0.856	4.91775e-56	5	Srgn
Ddit4	2.37469e-241	0.948622	0.346	0.014	5.24806e-237	5	Ddit4
Socs2	1.15103e-35	0.936973	0.459	0.165	2.54378e-31	5	Socs2
Clint1	4.09302e-51	0.931414	0.746	0.353	9.04557e-47	5	Clint1
Herc1	2.21696e-49	0.928046	0.665	0.272	4.89948e-45	5	Herc1
Il18r1	0	0.925214	0.416	0.012	0	5	Il18r1
Rps23	1.15995e-84	0.919382	1	0.864	2.5635e-80	5	Rps23
Pfkp	6.31196e-44	0.919131	0.622	0.267	1.39494e-39	5	Pfkp
Tmem71	2.52023e-115	0.9114	0.541	0.078	5.5697e-111	5	Tmem71
Ptprcap	1.33489e-299	0.911294	0.384	0.013	2.95011e-295	5	Ptprcap
Cd7	0	0.90236	0.308	0.001	0	5	Cd7
Fyb1	3.37885e-52	0.889117	0.876	0.396	7.46726e-48	5	Fyb
Plp2	3.41998e-48	0.883504	0.627	0.242	7.55815e-44	5	Plp2
Pim11	5.29442e-52	0.88307	0.995	0.837	1.17007e-47	5	Pim1
Lilrb4a1	9.5279e-43	0.881166	0.643	0.261	2.10567e-38	5	Lilrb4a
Dgat12	1.57708e-43	0.880546	0.654	0.27	3.48535e-39	5	Dgat1
Prdx62	8.41211e-35	0.875713	0.843	0.529	1.85908e-30	5	Prdx6
L1cam	1.16212e-118	0.866431	0.416	0.046	2.56828e-114	5	L1cam
Cd631	8.68496e-58	0.865425	0.946	0.453	1.91938e-53	5	Cd63
Emilin22	5.3333e-50	0.864025	0.832	0.401	1.17866e-45	5	Emilin2
Egr11	2.25923e-25	0.854772	0.703	0.398	4.9929e-21	5	Egr1
Itgb1	8.23381e-44	0.853769	0.859	0.561	1.81967e-39	5	Itgb1
Lgals11	6.29703e-41	0.852898	0.914	0.602	1.39164e-36	5	Lgals1
Rbfa	6.63181e-41	0.850405	0.562	0.221	1.46563e-36	5	Rbfa
Phf20l1	2.45544e-31	0.848032	0.665	0.369	5.42651e-27	5	Phf20l1
Arhgap15	1.62233e-49	0.842276	0.638	0.227	3.58535e-45	5	Arhgap15
Os9	3.67994e-31	0.842185	0.578	0.293	8.13266e-27	5	Os9
Ankrd12	4.27831e-18	0.841676	0.546	0.332	9.45507e-14	5	Ankrd12
Aqp3	4.81287e-282	0.841352	0.211	0.003	1.06364e-277	5	Aqp3
2011-09-01	2.28036e-28	0.840211	0.508	0.24	5.03959e-24	5	2011-09-01
Ifrd1	1.37893e-24	0.838794	0.838	0.632	3.04743e-20	5	Ifrd1
Zfp361	1.29125e-18	0.838543	0.886	0.803	2.85367e-14	5	Zfp36
Csrp3	0	0.834959	0.314	0.002	0	5	Csrp3
Ccr22	4.17181e-58	0.828024	0.703	0.206	9.21971e-54	5	Ccr2
Plk31	3.65768e-26	0.827441	0.632	0.353	8.08348e-22	5	Plk3
Padi2	2.92292e-200	0.824194	0.438	0.029	6.45964e-196	5	Padi2
Map4k4	3.45666e-31	0.822739	0.724	0.427	7.63922e-27	5	Map4k4
Rps11	1.18283e-79	0.820208	0.995	0.883	2.61406e-75	5	Rps11
Nt5c3	4.28364e-63	0.8137	0.465	0.108	9.46685e-59	5	Nt5c3
Il3ra	5.73921e-45	0.793437	0.373	0.092	1.26837e-40	5	Il3ra
Dnase2b	0	0.793268	0.254	0	0	5	Dnase2b
Adk	4.09813e-52	0.791209	0.465	0.125	9.05687e-48	5	Adk
Klhl6	3.95688e-40	0.789901	0.422	0.128	8.74471e-36	5	Klhl6
Defb40	0	0.789325	0.162	0	0	5	Defb40
Nr4a3	7.06346e-13	0.784361	0.319	0.149	1.56102e-08	5	Nr4a3
Rpl38	1.21992e-54	0.782883	0.984	0.792	2.69603e-50	5	Rpl38
Gm17056	2.15751e-14	0.782735	0.216	0.075	4.7681e-10	5	Gm17056
Smim31	1.85712e-44	0.778999	0.508	0.157	4.10424e-40	5	Smim3
Il7r	1.19481e-52	0.778667	0.324	0.06	2.64054e-48	5	Il7r
Rab4a	7.84128e-218	0.767579	0.33	0.014	1.73292e-213	5	Rab4a
Srpk1	3.6131e-30	0.765727	0.481	0.205	7.98496e-26	5	Srpk1
4932438A13Rik	1.01855e-30	0.763021	0.481	0.189	2.25099e-26	5	4932438A13Rik
Csrnp11	7.05376e-40	0.762241	0.795	0.41	1.55888e-35	5	Csrnp1
Ctsg	0	0.761412	0.205	0.001	0	5	Ctsg
Aff4	8.28067e-28	0.759814	0.562	0.282	1.83003e-23	5	Aff4
Ncor11	1.53858e-35	0.758421	0.827	0.561	3.40026e-31	5	Ncor1
Tecpr1	1.20039e-37	0.749608	0.4	0.12	2.65285e-33	5	Tecpr1
Hip1r	4.71106e-104	0.741856	0.4	0.047	1.04114e-99	5	Hip1r
Ikbkb1	8.96487e-22	0.73194	0.632	0.41	1.98124e-17	5	Ikbkb
Gcnt1	2.49251e-37	0.731106	0.4	0.117	5.50845e-33	5	Gcnt1
H2-Oa	8.78621e-116	0.730821	0.324	0.028	1.94175e-111	5	H2-Oa
Cish	5.85944e-29	0.729314	0.384	0.13	1.29494e-24	5	Cish
Igf1r1	1.0982e-53	0.724281	0.573	0.158	2.42703e-49	5	Igf1r
Tespa1	4.88828e-246	0.721502	0.286	0.009	1.08031e-241	5	Tespa1
Tec	2.00515e-33	0.719775	0.368	0.11	4.43139e-29	5	Tec
Nkg7	5.1328e-244	0.718166	0.184	0.003	1.13435e-239	5	Nkg7
Fut8	1.18831e-44	0.710714	0.308	0.062	2.62616e-40	5	Fut8
Myo1d	9.08441e-141	0.710685	0.281	0.017	2.00765e-136	5	Myo1d
Casp3	7.09282e-30	0.709	0.432	0.157	1.56751e-25	5	Casp3
Rab11a	1.66548e-31	0.706614	0.724	0.446	3.68072e-27	5	Rab11a
Chst15	1.65138e-75	0.706077	0.405	0.064	3.64955e-71	5	Chst15
Gimap5	1.85594e-182	0.704111	0.254	0.01	4.10163e-178	5	Gimap5
C3ar11	1.21301e-50	0.697418	0.438	0.101	2.68076e-46	5	C3ar1
Nr4a12	8.71363e-20	0.689215	0.805	0.663	1.92571e-15	5	Nr4a1
Slc41a3	8.27227e-41	0.687153	0.351	0.086	1.82817e-36	5	Slc41a3
Tulp4	2.45807e-21	0.685367	0.459	0.232	5.43234e-17	5	Tulp4
Fyn	1.35803e-39	0.684457	0.411	0.117	3.00125e-35	5	Fyn
Lbr2	2.93742e-50	0.68399	0.638	0.204	6.49169e-46	5	Lbr
Rps24	3.24272e-68	0.682572	0.995	0.9	7.1664e-64	5	Rps24
Car8	4.03157e-145	0.6766	0.27	0.015	8.90978e-141	5	Car8
Zc3h12a	1.27024e-30	0.676202	0.605	0.285	2.80724e-26	5	Zc3h12a
Ubb1	6.90963e-45	0.676014	1	0.951	1.52703e-40	5	Ubb
Tagln21	3.11407e-41	0.675931	0.989	0.696	6.8821e-37	5	Tagln2
Stk17b1	3.22223e-36	0.671316	0.946	0.69	7.12114e-32	5	Stk17b
Crip11	1.05559e-31	0.665008	0.914	0.529	2.33285e-27	5	Crip1
P2rx1	2.19291e-253	0.664607	0.281	0.008	4.84633e-249	5	P2rx1
Tmem64	2.04549e-30	0.658902	0.357	0.113	4.52054e-26	5	Tmem64
Nfkbid1	2.88939e-19	0.654675	0.53	0.274	6.38556e-15	5	Nfkbid
Anxa6	4.62749e-28	0.654143	0.541	0.247	1.02268e-23	5	Anxa6
Zc3hav1	9.32393e-23	0.653791	0.627	0.362	2.06059e-18	5	Zc3hav1
Rfc2	3.6556e-22	0.653533	0.427	0.194	8.07888e-18	5	Rfc2
Emb2	2.28498e-31	0.650699	0.816	0.445	5.04981e-27	5	Emb
Il2rg	2.25255e-38	0.650684	0.346	0.087	4.97814e-34	5	Il2rg
Rab37	6.95407e-199	0.649353	0.303	0.013	1.53685e-194	5	Rab37
Lmna1	1.34215e-08	0.647276	0.622	0.465	0.000296615	5	Lmna
Runx1	3.12436e-23	0.646379	0.789	0.546	6.90485e-19	5	Runx1
Galnt6	1.66621e-28	0.646199	0.357	0.119	3.68233e-24	5	Galnt6
Fam107b	1.31793e-19	0.644952	0.557	0.312	2.91263e-15	5	Fam107b
Rpl39	2.99931e-45	0.644714	0.995	0.844	6.62847e-41	5	Rpl39
Serpine2	5.55671e-16	0.640806	0.211	0.066	1.22803e-11	5	Serpine2
Pmaip11	8.2267e-17	0.639512	0.454	0.224	1.8181e-12	5	Pmaip1
Rps7	6.06164e-44	0.639233	0.989	0.788	1.33962e-39	5	Rps7
Lgalsl	6.95124e-120	0.63459	0.254	0.016	1.53622e-115	5	Lgalsl
Serpinb2	2.76893e-37	0.630969	0.119	0.012	6.11933e-33	5	Serpinb2
Atp11b1	2.75173e-27	0.630004	0.649	0.348	6.08132e-23	5	Atp11b
Arl4c	6.05313e-21	0.626198	0.627	0.336	1.33774e-16	5	Arl4c
Fxyd51	4.7429e-46	0.625299	0.995	0.887	1.04818e-41	5	Fxyd5
Fosb1	1.54581e-11	0.622573	0.659	0.485	3.41624e-07	5	Fosb
Fam204a	2.13154e-23	0.620093	0.427	0.188	4.7107e-19	5	Fam204a
Ddx51	6.57238e-40	0.619635	0.984	0.919	1.4525e-35	5	Ddx5
Rpl18a	1.09175e-52	0.617187	0.989	0.886	2.41277e-48	5	Rpl18a
Ldha	1.3972e-11	0.614702	0.73	0.647	3.08781e-07	5	Ldha
Srsf51	3.13685e-29	0.612507	0.924	0.808	6.93244e-25	5	Srsf5
Limd22	1.81581e-30	0.610172	0.724	0.358	4.01294e-26	5	Limd2
S100a101	4.38491e-28	0.607503	0.935	0.595	9.69065e-24	5	S100a10
Ier21	8.11438e-15	0.603361	0.881	0.764	1.79328e-10	5	Ier2
Slc7a8	3.87493e-22	0.60181	0.319	0.113	8.56359e-18	5	Slc7a8
Add1	2.69636e-20	0.601265	0.454	0.222	5.95895e-16	5	Add1
Cnn21	1.68173e-27	0.600865	0.632	0.309	3.71662e-23	5	Cnn2
Gm45716	8.58187e-16	0.599523	0.254	0.094	1.89659e-11	5	Gm45716
Hk2	1.98142e-15	0.599035	0.292	0.121	4.37893e-11	5	Hk2
Alox5	4.30582e-18	0.595527	0.4	0.182	9.51587e-14	5	Alox5
Rplp11	3.53423e-36	0.594546	0.978	0.781	7.81064e-32	5	Rplp1
Actg1	1.46294e-48	0.592154	1	0.985	3.23309e-44	5	Actg1
P2ry14	4.92361e-21	0.586432	0.373	0.157	1.08812e-16	5	P2ry14
Chka	4.55824e-09	0.584822	0.384	0.24	0.000100737	5	Chka
Rpl34	5.59219e-50	0.584691	0.995	0.888	1.23587e-45	5	Rpl34
Klk8	2.30625e-54	0.581079	0.265	0.039	5.09681e-50	5	Klk8
Rps10	8.67676e-56	0.57947	0.989	0.919	1.91756e-51	5	Rps10
Ptger3	0	0.578992	0.265	0.004	0	5	Ptger3
Zcchc11	8.08978e-22	0.577761	0.427	0.182	1.78784e-17	5	Zcchc11
Rcn1	2.1761e-92	0.576762	0.254	0.021	4.80918e-88	5	Rcn1
Selenoi	1.74413e-24	0.575002	0.27	0.079	3.85453e-20	5	Selenoi
Itga2b	0	0.572328	0.259	0.002	0	5	Itga2b
Ptpn182	2.95516e-25	0.571738	0.816	0.521	6.53091e-21	5	Ptpn18
Ppp1r12a	4.41055e-20	0.567982	0.649	0.412	9.74731e-16	5	Ppp1r12a
Ap3s1	4.75094e-18	0.567776	0.573	0.356	1.04996e-13	5	Ap3s1
Prkcq	9.25505e-297	0.566839	0.243	0.004	2.04537e-292	5	Prkcq
Vcl	5.65664e-24	0.566665	0.341	0.116	1.25012e-19	5	Vcl
Ssbp2	8.43054e-37	0.565563	0.276	0.059	1.86315e-32	5	Ssbp2
Asb2	4.95776e-82	0.561599	0.168	0.01	1.09567e-77	5	Asb2
Rnf125	2.79987e-118	0.560136	0.243	0.014	6.18771e-114	5	Rnf125
Pcmt1	1.25776e-11	0.559987	0.465	0.321	2.77965e-07	5	Pcmt1
D16Ertd472e	4.05758e-19	0.558749	0.416	0.186	8.96725e-15	5	D16Ertd472e
Plac81	5.66882e-70	0.558653	0.978	0.284	1.25281e-65	5	Plac8
Fbxo9	2.83414e-24	0.557488	0.341	0.12	6.26345e-20	5	Fbxo9
Flnb	5.1232e-96	0.557415	0.222	0.015	1.13223e-91	5	Flnb
Grm6	0	0.555123	0.249	0	0	5	Grm6
Dctn6	7.02648e-19	0.554763	0.373	0.167	1.55285e-14	5	Dctn6
Ripor21	1.56182e-39	0.553076	0.465	0.126	3.45161e-35	5	Ripor2
Gimap1	5.26367e-114	0.550419	0.211	0.011	1.16327e-109	5	Gimap1
Arhgap45	7.32893e-22	0.548852	0.595	0.33	1.61969e-17	5	Arhgap45
Acss2	2.52992e-102	0.545646	0.254	0.019	5.59113e-98	5	Acss2
Max	9.28024e-20	0.545637	0.47	0.234	2.05093e-15	5	Max
Paxbp1	1.20946e-14	0.545623	0.314	0.14	2.67291e-10	5	Paxbp1
Rpl10a1	7.76123e-28	0.543219	0.968	0.758	1.71523e-23	5	Rpl10a
Slc6a4	1.85076e-25	0.542487	0.232	0.058	4.09019e-21	5	Slc6a4
Fosl11	1.26218e-81	0.541431	0.259	0.025	2.78943e-77	5	Fosl1
Fgfr1	3.82451e-36	0.540607	0.205	0.034	8.45216e-32	5	Fgfr1
H3f3b1	9.00683e-26	0.540459	1	0.977	1.99051e-21	5	H3f3b
Rpl29	3.64515e-26	0.536833	0.919	0.697	8.05578e-22	5	Rpl29
Rps3	9.83875e-45	0.536703	0.995	0.88	2.17436e-40	5	Rps3
Coq8b	2.77587e-28	0.536228	0.297	0.084	6.13467e-24	5	Coq8b
Gm20342	1.67491e-49	0.535964	0.259	0.04	3.70156e-45	5	Gm20342
Ncf12	3.31979e-22	0.530868	0.735	0.483	7.33675e-18	5	Ncf1
Npl	2.51574e-24	0.529726	0.265	0.074	5.55979e-20	5	Npl
Amigo2	1.04481e-134	0.528068	0.141	0.004	2.30903e-130	5	Amigo2
Pyurf	2.79962e-16	0.527154	0.254	0.093	6.18716e-12	5	Pyurf
Esyt1	5.98549e-10	0.526772	0.384	0.245	1.32279e-05	5	Esyt1
Rpl32	2.14353e-37	0.525267	0.995	0.848	4.7372e-33	5	Rpl32
Nsd3	2.08431e-15	0.519387	0.595	0.393	4.60633e-11	5	Nsd3
Prr7	5.8968e-49	0.516994	0.281	0.046	1.30319e-44	5	Prr7
Rps14	1.01632e-43	0.515321	0.995	0.9	2.24607e-39	5	Rps14
Rac22	3.12882e-31	0.515303	0.951	0.708	6.91469e-27	5	Rac2
H2-T23	5.33018e-19	0.513292	0.611	0.369	1.17797e-14	5	H2-T23
Rpl36	1.5803e-31	0.513126	0.978	0.807	3.49246e-27	5	Rpl36
Gfod1	1.26461e-12	0.512763	0.303	0.136	2.79478e-08	5	Gfod1
Rnf130	1.18855e-14	0.512367	0.697	0.564	2.62671e-10	5	Rnf130
Nck2	1.2649e-94	0.511538	0.238	0.018	2.79543e-90	5	Nck2
Itm2c	3.80193e-16	0.511503	0.573	0.377	8.40226e-12	5	Itm2c
Gls	1.47873e-07	0.510316	0.551	0.453	0.00326799	5	Gls
Rps18	4.04837e-26	0.507772	0.984	0.736	8.94689e-22	5	Rps18
Eef2k	7.37737e-28	0.50683	0.27	0.07	1.6304e-23	5	Eef2k
Gm10073	5.35887e-13	0.505652	0.568	0.413	1.18431e-08	5	Gm10073
Leprotl1	2.35117e-18	0.505428	0.573	0.353	5.19609e-14	5	Leprotl1
Rasal3	3.77357e-36	0.504718	0.254	0.052	8.3396e-32	5	Rasal3
Nucb1	6.09178e-13	0.502805	0.422	0.255	1.34628e-08	5	Nucb1
Rpl18	1.1048e-37	0.501729	0.989	0.882	2.44161e-33	5	Rpl18
Pnrc11	1.47978e-28	0.500438	0.924	0.714	3.2703e-24	5	Pnrc1

## Sheet: Cluster 6
	p_val	avg_logFC	pct.1	pct.2	p_val_adj	cluster	gene
H2-Ab11	0	3.1488	1	0.089	0	6	H2-Ab1
H2-Aa1	0	3.08214	1	0.091	0	6	H2-Aa
H2-Eb11	0	3.01753	1	0.082	0	6	H2-Eb1
Cd741	1.21652e-206	2.92589	1	0.214	2.6885e-202	6	Cd74
Cst31	2.62052e-119	2.65663	1	0.872	5.79134e-115	6	Cst3
Irf8	1.34709e-156	2.22444	0.995	0.341	2.97706e-152	6	Irf8
Ckb1	7.70323e-210	1.94491	0.978	0.192	1.70241e-205	6	Ckb
H2-DMb11	9.94896e-239	1.79263	0.951	0.149	2.19872e-234	6	H2-DMb1
Naaa1	7.81744e-121	1.71483	0.973	0.401	1.72765e-116	6	Naaa
Wdfy4	4.10872e-143	1.55	0.913	0.249	9.08027e-139	6	Wdfy4
Crip12	1.35133e-93	1.51231	0.995	0.528	2.98644e-89	6	Crip1
H2-DMa1	4.75798e-127	1.49667	1	0.376	1.05151e-122	6	H2-DMa
Plbd12	2.0712e-147	1.46789	0.984	0.266	4.57736e-143	6	Plbd1
Trim35	4.90921e-175	1.42964	0.837	0.146	1.08493e-170	6	Trim35
Itgae	0	1.37584	0.663	0.002	0	6	Itgae
Rab7b	1.00048e-186	1.34149	0.935	0.176	2.21106e-182	6	Rab7b
Ahr	1.44161e-175	1.26799	0.799	0.121	3.18595e-171	6	Ahr
Cadm1	0	1.25011	0.788	0.034	0	6	Cadm1
Psmb81	4.31371e-83	1.22479	0.951	0.537	9.53331e-79	6	Psmb8
Clec9a	0	1.21966	0.821	0.007	0	6	Clec9a
Psmb9	8.887e-105	1.21923	0.924	0.336	1.96403e-100	6	Psmb9
Ncoa7	5.12545e-127	1.11077	0.761	0.152	1.13272e-122	6	Ncoa7
Aif11	1.93778e-138	1.08642	0.957	0.205	4.28248e-134	6	Aif1
2003-09-01	0	1.07054	0.641	0.002	0	6	2003-09-01
Ppt1	3.06536e-81	1.06358	0.891	0.354	6.77444e-77	6	Ppt1
Gm2a1	4.15463e-75	1.05076	1	0.593	9.18174e-71	6	Gm2a
Xcr1	0	1.04098	0.592	0.001	0	6	Xcr1
Nr4a21	5.08693e-81	1.02866	0.761	0.201	1.12421e-76	6	Nr4a2
Batf3	7.76004e-268	1.01812	0.766	0.069	1.71497e-263	6	Batf3
Id2	2.05897e-54	1.01499	0.924	0.511	4.55033e-50	6	Id2
H2afz	1.09982e-56	1.01475	1	0.796	2.4306e-52	6	H2afz
Gpr171	0	1.009	0.592	0.023	0	6	Gpr171
Itgb72	2.20465e-169	0.994208	0.832	0.123	4.87228e-165	6	Itgb7
Eef1b2	2.92514e-81	0.992556	0.984	0.76	6.46456e-77	6	Eef1b2
2006-09-01	2.467e-243	0.987626	0.783	0.081	5.45208e-239	6	2006-09-01
Tmsb102	6.52155e-65	0.975515	0.989	0.675	1.44126e-60	6	Tmsb10
Pkib	2.20275e-112	0.973709	0.804	0.196	4.86808e-108	6	Pkib
Grasp	0	0.972721	0.598	0.032	0	6	Grasp
Ifi205	0	0.972014	0.674	0.013	0	6	Ifi205
Fnbp1	4.5026e-98	0.970947	0.902	0.284	9.95075e-94	6	Fnbp1
Naga1	3.10747e-95	0.965803	0.897	0.304	6.86751e-91	6	Naga
Flt3	0	0.957543	0.701	0.011	0	6	Flt3
BC0285281	8.70552e-119	0.956183	0.826	0.182	1.92392e-114	6	BC028528
Cd832	1.6329e-72	0.95446	0.962	0.386	3.6087e-68	6	Cd83
Slamf7	0	0.949646	0.712	0.037	0	6	Slamf7
Cxcl161	1.7354e-138	0.943301	0.734	0.117	3.83523e-134	6	Cxcl16
Etv31	9.49518e-100	0.934932	0.707	0.149	2.09843e-95	6	Etv3
Cbfa2t31	4.99418e-139	0.923024	0.832	0.153	1.10371e-134	6	Cbfa2t3
Rpl141	2.12987e-84	0.91959	1	0.755	4.70701e-80	6	Rpl14
Rpsa	8.72732e-94	0.917775	1	0.82	1.92874e-89	6	Rpsa
Psme1	1.14854e-66	0.911705	0.951	0.546	2.53828e-62	6	Psme1
Ppm1m1	4.26042e-156	0.911486	0.804	0.137	9.41552e-152	6	Ppm1m
Ciita	0	0.908706	0.658	0.023	0	6	Ciita
Rpl31	6.7336e-82	0.907688	1	0.76	1.48813e-77	6	Rpl3
Olfm1	4.02037e-135	0.898857	0.777	0.145	8.88502e-131	6	Olfm1
Tnni2	1.18056e-169	0.873806	0.728	0.102	2.60903e-165	6	Tnni2
Slc25a20	2.67262e-113	0.872779	0.761	0.157	5.90649e-109	6	Slc25a20
Fgd2	2.11307e-244	0.867725	0.788	0.079	4.66989e-240	6	Fgd2
Qpct	4.90357e-185	0.862819	0.516	0.045	1.08369e-180	6	Qpct
Egr31	4.38719e-125	0.837014	0.516	0.062	9.69569e-121	6	Egr3
Rps111	5.54924e-75	0.833065	1	0.883	1.22638e-70	6	Rps11
Ccl17	1.33801e-70	0.828279	0.228	0.022	2.95701e-66	6	Ccl17
Ptma	3.01873e-39	0.823566	1	0.818	6.67139e-35	6	Ptma
Btla	0	0.821464	0.598	0.009	0	6	Btla
Pfkp1	1.14271e-57	0.8167	0.734	0.265	2.52538e-53	6	Pfkp
Sub11	1.8532e-65	0.812443	1	0.784	4.09557e-61	6	Sub1
Txndc15	6.57132e-103	0.804516	0.788	0.201	1.45226e-98	6	Txndc15
Prkar2a	6.11546e-100	0.802079	0.788	0.196	1.35152e-95	6	Prkar2a
Hepacam2	0	0.796395	0.554	0.008	0	6	Hepacam2
Anxa61	1.21651e-90	0.791607	0.837	0.242	2.68848e-86	6	Anxa6
Tlr3	0	0.789309	0.576	0.021	0	6	Tlr3
Rgs101	2.95735e-71	0.78872	0.913	0.35	6.53574e-67	6	Rgs10
Tap1	7.05611e-106	0.788135	0.815	0.189	1.5594e-101	6	Tap1
Rnase61	2.009e-98	0.786484	0.832	0.194	4.4399e-94	6	Rnase6
Atox1	5.61146e-54	0.784619	0.973	0.732	1.24013e-49	6	Atox1
Cldn1	4.44228e-225	0.782741	0.478	0.03	9.81743e-221	6	Cldn1
Arhgap18	7.04305e-115	0.781415	0.799	0.174	1.55651e-110	6	Arhgap18
Rps5	9.54477e-74	0.779548	1	0.824	2.10939e-69	6	Rps5
Klrk1	0	0.778046	0.435	0.014	0	6	Klrk1
Pmaip12	4.45343e-66	0.777714	0.75	0.219	9.84207e-62	6	Pmaip1
Pomp	2.19092e-58	0.776036	0.962	0.635	4.84194e-54	6	Pomp
Plekho11	4.87184e-66	0.768659	0.788	0.28	1.07668e-61	6	Plekho1
Ccnd11	7.55344e-128	0.76309	0.609	0.087	1.66931e-123	6	Ccnd1
Irf51	2.34172e-77	0.757682	0.88	0.289	5.17521e-73	6	Irf5
H2afy	3.6302e-44	0.746902	0.908	0.553	8.02274e-40	6	H2afy
Arsb	3.54012e-134	0.746251	0.647	0.098	7.82366e-130	6	Arsb
Ece1	1.7906e-178	0.743825	0.62	0.067	3.95722e-174	6	Ece1
Pak1	2.33586e-114	0.743416	0.712	0.135	5.16224e-110	6	Pak1
Tbc1d41	1.85099e-85	0.736538	0.527	0.092	4.09069e-81	6	Tbc1d4
Atpif11	7.74874e-50	0.728535	0.973	0.593	1.71247e-45	6	Atpif1
Rpl21	1.39825e-55	0.717405	0.989	0.74	3.09014e-51	6	Rpl21
Rpl17	2.3702e-62	0.717162	1	0.833	5.23815e-58	6	Rpl17
Jaml1	8.72752e-143	0.713512	0.799	0.12	1.92878e-138	6	Jaml
Commd8	3.97978e-65	0.712043	0.832	0.305	8.79531e-61	6	Commd8
Rps26	2.59521e-58	0.710184	1	0.803	5.73541e-54	6	Rps26
Fam46c	4.16319e-149	0.707763	0.5	0.051	9.20064e-145	6	Fam46c
Rps6	3.60083e-62	0.706059	0.995	0.789	7.95784e-58	6	Rps6
Rpl28	4.58709e-65	0.702087	0.995	0.839	1.01375e-60	6	Rpl28
Apobec3	7.86492e-92	0.699241	0.668	0.142	1.73815e-87	6	Apobec3
AC163354.1	0	0.699203	0.489	0.013	0	6	AC163354.1
Xlr	3.7234e-81	0.69912	0.522	0.096	8.22871e-77	6	Xlr
Lmo1	0	0.699056	0.56	0.027	0	6	Lmo1
A530099J19Rik	0	0.687373	0.473	0.001	0	6	A530099J19Rik
Rbpj	1.87408e-60	0.686131	0.788	0.278	4.14172e-56	6	Rbpj
Hnrnpa1	6.20016e-50	0.683884	0.924	0.462	1.37024e-45	6	Hnrnpa1
Dpp4	0	0.682527	0.571	0.02	0	6	Dpp4
Rpl18a1	1.05387e-61	0.677382	1	0.886	2.32905e-57	6	Rpl18a
Rpl121	9.12217e-56	0.673128	0.995	0.768	2.016e-51	6	Rpl12
Pafah1b3	2.69488e-96	0.669746	0.685	0.148	5.95569e-92	6	Pafah1b3
Rpl10a2	4.04687e-52	0.66966	0.995	0.758	8.94359e-48	6	Rpl10a
Rps181	1.62511e-47	0.668896	0.989	0.736	3.59149e-43	6	Rps18
Ptms1	4.47001e-44	0.668858	0.957	0.51	9.87873e-40	6	Ptms
Mbnl1	5.81416e-44	0.668635	0.957	0.558	1.28493e-39	6	Mbnl1
Rpl27a1	1.7883e-63	0.665887	1	0.895	3.95213e-59	6	Rpl27a
Fchsd2	2.25578e-149	0.665592	0.614	0.076	4.98528e-145	6	Fchsd2
Dock101	1.42444e-49	0.665552	0.946	0.467	3.14801e-45	6	Dock10
Fbl	1.99151e-59	0.659257	0.837	0.321	4.40124e-55	6	Fbl
Tap2	4.26938e-74	0.649952	0.745	0.204	9.43534e-70	6	Tap2
Rpl13	2.66372e-61	0.648506	1	0.893	5.88681e-57	6	Rpl13
Rpl11	3.28429e-54	0.648492	1	0.774	7.25828e-50	6	Rpl11
Wnk1	1.25218e-35	0.642385	0.908	0.514	2.76732e-31	6	Wnk1
P2ry101	0	0.641468	0.516	0.02	0	6	P2ry10
Rplp0	2.37852e-58	0.638759	0.995	0.891	5.25653e-54	6	Rplp0
Havcr2	2.8815e-60	0.635617	0.614	0.167	6.36812e-56	6	Havcr2
Rps20	4.38116e-59	0.632373	0.995	0.832	9.68236e-55	6	Rps20
Rala	1.52522e-47	0.629575	0.886	0.434	3.37075e-43	6	Rala
Rps4x1	2.18873e-56	0.629011	1	0.832	4.83708e-52	6	Rps4x
Rps3a1	2.23627e-67	0.626768	1	0.906	4.94215e-63	6	Rps3a1
Rpl22	3.08464e-51	0.625727	1	0.784	6.81706e-47	6	Rpl22
Rpl321	9.89488e-55	0.623954	0.995	0.848	2.18677e-50	6	Rpl32
Rpl19	4.02472e-64	0.618747	1	0.887	8.89464e-60	6	Rpl19
Gdi21	3.07566e-40	0.618	0.967	0.659	6.79721e-36	6	Gdi2
Camk1d	3.20368e-55	0.616046	0.728	0.242	7.08013e-51	6	Camk1d
Got1	1.40155e-50	0.614803	0.598	0.182	3.09742e-46	6	Got1
Syngr2	4.24905e-48	0.612884	0.891	0.403	9.3904e-44	6	Syngr2
Rpl4	1.14803e-43	0.612605	0.989	0.696	2.53714e-39	6	Rpl4
Rps19	7.91065e-55	0.612514	1	0.835	1.74825e-50	6	Rps19
Sod1	2.49823e-46	0.608222	0.799	0.345	5.52109e-42	6	Sod1
P2ry141	1.58622e-72	0.603382	0.625	0.153	3.50554e-68	6	P2ry14
Rps71	1.00473e-43	0.602587	0.995	0.788	2.22045e-39	6	Rps7
Rps241	4.09481e-59	0.600827	1	0.9	9.04953e-55	6	Rps24
Hspa1a	3.30297e-43	0.600302	0.495	0.139	7.29957e-39	6	Hspa1a
Hfe1	1.81336e-44	0.59963	0.565	0.168	4.00753e-40	6	Hfe
Gm63771	2.57397e-46	0.597233	0.576	0.174	5.68848e-42	6	Gm6377
Gatm1	2.51463e-98	0.596828	0.603	0.104	5.55733e-94	6	Gatm
Sh3bp1	2.80507e-70	0.596629	0.712	0.193	6.19921e-66	6	Sh3bp1
Dctpp1	5.51225e-54	0.594215	0.62	0.194	1.21821e-49	6	Dctpp1
Rpl181	1.6668e-55	0.593846	0.989	0.882	3.68364e-51	6	Rpl18
Npm1	4.42098e-37	0.592151	0.989	0.691	9.77036e-33	6	Npm1
Runx3	5.87871e-97	0.59211	0.549	0.087	1.2992e-92	6	Runx3
Tmsb4x	1.01783e-66	0.591685	1	0.998	2.24941e-62	6	Tmsb4x
Nr4a31	7.31275e-32	0.591261	0.467	0.147	1.61612e-27	6	Nr4a3
Sdf2l1	1.08453e-39	0.590361	0.652	0.245	2.39682e-35	6	Sdf2l1
H2-Ob	0	0.58964	0.435	0.006	0	6	H2-Ob
Rps21	1.15887e-45	0.58878	1	0.825	2.5611e-41	6	Rps21
Ptpn183	3.23176e-41	0.588418	0.967	0.519	7.14218e-37	6	Ptpn18
Kctd14	0	0.588335	0.473	0.005	0	6	Kctd14
Anp32e	1.61001e-41	0.584111	0.663	0.258	3.55812e-37	6	Anp32e
Snrpf	8.01766e-36	0.58083	0.832	0.442	1.7719e-31	6	Snrpf
Klrb1b	0	0.57907	0.397	0.013	0	6	Klrb1b
Pclaf	1.13205e-25	0.577952	0.277	0.072	2.50182e-21	6	Pclaf
Dapp11	7.88479e-54	0.577113	0.696	0.222	1.74254e-49	6	Dapp1
Fgfr11	7.21914e-212	0.576813	0.467	0.03	1.59543e-207	6	Fgfr1
Mki67	1.31088e-24	0.576609	0.348	0.11	2.89706e-20	6	Mki67
Top2a	1.07745e-19	0.575166	0.25	0.073	2.38116e-15	6	Top2a
Set	1.84037e-34	0.573653	0.886	0.492	4.06721e-30	6	Set
Mycl	0	0.573062	0.457	0.006	0	6	Mycl
Dut	7.95071e-57	0.569748	0.5	0.117	1.75711e-52	6	Dut
Itpr1	1.08117e-95	0.569448	0.522	0.083	2.3894e-91	6	Itpr1
1700025G04Rik	2.38044e-269	0.569244	0.543	0.032	5.26077e-265	6	1700025G04Rik
Rps291	4.46896e-44	0.567288	1	0.842	9.87639e-40	6	Rps29
Rpl391	1.25263e-44	0.564094	1	0.844	2.76831e-40	6	Rpl39
Cdk14	1.51407e-69	0.562525	0.647	0.164	3.34608e-65	6	Cdk14
Dek	6.48643e-27	0.561384	0.788	0.437	1.4335e-22	6	Dek
Rplp12	6.73456e-35	0.559268	0.995	0.781	1.48834e-30	6	Rplp1
Ppp1r11	8.12097e-47	0.558046	0.739	0.292	1.79473e-42	6	Ppp1r11
Got2	1.09348e-70	0.554169	0.717	0.198	2.41658e-66	6	Got2
Tubb51	1.23007e-11	0.55345	0.777	0.529	2.71846e-07	6	Tubb5
Eef1g	5.28722e-35	0.553173	0.913	0.494	1.16847e-30	6	Eef1g
Ighm	2.26093e-82	0.552606	0.473	0.076	4.99665e-78	6	Ighm
Rtraf	7.02224e-40	0.552066	0.929	0.517	1.55192e-35	6	Rtraf
Sult1a1	6.55241e-161	0.55174	0.348	0.022	1.44808e-156	6	Sult1a1
Rpl37	1.56607e-40	0.550752	0.995	0.851	3.46103e-36	6	Rpl37
Bloc1s2	1.17093e-65	0.550593	0.69	0.193	2.58777e-61	6	Bloc1s2
Alcam	1.32493e-69	0.550485	0.707	0.189	2.92811e-65	6	Alcam
Timeless	1.01027e-216	0.547507	0.462	0.029	2.23269e-212	6	Timeless
Ppfia4	4.14423e-100	0.546697	0.527	0.08	9.15874e-96	6	Ppfia4
Rps2	1.86467e-35	0.546084	0.995	0.735	4.12092e-31	6	Rps2
Rpl8	1.62852e-48	0.545116	1	0.858	3.59903e-44	6	Rpl8
Odc1	5.30744e-32	0.545034	0.582	0.228	1.17294e-27	6	Odc1
Tbc1d8	3.4388e-132	0.541855	0.527	0.061	7.59975e-128	6	Tbc1d8
Cks1b	2.43163e-26	0.539849	0.413	0.146	5.3739e-22	6	Cks1b
Nap1l11	5.57748e-32	0.535019	0.918	0.532	1.23262e-27	6	Nap1l1
H2afx	4.18838e-22	0.534102	0.397	0.149	9.25631e-18	6	H2afx
Rps31	3.01139e-49	0.533828	1	0.879	6.65517e-45	6	Rps3
Rps28	5.04058e-36	0.533761	0.995	0.789	1.11397e-31	6	Rps28
Atp6v0a2	2.79568e-70	0.532794	0.587	0.138	6.17846e-66	6	Atp6v0a2
Plpp1	3.6017e-102	0.532222	0.489	0.071	7.95976e-98	6	Plpp1
Mrpl52	2.24158e-36	0.5302	0.837	0.406	4.9539e-32	6	Mrpl52
Ppib	9.81895e-33	0.525296	0.946	0.655	2.16999e-28	6	Ppib
Nav1	5.11466e-107	0.52439	0.462	0.059	1.13034e-102	6	Nav1
Rps101	4.35841e-49	0.522637	1	0.918	9.63209e-45	6	Rps10
Kit	0	0.520457	0.408	0.008	0	6	Kit
Mpp6	2.57209e-39	0.519816	0.712	0.297	5.68432e-35	6	Mpp6
Bri3bp1	7.90175e-63	0.51846	0.739	0.217	1.74629e-58	6	Bri3bp
Actr3	1.54247e-36	0.51676	0.967	0.811	3.40887e-32	6	Actr3
Nsmaf	1.88532e-138	0.516407	0.457	0.045	4.16655e-134	6	Nsmaf
Rps13	1.22276e-46	0.514662	0.995	0.898	2.70231e-42	6	Rps13
Rtl8a	1.96973e-200	0.512354	0.44	0.029	4.35311e-196	6	Rtl8a
Ctnna1	1.78298e-46	0.510992	0.745	0.291	3.94038e-42	6	Ctnna1
Srebf2	4.3909e-64	0.509882	0.609	0.155	9.70389e-60	6	Srebf2
Rps15a	5.76688e-39	0.509601	0.995	0.852	1.27448e-34	6	Rps15a
Dnase1l3	8.62951e-269	0.507554	0.277	0.007	1.90712e-264	6	Dnase1l3
Tbc1d9	4.79505e-34	0.503849	0.668	0.266	1.05971e-29	6	Tbc1d9
Tiam1	1.4425e-111	0.503573	0.505	0.065	3.18793e-107	6	Tiam1
Rpl15	4.34455e-34	0.502585	0.973	0.801	9.60146e-30	6	Rpl15
Stmn11	2.85076e-09	0.502227	0.413	0.242	6.30018e-05	6	Stmn1
Rps16	9.25518e-46	0.501136	1	0.914	2.0454e-41	6	Rps16
Btg21	1.56285e-27	0.500939	1	0.825	3.4539e-23	6	Btg2
Rpl23a	8.48109e-39	0.500448	1	0.788	1.87432e-34	6	Rpl23a

## Sheet: Cluster 7
	p_val	avg_logFC	pct.1	pct.2	p_val_adj	cluster	gene
Ccl5	0	4.83637	0.866	0.017	0	7	Ccl5
Ccr7	0	3.71971	1	0.01	0	7	Ccr7
Fscn1	0	3.01137	0.896	0.013	0	7	Fscn1
Epsti11	6.6766e-60	2.94696	0.925	0.254	1.47553e-55	7	Epsti1
Traf1	3.76036e-182	2.65547	0.985	0.078	8.31039e-178	7	Traf1
Zmynd15	0	2.62688	0.896	0.02	0	7	Zmynd15
Il12b	0	2.59363	0.672	0.002	0	7	Il12b
Ccl22	0	2.46217	0.701	0.011	0	7	Ccl22
Tmem123	2.87064e-72	2.43064	0.97	0.234	6.34412e-68	7	Tmem123
Serpinb6b	1.03879e-194	2.34278	0.851	0.051	2.29572e-190	7	Serpinb6b
Etv32	3.45916e-101	2.28527	0.985	0.153	7.64474e-97	7	Etv3
Cacnb3	0	2.27672	0.925	0.005	0	7	Cacnb3
Tbc1d42	1.3985e-137	2.24964	0.94	0.094	3.09069e-133	7	Tbc1d4
Rgs13	4.8205e-58	2.20985	0.91	0.228	1.06533e-53	7	Rgs1
Cxcl162	3.23668e-114	2.15637	0.955	0.122	7.15306e-110	7	Cxcl16
Tspan3	8.79297e-125	2.14149	0.866	0.087	1.94325e-120	7	Tspan3
H2-Q7	2.91314e-220	2.12872	0.925	0.053	6.43804e-216	7	H2-Q7
Basp11	1.6803e-52	2.07	0.985	0.358	3.71347e-48	7	Basp1
Gclc	1.63569e-26	2.06105	0.597	0.177	3.61487e-22	7	Gclc
Il4i1	0	1.92931	0.851	0.006	0	7	Il4i1
H2-K11	1.80727e-42	1.88588	1	0.743	3.99406e-38	7	H2-K1
Serpinb9	2.83251e-236	1.87187	0.776	0.033	6.25985e-232	7	Serpinb9
Relb	1.15847e-93	1.86657	0.925	0.141	2.56022e-89	7	Relb
Marcks1	6.12935e-47	1.84419	1	0.484	1.35459e-42	7	Marcks
H2-Eb12	2.79644e-104	1.82965	0.881	0.092	6.18013e-100	7	H2-Eb1
H2-Aa2	6.78284e-93	1.8201	0.866	0.101	1.49901e-88	7	H2-Aa
Pik3r1	1.97222e-64	1.81817	0.97	0.244	4.3586e-60	7	Pik3r1
Cst32	1.91553e-32	1.78424	1	0.873	4.23333e-28	7	Cst3
Tuba1a	1.44084e-55	1.77752	0.881	0.213	3.18425e-51	7	Tuba1a
H2-M2	0	1.77452	0.433	0.005	0	7	H2-M2
Id21	3.14565e-38	1.77045	0.97	0.515	6.95189e-34	7	Id2
Cbfa2t32	3.04417e-72	1.73027	0.896	0.16	6.72761e-68	7	Cbfa2t3
Tnfrsf4	0	1.72299	0.657	0.004	0	7	Tnfrsf4
Apol7c	0	1.7091	0.418	0.001	0	7	Apol7c
Pcgf5	4.78389e-79	1.70239	0.91	0.16	1.05724e-74	7	Pcgf5
Swap70	5.46914e-70	1.70214	0.881	0.166	1.20868e-65	7	Swap70
Bmp2k	1.5825e-58	1.69663	0.94	0.25	3.49733e-54	7	Bmp2k
Ccl171	2.94663e-47	1.6782	0.299	0.023	6.51206e-43	7	Ccl17
Ncoa71	3.4611e-53	1.65484	0.761	0.158	7.64903e-49	7	Ncoa7
Irf81	9.18911e-24	1.62628	0.776	0.349	2.03079e-19	7	Irf8
Crip13	5.41268e-29	1.61871	0.97	0.532	1.1962e-24	7	Crip1
Klf6	1.50179e-22	1.58168	0.925	0.69	3.31896e-18	7	Klf6
Tmem176a1	2.51573e-66	1.5729	0.851	0.147	5.55977e-62	7	Tmem176a
H2-Q6	0	1.57238	0.776	0.015	0	7	H2-Q6
Map4k41	2.72987e-36	1.56923	0.955	0.428	6.033e-32	7	Map4k4
Cd742	4.53733e-60	1.56334	0.985	0.222	1.00275e-55	7	Cd74
Wnk11	1.92188e-32	1.55678	0.955	0.518	4.24735e-28	7	Wnk1
Malat11	5.83462e-27	1.54497	1	0.992	1.28945e-22	7	Malat1
Gnb4	0	1.52902	0.731	0.021	0	7	Gnb4
Psme2	5.16406e-41	1.52848	0.925	0.394	1.14126e-36	7	Psme2
Txndc17	5.93193e-28	1.52651	0.91	0.529	1.31096e-23	7	Txndc17
Tmem176b1	1.50511e-56	1.51628	0.851	0.169	3.32629e-52	7	Tmem176b
Clic41	1.04687e-37	1.51025	0.94	0.423	2.31357e-33	7	Clic4
Syngr21	2.28544e-38	1.50484	0.925	0.408	5.05081e-34	7	Syngr2
Nudt17	0	1.50066	0.642	0.004	0	7	Nudt17
Rnf19b	4.8892e-42	1.48611	0.866	0.262	1.08051e-37	7	Rnf19b
Pfkfb3	1.64496e-96	1.48305	0.716	0.072	3.63536e-92	7	Pfkfb3
Lrrk1	4.71977e-93	1.48131	0.866	0.116	1.04307e-88	7	Lrrk1
Fgfbp3	0	1.46779	0.433	0.006	0	7	Fgfbp3
Zfp36l11	9.74471e-36	1.45129	0.955	0.409	2.15358e-31	7	Zfp36l1
Tubb2b	0	1.41731	0.672	0.015	0	7	Tubb2b
Mreg	2.04573e-228	1.41187	0.761	0.033	4.52107e-224	7	Mreg
Clu	1.28749e-100	1.40912	0.358	0.016	2.84535e-96	7	Clu
Zc3h12c	3.50463e-114	1.40895	0.687	0.056	7.74524e-110	7	Zc3h12c
Gadd45b1	1.09383e-35	1.40277	0.955	0.394	2.41736e-31	7	Gadd45b
Rel	1.3625e-39	1.40129	0.985	0.498	3.01112e-35	7	Rel
Samsn11	1.31457e-37	1.39145	0.97	0.439	2.90521e-33	7	Samsn1
Bcl2l14	0	1.38428	0.448	0.003	0	7	Bcl2l14
Mir155hg	5.4616e-224	1.37986	0.507	0.014	1.20701e-219	7	Mir155hg
Cd833	9.78951e-37	1.37947	0.955	0.392	2.16348e-32	7	Cd83
AW1120101	7.07601e-28	1.37426	0.687	0.21	1.5638e-23	7	AW112010
Fchsd21	2.13517e-93	1.36588	0.746	0.08	4.71873e-89	7	Fchsd2
Cblb	3.51919e-68	1.36344	0.746	0.114	7.77741e-64	7	Cblb
Apobec31	6.79208e-73	1.36207	0.866	0.146	1.50105e-68	7	Apobec3
Slc4a8	0	1.36102	0.597	0.002	0	7	Slc4a8
Tbc1d81	8.5308e-130	1.3509	0.791	0.064	1.88531e-125	7	Tbc1d8
Glipr21	7.91978e-31	1.34224	0.851	0.323	1.75027e-26	7	Glipr2
Cpne2	2.06726e-140	1.34054	0.627	0.036	4.56866e-136	7	Cpne2
Psmb82	1.72114e-30	1.33547	0.955	0.541	3.80373e-26	7	Psmb8
Anxa32	1.14672e-37	1.33173	0.925	0.357	2.53426e-33	7	Anxa3
Birc2	4.56569e-72	1.31865	0.836	0.132	1.00902e-67	7	Birc2
Fam60a	5.81191e-133	1.30982	0.687	0.047	1.28443e-128	7	Fam60a
Il15ra	6.36949e-204	1.30885	0.627	0.024	1.40766e-199	7	Il15ra
Tm4sf5	0	1.30438	0.418	0.004	0	7	Tm4sf5
Cd40	1.03772e-184	1.2993	0.478	0.015	2.29336e-180	7	Cd40
Ccdc88a	4.97753e-37	1.29536	0.97	0.435	1.10003e-32	7	Ccdc88a
Uap1	3.45409e-43	1.2934	0.701	0.155	7.63353e-39	7	Uap1
Dok1	2.99857e-75	1.29153	0.746	0.102	6.62685e-71	7	Dok1
Fnbp11	2.58798e-36	1.28702	0.836	0.29	5.71943e-32	7	Fnbp1
Rogdi	9.04679e-90	1.27196	0.821	0.102	1.99934e-85	7	Rogdi
Ptger4	1.38091e-48	1.26728	0.761	0.167	3.0518e-44	7	Ptger4
Tmem39a	4.58296e-118	1.26719	0.672	0.051	1.01283e-113	7	Tmem39a
B2m1	4.24763e-33	1.26408	0.97	0.892	9.38727e-29	7	B2m
Myo1g1	8.09008e-33	1.26221	0.881	0.388	1.78791e-28	7	Myo1g
Pmaip13	1.76953e-38	1.26165	0.836	0.224	3.91066e-34	7	Pmaip1
Arhgap31	5.04072e-24	1.25984	0.761	0.316	1.114e-19	7	Arhgap31
Arl5c1	1.55022e-45	1.25756	0.672	0.126	3.42599e-41	7	Arl5c
Tap11	7.22347e-52	1.25614	0.851	0.195	1.59639e-47	7	Tap1
Flt31	0	1.25506	0.746	0.018	0	7	Flt3
Spint2	3.89231e-115	1.2425	0.701	0.057	8.602e-111	7	Spint2
H2-T231	1.10696e-26	1.24242	0.836	0.37	2.44637e-22	7	H2-T23
Rassf2	1.10593e-63	1.23461	0.761	0.121	2.4441e-59	7	Rassf2
Tank	1.15725e-40	1.23145	0.821	0.225	2.55753e-36	7	Tank
Ppp4r2	1.35509e-33	1.22354	0.851	0.312	2.99475e-29	7	Ppp4r2
Map3k14	1.18214e-88	1.21739	0.746	0.081	2.61252e-84	7	Map3k14
Socs21	1.39996e-37	1.21646	0.687	0.167	3.09392e-33	7	Socs2
Net11	3.07918e-27	1.20771	0.776	0.291	6.80499e-23	7	Net1
Plxnc1	8.71419e-61	1.20498	0.836	0.162	1.92584e-56	7	Plxnc1
Avpi1	6.60417e-59	1.19656	0.701	0.112	1.45952e-54	7	Avpi1
Adcy6	0	1.19263	0.672	0.006	0	7	Adcy6
Rabgap1l	1.66365e-103	1.17932	0.746	0.071	3.67666e-99	7	Rabgap1l
Rasa21	1.48176e-45	1.17608	0.687	0.135	3.2747e-41	7	Rasa2
Htra2	2.62514e-56	1.173	0.746	0.136	5.80156e-52	7	Htra2
Tpm1	1.03424e-50	1.16194	0.761	0.155	2.28567e-46	7	Tpm1
Ogfrl1	1.64472e-33	1.15825	0.851	0.292	3.63484e-29	7	Ogfrl1
Laptm4b	1.09157e-79	1.15802	0.522	0.045	2.41236e-75	7	Laptm4b
Ktn1	1.21755e-43	1.1506	0.731	0.166	2.69078e-39	7	Ktn1
St8sia4	3.65594e-37	1.15022	0.761	0.196	8.07962e-33	7	St8sia4
Ccser2	6.668e-81	1.14304	0.642	0.068	1.47363e-76	7	Ccser2
Kdm2b	1.56719e-38	1.13711	0.537	0.097	3.46349e-34	7	Kdm2b
Tmcc3	6.85301e-38	1.13492	0.776	0.21	1.51451e-33	7	Tmcc3
Aebp2	2.66849e-30	1.13483	0.776	0.267	5.89737e-26	7	Aebp2
Grasp1	3.52622e-116	1.1293	0.582	0.037	7.79295e-112	7	Grasp
N4bp2l1	3.48575e-27	1.11926	0.731	0.254	7.7035e-23	7	N4bp2l1
Lactb	1.65728e-32	1.10857	0.821	0.279	3.66259e-28	7	Lactb
H2-Q4	9.82782e-102	1.10679	0.627	0.051	2.17195e-97	7	H2-Q4
Psme11	9.63355e-23	1.10566	0.896	0.55	2.12901e-18	7	Psme1
Casp31	2.36908e-49	1.10474	0.776	0.157	5.23566e-45	7	Casp3
Iscu	2.36571e-28	1.10439	0.896	0.441	5.22821e-24	7	Iscu
Arhgap22	1.69327e-114	1.09198	0.507	0.029	3.74212e-110	7	Arhgap22
Eno31	3.27139e-41	1.09076	0.552	0.086	7.22978e-37	7	Eno3
Flrt3	1.25197e-97	1.08795	0.448	0.026	2.76685e-93	7	Flrt3
Fam49a1	9.55219e-46	1.0859	0.716	0.144	2.11103e-41	7	Fam49a
Sdhaf1	9.67957e-49	1.08419	0.716	0.138	2.13918e-44	7	Sdhaf1
Marcksl11	1.78619e-37	1.08012	0.955	0.292	3.94749e-33	7	Marcksl1
Strip2	0	1.07943	0.612	0.006	0	7	Strip2
Rnf115	8.34382e-35	1.07463	0.836	0.274	1.84399e-30	7	Rnf115
Slco5a1	0	1.07352	0.552	0	0	7	Slco5a1
Spred1	1.29901e-49	1.07249	0.731	0.144	2.87081e-45	7	Spred1
Sqstm1	4.07293e-19	1.07204	0.851	0.464	9.00117e-15	7	Sqstm1
Gbp4	4.14427e-163	1.0694	0.433	0.014	9.15884e-159	7	Gbp4
Batf31	8.7856e-66	1.053	0.627	0.077	1.94162e-61	7	Batf3
Itm2c1	5.75587e-21	1.05074	0.776	0.378	1.27205e-16	7	Itm2c
Cd632	7.94855e-26	1.04883	0.955	0.458	1.75663e-21	7	Cd63
Tmem150c	0	1.03727	0.478	0.002	0	7	Tmem150c
Trim351	7.8135e-46	1.03293	0.731	0.154	1.72678e-41	7	Trim35
Nudt9	1.01594e-40	1.02554	0.746	0.189	2.24523e-36	7	Nudt9
Rab21	1.96994e-34	1.01752	0.94	0.371	4.35357e-30	7	Rab21
Nr4a32	4.48659e-24	1.0131	0.567	0.149	9.91535e-20	7	Nr4a3
Cflar	4.87238e-16	1.00674	0.687	0.342	1.0768e-11	7	Cflar
Pla2g16	1.60988e-18	1.00569	0.567	0.208	3.55784e-14	7	Pla2g16
Gpr1321	9.26303e-38	1.00163	0.836	0.22	2.04713e-33	7	Gpr132
Nfkb2	3.19792e-41	1.0014	0.642	0.126	7.06741e-37	7	Nfkb2
Dock102	2.48381e-16	0.998991	0.806	0.473	5.48922e-12	7	Dock10
Gdap10	2.60063e-39	0.998231	0.567	0.103	5.74739e-35	7	Gdap10
Irf1	3.29629e-16	0.995749	0.657	0.277	7.28481e-12	7	Irf1
Calm1	1.07036e-18	0.990717	1	0.902	2.3655e-14	7	Calm1
Mthfd2	3.56884e-30	0.988156	0.627	0.157	7.88713e-26	7	Mthfd2
Lima11	1.14481e-14	0.984306	0.567	0.231	2.53002e-10	7	Lima1
Jak21	6.34456e-32	0.983251	0.672	0.171	1.40215e-27	7	Jak2
Stxbp3	1.11348e-28	0.975971	0.672	0.2	2.4608e-24	7	Stxbp3
Cd200	4.45726e-40	0.971801	0.597	0.115	9.85055e-36	7	Cd200
H2-Ab12	3.68887e-32	0.971527	0.552	0.1	8.15241e-28	7	H2-Ab1
Rftn1	2.9523e-42	0.970917	0.657	0.133	6.52459e-38	7	Rftn1
Fmnl2	1.24743e-86	0.969656	0.582	0.05	2.75683e-82	7	Fmnl2
Tmem131l	5.98636e-52	0.967584	0.672	0.107	1.32299e-47	7	Tmem131l
Vcp	1.45653e-22	0.965158	0.881	0.466	3.21892e-18	7	Vcp
Ssh1	7.50594e-59	0.953706	0.672	0.099	1.65881e-54	7	Ssh1
Clec2d	2.844e-29	0.944562	0.657	0.175	6.28523e-25	7	Clec2d
Synpo2	0	0.943135	0.463	0.003	0	7	Synpo2
H2-D1	6.64147e-27	0.943132	1	0.93	1.46777e-22	7	H2-D1
Poglut1	2.11981e-53	0.942588	0.537	0.071	4.68479e-49	7	Poglut1
Gm42031	1.27299e-20	0.942151	0.507	0.139	2.81332e-16	7	Gm42031
Ikbkb2	3.32574e-20	0.941015	0.836	0.411	7.34988e-16	7	Ikbkb
Sema7a	7.1057e-187	0.938212	0.448	0.013	1.57036e-182	7	Sema7a
Gramd3	1.72471e-115	0.936919	0.418	0.019	3.81162e-111	7	Gramd3
Itga41	1.83505e-27	0.933657	0.94	0.377	4.05546e-23	7	Itga4
Hivep1	4.8036e-35	0.925164	0.642	0.148	1.0616e-30	7	Hivep1
Adam82	2.82823e-41	0.922703	0.836	0.185	6.25038e-37	7	Adam8
Psmb91	1.43848e-17	0.91941	0.716	0.343	3.17905e-13	7	Psmb9
Prpf38b	4.2099e-17	0.916016	0.791	0.39	9.30387e-13	7	Prpf38b
Tspan33	8.05599e-99	0.907823	0.478	0.03	1.78037e-94	7	Tspan33
Zfc3h1	2.04612e-28	0.906485	0.612	0.154	4.52193e-24	7	Zfc3h1
Gm13546	1.1823e-82	0.902212	0.388	0.023	2.61287e-78	7	Gm13546
Idi1	2.66266e-32	0.8995	0.522	0.101	5.88448e-28	7	Idi1
Nostrin	9.34257e-41	0.897716	0.493	0.076	2.06471e-36	7	Nostrin
4930523C07Rik	1.11597e-26	0.895797	0.731	0.225	2.4663e-22	7	4930523C07Rik
Tapbpl	1.37455e-45	0.888983	0.567	0.09	3.03775e-41	7	Tapbpl
Cmc2	2.78474e-17	0.881924	0.493	0.159	6.15428e-13	7	Cmc2
Tubb2a	2.18994e-21	0.881215	0.567	0.17	4.83977e-17	7	Tubb2a
Clec2i	5.80358e-109	0.880532	0.388	0.017	1.28259e-104	7	Clec2i
Lsp11	5.02485e-19	0.876672	0.97	0.794	1.11049e-14	7	Lsp1
Tapbp	2.31936e-20	0.871787	0.836	0.452	5.1258e-16	7	Tapbp
Rcsd11	1.88627e-24	0.868174	0.537	0.129	4.16866e-20	7	Rcsd1
Ly751	1.28983e-16	0.865862	0.612	0.232	2.85052e-12	7	Ly75
Peli1	4.21756e-18	0.862886	0.716	0.293	9.3208e-14	7	Peli1
Gucd1	5.65617e-39	0.860629	0.627	0.125	1.25001e-34	7	Gucd1
Dnase1l31	3.48529e-140	0.857449	0.328	0.009	7.70249e-136	7	Dnase1l3
Smchd11	8.4277e-18	0.856522	0.746	0.338	1.86252e-13	7	Smchd1
Nampt	1.5763e-11	0.856108	0.582	0.296	3.48363e-07	7	Nampt
Nfat5	8.20749e-25	0.852413	0.776	0.266	1.81386e-20	7	Nfat5
Lad1	0	0.846805	0.418	0.001	0	7	Lad1
Foxp4	1.19792e-112	0.846393	0.478	0.026	2.6474e-108	7	Foxp4
H2afz1	1.00867e-13	0.840738	0.955	0.798	2.22917e-09	7	H2afz
Dscaml1	0	0.84	0.328	0	0	7	Dscaml1
Arhgef40	5.62264e-73	0.839179	0.522	0.048	1.2426e-68	7	Arhgef40
Pvr	7.34414e-39	0.836929	0.507	0.083	1.62305e-34	7	Pvr
Adam23	5.43379e-245	0.836641	0.403	0.007	1.20087e-240	7	Adam23
Nfkbib	8.89883e-30	0.836428	0.701	0.201	1.96664e-25	7	Nfkbib
Prex1	1.71924e-19	0.834111	0.761	0.327	3.79953e-15	7	Prex1
Yes1	1.34436e-50	0.832836	0.373	0.034	2.97103e-46	7	Yes1
Grk31	2.07787e-30	0.830681	0.746	0.214	4.5921e-26	7	Grk3
Snn	2.98932e-59	0.829936	0.537	0.063	6.60641e-55	7	Snn
Tubb52	9.91174e-16	0.829736	0.866	0.531	2.19049e-11	7	Tubb5
Prnp	3.7944e-58	0.828467	0.418	0.038	8.38561e-54	7	Prnp
Sox4	3.09993e-11	0.824299	0.343	0.107	6.85085e-07	7	Sox4
Hsp90ab1	6.19927e-13	0.823732	0.97	0.774	1.37004e-08	7	Hsp90ab1
Mif4gd	3.90237e-28	0.823685	0.627	0.169	8.62424e-24	7	Mif4gd
Rps27l1	1.89957e-15	0.823263	0.94	0.632	4.19806e-11	7	Rps27l
Wdr91	1.42253e-20	0.822462	0.463	0.122	3.14378e-16	7	Wdr91
Tbc1d1	1.18312e-35	0.820039	0.597	0.123	2.6147e-31	7	Tbc1d1
Sub12	7.43867e-17	0.818222	0.97	0.787	1.64395e-12	7	Sub1
Bmt2	1.75862e-15	0.814864	0.493	0.164	3.88654e-11	7	Bmt2
Sepsecs	3.04822e-104	0.813508	0.478	0.028	6.73656e-100	7	Sepsecs
Ctnna11	1.91287e-19	0.81146	0.687	0.296	4.22744e-15	7	Ctnna1
Cnn22	8.89597e-16	0.809649	0.701	0.312	1.96601e-11	7	Cnn2
Iffo2	1.27397e-35	0.808989	0.433	0.066	2.81548e-31	7	Iffo2
Npc2	1.54397e-16	0.808287	0.985	0.726	3.41217e-12	7	Npc2
Dek1	5.90527e-20	0.803749	0.881	0.44	1.30506e-15	7	Dek
Mvp	1.8393e-20	0.803624	0.731	0.301	4.06485e-16	7	Mvp
Ctsh1	1.1494e-16	0.801849	0.94	0.578	2.54018e-12	7	Ctsh
Dpp41	1.00705e-72	0.794255	0.388	0.026	2.22559e-68	7	Dpp4
Gtf2a1	6.3628e-14	0.793488	0.507	0.196	1.40618e-09	7	Gtf2a1
Herpud1	1.94553e-15	0.792606	0.687	0.317	4.29963e-11	7	Herpud1
Dynll2	1.77293e-19	0.788961	0.582	0.2	3.91817e-15	7	Dynll2
3110043O21Rik	1.65243e-32	0.788797	0.567	0.121	3.65186e-28	7	3110043O21Rik
Ttc39a	2.87466e-81	0.787156	0.448	0.032	6.353e-77	7	Ttc39a
Rab9	2.01617e-18	0.781548	0.597	0.219	4.45572e-14	7	Rab9
Trafd1	1.06825e-19	0.781402	0.672	0.254	2.36083e-15	7	Trafd1
Adora2a	1.13341e-180	0.780231	0.433	0.012	2.50483e-176	7	Adora2a
Fnbp1l	1.09741e-66	0.779914	0.448	0.038	2.42527e-62	7	Fnbp1l
Atrx	1.6671e-15	0.779582	0.851	0.459	3.68428e-11	7	Atrx
P2ry102	4.5647e-86	0.778865	0.418	0.025	1.0088e-81	7	P2ry10
Bhlhe40	9.73096e-21	0.777505	0.851	0.375	2.15054e-16	7	Bhlhe40
Gatsl2	9.03492e-87	0.773979	0.433	0.027	1.99672e-82	7	Gatsl2
Hspa1a1	5.19208e-07	0.772614	0.343	0.143	0.0114745	7	Hspa1a
Got11	7.11643e-21	0.772356	0.582	0.186	1.57273e-16	7	Got1
Ncoa2	1.28388e-21	0.771732	0.552	0.157	2.83738e-17	7	Ncoa2
Adap1	5.4603e-26	0.767301	0.597	0.16	1.20673e-21	7	Adap1
Atxn7l1	4.19228e-21	0.765679	0.507	0.136	9.26493e-17	7	Atxn7l1
Slamf71	3.18294e-38	0.761918	0.373	0.045	7.03429e-34	7	Slamf7
Ramp3	4.56949e-167	0.760834	0.358	0.009	1.00986e-162	7	Ramp3
Rab8b	7.13483e-15	0.760385	0.821	0.468	1.5768e-10	7	Rab8b
Csrp1	2.92641e-25	0.759756	0.552	0.14	6.46736e-21	7	Csrp1
Nlrc5	2.18318e-88	0.757186	0.448	0.029	4.82482e-84	7	Nlrc5
Zbtb46	6.07605e-196	0.75681	0.478	0.014	1.34281e-191	7	Zbtb46
Tspo	2.7989e-14	0.753325	0.94	0.729	6.18556e-10	7	Tspo
Sh3bp4	2.71499e-143	0.752569	0.463	0.018	6.00012e-139	7	Sh3bp4
Vsig10	9.86962e-132	0.752305	0.388	0.014	2.18119e-127	7	Vsig10
Stk4	2.7013e-19	0.751159	0.746	0.316	5.96986e-15	7	Stk4
Cd274	4.43765e-13	0.750183	0.537	0.218	9.80721e-09	7	Cd274
Ric1	1.66481e-21	0.750011	0.552	0.157	3.67924e-17	7	Ric1
Arhgap28	1.84068e-269	0.749878	0.403	0.006	4.06791e-265	7	Arhgap28
Etv6	2.87841e-22	0.749329	0.567	0.164	6.36129e-18	7	Etv6
Strbp	2.63971e-51	0.747397	0.463	0.052	5.83376e-47	7	Strbp
Rala1	1.48183e-12	0.746551	0.746	0.439	3.27484e-08	7	Rala
Gfpt11	4.92024e-19	0.743244	0.627	0.214	1.08737e-14	7	Gfpt1
Arl5a	9.79645e-29	0.740415	0.657	0.181	2.16502e-24	7	Arl5a
Scpep1	1.2025e-23	0.737709	0.627	0.196	2.65753e-19	7	Scpep1
Actn1	9.15193e-12	0.737568	0.716	0.365	2.02258e-07	7	Actn1
Arf4	7.6726e-18	0.736282	0.91	0.504	1.69565e-13	7	Arf4
Ppfibp2	6.71533e-17	0.735744	0.418	0.115	1.48409e-12	7	Ppfibp2
Dusp51	8.47427e-17	0.735243	0.866	0.464	1.87281e-12	7	Dusp5
Rgs102	7.28257e-14	0.732011	0.746	0.357	1.60945e-09	7	Rgs10
Rtn4	3.49117e-15	0.731426	0.866	0.548	7.71548e-11	7	Rtn4
Rpsa1	3.86365e-16	0.730529	0.985	0.822	8.53866e-12	7	Rpsa
Nsmce3	2.06955e-19	0.727968	0.537	0.168	4.5737e-15	7	Nsmce3
Phlpp1	3.00506e-64	0.727338	0.448	0.039	6.64118e-60	7	Phlpp1
Thap12	3.70364e-18	0.726351	0.418	0.109	8.18504e-14	7	Thap12
Tnfrsf9	0	0.724668	0.328	0.002	0	7	Tnfrsf9
Stat5a	1.23705e-23	0.724222	0.373	0.069	2.73389e-19	7	Stat5a
Nrip11	2.20795e-09	0.722793	0.627	0.35	4.87958e-05	7	Nrip1
Pgap2	3.05898e-22	0.722766	0.567	0.168	6.76034e-18	7	Pgap2
Il2rg1	1.44207e-32	0.720416	0.493	0.089	3.18697e-28	7	Il2rg
Stoml1	3.16964e-53	0.71943	0.388	0.036	7.0049e-49	7	Stoml1
Kmt2a	5.84703e-17	0.718595	0.597	0.22	1.29219e-12	7	Kmt2a
Sod11	2.49119e-11	0.718346	0.657	0.35	5.50552e-07	7	Sod1
Msi2	1.19194e-33	0.718321	0.463	0.077	2.63419e-29	7	Msi2
Mex3b	3.40639e-191	0.718105	0.433	0.011	7.52813e-187	7	Mex3b
Fam46c1	2.37042e-29	0.716145	0.373	0.056	5.23863e-25	7	Fam46c
Gtpbp4	7.12231e-14	0.713722	0.627	0.286	1.57403e-09	7	Gtpbp4
Bcl2a1d	1.6518e-14	0.713107	0.672	0.31	3.65048e-10	7	Bcl2a1d
Lpcat1	6.86203e-29	0.71093	0.507	0.105	1.51651e-24	7	Lpcat1
Psmd7	1.35285e-10	0.709894	0.612	0.34	2.98979e-06	7	Psmd7
Huwe1	1.95402e-15	0.709805	0.642	0.263	4.31838e-11	7	Huwe1
Inf2	7.97753e-22	0.702963	0.448	0.108	1.76303e-17	7	Inf2
Selplg1	2.33374e-19	0.702836	0.925	0.509	5.15756e-15	7	Selplg
Hspa1b	1.52507e-11	0.700035	0.313	0.088	3.3704e-07	7	Hspa1b
Cd811	6.37154e-08	0.699527	0.642	0.426	0.00140811	7	Cd81
Selenok	1.33197e-08	0.698508	0.851	0.697	0.000294365	7	Selenok
Asap1	6.95359e-16	0.693869	0.806	0.424	1.53674e-11	7	Asap1
Dap	4.22979e-11	0.692957	0.627	0.329	9.34783e-07	7	Dap
Sema6d	1.5998e-41	0.692442	0.328	0.033	3.53555e-37	7	Sema6d
Sp1401	1.04787e-13	0.689089	0.567	0.228	2.3158e-09	7	Sp140
Dapp12	4.87803e-25	0.689032	0.731	0.226	1.07805e-20	7	Dapp1
Il15	1.2507e-44	0.684114	0.507	0.069	2.76405e-40	7	Il15
Hmgcr	3.18945e-13	0.683472	0.463	0.162	7.04869e-09	7	Hmgcr
Nap1l12	3.30319e-14	0.680804	0.91	0.536	7.30006e-10	7	Nap1l1
Rrad	2.31672e-19	0.679686	0.224	0.032	5.11995e-15	7	Rrad
Atxn11	6.56053e-08	0.676605	0.493	0.248	0.00144988	7	Atxn1
Kpna3	1.03002e-14	0.675025	0.448	0.148	2.27635e-10	7	Kpna3
Slc22a23	3.24213e-180	0.674754	0.358	0.008	7.16511e-176	7	Slc22a23
Il4ra	3.40772e-10	0.674741	0.493	0.22	7.53106e-06	7	Il4ra
Actg11	1.45971e-16	0.672728	0.985	0.985	3.22597e-12	7	Actg1
Tnfrsf11a	8.4849e-30	0.668089	0.463	0.087	1.87516e-25	7	Tnfrsf11a
Jag1	7.71696e-15	0.667242	0.209	0.036	1.70545e-10	7	Jag1
Chka1	2.58741e-09	0.665594	0.522	0.241	5.71817e-05	7	Chka
Cytip1	2.16261e-11	0.665451	0.881	0.634	4.77938e-07	7	Cytip
Slc3a2	3.29865e-14	0.66384	0.881	0.527	7.29002e-10	7	Slc3a2
Spop	3.74794e-16	0.663538	0.776	0.393	8.28294e-12	7	Spop
Mx1	1.12639e-32	0.663462	0.254	0.025	2.48931e-28	7	Mx1
Rbpj1	4.35693e-14	0.662666	0.657	0.284	9.62882e-10	7	Rbpj
Malt1	1.29467e-09	0.661967	0.672	0.377	2.86121e-05	7	Malt1
Rad23b	5.09633e-09	0.661494	0.537	0.267	0.000112629	7	Rad23b
Alkbh1	6.57437e-16	0.661428	0.448	0.136	1.45293e-11	7	Alkbh1
Sumo2	1.26923e-14	0.661088	0.896	0.622	2.80499e-10	7	Sumo2
Ccdc50	5.44799e-14	0.660826	0.642	0.292	1.20401e-09	7	Ccdc50
Clasp1	2.39822e-26	0.658417	0.507	0.114	5.30007e-22	7	Clasp1
Vwa5a	1.31981e-08	0.656049	0.448	0.209	0.000291677	7	Vwa5a
Smarce1	6.47808e-15	0.655397	0.642	0.278	1.43166e-10	7	Smarce1
Anxa7	6.20395e-11	0.655142	0.582	0.294	1.37107e-06	7	Anxa7
Ankrd33b1	1.56858e-33	0.651879	0.657	0.127	3.46656e-29	7	Ankrd33b
Mtmr4	5.35116e-47	0.649324	0.358	0.034	1.18261e-42	7	Mtmr4
Filip1l1	7.97047e-09	0.647434	0.612	0.337	0.000176147	7	Filip1l
Krit1	1.23232e-15	0.646672	0.597	0.223	2.72343e-11	7	Krit1
Psmb10	2.19188e-08	0.646075	0.642	0.389	0.000484404	7	Psmb10
Gem	1.12276e-31	0.644567	0.328	0.041	2.48131e-27	7	Gem
2005-03-01	5.2979e-09	0.643771	0.522	0.274	0.000117084	7	2005-03-01
Vhl	3.13788e-35	0.6434	0.493	0.083	6.93472e-31	7	Vhl
Psma5	1.66898e-14	0.643381	0.806	0.447	3.68845e-10	7	Psma5
Rgs12	3.31447e-114	0.642709	0.388	0.016	7.32497e-110	7	Rgs12
Fam129a	3.62896e-09	0.64065	0.761	0.464	8.02001e-05	7	Fam129a
Frmd4a1	4.45231e-18	0.638673	0.612	0.218	9.83961e-14	7	Frmd4a
Zfand6	8.40722e-17	0.638353	0.776	0.382	1.858e-12	7	Zfand6
Fxyd2	4.07319e-57	0.636995	0.224	0.011	9.00175e-53	7	Fxyd2
Mllt6	1.5243e-28	0.636085	0.493	0.1	3.36871e-24	7	Mllt6
Src	6.92509e-64	0.633178	0.328	0.021	1.53044e-59	7	Src
Sowahc	9.29301e-13	0.632419	0.567	0.239	2.05375e-08	7	Sowahc
Ifi209	6.9254e-27	0.631974	0.373	0.06	1.53051e-22	7	Ifi209
Etnk1	6.80484e-20	0.63154	0.507	0.141	1.50387e-15	7	Etnk1
Adam19	1.99869e-48	0.630682	0.478	0.056	4.4171e-44	7	Adam19
Cd861	1.25348e-12	0.626745	0.582	0.235	2.77019e-08	7	Cd86
Arc	4.49403e-204	0.62382	0.269	0.004	9.9318e-200	7	Arc
Hspa8	9.91269e-11	0.623316	0.985	0.87	2.1907e-06	7	Hspa8
Kcnk6	4.0821e-23	0.622101	0.418	0.088	9.02144e-19	7	Kcnk6
Uvrag	2.31371e-15	0.621503	0.642	0.255	5.11331e-11	7	Uvrag
Parp4	5.81792e-16	0.618923	0.493	0.159	1.28576e-11	7	Parp4
Gbp2	2.37385e-21	0.615461	0.403	0.084	5.24621e-17	7	Gbp2
Mical3	1.37837e-24	0.615405	0.403	0.078	3.04619e-20	7	Mical3
Rap2b	2.43255e-08	0.611581	0.537	0.284	0.000537594	7	Rap2b
Aftph	4.46587e-12	0.60966	0.567	0.248	9.86957e-08	7	Aftph
Cers6	1.08652e-07	0.60865	0.493	0.247	0.00240121	7	Cers6
Lrrc8c	8.64447e-31	0.608618	0.552	0.113	1.91043e-26	7	Lrrc8c
Pi4k2b	2.67948e-17	0.607123	0.433	0.119	5.92164e-13	7	Pi4k2b
Ier51	7.42269e-10	0.60703	0.896	0.656	1.64041e-05	7	Ier5
Tnfsf9	4.62779e-22	0.606617	0.284	0.043	1.02274e-17	7	Tnfsf9
Tap21	1.51869e-19	0.60435	0.642	0.21	3.3563e-15	7	Tap2
H2-Eb2	0	0.60412	0.254	0	0	7	H2-Eb2
Plekhm2	3.14136e-11	0.603081	0.433	0.164	6.9424e-07	7	Plekhm2
Galnt7	7.49553e-15	0.600949	0.463	0.149	1.65651e-10	7	Galnt7
Zbtb38	1.17865e-12	0.598732	0.403	0.129	2.60481e-08	7	Zbtb38
Cep350	1.50134e-16	0.59861	0.627	0.23	3.31797e-12	7	Cep350
Sbf2	1.31206e-10	0.598226	0.418	0.164	2.89965e-06	7	Sbf2
Dnajc1	1.17214e-06	0.597577	0.463	0.249	0.0259042	7	Dnajc1
Tmem8	9.22637e-36	0.597235	0.373	0.048	2.03903e-31	7	Tmem8
Gpbp1	4.21166e-13	0.59443	0.627	0.282	9.30777e-09	7	Gpbp1
Psmg4	6.88549e-11	0.59364	0.597	0.291	1.52169e-06	7	Psmg4
Pdlim4	1.4947e-20	0.591917	0.343	0.065	3.3033e-16	7	Pdlim4
Zfp366	5.51274e-119	0.590957	0.299	0.009	1.21831e-114	7	Zfp366
Csf2rb21	8.99384e-16	0.589253	0.493	0.16	1.98764e-11	7	Csf2rb2
Trim7	5.6258e-140	0.58908	0.299	0.007	1.2433e-135	7	Trim7
Srebf21	1.21803e-23	0.588939	0.582	0.159	2.69185e-19	7	Srebf2
Tnip1	5.33446e-17	0.58819	0.463	0.132	1.17892e-12	7	Tnip1
Mrps7	2.30817e-09	0.587861	0.478	0.222	5.10105e-05	7	Mrps7
Stard7	1.93776e-15	0.586563	0.448	0.137	4.28245e-11	7	Stard7
Hmg20b	2.26435e-14	0.586468	0.537	0.205	5.00422e-10	7	Hmg20b
Arfrp1	3.67011e-17	0.585591	0.552	0.186	8.11093e-13	7	Arfrp1
Herc4	2.6573e-11	0.585131	0.582	0.248	5.87263e-07	7	Herc4
Gm47662	0	0.58502	0.284	0	0	7	Gm47662
Il7r1	1.24994e-28	0.584809	0.388	0.062	2.76238e-24	7	Il7r
Scin	0	0.584804	0.224	0	0	7	Scin
Zbtb20	1.76165e-09	0.584217	0.418	0.163	3.89326e-05	7	Zbtb20
Cdk5r1	5.55602e-29	0.582671	0.209	0.019	1.22788e-24	7	Cdk5r1
H2-T22	1.33969e-13	0.582237	0.478	0.164	2.96072e-09	7	H2-T22
Thap2	4.46686e-29	0.58088	0.343	0.049	9.87176e-25	7	Thap2
Nans	1.49744e-07	0.580289	0.388	0.187	0.00330935	7	Nans
Zmiz2	3.2025e-17	0.578233	0.522	0.168	7.07753e-13	7	Zmiz2
Arl4c1	1.08206e-13	0.576655	0.776	0.338	2.39136e-09	7	Arl4c
Nuak2	4.48263e-18	0.575375	0.672	0.25	9.9066e-14	7	Nuak2
Tsc1	6.01459e-26	0.575061	0.418	0.079	1.32922e-21	7	Tsc1
Mtmr1	2.19462e-23	0.571322	0.418	0.087	4.85012e-19	7	Mtmr1
Zdhhc14	1.52434e-27	0.570933	0.284	0.036	3.36879e-23	7	Zdhhc14
Eif4a2	1.59387e-12	0.570164	0.746	0.397	3.52244e-08	7	Eif4a2
Aldh1a2	9.14039e-61	0.569973	0.194	0.008	2.02003e-56	7	Aldh1a2
Pmvk	5.86117e-14	0.569274	0.493	0.175	1.29532e-09	7	Pmvk
Il21r	1.63465e-80	0.567519	0.403	0.025	3.61258e-76	7	Il21r
Appl1	1.03753e-11	0.566633	0.448	0.167	2.29294e-07	7	Appl1
Plekhg2	5.53866e-28	0.565592	0.418	0.072	1.22404e-23	7	Plekhg2
Eno2	0	0.565043	0.254	0.001	0	7	Eno2
Itgb11	6.56942e-12	0.563792	0.866	0.564	1.45184e-07	7	Itgb1
Nsmce1	1.07096e-12	0.563779	0.448	0.161	2.36683e-08	7	Nsmce1
Spsb1	4.07132e-51	0.563036	0.343	0.029	8.99761e-47	7	Spsb1
Osbpl3	1.64894e-16	0.561582	0.343	0.081	3.64415e-12	7	Osbpl3
Arhgap30	1.86058e-08	0.560946	0.776	0.55	0.000411188	7	Arhgap30
Klrk11	3.965e-53	0.560543	0.284	0.019	8.76265e-49	7	Klrk1
Ino80d	1.64701e-12	0.560449	0.507	0.19	3.63989e-08	7	Ino80d
Ndrg1	5.8606e-42	0.560315	0.328	0.032	1.29519e-37	7	Ndrg1
Mkl1	1.03701e-23	0.559292	0.493	0.114	2.29178e-19	7	Mkl1
Nfe2l1	8.45557e-11	0.558747	0.493	0.211	1.86868e-06	7	Nfe2l1
Synj1	1.32718e-11	0.558725	0.627	0.301	2.93306e-07	7	Synj1
Zbtb10	3.00547e-17	0.558338	0.254	0.045	6.64209e-13	7	Zbtb10
Snhg12	1.52423e-10	0.556247	0.433	0.162	3.36855e-06	7	Snhg12
Polb	3.50051e-11	0.553037	0.463	0.176	7.73613e-07	7	Polb
Asap2	1.74258e-77	0.552654	0.299	0.014	3.85111e-73	7	Asap2
Zc3h7a	1.16895e-10	0.551349	0.597	0.284	2.58338e-06	7	Zc3h7a
Rbm17	5.15161e-14	0.550965	0.612	0.252	1.13851e-09	7	Rbm17
Necap2	1.49444e-12	0.550868	0.672	0.316	3.30272e-08	7	Necap2
Tor1aip2	7.2069e-09	0.549393	0.448	0.203	0.000159273	7	Tor1aip2
Ube2l6	3.92155e-25	0.549229	0.284	0.039	8.66663e-21	7	Ube2l6
Gtpbp2	6.23942e-10	0.548685	0.448	0.183	1.37891e-05	7	Gtpbp2
Sel1l	9.10525e-07	0.548115	0.478	0.267	0.0201226	7	Sel1l
Psmd14	8.33587e-12	0.547446	0.627	0.297	1.84223e-07	7	Psmd14
Slc44a1	2.16595e-23	0.546624	0.388	0.073	4.78676e-19	7	Slc44a1
Nxf1	5.40844e-08	0.545876	0.567	0.307	0.00119526	7	Nxf1
Nub1	2.05305e-09	0.545625	0.463	0.206	4.53725e-05	7	Nub1
Tcf7	3.64227e-123	0.544947	0.269	0.007	8.04942e-119	7	Tcf7
Rap2a	9.57274e-11	0.54306	0.522	0.227	2.11557e-06	7	Rap2a
Map3k1	6.69767e-12	0.542831	0.567	0.239	1.48019e-07	7	Map3k1
Supt6	1.4961e-10	0.541614	0.478	0.197	3.30639e-06	7	Supt6
Psmc4	4.20217e-10	0.539473	0.627	0.323	9.28679e-06	7	Psmc4
Psma1	5.07093e-08	0.538055	0.761	0.536	0.00112068	7	Psma1
Sri	5.76847e-09	0.537261	0.791	0.558	0.000127483	7	Sri
Polr3c	5.42372e-21	0.53492	0.493	0.128	1.19864e-16	7	Polr3c
Tmem19	1.82576e-14	0.53362	0.388	0.11	4.03493e-10	7	Tmem19
Fas	6.18274e-16	0.530525	0.433	0.119	1.36638e-11	7	Fas
Sdf4	2.8324e-09	0.526387	0.672	0.402	6.2596e-05	7	Sdf4
Ass1	1.52595e-14	0.52572	0.269	0.056	3.37235e-10	7	Ass1
Alkbh6	5.97929e-14	0.525678	0.313	0.079	1.32142e-09	7	Alkbh6
Mtif3	2.44664e-21	0.525029	0.269	0.041	5.40709e-17	7	Mtif3
Hmgn3	3.55504e-94	0.524761	0.313	0.013	7.85663e-90	7	Hmgn3
Dnajc12	1.15787e-23	0.524006	0.299	0.045	2.55889e-19	7	Dnajc12
Slc25a4	1.64873e-08	0.522675	0.716	0.436	0.000364369	7	Slc25a4
Ak2	4.82407e-08	0.522474	0.612	0.355	0.00106612	7	Ak2
Rps191	7.9213e-09	0.522354	0.97	0.837	0.000175061	7	Rps19
Arrdc1	1.40288e-09	0.519672	0.463	0.197	3.10037e-05	7	Arrdc1
Zeb1	9.44425e-35	0.519245	0.403	0.056	2.08718e-30	7	Zeb1
Birc31	1.08594e-14	0.519098	0.701	0.285	2.39992e-10	7	Birc3
Gca	2.18281e-34	0.518059	0.328	0.039	4.82402e-30	7	Gca
Plppr4	7.90481e-286	0.51759	0.224	0.001	1.74696e-281	7	Plppr4
Apaf1	5.92749e-07	0.517468	0.373	0.171	0.0130998	7	Apaf1
Bcl2a1b	6.66235e-09	0.515101	0.866	0.605	0.000147238	7	Bcl2a1b
Atmin	1.89488e-17	0.514498	0.373	0.088	4.18769e-13	7	Atmin
Tmem168	1.79352e-14	0.514209	0.537	0.196	3.96368e-10	7	Tmem168
Plekhb21	2.9133e-09	0.513497	0.552	0.27	6.43838e-05	7	Plekhb2
Zfp217	6.33689e-17	0.512867	0.388	0.097	1.40045e-12	7	Zfp217
Zfp945	1.14659e-19	0.512724	0.358	0.075	2.53396e-15	7	Zfp945
D17Wsu92e	4.32739e-14	0.512276	0.657	0.291	9.56354e-10	7	D17Wsu92e
Edf1	5.78375e-10	0.509981	0.836	0.565	1.27821e-05	7	Edf1
Josd1	3.71034e-13	0.509455	0.358	0.102	8.19985e-09	7	Josd1
Cd2bp2	2.96045e-14	0.509415	0.403	0.118	6.5426e-10	7	Cd2bp2
Zbtb18	1.31404e-20	0.508685	0.373	0.078	2.90402e-16	7	Zbtb18
Cacna1s	1.65664e-286	0.506827	0.269	0.002	3.66116e-282	7	Cacna1s
Sh3bp11	1.20907e-13	0.50509	0.537	0.199	2.67205e-09	7	Sh3bp1
Gtpbp1	9.64971e-29	0.504307	0.358	0.054	2.13259e-24	7	Gtpbp1
Atxn7	9.30116e-10	0.503086	0.388	0.141	2.05556e-05	7	Atxn7
Dnm1l	6.04007e-13	0.502407	0.433	0.146	1.33486e-08	7	Dnm1l
Pafah1b31	5.2565e-09	0.50211	0.388	0.155	0.000116169	7	Pafah1b3
Kif21b	5.99347e-17	0.502009	0.373	0.087	1.32456e-12	7	Kif21b
