# Supplementary material for: Single cell transcriptomic analysis of murine lung development on hyperoxia-induced damage
Source: Nat Commun. 2021 Mar 10;12:1565. doi: 10.1038/s41467-021-21865-2 (PMC7946947; doi:10.1038/s41467-021-21865-2)
Supplement: Supplementary file 16 — Supplementary Data 13 [file 41467_2021_21865_MOESM16_ESM.xlsx]

## Sheet: dsa_myeloid
Supplementary Data 13. Hyperoxia-induced changes in lung myeloid populations.
gene	cluster_id	logFC__Hyperoxia	logCPM__Hyperoxia	F__Hyperoxia	p_val__Hyperoxia	p_adj.loc__Hyperoxia	Normoxia.frq	Hyperoxia.frq	Frequency		0.1
Xkr4	0	-0.41	1.04	0.861	0.541	0.713	0.000884564	0.000622665	FALSE
Rp1	0	0.523	1.1	1.01	0.433	0.617	0.000884564	0.00249066	FALSE
Sox17	0	-0.463	2	1.85	0.181	0.382	0.0185759	0.0193026	FALSE
Gm37323	0	0.506	1	3.88	0.245	0.413	0	0.000622665	FALSE
Mrpl15	0	0.216	6.15	5.51	0.0231	0.0843	0.355153	0.496264	TRUE
Lypla1	0	0.114	5.36	1.17	0.285	0.463	0.237506	0.347447	TRUE
Tcea1	0	0.193	6.31	6	0.0181	0.0693	0.405573	0.521793	TRUE
Atp6v1h	0	0.496	6.11	26.9	4.31e-06	5.76e-05	0.3295	0.514321	TRUE
Rb1cc1	0	-0.307	6.18	14.5	0.000397	0.00281	0.403804	0.447696	TRUE
4732440D04Rik	0	0.271	2.3	0.828	0.367	0.551	0.020345	0.0342466	FALSE
Alkal1	0	0.154	1.19	0.0755	0.806	0.903	0.00221141	0.00311333	FALSE
St18	0	1.8	1.17	10.5	0.00773	0.0346	0.000442282	0.00560399	FALSE
Pcmtd1	0	0.151	5.7	2.57	0.116	0.274	0.289695	0.40411	TRUE
Gm26901	0	0.781	1.22	1.93	0.179	0.378	0.00176913	0.00435866	FALSE
Rrs1	0	0.137	5.21	1.22	0.275	0.451	0.210084	0.302615	TRUE
Adhfe1	0	0.879	2.88	12.8	0.000812	0.00519	0.0287483	0.0747198	FALSE
Mybl1	0	-1.36	2.07	10.3	0.00238	0.013	0.0225564	0.0118306	FALSE
Vcpip1	0	-0.231	5.29	4.05	0.0499	0.153	0.253428	0.296389	TRUE
1700034P13Rik	0	-1.71	1.08	10.2	0.00771	0.0345	0.00221141	0	FALSE
Sgk3	0	-0.0889	5.55	0.818	0.37	0.553	0.28881	0.365504	TRUE
Mcmdc2	0	-1.3	2.11	13.6	0.000572	0.00384	0.0265369	0.0143213	FALSE
Snhg6	0	1.31	6.14	57.1	1.08e-09	4.09e-08	0.240159	0.446451	TRUE
Tcf24	0	0.765	2.13	5.75	0.0205	0.0762	0.0132685	0.0336239	FALSE
Ppp1r42	0	0.88	1.19	2.99	0.139	0.315	0.00132685	0.00498132	FALSE
Cops5	0	0.19	5.84	5.84	0.0195	0.0739	0.318443	0.44396	TRUE
Cspp1	0	-0.454	4.9	12.6	0.000864	0.00545	0.199469	0.215442	TRUE
Arfgef1	0	0.225	6.3	4.99	0.0302	0.105	0.407784	0.520548	TRUE
Cpa6	0	0.521	1	3.61	0.245	0.413	0	0.000622665	FALSE
Prex2	0	-0.317	2.75	2.43	0.151	0.338	0.0402477	0.0479452	FALSE
A830018L16Rik	0	-0.725	1.06	2.42	0.291	0.465	0.00132685	0.000622665	FALSE
Sulf1	0	0.331	1.67	0.534	0.469	0.653	0.00840336	0.0155666	FALSE
Slco5a1	0	-0.724	1.06	2.36	0.291	0.465	0.00132685	0.000622665	FALSE
Prdm14	0	-0.55	1	3.35	0.233	0.413	0.000442282	0	FALSE
Ncoa2	0	-0.533	4.6	17.4	0.000128	0.00106	0.179124	0.182441	TRUE
Tram1	0	-0.0761	6.77	1.18	0.283	0.461	0.528085	0.600249	TRUE
Lactb2	0	0.454	4.07	8.88	0.00453	0.0222	0.0875719	0.17061	TRUE
Eya1	0	0.263	1.27	0.218	0.665	0.805	0.00309598	0.00560399	FALSE
Msc	0	0.532	1	3.34	0.245	0.413	0	0.000622665	FALSE
Kcnb2	0	-0.345	1.24	0.398	0.55	0.72	0.00353826	0.00373599	FALSE
Terf1	0	-0.585	3.92	11.2	0.00162	0.00931	0.103936	0.103362	TRUE
Sbspon	0	0.911	1.13	3.07	0.161	0.352	0.000884564	0.00373599	FALSE
4930444P10Rik	0	-0.00732	1.02	0.00106	0.981	0.991	0.000442282	0.000622665	FALSE
Rpl7	0	-0.102	10.6	2.75	0.104	0.253	0.984962	0.975716	TRUE
Rdh10	0	-0.39	2.48	1.95	0.169	0.365	0.0309598	0.0336239	FALSE
Stau2	0	0.351	3.4	3.95	0.0526	0.159	0.0557276	0.0952677	FALSE
Ube2w	0	-0.0885	4.88	0.523	0.473	0.658	0.187085	0.244707	TRUE
Eloc	0	0.28	7.34	13.4	0.000631	0.00416	0.600177	0.749066	TRUE
D030040B21Rik	0	0.916	1.02	5.41	0.1	0.244	0	0.00124533	FALSE
Tmem70	0	0.128	4.98	1.12	0.295	0.47	0.185759	0.277086	TRUE
Ly96	0	0.415	4.27	6.94	0.0113	0.0475	0.10659	0.191158	TRUE
Jph1	0	0.814	1.17	2.07	0.219	0.413	0.00132685	0.00373599	FALSE
Gdap1	0	-0.535	1	3.77	0.233	0.413	0.000442282	0	FALSE
Pi15	0	-0.71	1.53	2.26	0.139	0.316	0.00928793	0.00684932	FALSE
Crispld1	0	1.23	1.04	5.96	0.0439	0.138	0	0.001868	FALSE
Pkhd1	0	-0.526	1	3.97	0.233	0.413	0.000442282	0	FALSE
Il17a	0	-0.025	1.06	0.00241	0.973	0.991	0.000884564	0.00124533	FALSE
Il17f	0	-0.303	1.12	0.303	0.672	0.809	0.00176913	0.001868	FALSE
Mcm3	0	-0.943	5.56	35.9	2.66e-07	5.15e-06	0.250774	0.212329	TRUE
Paqr8	0	0.11	1.35	0.0443	0.888	0.964	0.00398054	0.00684932	FALSE
Efhc1	0	-0.0127	1.17	0.00112	0.973	0.991	0.00221141	0.00311333	FALSE
Tram2	0	-0.011	3.19	0.0026	0.969	0.991	0.0544007	0.0784558	FALSE
Tmem14a	0	0.0245	2.11	0.00617	0.938	0.991	0.0181336	0.0273973	FALSE
Gsta3	0	2.03	2.25	25.4	7.14e-06	8.89e-05	0.00707651	0.0442092	FALSE
Kcnq5	0	-0.574	1.1	1.27	0.387	0.568	0.00176913	0.00124533	FALSE
4933415F23Rik	0	1.67	1.08	10.1	0.0093	0.0403	0	0.00311333	FALSE
Gm27028	0	0.506	1	3.88	0.245	0.413	0	0.000622665	FALSE
Gm29107	0	0.117	1.25	0.0414	0.847	0.934	0.00309598	0.00498132	FALSE
Ogfrl1	0	-0.398	5.21	14.6	0.000383	0.00273	0.247236	0.255915	TRUE
B3gat2	0	0.208	1.62	0.249	0.62	0.771	0.00796108	0.0136986	FALSE
Smap1	0	0.496	7.35	52.3	3.33e-09	1.09e-07	0.588235	0.759029	TRUE
Sdhaf4	0	0.433	5.71	18.2	9.42e-05	0.000822	0.264927	0.429016	TRUE
Fam135a	0	0.259	3.13	1.74	0.194	0.401	0.0473242	0.0790785	FALSE
Col9a1	0	-0.548	1	3.44	0.233	0.413	0.000442282	0	FALSE
Lmbrd1	0	0.53	5.91	35.1	3.39e-07	6.35e-06	0.286157	0.482565	TRUE
Gm9898	0	0.506	1	3.88	0.245	0.413	0	0.000622665	FALSE
Phf3	0	-0.382	6.4	18.6	8.05e-05	0.000718	0.459973	0.488169	TRUE
Ptp4a1	0	-0.0381	8.2	0.151	0.699	0.828	0.785051	0.828144	TRUE
Gm28644	0	-0.535	1	3.77	0.233	0.413	0.000442282	0	FALSE
4931428L18Rik	0	-1.66	1.29	8.97	0.00443	0.0218	0.00574967	0.001868	FALSE
Gm29128	0	-0.923	1.02	6.16	0.0919	0.236	0.000884564	0	FALSE
Gm5415	0	-0.538	1	3.7	0.233	0.413	0.000442282	0	FALSE
Prim2	0	-0.61	4.1	14.7	0.000373	0.00267	0.117647	0.117684	TRUE
Rab23	0	0.382	2.37	1.9	0.191	0.397	0.0216718	0.0386052	FALSE
Bag2	0	2.21	2.85	72.4	3.95e-11	2.33e-09	0.0137107	0.0840598	FALSE
Zfp451	0	-0.398	5.18	13.1	0.000721	0.00467	0.24414	0.268991	TRUE
Bend6	0	-0.369	3.63	4.32	0.043	0.138	0.0853605	0.0896638	FALSE
Dst	0	0.364	7.59	12.4	0.00097	0.00603	0.609465	0.719801	TRUE
Gm37233	0	-1.51	1.75	13.8	0.000541	0.00366	0.0168067	0.00684932	FALSE
Ccdc115	0	-0.411	6.01	25.5	6.81e-06	8.52e-05	0.400265	0.402864	TRUE
Imp4	0	0.0294	5.61	0.115	0.921	0.99	0.294118	0.372354	TRUE
Ptpn18	0	-1.07	6.34	102	2.09e-13	2.31e-11	0.479434	0.351806	TRUE
4930568A12Rik	0	-0.684	1.15	1.47	0.289	0.465	0.00221141	0.001868	FALSE
Cfc1	0	-0.543	1	3.58	0.233	0.413	0.000442282	0	FALSE
Arhgef4	0	0.251	2.57	0.861	0.358	0.539	0.0278638	0.0466999	FALSE
Gm38336	0	-0.518	1.26	0.93	0.4	0.581	0.00398054	0.00373599	FALSE
Fam168b	0	0.00566	6.75	0.00525	1	1	0.524989	0.607721	TRUE
Plekhb2	0	0.319	6.91	14.2	0.000458	0.00318	0.51747	0.646949	TRUE
1110002O04Rik	0	-0.537	1	3.74	0.233	0.413	0.000442282	0	FALSE
Hs6st1	0	-0.357	4.6	6.49	0.0141	0.057	0.168952	0.194271	TRUE
Gm37335	0	-0.716	1.06	2.24	0.291	0.465	0.00132685	0.000622665	FALSE
Gm33280	0	-0.314	1.08	0.418	0.627	0.772	0.00132685	0.00124533	FALSE
Uggt1	0	0.0343	4.99	0.073	0.788	0.891	0.197258	0.275218	TRUE
Neurl3	0	-0.483	3.41	3.57	0.065	0.187	0.0619195	0.0616438	FALSE
Arid5a	0	0.0139	2.79	0.00278	0.958	0.991	0.0358249	0.0510585	FALSE
4930403P22Rik	0	-0.286	1.12	0.272	0.672	0.809	0.00176913	0.001868	FALSE
Kansl3	0	-0.474	4.35	14	0.000495	0.00339	0.146395	0.15193	TRUE
Fer1l5	0	-0.537	1	3.74	0.233	0.413	0.000442282	0	FALSE
Lman2l	0	-0.0281	4.27	0.05	0.924	0.991	0.123397	0.173101	TRUE
Cnnm4	0	-0.202	3.25	0.947	0.335	0.514	0.0605927	0.0747198	FALSE
Cnnm3	0	-0.714	3.64	19.6	5.55e-05	0.000518	0.0942061	0.0840598	FALSE
Gm38033	0	-0.0308	1.02	0.00303	0.981	0.991	0.000442282	0.000622665	FALSE
Ankrd23	0	-0.0413	1.1	0.00484	0.967	0.991	0.00132685	0.001868	FALSE
Ankrd39	0	0.242	4.02	3.44	0.0697	0.198	0.0964175	0.159402	TRUE
Sema4c	0	0.665	1.72	2.5	0.121	0.284	0.00796108	0.0180573	FALSE
Fam178b	0	-0.717	1.06	2.37	0.291	0.465	0.00132685	0.000622665	FALSE
Cox5b	0	0.313	8.34	17.2	0.000135	0.00112	0.770898	0.865504	TRUE
Actr1b	0	-0.0277	4.93	0.0688	0.794	0.895	0.202123	0.262142	TRUE
4933424G06Rik	0	1.21	1.04	7.7	0.0439	0.138	0	0.001868	FALSE
Zap70	0	-0.598	1.1	1.39	0.387	0.568	0.00176913	0.00124533	FALSE
Tmem131	0	-0.107	5.44	1.44	0.243	0.413	0.274657	0.344334	TRUE
Vwa3b	0	0.375	1.04	0.691	0.579	0.737	0.000442282	0.00124533	FALSE
Inpp4a	0	-0.13	4.09	0.822	0.369	0.553	0.109686	0.145704	TRUE
Coa5	0	0.338	6.02	14.3	0.000437	0.00306	0.342326	0.485056	TRUE
Unc50	0	0.0394	6.01	0.189	0.666	0.806	0.351614	0.454545	TRUE
Mgat4a	0	-0.286	5.42	7.32	0.00943	0.0407	0.267581	0.318182	TRUE
2010300C02Rik	0	1.3	1.11	7.55	0.0514	0.156	0.000442282	0.00373599	FALSE
Tsga10	0	0.547	2.89	4.59	0.0373	0.125	0.031402	0.0709838	FALSE
Lipt1	0	0.225	1.82	0.312	0.579	0.737	0.0114993	0.01868	FALSE
Mitd1	0	-0.6	4.49	30.8	1.22e-06	1.94e-05	0.176471	0.15878	TRUE
Mrpl30	0	0.363	7.14	26.3	5.32e-06	6.89e-05	0.551084	0.714197	TRUE
Txndc9	0	0.187	6.61	6.32	0.0154	0.0611	0.454224	0.58655	TRUE
Eif5b	0	0.000931	7.91	0.000125	0.991	0.995	0.736842	0.798257	TRUE
Rev1	0	-0.0386	4	0.0556	0.815	0.91	0.0981866	0.137609	TRUE
Aff3	0	-0.152	1.47	0.0891	0.782	0.887	0.00619195	0.00809465	FALSE
Gm16152	0	0.00869	1.02	0.000368	0.985	0.992	0.000442282	0.000622665	FALSE
Lonrf2	0	0.532	1	3.34	0.245	0.413	0	0.000622665	FALSE
Chst10	0	-0.382	1.04	0.912	0.541	0.713	0.000884564	0.000622665	FALSE
Pdcl3	0	-0.0409	6.39	0.173	0.679	0.812	0.446705	0.533624	TRUE
Npas2	0	-0.674	1.15	1.71	0.289	0.465	0.00265369	0.001868	FALSE
Rpl31	0	0.149	9.27	7.01	0.011	0.0462	0.918178	0.921544	TRUE
Tbc1d8	0	-0.0922	1.86	0.057	0.812	0.908	0.0137107	0.016812	FALSE
Cnot11	0	0.103	4.2	0.598	0.443	0.628	0.117205	0.164384	TRUE
Rnf149	0	0.7	8.37	56.8	1.14e-09	4.3e-08	0.742149	0.842466	TRUE
Creg2	0	0.265	3.79	3.39	0.0717	0.202	0.0796108	0.13325	TRUE
D930019O06Rik	0	-0.824	1.54	3.34	0.0739	0.207	0.00973021	0.00747198	FALSE
Map4k4	0	0.468	6.4	16.5	0.000179	0.00142	0.364883	0.572852	TRUE
Il1r2	0	0.213	1.52	0.196	0.67	0.809	0.00663423	0.00871731	FALSE
Gm16894	0	-0.543	1	3.58	0.233	0.413	0.000442282	0	FALSE
Il1r1	0	-0.34	2.34	1.53	0.222	0.413	0.0269792	0.0280199	FALSE
Il1rl2	0	-0.331	5.07	10.1	0.00264	0.0142	0.227775	0.250934	TRUE
Il1rl1	0	1.06	1.58	3.03	0.0883	0.236	0.0048651	0.00498132	FALSE
Il18r1	0	0.0764	1.82	0.0436	0.836	0.925	0.0119416	0.016812	FALSE
Il18rap	0	0.697	2.47	5.49	0.0233	0.0849	0.0212295	0.0448319	FALSE
Slc9a4	0	-1.87	3.98	42.6	4.05e-08	9.75e-07	0.132685	0.0560399	TRUE
Slc9a2	0	-1.14	1.21	4.26	0.0674	0.192	0.00398054	0.001868	FALSE
Mfsd9	0	-0.139	2.42	0.203	0.654	0.796	0.0269792	0.0361146	FALSE
Tmem182	0	-0.537	1	3.74	0.233	0.413	0.000442282	0	FALSE
Mrps9	0	-0.132	5.52	2.56	0.162	0.354	0.289695	0.346824	TRUE
Gpr45	0	-0.951	1.02	5.17	0.0919	0.236	0.000884564	0	FALSE
Tgfbrap1	0	-0.125	4.28	0.822	0.39	0.571	0.133127	0.171233	TRUE
8430432A02Rik	0	0.214	1.15	0.154	0.777	0.882	0.00176913	0.00311333	FALSE
AI597479	0	-0.0995	2.96	0.242	0.703	0.829	0.0455551	0.0610212	FALSE
Fhl2	0	0.693	1.68	2.63	0.111	0.266	0.00707651	0.016812	FALSE
Nck2	0	-0.341	2.33	1.59	0.213	0.413	0.0269792	0.0292653	FALSE
1500015O10Rik	0	-0.685	1.15	1.74	0.289	0.465	0.00265369	0.001868	FALSE
Gm29155	0	0.64	1.15	1.41	0.337	0.515	0.00132685	0.00373599	FALSE
Gm29156	0	0.657	1.06	1.97	0.322	0.5	0.000442282	0.001868	FALSE
Uxs1	0	0.0363	5.43	0.203	0.654	0.796	0.269792	0.345579	TRUE
Tpp2	0	0.034	5.86	0.165	0.687	0.818	0.332154	0.424035	TRUE
Mettl21c	0	0.356	1.04	0.681	0.579	0.737	0.000442282	0.00124533	FALSE
Gm8251	0	-1.7	1.22	8.34	0.00743	0.0336	0.0048651	0.00124533	FALSE
Tex30	0	-0.625	4.1	15.8	0.000234	0.00179	0.122954	0.124533	TRUE
Kdelc1	0	-0.131	2.85	0.26	0.613	0.765	0.0411322	0.0547945	FALSE
Bivm	0	-0.387	3.09	3.39	0.072	0.203	0.0561698	0.0603985	FALSE
Ercc5	0	-0.0931	3.95	0.36	0.58	0.737	0.0959752	0.127646	TRUE
Mettl21e	0	0.631	1.15	1.4	0.337	0.515	0.00132685	0.00373599	FALSE
Gulp1	0	0.359	1.56	0.563	0.457	0.64	0.00663423	0.0124533	FALSE
Col3a1	0	6.99e-05	5.9	3.61e-07	1	1	0.336134	0.416563	TRUE
Col5a2	0	-0.0233	3.2	0.0101	0.92	0.99	0.0566121	0.0747198	FALSE
Wdr75	0	0.0795	4.89	0.534	0.528	0.709	0.17824	0.256538	TRUE
Gm5269	0	-0.537	1	3.74	0.233	0.413	0.000442282	0	FALSE
Slc40a1	0	1.22	3.37	27.6	3.46e-06	4.78e-05	0.0349403	0.0865504	FALSE
Dnah7b	0	2.7e-05	1.06	0.00057	0.981	0.991	0.000884564	0.00124533	FALSE
Dnah7c	0	-0.535	1	3.77	0.233	0.413	0.000442282	0	FALSE
Slc39a10	0	-0.0446	5.12	0.171	0.681	0.812	0.212738	0.27335	TRUE
Gm28151	0	-1.23	1.37	5.51	0.0245	0.0882	0.00707651	0.00373599	FALSE
Gm28826	0	0.364	1.04	0.744	0.579	0.737	0.000442282	0.00124533	FALSE
4933411E06Rik	0	0.519	1	3.64	0.245	0.413	0	0.000622665	FALSE
Tmeff2	0	-0.345	1.08	0.449	0.627	0.772	0.00132685	0.00124533	FALSE
Gm28322	0	-0.526	1	3.96	0.233	0.413	0.000442282	0	FALSE
Gm29325	0	-1.01	1.7	3.91	0.0539	0.162	0.0128262	0.00871731	FALSE
Cavin2	0	-0.0411	3.58	0.0431	0.836	0.926	0.0712074	0.101494	TRUE
1700072G22Rik	0	-1.39	1.29	6.53	0.021	0.078	0.00574967	0.00249066	FALSE
Nabp1	0	0.309	8.02	5.28	0.026	0.0929	0.675365	0.734745	TRUE
Gm17767	0	-0.0235	1.2	0.00233	0.962	0.991	0.00265369	0.00373599	FALSE
Myo1b	0	-0.224	2.35	0.489	0.488	0.672	0.0247678	0.0317559	FALSE
Stat4	0	0.732	1.12	1.72	0.267	0.442	0.000884564	0.00249066	FALSE
Gm31812	0	-0.203	1.26	0.133	0.746	0.86	0.00353826	0.00435866	FALSE
Stat1	0	-0.47	5.75	17.9	0.000104	0.000893	0.349845	0.336239	TRUE
Gls	0	-0.205	7.11	6.48	0.0142	0.0571	0.597081	0.6401	TRUE
Nab1	0	-0.0489	5.32	0.324	0.572	0.737	0.24414	0.309465	TRUE
Gm553	0	-0.537	1	3.74	0.233	0.413	0.000442282	0	FALSE
Nemp2	0	-0.405	2.13	1.31	0.258	0.432	0.0212295	0.0230386	FALSE
Mfsd6	0	0.691	1.6	1.76	0.191	0.398	0.00574967	0.0124533	FALSE
Inpp1	0	-0.813	3.08	12.2	0.00104	0.0064	0.0583812	0.0491905	FALSE
Hibch	0	0.189	3.32	0.643	0.427	0.612	0.0557276	0.0890411	FALSE
1700019D03Rik	0	1.45	1.06	8.61	0.02	0.0748	0	0.00249066	FALSE
Pms1	0	-0.607	2.05	3.16	0.082	0.223	0.020345	0.0193026	FALSE
Gm28777	0	0.9	1.02	5.74	0.1	0.244	0	0.00124533	FALSE
Ormdl1	0	0.507	4.48	16.6	0.000172	0.00137	0.121628	0.231009	TRUE
Osgepl1	0	0.359	2.56	2.17	0.164	0.357	0.0274215	0.0491905	FALSE
Asnsd1	0	0.283	6.1	11	0.00173	0.00986	0.352499	0.495641	TRUE
Dnah7a	0	0.294	1.08	0.327	0.681	0.812	0.000884564	0.001868	FALSE
Stk17b	0	-0.814	7.26	56.8	1.16e-09	4.32e-08	0.673596	0.60523	TRUE
Hecw2	0	-0.696	1.47	1.95	0.169	0.365	0.00796108	0.00684932	FALSE
Ccdc150	0	0.393	1.04	0.675	0.579	0.737	0.000442282	0.000622665	FALSE
Gtf3c3	0	0.253	4.09	3.61	0.0636	0.184	0.0986289	0.165006	TRUE
Pgap1	0	0.243	4.23	3.87	0.0549	0.164	0.107917	0.166874	TRUE
Ankrd44	0	-1.16	5.82	98.1	3.74e-13	3.74e-11	0.40513	0.295766	TRUE
Sf3b1	0	-0.0854	7.8	1.94	0.17	0.367	0.731535	0.785803	TRUE
Coq10b	0	0.0493	5.95	0.272	0.604	0.758	0.334808	0.450809	TRUE
Hspd1	0	0.403	7.53	24.9	8.52e-06	0.000104	0.609023	0.749066	TRUE
Hspe1	0	0.567	8.71	62.8	2.97e-10	1.31e-08	0.831933	0.902864	TRUE
Mob4	0	0.189	6.16	5.74	0.0205	0.0763	0.371075	0.513699	TRUE
Rftn2	0	0.296	1.55	0.377	0.542	0.714	0.00663423	0.0124533	FALSE
Mars2	0	0.161	2.56	0.3	0.586	0.743	0.0278638	0.0448319	FALSE
Plcl1	0	-1.16	1.71	7.98	0.00688	0.0315	0.014153	0.00871731	FALSE
Satb2	0	-0.0188	1.54	0.00286	0.958	0.991	0.0075188	0.00996264	FALSE
4930558J18Rik	0	0.466	1.13	0.694	0.507	0.689	0.00132685	0.00311333	FALSE
1700066M21Rik	0	-0.00458	2.74	0.000368	0.985	0.992	0.0340557	0.0485679	FALSE
Tyw5	0	0.464	3.51	5.38	0.0247	0.0886	0.0597081	0.113325	TRUE
Maip1	0	0.167	5.04	2.44	0.125	0.292	0.19372	0.294521	TRUE
Spats2l	0	-0.128	1.68	0.0807	0.778	0.883	0.0101725	0.013076	FALSE
Kctd18	0	0.0576	3.58	0.131	0.719	0.843	0.0729766	0.109589	TRUE
Sgo2a	0	-1.23	3.74	15.1	0.000309	0.00228	0.0734188	0.0373599	FALSE
Aox1	0	0.524	1.19	0.98	0.393	0.574	0.00176913	0.00435866	FALSE
Aox3	0	0.311	1.4	0.308	0.581	0.738	0.00442282	0.00622665	FALSE
Aox2	0	-0.0167	1.02	0.00168	0.981	0.991	0.000442282	0.000622665	FALSE
Bzw1	0	0.339	7.62	26.1	5.64e-06	7.22e-05	0.659	0.788294	TRUE
Clk1	0	-0.621	6.57	40.7	6.82e-08	1.55e-06	0.515259	0.497509	TRUE
Ppil3	0	-0.152	4.77	1.71	0.197	0.406	0.180009	0.231009	TRUE
Nif3l1	0	0.283	3.75	3.55	0.0658	0.189	0.0743034	0.13325	TRUE
Orc2	0	0.385	4.16	6.12	0.017	0.0663	0.100398	0.172478	TRUE
Gm15834	0	1.14	1.1	4.51	0.0955	0.242	0.000442282	0.00311333	FALSE
Fam126b	0	0.762	4.39	25.2	7.66e-06	9.44e-05	0.102167	0.225405	TRUE
Ndufb3	0	0.41	7.75	31.6	9.52e-07	1.56e-05	0.697921	0.815691	TRUE
Als2cr12	0	-0.323	1.08	0.384	0.627	0.772	0.00132685	0.00124533	FALSE
Cflar	0	0.265	6.71	6.9	0.0116	0.0483	0.435648	0.588418	TRUE
Casp8	0	-0.00318	6.99	0.00213	0.963	0.991	0.559487	0.644458	TRUE
Trak2	0	-0.0105	4.08	0.00482	0.945	0.991	0.110128	0.148194	TRUE
Stradb	0	0.097	3.54	0.309	0.622	0.772	0.0703229	0.102117	TRUE
Tmem237	0	0.888	2.79	11.7	0.00131	0.00781	0.0269792	0.0666252	FALSE
G730003C15Rik	0	-0.51	1.34	0.962	0.332	0.511	0.00530739	0.00498132	FALSE
Mpp4	0	-0.0229	1.06	0.00225	0.973	0.991	0.000884564	0.00124533	FALSE
Als2	0	0.0561	2.43	0.0343	0.854	0.939	0.0256524	0.0373599	FALSE
Cdk15	0	-0.0531	1.06	0.00627	0.973	0.991	0.000884564	0.00124533	FALSE
Fzd7	0	0.164	4.45	1.05	0.31	0.489	0.125608	0.197385	TRUE
Gm26813	0	0.523	1	3.55	0.245	0.413	0	0.000622665	FALSE
Gm973	0	0.00728	1.02	0.000418	0.984	0.991	0.000442282	0.000622665	FALSE
Sumo1	0	-0.136	7.16	2.89	0.0955	0.242	0.60858	0.674346	TRUE
Nop58	0	-0.281	5.9	4.87	0.0323	0.111	0.327731	0.374222	TRUE
Bmpr2	0	0.0473	5.94	0.302	0.585	0.742	0.340557	0.447696	TRUE
Fam117b	0	-0.23	5.21	5.29	0.0258	0.0923	0.247678	0.291407	TRUE
Ica1l	0	-1.69	1.08	12.5	0.00771	0.0345	0.00221141	0	FALSE
Wdr12	0	0.202	5.08	3.64	0.0623	0.181	0.200354	0.290162	TRUE
Carf	0	-0.163	3.06	0.532	0.469	0.654	0.048651	0.0653798	FALSE
Nbeal1	0	0.0442	5.52	0.261	0.612	0.765	0.263158	0.352428	TRUE
Cyp20a1	0	0.336	4.63	10.1	0.00262	0.0141	0.139319	0.232877	TRUE
Abi2	0	0.443	3.13	3.43	0.0703	0.199	0.0420168	0.0772105	FALSE
Raph1	0	0.645	4.73	24.4	9.88e-06	0.000118	0.120743	0.248443	TRUE
Cd28	0	-0.378	1.35	0.559	0.464	0.648	0.00530739	0.00435866	FALSE
Ctla4	0	-0.0463	1.21	0.00614	0.954	0.991	0.00265369	0.00373599	FALSE
Icos	0	1.67	1.08	8.84	0.0093	0.0403	0	0.001868	FALSE
Pard3b	0	-0.807	1.74	3.71	0.0601	0.176	0.0132685	0.00996264	FALSE
Nrp2	0	0.588	6.81	41.1	6e-08	1.39e-06	0.416188	0.627646	TRUE
Ino80d	0	-0.252	5.31	6.97	0.0112	0.0469	0.253428	0.290785	TRUE
Ino80dos	0	-0.0389	1.34	0.00533	0.942	0.991	0.00398054	0.00622665	FALSE
Gm20342	0	-1.11	2.62	15.6	0.000256	0.00193	0.0420168	0.0286426	FALSE
Ndufs1	0	0.407	5.64	31.2	1.09e-06	1.75e-05	0.259177	0.418431	TRUE
Eef1b2	0	0.168	9.82	8.11	0.00648	0.03	0.957541	0.951432	TRUE
Zdbf2	0	0.897	1.13	2.88	0.161	0.352	0.000884564	0.00373599	FALSE
Adam23	0	-0.757	1.21	1.72	0.221	0.413	0.00309598	0.00249066	FALSE
Mdh1b	0	0.343	1.39	0.505	0.481	0.665	0.00442282	0.00871731	FALSE
Fastkd2	0	0.291	3.98	2.8	0.101	0.246	0.0888987	0.152553	TRUE
Klf7	0	0.0482	6.6	0.24	0.626	0.772	0.459531	0.542964	TRUE
Gm26649	0	-0.472	1.44	0.833	0.366	0.549	0.00707651	0.00684932	FALSE
Creb1	0	-0.4	5.32	13.6	0.000587	0.00394	0.261831	0.285181	TRUE
Mettl21a	0	0.124	3.47	0.594	0.445	0.629	0.0654578	0.0965131	FALSE
Gm28982	0	-0.537	1	3.74	0.233	0.413	0.000442282	0	FALSE
Ccnyl1	0	-0.132	2.76	0.247	0.621	0.772	0.0384785	0.0498132	FALSE
Fzd5	0	0.00942	2.8	0.00157	0.969	0.991	0.0384785	0.0529265	FALSE
Plekhm3	0	0.0401	5.65	0.215	0.645	0.788	0.287483	0.393524	TRUE
D630023F18Rik	0	1.64	2.47	19	6.83e-05	0.000624	0.0110571	0.0485679	FALSE
Idh1	0	-0.175	7.36	3.55	0.0656	0.189	0.668288	0.684932	TRUE
Pikfyve	0	0.356	5.18	14.5	0.0004	0.00283	0.1977	0.320672	TRUE
Map2	0	0.294	1.08	0.34	0.681	0.812	0.000884564	0.001868	FALSE
Unc80	0	0.523	1	3.55	0.245	0.413	0	0.000622665	FALSE
Rpe	0	0.349	5.22	9.64	0.0032	0.0167	0.205661	0.325654	TRUE
Kansl1l	0	-0.469	3.15	4.81	0.0331	0.113	0.0592658	0.0597758	FALSE
Acadl	0	0.344	7.3	13.6	0.000575	0.00386	0.563467	0.712951	TRUE
Myl1	0	-0.023	1.02	0.00202	0.981	0.991	0.000442282	0.000622665	FALSE
Lancl1	0	-0.145	3.88	0.798	0.376	0.56	0.0986289	0.124533	TRUE
Ikzf2	0	-0.446	3.02	4.16	0.047	0.146	0.0499779	0.0547945	FALSE
Spag16	0	-0.0253	1.02	0.00234	0.981	0.991	0.000442282	0.000622665	FALSE
Bard1	0	-1.39	2.49	13.4	0.000622	0.00411	0.0331712	0.0211706	FALSE
Atic	0	-0.135	5.34	1.22	0.275	0.451	0.260504	0.305729	TRUE
Fn1	0	0.21	8.83	1.21	0.278	0.454	0.747899	0.691781	TRUE
Apol7d	0	-0.226	1.43	0.223	0.639	0.783	0.00619195	0.00747198	FALSE
Gm8883	0	-1.19	1.1	6.44	0.0809	0.221	0.00221141	0.000622665	FALSE
Gm28818	0	-0.539	1	3.68	0.233	0.413	0.000442282	0	FALSE
4933417E11Rik	0	-0.0844	1.34	0.0234	0.94	0.991	0.00442282	0.00622665	FALSE
Mreg	0	1.56	3.55	59.7	6.02e-10	2.48e-08	0.0367094	0.14259	TRUE
D230017M19Rik	0	-0.18	1.44	0.139	0.78	0.884	0.00574967	0.00809465	FALSE
Pecr	0	-0.684	3.78	13.9	0.00052	0.00353	0.102167	0.0965131	TRUE
Xrcc5	0	-0.594	4.65	18	0.000101	0.000868	0.179567	0.174346	TRUE
2004-03-01	0	0.612	1.71	1.56	0.217	0.413	0.00796108	0.0161893	FALSE
Smarcal1	0	-0.207	4.37	2.23	0.142	0.321	0.134011	0.175592	TRUE
Rpl37a	0	-0.156	11.3	4.85	0.0325	0.111	0.993366	0.982565	TRUE
Igfbp2	0	-0.0434	1.59	0.00875	0.926	0.991	0.0075188	0.011208	FALSE
Igfbp5	0	-0.413	3.07	2.73	0.105	0.254	0.0557276	0.0585305	FALSE
C530043A13Rik	0	0.523	1	3.56	0.245	0.413	0	0.000622665	FALSE
6030407O03Rik	0	0.522	1	3.59	0.245	0.413	0	0.000622665	FALSE
Tns1	0	-0.967	5.93	30.6	1.32e-06	2.06e-05	0.390535	0.311955	TRUE
Rufy4	0	0.13	4.46	0.568	0.455	0.639	0.123839	0.163761	TRUE
Cxcr2	0	0.583	3.37	4.13	0.0477	0.148	0.0398054	0.0554172	FALSE
Cxcr1	0	-0.256	3.33	0.717	0.401	0.583	0.0482088	0.0442092	FALSE
Arpc2	0	0.457	10.5	45.9	1.67e-08	4.53e-07	0.977001	0.963885	TRUE
Gpbar1	0	-0.0247	1.06	0.00243	0.973	0.991	0.000884564	0.00124533	FALSE
Aamp	0	-0.114	6.79	1.75	0.193	0.4	0.555506	0.60523	TRUE
Pnkd	0	0.303	5.64	11.6	0.00134	0.00796	0.2636	0.391656	TRUE
Tmbim1	0	0.193	7.47	3.78	0.0578	0.17	0.644405	0.729141	TRUE
Catip	0	-1	1.14	2.99	0.135	0.31	0.00265369	0.00124533	FALSE
Slc11a1	0	3.53	5.01	111	4.69e-14	6.39e-12	0.0207873	0.275841	TRUE
Ctdsp1	0	-0.0464	5.01	0.203	0.655	0.797	0.203892	0.272727	TRUE
Vil1	0	-1.25	1.04	7.39	0.039	0.127	0.00132685	0	FALSE
Usp37	0	-0.33	4.14	4.32	0.043	0.138	0.118089	0.133873	TRUE
Cnot9	0	0.25	4.14	3.13	0.0831	0.225	0.102167	0.164384	TRUE
Plcd4	0	-0.353	1.08	0.515	0.627	0.772	0.00132685	0.00124533	FALSE
Zfp142	0	-0.318	2.98	2.1	0.154	0.341	0.048651	0.0579078	FALSE
Bcs1l	0	0.265	2.58	1.26	0.268	0.443	0.0269792	0.0479452	FALSE
Rnf25	0	0.229	3.16	0.994	0.324	0.502	0.0499779	0.0828144	FALSE
Stk36	0	-0.332	1.24	0.363	0.55	0.72	0.00353826	0.00373599	FALSE
Ttll4	0	-0.0686	2.8	0.0644	0.801	0.901	0.0384785	0.0541719	FALSE
Cyp27a1	0	-0.548	1.89	1.88	0.177	0.376	0.0163644	0.0155666	FALSE
Prkag3	0	-0.0184	1.02	0.00175	0.981	0.991	0.000442282	0.000622665	FALSE
Wnt6	0	0.428	1.26	0.599	0.476	0.661	0.00265369	0.00498132	FALSE
Wnt10a	0	0.523	1	3.55	0.245	0.413	0	0.000622665	FALSE
Cfap65	0	0.529	1.27	1.07	0.348	0.528	0.00265369	0.00560399	FALSE
Nhej1	0	-0.447	2.83	3.11	0.0842	0.227	0.0433437	0.0473225	FALSE
Slc23a3	0	-1.3	1.17	6.17	0.0439	0.138	0.00353826	0.00124533	FALSE
Cnppd1	0	-0.432	5.78	23.4	1.44e-05	0.000164	0.360018	0.370486	TRUE
Retreg2	0	-0.212	5.63	5.02	0.0297	0.104	0.298098	0.371731	TRUE
Zfand2b	0	0.0594	4.5	0.201	0.656	0.798	0.141088	0.202366	TRUE
Abcb6	0	0.251	2.62	1.01	0.321	0.5	0.0300752	0.0485679	FALSE
Atg9a	0	-0.528	3.92	9.13	0.00403	0.0202	0.111897	0.120797	TRUE
Ankzf1	0	-0.28	3.08	1.69	0.2	0.411	0.0526316	0.0622665	FALSE
Glb1l	0	-0.0947	2.08	0.0607	0.807	0.904	0.017249	0.0230386	FALSE
Stk16	0	-0.274	4.97	5.62	0.0219	0.0805	0.218487	0.253425	TRUE
Tuba4a	0	-0.152	6.72	3.31	0.0753	0.209	0.489164	0.557908	TRUE
Dnajb2	0	0.111	2.53	0.133	0.717	0.841	0.0274215	0.0404732	FALSE
Resp18	0	-0.526	1	3.97	0.233	0.413	0.000442282	0	FALSE
Dnpep	0	0.132	4.77	1.39	0.244	0.413	0.167183	0.246575	TRUE
Des	0	-0.314	2.09	1.25	0.27	0.445	0.020345	0.0224159	FALSE
Speg	0	0.737	1.86	3.47	0.0685	0.195	0.00840336	0.0205479	FALSE
Gmppa	0	0.224	4.25	2.45	0.124	0.29	0.115436	0.188045	TRUE
Chpf	0	-0.768	3.53	18.8	7.58e-05	0.000682	0.0875719	0.0790785	FALSE
Obsl1	0	0.0889	1.5	0.0326	0.931	0.991	0.00663423	0.00933998	FALSE
Tmem198	0	-0.915	1.66	5.28	0.0351	0.118	0.0119416	0.00933998	FALSE
Inha	0	-0.869	1.17	2.48	0.182	0.383	0.00309598	0.001868	FALSE
Stk11ip	0	-0.32	3.19	2.57	0.115	0.273	0.0592658	0.0678705	FALSE
Slc4a3	0	0.216	1.37	0.164	0.728	0.849	0.00442282	0.00747198	FALSE
Epha4	0	0.412	1.64	0.725	0.399	0.58	0.0075188	0.014944	FALSE
Sgpp2	0	0.614	1.15	1.21	0.337	0.515	0.00132685	0.00373599	FALSE
Farsb	0	0.721	5.59	57.3	1.02e-09	3.9e-08	0.233525	0.429016	TRUE
Mogat1	0	-0.541	1	3.64	0.233	0.413	0.000442282	0	FALSE
Acsl3	0	-0.232	2.98	0.888	0.351	0.531	0.0473242	0.0560399	FALSE
Utp14b	0	-0.26	2.41	1.02	0.318	0.499	0.0274215	0.0336239	FALSE
Kcne4	0	0.0477	1.53	0.01	0.938	0.991	0.00707651	0.0105853	FALSE
Ap1s3	0	-0.0644	2.31	0.0497	0.825	0.918	0.0238832	0.0305106	FALSE
Wdfy1	0	0.631	5.73	57.3	1.04e-09	3.97e-08	0.255197	0.437733	TRUE
Mrpl44	0	0.414	4.21	8.48	0.00544	0.0259	0.105705	0.181818	TRUE
Serpine2	0	-0.0203	3.59	0.00996	0.921	0.99	0.0738611	0.10274	TRUE
Fam124b	0	-0.00951	1.02	0.00112	0.981	0.991	0.000442282	0.000622665	FALSE
Cul3	0	0.0374	6.41	0.272	0.613	0.765	0.444051	0.549191	TRUE
Dock10	0	0.313	8.26	15.2	0.000306	0.00225	0.762052	0.843711	TRUE
Irs1	0	-0.353	1.44	0.529	0.506	0.689	0.00663423	0.00747198	FALSE
Rhbdd1	0	0.855	4.51	40	8.12e-08	1.8e-06	0.109686	0.227895	TRUE
Gm28940	0	0.523	1	3.55	0.245	0.413	0	0.000622665	FALSE
Col4a4	0	-0.26	2.54	0.56	0.458	0.642	0.023441	0.0348692	FALSE
Col4a3	0	-0.506	2.31	1.73	0.194	0.402	0.0225564	0.0230386	FALSE
Mff	0	0.486	6.3	45	2.13e-08	5.55e-07	0.376824	0.559153	TRUE
Agfg1	0	0.345	5.95	19.1	6.57e-05	0.000602	0.321981	0.491905	TRUE
A030005L19Rik	0	-0.487	1.47	0.842	0.363	0.546	0.00663423	0.00747198	FALSE
A030014E15Rik	0	0.532	1	3.33	0.245	0.413	0	0.000622665	FALSE
Gm47969	0	-1.5	1.06	6.3	0.0176	0.0678	0.000442282	0	FALSE
Ccl20	0	1.28	1.24	3.11	0.0841	0.227	0.00132685	0.001868	FALSE
Daw1	0	-1.48	1.06	10.2	0.0172	0.0663	0.00176913	0	FALSE
Sphkap	0	-0.00761	1.02	0.00105	0.981	0.991	0.000442282	0.000622665	FALSE
Pid1	0	0.738	5.13	26.7	4.67e-06	6.16e-05	0.158337	0.279577	TRUE
Dner	0	1.21	1.04	7.35	0.0439	0.138	0	0.001868	FALSE
Trip12	0	0.172	6.48	5.74	0.0206	0.0766	0.439628	0.575342	TRUE
Fbxo36	0	-0.0211	2.28	0.00566	0.941	0.991	0.0229987	0.0323786	FALSE
Slc16a14	0	-1.23	1.04	8.11	0.039	0.127	0.00132685	0	FALSE
C130026I21Rik	0	0.173	1.19	0.0786	0.806	0.903	0.00221141	0.00249066	FALSE
A530032D15Rik	0	-0.226	1.18	0.189	0.721	0.843	0.00265369	0.00311333	FALSE
A530040E14Rik	0	-0.541	1	3.64	0.233	0.413	0.000442282	0	FALSE
G530012D18Rik	0	0.524	1	3.55	0.245	0.413	0	0.000622665	FALSE
Sp110	0	-0.221	4.03	1.88	0.177	0.377	0.109244	0.136364	TRUE
Gm16094	0	-0.533	1	3.82	0.233	0.413	0.000442282	0	FALSE
Sp140	0	0.31	5.42	10.1	0.00258	0.014	0.232198	0.328767	TRUE
Gm17017	0	0.521	1	3.61	0.245	0.413	0	0.000622665	FALSE
Sp100	0	-0.392	4.3	5.39	0.0245	0.0882	0.140203	0.153798	TRUE
A630001G21Rik	0	-0.147	4.78	1.77	0.189	0.394	0.183989	0.222291	TRUE
Cab39	0	0.462	6.94	44.7	2.3e-08	5.9e-07	0.505086	0.656289	TRUE
Itm2c	0	-0.316	6.77	8.94	0.00441	0.0217	0.555949	0.582192	TRUE
4933407L21Rik	0	-0.533	1	3.82	0.233	0.413	0.000442282	0	FALSE
Gm28884	0	-0.979	1.54	5.5	0.0295	0.103	0.0101725	0.00622665	FALSE
Gpr55	0	-1.14	3.72	20.2	4.42e-05	0.000427	0.104821	0.0716065	TRUE
Gm28100	0	-2.2	1.13	15.2	0.00075	0.00484	0.00309598	0	FALSE
2810459M11Rik	0	-0.537	1	3.74	0.233	0.413	0.000442282	0	FALSE
Psmd1	0	0.491	6.58	35.1	3.37e-07	6.33e-06	0.42061	0.607098	TRUE
Htr2b	0	3.48	1.38	16	0.00037	0.00265	0	0.00747198	FALSE
Gm21972	0	0.521	1	3.61	0.245	0.413	0	0.000622665	FALSE
Armc9	0	-0.591	2.66	5.52	0.0229	0.0837	0.0398054	0.0392279	FALSE
Gm16341	0	-0.0403	1.06	0.00414	0.973	0.991	0.000884564	0.00124533	FALSE
B3gnt7	0	-0.458	5.97	15.4	0.000277	0.00207	0.377267	0.376712	TRUE
Gm28626	0	-0.476	2.48	2.65	0.11	0.264	0.0322866	0.0323786	FALSE
Ncl	0	-0.237	8.65	11.5	0.0014	0.00829	0.85847	0.842466	TRUE
Ptma	0	-0.67	10.7	61.7	3.83e-10	1.66e-08	0.982751	0.966999	TRUE
Pde6d	0	0.176	4.44	1.62	0.21	0.413	0.132242	0.19863	TRUE
Cops7b	0	0.229	3.44	1.72	0.195	0.404	0.0614772	0.10274	TRUE
Dis3l2	0	-0.0238	4.03	0.0246	0.876	0.956	0.103936	0.143836	TRUE
Gm29371	0	0.521	1	3.61	0.245	0.413	0	0.000622665	FALSE
Eif4e2	0	0.0929	6.31	1.35	0.25	0.421	0.407784	0.531756	TRUE
Efhd1	0	0.389	1.04	0.759	0.579	0.737	0.000442282	0.00124533	FALSE
Gigyf2	0	-0.196	5.27	4.33	0.0428	0.137	0.250332	0.309465	TRUE
Kcnj13	0	0.201	1.47	0.15	0.7	0.828	0.00530739	0.00871731	FALSE
3110079O15Rik	0	0.523	1	3.56	0.245	0.413	0	0.000622665	FALSE
Ngef	0	-0.978	1.08	3.97	0.154	0.341	0.00176913	0.000622665	FALSE
Neu2	0	-0.526	1	3.96	0.233	0.413	0.000442282	0	FALSE
Inpp5d	0	-0.251	5.72	7.63	0.00812	0.036	0.322866	0.373599	TRUE
Atg16l1	0	0.234	4.73	4.55	0.038	0.127	0.161433	0.246575	TRUE
Sag	0	-0.839	2.38	6.2	0.0163	0.0641	0.0305175	0.0224159	FALSE
Dgkd	0	-0.263	4.85	5.44	0.0239	0.0864	0.203008	0.229141	TRUE
Gm19582	0	-0.539	1	3.68	0.233	0.413	0.000442282	0	FALSE
Usp40	0	0.177	3.71	1.17	0.285	0.463	0.0773994	0.120797	TRUE
Ugt1a7c	0	-0.0259	1.95	0.00568	0.985	0.992	0.0145953	0.0199253	FALSE
Ugt1a6a	0	0.37	1.5	0.601	0.442	0.626	0.00574967	0.011208	FALSE
Ugt1a5	0	0.523	1	3.55	0.245	0.413	0	0.000622665	FALSE
Ugt1a2	0	-0.537	1	3.74	0.233	0.413	0.000442282	0	FALSE
Dnajb3	0	-0.462	1.84	1.11	0.297	0.473	0.0137107	0.0155666	FALSE
Mroh2a	0	-0.916	1.02	6.35	0.0919	0.236	0.000884564	0	FALSE
Hjurp	0	-1.19	4.58	52.2	3.42e-09	1.12e-07	0.160106	0.125156	TRUE
Gm29538	0	0.904	1.18	3.03	0.139	0.315	0.00132685	0.00498132	FALSE
Glrp1	0	1.86	2.44	25.6	6.7e-06	8.4e-05	0.0106148	0.0541719	FALSE
Gm29336	0	0.915	1.02	4.76	0.1	0.244	0	0.00124533	FALSE
Arl4c	0	0.245	4.16	1.73	0.194	0.402	0.0822645	0.116438	TRUE
Sh3bp4	0	0.871	1.76	3.87	0.055	0.164	0.0075188	0.0217933	FALSE
Agap1	0	0.181	6.71	3.13	0.0832	0.225	0.470146	0.587173	TRUE
Iqca	0	-0.023	1.06	0.00234	0.973	0.991	0.000884564	0.00124533	FALSE
Ackr3	0	-0.493	1.81	1.3	0.26	0.433	0.014153	0.0136986	FALSE
Cops8	0	0.0579	5.17	0.272	0.691	0.821	0.21893	0.308842	TRUE
Col6a3	0	-0.39	3.21	3.06	0.0869	0.233	0.0623618	0.0653798	FALSE
Mlph	0	-0.362	2.78	1.15	0.289	0.465	0.0367094	0.0410959	FALSE
Prlh	0	-0.55	1	3.37	0.233	0.413	0.000442282	0	FALSE
Lrrfip1	0	-0.426	8.27	30.6	1.3e-06	2.03e-05	0.817337	0.80137	TRUE
Rbm44	0	-0.491	1.66	1.15	0.288	0.465	0.0106148	0.00933998	FALSE
Ramp1	0	-1.15	7.91	132	2.29e-15	4.58e-13	0.805838	0.650062	TRUE
Ube2f	0	0.306	5.67	14.4	0.000421	0.00296	0.274657	0.409091	TRUE
Scly	0	0.49	3.12	5.43	0.0241	0.0871	0.0411322	0.0840598	FALSE
Erfe	0	-0.998	1.13	3.52	0.135	0.31	0.00265369	0.00124533	FALSE
Ilkap	0	0.196	5.79	6.38	0.0149	0.0595	0.303406	0.429016	TRUE
Hes6	0	-0.0442	5.1	0.141	0.858	0.942	0.217161	0.290162	TRUE
Per2	0	-0.229	4.49	2.63	0.112	0.267	0.149934	0.176214	TRUE
Traf3ip1	0	-0.0987	2.74	0.215	0.645	0.788	0.0380363	0.0473225	FALSE
Asb1	0	0.324	2.82	2.17	0.163	0.354	0.0353826	0.0610212	FALSE
Twist2	0	-0.341	1.11	0.316	0.672	0.809	0.00176913	0.001868	FALSE
Hdac4	0	-0.0457	5.64	0.187	0.745	0.86	0.306944	0.380448	TRUE
Gm26720	0	-0.29	1.11	0.333	0.672	0.809	0.00176913	0.001868	FALSE
Ndufa10	0	0.535	6.94	58.3	8.1e-10	3.2e-08	0.496683	0.696139	TRUE
Cops9	0	0.631	7.91	63.7	2.46e-10	1.11e-08	0.688633	0.833748	TRUE
Otos	0	-0.432	1.04	0.933	0.541	0.713	0.000884564	0.000622665	FALSE
Gpc1	0	2.21	1.58	14.5	0.000396	0.00281	0.00221141	0.0174346	FALSE
Gm29480	0	-0.0405	1.06	0.0041	0.973	0.991	0.000884564	0.00124533	FALSE
Ankmy1	0	-0.0172	1.06	0.00182	0.973	0.991	0.000884564	0.00124533	FALSE
Dusp28	0	-0.552	3.25	7.2	0.01	0.0429	0.0676692	0.0678705	FALSE
5033417F24Rik	0	-0.338	1.08	0.447	0.627	0.772	0.00132685	0.00124533	FALSE
Rnpepl1	0	0.0553	5.55	0.249	0.62	0.771	0.280407	0.374844	TRUE
9430060I03Rik	0	-0.912	1.36	3.17	0.106	0.255	0.00619195	0.00435866	FALSE
Capn10	0	0.0366	2.65	0.0229	0.88	0.959	0.0322866	0.0498132	FALSE
Gpr35	0	0.153	2.91	0.245	0.623	0.772	0.0353826	0.0541719	FALSE
Aqp12	0	0.524	1	3.55	0.245	0.413	0	0.000622665	FALSE
Kif1a	0	-1.2	1.32	6.27	0.0294	0.103	0.00619195	0.00311333	FALSE
2310007B03Rik	0	0.894	1.23	2.62	0.117	0.276	0.00176913	0.00622665	FALSE
Crocc2	0	-0.15	1.22	0.086	0.771	0.88	0.00309598	0.00373599	FALSE
Sned1	0	-0.0369	1.95	0.0105	0.985	0.992	0.0145953	0.0205479	FALSE
Mterf4	0	0.13	3.59	0.43	0.515	0.697	0.0712074	0.109589	TRUE
Gm28535	0	0.925	1.13	2.8	0.161	0.352	0.000884564	0.00311333	FALSE
Pask	0	-1.44	2.23	11.3	0.00154	0.00898	0.0278638	0.0136986	FALSE
Ppp1r7	0	-0.0707	5.35	0.523	0.473	0.658	0.240602	0.321918	TRUE
Hdlbp	0	-0.106	6.61	1.29	0.262	0.436	0.496241	0.583437	TRUE
2002-09-01	0	-0.269	2.27	0.765	0.386	0.568	0.0238832	0.0292653	FALSE
Farp2	0	-0.059	1.64	0.0172	0.913	0.985	0.00928793	0.013076	FALSE
Stk25	0	-0.000639	5.01	3.42e-05	0.995	0.997	0.20345	0.278331	TRUE
Bok	0	1.91	4.8	156	1.24e-16	3.98e-14	0.0760725	0.296389	TRUE
Thap4	0	0.927	4.21	46.3	1.51e-08	4.18e-07	0.0840336	0.201743	TRUE
Atg4b	0	0.0208	4.32	0.0312	0.86	0.945	0.135338	0.184932	TRUE
Dtymk	0	-0.519	6.07	21.5	2.82e-05	0.00029	0.366652	0.379203	TRUE
Ing5	0	-0.131	4.64	1.37	0.248	0.418	0.167183	0.20797	TRUE
D2hgdh	0	-0.31	2.83	1.48	0.23	0.413	0.0433437	0.0498132	FALSE
Fam174a	0	0.339	6.88	14.2	0.000459	0.00318	0.503759	0.645704	TRUE
St8sia4	0	0.768	4.44	15.6	0.000254	0.00192	0.0928793	0.162516	TRUE
Slco4c1	0	-0.0831	1.52	0.0211	0.885	0.963	0.00530739	0.00996264	FALSE
Panct2	0	-0.598	1.1	1.37	0.387	0.568	0.00176913	0.00124533	FALSE
D1Ertd622e	0	0.268	5.94	12.6	0.000887	0.00556	0.318443	0.466376	TRUE
Ppip5k2	0	0.00843	4.22	0.00329	0.998	0.999	0.11234	0.167497	TRUE
Gin1	0	-0.17	3.61	0.808	0.373	0.556	0.0804954	0.103362	TRUE
Pam	0	0.279	3.34	2.33	0.134	0.309	0.0561698	0.0933998	FALSE
1810006J02Rik	0	0.517	1	3.7	0.245	0.413	0	0.000622665	FALSE
Gm7967	0	-0.0256	1.02	0.00224	0.981	0.991	0.000442282	0.000622665	FALSE
Gm28187	0	-0.037	1.1	0.00391	0.967	0.991	0.00132685	0.001868	FALSE
Rnf152	0	-0.314	1.27	0.334	0.57	0.737	0.00398054	0.00435866	FALSE
Pign	0	0.269	3.58	3.21	0.0795	0.218	0.0676692	0.110834	TRUE
2310035C23Rik	0	-0.0565	5.12	0.301	0.586	0.743	0.218045	0.285181	TRUE
Tnfrsf11a	0	0.0433	3.89	0.0714	0.79	0.893	0.0946484	0.132628	TRUE
Gm7160	0	0.362	2	0.859	0.359	0.54	0.0137107	0.0249066	FALSE
Zcchc2	0	-0.0371	4.54	0.092	0.763	0.873	0.146395	0.204857	TRUE
Gm20753	0	-0.943	1.02	5.5	0.0919	0.236	0.000884564	0	FALSE
Phlpp1	0	-0.0755	2.62	0.0788	0.78	0.885	0.0336134	0.0454545	FALSE
Bcl2	0	0.884	2.38	5.69	0.0211	0.078	0.0159222	0.0404732	FALSE
Kdsr	0	-0.0812	4.22	0.386	0.593	0.749	0.119416	0.162516	TRUE
Vps4b	0	0.0967	6.56	1.97	0.167	0.362	0.471031	0.590286	TRUE
Serpinb12	0	0.277	1.97	0.531	0.47	0.654	0.0132685	0.0224159	FALSE
Serpinb2	0	3.52	1.38	12.3	0.00141	0.00834	0	0.00311333	FALSE
Serpinb8	0	1.96	1.64	12.8	0.000798	0.0051	0.00309598	0.01868	FALSE
Dsel	0	0.166	2.02	0.232	0.666	0.806	0.0145953	0.0242839	FALSE
Tsn	0	0.0679	7.27	1.37	0.247	0.416	0.613888	0.717933	TRUE
Nifk	0	-0.248	4.94	5.04	0.0295	0.103	0.205219	0.240349	TRUE
Clasp1	0	-0.188	4.25	1.87	0.178	0.378	0.132685	0.162516	TRUE
2900060B14Rik	0	-0.0286	1.74	0.00437	0.948	0.991	0.0110571	0.014944	FALSE
Tfcp2l1	0	0.078	1.29	0.0215	0.884	0.962	0.00353826	0.00311333	FALSE
Gli2	0	-0.226	1.19	0.188	0.721	0.843	0.00265369	0.00311333	FALSE
Inhbb	0	-0.325	1.12	0.314	0.672	0.809	0.00176913	0.001868	FALSE
Ralb	0	-0.11	5.92	1.77	0.189	0.395	0.363556	0.424035	TRUE
Gm27184	0	-0.665	1.15	1.59	0.289	0.465	0.00265369	0.001868	FALSE
Tmem185b	0	0.0713	4.17	0.214	0.646	0.789	0.113667	0.162516	TRUE
Epb41l5	0	-0.033	1.98	0.00658	0.936	0.991	0.0150376	0.0205479	FALSE
Ptpn4	0	-0.269	3.41	1.66	0.203	0.413	0.072092	0.0784558	FALSE
Tmem177	0	0.697	2.43	4.53	0.0386	0.127	0.0199027	0.0466999	FALSE
Cfap221	0	0.535	1	3.24	0.245	0.413	0	0.000622665	FALSE
Sctr	0	-0.526	1	3.97	0.233	0.413	0.000442282	0	FALSE
Tmem37	0	1.96	2.58	20.5	3.91e-05	0.000385	0.0119416	0.0442092	FALSE
Dbi	0	-0.000574	9.67	4.45e-05	0.995	0.997	0.93985	0.933998	TRUE
3110009E18Rik	0	-0.319	2.8	1.82	0.184	0.387	0.0415745	0.0473225	FALSE
Steap3	0	0.706	2.63	6.5	0.0141	0.0567	0.0252101	0.0554172	FALSE
C1ql2	0	0.506	1	3.88	0.245	0.413	0	0.000622665	FALSE
Marco	0	2.07	9.88	111	4.95e-14	6.58e-12	0.462627	0.608966	TRUE
Insig2	0	0.361	4.61	9.12	0.00405	0.0203	0.140646	0.237858	TRUE
Ccdc93	0	0.164	3.91	0.988	0.325	0.504	0.0880142	0.14259	TRUE
Ddx18	0	0.0354	5.79	0.165	0.687	0.817	0.318443	0.426526	TRUE
Dpp10	0	-0.00299	1.02	0.000891	0.981	0.991	0.000442282	0.000622665	FALSE
Actr3	0	0.376	9.07	52.6	3.11e-09	1.03e-07	0.894295	0.937733	TRUE
Slc35f5	0	0.0404	3.86	0.0745	0.839	0.928	0.0937638	0.128269	TRUE
Gpr39	0	0.517	1	3.7	0.245	0.413	0	0.000622665	FALSE
Lypd1	0	0.889	1.08	3.55	0.176	0.375	0.000442282	0.00249066	FALSE
Nckap5	0	-0.88	2.2	7.45	0.00887	0.0388	0.023441	0.0193026	FALSE
Mgat5	0	0.518	5.27	27.4	3.66e-06	5.01e-05	0.199912	0.363014	TRUE
Tmem163	0	-0.277	1.43	0.317	0.633	0.777	0.00619195	0.00747198	FALSE
Acmsd	0	-0.542	1	3.61	0.233	0.413	0.000442282	0	FALSE
2900009J06Rik	0	0.00581	1.02	0.000473	0.983	0.991	0.000442282	0.000622665	FALSE
Ccnt2	0	-0.00403	5.19	0.00149	0.969	0.991	0.220699	0.300747	TRUE
Map3k19	0	-0.0243	1.06	0.00238	0.973	0.991	0.000884564	0.00124533	FALSE
Rab3gap1	0	0.0153	4.96	0.0175	0.906	0.979	0.202565	0.273973	TRUE
Zranb3	0	2.55	3.89	60.2	5.37e-10	2.24e-08	0.0256524	0.148817	TRUE
R3hdm1	0	0.491	5.91	36.1	2.45e-07	4.8e-06	0.281291	0.463263	TRUE
Ubxn4	0	0.184	7.14	6.63	0.0132	0.0539	0.564794	0.682441	TRUE
Lct	0	-0.0036	1.02	0.000878	0.981	0.991	0.000442282	0.000622665	FALSE
Mcm6	0	-0.708	4.75	13.1	0.000716	0.00465	0.149934	0.136986	TRUE
Dars	0	0.003	5.28	0.000657	0.98	0.991	0.229987	0.315068	TRUE
Cxcr4	0	-0.175	5.89	1.91	0.173	0.372	0.304732	0.323786	TRUE
Cd55b	0	-0.55	1	3.37	0.233	0.413	0.000442282	0	FALSE
Gm15675	0	1.42	1.26	6.3	0.0192	0.0728	0.00132685	0.00747198	FALSE
Cd55	0	-0.246	2.29	0.604	0.441	0.625	0.0221141	0.0286426	FALSE
Gm16083	0	0.517	1	3.7	0.245	0.413	0	0.000622665	FALSE
Gm29427	0	-0.547	1	3.45	0.233	0.413	0.000442282	0	FALSE
Pfkfb2	0	-0.556	1.86	2.15	0.149	0.333	0.0150376	0.0143213	FALSE
Yod1	0	-0.0423	3.36	0.0473	0.999	1	0.0614772	0.0853051	FALSE
AA986860	0	0.0133	1.47	0.00128	0.972	0.991	0.00619195	0.00871731	FALSE
Gm28856	0	0.506	1	3.88	0.245	0.413	0	0.000622665	FALSE
Pigr	0	-1.71	1.08	10.2	0.00771	0.0345	0.00221141	0	FALSE
Fcmr	0	-0.515	1.22	0.825	0.37	0.553	0.00309598	0.00311333	FALSE
Il10	0	1.81	1.33	5.61	0.022	0.0808	0.00132685	0.00311333	FALSE
Mapkapk2	0	0.492	6.9	21.9	2.39e-05	0.00025	0.479876	0.685554	TRUE
Dyrk3	0	0.583	1.85	1.9	0.175	0.375	0.0101725	0.0199253	FALSE
Eif2d	0	0.615	4.19	16	0.000224	0.00172	0.0933215	0.183064	TRUE
Rassf5	0	-0.834	6.79	70.4	5.95e-11	3.23e-09	0.599292	0.486924	TRUE
Ikbke	0	-0.00473	3.96	0.000351	0.985	0.992	0.0928793	0.132628	TRUE
Gm28913	0	0.517	1	3.7	0.245	0.413	0	0.000622665	FALSE
Srgap2	0	-0.281	4.73	4.9	0.0317	0.11	0.180893	0.216065	TRUE
Fam72a	0	-1.3	1.87	9.58	0.00329	0.0171	0.0190181	0.0105853	FALSE
Ctse	0	-0.318	1.08	0.419	0.627	0.772	0.00132685	0.00124533	FALSE
Rab7b	0	1.06	5.29	62.1	3.52e-10	1.53e-08	0.160991	0.349315	TRUE
Slc26a9	0	-0.702	1.32	1.57	0.22	0.413	0.0048651	0.00435866	FALSE
Pm20d1	0	-1.26	1.04	7.07	0.039	0.127	0.00132685	0	FALSE
Slc41a1	0	-0.719	3.75	15.9	0.000229	0.00175	0.102609	0.0946451	TRUE
Rab29	0	-0.653	4.64	18.1	9.76e-05	0.000847	0.195931	0.17995	TRUE
Nucks1	0	-0.103	7.59	1.47	0.231	0.413	0.599735	0.733499	TRUE
Slc45a3	0	0.79	1.17	1.76	0.219	0.413	0.00132685	0.00249066	FALSE
Elk4	0	-0.0851	4.88	0.473	0.495	0.679	0.190181	0.239103	TRUE
Mfsd4a	0	-0.333	1.93	0.87	0.356	0.537	0.0159222	0.0180573	FALSE
Gm26892	0	-0.546	1	3.47	0.233	0.413	0.000442282	0	FALSE
Cdk18	0	1.28	1.81	13.7	0.000628	0.00414	0.00663423	0.0236613	FALSE
Lemd1	0	0.533	1	3.29	0.245	0.413	0	0.000622665	FALSE
Klhdc8a	0	-0.922	1.44	3.15	0.0825	0.224	0.00796108	0.00560399	FALSE
Nuak2	0	-0.681	5.4	33.2	5.96e-07	1.04e-05	0.290137	0.264633	TRUE
F730311O21Rik	0	-0.535	1	3.77	0.233	0.413	0.000442282	0	FALSE
Tmcc2	0	-0.845	2.03	2.44	0.125	0.292	0.00884564	0.0174346	FALSE
Dstyk	0	-0.0481	4.31	0.128	0.815	0.91	0.128262	0.17061	TRUE
Rbbp5	0	-0.0544	3.49	0.0985	0.842	0.93	0.0698806	0.0990037	FALSE
Tmem81	0	-0.351	1.99	1.23	0.282	0.461	0.0176913	0.0205479	FALSE
Nfasc	0	-0.543	1	3.58	0.233	0.413	0.000442282	0	FALSE
Lrrn2	0	-0.0142	1.02	0.00135	0.981	0.991	0.000442282	0.000622665	FALSE
Mdm4	0	-0.157	5.05	2.29	0.137	0.313	0.221141	0.268991	TRUE
Pik3c2b	0	-0.259	1.71	0.389	0.58	0.737	0.0110571	0.013076	FALSE
Ppp1r15b	0	-0.142	6.74	4.03	0.0505	0.155	0.534719	0.591532	TRUE
Plekha6	0	0.717	1.91	3.71	0.0601	0.176	0.0101725	0.0242839	FALSE
Gm19461	0	-0.917	1.02	6.29	0.0919	0.236	0.000884564	0	FALSE
Sox13	0	0.78	1.43	2.07	0.157	0.346	0.00398054	0.0105853	FALSE
Snrpe	0	-0.356	8.37	20.5	3.95e-05	0.000388	0.842105	0.843088	TRUE
Gm26706	0	-0.943	1.02	5.46	0.0919	0.236	0.000884564	0	FALSE
Zc3h11a	0	-0.28	2.07	0.883	0.353	0.533	0.0185759	0.0224159	FALSE
Gm38394	0	-1.14	1.77	6.65	0.013	0.0533	0.0154799	0.00996264	FALSE
Lax1	0	-0.37	1.08	0.432	0.627	0.772	0.00132685	0.00124533	FALSE
Atp2b4	0	-1.29	3.2	29.2	2.02e-06	2.97e-05	0.0694383	0.0410959	FALSE
Gm28441	0	-0.55	1	3.35	0.233	0.413	0.000442282	0	FALSE
Optc	0	-0.399	1.04	0.899	0.541	0.713	0.000884564	0.000622665	FALSE
Prelp	0	0.91	1.32	2.86	0.12	0.283	0.00265369	0.00809465	FALSE
Fmod	0	-0.786	1.25	2.43	0.171	0.369	0.00442282	0.00311333	FALSE
Btg2	0	-0.706	8.47	40	8.12e-08	1.8e-06	0.784166	0.727895	TRUE
Chit1	0	-0.537	1	3.74	0.233	0.413	0.000442282	0	FALSE
Chil1	0	0.113	4.15	0.139	0.711	0.835	0.0787262	0.119552	TRUE
Mybph	0	0.369	1.04	0.726	0.579	0.737	0.000442282	0.00124533	FALSE
Adora1	0	0.209	1.12	0.172	0.738	0.855	0.00132685	0.00249066	FALSE
Ppfia4	0	-1.37	2.55	32.5	7.26e-07	1.24e-05	0.0424591	0.0224159	FALSE
Tmem183a	0	0.122	5.02	1.45	0.234	0.413	0.199469	0.28269	TRUE
Cyb5r1	0	1.37	3.75	36.9	1.98e-07	3.98e-06	0.0482088	0.14259	TRUE
Adipor1	0	0.29	7.07	15.4	0.000278	0.00207	0.55816	0.704234	TRUE
Platr1	0	0.376	1.04	0.692	0.579	0.737	0.000442282	0.00124533	FALSE
Klhl12	0	1.09	2.07	10.2	0.00244	0.0133	0.0106148	0.0348692	FALSE
Rabif	0	0.26	3.85	2.69	0.107	0.258	0.0835913	0.140722	TRUE
Kdm5b	0	0.402	3.29	2.69	0.107	0.258	0.0499779	0.0933998	FALSE
Syt2	0	-0.543	1	3.58	0.233	0.413	0.000442282	0	FALSE
Ppp1r12b	0	-0.0566	6.07	0.269	0.606	0.759	0.37019	0.435866	TRUE
Ube2t	0	-1.32	3.88	21.8	2.52e-05	0.000262	0.0911101	0.0585305	FALSE
Lgr6	0	0.169	1.19	0.0739	0.806	0.903	0.00221141	0.00249066	FALSE
Ptpn7	0	-0.0434	5.2	0.113	0.738	0.855	0.225122	0.287049	TRUE
Arl8a	0	0.58	6.56	51.6	4.03e-09	1.29e-07	0.406457	0.588418	TRUE
Gm15445	0	-0.301	1.72	0.406	0.527	0.708	0.0114993	0.0136986	FALSE
Elf3	0	-0.0622	1.42	0.0128	0.911	0.983	0.00574967	0.00809465	FALSE
Rnpep	0	-0.607	6.11	26.6	4.85e-06	6.35e-05	0.428129	0.412827	TRUE
Timm17a	0	0.605	6.52	45.7	1.77e-08	4.75e-07	0.393631	0.618929	TRUE
Lmod1	0	0.645	1.41	1.57	0.216	0.413	0.00398054	0.00933998	FALSE
Shisa4	0	-0.741	1.44	2.27	0.149	0.335	0.0075188	0.00560399	FALSE
Ipo9	0	0.0945	4.55	0.557	0.473	0.657	0.142857	0.212951	TRUE
Nav1	0	0.316	3.19	1.55	0.22	0.413	0.0459973	0.0740971	FALSE
Gm38399	0	-0.312	1.08	0.354	0.627	0.772	0.00132685	0.00124533	FALSE
Csrp1	0	-0.246	4.99	4.3	0.0434	0.138	0.200796	0.242839	TRUE
Phlda3	0	1.59	6.45	178	1.05e-17	4.79e-15	0.214507	0.518057	TRUE
Tnni1	0	0.422	1.13	0.621	0.507	0.689	0.00132685	0.00311333	FALSE
Lad1	0	-0.224	1.19	0.161	0.721	0.843	0.00265369	0.00311333	FALSE
Tnnt2	0	-1.03	1.38	3.75	0.0588	0.173	0.00707651	0.00435866	FALSE
Tmem9	0	0.643	3.09	14.4	0.000459	0.00318	0.0384785	0.0828144	FALSE
Cacna1s	0	-0.402	1.04	0.643	0.541	0.713	0.000884564	0.000622665	FALSE
Kif21b	0	0.301	3.29	3.14	0.107	0.258	0.0508625	0.0890411	FALSE
5730559C18Rik	0	-0.267	1.12	0.259	0.672	0.809	0.00176913	0.001868	FALSE
Camsap2	0	-0.31	4.5	7.58	0.00834	0.0368	0.155683	0.1868	TRUE
Ddx59	0	0.221	2.45	0.516	0.476	0.661	0.0247678	0.0398506	FALSE
Kif14	0	-1.96	2.5	19.9	5e-05	0.000473	0.0340557	0.013076	FALSE
Platr23	0	0.527	1	3.45	0.245	0.413	0	0.000622665	FALSE
Zfp281	0	0.0832	4.13	0.342	0.561	0.73	0.107917	0.15193	TRUE
Gm19705	0	-0.313	1.87	0.522	0.473	0.658	0.0150376	0.016812	FALSE
Platr22	0	-1.19	1.1	4.93	0.0809	0.221	0.00221141	0.000622665	FALSE
Nr5a2	0	0.532	1	3.34	0.245	0.413	0	0.000622665	FALSE
A430106G13Rik	0	0.757	1.39	1.9	0.175	0.375	0.00353826	0.00809465	FALSE
Ptprc	0	-0.259	8.75	13.5	0.000601	0.004	0.875719	0.881071	TRUE
Gm28556	0	0.535	1	3.24	0.245	0.413	0	0.000622665	FALSE
Atp6v1g3	0	1.2	1.04	7.66	0.0439	0.138	0	0.001868	FALSE
Nek7	0	0.0722	5.84	0.774	0.383	0.567	0.323751	0.42279	TRUE
Lhx9	0	-0.526	1	3.96	0.233	0.413	0.000442282	0	FALSE
2310009B15Rik	0	0.279	4.19	3.01	0.0892	0.236	0.106148	0.176214	TRUE
Dennd1b	0	0.227	5.65	4.99	0.0302	0.105	0.27908	0.377335	TRUE
Crb1	0	0.527	1	3.45	0.245	0.413	0	0.000622665	FALSE
Zbtb41	0	-0.562	3.41	9.84	0.00293	0.0155	0.0765148	0.0740971	FALSE
Aspm	0	-1.99	3.81	35.7	2.83e-07	5.42e-06	0.0778417	0.0311333	FALSE
Cfh	0	0.783	2.98	8.32	0.00587	0.0275	0.0305175	0.0666252	FALSE
Cdc73	0	0.013	5.39	0.0229	0.945	0.991	0.259177	0.343088	TRUE
B3galt2	0	-0.00591	1.02	0.000988	0.981	0.991	0.000442282	0.000622665	FALSE
Glrx2	0	0.175	6.59	6.57	0.0136	0.0553	0.460858	0.600249	TRUE
Trove2	0	0.277	3.59	2.33	0.133	0.307	0.0667846	0.110834	TRUE
Uchl5	0	-0.186	5.64	4.16	0.0469	0.145	0.302521	0.354296	TRUE
Rgs2	0	-0.294	6.94	4.32	0.0431	0.138	0.486068	0.427148	TRUE
Rgs13	0	0.532	1	3.34	0.245	0.413	0	0.000622665	FALSE
Rgs1	0	0.924	7.07	30.6	1.3e-06	2.03e-05	0.225122	0.410336	TRUE
Rgs18	0	1.77	1.39	8.71	0.00488	0.0237	0.00176913	0.00809465	FALSE
Pla2g4a	0	0.564	5.3	28.7	2.44e-06	3.52e-05	0.196373	0.352428	TRUE
Ptgs2	0	2.95	3.95	26.3	5.29e-06	6.86e-05	0.0168067	0.0504359	FALSE
Ptgs2os2	0	-0.377	1.21	0.494	0.524	0.706	0.00265369	0.00311333	FALSE
BC003331	0	0.171	5.45	2.97	0.0911	0.236	0.247678	0.345579	TRUE
Tpr	0	-0.0742	7.84	1.18	0.283	0.462	0.711632	0.775841	TRUE
Prg4	0	2.06	1.12	9.35	0.0046	0.0225	0	0.00249066	FALSE
Hmcn1	0	-0.112	2.75	0.181	0.672	0.809	0.037594	0.0504359	FALSE
Gm10138	0	-0.0581	2.78	0.0455	0.832	0.923	0.0389208	0.0523039	FALSE
Ivns1abp	0	0.376	7.5	37.2	1.81e-07	3.69e-06	0.602388	0.742839	TRUE
Swt1	0	-0.0457	4.96	0.195	0.661	0.803	0.192393	0.257783	TRUE
Trmt1l	0	-0.421	4.22	8.62	0.00511	0.0245	0.134011	0.136986	TRUE
Rnf2	0	0.514	4.65	15.1	0.000316	0.00232	0.131358	0.247198	TRUE
Fam129a	0	-1.62	7.56	154	1.56e-16	4.77e-14	0.758956	0.505604	TRUE
2810414N06Rik	0	-0.738	1.25	1.74	0.193	0.4	0.00442282	0.00311333	FALSE
Edem3	0	-0.0403	3.97	0.109	0.775	0.882	0.104379	0.135741	TRUE
1700025G04Rik	0	0.0192	2.18	0.00301	0.957	0.991	0.0194604	0.0267746	FALSE
Tsen15	0	0.189	4.01	1.59	0.214	0.413	0.0964175	0.14944	TRUE
Colgalt2	0	-1.36	1.12	7.97	0.0421	0.135	0.00265369	0.000622665	FALSE
Rgl1	0	0.102	5.35	0.432	0.514	0.697	0.241928	0.303238	TRUE
Arpc5	0	-0.0219	9.34	0.165	0.686	0.817	0.942503	0.937111	TRUE
Ncf2	0	-0.00545	8.25	0.00921	0.924	0.991	0.822203	0.843088	TRUE
Smg7	0	-0.0695	4.47	0.277	0.601	0.756	0.144626	0.199253	TRUE
Nmnat2	0	-0.0176	1.02	0.00173	0.981	0.991	0.000442282	0.000622665	FALSE
Lamc2	0	0.456	1.84	1.7	0.235	0.413	0.00973021	0.0193026	FALSE
Lamc1	0	0.735	3.53	16.5	0.000183	0.00145	0.054843	0.117061	TRUE
Shcbp1l	0	-0.909	2.73	12.9	0.000765	0.00492	0.0468819	0.0367372	FALSE
Dhx9	0	-0.447	5.75	25.4	7.18e-06	8.93e-05	0.338788	0.358032	TRUE
Npl	0	0.244	3.86	1.8	0.186	0.389	0.0800531	0.128269	TRUE
Rgs8	0	-0.548	1	3.44	0.233	0.413	0.000442282	0	FALSE
Rgs16	0	0.181	1.82	0.283	0.682	0.814	0.0114993	0.0180573	FALSE
Gm28513	0	-0.539	1	3.68	0.233	0.413	0.000442282	0	FALSE
Rnasel	0	-0.157	6.08	2.66	0.109	0.262	0.374613	0.43462	TRUE
Teddm2	0	-0.863	1.35	2.82	0.106	0.255	0.00619195	0.00435866	FALSE
Teddm1b	0	0.517	1	3.7	0.245	0.413	0	0.000622665	FALSE
Glul	0	-0.11	7.82	1.48	0.23	0.413	0.718266	0.73599	TRUE
Gm29291	0	-0.508	1.22	0.941	0.37	0.553	0.00353826	0.00311333	FALSE
A830008E24Rik	0	-0.949	1.02	5.28	0.0919	0.236	0.000884564	0	FALSE
Cacna1e	0	0.00591	1.06	0.000347	0.985	0.992	0.000884564	0.00124533	FALSE
Gm9530	0	-1.12	1.74	6.04	0.0176	0.0679	0.0137107	0.00684932	FALSE
Ier5	0	-0.561	7.15	32.1	8.33e-07	1.4e-05	0.606369	0.579701	TRUE
Mr1	0	0.399	3.81	6.2	0.0163	0.0641	0.0800531	0.133873	TRUE
Stx6	0	0.0272	5.75	0.129	0.721	0.843	0.316232	0.410959	TRUE
BC034090	0	0.198	1.11	0.163	0.738	0.855	0.00132685	0.00249066	FALSE
Xpr1	0	-0.189	6.06	5.34	0.0252	0.0903	0.38169	0.437733	TRUE
Gm5532	0	-0.0175	1.02	0.00176	0.981	0.991	0.000442282	0.000622665	FALSE
Acbd6	0	0.235	6.09	8.37	0.00575	0.0271	0.343653	0.483188	TRUE
Qsox1	0	-0.266	6.01	6.18	0.0165	0.0647	0.389208	0.437111	TRUE
Cep350	0	-0.418	5.64	20.5	3.91e-05	0.000385	0.312251	0.326276	TRUE
Tor1aip1	0	-0.476	6.91	65.4	1.69e-10	8.08e-09	0.59487	0.595268	TRUE
Tor1aip2	0	-0.272	6.11	8.62	0.00509	0.0245	0.409553	0.447696	TRUE
Tdrd5	0	0.915	1.08	3.85	0.176	0.375	0.000442282	0.00249066	FALSE
Axdnd1	0	0.0411	1.41	0.00588	0.939	0.991	0.00442282	0.00809465	FALSE
Gm2000	0	0.15	3.88	1.02	0.319	0.499	0.0880142	0.135118	TRUE
Soat1	0	0.958	8.07	141	7.28e-16	1.75e-13	0.653693	0.83873	TRUE
Gm10031	0	0.106	1.72	0.0621	0.863	0.946	0.0101725	0.0155666	FALSE
Abl2	0	0.673	4.96	44	2.78e-08	6.98e-07	0.153472	0.296389	TRUE
Tor3a	0	-0.0261	4.38	0.0356	0.851	0.937	0.135781	0.178705	TRUE
Fam20b	0	0.204	4.61	2.85	0.098	0.244	0.147722	0.224159	TRUE
Ralgps2	0	-0.179	1.94	0.144	0.706	0.831	0.014153	0.0161893	FALSE
Angptl1	0	-0.547	1	3.45	0.233	0.413	0.000442282	0	FALSE
Tex35	0	-0.547	1	3.45	0.233	0.413	0.000442282	0	FALSE
Rasal2	0	0.0586	3.92	0.12	0.731	0.851	0.095533	0.1401	TRUE
Cryzl2	0	-0.0452	4.13	0.111	0.751	0.864	0.11632	0.150685	TRUE
Sec16b	0	-1.4	1.24	8.31	0.0235	0.0853	0.0048651	0.001868	FALSE
Pappa2	0	-0.122	1.29	0.0538	0.817	0.912	0.00398054	0.00498132	FALSE
Cop1	0	-0.384	6.13	26.2	5.41e-06	6.99e-05	0.413534	0.447073	TRUE
Tnr	0	-0.864	1.35	2.98	0.106	0.255	0.00574967	0.00435866	FALSE
4930523C07Rik	0	-0.656	5.42	37.2	1.82e-07	3.71e-06	0.268465	0.267123	TRUE
4930562F07Rik	0	-0.399	1.04	0.857	0.541	0.713	0.000884564	0.000622665	FALSE
Tnn	0	-0.546	1	3.47	0.233	0.413	0.000442282	0	FALSE
Mrps14	0	0.343	7.66	18.7	7.68e-05	0.00069	0.651482	0.786426	TRUE
Cacybp	0	0.16	7.19	4	0.0511	0.156	0.559929	0.700498	TRUE
Rabgap1l	0	0.0198	3.06	0.00764	0.931	0.991	0.0442282	0.0641345	FALSE
Gm36975	0	-0.547	1	3.45	0.233	0.413	0.000442282	0	FALSE
Rc3h1	0	-0.0469	5.23	0.217	0.722	0.844	0.234852	0.299502	TRUE
Serpinc1	0	-0.79	1.54	3.17	0.0814	0.221	0.00973021	0.00747198	FALSE
Zbtb37	0	-0.452	3.34	4.05	0.0499	0.153	0.0685537	0.0672478	FALSE
Dars2	0	0.103	3.05	0.197	0.659	0.801	0.0459973	0.0722291	FALSE
Cenpl	0	-0.756	3.18	10.9	0.0018	0.0102	0.0552853	0.0529265	FALSE
Klhl20	0	-0.268	3.68	2.65	0.11	0.264	0.0822645	0.100249	TRUE
Ankrd45	0	0.703	1.06	2.11	0.322	0.5	0.000442282	0.001868	FALSE
Prdx6	0	1.01	6.82	56.1	1.35e-09	4.91e-08	0.37019	0.597136	TRUE
Tnfsf4	0	-0.0036	1.02	0.000861	0.981	0.991	0.000442282	0.000622665	FALSE
Fasl	0	-0.0214	1.06	0.00198	0.973	0.991	0.000884564	0.00124533	FALSE
Suco	0	-0.075	4.72	0.367	0.548	0.719	0.16674	0.215442	TRUE
Pigc	0	0.159	3.59	1.14	0.299	0.475	0.0729766	0.108966	TRUE
Dnm3	0	-1.01	1.19	3.69	0.112	0.267	0.00353826	0.001868	FALSE
2810442N19Rik	0	1.18	1.04	7.45	0.0439	0.138	0	0.001868	FALSE
Dnm3os	0	0.12	1.36	0.0348	0.853	0.938	0.00442282	0.00560399	FALSE
Mettl13	0	-0.476	3	4.92	0.0313	0.108	0.0535161	0.0547945	FALSE
Vamp4	0	0.598	6.58	55.3	1.62e-09	5.8e-08	0.39142	0.607721	TRUE
Prrc2c	0	-0.0413	7.22	0.257	0.614	0.766	0.591331	0.676214	TRUE
Fmo4	0	-0.983	1.08	4	0.154	0.341	0.00176913	0.000622665	FALSE
Fmo1	0	-0.733	2.4	4.03	0.0503	0.154	0.031402	0.0273973	FALSE
Fmo2	0	0.181	3.3	0.301	0.586	0.742	0.0544007	0.0815691	FALSE
Prrx1	0	-0.276	1.58	0.381	0.551	0.722	0.00884564	0.0105853	FALSE
Gm26523	0	0.532	1	3.34	0.245	0.413	0	0.000622665	FALSE
Gorab	0	-0.005	3.01	0.000403	0.984	0.991	0.0446705	0.0660025	FALSE
Kifap3	0	0.0412	4.5	0.0853	0.771	0.88	0.140646	0.209838	TRUE
Scyl3	0	-0.211	3.88	1.89	0.175	0.375	0.0964175	0.12391	TRUE
BC055324	0	-1.44	2.18	14.9	0.000341	0.00247	0.0274215	0.0143213	FALSE
Mettl18	0	0.157	1.94	0.16	0.691	0.82	0.014153	0.0211706	FALSE
Sell	0	1.47	1.64	7.77	0.00762	0.0343	0.00442282	0.0143213	FALSE
Selp	0	-1.9	1.1	13.2	0.00351	0.018	0.00265369	0	FALSE
Gm16587	0	1.93	1.1	6.3	0.0176	0.0678	0	0.00124533	FALSE
F5	0	1.91	1.1	8.85	0.00568	0.0269	0	0.00311333	FALSE
Slc19a2	0	1.32	2.9	20	4.8e-05	0.000458	0.0238832	0.0790785	FALSE
Ccdc181	0	-0.0278	3.33	0.0224	0.882	0.96	0.0574967	0.0834371	FALSE
Blzf1	0	0.253	3.35	1.98	0.167	0.362	0.057939	0.0915318	FALSE
Nme7	0	0.11	3.15	0.317	0.576	0.737	0.0482088	0.0778331	FALSE
Atp1b1	0	0.0559	3.49	0.0453	0.832	0.923	0.0544007	0.0753425	FALSE
Dpt	0	-0.26	3.12	1.42	0.24	0.413	0.0552853	0.0647572	FALSE
Xcl1	0	-0.862	1.17	2.15	0.182	0.383	0.00309598	0.00124533	FALSE
Sft2d2	0	0.142	4.11	0.998	0.323	0.501	0.104821	0.156912	TRUE
Tiprl	0	0.0879	5.37	0.974	0.329	0.508	0.247236	0.34122	TRUE
Gpr161	0	-0.0356	1.09	0.00438	0.967	0.991	0.00132685	0.001868	FALSE
Dcaf6	0	-0.0593	3.39	0.0849	0.772	0.881	0.0667846	0.0896638	FALSE
Mpc2	0	-0.146	8.48	2.3	0.136	0.311	0.845644	0.843088	TRUE
Adcy10	0	-0.705	1.16	1.42	0.289	0.465	0.00265369	0.001868	FALSE
Mpzl1	0	0.298	2.16	1.13	0.293	0.468	0.0176913	0.0317559	FALSE
Rcsd1	0	0.617	1.94	2.17	0.148	0.331	0.0110571	0.0236613	FALSE
Creg1	0	1.51	10.2	264	4.57e-21	1.64e-17	0.906678	0.950187	TRUE
Cd247	0	-0.0892	1.24	0.0217	0.95	0.991	0.00309598	0.00435866	FALSE
Gm37469	0	0.519	1	3.64	0.245	0.413	0	0.000622665	FALSE
Pou2f1	0	-0.14	4.32	0.76	0.388	0.569	0.131358	0.161893	TRUE
Dusp27	0	-0.399	1.04	1.01	0.541	0.713	0.000884564	0.000622665	FALSE
Ildr2	0	-0.801	1.12	2.31	0.232	0.413	0.00221141	0.00124533	FALSE
Gm15853	0	0.352	1.32	0.481	0.537	0.713	0.00353826	0.00622665	FALSE
Tada1	0	-0.413	4.42	7.89	0.00718	0.0327	0.150818	0.166252	TRUE
Pogk	0	1.01	3.9	48.5	8.67e-09	2.59e-07	0.0650155	0.165629	TRUE
Gm16701	0	-0.463	1.44	0.883	0.352	0.533	0.00707651	0.00622665	FALSE
Gm16701.1	0	1	1.49	4.25	0.0446	0.14	0.00398054	0.013076	FALSE
Fam78b	0	0.458	4.1	7.72	0.00777	0.0347	0.0946484	0.165629	TRUE
Uck2	0	-0.245	4.54	3.24	0.0781	0.215	0.152587	0.18929	TRUE
Tmco1	0	0.0793	6.79	1.18	0.282	0.461	0.505529	0.628892	TRUE
Aldh9a1	0	-0.183	5.81	5.3	0.0257	0.0918	0.33923	0.407223	TRUE
Mgst3	0	0.118	7.05	1.16	0.287	0.465	0.51349	0.603362	TRUE
Lrrc52	0	-0.0138	1.02	0.00148	0.981	0.991	0.000442282	0.000622665	FALSE
Gm20711	0	-0.539	1	3.68	0.233	0.413	0.000442282	0	FALSE
Pbx1	0	-0.883	4.66	35	3.42e-07	6.38e-06	0.186201	0.153798	TRUE
Nuf2	0	-1.64	3.21	22.6	1.85e-05	0.000202	0.0605927	0.0292653	FALSE
Rgs5	0	0.4	1.29	0.511	0.509	0.691	0.00309598	0.00622665	FALSE
Rgs4	0	-1.02	1.14	3.44	0.135	0.31	0.00265369	0.00124533	FALSE
Hsd17b7	0	-0.112	4.06	0.433	0.514	0.696	0.0977444	0.127646	TRUE
3110045C21Rik	0	-1.14	1.15	4.15	0.0777	0.214	0.00265369	0.00124533	FALSE
Ddr2	0	0.207	1.91	0.313	0.579	0.737	0.0123839	0.0211706	FALSE
Uap1	0	-0.104	5.05	0.802	0.375	0.558	0.208757	0.260274	TRUE
Gm37748	0	-0.02	1.02	0.00171	0.981	0.991	0.000442282	0.000622665	FALSE
Gm37502	0	-1.25	1.04	6.64	0.039	0.127	0.00132685	0	FALSE
Uhmk1	0	0.698	6.08	59.6	6.12e-10	2.51e-08	0.302521	0.526152	TRUE
4930500M09Rik	0	-0.00506	1.02	0.000927	0.981	0.991	0.000442282	0.000622665	FALSE
Sh2d1b2	0	0.206	1.12	0.139	0.738	0.855	0.00132685	0.00249066	FALSE
Sh2d1b1	0	-0.875	7.48	59.2	6.71e-10	2.71e-08	0.741707	0.618929	TRUE
Gm7694	0	-0.577	1.49	1.57	0.216	0.413	0.00840336	0.00747198	FALSE
Nos1ap	0	-0.473	1.54	1.13	0.292	0.467	0.00884564	0.00871731	FALSE
Olfml2b	0	0.647	2.36	4.35	0.0424	0.136	0.0181336	0.0392279	FALSE
Atf6	0	0.934	5.29	75.4	2.19e-11	1.41e-09	0.170279	0.352428	TRUE
Dusp12	0	-0.0101	3.85	0.00416	0.986	0.992	0.0933215	0.125778	TRUE
Gm26620	0	-0.268	1.4	0.265	0.624	0.772	0.00574967	0.00684932	FALSE
Fcrlb	0	-0.0293	1.13	0.00348	0.962	0.991	0.00176913	0.00249066	FALSE
Fcrla	0	-0.283	1.45	0.27	0.605	0.758	0.00574967	0.00622665	FALSE
Fcgr2b	0	0.51	4.99	2.16	0.148	0.332	0.125166	0.143213	TRUE
Fcgr4	0	0.493	6.3	23.1	1.56e-05	0.000174	0.339673	0.468244	TRUE
Fcgr3	0	0.297	7.93	13.9	0.000509	0.00348	0.692614	0.788917	TRUE
Cfap126	0	-0.494	2.12	1.98	0.166	0.36	0.0221141	0.0211706	FALSE
Sdhc	0	0.407	6.68	24.7	8.97e-06	0.000109	0.458204	0.656289	TRUE
Mpz	0	-1.11	1.6	2.51	0.12	0.282	0.00309598	0.00622665	FALSE
Pcp4l1	0	-0.0293	1.1	0.00336	0.967	0.991	0.00132685	0.001868	FALSE
Nr1i3	0	-0.526	1	3.97	0.233	0.413	0.000442282	0	FALSE
Tomm40l	0	0.169	3.25	0.84	0.364	0.547	0.054843	0.0884184	FALSE
Apoa2	0	-0.037	1.13	0.0046	0.962	0.991	0.00176913	0.00249066	FALSE
Fcer1g	0	0.433	11.3	46.4	1.49e-08	4.11e-07	0.982751	0.985679	TRUE
Ndufs2	0	0.101	7.19	2.83	0.0989	0.244	0.615215	0.714197	TRUE
Adamts4	0	1.39	1.19	7.02	0.0322	0.111	0.000884564	0.00498132	FALSE
B4galt3	0	-1.07	4.29	52.6	3.15e-09	1.04e-07	0.172048	0.120174	TRUE
Ppox	0	-0.409	3.58	6.55	0.0137	0.0555	0.0858027	0.0933998	FALSE
Usp21	0	-0.681	2.94	9.43	0.00352	0.018	0.0521893	0.0479452	FALSE
Ufc1	0	-0.0505	6.69	0.569	0.718	0.841	0.511278	0.594645	TRUE
Gm20045	0	-1.25	2.17	12.5	0.000912	0.00572	0.0212295	0.014944	FALSE
Dedd	0	0.201	3.74	2.01	0.182	0.383	0.0791685	0.128269	TRUE
Nit1	0	0.139	4.93	2.21	0.144	0.325	0.187085	0.265255	TRUE
Pfdn2	0	0.0851	7.27	1.41	0.241	0.413	0.619637	0.729763	TRUE
Klhdc9	0	0.499	1.1	0.985	0.433	0.617	0.000884564	0.00249066	FALSE
Nectin4	0	-0.154	1.97	0.145	0.705	0.831	0.0154799	0.0205479	FALSE
Arhgap30	0	-0.646	7.31	57.7	9.43e-10	3.68e-08	0.694825	0.64259	TRUE
Usf1	0	-0.816	5.18	50.1	5.81e-09	1.81e-07	0.27908	0.234745	TRUE
Tstd1	0	-0.487	1.44	0.963	0.331	0.511	0.00707651	0.00622665	FALSE
Gm26641	0	-0.71	1.06	2.17	0.291	0.465	0.00132685	0.000622665	FALSE
F11r	0	-0.824	5.4	58.9	7.17e-10	2.88e-08	0.31402	0.265255	TRUE
B930036N10Rik	0	0.182	2.62	0.312	0.579	0.737	0.0278638	0.0466999	FALSE
Alyref2	0	-0.353	3.67	4.03	0.0504	0.154	0.0884564	0.0996264	FALSE
Cd244	0	-0.733	2.8	7.63	0.00811	0.036	0.0451128	0.0398506	FALSE
Ly9	0	0.887	4.78	33.5	5.35e-07	9.49e-06	0.123839	0.270237	TRUE
Slamf7	0	4.16	3.69	85.8	3.09e-12	2.44e-10	0.0048651	0.109589	TRUE
Gm37787	0	0.533	1	3.29	0.245	0.413	0	0.000622665	FALSE
Cd48	0	-0.113	7.17	1.25	0.269	0.443	0.556391	0.628269	TRUE
Slamf1	0	0.889	1.02	6.17	0.1	0.244	0	0.00124533	FALSE
Cd84	0	0.722	7.77	130	3.41e-15	6.2e-13	0.621406	0.802615	TRUE
Gm10521	0	-0.135	2.31	0.211	0.648	0.79	0.0252101	0.0298879	FALSE
Gm37065	0	0.68	1.06	1.9	0.322	0.5	0.000442282	0.001868	FALSE
Slamf6	0	-0.723	3.32	11.6	0.00134	0.00796	0.0716497	0.0622665	FALSE
Vangl2	0	-0.83	1.35	2.85	0.106	0.255	0.00619195	0.00435866	FALSE
Ncstn	0	0.252	6.18	6.78	0.0122	0.0505	0.363556	0.504981	TRUE
Copa	0	0.0978	6.53	2.18	0.147	0.33	0.444494	0.583437	TRUE
Gm37756	0	-0.925	1.02	6.11	0.0919	0.236	0.000884564	0	FALSE
Pex19	0	-0.113	4.46	0.663	0.419	0.604	0.146838	0.18929	TRUE
Dcaf8	0	-0.27	5.45	6.28	0.0157	0.062	0.293233	0.330012	TRUE
Pea15a	0	0.462	4.66	14	0.000493	0.00339	0.141088	0.246575	TRUE
Casq1	0	0.506	1	3.88	0.245	0.413	0	0.000622665	FALSE
Gm17224	0	0.519	1	3.64	0.245	0.413	0	0.000622665	FALSE
Igsf8	0	0.181	6.28	4.9	0.0317	0.109	0.389651	0.519925	TRUE
Atp1a2	0	0.413	1.95	1.05	0.31	0.489	0.0128262	0.0224159	FALSE
Kcnj10	0	-1.91	1.19	12.2	0.00293	0.0155	0.00442282	0.000622665	FALSE
Pigm	0	-0.126	4.23	0.746	0.392	0.574	0.126493	0.168742	TRUE
Slamf9	0	-0.729	6.44	39.3	9.92e-08	2.15e-06	0.51172	0.395392	TRUE
Igsf9	0	-0.687	2.52	4.13	0.0476	0.148	0.0353826	0.0317559	FALSE
Tagln2	0	0.0926	10	1.92	0.172	0.37	0.950907	0.947073	TRUE
Cfap45	0	0.407	2.1	2.13	0.208	0.413	0.0159222	0.0292653	FALSE
Vsig8	0	0.0442	1.49	0.00846	0.931	0.991	0.00663423	0.00933998	FALSE
Slamf8	0	1.68	1.67	7.05	0.0108	0.0455	0.00265369	0.0105853	FALSE
Dusp23	0	0.163	4.08	0.797	0.376	0.56	0.0995135	0.15193	TRUE
Fcer1a	0	-0.538	1	3.7	0.233	0.413	0.000442282	0	FALSE
Aim2	0	-0.202	5.7	4.61	0.0369	0.124	0.320655	0.363014	TRUE
Ifi206	0	-0.549	1	3.4	0.233	0.413	0.000442282	0	FALSE
Ifi214	0	1.22	1.04	6.26	0.0439	0.138	0	0.001868	FALSE
Ifi213	0	-0.724	1.06	2.34	0.291	0.465	0.00132685	0.000622665	FALSE
Ifi209	0	0.825	1.56	2.48	0.122	0.286	0.0048651	0.0105853	FALSE
Ifi208	0	-0.0312	1.06	0.00332	0.973	0.991	0.000884564	0.00124533	FALSE
Ifi207	0	-0.745	5.09	31	1.15e-06	1.83e-05	0.246351	0.204234	TRUE
Ifi204	0	-0.223	3.14	0.792	0.378	0.561	0.0504202	0.0547945	FALSE
Mndal	0	-0.914	4.07	24.7	9.17e-06	0.000111	0.125166	0.0971357	TRUE
Ifi211	0	0.322	2.07	0.663	0.42	0.604	0.0145953	0.0249066	FALSE
Ifi203	0	-0.608	2.88	5.22	0.0268	0.0951	0.0459973	0.0367372	FALSE
Ifi202b	0	0.523	1	3.55	0.245	0.413	0	0.000622665	FALSE
Ifi205	0	1.64	1.43	5.93	0.0187	0.0714	0.00221141	0.00622665	FALSE
Olfr433	0	1.18	1.04	7.45	0.0439	0.138	0	0.001868	FALSE
Olfr432	0	-0.0134	1.02	0.00146	0.981	0.991	0.000442282	0.000622665	FALSE
Spta1	0	-0.39	1.04	0.841	0.541	0.713	0.000884564	0.000622665	FALSE
Grem2	0	-0.493	1.13	1.01	0.448	0.631	0.00221141	0.001868	FALSE
Fh1	0	0.279	5.23	4.69	0.0353	0.119	0.207873	0.326276	TRUE
Kmo	0	-0.423	1.04	0.866	0.541	0.713	0.000884564	0.000622665	FALSE
Opn3	0	0.423	1.78	1.04	0.314	0.493	0.00973021	0.01868	FALSE
Chml	0	0.155	2.9	0.49	0.544	0.716	0.0384785	0.0603985	FALSE
Exo1	0	-1.57	2.32	17.7	0.000115	0.000969	0.0300752	0.014944	FALSE
Pld5	0	-0.542	1	3.61	0.233	0.413	0.000442282	0	FALSE
Rbm8a2	0	-0.84	1.66	3.88	0.0546	0.163	0.0119416	0.00933998	FALSE
Cep170	0	-0.493	5.49	15.3	0.000286	0.00212	0.293233	0.307597	TRUE
Sdccag8	0	-0.837	3.82	29.6	1.77e-06	2.64e-05	0.111455	0.0946451	TRUE
Akt3	0	0.585	1.93	2.26	0.14	0.317	0.0110571	0.0249066	FALSE
Zbtb18	0	0.69	4.34	16.6	0.000172	0.00137	0.103494	0.194894	TRUE
Adss	0	-0.115	5.36	1.52	0.224	0.413	0.250332	0.325654	TRUE
Catspere2	0	-0.613	1.1	1.19	0.387	0.568	0.00132685	0.00124533	FALSE
Desi2	0	-0.0705	5.91	0.707	0.405	0.587	0.342326	0.436488	TRUE
B230369F24Rik	0	-1.78	1.76	14.2	0.000444	0.0031	0.017249	0.00622665	FALSE
Cox20	0	-0.226	5.16	3.96	0.0524	0.158	0.233525	0.275841	TRUE
Hnrnpu	0	-0.55	8.09	87	2.51e-12	2.04e-10	0.807607	0.780199	TRUE
Efcab2	0	0.566	2.66	4.95	0.0309	0.107	0.0260946	0.0560399	FALSE
Kif26b	0	-0.318	1.12	0.297	0.672	0.809	0.00176913	0.001868	FALSE
Smyd3	0	0.658	4.09	17.3	0.000132	0.00109	0.086245	0.166874	TRUE
Tfb2m	0	-0.209	4.26	2.91	0.0943	0.24	0.129589	0.159402	TRUE
Cnst	0	-0.433	2.92	4.16	0.047	0.146	0.0482088	0.0523039	FALSE
Sccpdh	0	0.86	2.81	11.7	0.00129	0.00769	0.0260946	0.0635118	FALSE
Ahctf1	0	-0.343	5.48	12.9	0.000788	0.00505	0.295444	0.325031	TRUE
Cdc42bpa	0	0.529	4.41	13.9	0.00051	0.00348	0.108801	0.202989	TRUE
Coq8a	0	-1.71	2.35	26.3	5.32e-06	6.89e-05	0.0358249	0.0143213	FALSE
Gm37336	0	-0.153	1.35	0.0901	0.768	0.877	0.0048651	0.00622665	FALSE
Psen2	0	0.247	6.99	8.72	0.00487	0.0236	0.537373	0.672478	TRUE
Gm31728	0	0.523	1	3.56	0.245	0.413	0	0.000622665	FALSE
Itpkb	0	-0.668	5.04	23.7	1.3e-05	0.000149	0.244582	0.230386	TRUE
Stum	0	0.523	1	3.55	0.245	0.413	0	0.000622665	FALSE
Parp1	0	-0.215	4.6	2.12	0.152	0.339	0.165414	0.19863	TRUE
Lin9	0	-0.928	3.18	21.4	2.83e-05	0.000292	0.0663423	0.0516812	FALSE
Acbd3	0	0.275	6.5	7.22	0.00988	0.0424	0.424591	0.580946	TRUE
Gm37768	0	0.675	1.06	2.03	0.322	0.5	0.000442282	0.001868	FALSE
H3f3a	0	0.206	10.3	7.32	0.00944	0.0408	0.969483	0.971357	TRUE
Gm17275	0	-0.0263	1.24	0.00294	0.957	0.991	0.00309598	0.00435866	FALSE
H3f3aos	0	-0.0107	1.13	0.00116	0.973	0.991	0.00176913	0.00249066	FALSE
Sde2	0	0.187	5.58	3.67	0.0615	0.179	0.264042	0.380448	TRUE
Pycr2	0	0.0502	4.82	0.192	0.663	0.805	0.175144	0.242839	TRUE
Lefty1	0	0.593	1.24	1.29	0.31	0.489	0.00221141	0.00560399	FALSE
Tmem63a	0	-0.382	4.45	9.49	0.00343	0.0177	0.158779	0.173724	TRUE
Ephx1	0	0.537	2.09	2.34	0.133	0.306	0.0145953	0.0280199	FALSE
Nvl	0	-0.0772	4.37	0.262	0.611	0.764	0.139761	0.17995	TRUE
Cnih4	0	0.425	7.52	34.4	4.12e-07	7.57e-06	0.5931	0.761519	TRUE
Wdr26	0	0.201	7.46	9.91	0.00283	0.0151	0.665635	0.761519	TRUE
A430110L20Rik	0	0.889	1.13	3.05	0.161	0.352	0.000884564	0.00373599	FALSE
Ccdc121	0	0.532	1	3.34	0.245	0.413	0	0.000622665	FALSE
Lbr	0	-0.661	3.52	9.47	0.00346	0.0178	0.0738611	0.0672478	FALSE
Enah	0	0.0368	2.45	0.0208	0.886	0.964	0.0260946	0.0373599	FALSE
Srp9	0	-0.0148	8.09	0.0434	0.836	0.926	0.799646	0.849315	TRUE
Degs1	0	0.759	7.35	88.8	1.81e-12	1.53e-10	0.541353	0.770237	TRUE
1700047M11Rik	0	0.275	1.08	0.345	0.681	0.812	0.000884564	0.001868	FALSE
Fbxo28	0	0.22	4.54	3.44	0.0699	0.198	0.135781	0.219801	TRUE
Trp53bp2	0	0.268	3.82	2.53	0.118	0.279	0.0800531	0.135118	TRUE
Capn2	0	0.514	6.87	51.4	4.18e-09	1.34e-07	0.481645	0.67746	TRUE
Susd4	0	0.391	1.26	0.543	0.476	0.661	0.00265369	0.00560399	FALSE
Tlr5	0	-2.39	2.24	36.9	1.95e-07	3.93e-06	0.034498	0.00933998	FALSE
Gm38079	0	-0.281	1.12	0.285	0.672	0.809	0.00176913	0.001868	FALSE
Disp1	0	-0.479	2.18	3.16	0.108	0.259	0.023441	0.0249066	FALSE
Brox	0	0.221	5.52	5.52	0.0229	0.0837	0.268465	0.376712	TRUE
Aida	0	0.0179	5.4	0.0398	0.843	0.931	0.252543	0.336862	TRUE
Mia3	0	0.29	6.26	14.9	0.000344	0.0025	0.377709	0.53736	TRUE
Taf1a	0	0.278	2.48	0.88	0.353	0.533	0.0256524	0.0429639	FALSE
Gm37986	0	-0.422	1.32	0.592	0.446	0.63	0.00442282	0.00498132	FALSE
Hhipl2	0	0.523	1	3.56	0.245	0.413	0	0.000622665	FALSE
Gm33973	0	-1.25	1.04	7.5	0.039	0.127	0.00132685	0	FALSE
Dusp10	0	0.524	2.62	4.18	0.0465	0.144	0.0252101	0.0541719	FALSE
1700056E22Rik	0	0.262	1.49	0.281	0.599	0.753	0.00530739	0.0105853	FALSE
Gm37800	0	0.278	1.91	0.524	0.473	0.658	0.0114993	0.0217933	FALSE
Hlx	0	0.116	3.3	0.235	0.63	0.775	0.0561698	0.0877958	FALSE
Gm34342	0	-0.242	1.7	0.355	0.554	0.725	0.0106148	0.013076	FALSE
2001-03-01	0	-1.19	1.15	4.59	0.0777	0.214	0.00309598	0.00124533	FALSE
2002-03-01	0	-0.171	6.62	5.11	0.0284	0.0998	0.500221	0.572229	TRUE
C130074G19Rik	0	-0.501	1.37	1.02	0.35	0.531	0.00574967	0.00560399	FALSE
Mark1	0	-0.534	1.52	1.19	0.281	0.459	0.00840336	0.00809465	FALSE
Rab3gap2	0	0.653	4.55	37	1.9e-07	3.83e-06	0.118974	0.239726	TRUE
Iars2	0	0.118	5.2	1.55	0.22	0.413	0.22291	0.321918	TRUE
Bpnt1	0	0.242	4.17	3.23	0.0784	0.216	0.108801	0.17746	TRUE
4930532G15Rik	0	0.46	1.3	0.724	0.399	0.581	0.00309598	0.00622665	FALSE
Eprs	0	0.661	7.02	39.5	9.3e-08	2.04e-06	0.460416	0.627024	TRUE
Lyplal1	0	-0.229	2.74	0.886	0.351	0.531	0.0380363	0.0479452	FALSE
Tgfb2	0	-0.497	2.4	2.2	0.144	0.326	0.0269792	0.0267746	FALSE
Rrp15	0	0.104	4.58	0.589	0.446	0.631	0.144184	0.214197	TRUE
A430105J06Rik	0	0.193	1.4	0.163	0.744	0.859	0.0048651	0.00684932	FALSE
Spata17	0	0.389	1.04	0.752	0.579	0.737	0.000442282	0.00124533	FALSE
Gpatch2	0	-0.183	4	1.7	0.199	0.409	0.111897	0.138854	TRUE
Esrrg	0	0.917	1.02	5.43	0.1	0.244	0	0.00124533	FALSE
Kctd3	0	0.124	3.38	0.488	0.488	0.673	0.0614772	0.0921544	FALSE
Kcnk2	0	1.18	1.38	5.18	0.0273	0.0967	0.00265369	0.00996264	FALSE
A430027H14Rik	0	0.532	1	3.34	0.245	0.413	0	0.000622665	FALSE
Cenpf	0	-1.54	5.43	27.2	3.97e-06	5.36e-05	0.118974	0.0585305	TRUE
Ptpn14	0	0.0722	1.62	0.021	0.885	0.963	0.00796108	0.0105853	FALSE
Gm37422	0	0.7	1.06	1.72	0.322	0.5	0.000442282	0.001868	FALSE
Smyd2	0	0.947	3.78	35.6	2.86e-07	5.47e-06	0.0574967	0.154421	TRUE
Prox1	0	-1.13	2.39	13.7	0.000559	0.00377	0.0296329	0.0236613	FALSE
Rps6kc1	0	0.0404	3.76	0.0574	0.812	0.908	0.0840336	0.122042	TRUE
Angel2	0	-0.31	5.18	9.35	0.00364	0.0185	0.243255	0.278331	TRUE
Vash2	0	2.66	1.33	19.7	5.36e-05	0.000504	0.000442282	0.0105853	FALSE
Flvcr1	0	1.57	4.79	78.9	1.12e-11	7.72e-10	0.0964175	0.297634	TRUE
A230020J21Rik	0	0.519	1	3.64	0.245	0.413	0	0.000622665	FALSE
Tatdn3	0	0.764	2.97	11.4	0.00144	0.00849	0.034498	0.0784558	FALSE
Nsl1	0	-0.676	2.02	3.08	0.0858	0.231	0.0190181	0.0174346	FALSE
Batf3	0	-1.84	2.35	15.3	0.00029	0.00215	0.0274215	0.013076	FALSE
Fam71a	0	-0.575	1.89	2.23	0.142	0.321	0.014153	0.0143213	FALSE
Atf3	0	0.456	6.64	16.7	0.000164	0.00132	0.348076	0.493773	TRUE
D730003I15Rik	0	0.366	3.41	3.77	0.058	0.171	0.0566121	0.104608	TRUE
Gm37168	0	0.577	2.71	5.68	0.0212	0.0784	0.0265369	0.0541719	FALSE
Nenf	0	0.14	6.62	5.43	0.0241	0.0871	0.464396	0.590286	TRUE
Tmem206	0	0.342	2.97	2.32	0.134	0.309	0.0398054	0.0716065	FALSE
Ppp2r5a	0	-0.336	6.76	25.8	6.25e-06	7.94e-05	0.560372	0.590909	TRUE
Gm32200	0	0.282	1.08	0.267	0.681	0.812	0.000884564	0.001868	FALSE
Dtl	0	-1.3	3.22	20.2	4.4e-05	0.000426	0.0557276	0.0348692	FALSE
Ints7	0	-0.154	3.62	0.706	0.405	0.587	0.0782839	0.101494	TRUE
Lpgat1	0	0.48	4.47	9.76	0.00303	0.0159	0.115436	0.214819	TRUE
Gm38037	0	0.593	1.15	1.3	0.337	0.515	0.00132685	0.00373599	FALSE
Nek2	0	-1.56	3.23	24.7	8.92e-06	0.000109	0.0570544	0.0292653	FALSE
1700034H15Rik	0	-0.721	1.06	2.32	0.291	0.465	0.00132685	0.000622665	FALSE
Slc30a1	0	-0.083	3.79	0.184	0.67	0.809	0.0853605	0.109589	TRUE
Rd3	0	0.9	1.02	5.94	0.1	0.244	0	0.00124533	FALSE
Gm26670	0	-0.192	1.26	0.113	0.746	0.86	0.00353826	0.00435866	FALSE
Traf5	0	0.118	3.63	0.394	0.533	0.713	0.0738611	0.109589	TRUE
Gm26879	0	0.407	1.37	0.662	0.437	0.622	0.00398054	0.00809465	FALSE
Rcor3	0	-0.0437	4.3	0.0912	0.848	0.935	0.131358	0.165629	TRUE
Gm10516	0	-1.17	1.1	4.97	0.0809	0.221	0.00221141	0.000622665	FALSE
Kcnh1	0	0.106	1.22	0.0452	0.833	0.923	0.00265369	0.00435866	FALSE
Hhat	0	0.226	1.31	0.177	0.689	0.819	0.00353826	0.00622665	FALSE
Sertad4	0	1.1	1.1	5.56	0.0955	0.242	0.000442282	0.00311333	FALSE
Gm15867	0	-0.55	1	3.37	0.233	0.413	0.000442282	0	FALSE
Syt14	0	-1.33	1.29	7.32	0.021	0.078	0.00530739	0.00249066	FALSE
Diexf	0	-0.766	3.31	15.6	0.000256	0.00193	0.0756303	0.0647572	FALSE
Irf6	0	-0.529	1.13	1.01	0.448	0.631	0.00221141	0.001868	FALSE
A130010J15Rik	0	0.155	2.81	0.386	0.537	0.713	0.0349403	0.0560399	FALSE
Traf3ip3	0	-1.41	3.23	30.3	1.45e-06	2.22e-05	0.0787262	0.0398506	FALSE
4930570N18Rik	0	-0.997	1.08	4.21	0.154	0.341	0.00176913	0.000622665	FALSE
Lamb3	0	-0.0753	1.93	0.0336	0.855	0.94	0.0123839	0.0180573	FALSE
Hsd11b1	0	1.63	5.17	144	5.35e-16	1.38e-13	0.115878	0.32254	TRUE
G0s2	0	-0.759	6.03	27.9	3.13e-06	4.37e-05	0.333038	0.252179	TRUE
Camk1g	0	0.353	1.17	0.409	0.561	0.73	0.00176913	0.00373599	FALSE
Plxna2	0	1.34	2.25	11.9	0.00119	0.00719	0.0119416	0.0398506	FALSE
Cd34	0	-0.216	3.16	0.85	0.361	0.543	0.054843	0.0660025	FALSE
Gm16897	0	-0.539	1	3.68	0.233	0.413	0.000442282	0	FALSE
Gm32250	0	-0.969	1.08	4.07	0.154	0.341	0.00176913	0.000622665	FALSE
Cd46	0	0.215	1.37	0.15	0.728	0.849	0.00398054	0.00747198	FALSE
Cr1l	0	0.0232	6.15	0.082	0.776	0.882	0.383901	0.478829	TRUE
Cr2	0	-0.0133	1.02	0.00145	0.981	0.991	0.000442282	0.000622665	FALSE
Fam171a1	0	0.331	2.33	1.21	0.277	0.454	0.020345	0.0354919	FALSE
Nmt2	0	0.133	5.09	1.83	0.183	0.384	0.199912	0.297011	TRUE
Rpp38	0	0.0795	2.53	0.08	0.778	0.884	0.0274215	0.0423412	FALSE
Acbd7	0	-0.0137	1.02	0.00153	0.981	0.991	0.000442282	0.000622665	FALSE
Meig1	0	1.57	1.52	9.26	0.0038	0.0193	0.00309598	0.0136986	FALSE
Dclre1c	0	-0.0147	3.69	0.00565	0.94	0.991	0.0800531	0.113325	TRUE
Suv39h2	0	-0.448	2.16	1.86	0.18	0.38	0.0229987	0.0230386	FALSE
Hspa14	0	-0.263	5.56	8.94	0.0044	0.0217	0.302521	0.34122	TRUE
Gm45902	0	0.257	2.25	0.6	0.442	0.626	0.020345	0.0342466	FALSE
Cdnf	0	0.0749	1.25	0.0248	0.876	0.956	0.00309598	0.00498132	FALSE
Fam107b	0	-0.511	5.75	31.7	9.25e-07	1.53e-05	0.346749	0.349315	TRUE
Frmd4a	0	-0.499	6.7	24.4	9.9e-06	0.000118	0.528969	0.51868	TRUE
Gm13179	0	0.523	1	3.55	0.245	0.413	0	0.000622665	FALSE
Prpf18	0	-0.364	4.76	12.1	0.0011	0.00671	0.191508	0.219178	TRUE
Bend7	0	0.24	1.61	0.33	0.568	0.736	0.0075188	0.013076	FALSE
Sephs1	0	-0.213	4.2	3.49	0.0681	0.194	0.120743	0.152553	TRUE
Phyh	0	0.474	4.86	23.3	1.49e-05	0.000168	0.160548	0.272105	TRUE
Mcm10	0	-1.3	3.11	19	6.95e-05	0.000633	0.0561698	0.0348692	FALSE
Optn	0	1.48	4.18	52.8	2.99e-09	9.93e-08	0.0601504	0.192403	TRUE
4930551O13Rik	0	0.523	1	3.55	0.245	0.413	0	0.000622665	FALSE
Gm26776	0	-0.542	1	3.61	0.233	0.413	0.000442282	0	FALSE
Ccdc3	0	0.0798	1.29	0.0246	0.876	0.956	0.00353826	0.00560399	FALSE
Camk1d	0	-0.649	5.41	28.1	2.93e-06	4.14e-05	0.296329	0.273973	TRUE
Cdc123	0	-0.215	5.74	6.87	0.0117	0.0489	0.33525	0.386675	TRUE
Nudt5	0	0.312	5.5	7.17	0.0101	0.0433	0.243697	0.375467	TRUE
Gm13199	0	0.952	1.13	2.84	0.161	0.352	0.000884564	0.00373599	FALSE
Sec61a2	0	0.445	3.31	4.51	0.0389	0.127	0.0513047	0.0915318	FALSE
Dhtkd1	0	0.933	1.19	3.09	0.139	0.315	0.00132685	0.00498132	FALSE
Upf2	0	-0.252	4.46	4.25	0.0447	0.14	0.150818	0.181818	TRUE
Proser2	0	2.25	1.43	15.8	0.000235	0.00179	0.00132685	0.0136986	FALSE
Echdc3	0	-0.627	1.73	1.87	0.178	0.378	0.0128262	0.0118306	FALSE
Usp6nl	0	-0.206	4.7	3.08	0.0859	0.231	0.180009	0.216687	TRUE
Gm13391	0	-0.346	1.41	0.432	0.514	0.697	0.00574967	0.00622665	FALSE
Celf2	0	-0.376	7.5	47	1.26e-08	3.58e-07	0.699248	0.701743	TRUE
Gata3	0	0.668	1.46	1.95	0.169	0.365	0.00442282	0.0105853	FALSE
Taf3	0	0.105	4.96	0.816	0.371	0.554	0.190624	0.279577	TRUE
Atp5c1	0	0.454	8.72	45.4	1.92e-08	5.07e-07	0.82176	0.902242	TRUE
Kin	0	-0.275	4.97	7.68	0.00796	0.0354	0.211853	0.248443	TRUE
Itih5	0	-0.33	1.61	0.456	0.503	0.687	0.00973021	0.00933998	FALSE
Sfmbt2	0	2.13	1.48	18.2	9.37e-05	0.000819	0.00176913	0.014944	FALSE
Prkcq	0	-0.628	1.35	1.66	0.241	0.413	0.00574967	0.00498132	FALSE
Pfkfb3	0	0.105	3.65	0.392	0.534	0.713	0.0734188	0.11208	TRUE
Gm10851	0	-0.932	1.02	5.85	0.0919	0.236	0.000884564	0	FALSE
Rbm17	0	0.0805	5.85	1.17	0.285	0.463	0.320655	0.444583	TRUE
Il2ra	0	-0.418	1.04	0.85	0.541	0.713	0.000884564	0.000622665	FALSE
Il15ra	0	-0.654	2.66	7.9	0.00716	0.0326	0.0411322	0.0373599	FALSE
Fbxo18	0	-0.0692	4.99	0.432	0.624	0.772	0.206546	0.257783	TRUE
Ankrd16	0	-0.32	4.2	4.08	0.0489	0.151	0.12782	0.146949	TRUE
Itga8	0	-0.405	1.83	1.1	0.299	0.475	0.014153	0.014944	FALSE
E030013I19Rik	0	-0.535	1	3.77	0.233	0.413	0.000442282	0	FALSE
Mindy3	0	0.0365	4.81	0.127	0.742	0.858	0.179567	0.250311	TRUE
Pter	0	0.193	3.21	0.972	0.329	0.508	0.0508625	0.0828144	FALSE
C1ql3	0	0.506	1	3.88	0.245	0.413	0	0.000622665	FALSE
Rsu1	0	0.202	6.76	7.34	0.00935	0.0404	0.489164	0.623288	TRUE
Trdmt1	0	0.261	2.98	1.43	0.238	0.413	0.04069	0.0678705	FALSE
Vim	0	0.262	11.8	13.1	0.000711	0.00462	0.995135	0.985056	TRUE
St8sia6	0	0.615	1.15	1.34	0.337	0.515	0.00132685	0.00311333	FALSE
Hacd1	0	0.714	4.15	21.9	2.4e-05	0.000252	0.0880142	0.183686	TRUE
Stam	0	0.484	4.07	11	0.00176	0.01	0.0897833	0.163138	TRUE
Tmem236	0	-0.63	1.15	1.39	0.289	0.465	0.00221141	0.001868	FALSE
Mrc1	0	-0.399	9.05	12.3	0.00101	0.00625	0.888545	0.806974	TRUE
Slc39a12	0	0.155	2.12	0.331	0.623	0.772	0.0176913	0.0255293	FALSE
Cacnb2	0	-0.826	1.31	2.66	0.134	0.309	0.00530739	0.00373599	FALSE
Gm10848	0	-0.912	1.02	6.46	0.0919	0.236	0.000884564	0	FALSE
Gm13269	0	-0.934	1.02	5.81	0.0919	0.236	0.000884564	0	FALSE
Nsun6	0	-0.424	2.74	2.74	0.104	0.253	0.0411322	0.0454545	FALSE
Arl5b	0	0.193	4.3	1.44	0.236	0.413	0.112782	0.173724	TRUE
Plxdc2	0	-0.604	4.9	28	3.02e-06	4.25e-05	0.216276	0.209838	TRUE
Nebl	0	0.332	2.2	1.21	0.282	0.459	0.0176913	0.0323786	FALSE
A930004D18Rik	0	-0.809	1.38	2.65	0.121	0.284	0.00619195	0.00498132	FALSE
Skida1	0	-0.416	1.04	0.851	0.541	0.713	0.000884564	0.000622665	FALSE
Mllt10	0	-0.366	5.49	23.2	1.54e-05	0.000173	0.289253	0.325654	TRUE
Dnajc1	0	0.0733	6.26	0.837	0.365	0.548	0.39142	0.510585	TRUE
Commd3	0	0.542	7.34	36.3	2.36e-07	4.65e-06	0.554622	0.733499	TRUE
Bmi1	0	0.184	4.31	1.62	0.21	0.413	0.118089	0.1868	TRUE
Pip4k2a	0	-0.521	5.53	33.9	4.71e-07	8.49e-06	0.313136	0.307597	TRUE
4930426L09Rik	0	-0.356	1.08	0.448	0.627	0.772	0.00132685	0.00124533	FALSE
Armc3	0	-0.18	2.75	0.325	0.571	0.737	0.0367094	0.0491905	FALSE
Msrb2	0	-0.855	2.88	16	0.000216	0.00167	0.051747	0.0429639	FALSE
Otud1	0	-0.582	2.24	3.27	0.0767	0.213	0.0238832	0.0242839	FALSE
Etl4	0	-0.682	1.55	2.79	0.103	0.251	0.00928793	0.00809465	FALSE
Arhgap21	0	-0.203	4.22	2.11	0.153	0.341	0.123839	0.153176	TRUE
Gm13375	0	-1.17	1.1	6.15	0.0809	0.221	0.00221141	0.000622665	FALSE
Enkur	0	-0.36	2.52	1.74	0.194	0.401	0.0305175	0.0354919	FALSE
Thnsl1	0	0.0962	2.59	0.149	0.708	0.833	0.0300752	0.0466999	FALSE
Apbb1ip	0	0.052	8.01	0.46	0.501	0.685	0.754976	0.81071	TRUE
Pdss1	0	0.625	2.52	4.47	0.0398	0.13	0.0225564	0.0491905	FALSE
Abi1	0	-0.115	6.74	1.98	0.166	0.36	0.542238	0.587796	TRUE
Acbd5	0	-0.32	5.94	13.8	0.000541	0.00366	0.382132	0.409714	TRUE
Mastl	0	-1.16	2.94	9.51	0.00339	0.0175	0.0455551	0.0305106	FALSE
Yme1l1	0	0.161	5.64	3.34	0.0737	0.206	0.287926	0.387298	TRUE
4931423N10Rik	0	-0.941	1.02	5.53	0.0919	0.236	0.000884564	0	FALSE
Spopl	0	0.301	5.08	8.77	0.00476	0.0231	0.189739	0.301993	TRUE
Hnmt	0	0.585	1.54	1.33	0.254	0.426	0.00530739	0.011208	FALSE
Il1f9	0	2.05	2.08	23.5	1.34e-05	0.000154	0.00619195	0.0354919	FALSE
Gm13411	0	-0.385	1.04	0.879	0.541	0.713	0.000884564	0.000622665	FALSE
Il1rn	0	1.05	7.88	127	4.6e-15	8.04e-13	0.572313	0.748443	TRUE
Psd4	0	0.0148	4.22	0.00803	0.929	0.991	0.121185	0.175592	TRUE
Pax8	0	0.523	1	3.56	0.245	0.413	0	0.000622665	FALSE
Cacna1b	0	1.15	1.1	4.63	0.0955	0.242	0.000442282	0.00249066	FALSE
Ehmt1	0	-0.21	4.59	2.76	0.103	0.251	0.163202	0.202989	TRUE
Arrdc1	0	-0.217	5.31	3.07	0.0864	0.232	0.263158	0.316314	TRUE
Zmynd19	0	0.184	3.45	1.01	0.321	0.5	0.0592658	0.101494	TRUE
Dph7	0	0.546	2.69	5.58	0.0223	0.0818	0.0278638	0.0572852	FALSE
Mrpl41	0	0.392	6.33	12.2	0.00103	0.00636	0.386555	0.536737	TRUE
Pnpla7	0	-0.244	6.58	6.35	0.0151	0.0602	0.490049	0.521171	TRUE
Nsmf	0	-0.554	3.12	6.8	0.0121	0.0502	0.0597081	0.0585305	FALSE
Entpd8	0	-0.938	1.02	4.92	0.0919	0.236	0.000442282	0	FALSE
Noxa1	0	-0.327	1.08	0.382	0.627	0.772	0.00132685	0.00124533	FALSE
Nrarp	0	-0.122	1.66	0.0763	0.793	0.895	0.00973021	0.013076	FALSE
Tor4a	0	-0.0949	3.06	0.158	0.693	0.822	0.0499779	0.0697385	FALSE
Nelfb	0	-0.345	4.73	11.8	0.00122	0.00734	0.19195	0.209215	TRUE
Fam166a	0	-0.384	1.04	0.846	0.541	0.713	0.000884564	0.000622665	FALSE
Tubb4b	0	-0.179	7.75	2.14	0.15	0.335	0.574967	0.722914	TRUE
Rnf208	0	-0.405	1.04	0.814	0.541	0.713	0.000884564	0.000622665	FALSE
Ndor1	0	0.1	1.83	0.0587	0.81	0.906	0.0110571	0.0193026	FALSE
Tmem203	0	0.276	4.78	6.12	0.017	0.0662	0.158337	0.260274	TRUE
Tprn	0	-0.483	3.3	6.84	0.0119	0.0494	0.0698806	0.0697385	FALSE
Ssna1	0	-0.288	6.11	8.77	0.00477	0.0232	0.384785	0.443337	TRUE
Anapc2	0	-0.191	4.76	2.74	0.104	0.253	0.183989	0.212329	TRUE
Lrrc26	0	-0.305	1.31	0.279	0.6	0.754	0.00398054	0.00498132	FALSE
AA543186	0	-0.401	1.04	0.898	0.541	0.713	0.000884564	0.000622665	FALSE
Man1b1	0	-0.000922	4.16	4.21e-05	0.995	0.997	0.117647	0.16812	TRUE
Dpp7	0	0.64	5.07	17.2	0.000137	0.00113	0.172932	0.312578	TRUE
Uap1l1	0	0.571	6.09	28	3.04e-06	4.27e-05	0.314905	0.528643	TRUE
Sapcd2	0	-1.93	2.08	18.8	7.35e-05	0.000663	0.0238832	0.00747198	FALSE
Entpd2	0	-0.116	1.29	0.0439	0.835	0.925	0.00398054	0.00498132	FALSE
Npdc1	0	0.169	1.72	0.144	0.706	0.832	0.00973021	0.0161893	FALSE
Fut7	0	-0.331	2.89	2.13	0.151	0.338	0.0451128	0.0516812	FALSE
Abca2	0	-0.441	3.54	4.77	0.034	0.115	0.0804954	0.0871731	FALSE
Paxx	0	-0.629	3.96	20.6	3.89e-05	0.000384	0.118974	0.111457	TRUE
Clic3	0	-0.377	2.64	1.17	0.284	0.462	0.0296329	0.0354919	FALSE
Ptgds	0	0.547	1.1	1.04	0.433	0.617	0.000884564	0.00249066	FALSE
C8g	0	-0.838	1.54	3.23	0.0786	0.216	0.00973021	0.00747198	FALSE
Fbxw5	0	0.0259	4.21	0.0353	0.852	0.937	0.120301	0.174346	TRUE
Traf2	0	-0.19	3.61	1.29	0.262	0.437	0.0791685	0.0965131	FALSE
Edf1	0	0.405	8.21	30	1.61e-06	2.43e-05	0.741707	0.856787	TRUE
Mamdc4	0	0.921	1.13	3.31	0.161	0.352	0.000884564	0.00373599	FALSE
Phpt1	0	0.355	3.61	4.03	0.0504	0.155	0.0663423	0.123288	TRUE
Gm996	0	-0.326	1.08	0.419	0.627	0.772	0.00132685	0.00124533	FALSE
Rabl6	0	0.101	5.3	1.33	0.255	0.427	0.236621	0.328767	TRUE
Fcnaos	0	0.517	1	3.7	0.245	0.413	0	0.000622665	FALSE
Tmem141	0	0.031	5.37	0.0973	0.756	0.869	0.244582	0.32939	TRUE
Fcna	0	1.95	2.79	22.8	1.77e-05	0.000194	0.0154799	0.0566625	FALSE
Bmyc	0	0.307	3.77	3.61	0.0636	0.184	0.0778417	0.129514	TRUE
Camsap1	0	-0.0541	3.98	0.114	0.737	0.855	0.105705	0.141345	TRUE
Ubac1	0	-0.143	4.47	1.59	0.213	0.413	0.153914	0.187422	TRUE
Nacc2	0	0.817	3.27	11.8	0.00125	0.00747	0.0429014	0.103362	TRUE
Tmem250-ps	0	0.0927	3.95	0.334	0.566	0.734	0.0968598	0.143836	TRUE
Lhx3	0	-0.716	1.06	2.29	0.291	0.465	0.00132685	0.000622665	FALSE
Qsox2	0	0.0493	4.14	0.109	0.753	0.866	0.114109	0.16127	TRUE
Ccdc187	0	-0.692	1.29	1.33	0.255	0.427	0.00398054	0.00373599	FALSE
Gpsm1	0	0.0843	2.24	0.0746	0.786	0.889	0.0212295	0.0323786	FALSE
Dnlz	0	0.295	5.27	9.02	0.00424	0.021	0.215834	0.349938	TRUE
Card9	0	-0.462	4.14	11	0.00175	0.00995	0.130473	0.136986	TRUE
Snapc4	0	0.3	2.91	1.79	0.188	0.392	0.037594	0.0684932	FALSE
Gm13563	0	1.47	1.06	7.88	0.02	0.0748	0	0.00249066	FALSE
Sdccag3	0	0.109	5.62	1.88	0.177	0.377	0.301194	0.400374	TRUE
Pmpca	0	0.448	4.93	18.7	7.86e-05	0.000703	0.168067	0.291407	TRUE
Inpp5e	0	-0.277	2.81	1.17	0.284	0.462	0.04069	0.0516812	FALSE
Sec16a	0	0.464	4.77	14.3	0.000429	0.00301	0.150818	0.268991	TRUE
Notch1	0	-0.365	5.04	12.9	0.000783	0.00503	0.227333	0.240971	TRUE
Egfl7	0	-0.119	4.07	0.631	0.463	0.647	0.111013	0.143836	TRUE
Agpat2	0	0.793	4.08	23.8	1.21e-05	0.000141	0.0818222	0.178705	TRUE
Fam69b	0	0.147	1.22	0.0622	0.828	0.919	0.00265369	0.00435866	FALSE
Snhg7os	0	0.00158	1.02	0.000622	0.981	0.991	0.000442282	0.000622665	FALSE
Lcn4	0	0.517	1	3.7	0.245	0.413	0	0.000622665	FALSE
Surf6	0	-0.115	2.62	0.19	0.665	0.806	0.0340557	0.0454545	FALSE
Med22	0	-0.0476	4.6	0.169	0.71	0.835	0.152587	0.204234	TRUE
Rpl7a	0	0.239	7.3	6.58	0.0135	0.0551	0.570986	0.711083	TRUE
Surf1	0	0.414	4.94	15	0.000326	0.00238	0.164087	0.288917	TRUE
Surf2	0	0.123	4.3	0.821	0.369	0.553	0.122512	0.17995	TRUE
Surf4	0	0.0792	6.48	0.708	0.404	0.586	0.467935	0.552927	TRUE
Stkld1	0	0.94	1.08	3.58	0.176	0.375	0.000442282	0.00249066	FALSE
Rexo4	0	-0.371	4.28	8.24	0.00609	0.0285	0.138434	0.154421	TRUE
Adamts13	0	-0.55	1	3.37	0.233	0.413	0.000442282	0	FALSE
Cacfd1	0	0.479	3.81	7	0.011	0.0463	0.0716497	0.141968	TRUE
Slc2a6	0	0.303	1.56	0.418	0.571	0.737	0.00707651	0.0124533	FALSE
Gm13398	0	-0.542	1	3.61	0.233	0.413	0.000442282	0	FALSE
Adamtsl2	0	0.817	1.53	3.05	0.0871	0.233	0.0048651	0.0136986	FALSE
Dbh	0	-0.00515	1.02	0.00102	0.981	0.991	0.000442282	0.000622665	FALSE
Sardh	0	-0.778	2.83	7.14	0.0103	0.044	0.0477665	0.0392279	FALSE
Vav2	0	-0.106	5.09	0.979	0.34	0.518	0.212295	0.275841	TRUE
Brd3os	0	-0.031	1.1	0.00309	0.967	0.991	0.00132685	0.001868	FALSE
Brd3	0	-0.61	5.29	32.9	6.44e-07	1.11e-05	0.27333	0.262765	TRUE
Wdr5	0	-0.00359	4.77	0.000852	0.977	0.991	0.179124	0.231009	TRUE
Rxra	0	-0.0172	5.69	0.0231	0.88	0.959	0.314463	0.392279	TRUE
Col5a1	0	0.16	2.58	0.365	0.549	0.72	0.0278638	0.0448319	FALSE
Fcnb	0	-0.302	1.12	0.326	0.672	0.809	0.00176913	0.001868	FALSE
F730016J06Rik	0	-0.638	1.15	1.38	0.289	0.465	0.00221141	0.001868	FALSE
Olfm1	0	-0.562	5.19	14.5	0.000405	0.00286	0.242813	0.217933	TRUE
Ppp1r26	0	1.34	1.12	6.29	0.0514	0.156	0.000442282	0.00373599	FALSE
1700007K13Rik	0	0.679	1.25	1.65	0.215	0.413	0.00221141	0.00622665	FALSE
Mrps2	0	0.277	4	4.34	0.0504	0.154	0.0977444	0.152553	TRUE
Gbgt1	0	-0.613	1.19	1.43	0.334	0.513	0.00309598	0.00249066	FALSE
Gm10134	0	-0.01	1.06	0.00119	0.973	0.991	0.000884564	0.00124533	FALSE
Ralgds	0	0.257	6.7	6.26	0.0158	0.0625	0.444494	0.585928	TRUE
Cel	0	-0.535	1	3.77	0.233	0.413	0.000442282	0	FALSE
Gm13381	0	-0.938	1.02	5.58	0.0919	0.236	0.000884564	0	FALSE
Gtf3c5	0	-0.313	2.99	1.74	0.193	0.4	0.048651	0.0560399	FALSE
Gfi1b	0	0.694	1.21	1.58	0.268	0.442	0.00176913	0.00435866	FALSE
Tsc1	0	0.364	4.09	6.22	0.0161	0.0635	0.095533	0.166252	TRUE
Spaca9	0	0.376	4.41	7.69	0.00789	0.0351	0.111897	0.196762	TRUE
Ak8	0	-0.603	3.72	12.2	0.00106	0.0065	0.0959752	0.0940224	FALSE
Gtf3c4	0	0.0878	3.63	0.318	0.575	0.737	0.0756303	0.107721	TRUE
Ddx31	0	-0.113	3.38	0.329	0.569	0.737	0.0663423	0.0846824	FALSE
Barhl1	0	0.524	1	3.55	0.245	0.413	0	0.000622665	FALSE
Cfap77	0	0.00404	1.27	5.59e-05	0.994	0.996	0.00353826	0.00498132	FALSE
Ttf1	0	-0.256	4.08	2.73	0.105	0.254	0.114551	0.136364	TRUE
Setx	0	-0.637	4.34	18.2	9.31e-05	0.000815	0.152145	0.140722	TRUE
Med27	0	0.14	3.49	0.647	0.425	0.61	0.0641309	0.103362	TRUE
Rapgef1	0	0.0744	4.24	0.252	0.618	0.77	0.118974	0.166874	TRUE
Gm13547	0	0.527	1	3.45	0.245	0.413	0	0.000622665	FALSE
Trub2	0	0.0942	4.32	0.462	0.5	0.684	0.124724	0.184309	TRUE
Coq4	0	0.354	3.52	3.47	0.0685	0.195	0.0605927	0.115193	TRUE
Slc27a4	0	-0.415	4.13	7.48	0.00873	0.0382	0.129146	0.140722	TRUE
Urm1	0	-0.186	4.38	1.72	0.197	0.406	0.144184	0.175592	TRUE
2600006K01Rik	0	0.0942	1.51	0.0385	0.845	0.933	0.00663423	0.0105853	FALSE
Cercam	0	0.155	2.66	0.508	0.479	0.664	0.0309598	0.0510585	FALSE
Odf2	0	-0.11	5.11	1.02	0.318	0.499	0.211853	0.272727	TRUE
Gle1	0	-0.567	4.03	19	7.05e-05	0.000641	0.119416	0.117061	TRUE
Sptan1	0	0.1	5.41	1.11	0.297	0.473	0.249447	0.34807	TRUE
Wdr34	0	0.226	2.54	0.698	0.407	0.59	0.0269792	0.0460772	FALSE
Set	0	-0.0778	7.73	1.01	0.32	0.5	0.691287	0.763387	TRUE
Pkn3	0	-0.481	2.18	2.08	0.156	0.343	0.0243255	0.0230386	FALSE
Zdhhc12	0	0.484	4.24	15.4	0.000279	0.00208	0.0995135	0.187422	TRUE
Zer1	0	-0.103	2.98	0.161	0.69	0.82	0.0459973	0.0622665	FALSE
Tbc1d13	0	0.0805	4.57	0.401	0.53	0.711	0.149491	0.221046	TRUE
Endog	0	0.209	4.67	3.97	0.0521	0.158	0.152587	0.232254	TRUE
Spout1	0	0.0747	3.49	0.164	0.687	0.818	0.0641309	0.102117	TRUE
Kyat1	0	0.0926	2.19	0.0884	0.803	0.902	0.0199027	0.0305106	FALSE
1700084E18Rik	0	-0.000273	1.17	0.000343	0.985	0.992	0.00221141	0.00311333	FALSE
Lrrc8a	0	0.34	3.82	4.38	0.0418	0.135	0.0791685	0.13325	TRUE
Phyhd1	0	-0.0265	1.1	0.00278	0.967	0.991	0.00132685	0.001868	FALSE
Dolk	0	0.732	3.81	28.1	2.95e-06	4.16e-05	0.0694383	0.152553	TRUE
Nup188	0	0.335	3.72	4.26	0.0444	0.139	0.0765148	0.135741	TRUE
Sh3glb2	0	-0.0383	4.55	0.136	0.825	0.918	0.152587	0.210461	TRUE
Miga2	0	-0.102	2.13	0.106	0.747	0.86	0.0194604	0.0255293	FALSE
Dolpp1	0	-0.0914	4.17	0.308	0.582	0.738	0.119416	0.158157	TRUE
Crat	0	0.241	5.25	3.73	0.0595	0.174	0.22291	0.325654	TRUE
Ptpa	0	0.103	5.52	1.15	0.29	0.465	0.272888	0.377958	TRUE
Ier5l	0	0.71	2.05	4.09	0.0489	0.151	0.0128262	0.0286426	FALSE
Cstad	0	1.12	1.1	5.3	0.0955	0.242	0.000442282	0.00311333	FALSE
Gm14486	0	0.527	1	3.45	0.245	0.413	0	0.000622665	FALSE
1700001O22Rik	0	-0.722	1.06	2.25	0.291	0.465	0.00132685	0.000622665	FALSE
Ntmt1	0	-0.162	4.02	1.37	0.248	0.417	0.110571	0.136364	TRUE
Asb6	0	-0.199	3.12	0.92	0.342	0.521	0.0566121	0.0647572	FALSE
Prrx2	0	-0.577	1.1	1.19	0.387	0.568	0.00176913	0.00124533	FALSE
Ptges	0	0.464	3.9	2.88	0.0961	0.242	0.0743034	0.11457	TRUE
Tor1b	0	0.0119	5.19	0.0138	0.907	0.98	0.227775	0.303861	TRUE
Tor1a	0	-0.012	5.89	0.0229	0.9	0.974	0.347634	0.438979	TRUE
BC005624	0	0.182	5.99	4.24	0.0449	0.14	0.348961	0.480697	TRUE
Usp20	0	-0.132	2.55	0.26	0.613	0.765	0.0318443	0.0404732	FALSE
Fnbp1	0	-0.445	5.97	30	1.56e-06	2.37e-05	0.387881	0.399128	TRUE
Gpr107	0	0.0916	4.97	0.783	0.411	0.594	0.193277	0.275841	TRUE
Ncs1	0	1.28	1.54	6.2	0.0163	0.0641	0.00398054	0.0155666	FALSE
Hmcn2	0	-0.0257	1.1	0.00235	0.967	0.991	0.00132685	0.001868	FALSE
Ass1	0	3.56	4.22	83.3	4.89e-12	3.76e-10	0.0163644	0.185554	TRUE
Fubp3	0	-0.00285	4.59	0.000424	0.984	0.991	0.153914	0.212951	TRUE
Prdm12	0	0.521	1	3.61	0.245	0.413	0	0.000622665	FALSE
Exosc2	0	-0.587	3.36	11.9	0.0012	0.00724	0.0725343	0.0697385	FALSE
Abl1	0	-0.0584	4.18	0.167	0.684	0.816	0.118089	0.160025	TRUE
Lamc3	0	-0.709	1.06	2.44	0.291	0.465	0.00132685	0.000622665	FALSE
Aif1l	0	1.12	1.1	4.58	0.0955	0.242	0.000442282	0.00249066	FALSE
Gm13442	0	-0.00272	1.02	0.000876	0.981	0.991	0.000442282	0.000622665	FALSE
Nup214	0	0.159	4.75	2.24	0.141	0.32	0.168067	0.244085	TRUE
Fam78a	0	-0.526	2.84	3.89	0.0543	0.163	0.0464396	0.0479452	FALSE
Plpp7	0	-0.68	1.2	1.64	0.221	0.413	0.00353826	0.00249066	FALSE
Prrc2b	0	-0.188	5.92	2.56	0.116	0.275	0.353826	0.409091	TRUE
Gm13610	0	0.666	1.06	1.94	0.322	0.5	0.000442282	0.001868	FALSE
Pomt1	0	-0.353	2.51	1.75	0.193	0.4	0.0318443	0.0348692	FALSE
Uck1	0	-0.489	3.26	4.88	0.0321	0.11	0.0681115	0.0697385	FALSE
Swi5	0	0.127	7.49	3.19	0.0806	0.221	0.665192	0.767746	TRUE
Golga2	0	0.0227	4.48	0.0403	0.842	0.93	0.143742	0.200498	TRUE
Dnm1	0	0.0756	1.29	0.0216	0.884	0.962	0.00353826	0.00560399	FALSE
Ciz1	0	-0.0559	4.41	0.221	0.655	0.797	0.141088	0.183686	TRUE
1110008P14Rik	0	0.557	6.7	52.4	3.3e-09	1.09e-07	0.436533	0.628269	TRUE
Lcn2	0	0.764	4.13	7.77	0.00761	0.0343	0.0738611	0.119552	TRUE
Ptges2	0	0.327	4.12	3.9	0.0541	0.162	0.102167	0.173724	TRUE
Slc25a25	0	-0.112	5.28	0.782	0.381	0.564	0.239717	0.29203	TRUE
Naif1	0	-0.331	2.43	1.13	0.294	0.469	0.0296329	0.0342466	FALSE
Fam102a	0	-0.324	2.98	1.57	0.216	0.413	0.0490933	0.0535492	FALSE
Dpm2	0	-0.158	5.2	2.25	0.14	0.318	0.233967	0.288294	TRUE
St6galnac4	0	1.05	4.13	30	1.58e-06	2.4e-05	0.0738611	0.180573	TRUE
St6galnac6	0	0.306	3.77	3.11	0.0844	0.228	0.0773994	0.136364	TRUE
Ak1	0	-0.156	1.65	0.106	0.746	0.86	0.00973021	0.0124533	FALSE
Eng	0	-0.431	2.42	2.46	0.123	0.289	0.0309598	0.0323786	FALSE
Fpgs	0	-0.183	3.08	0.825	0.368	0.552	0.0535161	0.0635118	FALSE
Cdk9	0	-0.0683	6.62	0.962	0.332	0.511	0.501106	0.581569	TRUE
Sh2d3c	0	-1.08	3.56	36.6	2.17e-07	4.33e-06	0.0906678	0.0678705	FALSE
Ttc16	0	0.221	1.12	0.167	0.738	0.855	0.00132685	0.00249066	FALSE
Tor2a	0	0.231	5.44	5.06	0.0291	0.102	0.250774	0.358032	TRUE
Ptrh1	0	1.98	3.53	60.4	5.04e-10	2.13e-08	0.0283061	0.138854	TRUE
Cfap157	0	0.923	1.08	3.77	0.176	0.375	0.000442282	0.00249066	FALSE
Stxbp1	0	0.0599	2.58	0.0476	0.831	0.922	0.0296329	0.0435866	FALSE
Gm13523	0	0.519	1	3.64	0.245	0.413	0	0.000622665	FALSE
Fam129b	0	0.753	6.1	48.1	9.51e-09	2.8e-07	0.291464	0.521171	TRUE
Lrsam1	0	0.199	2.99	0.753	0.39	0.571	0.0420168	0.0684932	FALSE
Rpl12	0	0.487	10.8	53.7	2.4e-09	8.22e-08	0.972579	0.97198	TRUE
Slc2a8	0	-0.419	4	6.29	0.0156	0.062	0.115436	0.120174	TRUE
Garnl3	0	-0.121	1.32	0.0587	0.81	0.906	0.00442282	0.00560399	FALSE
Ralgps1	0	0.163	1.8	0.146	0.704	0.83	0.0110571	0.016812	FALSE
Gm13528	0	0.524	1	3.55	0.245	0.413	0	0.000622665	FALSE
Angptl2	0	1.07	2.1	5.91	0.0188	0.0717	0.0114993	0.0273973	FALSE
Zbtb34	0	0.054	3.79	0.11	0.742	0.857	0.0840336	0.128269	TRUE
Zbtb43	0	-0.0476	3.78	0.0928	0.802	0.902	0.0858027	0.123288	TRUE
Mvb12b	0	-0.368	4.07	5.17	0.0276	0.0973	0.117647	0.127646	TRUE
Gm13404	0	0.523	1	3.55	0.245	0.413	0	0.000622665	FALSE
C230014O12Rik	0	0.506	1	3.88	0.245	0.413	0	0.000622665	FALSE
Pbx3	0	-0.562	3.53	13.4	0.000633	0.00417	0.0804954	0.0803238	FALSE
Mapkap1	0	0.109	5.34	0.82	0.37	0.553	0.241928	0.334994	TRUE
Gapvd1	0	-0.217	6.37	7	0.011	0.0465	0.447147	0.515567	TRUE
Hspa5	0	0.193	8.74	5.22	0.0269	0.0953	0.78682	0.82005	TRUE
Rabepk	0	0.309	3.88	3.85	0.0556	0.166	0.0840336	0.141345	TRUE
Fbxw2	0	-0.0172	5.46	0.03	0.941	0.991	0.266696	0.361146	TRUE
Psmd5	0	-0.0698	4.53	0.342	0.562	0.73	0.145953	0.196762	TRUE
Cutal	0	-0.929	1.02	5.95	0.0919	0.236	0.000884564	0	FALSE
Phf19	0	-0.831	1.62	2.92	0.094	0.24	0.0110571	0.00871731	FALSE
Traf1	0	0.957	2.17	3.33	0.0742	0.207	0.0110571	0.01868	FALSE
Hc	0	0.379	3.16	2.51	0.12	0.282	0.0424591	0.0635118	FALSE
AI182371	0	0.293	1.08	0.356	0.681	0.812	0.000884564	0.001868	FALSE
Cntrl	0	-0.636	5.72	40.5	7.22e-08	1.63e-06	0.331712	0.323163	TRUE
Rab14	0	0.155	8.61	8.17	0.00631	0.0294	0.841663	0.882939	TRUE
Gsn	0	0.99	7.72	124	7.05e-15	1.17e-12	0.555064	0.808842	TRUE
Stom	0	0.403	6.14	16.7	0.000166	0.00133	0.340557	0.504359	TRUE
Ggta1	0	-0.271	6.43	10	0.00269	0.0144	0.473242	0.499377	TRUE
Dab2ip	0	-0.49	1.89	1.76	0.19	0.396	0.0145953	0.016812	FALSE
Ttll11	0	1.89	1.27	14.1	0.00182	0.0103	0.000884564	0.00871731	FALSE
Ndufa8	0	0.297	7.66	15.9	0.000226	0.00173	0.674923	0.786426	TRUE
Morn5	0	0.491	1.13	0.697	0.507	0.689	0.00132685	0.00311333	FALSE
Lhx6	0	1.21	1.04	7.59	0.0439	0.138	0	0.001868	FALSE
Rbm18	0	-0.143	4.46	1.32	0.257	0.43	0.149049	0.189913	TRUE
Mrrf	0	0.372	4.02	5.04	0.0295	0.103	0.0933215	0.163138	TRUE
Gm13431	0	0.923	1.08	2.85	0.176	0.375	0.000442282	0.00249066	FALSE
Ptgs1	0	0.309	4.81	1.91	0.173	0.372	0.150818	0.204857	TRUE
Olfr344	0	-0.543	1	3.58	0.233	0.413	0.000442282	0	FALSE
Pdcl	0	0.195	4.85	2.38	0.129	0.3	0.169394	0.256538	TRUE
Rc3h2	0	0.177	5.02	2.46	0.123	0.288	0.188854	0.271482	TRUE
Zbtb6	0	0.337	2.98	3.02	0.0885	0.236	0.0398054	0.0722291	FALSE
Zbtb26	0	-0.212	2.04	0.364	0.549	0.72	0.017249	0.0217933	FALSE
Rabgap1	0	0.375	4.44	10.2	0.00246	0.0134	0.125166	0.218555	TRUE
Strbp	0	0.585	3.31	8.49	0.00542	0.0258	0.0473242	0.100872	TRUE
Gpr21	0	0.0783	1.46	0.0282	0.867	0.95	0.00574967	0.00871731	FALSE
Crb2	0	0.523	1	3.55	0.245	0.413	0	0.000622665	FALSE
Dennd1a	0	-0.0321	4.67	0.0918	0.802	0.902	0.161875	0.224159	TRUE
Lhx2	0	0.907	1.02	4.94	0.1	0.244	0	0.000622665	FALSE
Nek6	0	0.806	6.04	88.3	2e-12	1.68e-10	0.2751	0.503736	TRUE
Psmb7	0	0.558	6.96	55.8	1.46e-09	5.3e-08	0.494029	0.6868	TRUE
Nr6a1	0	-0.03	2.3	0.0069	0.934	0.991	0.023441	0.0336239	FALSE
Olfml2a	0	-0.0329	1.2	0.00409	0.954	0.991	0.00265369	0.00373599	FALSE
Gm13496	0	-0.00901	1.02	0.00127	0.981	0.991	0.000442282	0.000622665	FALSE
Wdr38	0	1.15	1.27	4.51	0.0477	0.148	0.00176913	0.00747198	FALSE
Rpl35	0	0.112	8.1	2.07	0.157	0.345	0.768244	0.83873	TRUE
Arpc5l	0	0.0945	6.21	1.08	0.354	0.535	0.38169	0.488792	TRUE
Golga1	0	-0.0228	4.06	0.0265	0.871	0.953	0.105263	0.144458	TRUE
Scai	0	-0.201	3.16	0.97	0.338	0.515	0.0535161	0.0666252	FALSE
Ppp6c	0	-0.0198	5.99	0.0481	0.827	0.919	0.357364	0.4533	TRUE
Kynu	0	-0.0567	5.38	0.18	0.674	0.81	0.251659	0.294521	TRUE
Arhgap15	0	-0.59	3.91	11.4	0.00146	0.00857	0.107475	0.0983811	TRUE
Gtdc1	0	-0.0197	3.12	0.0117	0.914	0.986	0.0535161	0.0709838	FALSE
Zeb2	0	0.18	8.58	5.24	0.0266	0.0945	0.808492	0.851183	TRUE
Zeb2os	0	-0.00838	3.84	0.0028	0.958	0.991	0.0880142	0.128269	TRUE
Gm13479	0	0.534	1	3.28	0.245	0.413	0	0.000622665	FALSE
Gm13470	0	0.732	1.43	2.03	0.161	0.352	0.00398054	0.0105853	FALSE
Acvr2a	0	-0.143	2.78	0.349	0.558	0.728	0.0389208	0.0510585	FALSE
Orc4	0	0.121	4.63	1.26	0.267	0.442	0.154799	0.229763	TRUE
Mbd5	0	-0.0413	3.66	0.0506	0.823	0.917	0.0782839	0.10523	TRUE
Epc2	0	-0.396	5.08	13.5	0.000598	0.00399	0.229987	0.24533	TRUE
Kif5c	0	-0.271	1.12	0.258	0.672	0.809	0.00176913	0.001868	FALSE
Lypd6b	0	-0.0255	1.02	0.00217	0.981	0.991	0.000442282	0.000622665	FALSE
Lypd6	0	0.381	1.04	0.693	0.579	0.737	0.000442282	0.00124533	FALSE
Mmadhc	0	0.233	5.61	6.8	0.0122	0.0503	0.2751	0.4066	TRUE
Gm13483	0	0.532	1	3.33	0.245	0.413	0	0.000622665	FALSE
Rnd3	0	-0.248	4.15	2.06	0.158	0.347	0.108801	0.131382	TRUE
Rbm43	0	-0.702	4	23.2	1.53e-05	0.000172	0.12782	0.11208	TRUE
Nmi	0	-1.08	4.18	66.4	1.39e-10	6.82e-09	0.153914	0.110212	TRUE
Tnfaip6	0	1.29	1.6	7.53	0.00851	0.0375	0.00442282	0.013076	FALSE
Rif1	0	-0.413	5.09	14.7	0.000373	0.00267	0.205219	0.237858	TRUE
Neb	0	0.184	1.12	0.142	0.738	0.855	0.00132685	0.00249066	FALSE
Gm13522	0	-0.0264	1.06	0.00242	0.973	0.991	0.000884564	0.00124533	FALSE
Arl5a	0	0.579	5.56	45.4	1.92e-08	5.09e-07	0.238832	0.395392	TRUE
Cacnb4	0	-0.27	1.11	0.305	0.672	0.809	0.00176913	0.001868	FALSE
Stam2	0	0.246	4.98	4.86	0.0324	0.111	0.183547	0.288294	TRUE
Fmnl2	0	2.37	3.29	56.7	1.17e-09	4.35e-08	0.017249	0.113325	TRUE
Prpf40a	0	0.0516	7.51	0.815	0.371	0.554	0.669615	0.757783	TRUE
Arl6ip6	0	-0.227	5.04	4.46	0.04	0.13	0.210526	0.260897	TRUE
Rprm	0	0.575	1.58	1.2	0.28	0.457	0.00574967	0.00747198	FALSE
Gm14033	0	-0.916	1.02	6.35	0.0919	0.236	0.000884564	0	FALSE
Nr4a2	0	0.12	4.65	0.243	0.624	0.772	0.107475	0.138232	TRUE
Gpd2	0	0.0719	5.97	0.69	0.41	0.594	0.333481	0.44396	TRUE
Cytip	0	-1.2	7.82	75.8	2.03e-11	1.32e-09	0.745245	0.596513	TRUE
Gm13546	0	-2.73	3.32	71.9	4.37e-11	2.52e-09	0.0915524	0.0180573	FALSE
Acvr1c	0	-1.26	1.04	6.99	0.039	0.127	0.00132685	0	FALSE
Acvr1	0	0.103	3.37	0.341	0.562	0.73	0.0597081	0.0933998	FALSE
Upp2	0	0.395	2.94	2.56	0.116	0.275	0.037594	0.0709838	FALSE
Ccdc148	0	-0.732	1.06	2.25	0.291	0.465	0.00132685	0.000622665	FALSE
Pkp4	0	-0.501	3.82	7.45	0.00885	0.0387	0.0990712	0.100249	TRUE
Dapl1	0	2.12	1.48	6.54	0.0138	0.0556	0.000442282	0.001868	FALSE
Tanc1	0	0.417	2.48	1.82	0.183	0.386	0.023441	0.0417186	FALSE
Wdsub1	0	0.403	3.84	5.77	0.0203	0.0756	0.0756303	0.136986	TRUE
Baz2b	0	-0.112	6.46	1.49	0.228	0.413	0.446705	0.528643	TRUE
Gm13620	0	-0.985	1.08	4.04	0.154	0.341	0.00176913	0.000622665	FALSE
2007-03-01	0	-0.0564	6.58	0.811	0.372	0.555	0.478549	0.553549	TRUE
Cd302	0	-0.157	8.79	2.14	0.15	0.335	0.858027	0.841843	TRUE
Ly75	0	0.488	7.68	26.7	4.6e-06	6.07e-05	0.620964	0.701743	TRUE
Gm13571	0	0.0179	3.74	0.0035	0.953	0.991	0.0632464	0.0834371	FALSE
Gm13580	0	0.906	1.02	4.95	0.1	0.244	0	0.00124533	FALSE
Pla2r1	0	1.1	1.15	4.34	0.0957	0.242	0.000884564	0.00435866	FALSE
Itgb6	0	-0.169	1.55	0.107	0.745	0.86	0.00796108	0.00871731	FALSE
Rbms1	0	0.338	8.38	26.9	4.38e-06	5.82e-05	0.807607	0.872354	TRUE
Tank	0	0.404	5.49	16.1	0.000214	0.00166	0.237063	0.387298	TRUE
Psmd14	0	0.213	6.4	4.94	0.031	0.107	0.420168	0.542964	TRUE
Tbr1	0	-0.315	1.08	0.431	0.627	0.772	0.00132685	0.00124533	FALSE
Dpp4	0	0.0781	1.83	0.0291	0.865	0.948	0.0110571	0.014944	FALSE
Fap	0	-0.281	1.12	0.278	0.672	0.809	0.00176913	0.001868	FALSE
Ifih1	0	-0.0859	4.09	0.489	0.573	0.737	0.111455	0.140722	TRUE
Gca	0	0.523	3.35	3.71	0.0602	0.176	0.0526316	0.0902864	FALSE
Kcnh7	0	0.527	1	3.45	0.245	0.413	0	0.000622665	FALSE
Fign	0	-0.584	1.1	1.42	0.387	0.568	0.00176913	0.00124533	FALSE
Grb14	0	0.346	1.79	0.72	0.401	0.582	0.00928793	0.0155666	FALSE
Cobll1	0	-0.624	1.46	1.27	0.265	0.44	0.00707651	0.00684932	FALSE
Gm13594	0	-0.533	1	3.82	0.233	0.413	0.000442282	0	FALSE
Scn3a	0	-1.25	1.04	6.62	0.039	0.127	0.00132685	0	FALSE
Csrnp3	0	-0.939	1.02	5.57	0.0919	0.236	0.000884564	0	FALSE
Galnt3	0	0.337	5.16	6.36	0.0151	0.0601	0.190181	0.294521	TRUE
Ttc21b	0	-0.327	2.55	1.41	0.24	0.413	0.0327289	0.0367372	FALSE
Scn7a	0	-0.215	3.6	0.852	0.361	0.543	0.0787262	0.0965131	FALSE
Xirp2	0	0.519	1	3.64	0.245	0.413	0	0.000622665	FALSE
B3galt1	0	-0.00529	1.02	0.000941	0.981	0.991	0.000442282	0.000622665	FALSE
Stk39	0	-0.436	1.64	0.864	0.357	0.539	0.0106148	0.0105853	FALSE
Cers6	0	0.134	5.36	1.86	0.179	0.379	0.242371	0.33873	TRUE
Nostrin	0	0.155	3.96	0.786	0.38	0.563	0.0906678	0.141968	TRUE
Spc25	0	-1.08	4.33	17.1	0.000145	0.00118	0.095533	0.0728518	FALSE
G6pc2	0	0.527	1	3.45	0.245	0.413	0	0.000622665	FALSE
Gm13613	0	-0.0123	1.02	0.00142	0.981	0.991	0.000442282	0.000622665	FALSE
Dhrs9	0	3.41	1.83	23.6	1.31e-05	0.00015	0.00132685	0.0249066	FALSE
Lrp2	0	-0.0515	1.2	0.00763	0.954	0.991	0.00265369	0.00373599	FALSE
Bbs5	0	0.769	2.55	10.5	0.00215	0.0119	0.0216718	0.0541719	FALSE
Klhl41	0	-1.19	1.1	4.92	0.0809	0.221	0.00221141	0.000622665	FALSE
Fastkd1	0	0.299	2.75	1.16	0.288	0.465	0.0327289	0.0579078	FALSE
Ppig	0	0.0326	7.33	0.23	0.87	0.951	0.604157	0.711083	TRUE
Ccdc173	0	0.337	2.2	1.24	0.288	0.465	0.0168067	0.0298879	FALSE
Phospho2	0	-0.195	4.42	2.61	0.113	0.269	0.146395	0.174346	TRUE
Klhl23	0	-0.0428	1.59	0.0101	0.92	0.99	0.00796108	0.011208	FALSE
Ssb	0	-0.0782	7.65	1.4	0.242	0.413	0.701902	0.777086	TRUE
Mettl5	0	0.371	4.8	10.7	0.00196	0.011	0.155241	0.26401	TRUE
Mettl5os	0	0.614	1.37	1.27	0.265	0.441	0.00353826	0.00684932	FALSE
Ubr3	0	0.196	4.9	2.71	0.106	0.256	0.18222	0.262765	TRUE
Myo3b	0	-0.293	1.12	0.285	0.672	0.809	0.00176913	0.001868	FALSE
Sp5	0	-0.228	1.15	0.172	0.701	0.828	0.00221141	0.00249066	FALSE
Gad1os	0	-0.0182	1.02	0.00174	0.981	0.991	0.000442282	0.000622665	FALSE
Erich2os	0	0.527	1	3.45	0.245	0.413	0	0.000622665	FALSE
Erich2	0	-0.492	1.13	0.85	0.448	0.631	0.00221141	0.001868	FALSE
Gm26558	0	-1.23	1.04	7.06	0.039	0.127	0.00132685	0	FALSE
Gorasp2	0	0.285	5.91	9.54	0.00334	0.0173	0.316674	0.46264	TRUE
Tlk1	0	0.0607	5.69	0.532	0.47	0.654	0.290579	0.396015	TRUE
Mettl8	0	-0.341	2.85	1.52	0.223	0.413	0.0459973	0.0510585	FALSE
Dcaf17	0	-0.231	4.27	2.23	0.142	0.322	0.125166	0.160648	TRUE
Cybrd1	0	0.482	1.22	0.691	0.438	0.622	0.00221141	0.00498132	FALSE
Dync1i2	0	0.277	6.68	17.7	0.000112	0.000951	0.475453	0.636364	TRUE
Slc25a12	0	0.515	3.87	7.82	0.00741	0.0336	0.0765148	0.150062	TRUE
Hat1	0	-0.514	6.07	17.5	0.000125	0.00104	0.352057	0.392902	TRUE
Metap1d	0	0.333	4	5.92	0.0188	0.0716	0.0866873	0.154421	TRUE
Dlx1	0	-0.0123	1.02	0.00142	0.981	0.991	0.000442282	0.000622665	FALSE
Platr26	0	-0.038	1.1	0.00333	0.967	0.991	0.00132685	0.001868	FALSE
Itga6	0	-0.27	4.85	4.62	0.0368	0.123	0.189739	0.216687	TRUE
Pdk1	0	-0.545	4.66	17.3	0.000134	0.00111	0.187528	0.183686	TRUE
Rapgef4	0	-0.651	1.4	1.52	0.224	0.413	0.00663423	0.00560399	FALSE
Map3k20	0	0.379	4.72	6.55	0.0137	0.0555	0.147722	0.249066	TRUE
Cdca7	0	-1.22	3.56	30.6	1.3e-06	2.03e-05	0.0853605	0.0579078	FALSE
Sp3	0	-0.105	5.58	1.25	0.282	0.46	0.281291	0.364259	TRUE
Sp3os	0	-0.028	4.59	0.0511	0.822	0.916	0.148165	0.196762	TRUE
Ola1	0	0.249	6.77	11.3	0.00155	0.009	0.481203	0.637609	TRUE
Sp9	0	0.64	1.06	1.84	0.322	0.5	0.000442282	0.00124533	FALSE
Cir1	0	-0.383	5.54	15.8	0.000236	0.0018	0.300752	0.317559	TRUE
Scrn3	0	0.0765	3.36	0.155	0.695	0.824	0.0588235	0.0896638	FALSE
Gpr155	0	-2.65	4.07	102	1.93e-13	2.17e-11	0.161433	0.0410959	TRUE
Gm13703	0	-0.943	1.02	5.46	0.0919	0.236	0.000884564	0	FALSE
Gm13709	0	-0.409	1.04	0.792	0.541	0.713	0.000884564	0.000622665	FALSE
Wipf1	0	-0.454	6.55	25.7	6.54e-06	8.23e-05	0.520124	0.505604	TRUE
Chrna1os	0	0.726	1.3	2.24	0.175	0.375	0.00265369	0.00747198	FALSE
Chn1os3	0	0.209	1.12	0.159	0.738	0.855	0.00132685	0.00249066	FALSE
Chn1	0	0.386	1.6	0.741	0.394	0.575	0.00707651	0.0136986	FALSE
Atf2	0	-0.0638	5	0.454	0.504	0.688	0.201681	0.26401	TRUE
Gm10822	0	-0.934	1.02	5.81	0.0919	0.236	0.000884564	0	FALSE
Atp5g3	0	-0.0861	8.83	1.3	0.259	0.432	0.881026	0.889788	TRUE
Lnpk	0	0.381	4.45	7	0.011	0.0464	0.120743	0.199253	TRUE
Hoxd9	0	-0.533	1	3.82	0.233	0.413	0.000442282	0	FALSE
Mtx2	0	0.362	5.78	14.4	0.000417	0.00294	0.287041	0.445205	TRUE
Hnrnpa3	0	-0.372	8	40.7	6.74e-08	1.53e-06	0.786378	0.798879	TRUE
Nfe2l2	0	-0.256	6.91	9.51	0.00339	0.0175	0.547545	0.589041	TRUE
Agps	0	-0.0866	6.39	1.65	0.205	0.413	0.445378	0.533001	TRUE
Ttc30b	0	0.219	1.63	0.262	0.611	0.764	0.00796108	0.013076	FALSE
Ttc30a2	0	-1.5	1.06	8.2	0.0172	0.0663	0.00176913	0	FALSE
Ttc30a1	0	0.324	1.9	0.696	0.408	0.591	0.0123839	0.0211706	FALSE
Pde11a	0	0.517	1	3.7	0.245	0.413	0	0.000622665	FALSE
Rbm45	0	0.163	2.59	0.389	0.536	0.713	0.0291906	0.0479452	FALSE
Osbpl6	0	-0.144	1.64	0.0819	0.776	0.882	0.00796108	0.0124533	FALSE
Prkra	0	0.286	4.56	6.47	0.0143	0.0574	0.137107	0.225405	TRUE
Pjvk	0	1.22	1.04	7.18	0.0439	0.138	0	0.001868	FALSE
Fkbp7	0	-0.283	2.61	1.09	0.302	0.479	0.034498	0.0404732	FALSE
Plekha3	0	0.271	4.57	3.3	0.0755	0.21	0.135338	0.223537	TRUE
Ttn	0	0.923	1.13	3.02	0.161	0.352	0.000884564	0.00373599	FALSE
Ccdc141	0	-0.0746	1.83	0.0417	0.898	0.972	0.0119416	0.0161893	FALSE
Sestd1	0	1.31	2.45	12.8	0.000824	0.00524	0.0154799	0.0491905	FALSE
Zfp385b	0	2.18	1.24	17.3	0.000591	0.00395	0.000442282	0.00747198	FALSE
Cwc22	0	-0.0914	4.33	0.497	0.484	0.669	0.126935	0.169988	TRUE
4930440I19Rik	0	0.523	1.1	1.04	0.433	0.617	0.000884564	0.00249066	FALSE
Ube2e3	0	-0.208	5.81	6.26	0.0158	0.0625	0.332154	0.38543	TRUE
Itga4	0	-0.246	5	4.43	0.0406	0.132	0.199912	0.222291	TRUE
Cerkl	0	-2.06	1.64	20.1	4.54e-05	0.000436	0.014153	0.00435866	FALSE
Ssfa2	0	0.177	5.47	2.96	0.0918	0.236	0.253428	0.355542	TRUE
Pde1a	0	0.923	1.08	3.71	0.176	0.375	0.000442282	0.00249066	FALSE
Prdx6b	0	0.676	1.06	1.72	0.322	0.5	0.000442282	0.001868	FALSE
Dnajc10	0	0.0221	5.05	0.0442	0.835	0.925	0.198142	0.272105	TRUE
Frzb	0	0.522	1	3.59	0.245	0.413	0	0.000622665	FALSE
Nckap1	0	0.598	3	5.92	0.0188	0.0715	0.0371517	0.0740971	FALSE
Dusp19	0	-0.058	3.44	0.116	0.735	0.855	0.0681115	0.0940224	FALSE
Nup35	0	-0.276	3.16	1.36	0.249	0.419	0.0535161	0.0653798	FALSE
Zc3h15	0	-0.0453	6.5	0.563	0.457	0.641	0.466608	0.536737	TRUE
Itgav	0	0.0755	4.73	0.619	0.478	0.662	0.16674	0.226027	TRUE
Fam171b	0	-0.389	1.04	0.823	0.541	0.713	0.000884564	0.000622665	FALSE
Calcrl	0	-0.61	4.26	9.6	0.00326	0.017	0.13755	0.135741	TRUE
Tfpi	0	0.181	3.59	0.88	0.353	0.533	0.0712074	0.110212	TRUE
Gm13710	0	-2.57	1.4	17.7	0.000115	0.000973	0.00973021	0.00124533	FALSE
Ctnnd1	0	-0.307	5.88	9.48	0.00344	0.0177	0.367979	0.412827	TRUE
Btbd18	0	-0.922	1.02	6.2	0.0919	0.236	0.000884564	0	FALSE
Selenoh	0	-0.423	7.09	13.9	0.000511	0.00349	0.52322	0.547323	TRUE
Tmx2	0	0.27	4.24	5	0.0301	0.105	0.111013	0.189913	TRUE
Med19	0	-0.112	4.87	0.903	0.347	0.526	0.184432	0.240971	TRUE
Zdhhc5	0	0.247	5.11	5.69	0.021	0.078	0.205661	0.313823	TRUE
Clp1	0	-0.525	3.98	11.1	0.00167	0.00959	0.117647	0.122042	TRUE
Ypel4	0	-0.315	1.08	0.391	0.627	0.772	0.00132685	0.00124533	FALSE
Gm19426	0	-0.306	1.08	0.376	0.627	0.772	0.00132685	0.00124533	FALSE
Serping1	0	-0.217	2.88	0.671	0.417	0.601	0.0442282	0.0547945	FALSE
Ube2l6	0	-0.406	3.08	2.38	0.129	0.3	0.0544007	0.0554172	FALSE
Timm10	0	0.299	5.73	8.83	0.00464	0.0227	0.280407	0.419676	TRUE
Slc43a1	0	0.753	1.12	2.13	0.267	0.442	0.000884564	0.00311333	FALSE
Slc43a3	0	0.418	4.69	8.01	0.00678	0.0311	0.128262	0.217933	TRUE
Ssrp1	0	-0.234	6.44	4.95	0.0309	0.107	0.43609	0.50934	TRUE
Tnks1bp1	0	-0.0272	2.77	0.0105	0.919	0.989	0.0384785	0.0523039	FALSE
Aplnr	0	-0.0441	1.39	0.00757	0.934	0.991	0.0048651	0.00747198	FALSE
4833423E24Rik	0	0.678	1.06	1.91	0.322	0.5	0.000442282	0.001868	FALSE
Olfr1033	0	-1.71	1.08	11.5	0.00771	0.0345	0.00221141	0	FALSE
Olfr1034	0	0.522	1	3.59	0.245	0.413	0	0.000622665	FALSE
Olfr52	0	0.903	1.02	5.85	0.1	0.244	0	0.00124533	FALSE
Olfr1087	0	-0.0092	1.02	0.0011	0.981	0.991	0.000442282	0.000622665	FALSE
Olfr1090	0	-0.526	1	3.97	0.233	0.413	0.000442282	0	FALSE
Olfr1124	0	-0.542	1	3.61	0.233	0.413	0.000442282	0	FALSE
Olfr1175-ps	0	-0.55	1	3.35	0.233	0.413	0.000442282	0	FALSE
Olfr1178	0	0.362	1.04	0.715	0.579	0.737	0.000442282	0.00124533	FALSE
Olfr1191-ps1	0	-0.00888	1.06	0.0011	0.974	0.991	0.000884564	0.00124533	FALSE
Olfr1195	0	-0.526	1	3.97	0.233	0.413	0.000442282	0	FALSE
Olfr1220	0	-1.71	1.08	11.3	0.00771	0.0345	0.00221141	0	FALSE
Olfr1238	0	-0.309	1.12	0.329	0.672	0.809	0.00176913	0.001868	FALSE
Olfr1260	0	1.27	1.17	5.89	0.0559	0.166	0.000884564	0.00498132	FALSE
Olfr1265	0	-0.526	1	3.97	0.233	0.413	0.000442282	0	FALSE
Ptprj	0	0.489	4.81	12	0.00112	0.00681	0.150376	0.269614	TRUE
4933423P22Rik	0	-0.709	1.06	2.52	0.291	0.465	0.00132685	0.000622665	FALSE
Nup160	0	-0.108	3.94	0.444	0.508	0.69	0.0977444	0.130137	TRUE
Fnbp4	0	-0.509	5.15	19.4	5.89e-05	0.000547	0.260504	0.25467	TRUE
Agbl2	0	0.0192	1.21	8.76e-05	0.993	0.996	0.00265369	0.00373599	FALSE
Mtch2	0	0.555	6.54	44.7	2.29e-08	5.9e-07	0.398939	0.603362	TRUE
C1qtnf4	0	0.621	1.15	1.34	0.337	0.515	0.00132685	0.00373599	FALSE
Ndufs3	0	0.388	6.91	31.5	9.95e-07	1.62e-05	0.494471	0.66127	TRUE
Kbtbd4	0	-0.0329	3.04	0.0248	0.904	0.977	0.048651	0.0697385	FALSE
Celf1	0	-0.127	6.71	2.47	0.123	0.288	0.511278	0.581569	TRUE
Rapsn	0	1.26	1.17	4.12	0.0559	0.166	0.000442282	0.00249066	FALSE
Psmc3	0	0.112	6.81	1.86	0.179	0.38	0.508625	0.64259	TRUE
Slc39a13	0	0.0287	4.09	0.0399	0.877	0.957	0.109244	0.15878	TRUE
Spi1	0	0.101	8.7	1.15	0.289	0.465	0.851393	0.889166	TRUE
Mybpc3	0	-0.504	3.65	5.72	0.0207	0.0771	0.089341	0.0877958	FALSE
Madd	0	-0.677	4.48	22.4	2.02e-05	0.000218	0.16674	0.148194	TRUE
Nr1h3	0	0.471	5.58	14.6	0.000381	0.00272	0.237948	0.38792	TRUE
Acp2	0	0.466	5.78	23.8	1.21e-05	0.000141	0.280407	0.445205	TRUE
Ddb2	0	-0.461	2.93	3.81	0.0567	0.168	0.0499779	0.0523039	FALSE
A330069E16Rik	0	0.54	2.13	2.05	0.159	0.349	0.0150376	0.0305106	FALSE
Gm17281	0	-0.537	1	3.74	0.233	0.413	0.000442282	0	FALSE
Pacsin3	0	1.34	2.39	16.1	0.000214	0.00166	0.014153	0.0498132	FALSE
Arfgap2	0	-0.0634	5.18	0.507	0.48	0.664	0.234852	0.295143	TRUE
1110051M20Rik	0	-0.653	3.64	17.2	0.000137	0.00113	0.0911101	0.0846824	FALSE
Lrp4	0	-0.499	3.8	9.78	0.00301	0.0158	0.101725	0.104608	TRUE
Ckap5	0	-0.438	5.25	14.5	0.000398	0.00282	0.221583	0.259029	TRUE
F2	0	0.532	1	3.34	0.245	0.413	0	0.000622665	FALSE
Zfp408	0	-0.274	2.44	0.81	0.373	0.556	0.0278638	0.0348692	FALSE
Arhgap1	0	-0.32	5.34	11	0.00177	0.01	0.2751	0.294521	TRUE
Atg13	0	-0.138	3.89	0.811	0.372	0.555	0.0999558	0.130137	TRUE
Harbi1	0	-0.0317	2.26	0.00808	0.929	0.991	0.0216718	0.0305106	FALSE
Ambra1	0	-0.428	3.74	7.11	0.0104	0.0444	0.0986289	0.102117	TRUE
Mdk	0	0.0642	3.5	0.0898	0.766	0.876	0.0694383	0.0958904	FALSE
Dgkz	0	0.386	5.7	9.47	0.00345	0.0177	0.27333	0.42279	TRUE
Gm9821	0	-0.0427	1.02	0.00396	0.981	0.991	0.000442282	0.000622665	FALSE
Creb3l1	0	1.2	2.86	20.5	4.03e-05	0.000395	0.0238832	0.0747198	FALSE
Phf21a	0	-0.0527	4.54	0.151	0.7	0.828	0.155683	0.201743	TRUE
Large2	0	0.349	1.17	0.396	0.561	0.73	0.00176913	0.00373599	FALSE
Pex16	0	0.142	6.17	2.11	0.153	0.34	0.374613	0.491283	TRUE
1700029I15Rik	0	-0.781	2.21	5.72	0.0207	0.0771	0.0265369	0.0217933	FALSE
Mapk8ip1	0	-0.561	1.56	1.18	0.284	0.462	0.00928793	0.00809465	FALSE
Cry2	0	-0.129	3.04	0.439	0.559	0.729	0.0490933	0.0653798	FALSE
Slc35c1	0	-0.0958	3.81	0.327	0.57	0.737	0.0928793	0.115193	TRUE
Gm13814	0	-0.721	1.06	2.38	0.291	0.465	0.00132685	0.000622665	FALSE
Chst1	0	-0.183	1.65	0.204	0.676	0.812	0.00928793	0.0118306	FALSE
Prdm11	0	-0.517	1.88	1.83	0.183	0.385	0.0154799	0.0161893	FALSE
Trp53i11	0	-0.925	1.81	5.66	0.0214	0.0792	0.0163644	0.0118306	FALSE
Tspan18	0	-0.181	1.54	0.18	0.673	0.81	0.00796108	0.00996264	FALSE
Gm13807	0	-0.546	1	3.47	0.233	0.413	0.000442282	0	FALSE
Cd82	0	0.253	6.04	4.92	0.0314	0.109	0.334365	0.476339	TRUE
Gm10804	0	-0.526	1	3.96	0.233	0.413	0.000442282	0	FALSE
Ext2	0	-0.031	4.9	0.0763	0.921	0.99	0.191508	0.253425	TRUE
Accs	0	-0.426	3.39	4.38	0.0418	0.135	0.0707651	0.0778331	FALSE
Gm13889	0	-0.455	2.5	2.89	0.0957	0.242	0.0331712	0.0354919	FALSE
Alkbh3	0	0.502	4.66	15.7	0.000246	0.00187	0.135781	0.249066	TRUE
Hsd17b12	0	0.629	6.58	56.6	1.21e-09	4.47e-08	0.398496	0.613325	TRUE
Ttc17	0	0.17	3.95	1.15	0.289	0.465	0.0915524	0.140722	TRUE
Api5	0	-0.121	6.22	2.93	0.0934	0.239	0.419726	0.498755	TRUE
Gm10800	0	0.517	1	3.7	0.245	0.413	0	0.000622665	FALSE
B230118H07Rik	0	0.52	4.42	17.6	0.000119	0.001	0.116762	0.21731	TRUE
Rag1	0	-1.49	1.06	7.46	0.0172	0.0663	0.000884564	0	FALSE
Traf6	0	0.171	4.4	1.93	0.191	0.397	0.129146	0.188667	TRUE
Prr5l	0	-1.33	4.46	91.1	1.22e-12	1.05e-10	0.183547	0.116438	TRUE
Commd9	0	-0.137	4.63	1.11	0.298	0.474	0.163644	0.211706	TRUE
Ldlrad3	0	-0.165	2.52	0.341	0.562	0.73	0.0300752	0.0398506	FALSE
Trim44	0	0.0377	5.23	0.141	0.709	0.833	0.226891	0.31071	TRUE
Fjx1	0	-0.287	1.37	0.239	0.627	0.772	0.0048651	0.00498132	FALSE
Pamr1	0	0.169	1.79	0.158	0.692	0.822	0.0110571	0.0180573	FALSE
Slc1a2	0	1.21	1.7	6.11	0.0171	0.0663	0.0048651	0.0180573	FALSE
Cd44	0	-0.282	10.2	18	9.99e-05	0.000863	0.962848	0.938356	TRUE
Pdhx	0	0.31	3.78	5.64	0.0388	0.127	0.0791685	0.138232	TRUE
Apip	0	0.499	5.13	19.9	4.96e-05	0.00047	0.174259	0.313823	TRUE
Ehf	0	0.0206	1.25	0.00512	0.943	0.991	0.00309598	0.00435866	FALSE
BC016548	0	0.523	1	3.56	0.245	0.413	0	0.000622665	FALSE
Elf5	0	-0.0155	1.61	0.000792	0.978	0.991	0.00840336	0.011208	FALSE
Cat	0	0.759	6.52	51.9	3.69e-09	1.2e-07	0.376382	0.581569	TRUE
Abtb2	0	1.39	1.98	11.7	0.00128	0.00762	0.00840336	0.0311333	FALSE
Nat10	0	-0.0432	3.77	0.067	0.878	0.957	0.0835913	0.124533	TRUE
Caprin1	0	0.0465	7.28	0.612	0.438	0.622	0.615657	0.703611	TRUE
Lmo2	0	-0.473	4.77	7.27	0.00965	0.0416	0.190181	0.1868	TRUE
Fbxo3	0	-0.00225	5.03	0.000528	0.982	0.991	0.205219	0.283935	TRUE
Gm10912	0	-0.948	1.08	3.25	0.154	0.341	0.00176913	0.000622665	FALSE
Cd59b	0	-0.223	1.18	0.187	0.721	0.843	0.00221141	0.00311333	FALSE
Cd59a	0	1.02	2.96	15.3	0.000288	0.00214	0.0283061	0.0859278	FALSE
A930018P22Rik	0	0.523	1	3.55	0.245	0.413	0	0.000622665	FALSE
D430041D05Rik	0	-0.0241	1.06	0.00224	0.973	0.991	0.000884564	0.00124533	FALSE
Hipk3	0	0.258	5.4	5.65	0.0215	0.0793	0.23441	0.359278	TRUE
Cstf3	0	-0.295	4.67	6.67	0.0129	0.0529	0.179124	0.199253	TRUE
Tcp11l1	0	1.78	3.62	56.7	1.17e-09	4.35e-08	0.0327289	0.15193	TRUE
Depdc7	0	1.19	1.51	7.31	0.0153	0.061	0.00398054	0.013076	FALSE
Qser1	0	-0.218	3.76	1.74	0.193	0.4	0.0919947	0.107098	TRUE
Prrg4	0	0.903	1.02	5.01	0.1	0.244	0	0.00124533	FALSE
Ccdc73	0	-0.231	1.76	0.299	0.587	0.743	0.0123839	0.0136986	FALSE
Eif3m	0	0.0839	7.54	1.31	0.259	0.432	0.662981	0.760274	TRUE
Wt1os	0	0.534	1	3.28	0.245	0.413	0	0.000622665	FALSE
Wt1	0	0.23	1.12	0.188	0.738	0.855	0.00132685	0.00249066	FALSE
Rcn1	0	-0.33	2.32	1.22	0.275	0.451	0.0260946	0.0311333	FALSE
Pax6	0	-0.905	1.02	6.67	0.0919	0.236	0.000884564	0	FALSE
Elp4	0	-0.00236	3.09	0.000174	0.99	0.994	0.0499779	0.0722291	FALSE
Immp1l	0	0.397	5.78	14.6	0.000382	0.00273	0.283503	0.43213	TRUE
Dnajc24	0	0.0194	5.02	0.0353	0.852	0.937	0.199469	0.286426	TRUE
Mpped2	0	0.333	1.2	0.382	0.603	0.756	0.00221141	0.00435866	FALSE
Arl14ep	0	-0.0396	4.19	0.0783	0.781	0.885	0.119416	0.155666	TRUE
Mettl15	0	0.0701	2.09	0.0368	0.849	0.935	0.0163644	0.0267746	FALSE
Kif18a	0	-0.942	2.57	7.83	0.00738	0.0335	0.0327289	0.0261519	FALSE
Bdnf	0	-0.851	1.3	2.28	0.137	0.314	0.00530739	0.00373599	FALSE
Lin7c	0	0.265	5.28	7.5	0.00867	0.038	0.224679	0.346202	TRUE
Lgr4	0	0.471	1.69	1.3	0.26	0.434	0.00796108	0.016812	FALSE
Ccdc34	0	-0.683	6.23	32.2	8.09e-07	1.36e-05	0.341442	0.358655	TRUE
Bbox1	0	-0.00978	1.02	0.00118	0.981	0.991	0.000442282	0.000622665	FALSE
Fibin	0	-0.617	2.03	2.64	0.111	0.266	0.020345	0.01868	FALSE
Ano3	0	-1.49	1.06	9.58	0.0172	0.0663	0.00176913	0	FALSE
Olfr1279	0	-0.548	1	3.44	0.233	0.413	0.000442282	0	FALSE
Lpcat4	0	-0.809	1.64	2.71	0.107	0.257	0.0114993	0.00933998	FALSE
Nop10	0	-0.0387	7.3	0.219	0.642	0.785	0.62008	0.695517	TRUE
Slc12a6	0	-0.146	4.79	1.82	0.243	0.413	0.178682	0.236613	TRUE
Emc4	0	0.448	6.16	22.1	2.24e-05	0.000238	0.333923	0.52802	TRUE
Katnbl1	0	0.396	4.64	12.8	0.000817	0.00521	0.136665	0.232877	TRUE
Emc7	0	0.336	7.7	27.3	3.8e-06	5.17e-05	0.670057	0.795766	TRUE
Aven	0	0.0601	4.05	0.156	0.694	0.823	0.104379	0.15878	TRUE
Ryr3	0	-0.735	1.06	2.25	0.291	0.465	0.00132685	0.000622665	FALSE
Fmn1	0	0.603	3.6	7.83	0.0074	0.0336	0.0592658	0.122042	TRUE
Grem1	0	0.553	1.1	1.13	0.433	0.617	0.000884564	0.00249066	FALSE
Scg5	0	0.922	1.02	5.24	0.1	0.244	0	0.00124533	FALSE
Arhgap11a	0	-1.1	5.03	56.9	1.13e-09	4.26e-08	0.229102	0.17061	TRUE
Actc1	0	-0.158	2.19	0.26	0.613	0.765	0.0212295	0.0280199	FALSE
Aqr	0	-0.143	5.15	2.89	0.0959	0.242	0.229987	0.291407	TRUE
Zfp770	0	-0.729	4.27	21.7	2.59e-05	0.000269	0.145511	0.125156	TRUE
Dph6	0	0.193	4.21	2.13	0.151	0.338	0.108359	0.166874	TRUE
Gm13977	0	0.527	1	3.45	0.245	0.413	0	0.000622665	FALSE
BC052040	0	-0.531	2.4	4.64	0.0364	0.122	0.0300752	0.0298879	FALSE
Meis2	0	0.124	1.7	0.107	0.745	0.86	0.00928793	0.0143213	FALSE
2700033N17Rik	0	-0.386	1.04	0.816	0.541	0.713	0.000884564	0.000622665	FALSE
G630016G05Rik	0	-0.538	1	3.7	0.233	0.413	0.000442282	0	FALSE
D330050G23Rik	0	-0.542	1	3.61	0.233	0.413	0.000442282	0	FALSE
Gm29340	0	-0.52	1.3	0.934	0.339	0.516	0.0048651	0.00435866	FALSE
Spred1	0	0.527	4.72	21	3.3e-05	0.000333	0.136223	0.241594	TRUE
Fam98b	0	0.395	4.97	9.31	0.00372	0.0189	0.177797	0.291407	TRUE
Rasgrp1	0	0.135	1.52	0.068	0.795	0.896	0.00619195	0.00871731	FALSE
Thbs1	0	1.55	5.41	25.4	7.08e-06	8.82e-05	0.126935	0.19863	TRUE
Fsip1	0	0.363	1.04	0.671	0.579	0.737	0.000442282	0.00124533	FALSE
Gpr176	0	1.65	1.15	9.26	0.0146	0.0584	0.000442282	0.00498132	FALSE
Eif2ak4	0	0.0279	4.48	0.0527	0.819	0.914	0.143742	0.194894	TRUE
Srp14	0	0.263	8.16	16.9	0.000156	0.00126	0.791685	0.863014	TRUE
Bmf	0	-1.91	3.52	70.1	6.39e-11	3.42e-09	0.10659	0.0435866	TRUE
Bub1b	0	-0.848	5.32	39.4	9.8e-08	2.13e-06	0.256966	0.224782	TRUE
Pak6	0	0.925	1.02	5.15	0.1	0.244	0	0.00124533	FALSE
Ankrd63	0	0.748	3.09	9.44	0.00351	0.018	0.0358249	0.0797011	FALSE
Plcb2	0	0.127	5.81	0.687	0.411	0.594	0.312251	0.414072	TRUE
Inafm2	0	0.105	3.81	0.465	0.499	0.683	0.0875719	0.129514	TRUE
A430105I19Rik	0	-1.08	1.35	4.76	0.0383	0.127	0.00663423	0.00373599	FALSE
Phgr1	0	1.19	1.04	7.04	0.0439	0.138	0	0.00124533	FALSE
Disp2	0	-0.0219	1.02	0.00202	0.981	0.991	0.000442282	0.000622665	FALSE
Knstrn	0	-1.6	4.22	33.6	5.19e-07	9.23e-06	0.109686	0.0603985	TRUE
Ivd	0	1.48	4.51	102	2.01e-13	2.25e-11	0.0840336	0.265255	TRUE
Bahd1	0	-0.272	3.87	3.81	0.0568	0.168	0.103494	0.12142	TRUE
Chst14	0	-0.298	2.34	1.15	0.288	0.465	0.0269792	0.0317559	FALSE
Ccdc32	0	-0.11	4.22	0.496	0.485	0.669	0.126935	0.16127	TRUE
Rpusd2	0	0.107	1.26	0.0437	0.847	0.934	0.00309598	0.00498132	FALSE
Knl1	0	-1.88	4.25	32.3	7.8e-07	1.32e-05	0.092437	0.0429639	FALSE
Rad51	0	-1.52	3.67	23.8	1.23e-05	0.000143	0.0809376	0.0442092	FALSE
Rmdn3	0	0.775	3.86	19.1	6.71e-05	0.000614	0.068996	0.162516	TRUE
Gchfr	0	1.51	1.51	9.05	0.00418	0.0208	0.00309598	0.014944	FALSE
Dnajc17	0	0.0884	3.63	0.227	0.636	0.78	0.0747457	0.108966	TRUE
Zfyve19	0	-0.0832	3.8	0.262	0.611	0.764	0.0888987	0.127024	TRUE
Ppp1r14d	0	-0.725	1.06	2.3	0.291	0.465	0.00132685	0.000622665	FALSE
Spint1	0	-1.05	5.3	55.1	1.7e-09	6.05e-08	0.296329	0.212329	TRUE
Rhov	0	1.29	1.91	8.9	0.00449	0.022	0.00707651	0.0249066	FALSE
Vps18	0	0.0124	5.18	0.00973	0.922	0.991	0.222026	0.314446	TRUE
Dll4	0	-0.111	1.68	0.0826	0.794	0.895	0.0101725	0.013076	FALSE
Chac1	0	2.88	1.82	44.5	2.39e-08	6.09e-07	0.00132685	0.0273973	FALSE
Ino80	0	-0.204	4.48	3.2	0.08	0.219	0.151703	0.184932	TRUE
Exd1	0	-0.168	1.53	0.117	0.787	0.89	0.00707651	0.00933998	FALSE
Chp1	0	-0.037	7.87	0.181	0.672	0.809	0.765148	0.785803	TRUE
1700020I14Rik	0	0.00107	6.55	0.000194	0.989	0.994	0.463512	0.56538	TRUE
Oip5	0	-1.14	2.67	9.33	0.00368	0.0187	0.0349403	0.0280199	FALSE
Nusap1	0	-1.79	4.97	36.5	2.23e-07	4.43e-06	0.10659	0.0516812	TRUE
Ndufaf1	0	0.166	3.64	0.86	0.358	0.54	0.0765148	0.11457	TRUE
Rtf1	0	-0.21	6.46	4.51	0.039	0.127	0.471915	0.523661	TRUE
Itpka	0	0.199	2.69	0.478	0.492	0.676	0.0318443	0.0535492	FALSE
Ltk	0	-0.319	1.08	0.438	0.627	0.772	0.00132685	0.00124533	FALSE
Rpap1	0	-0.0481	3.15	0.0729	0.839	0.928	0.0544007	0.0759651	FALSE
Tyro3	0	0.362	1.17	0.453	0.561	0.73	0.00176913	0.00373599	FALSE
Mga	0	-0.285	5.53	11	0.00178	0.0101	0.285714	0.315691	TRUE
Mapkbp1	0	-0.687	3.27	12.1	0.00111	0.00676	0.0707651	0.0647572	FALSE
Gm13999	0	-0.539	1	3.68	0.233	0.413	0.000442282	0	FALSE
Jmjd7	0	-1.03	2.35	13.3	0.000655	0.0043	0.0331712	0.0224159	FALSE
Ehd4	0	-0.0687	6.09	0.466	0.498	0.682	0.377267	0.450187	TRUE
Pla2g4f	0	-1.24	1.04	6.99	0.039	0.127	0.00132685	0	FALSE
Vps39	0	0.0715	4	0.274	0.603	0.757	0.101283	0.141968	TRUE
Tmem87a	0	-0.446	3.2	4.81	0.0333	0.113	0.0623618	0.0660025	FALSE
Ganc	0	-0.573	3.51	7.89	0.00719	0.0327	0.0809376	0.0797011	FALSE
Capn3	0	-1.15	1.42	4.21	0.0457	0.142	0.00796108	0.00373599	FALSE
Zfp106	0	0.279	6.54	13.2	0.000694	0.00452	0.432552	0.572852	TRUE
Gm26899	0	-0.0193	1.1	0.00204	0.967	0.991	0.00132685	0.001868	FALSE
Snap23	0	0.123	6.18	3.36	0.0731	0.205	0.371959	0.501868	TRUE
Lrrc57	0	0.0673	3.82	0.196	0.66	0.802	0.0849182	0.125778	TRUE
Haus2	0	0.263	4.23	4.41	0.041	0.133	0.108801	0.17746	TRUE
Stard9	0	-0.268	4.92	6.14	0.0168	0.0658	0.200796	0.244085	TRUE
Cdan1	0	-0.294	3.09	1.88	0.177	0.376	0.0544007	0.0666252	FALSE
Ttbk2	0	-0.188	2.93	0.664	0.419	0.604	0.0455551	0.0572852	FALSE
Ubr1	0	-0.0841	4.2	0.283	0.597	0.752	0.117647	0.158157	TRUE
Tmem62	0	0.215	3.1	1.3	0.274	0.451	0.0455551	0.0747198	FALSE
Ccndbp1	0	-0.0267	5.58	0.0836	0.774	0.882	0.29456	0.373599	TRUE
Epb42	0	-0.95	1.02	4.58	0.0919	0.236	0.000884564	0	FALSE
Lcmt2	0	-0.104	2.75	0.183	0.709	0.834	0.0371517	0.0510585	FALSE
Adal	0	-0.374	2.09	1.2	0.279	0.456	0.020345	0.0230386	FALSE
Zscan29	0	-0.0942	3.64	0.37	0.594	0.749	0.0813799	0.110834	TRUE
Tubgcp4	0	-0.22	3.96	2.07	0.157	0.346	0.104379	0.130137	TRUE
Trp53bp1	0	0.159	3.29	0.675	0.432	0.617	0.0566121	0.0865504	FALSE
Map1a	0	1.15	1.1	4.97	0.0955	0.242	0.000442282	0.00311333	FALSE
Ppip5k1	0	0.461	3.88	10	0.00268	0.0144	0.0747457	0.147572	TRUE
Ckmt1	0	1.7	1.24	9.4	0.00586	0.0275	0.000884564	0.00747198	FALSE
Catsper2	0	0.52	1.51	1.16	0.287	0.465	0.00530739	0.011208	FALSE
Pdia3	0	-0.294	7.86	12.2	0.00105	0.00648	0.734188	0.737235	TRUE
Ell3	0	-0.016	1.02	0.00161	0.981	0.991	0.000442282	0.000622665	FALSE
Serinc4	0	-0.86	1.17	2.58	0.182	0.383	0.00309598	0.001868	FALSE
Serf2	0	0.0296	10.3	0.157	0.694	0.823	0.972136	0.975093	TRUE
Hypk	0	-0.0197	5.14	0.0365	0.991	0.995	0.220699	0.295766	TRUE
Mfap1b	0	-0.093	4.28	0.481	0.491	0.676	0.128262	0.166874	TRUE
Mfap1a	0	-0.117	4.34	0.853	0.36	0.542	0.137107	0.169365	TRUE
Wdr76	0	-0.939	3.47	19	6.92e-05	0.000631	0.0813799	0.0591532	FALSE
Frmd5	0	-0.393	1.04	0.824	0.541	0.713	0.000884564	0.000622665	FALSE
Casc4	0	0.209	1.95	0.359	0.552	0.722	0.0137107	0.0217933	FALSE
Ctdspl2	0	-0.495	4.79	22.5	1.93e-05	0.000209	0.194604	0.202366	TRUE
Eif3j1	0	-0.176	4.92	1.83	0.182	0.383	0.207873	0.250311	TRUE
Spg11	0	0.0626	4.1	0.19	0.665	0.806	0.10659	0.163761	TRUE
Patl2	0	0.517	1	3.7	0.245	0.413	0	0.000622665	FALSE
B2m	0	0.236	10	3.39	0.0718	0.202	0.960637	0.959527	TRUE
Trim69	0	-0.303	1.08	0.362	0.627	0.772	0.00132685	0.00124533	FALSE
Sord	0	0.573	5.03	27.7	3.28e-06	4.55e-05	0.16674	0.303238	TRUE
Shf	0	-0.256	1.66	0.351	0.57	0.737	0.0101725	0.0124533	FALSE
Slc28a2	0	-0.00556	1.06	0.000857	0.977	0.991	0.000884564	0.00124533	FALSE
Gm14085	0	1.13	1.1	5.49	0.0955	0.242	0.000442282	0.00311333	FALSE
Gatm	0	-0.204	3.78	1.11	0.297	0.473	0.0756303	0.0977584	FALSE
AA467197	0	2.23	5.97	31.6	9.74e-07	1.6e-05	0.0641309	0.229763	TRUE
Slc30a4	0	1.42	1.73	7.21	0.00997	0.0427	0.0048651	0.0211706	FALSE
Bloc1s6os	0	-0.434	1.17	0.616	0.492	0.676	0.00265369	0.00249066	FALSE
Bloc1s6	0	0.0976	4.27	0.499	0.483	0.668	0.117647	0.173724	TRUE
Sqor	0	0.0735	5.45	0.837	0.365	0.548	0.260504	0.352428	TRUE
Sema6d	0	-1.08	2.54	9.05	0.00418	0.0208	0.0393631	0.0261519	FALSE
Slc24a5	0	-0.481	2.17	1.98	0.165	0.359	0.0225564	0.0236613	FALSE
Myef2	0	-0.535	3.59	8.01	0.00678	0.0311	0.083149	0.0784558	FALSE
Dut	0	-0.999	5.49	21.3	2.96e-05	0.000303	0.236621	0.174969	TRUE
Fbn1	0	-0.233	3.09	0.962	0.332	0.511	0.0535161	0.0616438	FALSE
Gm9913	0	-0.546	1	3.47	0.233	0.413	0.000442282	0	FALSE
Cep152	0	-0.16	2.71	0.579	0.45	0.634	0.0353826	0.0460772	FALSE
Shc4	0	-0.429	1.21	0.559	0.524	0.706	0.00309598	0.00311333	FALSE
Eid1	0	-0.982	5.75	111	4.9e-14	6.58e-12	0.37594	0.296389	TRUE
Secisbp2l	0	0.0182	5.43	0.04	0.842	0.931	0.263158	0.352428	TRUE
Cops2	0	-0.151	5.54	2.98	0.0906	0.236	0.288368	0.351806	TRUE
Galk2	0	0.556	5.71	39.1	1.05e-07	2.25e-06	0.264927	0.448941	TRUE
Fam227b	0	1.12	1.1	5.39	0.0955	0.242	0.000442282	0.00311333	FALSE
Fgf7	0	0.298	1.35	0.336	0.565	0.732	0.00398054	0.00747198	FALSE
Dtwd1	0	-0.103	3.24	0.256	0.783	0.887	0.057939	0.0772105	FALSE
Atp8b4	0	-0.724	4.94	34	4.58e-07	8.28e-06	0.222026	0.202989	TRUE
Slc27a2	0	0.53	1	3.4	0.245	0.413	0	0.000622665	FALSE
Hdc	0	1.5	2.46	10.4	0.00228	0.0125	0.0128262	0.0236613	FALSE
Gabpb1	0	0.347	3.53	3.07	0.0863	0.232	0.0632464	0.110834	TRUE
Gm27003	0	-0.103	1.69	0.0556	0.815	0.91	0.00973021	0.013076	FALSE
Usp8	0	-0.0643	6.34	0.801	0.375	0.559	0.439186	0.534869	TRUE
Usp50	0	0.259	2.4	0.58	0.45	0.633	0.023441	0.0410959	FALSE
Trpm7	0	-0.0586	5.91	0.608	0.494	0.678	0.347634	0.426526	TRUE
Sppl2a	0	0.259	7.27	18.5	8.41e-05	0.000746	0.591331	0.714197	TRUE
Ap4e1	0	-0.0503	3.07	0.066	0.898	0.972	0.0495356	0.0703611	FALSE
Blvra	0	-0.0482	7.79	0.318	0.575	0.737	0.729766	0.768991	TRUE
Ncaph	0	-1.32	3.56	24.1	1.1e-05	0.00013	0.0734188	0.0435866	FALSE
Itpripl1	0	-0.182	3.42	0.858	0.359	0.54	0.0681115	0.0834371	FALSE
1810024B03Rik	0	-0.0466	2.11	0.0209	0.963	0.991	0.0181336	0.0261519	FALSE
Snrnp200	0	0.124	5.53	2.08	0.156	0.344	0.262716	0.377958	TRUE
Ciao1	0	0.139	4.82	1.66	0.204	0.413	0.179124	0.257161	TRUE
Tmem127	0	-0.0726	5.03	0.488	0.488	0.673	0.210526	0.281445	TRUE
Stard7	0	-0.076	4.8	0.531	0.47	0.654	0.185316	0.244085	TRUE
Dusp2	0	0.145	3.71	0.29	0.593	0.748	0.0614772	0.0753425	FALSE
Adra2b	0	-0.547	1	3.45	0.233	0.413	0.000442282	0	FALSE
Gpat2	0	0.523	1	3.56	0.245	0.413	0	0.000622665	FALSE
Fahd2a	0	-0.099	3.63	0.335	0.668	0.808	0.0787262	0.107721	TRUE
Kcnip3	0	-1.55	1.14	8.81	0.0217	0.0801	0.00309598	0.000622665	FALSE
Prom2	0	0.523	1	3.55	0.245	0.413	0	0.000622665	FALSE
Zfp661	0	-0.605	1.72	2.18	0.147	0.329	0.0128262	0.0118306	FALSE
Mrps5	0	0.191	5.09	3.35	0.0733	0.205	0.1977	0.298879	TRUE
Mal	0	0.501	1.57	1.17	0.284	0.462	0.00619195	0.0118306	FALSE
Mall	0	0.943	1.08	3	0.176	0.375	0.000442282	0.00249066	FALSE
Nphp1	0	0.392	2.82	2.17	0.147	0.331	0.0318443	0.0628892	FALSE
1500011K16Rik	0	0.688	6.3	65.1	1.8e-10	8.57e-09	0.340557	0.543587	TRUE
Bub1	0	-1.46	3.81	20.2	4.48e-05	0.000431	0.0818222	0.0410959	FALSE
Acoxl	0	-0.529	1.28	0.738	0.395	0.576	0.00353826	0.00373599	FALSE
Bcl2l11	0	-0.771	5.71	53	2.86e-09	9.6e-08	0.322424	0.283935	TRUE
Gm14005	0	0.282	5	6.99	0.0111	0.0466	0.17824	0.280822	TRUE
Gm14010	0	-1.13	1.15	4.76	0.0777	0.214	0.00309598	0.00124533	FALSE
Gm39929	0	-0.537	1	3.74	0.233	0.413	0.000442282	0	FALSE
Anapc1	0	0.334	5.08	9.1	0.00409	0.0204	0.191066	0.308842	TRUE
Mertk	0	-0.677	7.45	40	8.15e-08	1.8e-06	0.696594	0.641968	TRUE
Tmem87b	0	0.348	5.57	14.8	0.000351	0.00254	0.252101	0.382939	TRUE
Fbln7	0	-0.919	1.02	5.36	0.0919	0.236	0.000884564	0	FALSE
Zc3h8	0	-0.209	3.09	0.953	0.334	0.513	0.051747	0.0647572	FALSE
Gm10762	0	-0.709	2.06	5.28	0.0261	0.0929	0.0221141	0.01868	FALSE
Zc3h6	0	-0.423	3.39	2.91	0.0944	0.241	0.0707651	0.0709838	FALSE
Ttl	0	0.121	3.67	0.624	0.433	0.617	0.0765148	0.118306	TRUE
Polr1b	0	-0.477	2.7	5.47	0.0373	0.125	0.0402477	0.0423412	FALSE
Chchd5	0	-0.263	4.95	5.01	0.0299	0.104	0.202123	0.239103	TRUE
Slc20a1	0	0.698	5.4	30.9	1.21e-06	1.91e-05	0.175586	0.300747	TRUE
Gm14024	0	-0.0308	1.02	0.00303	0.981	0.991	0.000442282	0.000622665	FALSE
Ckap2l	0	-1.42	4.76	38.4	1.29e-07	2.7e-06	0.142415	0.0877958	TRUE
Il1a	0	0.896	7.76	20.2	4.39e-05	0.000425	0.403804	0.641968	TRUE
Il1b	0	0.336	8.55	2.48	0.122	0.286	0.427245	0.427148	TRUE
Il1bos	0	-1.35	1.12	6.48	0.0421	0.135	0.00221141	0.000622665	FALSE
Sirpa	0	-0.179	9.6	8.26	0.00603	0.0283	0.94958	0.921544	TRUE
Stk35	0	-0.0644	3.93	0.235	0.63	0.775	0.0986289	0.129514	TRUE
Gm28196	0	-0.533	1	3.82	0.233	0.413	0.000442282	0	FALSE
Tgm3	0	0.506	1	3.88	0.245	0.413	0	0.000622665	FALSE
Snrpb	0	-0.17	8.11	6.56	0.0136	0.0553	0.794339	0.823786	TRUE
Nop56	0	-0.208	5.7	3.19	0.0805	0.22	0.304732	0.356164	TRUE
Idh3b	0	0.699	6.06	54.1	2.19e-09	7.62e-08	0.297214	0.526775	TRUE
Ebf4	0	-0.691	1.06	2.55	0.291	0.465	0.00132685	0.000622665	FALSE
Cpxm1	0	-0.0445	1.75	0.0105	0.984	0.991	0.0110571	0.0161893	FALSE
Pced1a	0	0.00714	2.63	0.000944	0.976	0.991	0.0322866	0.0466999	FALSE
Vps16	0	-0.0379	4.67	0.0997	0.957	0.991	0.160991	0.227895	TRUE
Ptpra	0	0.222	5.47	5.34	0.0252	0.0903	0.256524	0.377335	TRUE
Mrps26	0	-0.211	5.92	5.87	0.0193	0.0731	0.364883	0.41594	TRUE
Oxt	0	0.9	1.02	5.92	0.1	0.244	0	0.00124533	FALSE
Avp	0	0.527	1	3.45	0.245	0.413	0	0.000622665	FALSE
Ubox5	0	0.328	2.09	0.979	0.327	0.507	0.0159222	0.0286426	FALSE
Fastkd5	0	0.0795	2.66	0.0984	0.755	0.867	0.0331712	0.0504359	FALSE
Lzts3	0	-0.894	1.92	5.89	0.0191	0.0725	0.0185759	0.0143213	FALSE
Ddrgk1	0	0.000898	7.05	0.000153	0.99	0.994	0.575409	0.668742	TRUE
Itpa	0	-0.325	5.03	11.5	0.00139	0.00821	0.216718	0.252802	TRUE
Slc4a11	0	-1.36	2.12	17	0.000151	0.00123	0.0238832	0.0143213	FALSE
4930402H24Rik	0	0.375	4.04	7.58	0.00832	0.0368	0.092437	0.162516	TRUE
Atrn	0	-0.18	4.26	2.12	0.152	0.339	0.1318	0.161893	TRUE
Gfra4	0	-0.016	1.02	0.00165	0.981	0.991	0.000442282	0.000622665	FALSE
Adam33	0	-1.41	2.99	31.7	9.43e-07	1.55e-05	0.0601504	0.0354919	FALSE
Siglec1	0	-0.764	3.63	18.2	9.32e-05	0.000815	0.0942061	0.0834371	FALSE
Hspa12b	0	-0.115	1.38	0.0447	0.833	0.924	0.00530739	0.00684932	FALSE
1700037H04Rik	0	0.418	4.51	10.6	0.00213	0.0118	0.126493	0.224782	TRUE
Spef1	0	-0.56	3.76	8.78	0.00474	0.023	0.102167	0.0958904	TRUE
Cenpb	0	0.177	7.39	3.01	0.089	0.236	0.612119	0.724159	TRUE
Cdc25b	0	-0.876	4.47	29	2.17e-06	3.16e-05	0.136223	0.12391	TRUE
Ap5s1	0	0.273	5.09	6.37	0.015	0.0597	0.19372	0.314446	TRUE
Mavs	0	-0.571	4.85	26.8	4.45e-06	5.91e-05	0.217603	0.209215	TRUE
Pank2	0	-0.181	5.5	3.9	0.0541	0.162	0.286599	0.354296	TRUE
Rnf24	0	0.338	2.25	0.917	0.343	0.522	0.0194604	0.0342466	FALSE
Smox	0	0.571	4.21	21.4	2.9e-05	0.000298	0.0919947	0.186177	TRUE
Prnp	0	0.622	3.22	7.51	0.00862	0.0378	0.0398054	0.0915318	FALSE
Rassf2	0	-0.907	3.26	15.3	0.000292	0.00216	0.0760725	0.0523039	FALSE
Slc23a2	0	0.206	5.35	4.4	0.0412	0.133	0.230871	0.34807	TRUE
Tmem230	0	0.298	5.53	11.4	0.00148	0.00867	0.250774	0.382939	TRUE
Pcna	0	-0.392	5.66	8.68	0.00497	0.024	0.270234	0.305729	TRUE
AV099323	0	0.478	1.19	0.826	0.393	0.574	0.00176913	0.00435866	FALSE
Cds2	0	0.25	5.33	6.78	0.0123	0.0506	0.229102	0.339352	TRUE
1700026D11Rik	0	-0.33	1.08	0.445	0.627	0.772	0.00132685	0.00124533	FALSE
Gpcpd1	0	-0.474	8.37	36.4	2.27e-07	4.49e-06	0.840778	0.82254	TRUE
[truncated: 97,082 more rows]

## Sheet: Cluster 0
gene	cluster_id	logFC__Hyperoxia	logCPM__Hyperoxia	F__Hyperoxia	p_val__Hyperoxia	p_adj.loc__Hyperoxia	Normoxia.frq	Hyperoxia.frq	Frequency
Ccl2	0	5.8	7.78	64.3	2.17e-10	1e-08	0.0429014	0.115816	TRUE
Npy	0	4.85	3.98	122	1.02e-14	1.63e-12	0.00574967	0.129514	TRUE
Inhba	0	4.57	7.22	118	1.65e-14	2.49e-12	0.0393631	0.32254	TRUE
Il7r	0	4.3	5.57	204	7.36e-19	6.31e-16	0.0247678	0.300125	TRUE
Itgam	0	4.21	6.3	205	6.65e-19	5.99e-16	0.051747	0.457659	TRUE
Slamf7	0	4.16	3.69	85.8	3.09e-12	2.44e-10	0.0048651	0.109589	TRUE
2010005H15Rik	0	3.75	5.4	54.9	1.8e-09	6.36e-08	0.0291906	0.116438	TRUE
Ass1	0	3.56	4.22	83.3	4.89e-12	3.76e-10	0.0163644	0.185554	TRUE
Slc11a1	0	3.53	5.01	111	4.69e-14	6.39e-12	0.0207873	0.275841	TRUE
Rnf128	0	3.4	5.21	221	1.54e-19	1.85e-16	0.0442282	0.338107	TRUE
Cox6a2	0	3.35	4.47	93.9	7.52e-13	6.94e-11	0.0221141	0.144458	TRUE
Mmp12	0	3.35	6.04	45.2	1.99e-08	5.23e-07	0.0278638	0.163138	TRUE
Tmeff1	0	3.05	3.69	86.7	2.64e-12	2.12e-10	0.0168067	0.125156	TRUE
Mafb	0	2.99	4.72	55.8	1.46e-09	5.29e-08	0.0243255	0.171856	TRUE
Pdpn	0	2.98	4.95	73.6	3.14e-11	1.91e-09	0.0398054	0.220423	TRUE
Syngr1	0	2.97	6.07	190	3.01e-18	1.81e-15	0.0787262	0.42528	TRUE
Wfdc17	0	2.95	9.36	97.1	4.42e-13	4.27e-11	0.386555	0.805729	TRUE
Slc6a8	0	2.91	4.85	142	6.88e-16	1.67e-13	0.0437859	0.298257	TRUE
Igf2r	0	2.73	4.37	97.6	4.05e-13	3.93e-11	0.0353826	0.225405	TRUE
Mfge8	0	2.72	6.57	131	2.94e-15	5.53e-13	0.120301	0.460772	TRUE
Anpep	0	2.63	4.05	68.8	8.27e-11	4.34e-09	0.0243255	0.189913	TRUE
Esd	0	2.63	9.98	527	1.97e-27	3.54e-23	0.732419	0.946451	TRUE
Spp1	0	2.61	10.3	58.8	7.34e-10	2.94e-08	0.459973	0.575965	TRUE
Akr1b8	0	2.61	4.2	103	1.6e-13	1.85e-11	0.031402	0.194894	TRUE
Lrrc27	0	2.56	3.65	114	3.19e-14	4.48e-12	0.0225564	0.164384	TRUE
Zranb3	0	2.55	3.89	60.2	5.37e-10	2.24e-08	0.0256524	0.148817	TRUE
S100a9	0	2.5	7.15	27.3	3.79e-06	5.16e-05	0.194604	0.287671	TRUE
Clec4d	0	2.5	7	161	6.95e-17	2.61e-14	0.190624	0.613948	TRUE
Slc22a4	0	2.45	3.51	79	1.1e-11	7.64e-10	0.0212295	0.150685	TRUE
Fmnl2	0	2.37	3.29	56.7	1.17e-09	4.35e-08	0.017249	0.113325	TRUE
Met	0	2.35	3.46	76.1	1.92e-11	1.26e-09	0.0190181	0.134496	TRUE
Rasa4	0	2.32	4.01	87	2.52e-12	2.04e-10	0.0336134	0.197385	TRUE
Ccl9	0	2.32	9.46	64.3	2.17e-10	1e-08	0.428129	0.818804	TRUE
Cystm1	0	2.32	4.2	119	1.56e-14	2.39e-12	0.0411322	0.212329	TRUE
Cyfip2	0	2.31	5.39	252	1.11e-20	3.33e-17	0.0942061	0.424035	TRUE
Insl6	0	2.28	3.77	148	3.31e-16	9.61e-14	0.0291906	0.176837	TRUE
Plpp3	0	2.24	5.53	188	3.57e-18	1.95e-15	0.0999558	0.355542	TRUE
AA467197	0	2.23	5.97	31.6	9.74e-07	1.6e-05	0.0641309	0.229763	TRUE
Ccl3	0	2.21	7.88	150	2.4e-16	7.2e-14	0.226891	0.532379	TRUE
Trib3	0	2.19	3.93	81.3	7.04e-12	5.17e-10	0.0336134	0.143213	TRUE
Myo5a	0	2.18	6.52	228	8.74e-20	1.31e-16	0.187085	0.618306	TRUE
Marcks	0	2.17	6.12	229	7.78e-20	1.27e-16	0.140203	0.534247	TRUE
Zdhhc2	0	2.16	4.25	76.2	1.89e-11	1.25e-09	0.0437859	0.21731	TRUE
Ceacam1	0	2.15	4.23	158	9.75e-17	3.37e-14	0.0482088	0.240349	TRUE
Tmem151a	0	2.14	4.12	111	4.97e-14	6.58e-12	0.0367094	0.189913	TRUE
Adora2b	0	2.11	3.51	45.2	2.03e-08	5.31e-07	0.0207873	0.125156	TRUE
B430306N03Rik	0	2.11	3.55	70.3	6.07e-11	3.28e-09	0.0256524	0.14259	TRUE
Tst	0	2.09	3.77	81.6	6.74e-12	4.97e-10	0.0331712	0.158157	TRUE
Fkbp11	0	2.08	5.16	67.4	1.11e-10	5.55e-09	0.0822645	0.311955	TRUE
Marco	0	2.07	9.88	111	4.95e-14	6.58e-12	0.462627	0.608966	TRUE
Vcan	0	2.04	3.45	49.6	6.47e-09	2e-07	0.0274215	0.104608	TRUE
Gpnmb	0	2.03	8.61	118	1.68e-14	2.49e-12	0.416188	0.734122	TRUE
Alcam	0	2.03	5.8	136	1.47e-15	3.08e-13	0.131358	0.441469	TRUE
Car13	0	2	3.54	66.3	1.42e-10	6.92e-09	0.0287483	0.153176	TRUE
Stxbp5	0	1.99	3.36	67.6	1.08e-10	5.47e-09	0.0256524	0.125778	TRUE
Ptrh1	0	1.98	3.53	60.4	5.04e-10	2.13e-08	0.0283061	0.138854	TRUE
Slc2a1	0	1.98	5.12	138	1.13e-15	2.5e-13	0.0875719	0.355542	TRUE
Arg2	0	1.97	3.33	41.7	5.08e-08	1.2e-06	0.0216718	0.102117	TRUE
Ninj1	0	1.95	4.65	79.5	9.89e-12	7.01e-10	0.0636886	0.239103	TRUE
Bok	0	1.91	4.8	156	1.24e-16	3.98e-14	0.0760725	0.296389	TRUE
Camk2n1	0	1.9	3.39	48.3	9.07e-09	2.69e-07	0.0260946	0.115816	TRUE
Zmat3	0	1.89	5.01	171	2.17e-17	9.52e-15	0.0902256	0.34807	TRUE
Hmox1	0	1.89	8.81	49.2	7.29e-09	2.22e-07	0.443167	0.726027	TRUE
Ccl4	0	1.89	5.65	43.7	3e-08	7.47e-07	0.0734188	0.148817	TRUE
Cd74	0	1.89	6.29	14.3	0.000442	0.00308	0.095533	0.152553	TRUE
Cd63	0	1.86	9.77	114	3.13e-14	4.43e-12	0.608138	0.9066	TRUE
Ahnak2	0	1.86	6.13	137	1.34e-15	2.87e-13	0.144626	0.452677	TRUE
Ptgir	0	1.84	4.39	73	3.57e-11	2.15e-09	0.0513047	0.210461	TRUE
S100a6	0	1.83	8.4	37.4	1.7e-07	3.5e-06	0.36621	0.635118	TRUE
Plk2	0	1.82	5.41	156	1.13e-16	3.78e-14	0.101283	0.323163	TRUE
Fstl1	0	1.8	5.82	96.6	4.79e-13	4.59e-11	0.117205	0.202366	TRUE
Tcp11l1	0	1.78	3.62	56.7	1.17e-09	4.35e-08	0.0327289	0.15193	TRUE
Raet1e	0	1.78	3.78	72.1	4.26e-11	2.48e-09	0.04069	0.17061	TRUE
Chchd10	0	1.78	7.41	189	3.44e-18	1.94e-15	0.372402	0.727273	TRUE
Asns	0	1.77	5.3	70.5	5.82e-11	3.17e-09	0.0968598	0.283313	TRUE
Gdpd1	0	1.76	4.42	149	2.93e-16	8.63e-14	0.0601504	0.257783	TRUE
Fam20c	0	1.74	4.56	27.1	4.09e-06	5.5e-05	0.0588235	0.214197	TRUE
Msr1	0	1.74	6.02	98.3	3.61e-13	3.63e-11	0.179567	0.457659	TRUE
Card19	0	1.74	5.67	136	1.52e-15	3.13e-13	0.142857	0.437733	TRUE
Blvrb	0	1.71	7.99	316	1.12e-22	6.7e-19	0.490049	0.8132	TRUE
Sdc4	0	1.69	4.33	35.2	3.21e-07	6.08e-06	0.054843	0.155666	TRUE
Arhgap10	0	1.68	3.95	55.2	1.68e-09	5.99e-08	0.0446705	0.184309	TRUE
Srxn1	0	1.67	5.5	141	7.56e-16	1.79e-13	0.130031	0.399751	TRUE
Arap2	0	1.66	3.44	29	2.19e-06	3.19e-05	0.0300752	0.10523	TRUE
Lilr4b	0	1.66	6.84	215	2.67e-19	2.83e-16	0.28881	0.672478	TRUE
Fth1	0	1.66	15.4	344	1.96e-23	1.76e-19	0.999558	0.999377	TRUE
Aldh2	0	1.64	6.99	203	8.36e-19	6.5e-16	0.330385	0.688667	TRUE
Mmp19	0	1.64	7.31	131	2.86e-15	5.47e-13	0.311809	0.64259	TRUE
Hsd11b1	0	1.63	5.17	144	5.35e-16	1.38e-13	0.115878	0.32254	TRUE
Maoa	0	1.63	3.95	98.5	3.46e-13	3.5e-11	0.0499779	0.165629	TRUE
Ckap4	0	1.63	4.12	57.6	9.64e-10	3.75e-08	0.0535161	0.204857	TRUE
Gm47428	0	1.63	3.27	59.2	6.68e-10	2.71e-08	0.0283061	0.120174	TRUE
Ecm1	0	1.61	4.61	47.8	1.03e-08	3.02e-07	0.0698806	0.234122	TRUE
Prickle2	0	1.61	3.66	51.5	4.06e-09	1.3e-07	0.0384785	0.14259	TRUE
Phlda3	0	1.59	6.45	178	1.05e-17	4.79e-15	0.214507	0.518057	TRUE
Fabp5	0	1.59	11.6	109	6.31e-14	8.23e-12	0.891641	0.96264	TRUE
Emp1	0	1.59	5.93	65.8	1.56e-10	7.56e-09	0.161875	0.414072	TRUE
Mpp7	0	1.59	4.12	53.8	2.37e-09	8.15e-08	0.0535161	0.158157	TRUE
Flvcr1	0	1.57	4.79	78.9	1.12e-11	7.72e-10	0.0964175	0.297634	TRUE
Mreg	0	1.56	3.55	59.7	6.02e-10	2.48e-08	0.0367094	0.14259	TRUE
Slc7a11	0	1.56	8.36	67	1.22e-10	6.09e-09	0.328173	0.736613	TRUE
Irak1bp1	0	1.56	3.25	51.6	4.03e-09	1.29e-07	0.0265369	0.111457	TRUE
Ftl1-ps1	0	1.56	7.56	186	4.26e-18	2.25e-15	0.450243	0.792653	TRUE
Thbs1	0	1.55	5.41	25.4	7.08e-06	8.82e-05	0.126935	0.19863	TRUE
Ftl1	0	1.55	14	225	1.13e-19	1.56e-16	0.999115	0.996887	TRUE
Basp1	0	1.55	7.76	128	4.29e-15	7.65e-13	0.415303	0.780199	TRUE
Ptafr	0	1.54	4.58	49.4	6.83e-09	2.1e-07	0.0672269	0.248443	TRUE
Gpr137b	0	1.54	8.64	219	1.91e-19	2.15e-16	0.647943	0.884184	TRUE
Ccnd1	0	1.53	3.72	26.6	4.78e-06	6.29e-05	0.0402477	0.118929	TRUE
Pgam1	0	1.53	8.42	204	7.86e-19	6.43e-16	0.639982	0.88543	TRUE
E330009J07Rik	0	1.52	3.4	47.1	1.24e-08	3.54e-07	0.0331712	0.12391	TRUE
Baiap2	0	1.52	3.87	44.4	2.46e-08	6.24e-07	0.048651	0.166252	TRUE
Creg1	0	1.51	10.2	264	4.57e-21	1.64e-17	0.906678	0.950187	TRUE
Rgcc	0	1.5	9.22	99.9	2.79e-13	2.91e-11	0.544892	0.839975	TRUE
Id2	0	1.49	8.66	250	1.38e-20	3.56e-17	0.57939	0.844334	TRUE
Optn	0	1.48	4.18	52.8	2.99e-09	9.93e-08	0.0601504	0.192403	TRUE
Ivd	0	1.48	4.51	102	2.01e-13	2.25e-11	0.0840336	0.265255	TRUE
S100a1	0	1.48	9.71	235	4.73e-20	9.45e-17	0.824414	0.916563	TRUE
Mgmt	0	1.48	4.83	98	3.78e-13	3.76e-11	0.0990712	0.304483	TRUE
Fgd6	0	1.48	3.27	39.5	9.53e-08	2.08e-06	0.0309598	0.11457	TRUE
Pla2g7	0	1.47	3.99	18.4	8.83e-05	0.00078	0.031402	0.118306	TRUE
Acsl4	0	1.46	5.92	146	4.28e-16	1.17e-13	0.204334	0.5	TRUE
Gng12	0	1.46	6.27	161	6.65e-17	2.55e-14	0.240602	0.568493	TRUE
Arrb1	0	1.45	4.76	71.9	4.39e-11	2.52e-09	0.0968598	0.295766	TRUE
Ccl6	0	1.44	13.2	168	2.89e-17	1.21e-14	0.991154	0.975093	TRUE
Ccng1	0	1.43	6.84	203	8.67e-19	6.5e-16	0.345422	0.66812	TRUE
Cd200	0	1.43	5.99	115	2.69e-14	3.97e-12	0.193277	0.476961	TRUE
Plxna1	0	1.42	4.5	66.3	1.42e-10	6.92e-09	0.0760725	0.252802	TRUE
Pmp22	0	1.42	4.49	42.7	3.87e-08	9.35e-07	0.0769571	0.188045	TRUE
Slc39a2	0	1.41	7.34	139	1.04e-15	2.38e-13	0.33525	0.599004	TRUE
Dgkh	0	1.41	4.06	68.3	9.26e-11	4.79e-09	0.054843	0.17746	TRUE
Hist1h1c	0	1.4	6.22	87.3	2.36e-12	1.96e-10	0.185759	0.447073	TRUE
Ctsb	0	1.39	10.3	138	1.08e-15	2.42e-13	0.923485	0.953923	TRUE
Socs3	0	1.38	5.18	28.7	2.4e-06	3.47e-05	0.118089	0.252802	TRUE
Fam234a	0	1.38	4.49	64.2	2.21e-10	1.02e-08	0.086245	0.244085	TRUE
Cyb5r1	0	1.37	3.75	36.9	1.98e-07	3.98e-06	0.0482088	0.14259	TRUE
Bcap31	0	1.37	8.95	166	3.83e-17	1.53e-14	0.707209	0.892279	TRUE
Igf1	0	1.37	5.61	53.2	2.72e-09	9.19e-08	0.143742	0.323786	TRUE
Ier3	0	1.37	7.42	40.8	6.56e-08	1.5e-06	0.345865	0.548568	TRUE
Anxa4	0	1.36	8.1	190	2.88e-18	1.79e-15	0.610792	0.840598	TRUE
Cstb	0	1.36	10.3	161	7.1e-17	2.61e-14	0.908005	0.966999	TRUE
Tmem202	0	1.36	3.57	49.4	6.93e-09	2.13e-07	0.0424591	0.133873	TRUE
Cxcl16	0	1.36	4.17	14.1	0.000472	0.00327	0.0420168	0.128892	TRUE
Esyt2	0	1.35	7.03	143	5.71e-16	1.43e-13	0.374613	0.655666	TRUE
Slc37a2	0	1.34	4.18	49.2	7.22e-09	2.2e-07	0.0636886	0.193026	TRUE
Fnip2	0	1.33	5.77	191	2.77e-18	1.78e-15	0.189739	0.483188	TRUE
Pla2g12a	0	1.32	4.24	65.7	1.6e-10	7.72e-09	0.072092	0.219178	TRUE
Snhg6	0	1.31	6.14	57.1	1.08e-09	4.09e-08	0.240159	0.446451	TRUE
Lpcat2	0	1.31	4.31	44.3	2.52e-08	6.4e-07	0.0685537	0.203611	TRUE
Kif3a	0	1.3	4.65	52.9	2.94e-09	9.8e-08	0.0897833	0.251557	TRUE
Prune1	0	1.29	4.41	77.6	1.45e-11	9.78e-10	0.0849182	0.258406	TRUE
Cd93	0	1.28	5.75	31.7	9.4e-07	1.55e-05	0.161433	0.314446	TRUE
Smurf1	0	1.28	4.88	101	2.42e-13	2.64e-11	0.11632	0.306351	TRUE
Uhrf1bp1l	0	1.28	5.19	75.3	2.26e-11	1.44e-09	0.141973	0.361146	TRUE
Prdx1	0	1.27	11.5	147	3.69e-16	1.04e-13	0.978328	0.977584	TRUE
Vwf	0	1.27	5.55	156	1.23e-16	3.98e-14	0.171605	0.420922	TRUE
Bst1	0	1.26	7.95	223	1.32e-19	1.69e-16	0.574082	0.816314	TRUE
Clec5a	0	1.26	6.03	67.7	1.05e-10	5.35e-09	0.214507	0.501868	TRUE
Ctsl	0	1.26	9.35	134	1.79e-15	3.67e-13	0.8023	0.912204	TRUE
Anxa3	0	1.25	6.76	88.1	2.07e-12	1.73e-10	0.338346	0.625778	TRUE
Vcl	0	1.25	3.88	32.7	6.92e-07	1.19e-05	0.0570544	0.165006	TRUE
Gstm1	0	1.24	8.37	114	3.07e-14	4.42e-12	0.607253	0.799502	TRUE
Slc31a1	0	1.24	5.19	104	1.38e-13	1.6e-11	0.14728	0.353674	TRUE
Sema4d	0	1.24	3.43	22.6	1.88e-05	0.000204	0.0340557	0.115816	TRUE
Homer3	0	1.23	3.99	66.2	1.43e-10	6.97e-09	0.0628041	0.188667	TRUE
Aqp9	0	1.23	3.4	19.1	6.68e-05	0.000611	0.0380363	0.109589	TRUE
Vat1	0	1.23	7.95	208	5.04e-19	4.77e-16	0.56391	0.833748	TRUE
Cd300a	0	1.23	6.68	94.9	6.33e-13	5.9e-11	0.307386	0.616438	TRUE
Trem2	0	1.23	7.6	67.5	1.1e-10	5.53e-09	0.447147	0.688667	TRUE
Mocos	0	1.23	4.24	53.2	2.68e-09	9.08e-08	0.0743034	0.218555	TRUE
Ikbkg	0	1.22	4.35	71.9	4.41e-11	2.52e-09	0.0818222	0.217933	TRUE
Rnf11	0	1.22	6.04	80.6	8.09e-12	5.8e-10	0.251216	0.468244	TRUE
Osbpl8	0	1.22	6.54	132	2.49e-15	4.88e-13	0.320655	0.602117	TRUE
Ddit3	0	1.22	5.31	49	7.54e-09	2.29e-07	0.143299	0.283935	TRUE
Lipa	0	1.22	9.33	215	2.83e-19	2.83e-16	0.814241	0.897883	TRUE
Il11ra1	0	1.2	6.14	155	1.41e-16	4.46e-14	0.254312	0.527397	TRUE
Man1a	0	1.2	4.63	72.3	4.05e-11	2.37e-09	0.0977444	0.266501	TRUE
Eaf1	0	1.2	5.23	70.4	6.01e-11	3.26e-09	0.149049	0.358655	TRUE
Cd200r1	0	1.2	6.69	154	1.44e-16	4.47e-14	0.327731	0.634496	TRUE
Fblim1	0	1.19	5.59	103	1.63e-13	1.87e-11	0.179124	0.438356	TRUE
Cd36	0	1.19	9.36	73.9	2.94e-11	1.81e-09	0.744803	0.879203	TRUE
Olr1	0	1.19	8.7	132	2.47e-15	4.88e-13	0.707651	0.839352	TRUE
Zc3h12c	0	1.19	3.77	34	4.62e-07	8.34e-06	0.051747	0.141345	TRUE
Lgals9	0	1.19	4.35	42.4	4.25e-08	1.02e-06	0.0787262	0.20797	TRUE
Gclm	0	1.18	7.08	74.4	2.66e-11	1.65e-09	0.393189	0.625156	TRUE
Cds1	0	1.18	3.54	38.1	1.39e-07	2.9e-06	0.0451128	0.135741	TRUE
Rcbtb1	0	1.18	4.08	47.5	1.1e-08	3.2e-07	0.0681115	0.184309	TRUE
Cd68	0	1.18	9.39	265	4.2e-21	1.64e-17	0.801858	0.922167	TRUE
Hist1h2bc	0	1.18	6.55	60	5.54e-10	2.3e-08	0.284387	0.506227	TRUE
Atp6v1c1	0	1.18	8.06	144	5.43e-16	1.38e-13	0.601946	0.854919	TRUE
Ptgr1	0	1.17	5.71	47.3	1.17e-08	3.39e-07	0.192393	0.396015	TRUE
S100a8	0	1.16	8.1	18.9	7.09e-05	0.000644	0.517912	0.6868	TRUE
Clec4n	0	1.16	8.77	145	4.51e-16	1.2e-13	0.676692	0.82254	TRUE
Ginm1	0	1.16	6.02	124	7.61e-15	1.26e-12	0.251659	0.507472	TRUE
Psmb5	0	1.16	8.86	178	9.93e-18	4.7e-15	0.772667	0.907223	TRUE
Grina	0	1.16	7.53	195	1.87e-18	1.25e-15	0.53295	0.79203	TRUE
Smim3	0	1.16	4.14	42.9	3.74e-08	9.05e-07	0.0703229	0.195517	TRUE
Psrc1	0	1.15	3.56	26.3	5.35e-06	6.92e-05	0.04069	0.11457	TRUE
Myof	0	1.15	8.02	189	3.33e-18	1.93e-15	0.590004	0.811333	TRUE
Gla	0	1.14	6.15	98.7	3.35e-13	3.42e-11	0.25387	0.552927	TRUE
Eif4e3	0	1.14	3.73	48.7	8.28e-09	2.48e-07	0.0521893	0.156289	TRUE
Snap47	0	1.14	3.51	40.1	8.01e-08	1.78e-06	0.0455551	0.131382	TRUE
Vopp1	0	1.13	4.85	53.1	2.78e-09	9.35e-08	0.120301	0.288917	TRUE
Gadd45a	0	1.13	4.93	64.6	2.03e-10	9.51e-09	0.107475	0.231009	TRUE
Cd86	0	1.13	3.69	21.7	2.6e-05	0.00027	0.0513047	0.120797	TRUE
Ahcyl1	0	1.12	6.13	60.2	5.37e-10	2.24e-08	0.266254	0.491905	TRUE
Itgb2	0	1.11	9.04	229	7.68e-20	1.27e-16	0.789916	0.89726	TRUE
Lhfpl2	0	1.11	6.16	111	5.17e-14	6.79e-12	0.266696	0.523039	TRUE
Mindy1	0	1.1	5.4	108	7.55e-14	9.64e-12	0.174701	0.41594	TRUE
Mthfd2	0	1.1	6.1	41.1	6.07e-08	1.4e-06	0.198585	0.397883	TRUE
Fam219a	0	1.09	3.92	30.3	1.43e-06	2.2e-05	0.0645732	0.173724	TRUE
Gm1673	0	1.09	5.92	24.7	9.04e-06	0.00011	0.181778	0.405355	TRUE
Kctd6	0	1.09	4.56	56.3	1.31e-09	4.8e-08	0.102167	0.256538	TRUE
Aig1	0	1.08	4.96	62.7	3.05e-10	1.34e-08	0.124724	0.293898	TRUE
Lgals1	0	1.08	9.77	114	3.11e-14	4.43e-12	0.846528	0.948319	TRUE
Rab7b	0	1.06	5.29	62.1	3.52e-10	1.53e-08	0.160991	0.349315	TRUE
Fam213b	0	1.06	3.62	34.3	4.28e-07	7.81e-06	0.0495356	0.125778	TRUE
Pycard	0	1.06	8.15	67.2	1.17e-10	5.85e-09	0.607253	0.84122	TRUE
Tns3	0	1.06	4.17	36.6	2.17e-07	4.33e-06	0.0716497	0.191158	TRUE
Il1rn	0	1.05	7.88	127	4.6e-15	8.04e-13	0.572313	0.748443	TRUE
St6galnac4	0	1.05	4.13	30	1.58e-06	2.4e-05	0.0738611	0.180573	TRUE
Bhlhe41	0	1.05	7.43	179	9.42e-18	4.58e-15	0.468819	0.739103	TRUE
Psap	0	1.05	12.4	105	1.19e-13	1.42e-11	0.987174	0.974471	TRUE
Timp2	0	1.04	5.05	22.8	1.75e-05	0.000192	0.134454	0.250934	TRUE
2010111I01Rik	0	1.04	5.78	112	4.24e-14	5.82e-12	0.223795	0.475093	TRUE
Tmed8	0	1.04	3.35	20.4	4.07e-05	0.000399	0.0398054	0.110212	TRUE
Got1	0	1.04	5.13	46.7	1.37e-08	3.83e-07	0.146395	0.341843	TRUE
Tpcn2	0	1.02	4.41	44.6	2.39e-08	6.09e-07	0.0919947	0.236613	TRUE
Kif1c	0	1.02	5.62	93.1	8.58e-13	7.75e-11	0.215834	0.444583	TRUE
Cd200r4	0	1.02	7.12	48.2	9.19e-09	2.72e-07	0.433879	0.668742	TRUE
Cd274	0	1.02	6.37	72.9	3.62e-11	2.17e-09	0.291022	0.523661	TRUE
Prdx6	0	1.01	6.82	56.1	1.35e-09	4.91e-08	0.37019	0.597136	TRUE
Pogk	0	1.01	3.9	48.5	8.67e-09	2.59e-07	0.0650155	0.165629	TRUE
Vav3	0	1.01	4.03	48	9.73e-09	2.86e-07	0.0685537	0.185554	TRUE
Nus1	0	1	7.65	182	7.04e-18	3.52e-15	0.565679	0.806974	TRUE
Ap3s1	0	1	7.19	125	6.67e-15	1.15e-12	0.477665	0.72665	TRUE
Atp6v1a	0	0.998	8.17	142	6.57e-16	1.62e-13	0.684211	0.856787	TRUE
Psmd8	0	0.994	8.51	136	1.36e-15	2.88e-13	0.720478	0.888543	TRUE
Gsn	0	0.99	7.72	124	7.05e-15	1.17e-12	0.555064	0.808842	TRUE
Zfp704	0	0.99	4.48	45.6	1.83e-08	4.86e-07	0.0928793	0.224159	TRUE
BC028528	0	0.986	4.03	24.1	1.12e-05	0.000132	0.0672269	0.171856	TRUE
Aph1c	0	0.986	4.8	58.5	7.76e-10	3.09e-08	0.117205	0.260274	TRUE
Scpep1	0	0.98	5.76	88.4	1.94e-12	1.64e-10	0.223795	0.419054	TRUE
Mfsd7a	0	0.979	3.35	22	2.34e-05	0.000246	0.0437859	0.108344	TRUE
Serpinb6a	0	0.979	7.49	124	6.89e-15	1.16e-12	0.478992	0.705479	TRUE
Tnfrsf26	0	0.977	5.12	26.9	4.33e-06	5.77e-05	0.154799	0.311333	TRUE
Agl	0	0.975	4.74	66.8	1.27e-10	6.32e-09	0.117647	0.271482	TRUE
Rhoc	0	0.973	6.77	147	3.44e-16	9.84e-14	0.353383	0.605853	TRUE
Tpp1	0	0.972	7.55	145	4.62e-16	1.2e-13	0.553737	0.79203	TRUE
Tmem43	0	0.97	5.41	76.5	1.76e-11	1.17e-09	0.189297	0.384184	TRUE
Serpinb9	0	0.968	3.4	24	1.13e-05	0.000133	0.0424591	0.105853	TRUE
Tspan4	0	0.965	4.38	30.8	1.24e-06	1.96e-05	0.0902256	0.228518	TRUE
Rilpl2	0	0.964	7.63	100	2.66e-13	2.83e-11	0.526316	0.746575	TRUE
Dcun1d3	0	0.964	4.71	46.6	1.42e-08	3.94e-07	0.114551	0.275841	TRUE
Capg	0	0.961	9.13	146	4.02e-16	1.11e-13	0.828837	0.920299	TRUE
Soat1	0	0.958	8.07	141	7.28e-16	1.75e-13	0.653693	0.83873	TRUE
Magee1	0	0.958	3.47	38.5	1.26e-07	2.65e-06	0.0451128	0.125156	TRUE
Arhgap6	0	0.957	3.35	21.8	2.47e-05	0.000258	0.0389208	0.104608	TRUE
Lgals3	0	0.957	12.1	121	1.05e-14	1.66e-12	0.987174	0.984433	TRUE
Mpst	0	0.955	4.08	28.6	2.45e-06	3.54e-05	0.0738611	0.191781	TRUE
Rarres1	0	0.948	3.67	23.7	1.29e-05	0.000148	0.0552853	0.12391	TRUE
Atp6v1e1	0	0.948	8.71	161	6.61e-17	2.55e-14	0.782839	0.907223	TRUE
Alkbh7	0	0.948	4.5	34.9	3.58e-07	6.65e-06	0.0995135	0.249689	TRUE
Smyd2	0	0.947	3.78	35.6	2.86e-07	5.47e-06	0.0574967	0.154421	TRUE
Rbpj	0	0.944	5.87	48.8	7.91e-09	2.38e-07	0.245467	0.461395	TRUE
Hspb11	0	0.943	4.2	51.2	4.36e-09	1.39e-07	0.0827068	0.206102	TRUE
Psmb6	0	0.942	8.43	128	4.45e-15	7.86e-13	0.717382	0.881694	TRUE
Rnf157	0	0.936	4.07	30.3	1.46e-06	2.24e-05	0.0734188	0.180573	TRUE
Timm8b	0	0.935	7.69	138	1.15e-15	2.53e-13	0.587351	0.819427	TRUE
Atf6	0	0.934	5.29	75.4	2.19e-11	1.41e-09	0.170279	0.352428	TRUE
Snx7	0	0.934	5.81	72.5	3.88e-11	2.3e-09	0.238832	0.469489	TRUE
Bst2	0	0.933	6.69	55.1	1.71e-09	6.06e-08	0.38567	0.622665	TRUE
Thap4	0	0.927	4.21	46.3	1.51e-08	4.18e-07	0.0840336	0.201743	TRUE
Rgs1	0	0.924	7.07	30.6	1.3e-06	2.03e-05	0.225122	0.410336	TRUE
Igf2bp2	0	0.924	3.55	24.4	1.02e-05	0.000121	0.0459973	0.115193	TRUE
Mccc1	0	0.922	3.49	26.1	5.63e-06	7.22e-05	0.0495356	0.122665	TRUE
Eps8	0	0.921	5.9	47.1	1.25e-08	3.55e-07	0.245909	0.460149	TRUE
Ctss	0	0.918	11.7	132	2.6e-15	5.02e-13	0.988501	0.974471	TRUE
Ckb	0	0.918	4.2	30.4	1.38e-06	2.14e-05	0.0835913	0.165629	TRUE
Slc39a6	0	0.918	4.58	43.4	3.28e-08	8.07e-07	0.104379	0.258406	TRUE
Hspa9	0	0.917	7.77	77	1.61e-11	1.08e-09	0.623618	0.780822	TRUE
1700003F12Rik	0	0.916	5.01	21.1	3.17e-05	0.000321	0.131358	0.247821	TRUE
Hk3	0	0.916	3.97	20.7	3.68e-05	0.000367	0.0703229	0.160648	TRUE
Mettl22	0	0.916	3.2	14.9	0.000339	0.00247	0.0367094	0.100872	TRUE
Gabarapl1	0	0.915	5.53	65.7	1.61e-10	7.73e-09	0.205219	0.377958	TRUE
Ldhb	0	0.915	4.64	29.5	1.89e-06	2.79e-05	0.104821	0.231631	TRUE
Txnrd1	0	0.914	7.69	97.9	3.86e-13	3.8e-11	0.548872	0.778331	TRUE
Rnf141	0	0.912	5.42	72	4.33e-11	2.51e-09	0.189297	0.393524	TRUE
Ptpre	0	0.903	7.46	106	1.03e-13	1.29e-11	0.502875	0.716065	TRUE
Lasp1	0	0.903	7.23	119	1.57e-14	2.39e-12	0.480318	0.761519	TRUE
Tmem150a	0	0.901	3.36	16.1	0.000209	0.00162	0.0442282	0.11208	TRUE
Flot1	0	0.901	5.14	81.3	7.15e-12	5.23e-10	0.157895	0.341843	TRUE
Vwa8	0	0.9	3.46	17	0.000147	0.0012	0.0468819	0.124533	TRUE
Dstn	0	0.899	9.74	115	2.81e-14	4.08e-12	0.928793	0.955168	TRUE
Mdfic	0	0.899	5.78	48.2	9.31e-09	2.75e-07	0.239717	0.464508	TRUE
Bax	0	0.899	8.52	129	3.58e-15	6.45e-13	0.754533	0.895392	TRUE
Glipr1	0	0.899	7.07	105	1.27e-13	1.49e-11	0.421937	0.60274	TRUE
Lgmn	0	0.899	8.19	72	4.32e-11	2.51e-09	0.653251	0.840598	TRUE
Epas1	0	0.899	4.95	27.4	3.72e-06	5.09e-05	0.135338	0.265255	TRUE
Tlr13	0	0.897	4.71	31.1	1.13e-06	1.8e-05	0.126493	0.277086	TRUE
Lrpap1	0	0.897	6.65	73.2	3.41e-11	2.07e-09	0.365325	0.598381	TRUE
Il1a	0	0.896	7.76	20.2	4.39e-05	0.000425	0.403804	0.641968	TRUE
Dhcr7	0	0.894	4.4	52.9	2.88e-09	9.64e-08	0.0981866	0.21731	TRUE
Adssl1	0	0.894	3.98	10.4	0.0023	0.0126	0.0707651	0.120174	TRUE
Gipc1	0	0.893	5.08	44.6	2.39e-08	6.09e-07	0.153472	0.332503	TRUE
Mcub	0	0.89	4.54	27.2	3.95e-06	5.34e-05	0.105263	0.226027	TRUE
Lilrb4a	0	0.889	5	66.6	1.33e-10	6.59e-09	0.141973	0.293898	TRUE
Mtpn	0	0.888	8.3	124	6.81e-15	1.16e-12	0.737284	0.871108	TRUE
Cdkn1a	0	0.888	8.65	41.6	5.26e-08	1.24e-06	0.613003	0.804483	TRUE
Ly9	0	0.887	4.78	33.5	5.35e-07	9.49e-06	0.123839	0.270237	TRUE
Mctp1	0	0.886	5.5	56.8	1.16e-09	4.32e-08	0.19372	0.386052	TRUE
Comtd1	0	0.885	5.94	62.1	3.46e-10	1.52e-08	0.261389	0.498132	TRUE
Slc44a1	0	0.883	3.68	22.7	1.79e-05	0.000196	0.0566121	0.143213	TRUE
Fbxl5	0	0.882	7.71	70.9	5.42e-11	2.98e-09	0.562583	0.744707	TRUE
Ece1	0	0.881	3.42	12.3	0.000996	0.00617	0.0442282	0.10274	TRUE
Aen	0	0.881	4.7	51.7	3.92e-09	1.26e-07	0.12207	0.285181	TRUE
Ctsd	0	0.881	12.7	60.4	5.09e-10	2.15e-08	0.988943	0.985679	TRUE
Sh3pxd2b	0	0.88	6.38	91.8	1.08e-12	9.46e-11	0.31977	0.594022	TRUE
Lims1	0	0.879	6.62	95.1	6.14e-13	5.76e-11	0.389651	0.632005	TRUE
Hgsnat	0	0.878	5.32	56.3	1.3e-09	4.76e-08	0.175144	0.33873	TRUE
Snx8	0	0.877	4.44	36.2	2.41e-07	4.72e-06	0.100398	0.244707	TRUE
Lyst	0	0.875	6.3	98.5	3.46e-13	3.5e-11	0.301194	0.542964	TRUE
Bmpr1a	0	0.874	3.51	14.6	0.000391	0.00278	0.0468819	0.112702	TRUE
Tspo	0	0.874	8.71	105	1.3e-13	1.52e-11	0.783724	0.89477	TRUE
Zfp958	0	0.873	3.52	25.2	7.69e-06	9.46e-05	0.0513047	0.125778	TRUE
Il10rb	0	0.871	5.82	75.4	2.21e-11	1.42e-09	0.240602	0.457659	TRUE
Pi4k2b	0	0.869	5.26	68.1	9.56e-11	4.93e-09	0.167183	0.364882	TRUE
Abcc1	0	0.869	4.52	27.3	3.81e-06	5.18e-05	0.101725	0.221669	TRUE
Dennd2a	0	0.867	4.73	30.6	1.29e-06	2.03e-05	0.124724	0.268369	TRUE
Aco2	0	0.867	6.91	138	1.17e-15	2.55e-13	0.446705	0.681818	TRUE
Cav1	0	0.866	5.2	35.3	3.19e-07	6.04e-06	0.150376	0.291407	TRUE
Tlr7	0	0.864	5.94	130	3.1e-15	5.76e-13	0.262273	0.485056	TRUE
Parvb	0	0.863	5.11	69.3	7.52e-11	3.97e-09	0.164971	0.32939	TRUE
Gde1	0	0.861	7.19	87.1	2.48e-12	2.03e-10	0.467935	0.721046	TRUE
Pls3	0	0.857	3.65	25.7	6.51e-06	8.21e-05	0.0561698	0.125778	TRUE
Gramd1b	0	0.857	3.87	21.7	2.61e-05	0.000271	0.0605927	0.145704	TRUE
Fads1	0	0.857	3.5	15.9	0.00023	0.00176	0.0477665	0.118929	TRUE
Rhbdd1	0	0.855	4.51	40	8.12e-08	1.8e-06	0.109686	0.227895	TRUE
Wsb2	0	0.853	6.27	84.8	3.7e-12	2.89e-10	0.307828	0.576588	TRUE
Pir	0	0.85	3.51	14.8	0.000353	0.00255	0.048651	0.118929	TRUE
Tspan5	0	0.85	5.29	57.6	9.52e-10	3.71e-08	0.179124	0.381071	TRUE
Fam213a	0	0.85	4.65	28.9	2.28e-06	3.32e-05	0.114109	0.262765	TRUE
Pstpip1	0	0.846	3.74	9.07	0.00415	0.0207	0.0544007	0.132005	TRUE
2300009A05Rik	0	0.845	5.09	57.5	9.74e-10	3.78e-08	0.157452	0.326899	TRUE
Azin1	0	0.843	6.85	106	1.08e-13	1.33e-11	0.424591	0.659402	TRUE
Crtap	0	0.842	3.76	16.9	0.000156	0.00126	0.0605927	0.146949	TRUE
Slc5a6	0	0.841	3.32	13.5	0.000612	0.00406	0.0429014	0.105853	TRUE
Pgs1	0	0.84	4.98	45.5	1.87e-08	4.95e-07	0.14728	0.318182	TRUE
Ms4a6d	0	0.839	6.83	71	5.26e-11	2.9e-09	0.396727	0.636364	TRUE
Atp6ap2	0	0.836	8.05	121	1.1e-14	1.73e-12	0.678903	0.858655	TRUE
Cd53	0	0.835	8.67	131	2.95e-15	5.53e-13	0.798319	0.902864	TRUE
Hif1a	0	0.833	6.8	93.1	8.55e-13	7.75e-11	0.421053	0.659402	TRUE
Cd24a	0	0.831	6.69	30.6	1.31e-06	2.05e-05	0.329943	0.552304	TRUE
Gm47507	0	0.829	3.26	16.9	0.000154	0.00125	0.0415745	0.100249	TRUE
Slc11a2	0	0.828	3.59	14.8	0.000351	0.00254	0.0530739	0.125156	TRUE
Por	0	0.825	6.22	59.7	5.99e-10	2.47e-08	0.315347	0.548568	TRUE
Aga	0	0.825	5.91	53.4	2.59e-09	8.77e-08	0.260504	0.481943	TRUE
Oxct1	0	0.825	5.85	45.6	1.81e-08	4.81e-07	0.241044	0.451432	TRUE
Tapt1	0	0.824	5.69	95.8	5.46e-13	5.18e-11	0.229102	0.435866	TRUE
Kif21a	0	0.823	3.61	19.2	6.45e-05	0.000593	0.051747	0.12391	TRUE
2001-03-01	0	0.821	5.71	87	2.5e-12	2.04e-10	0.23264	0.437111	TRUE
Pld3	0	0.82	8.76	74.6	2.58e-11	1.6e-09	0.779743	0.871731	TRUE
Mdm2	0	0.82	6.33	73.7	3.08e-11	1.89e-09	0.330827	0.559153	TRUE
Spryd7	0	0.819	4.62	47	1.25e-08	3.57e-07	0.117647	0.252802	TRUE
Vps37b	0	0.818	3.8	21.9	2.44e-05	0.000255	0.0592658	0.140722	TRUE
Ifitm2	0	0.818	6.07	48.4	8.94e-09	2.67e-07	0.281291	0.44396	TRUE
Nacc2	0	0.817	3.27	11.8	0.00125	0.00747	0.0429014	0.103362	TRUE
Tmem65	0	0.816	5.06	30.8	1.22e-06	1.93e-05	0.151261	0.32254	TRUE
Blcap	0	0.815	4.47	28.2	2.83e-06	4.02e-05	0.103936	0.237858	TRUE
Cox7a2	0	0.815	9.44	121	1.04e-14	1.66e-12	0.897833	0.946451	TRUE
Ppa1	0	0.814	4.9	29.7	1.74e-06	2.6e-05	0.139319	0.283935	TRUE
2510009E07Rik	0	0.814	4.73	43.1	3.56e-08	8.64e-07	0.121185	0.257161	TRUE
Ghitm	0	0.813	7.57	101	2.49e-13	2.69e-11	0.585139	0.741594	TRUE
Dynlt3	0	0.811	6.27	97.9	3.85e-13	3.8e-11	0.331269	0.562889	TRUE
Atf5	0	0.811	5.79	32.3	7.71e-07	1.31e-05	0.211411	0.377958	TRUE
Slc25a37	0	0.811	4.8	26	5.91e-06	7.54e-05	0.130916	0.261519	TRUE
Ugp2	0	0.811	7.67	92.4	9.66e-13	8.56e-11	0.601061	0.8132	TRUE
mt-Co1	0	0.811	13.7	111	4.86e-14	6.57e-12	0.983193	0.970112	TRUE
Arl8b	0	0.808	7.26	95.6	5.64e-13	5.31e-11	0.524547	0.741594	TRUE
Ago2	0	0.808	6.45	70.1	6.34e-11	3.41e-09	0.343653	0.514944	TRUE
Tnfsf12	0	0.807	6.1	61.7	3.81e-10	1.65e-08	0.283503	0.498755	TRUE
Nek6	0	0.806	6.04	88.3	2e-12	1.68e-10	0.2751	0.503736	TRUE
2008-09-01	0	0.805	5.6	47	1.26e-08	3.58e-07	0.221583	0.424658	TRUE
Cpeb4	0	0.803	5.76	71.7	4.63e-11	2.62e-09	0.24414	0.44396	TRUE
Tex264	0	0.802	6.34	100	2.63e-13	2.82e-11	0.346749	0.559153	TRUE
Cav2	0	0.801	6.22	53	2.84e-09	9.53e-08	0.304732	0.541096	TRUE
Sox4	0	0.801	5.07	18.4	8.52e-05	0.000756	0.145069	0.228518	TRUE
Sash1	0	0.8	4.98	27.2	3.9e-06	5.28e-05	0.145953	0.284558	TRUE
Sgpl1	0	0.799	7.13	76.1	1.92e-11	1.26e-09	0.48651	0.725405	TRUE
Nme6	0	0.798	3.77	15.7	0.000252	0.0019	0.0632464	0.151308	TRUE
Rheb	0	0.797	7.43	67.5	1.1e-10	5.53e-09	0.524547	0.751557	TRUE
Ccdc71l	0	0.796	6.11	51.9	3.7e-09	1.2e-07	0.287041	0.522416	TRUE
Ctsz	0	0.794	10.2	71.6	4.69e-11	2.65e-09	0.939407	0.958904	TRUE
Agpat2	0	0.793	4.08	23.8	1.21e-05	0.000141	0.0818222	0.178705	TRUE
Tln2	0	0.793	3.55	17.3	0.000132	0.00109	0.0513047	0.113948	TRUE
Glrx	0	0.793	6.93	70.9	5.44e-11	2.98e-09	0.417072	0.623288	TRUE
Slc48a1	0	0.792	6.41	30.6	1.29e-06	2.03e-05	0.33525	0.547323	TRUE
Mllt11	0	0.79	3.46	17.5	0.000122	0.00102	0.0477665	0.118306	TRUE
Vmp1	0	0.789	6.6	75.9	2e-11	1.31e-09	0.383901	0.608344	TRUE
Pebp1	0	0.788	7.57	86.2	2.87e-12	2.28e-10	0.574525	0.793275	TRUE
Slc7a8	0	0.787	4.48	34.4	4.13e-07	7.58e-06	0.101283	0.221669	TRUE
Tma16	0	0.785	5.49	31.1	1.13e-06	1.81e-05	0.192393	0.361146	TRUE
Cdc34	0	0.784	5.72	53.5	2.52e-09	8.61e-08	0.241044	0.467621	TRUE
Osgin2	0	0.783	3.91	16.5	0.000183	0.00145	0.072092	0.157534	TRUE
Klc4	0	0.783	4.61	37.2	1.82e-07	3.71e-06	0.117205	0.249066	TRUE
Emilin2	0	0.782	5.86	32.1	8.17e-07	1.37e-05	0.254312	0.4533	TRUE
BC031181	0	0.782	6.89	138	1.04e-15	2.38e-13	0.455108	0.706102	TRUE
Ero1l	0	0.779	5.82	50.1	5.83e-09	1.81e-07	0.256966	0.430884	TRUE
Eno1	0	0.776	6.59	46.1	1.58e-08	4.32e-07	0.372402	0.600249	TRUE
Rmdn3	0	0.775	3.86	19.1	6.71e-05	0.000614	0.068996	0.162516	TRUE
Rell1	0	0.772	3.59	9.82	0.00295	0.0156	0.0521893	0.108966	TRUE
Gch1	0	0.771	6.31	64.5	2.06e-10	9.61e-09	0.313136	0.552304	TRUE
Ccdc122	0	0.771	3.59	13.3	0.000662	0.00434	0.0539584	0.118306	TRUE
Serpinb6b	0	0.771	4.34	16.8	0.000161	0.0013	0.0866873	0.17061	TRUE
Igsf3	0	0.77	3.68	17.8	0.000111	0.000942	0.0588235	0.138232	TRUE
Wdr7	0	0.769	4.43	35.2	3.28e-07	6.17e-06	0.105263	0.233499	TRUE
St8sia4	0	0.768	4.44	15.6	0.000254	0.00192	0.0928793	0.162516	TRUE
Htatip2	0	0.768	6.12	64.6	2e-10	9.38e-09	0.297656	0.506849	TRUE
Pck2	0	0.768	4.14	17.7	0.000114	0.000968	0.0773994	0.166252	TRUE
Pla2g16	0	0.768	6.54	51.2	4.44e-09	1.41e-07	0.352499	0.558531	TRUE
Ppp1r15a	0	0.767	5.59	40.6	6.93e-08	1.57e-06	0.208757	0.353674	TRUE
Prmt2	0	0.767	3.58	18.4	8.85e-05	0.000782	0.0552853	0.127024	TRUE
Lcn2	0	0.764	4.13	7.77	0.00761	0.0343	0.0738611	0.119552	TRUE
Metap1	0	0.763	4.78	41.3	5.77e-08	1.34e-06	0.134011	0.287049	TRUE
Atp6v1g1	0	0.763	9.86	97.7	3.99e-13	3.9e-11	0.932773	0.960149	TRUE
Fam126b	0	0.762	4.39	25.2	7.66e-06	9.44e-05	0.102167	0.225405	TRUE
Sertad2	0	0.762	5.42	55.6	1.54e-09	5.54e-08	0.195489	0.381071	TRUE
Rida	0	0.762	3.65	13.5	0.000593	0.00396	0.0570544	0.134496	TRUE
Naglu	0	0.761	5.46	46	1.65e-08	4.47e-07	0.207873	0.393524	TRUE
Degs1	0	0.759	7.35	88.8	1.81e-12	1.53e-10	0.541353	0.770237	TRUE
Cat	0	0.759	6.52	51.9	3.69e-09	1.2e-07	0.376382	0.581569	TRUE
Lrrc58	0	0.759	8.46	200	1.13e-18	8.12e-16	0.768686	0.86924	TRUE
Tcirg1	0	0.759	7.02	59	7.02e-10	2.83e-08	0.475011	0.711083	TRUE
Dnajb13	0	0.758	4.03	23.2	1.53e-05	0.000172	0.0743034	0.152553	TRUE
Pstk	0	0.758	3.69	22.3	2.06e-05	0.000221	0.0597081	0.137609	TRUE
Dnajc15	0	0.757	6.21	44.1	2.67e-08	6.74e-07	0.316232	0.53736	TRUE
Dnajc12	0	0.756	3.49	12.4	0.000952	0.00593	0.051747	0.117684	TRUE
Mpc1	0	0.756	9.11	63.5	2.58e-10	1.15e-08	0.847413	0.927771	TRUE
Dera	0	0.754	5.27	54.7	1.88e-09	6.58e-08	0.186201	0.356164	TRUE
Sod2	0	0.754	8.14	39.9	8.35e-08	1.84e-06	0.670057	0.795766	TRUE
Fam129b	0	0.753	6.1	48.1	9.51e-09	2.8e-07	0.291464	0.521171	TRUE
Plekho1	0	0.753	5.75	30.4	1.4e-06	2.15e-05	0.257408	0.429639	TRUE
Wdr60	0	0.753	3.31	11.3	0.00153	0.00893	0.0424591	0.101494	TRUE
Anxa5	0	0.752	10.1	109	6.91e-14	8.88e-12	0.949138	0.96264	TRUE
Lyz2	0	0.745	13.3	56.9	1.13e-09	4.26e-08	0.994693	0.986924	TRUE
Actg1	0	0.745	12	83.1	5.08e-12	3.89e-10	0.994693	0.993773	TRUE
Pmaip1	0	0.745	4.11	23.3	1.48e-05	0.000167	0.075188	0.173101	TRUE
Tmem205	0	0.744	5.82	71.5	4.75e-11	2.67e-09	0.249447	0.455791	TRUE
Clcn7	0	0.743	5.51	40.5	7.08e-08	1.6e-06	0.215391	0.407223	TRUE
Lrrk2	0	0.74	4.54	31.5	9.91e-07	1.62e-05	0.107475	0.228518	TRUE
Scamp1	0	0.739	4.67	41.1	6.07e-08	1.4e-06	0.130031	0.262142	TRUE
Pid1	0	0.738	5.13	26.7	4.67e-06	6.16e-05	0.158337	0.279577	TRUE
Gclc	0	0.738	5.81	61.1	4.37e-10	1.87e-08	0.252543	0.421544	TRUE
AB124611	0	0.737	4.99	13.7	0.000555	0.00375	0.148165	0.298257	TRUE
1810058I24Rik	0	0.736	7.72	93.7	7.72e-13	7.05e-11	0.628925	0.805729	TRUE
Cyba	0	0.736	11.5	65.4	1.69e-10	8.08e-09	0.983193	0.986924	TRUE
Plec	0	0.736	6.81	29.6	1.8e-06	2.67e-05	0.406457	0.639477	TRUE
Lamc1	0	0.735	3.53	16.5	0.000183	0.00145	0.054843	0.117061	TRUE
Mt2	0	0.735	7.78	12.6	0.00087	0.00548	0.433437	0.562267	TRUE
Osbpl1a	0	0.735	4.08	21.3	3e-05	0.000307	0.0809376	0.172478	TRUE
Bcl2l1	0	0.734	5.49	38.9	1.12e-07	2.39e-06	0.220699	0.398506	TRUE
Trappc2	0	0.733	4.14	20	4.78e-05	0.000457	0.0875719	0.193649	TRUE
P2rx4	0	0.733	6.11	49.2	7.29e-09	2.22e-07	0.299867	0.492528	TRUE
Dolk	0	0.732	3.81	28.1	2.95e-06	4.16e-05	0.0694383	0.152553	TRUE
Gm31597	0	0.732	3.34	17	0.000147	0.0012	0.0451128	0.10274	TRUE
Impact	0	0.731	5.36	22.3	2.05e-05	0.00022	0.18797	0.333748	TRUE
Ahcyl2	0	0.73	4.51	28.9	2.28e-06	3.31e-05	0.113667	0.231009	TRUE
Lrp12	0	0.729	7.06	50.9	4.73e-09	1.49e-07	0.480318	0.678705	TRUE
Hmox2	0	0.729	6.71	54.4	2.02e-09	7.06e-08	0.412649	0.627024	TRUE
Usp46	0	0.728	3.52	13.1	0.000717	0.00465	0.0535161	0.123288	TRUE
Hilpda	0	0.728	8.45	32.1	8.17e-07	1.37e-05	0.57364	0.760274	TRUE
Hax1	0	0.727	5.07	36.8	2.03e-07	4.07e-06	0.167183	0.316314	TRUE
S1pr2	0	0.727	3.67	15	0.000327	0.00239	0.0597081	0.136986	TRUE
Lrrc42	0	0.726	3.37	14.1	0.000478	0.00331	0.048651	0.107098	TRUE
Tubb2a	0	0.726	4.21	24.2	1.08e-05	0.000128	0.0849182	0.17746	TRUE
Odc1	0	0.726	6.25	43.5	3.14e-08	7.77e-07	0.315347	0.532379	TRUE
Pi4ka	0	0.724	5.07	45.9	1.69e-08	4.55e-07	0.161875	0.315691	TRUE
Anxa1	0	0.724	9.23	52	3.66e-09	1.19e-07	0.846086	0.912204	TRUE
Cd84	0	0.722	7.77	130	3.41e-15	6.2e-13	0.621406	0.802615	TRUE
Farsb	0	0.721	5.59	57.3	1.02e-09	3.9e-08	0.233525	0.429016	TRUE
Msi2	0	0.721	3.73	20.8	3.62e-05	0.000361	0.0610349	0.143836	TRUE
Adam15	0	0.72	4.92	21.9	2.37e-05	0.000249	0.146838	0.292653	TRUE
Rabggtb	0	0.72	5.32	47.9	9.99e-09	2.93e-07	0.186201	0.364259	TRUE
Man2b2	0	0.719	4.84	47.2	1.2e-08	3.46e-07	0.142415	0.291407	TRUE
Acadsb	0	0.719	4.5	35.3	3.19e-07	6.04e-06	0.113224	0.233499	TRUE
Plbd2	0	0.717	5.41	50.7	4.92e-09	1.55e-07	0.208757	0.398506	TRUE
Prkx	0	0.716	5.58	70	6.5e-11	3.47e-09	0.226448	0.421544	TRUE
Hacd1	0	0.714	4.15	21.9	2.4e-05	0.000252	0.0880142	0.183686	TRUE
Akirin1	0	0.709	6.67	60.6	4.89e-10	2.07e-08	0.412207	0.628892	TRUE
Rnh1	0	0.709	9.3	46.9	1.3e-08	3.67e-07	0.846086	0.924658	TRUE
mt-Co2	0	0.709	13.3	100	2.72e-13	2.88e-11	0.977001	0.976339	TRUE
Phykpl	0	0.708	3.28	11.1	0.0017	0.00973	0.0437859	0.105853	TRUE
Mtm1	0	0.707	5.77	69	7.97e-11	4.19e-09	0.248563	0.452677	TRUE
Cipc	0	0.706	3.67	15.1	0.000314	0.0023	0.0601504	0.128892	TRUE
Pno1	0	0.705	5.33	52.1	3.53e-09	1.15e-07	0.197258	0.386052	TRUE
Car4	0	0.705	9.06	31.4	1.01e-06	1.65e-05	0.636886	0.666874	TRUE
Nfkbie	0	0.705	3.74	11.2	0.00163	0.00938	0.0614772	0.125156	TRUE
Zc2hc1a	0	0.704	3.41	17	0.000151	0.00123	0.0495356	0.107098	TRUE
Glmp	0	0.703	7.05	71.3	4.95e-11	2.76e-09	0.483414	0.706102	TRUE
Gbe1	0	0.702	3.44	9.69	0.00313	0.0164	0.0499779	0.10274	TRUE
Rnf149	0	0.7	8.37	56.8	1.14e-09	4.3e-08	0.742149	0.842466	TRUE
Tes	0	0.7	5.33	19	6.91e-05	0.00063	0.181336	0.317559	TRUE
Idh3b	0	0.699	6.06	54.1	2.19e-09	7.62e-08	0.297214	0.526775	TRUE
Sdcbp	0	0.699	9.55	108	8.02e-14	1.02e-11	0.915082	0.9533	TRUE
Napsa	0	0.699	6.28	42.5	4.18e-08	1e-06	0.318001	0.519303	TRUE
Uhmk1	0	0.698	6.08	59.6	6.12e-10	2.51e-08	0.302521	0.526152	TRUE
Slc20a1	0	0.698	5.4	30.9	1.21e-06	1.91e-05	0.175586	0.300747	TRUE
Anxa7	0	0.697	6.34	81.9	6.39e-12	4.77e-10	0.353383	0.575342	TRUE
Setd3	0	0.697	5.84	60.1	5.46e-10	2.27e-08	0.275984	0.47198	TRUE
Eif4e	0	0.695	6.46	54.8	1.85e-09	6.51e-08	0.363556	0.595268	TRUE
Ndufa12	0	0.694	7.55	105	1.2e-13	1.43e-11	0.587793	0.797011	TRUE
Dennd3	0	0.694	3.37	14.4	0.000415	0.00292	0.0482088	0.110212	TRUE
C77080	0	0.693	5.17	19.4	5.96e-05	0.000553	0.167183	0.294521	TRUE
Tmem189	0	0.692	6.44	59.2	6.7e-10	2.71e-08	0.362671	0.610834	TRUE
Zbtb18	0	0.69	4.34	16.6	0.000172	0.00137	0.103494	0.194894	TRUE
Memo1	0	0.69	4.51	27.6	3.44e-06	4.76e-05	0.115436	0.234122	TRUE
Aldoa	0	0.689	9.18	91.2	1.19e-12	1.03e-10	0.869969	0.93462	TRUE
1500011K16Rik	0	0.688	6.3	65.1	1.8e-10	8.57e-09	0.340557	0.543587	TRUE
Tmem38b	0	0.688	6.4	42.5	4.17e-08	1e-06	0.354268	0.578456	TRUE
Slc36a1	0	0.686	4.81	30.4	1.4e-06	2.16e-05	0.137992	0.279577	TRUE
Il2rg	0	0.685	3.88	15.5	0.000269	0.002	0.0703229	0.14259	TRUE
Txn1	0	0.684	10.8	82.7	5.43e-12	4.12e-10	0.96904	0.982565	TRUE
Mif	0	0.684	7.75	74.4	2.7e-11	1.67e-09	0.624502	0.787049	TRUE
Eef1g	0	0.684	8.09	63.5	2.59e-10	1.16e-08	0.675807	0.842466	TRUE
Eea1	0	0.682	6.88	68	9.89e-11	5.07e-09	0.434321	0.656912	TRUE
Chst12	0	0.68	4.58	25.5	6.99e-06	8.72e-05	0.118532	0.252802	TRUE
Agpat5	0	0.68	6.02	51.2	4.42e-09	1.41e-07	0.298983	0.512453	TRUE
Bcl2a1b	0	0.68	9.06	54.8	1.87e-09	6.55e-08	0.824414	0.915318	TRUE
Zswim7	0	0.68	3.96	21.7	2.62e-05	0.000271	0.0769571	0.16127	TRUE
Ss18l2	0	0.679	5.65	49.7	6.4e-09	1.98e-07	0.237948	0.417186	TRUE
Mrps28	0	0.678	5.9	35.8	2.73e-07	5.25e-06	0.268023	0.471357	TRUE
Yipf5	0	0.678	5.73	82.4	5.79e-12	4.38e-10	0.252101	0.463885	TRUE
Asna1	0	0.677	5.19	30	1.6e-06	2.42e-05	0.179567	0.362391	TRUE
Cyb5r4	0	0.677	6.15	65.8	1.57e-10	7.62e-09	0.333923	0.526152	TRUE
Glmn	0	0.676	3.4	11.3	0.00155	0.009	0.0495356	0.108344	TRUE
Rps27l	0	0.675	9.3	69.9	6.63e-11	3.52e-09	0.894295	0.940224	TRUE
Tmem60	0	0.674	5.13	45.7	1.75e-08	4.69e-07	0.175144	0.340598	TRUE
Bola3	0	0.674	6.42	58.4	7.95e-10	3.16e-08	0.362671	0.584682	TRUE
Abl2	0	0.673	4.96	44	2.78e-08	6.98e-07	0.153472	0.296389	TRUE
Prom1	0	0.672	4.88	20	4.79e-05	0.000457	0.142857	0.253425	TRUE
Uqcc2	0	0.672	7.04	89.5	1.6e-12	1.37e-10	0.500663	0.711706	TRUE
Mkrn1	0	0.671	7.43	130	3.28e-15	6.02e-13	0.591331	0.780199	TRUE
Hk2	0	0.67	4.76	11.4	0.00146	0.0086	0.132242	0.252179	TRUE
Bin1	0	0.669	5.5	40.7	6.68e-08	1.52e-06	0.210969	0.38543	TRUE
Mgll	0	0.668	7.88	45	2.09e-08	5.47e-07	0.620522	0.704234	TRUE
Aars	0	0.665	5.46	35.2	3.24e-07	6.12e-06	0.209199	0.364882	TRUE
Sgsm2	0	0.663	3.34	9.5	0.00341	0.0176	0.0495356	0.103362	TRUE
Eprs	0	0.661	7.02	39.5	9.3e-08	2.04e-06	0.460416	0.627024	TRUE
Pgd	0	0.661	8.15	57	1.1e-09	4.18e-08	0.717824	0.846824	TRUE
Slc3a2	0	0.661	7.94	64.3	2.16e-10	1e-08	0.654135	0.793898	TRUE
Nudcd2	0	0.66	6.45	50.8	4.84e-09	1.52e-07	0.352499	0.572852	TRUE
Smyd3	0	0.658	4.09	17.3	0.000132	0.00109	0.086245	0.166874	TRUE
Spred2	0	0.657	3.36	13.4	0.000621	0.00411	0.048651	0.103362	TRUE
Fam96b	0	0.655	5.93	46.5	1.42e-08	3.95e-07	0.275542	0.468867	TRUE
Lrp8	0	0.654	4.44	18.6	8.09e-05	0.000721	0.101283	0.214819	TRUE
Lamp1	0	0.654	10.1	91.9	1.06e-12	9.31e-11	0.95356	0.956413	TRUE
Arfgap3	0	0.654	4.4	26	5.86e-06	7.49e-05	0.107917	0.214819	TRUE
Rab3gap2	0	0.653	4.55	37	1.9e-07	3.83e-06	0.118974	0.239726	TRUE
Pcyt1a	0	0.652	5.82	32.8	6.74e-07	1.16e-05	0.260504	0.43213	TRUE
Pcca	0	0.651	3.73	16.1	0.000211	0.00164	0.0663423	0.1401	TRUE
Tuba1c	0	0.651	6.13	24.4	1.01e-05	0.000121	0.285714	0.519303	TRUE
Ptgr2	0	0.649	4.7	27.4	3.61e-06	4.95e-05	0.134011	0.261519	TRUE
Selenow	0	0.646	7.37	72.6	3.86e-11	2.29e-09	0.547545	0.76401	TRUE
Raph1	0	0.645	4.73	24.4	9.88e-06	0.000118	0.120743	0.248443	TRUE
Tnf	0	0.645	8.45	8.13	0.00641	0.0297	0.37992	0.554795	TRUE
Plpp6	0	0.644	3.52	13.9	0.000518	0.00353	0.054843	0.120797	TRUE
Pgk1	0	0.643	6.94	57.5	9.79e-10	3.79e-08	0.473242	0.676214	TRUE
Mpv17	0	0.643	4.61	22.5	1.97e-05	0.000213	0.121628	0.249689	TRUE
Arhgap24	0	0.643	5.26	25.4	7.2e-06	8.94e-05	0.190181	0.356787	TRUE
Uqcrq	0	0.643	8.97	76.5	1.77e-11	1.17e-09	0.867758	0.927148	TRUE
Serpinb1a	0	0.643	8.73	36.9	1.96e-07	3.95e-06	0.747015	0.756538	TRUE
Coq7	0	0.642	5.5	34.1	4.53e-07	8.2e-06	0.221141	0.396638	TRUE
Cox10	0	0.641	4.39	23	1.63e-05	0.000181	0.109686	0.227273	TRUE
Dpp7	0	0.64	5.07	17.2	0.000137	0.00113	0.172932	0.312578	TRUE
Bid	0	0.639	3.51	12.4	0.000968	0.00602	0.0552853	0.115193	TRUE
Evi2a	0	0.639	6.05	69.9	6.7e-11	3.55e-09	0.29456	0.499377	TRUE
Plpp5	0	0.638	3.9	20.2	4.5e-05	0.000433	0.0729766	0.155044	TRUE
Lpl	0	0.638	10.8	46.2	1.55e-08	4.26e-07	0.953118	0.910336	TRUE
Cmip	0	0.638	5.82	26.4	5.02e-06	6.54e-05	0.266254	0.457036	TRUE
Ccdc43	0	0.638	4.19	20.9	3.42e-05	0.000344	0.0946484	0.196139	TRUE
Fam50a	0	0.637	6.56	57.9	8.89e-10	3.48e-08	0.39142	0.616438	TRUE
Tmem80	0	0.635	4.06	21.6	2.64e-05	0.000274	0.0866873	0.181196	TRUE
Emc9	0	0.635	4.32	23.1	1.55e-05	0.000174	0.103052	0.207347	TRUE
Pik3cb	0	0.634	4.72	27.3	3.82e-06	5.19e-05	0.135781	0.257161	TRUE
Gns	0	0.633	8.33	43.2	3.37e-08	8.25e-07	0.752322	0.85741	TRUE
Maea	0	0.632	6	59	6.96e-10	2.81e-08	0.299425	0.490037	TRUE
Emp3	0	0.632	8.82	43.8	2.89e-08	7.24e-07	0.796108	0.899751	TRUE
Wdfy1	0	0.631	5.73	57.3	1.04e-09	3.97e-08	0.255197	0.437733	TRUE
Cops9	0	0.631	7.91	63.7	2.46e-10	1.11e-08	0.688633	0.833748	TRUE
Chd3	0	0.631	3.6	10.9	0.00179	0.0102	0.0597081	0.120797	TRUE
Coq3	0	0.63	4.61	31.3	1.05e-06	1.71e-05	0.128262	0.247198	TRUE
Vti1b	0	0.63	6.46	59.5	6.24e-10	2.55e-08	0.384785	0.589664	TRUE
Hsd17b12	0	0.629	6.58	56.6	1.21e-09	4.47e-08	0.398496	0.613325	TRUE
Sh3bgrl	0	0.629	9.08	80.1	8.98e-12	6.41e-10	0.87395	0.919676	TRUE
Twsg1	0	0.628	3.87	16.4	0.000185	0.00146	0.0729766	0.14944	TRUE
Rab7	0	0.627	7.96	72.2	4.15e-11	2.43e-09	0.69571	0.844334	TRUE
Tpra1	0	0.627	3.84	16.2	0.000205	0.0016	0.0729766	0.155044	TRUE
Exoc4	0	0.625	5.75	46.1	1.57e-08	4.31e-07	0.246351	0.421544	TRUE
Ndufs5	0	0.624	8.02	78.5	1.2e-11	8.21e-10	0.712959	0.83873	TRUE
Tbc1d2	0	0.623	5.55	29.1	2.14e-06	3.12e-05	0.233083	0.412204	TRUE
Atp6v0d2	0	0.622	10.1	66.4	1.37e-10	6.75e-09	0.931446	0.915318	TRUE
Rtn4	0	0.622	7.55	75.2	2.29e-11	1.45e-09	0.593985	0.79203	TRUE
Abhd2	0	0.621	4.79	14.2	0.000454	0.00316	0.139761	0.267123	TRUE
Chpt1	0	0.619	4.55	19.6	5.59e-05	0.000522	0.119858	0.237235	TRUE
Ipo5	0	0.619	5.43	22.7	1.83e-05	0.000199	0.20345	0.368618	TRUE
Mrps18b	0	0.619	5.57	38.6	1.23e-07	2.59e-06	0.226448	0.414072	TRUE
Atg12	0	0.619	4.75	27.2	3.92e-06	5.3e-05	0.139761	0.270859	TRUE
Chpf2	0	0.618	4.44	13.8	0.000531	0.0036	0.115878	0.210461	TRUE
Hook2	0	0.618	3.34	11.2	0.00163	0.00935	0.0495356	0.101494	TRUE
Sqstm1	0	0.618	7.96	58.9	7.19e-10	2.88e-08	0.660327	0.792653	TRUE
Cox7b	0	0.617	8.67	62	3.58e-10	1.55e-08	0.801858	0.893524	TRUE
Tmem126a	0	0.617	6.37	32.9	6.41e-07	1.11e-05	0.355595	0.574097	TRUE
Tatdn2	0	0.616	5.37	34.4	4.05e-07	7.46e-06	0.20743	0.37609	TRUE
Eif2d	0	0.615	4.19	16	0.000224	0.00172	0.0933215	0.183064	TRUE
Crlf2	0	0.615	6.88	47.9	1.01e-08	2.96e-07	0.435648	0.659402	TRUE
Lpcat1	0	0.615	4.26	9.99	0.00273	0.0146	0.0858027	0.181818	TRUE
Ggh	0	0.614	7.14	52.9	2.94e-09	9.8e-08	0.523662	0.711083	TRUE
B4galt5	0	0.613	5.89	53.4	2.59e-09	8.77e-08	0.2751	0.469489	TRUE
Clpb	0	0.611	3.56	14	0.000494	0.00339	0.0570544	0.124533	TRUE
Akip1	0	0.611	4.73	30.1	1.52e-06	2.31e-05	0.1318	0.254047	TRUE
Cox17	0	0.611	6.29	52	3.65e-09	1.19e-07	0.361345	0.551681	TRUE
Knop1	0	0.61	4.94	26.3	5.2e-06	6.76e-05	0.160991	0.288917	TRUE
Itgb1bp1	0	0.61	5.8	50.4	5.42e-09	1.7e-07	0.277753	0.463263	TRUE
St3gal1	0	0.608	4.64	24	1.16e-05	0.000135	0.12605	0.252802	TRUE
Galnt6	0	0.608	5.39	35	3.44e-07	6.41e-06	0.211411	0.381694	TRUE
Hipk2	0	0.607	6.47	56	1.4e-09	5.09e-08	0.380805	0.570361	TRUE
Cyc1	0	0.607	6.91	56.8	1.17e-09	4.35e-08	0.468377	0.671856	TRUE
Timm17a	0	0.605	6.52	45.7	1.77e-08	4.75e-07	0.393631	0.618929	TRUE
Ndufc1	0	0.605	7.85	56.7	1.18e-09	4.38e-08	0.671827	0.834994	TRUE
Impa1	0	0.604	5.76	34.2	4.4e-07	8e-06	0.25962	0.438356	TRUE
Fmn1	0	0.603	3.6	7.83	0.0074	0.0336	0.0592658	0.122042	TRUE
Ndfip2	0	0.603	5.87	28.6	2.49e-06	3.58e-05	0.278638	0.465753	TRUE
Akr1a1	0	0.602	9.84	96.2	5.08e-13	4.84e-11	0.942061	0.960772	TRUE
Slc7a1	0	0.601	4.81	23.9	1.17e-05	0.000137	0.136665	0.244707	TRUE
Kcmf1	0	0.6	6.71	50.2	5.66e-09	1.77e-07	0.444051	0.63325	TRUE
Mrpl39	0	0.6	4.63	26.4	5.09e-06	6.63e-05	0.128262	0.256538	TRUE
Mcfd2	0	0.6	5.57	18.1	9.65e-05	0.000839	0.231756	0.400374	TRUE
Trp53inp1	0	0.599	4.25	10.9	0.00181	0.0102	0.0937638	0.184309	TRUE
Gga2	0	0.599	5.11	31.8	8.93e-07	1.48e-05	0.170279	0.325031	TRUE
Pfkl	0	0.599	4.61	15.7	0.000246	0.00186	0.125608	0.227895	TRUE
Slirp	0	0.599	6.24	56.2	1.34e-09	4.89e-08	0.352941	0.552927	TRUE
Vamp4	0	0.598	6.58	55.3	1.62e-09	5.8e-08	0.39142	0.607721	TRUE
Mrpl27	0	0.596	5.82	30.9	1.18e-06	1.88e-05	0.274215	0.463885	TRUE
Cab39l	0	0.595	4.87	30.8	1.24e-06	1.96e-05	0.150376	0.298257	TRUE
Rala	0	0.595	7.3	65	1.87e-10	8.86e-09	0.57364	0.76401	TRUE
Slc31a2	0	0.593	6.18	35.7	2.77e-07	5.32e-06	0.315789	0.505604	TRUE
Lyrm1	0	0.593	3.43	7.68	0.00792	0.0353	0.0544007	0.110212	TRUE
Gaa	0	0.593	5.39	22.2	2.13e-05	0.000228	0.21318	0.382316	TRUE
Pacs2	0	0.593	5.1	40.4	7.29e-08	1.64e-06	0.180451	0.333126	TRUE
Atp6v1d	0	0.592	7.59	60.6	4.85e-10	2.06e-08	0.611676	0.787049	TRUE
Bcl2l2	0	0.591	3.89	10.4	0.00224	0.0123	0.0778417	0.145704	TRUE
Strip1	0	0.589	4.41	21.1	3.23e-05	0.000326	0.114993	0.225405	TRUE
Ripk3	0	0.589	4.55	19.1	6.67e-05	0.000611	0.114993	0.217933	TRUE
Higd1a	0	0.589	6.72	55.4	1.61e-09	5.79e-08	0.441398	0.660648	TRUE
Nrp2	0	0.588	6.81	41.1	6e-08	1.39e-06	0.416188	0.627646	TRUE
Nomo1	0	0.588	5.06	25.4	7.15e-06	8.9e-05	0.170721	0.321295	TRUE
Gabarap	0	0.588	9.97	80.9	7.63e-12	5.56e-10	0.945157	0.964508	TRUE
Msn	0	0.587	8.71	87.3	2.36e-12	1.96e-10	0.814684	0.899128	TRUE
Ccr1	0	0.587	6.75	23.3	1.47e-05	0.000166	0.386112	0.587796	TRUE
Cndp2	0	0.587	7.81	68.5	8.87e-11	4.61e-09	0.661654	0.82005	TRUE
Strbp	0	0.585	3.31	8.49	0.00542	0.0258	0.0473242	0.100872	TRUE
Plpp2	0	0.585	3.78	9.79	0.00299	0.0158	0.0659	0.132628	TRUE
Alg11	0	0.585	3.66	12.3	0.00101	0.00623	0.0632464	0.128892	TRUE
Trim35	0	0.585	5.31	28.1	2.89e-06	4.08e-05	0.196816	0.324408	TRUE
Dtnbp1	0	0.585	7.45	55.3	1.62e-09	5.8e-08	0.555949	0.760274	TRUE
Ube2l3	0	0.585	8.16	57.4	1.01e-09	3.86e-08	0.738611	0.8599	TRUE
Rbm47	0	0.584	5.41	40.2	7.84e-08	1.75e-06	0.214065	0.382316	TRUE
Tarbp2	0	0.583	4.31	17.6	0.000119	0.001	0.102167	0.210461	TRUE
Guca1a	0	0.583	3.69	11.2	0.00158	0.00914	0.0632464	0.13076	TRUE
Pira2	0	0.582	5.72	20.3	4.31e-05	0.000419	0.235736	0.40411	TRUE
Decr2	0	0.582	3.35	7.27	0.00965	0.0415	0.0490933	0.105853	TRUE
Washc5	0	0.581	5.4	40.1	8.03e-08	1.78e-06	0.212738	0.381694	TRUE
Arl8a	0	0.58	6.56	51.6	4.03e-09	1.29e-07	0.406457	0.588418	TRUE
Atp6ap1	0	0.58	7.72	64.9	1.89e-10	8.92e-09	0.658116	0.818182	TRUE
Arl5a	0	0.579	5.56	45.4	1.92e-08	5.09e-07	0.238832	0.395392	TRUE
Psmd4	0	0.579	7.45	48.3	9e-09	2.68e-07	0.582043	0.792653	TRUE
Pmpcb	0	0.579	5.72	38.9	1.11e-07	2.38e-06	0.25387	0.43213	TRUE
Agpat1	0	0.579	4.66	23.1	1.57e-05	0.000175	0.134011	0.256538	TRUE
Alg3	0	0.578	3.91	16	0.000218	0.00168	0.0800531	0.155666	TRUE
Fam214b	0	0.577	4.63	17.8	0.000108	0.000924	0.136223	0.249066	TRUE
Tpm1	0	0.575	4.85	17.2	0.000137	0.00113	0.151261	0.263387	TRUE
Nhlrc3	0	0.574	5.05	28.3	2.74e-06	3.91e-05	0.168067	0.309465	TRUE
Fam241a	0	0.574	6.09	56.9	1.14e-09	4.28e-08	0.31004	0.521171	TRUE
Lgals8	0	0.574	6.01	42.2	4.45e-08	1.06e-06	0.303848	0.499377	TRUE
Sord	0	0.573	5.03	27.7	3.28e-06	4.55e-05	0.16674	0.303238	TRUE
Cd33	0	0.573	7.13	43.4	3.28e-08	8.07e-07	0.518355	0.698007	TRUE
Adi1	0	0.573	3.84	10.6	0.00209	0.0116	0.0765148	0.141968	TRUE
Arl2	0	0.573	4.28	15.4	0.000275	0.00205	0.102167	0.200498	TRUE
Bri3	0	0.572	9.3	81.7	6.59e-12	4.88e-10	0.894737	0.939601	TRUE
Pkm	0	0.572	8.19	35.4	3.04e-07	5.79e-06	0.719151	0.85056	TRUE
Uap1l1	0	0.571	6.09	28	3.04e-06	4.27e-05	0.314905	0.528643	TRUE
Smox	0	0.571	4.21	21.4	2.9e-05	0.000298	0.0919947	0.186177	TRUE
Ostm1	0	0.571	5.7	40.3	7.59e-08	1.7e-06	0.259177	0.442092	TRUE
Herc3	0	0.57	3.49	7.36	0.00927	0.0403	0.0557276	0.113325	TRUE
Srgn	0	0.57	8.02	20.1	4.58e-05	0.000439	0.606811	0.727895	TRUE
Chchd1	0	0.57	7.19	53.5	2.53e-09	8.61e-08	0.517912	0.731631	TRUE
Nampt	0	0.57	6.89	38.7	1.19e-07	2.52e-06	0.4613	0.646949	TRUE
Klhdc10	0	0.568	4.67	24.3	1.05e-05	0.000125	0.13755	0.250311	TRUE
Hist1h4i	0	0.568	3.37	9.17	0.00397	0.02	0.0468819	0.100249	TRUE
Hspe1	0	0.567	8.71	62.8	2.97e-10	1.31e-08	0.831933	0.902864	TRUE
Tax1bp1	0	0.567	8.23	105	1.13e-13	1.37e-11	0.735958	0.84807	TRUE
Tmem106b	0	0.566	5.76	46.6	1.38e-08	3.86e-07	0.270234	0.436488	TRUE
Tbc1d1	0	0.565	4.27	19.4	6.01e-05	0.000557	0.102609	0.200498	TRUE
Itgax	0	0.565	7.88	42.2	4.46e-08	1.06e-06	0.639098	0.739103	TRUE
Pla2g4a	0	0.564	5.3	28.7	2.44e-06	3.52e-05	0.196373	0.352428	TRUE
Gba	0	0.564	6.34	33.7	5.03e-07	9.01e-06	0.361345	0.55604	TRUE
Stx7	0	0.563	7.25	78.7	1.15e-11	7.91e-10	0.556391	0.747198	TRUE
Ndufs7	0	0.563	7.6	70.8	5.54e-11	3.03e-09	0.633348	0.805729	TRUE
Rab11a	0	0.563	7.17	57.1	1.07e-09	4.07e-08	0.546661	0.751557	TRUE
Ctsa	0	0.561	8.6	36.7	2.12e-07	4.25e-06	0.796992	0.882316	TRUE
Fam92a	0	0.56	3.58	7.06	0.0107	0.0453	0.0570544	0.106476	TRUE
Pgm1	0	0.56	4.3	18.3	8.86e-05	0.000782	0.105705	0.204234	TRUE
Mafg	0	0.56	6.53	45.1	2.07e-08	5.42e-07	0.399381	0.599626	TRUE
Nfkbib	0	0.559	5.17	20.2	4.46e-05	0.00043	0.188412	0.344956	TRUE
Psmb7	0	0.558	6.96	55.8	1.46e-09	5.3e-08	0.494029	0.6868	TRUE
Lpp	0	0.558	6.81	78.3	1.25e-11	8.47e-10	0.436533	0.647572	TRUE
1110008P14Rik	0	0.557	6.7	52.4	3.3e-09	1.09e-07	0.436533	0.628269	TRUE
Zdhhc18	0	0.557	3.97	11.5	0.00141	0.00833	0.0778417	0.159402	TRUE
Smpdl3a	0	0.557	8.49	58.1	8.51e-10	3.35e-08	0.785493	0.861146	TRUE
Fnip1	0	0.557	6.37	60.9	4.54e-10	1.94e-08	0.357364	0.574097	TRUE
Galk2	0	0.556	5.71	39.1	1.05e-07	2.25e-06	0.264927	0.448941	TRUE
Mtch2	0	0.555	6.54	44.7	2.29e-08	5.9e-07	0.398939	0.603362	TRUE
Ifrd1	0	0.555	8.38	21.3	3.01e-05	0.000307	0.675807	0.818182	TRUE
Smad7	0	0.555	3.93	8.84	0.00462	0.0226	0.0760725	0.135118	TRUE
Cars	0	0.553	4.74	15	0.000325	0.00238	0.143742	0.247821	TRUE
Plekhn1	0	0.552	3.42	9.34	0.00367	0.0187	0.0535161	0.10523	TRUE
Gapdh	0	0.552	8.74	28.2	2.81e-06	4e-05	0.801858	0.903487	TRUE
Ergic1	0	0.552	4.98	22	2.31e-05	0.000243	0.165414	0.30137	TRUE
Lamp2	0	0.55	8.23	59.4	6.42e-10	2.62e-08	0.758956	0.863636	TRUE
Slc25a33	0	0.549	4.55	24.2	1.09e-05	0.000129	0.126493	0.233499	TRUE
Arap1	0	0.549	5.04	22.8	1.72e-05	0.000189	0.171605	0.321295	TRUE
Gpx4	0	0.549	9.73	91.6	1.11e-12	9.65e-11	0.940734	0.959527	TRUE
Tnfrsf1b	0	0.547	7.1	48.9	7.78e-09	2.35e-07	0.501106	0.6868	TRUE
Ndufa9	0	0.547	6.16	50.6	5.04e-09	1.58e-07	0.33923	0.534247	TRUE
Samd8	0	0.547	6.77	44.9	2.17e-08	5.64e-07	0.446705	0.624533	TRUE
Cyb5a	0	0.547	8.47	45.9	1.67e-08	4.51e-07	0.801415	0.872976	TRUE
Mbtps2	0	0.546	4.19	11	0.00177	0.01	0.0973021	0.188667	TRUE
Cpeb2	0	0.546	4.7	13.4	0.000623	0.00412	0.134896	0.236613	TRUE
Mrps22	0	0.545	4.41	16.9	0.000156	0.00126	0.115878	0.222291	TRUE
Chid1	0	0.544	4.2	9.84	0.00293	0.0155	0.0946484	0.189913	TRUE
Fuca2	0	0.544	6.51	30.1	1.54e-06	2.34e-05	0.384785	0.607721	TRUE
Ube2a	0	0.543	7.05	49	7.64e-09	2.31e-07	0.50774	0.705479	TRUE
Nudt9	0	0.543	5.78	23.1	1.55e-05	0.000174	0.265369	0.44396	TRUE
Agpat4	0	0.543	6.2	20.1	4.54e-05	0.000436	0.342326	0.533001	TRUE
Commd3	0	0.542	7.34	36.3	2.36e-07	4.65e-06	0.554622	0.733499	TRUE
Etfrf1	0	0.541	4.85	23.8	1.25e-05	0.000144	0.154356	0.286426	TRUE
Eif3c	0	0.541	8.2	32.6	7.02e-07	1.2e-05	0.734631	0.840598	TRUE
Rars	0	0.541	5.77	30.7	1.28e-06	2.01e-05	0.26935	0.43462	TRUE
Nfe2l1	0	0.541	6.16	18.8	7.5e-05	0.000675	0.332596	0.498132	TRUE
Clcn5	0	0.54	4.58	16.4	0.000184	0.00146	0.127377	0.23599	TRUE
Lrp1	0	0.54	8.13	49.3	7.04e-09	2.16e-07	0.722247	0.82005	TRUE
Zcchc11	0	0.538	4.13	10.3	0.0024	0.0131	0.0919947	0.163761	TRUE
Htt	0	0.538	5	20.4	4.14e-05	0.000404	0.167625	0.295766	TRUE
Rad23a	0	0.537	5.67	35.6	2.85e-07	5.46e-06	0.252543	0.431507	TRUE
Aktip	0	0.537	3.76	12.8	0.000822	0.00524	0.0703229	0.146949	TRUE
Ap1s1	0	0.536	6.21	45.1	2.06e-08	5.39e-07	0.338346	0.532379	TRUE
Stx8	0	0.536	6.25	41.1	6.04e-08	1.4e-06	0.355153	0.550436	TRUE
Lrrc59	0	0.536	6.48	31.4	1.01e-06	1.64e-05	0.386555	0.561644	TRUE
Ppp2r1a	0	0.536	6.65	54.6	1.94e-09	6.79e-08	0.448032	0.628269	TRUE
Tmem2	0	0.536	3.65	8.01	0.00679	0.0312	0.0645732	0.125156	TRUE
Usmg5	0	0.536	8.09	47.5	1.12e-08	3.23e-07	0.728881	0.867372	TRUE
Ndufa10	0	0.535	6.94	58.3	8.1e-10	3.2e-08	0.496683	0.696139	TRUE
Atp2a2	0	0.535	6.56	36.3	2.32e-07	4.59e-06	0.398054	0.592777	TRUE
Ndufab1	0	0.535	8.16	43.8	2.9e-08	7.24e-07	0.746572	0.858655	TRUE
Tmem256	0	0.534	7.95	35.3	3.15e-07	5.99e-06	0.696594	0.852428	TRUE
Dnaja3	0	0.534	4.44	22.4	2.03e-05	0.000219	0.11632	0.224782	TRUE
Atpif1	0	0.532	9.02	53.5	2.49e-09	8.52e-08	0.863777	0.91594	TRUE
Idua	0	0.532	3.6	8.45	0.00552	0.0262	0.0636886	0.120174	TRUE
Vps50	0	0.532	4.8	21.3	3.02e-05	0.000308	0.151703	0.277086	TRUE
Txnl1	0	0.532	7.13	46.9	1.31e-08	3.69e-07	0.515259	0.691158	TRUE
Cox8a	0	0.532	9.94	79.4	1.02e-11	7.11e-10	0.947368	0.968867	TRUE
Lmbrd1	0	0.53	5.91	35.1	3.39e-07	6.35e-06	0.286157	0.482565	TRUE
C1qbp	0	0.53	6.97	50.6	5.1e-09	1.6e-07	0.476338	0.683686	TRUE
Rpp40	0	0.53	3.47	7.52	0.00857	0.0377	0.054843	0.108344	TRUE
Col4a3bp	0	0.53	6.3	44.9	2.16e-08	5.61e-07	0.352057	0.5467	TRUE
Cdc42bpa	0	0.529	4.41	13.9	0.00051	0.00348	0.108801	0.202989	TRUE
Xpot	0	0.529	5.19	18.6	8.14e-05	0.000724	0.187085	0.307597	TRUE
3110043O21Rik	0	0.528	4.96	17.9	0.000106	0.000911	0.167625	0.294521	TRUE
Gpr157	0	0.528	4	12.3	0.00101	0.00625	0.0835913	0.154421	TRUE
Mrps10	0	0.528	5.33	25.3	7.48e-06	9.24e-05	0.214065	0.36924	TRUE
Spred1	0	0.527	4.72	21	3.3e-05	0.000333	0.136223	0.241594	TRUE
Cers2	0	0.527	6.42	43.2	3.46e-08	8.41e-07	0.399823	0.585305	TRUE
Tmem5	0	0.527	5.7	36	2.57e-07	5.01e-06	0.260504	0.429016	TRUE
Nipsnap3b	0	0.526	6.18	33.5	5.45e-07	9.62e-06	0.342326	0.535492	TRUE
Iah1	0	0.526	6.67	47.4	1.14e-08	3.3e-07	0.424591	0.620174	TRUE
Tcn2	0	0.525	5.96	34.3	4.18e-07	7.65e-06	0.295444	0.485056	TRUE
Csde1	0	0.524	8.33	68.8	8.39e-11	4.39e-09	0.790358	0.861768	TRUE
Dbt	0	0.522	4.01	18.7	7.67e-05	0.00069	0.0840336	0.161893	TRUE
Yipf6	0	0.521	4.82	22.8	1.75e-05	0.000192	0.150818	0.277086	TRUE
Uba3	0	0.521	4.81	15.2	0.000302	0.00223	0.154356	0.265255	TRUE
B230118H07Rik	0	0.52	4.42	17.6	0.000119	0.001	0.116762	0.21731	TRUE
Sri	0	0.519	7.96	52.5	3.2e-09	1.06e-07	0.70146	0.834994	TRUE
Actb	0	0.519	13.3	36.1	2.47e-07	4.82e-06	1	0.998755	TRUE
Abcg2	0	0.519	4.64	20.4	4.07e-05	0.000399	0.126493	0.227273	TRUE
Mgat5	0	0.518	5.27	27.4	3.66e-06	5.01e-05	0.199912	0.363014	TRUE
Dap3	0	0.518	5.68	31.2	1.1e-06	1.77e-05	0.264485	0.441469	TRUE
Capn15	0	0.518	6.5	23.3	1.46e-05	0.000165	0.364883	0.527397	TRUE
Rprd1a	0	0.518	3.31	9.04	0.00421	0.0209	0.0482088	0.102117	TRUE
Acer3	0	0.517	5.35	14.6	0.000383	0.00273	0.216276	0.358032	TRUE
Gnpnat1	0	0.517	4.1	10.9	0.00181	0.0102	0.0915524	0.17746	TRUE
Prkaa1	0	0.517	4.87	17.6	0.000117	0.000986	0.152587	0.274595	TRUE
Adh5	0	0.516	6.81	47.3	1.18e-08	3.4e-07	0.459089	0.660025	TRUE
Impdh1	0	0.516	4.13	12.5	0.000913	0.00572	0.0959752	0.16812	TRUE
Edem1	0	0.516	6.56	25.5	6.94e-06	8.67e-05	0.40115	0.594645	TRUE
Slc25a12	0	0.515	3.87	7.82	0.00741	0.0336	0.0765148	0.150062	TRUE
Lap3	0	0.515	6.17	28.1	2.95e-06	4.17e-05	0.332154	0.522416	TRUE
Mvb12a	0	0.515	5.9	39.5	9.5e-08	2.07e-06	0.297214	0.481943	TRUE
Vdac2	0	0.515	9	56.3	1.31e-09	4.8e-08	0.856258	0.923412	TRUE
Rnf2	0	0.514	4.65	15.1	0.000316	0.00232	0.131358	0.247198	TRUE
Capn2	0	0.514	6.87	51.4	4.18e-09	1.34e-07	0.481645	0.67746	TRUE
Tnfrsf23	0	0.513	3.97	11.2	0.00163	0.00936	0.083149	0.160025	TRUE
Ccdc47	0	0.513	6.24	35.2	3.23e-07	6.1e-06	0.343653	0.502491	TRUE
Pepd	0	0.512	6.24	30	1.61e-06	2.43e-05	0.349845	0.543587	TRUE
Tm2d1	0	0.511	6.54	33.2	5.98e-07	1.04e-05	0.41088	0.606476	TRUE
Utrn	0	0.511	4.69	11.6	0.00137	0.00812	0.138877	0.257161	TRUE
Zdhhc21	0	0.51	5.08	16.9	0.000153	0.00124	0.177797	0.316936	TRUE
Npc2	0	0.51	9.63	59.6	6.1e-10	2.51e-08	0.936311	0.956413	TRUE
Plaur	0	0.509	8.71	19.7	5.37e-05	0.000504	0.800531	0.877335	TRUE
Plxnb2	0	0.509	5.02	11.3	0.00156	0.00903	0.165414	0.301993	TRUE
Psmd2	0	0.509	7.08	38.4	1.29e-07	2.7e-06	0.510394	0.725405	TRUE
0610012G03Rik	0	0.509	7.21	46.7	1.37e-08	3.83e-07	0.530296	0.734745	TRUE
Pfdn1	0	0.509	6.7	42.1	4.54e-08	1.08e-06	0.441398	0.633873	TRUE
Eif2b3	0	0.508	4.49	16.3	0.000198	0.00155	0.124724	0.223537	TRUE
Hibadh	0	0.508	5.42	31.2	1.08e-06	1.74e-05	0.224237	0.390411	TRUE
Fuom	0	0.508	5.91	26.8	4.47e-06	5.93e-05	0.285272	0.468244	TRUE
Ormdl1	0	0.507	4.48	16.6	0.000172	0.00137	0.121628	0.231009	TRUE
Ifitm3	0	0.506	5.15	7.17	0.0101	0.0434	0.174701	0.248443	TRUE
Ndufb6	0	0.505	7.64	37.1	1.85e-07	3.76e-06	0.641309	0.796389	TRUE
Atp13a2	0	0.504	7.13	27.9	3.07e-06	4.31e-05	0.505086	0.682441	TRUE
Eef2kmt	0	0.504	4.63	16.4	0.000186	0.00147	0.133569	0.242839	TRUE
Aip	0	0.504	5.39	29.4	1.91e-06	2.82e-05	0.221141	0.374844	TRUE
Ldha	0	0.503	8.76	40.3	7.46e-08	1.68e-06	0.823087	0.892902	TRUE
Ddt	0	0.503	5.97	33.5	5.39e-07	9.52e-06	0.309598	0.469489	TRUE
Litaf	0	0.503	7.32	38.8	1.15e-07	2.44e-06	0.563025	0.74533	TRUE
Alkbh3	0	0.502	4.66	15.7	0.000246	0.00187	0.135781	0.249066	TRUE
Sdc3	0	0.502	6.44	28.4	2.62e-06	3.76e-05	0.384785	0.540473	TRUE
Tspan17	0	0.502	3.62	8.17	0.0063	0.0293	0.0610349	0.12142	TRUE
Ndufb2	0	0.501	6.92	40.3	7.63e-08	1.71e-06	0.49801	0.6868	TRUE
Tmsb10	0	0.501	10.3	39.1	1.05e-07	2.26e-06	0.951349	0.951432	TRUE
Inpp5a	0	0.501	3.66	9.58	0.00329	0.0171	0.0659	0.127646	TRUE
Snx12	0	0.5	5.66	28.2	2.8e-06	3.99e-05	0.25962	0.429639	TRUE
Hexb	0	0.5	7.04	33.6	5.15e-07	9.18e-06	0.512605	0.696762	TRUE
Stx3	0	0.5	5.93	21.8	2.46e-05	0.000257	0.293233	0.470112	TRUE
Apip	0	0.499	5.13	19.9	4.96e-05	0.00047	0.174259	0.313823	TRUE
Slc35f6	0	0.499	5.46	23.8	1.24e-05	0.000143	0.230871	0.37609	TRUE
Lrpprc	0	0.498	4.27	9.83	0.00294	0.0155	0.103494	0.193026	TRUE
Arfgef2	0	0.497	4.96	17.8	0.000109	0.000929	0.15701	0.291407	TRUE
Arid3a	0	0.497	5.94	25.6	6.67e-06	8.37e-05	0.29854	0.476961	TRUE
Atp6v1h	0	0.496	6.11	26.9	4.31e-06	5.76e-05	0.3295	0.514321	TRUE
Smap1	0	0.496	7.35	52.3	3.33e-09	1.09e-07	0.588235	0.759029	TRUE
Scamp3	0	0.496	5.92	32	8.63e-07	1.44e-05	0.295444	0.486924	TRUE
Mtmr2	0	0.496	4.28	16.4	0.000191	0.0015	0.104379	0.200498	TRUE
Cux1	0	0.495	5.53	26.5	4.98e-06	6.5e-05	0.242371	0.396015	TRUE
6430548M08Rik	0	0.494	5.44	18.2	9.45e-05	0.000824	0.22866	0.379826	TRUE
Adk	0	0.494	4.84	19.4	5.86e-05	0.000545	0.153914	0.276463	TRUE
Wbp2	0	0.494	6.4	25.3	7.28e-06	9.03e-05	0.383901	0.57472	TRUE
Ndufa6	0	0.494	8.11	82.3	5.95e-12	4.48e-10	0.754091	0.867372	TRUE
Fcgr4	0	0.493	6.3	23.1	1.56e-05	0.000174	0.339673	0.468244	TRUE
Pirb	0	0.493	6.48	15.7	0.000246	0.00187	0.376382	0.58406	TRUE
Mapkapk2	0	0.492	6.9	21.9	2.39e-05	0.00025	0.479876	0.685554	TRUE
Ipo4	0	0.492	3.97	8.64	0.00505	0.0243	0.0849182	0.163761	TRUE
Exosc1	0	0.492	4.56	11.7	0.00129	0.0077	0.133127	0.243462	TRUE
Psmd1	0	0.491	6.58	35.1	3.37e-07	6.33e-06	0.42061	0.607098	TRUE
R3hdm1	0	0.491	5.91	36.1	2.45e-07	4.8e-06	0.281291	0.463263	TRUE
Slc35a2	0	0.491	3.78	9.09	0.0041	0.0205	0.075188	0.139477	TRUE
Atp6v0b	0	0.491	9.6	40.8	6.6e-08	1.51e-06	0.934542	0.952055	TRUE
Ptprj	0	0.489	4.81	12	0.00112	0.00681	0.150376	0.269614	TRUE
Coprs	0	0.489	4.28	10.6	0.00204	0.0114	0.105263	0.204234	TRUE
Ndufa13	0	0.489	8.62	66.3	1.41e-10	6.89e-09	0.817337	0.909714	TRUE
Ly75	0	0.488	7.68	26.7	4.6e-06	6.07e-05	0.620964	0.701743	TRUE
Rpl4	0	0.488	9.44	38.7	1.17e-07	2.48e-06	0.907121	0.940224	TRUE
Rpl12	0	0.487	10.8	53.7	2.4e-09	8.22e-08	0.972579	0.97198	TRUE
Tulp4	0	0.487	6.24	39.9	8.47e-08	1.86e-06	0.353826	0.532379	TRUE
2310061I04Rik	0	0.487	4.33	11.2	0.0016	0.00924	0.110128	0.202989	TRUE
Lman1	0	0.487	6.05	38.7	1.18e-07	2.5e-06	0.316232	0.482565	TRUE
Mff	0	0.486	6.3	45	2.13e-08	5.55e-07	0.376824	0.559153	TRUE
Dtnb	0	0.486	4.21	7.55	0.00846	0.0373	0.100398	0.182441	TRUE
Cd9	0	0.485	12.4	20.8	3.61e-05	0.00036	0.994693	0.984433	TRUE
Stam	0	0.484	4.07	11	0.00176	0.01	0.0897833	0.163138	TRUE
Zdhhc12	0	0.484	4.24	15.4	0.000279	0.00208	0.0995135	0.187422	TRUE
Tspan31	0	0.484	5.38	24.3	1.03e-05	0.000123	0.22291	0.371731	TRUE
Cerk	0	0.484	6.05	21	3.28e-05	0.000331	0.325077	0.511831	TRUE
Elob	0	0.484	8.58	46.7	1.36e-08	3.82e-07	0.81778	0.902864	TRUE
H1f0	0	0.483	5.76	18.7	7.81e-05	0.000699	0.233967	0.380448	TRUE
Ahnak	0	0.483	9.11	26	5.9e-06	7.53e-05	0.840778	0.893524	TRUE
Mospd1	0	0.482	5.47	21.5	2.74e-05	0.000283	0.225122	0.360523	TRUE
Kdm7a	0	0.482	5.62	14.5	0.000397	0.00282	0.237948	0.376712	TRUE
Eml2	0	0.482	4.36	11.9	0.00116	0.00704	0.111455	0.210461	TRUE
Tmed4	0	0.482	5.07	29.4	1.94e-06	2.86e-05	0.182663	0.316936	TRUE
Dhrs7	0	0.482	6.58	34.8	3.66e-07	6.78e-06	0.400265	0.572229	TRUE
Arel1	0	0.482	3.65	9.86	0.0029	0.0154	0.0654578	0.12142	TRUE
Ndufb9	0	0.482	8.53	54	2.23e-09	7.74e-08	0.824856	0.895392	TRUE
Frrs1	0	0.481	6.86	40.4	7.25e-08	1.63e-06	0.473242	0.684932	TRUE
Timm50	0	0.481	5.4	14.7	0.000371	0.00266	0.211853	0.371108	TRUE
Yif1b	0	0.481	5.77	30.7	1.27e-06	1.99e-05	0.276426	0.441469	TRUE
Rps12-ps3	0	0.481	5.23	19.8	5.08e-05	0.00048	0.201238	0.343088	TRUE
Lpgat1	0	0.48	4.47	9.76	0.00303	0.0159	0.115436	0.214819	TRUE
Golga4	0	0.48	6.56	23.5	1.35e-05	0.000154	0.404246	0.576588	TRUE
Pla2g6	0	0.48	3.7	8.52	0.00534	0.0255	0.0698806	0.125778	TRUE
Cacfd1	0	0.479	3.81	7	0.011	0.0463	0.0716497	0.141968	TRUE
Tgoln1	0	0.479	6.77	40	8.13e-08	1.8e-06	0.456877	0.625156	TRUE
Pgpep1	0	0.479	4.21	9.82	0.00295	0.0156	0.0995135	0.192403	TRUE
Sacm1l	0	0.479	4.86	18.9	7.2e-05	0.000652	0.16276	0.27335	TRUE
Pbdc1	0	0.478	6.35	18.3	9.19e-05	0.000807	0.352057	0.570984	TRUE
Serinc1	0	0.478	7.21	44.3	2.55e-08	6.46e-07	0.549757	0.730386	TRUE
Cyb561d2	0	0.478	4.31	9.1	0.0041	0.0205	0.108801	0.202366	TRUE
Manea	0	0.475	4.68	10.9	0.00183	0.0104	0.139319	0.237235	TRUE
Naxd	0	0.475	5.87	39.3	1.01e-07	2.18e-06	0.289253	0.46264	TRUE
Timm22	0	0.475	5.43	22.5	1.93e-05	0.000209	0.228218	0.371731	TRUE
Fxn	0	0.475	3.97	7.77	0.00759	0.0342	0.0849182	0.158157	TRUE
As3mt	0	0.475	4.1	12.3	0.00101	0.00624	0.0884564	0.169365	TRUE
Vti1a	0	0.475	5.05	17.7	0.000115	0.000971	0.176913	0.316314	TRUE
Phyh	0	0.474	4.86	23.3	1.49e-05	0.000168	0.160548	0.272105	TRUE
Selenof	0	0.474	8.31	30	1.59e-06	2.4e-05	0.769571	0.871108	TRUE
Ndufaf4	0	0.474	5.11	24	1.14e-05	0.000134	0.183989	0.321918	TRUE
Itga5	0	0.474	5.2	14.2	0.000458	0.00318	0.18797	0.332503	TRUE
Mgst2	0	0.473	5.97	10.9	0.00187	0.0105	0.276426	0.386675	TRUE
Sars	0	0.473	6.66	43.3	3.36e-08	8.23e-07	0.428571	0.615193	TRUE
Srm	0	0.473	5.41	13.9	0.000508	0.00347	0.207873	0.35056	TRUE
Calm3	0	0.473	8.64	39.1	1.06e-07	2.27e-06	0.811146	0.897883	TRUE
Snx18	0	0.473	5.62	15.9	0.00023	0.00176	0.251659	0.401619	TRUE
Fastk	0	0.472	4.68	19	6.91e-05	0.00063	0.144184	0.252802	TRUE
Vapa	0	0.472	7.84	45.3	1.94e-08	5.12e-07	0.693941	0.837484	TRUE
Nr1h3	0	0.471	5.58	14.6	0.000381	0.00272	0.237948	0.38792	TRUE
Acaca	0	0.471	3.72	9.48	0.00344	0.0177	0.0712074	0.13076	TRUE
Ifngr2	0	0.471	6.14	30.2	1.49e-06	2.27e-05	0.342769	0.496887	TRUE
Fer	0	0.471	3.43	8.52	0.00534	0.0255	0.0561698	0.108966	TRUE
Gtf2f2	0	0.47	5.41	18.7	7.79e-05	0.000698	0.225122	0.37858	TRUE
Dcxr	0	0.47	5.46	20.3	4.23e-05	0.000412	0.22291	0.372976	TRUE
Amdhd2	0	0.47	6.23	15.5	0.000266	0.00199	0.337904	0.52802	TRUE
Wwp1	0	0.469	5.33	19.4	6.05e-05	0.000559	0.209199	0.344956	TRUE
Vezt	0	0.469	3.63	7.71	0.00782	0.0349	0.0650155	0.122042	TRUE
Mrpl45	0	0.469	5.14	17.1	0.000145	0.00119	0.19195	0.326899	TRUE
Map4k4	0	0.468	6.4	16.5	0.000179	0.00142	0.364883	0.572852	TRUE
Fam120a	0	0.468	6.79	47.6	1.09e-08	3.17e-07	0.463512	0.652553	TRUE
Ergic2	0	0.467	5.91	27.8	3.21e-06	4.48e-05	0.29854	0.497509	TRUE
Mrpl23	0	0.467	7.32	49.3	7.13e-09	2.19e-07	0.575851	0.744707	TRUE
Acp2	0	0.466	5.78	23.8	1.21e-05	0.000141	0.280407	0.445205	TRUE
Morf4l2	0	0.466	6.82	44.9	2.19e-08	5.66e-07	0.470588	0.673724	TRUE
Sdhb	0	0.466	7.43	31.2	1.1e-06	1.77e-05	0.592658	0.749066	TRUE
Mmgt2	0	0.466	4.26	10.1	0.00262	0.0141	0.102609	0.196139	TRUE
Yae1d1	0	0.466	4.39	8.68	0.00496	0.0239	0.111455	0.201743	TRUE
Fam189a2	0	0.466	5.19	13.6	0.000589	0.00395	0.192835	0.302615	TRUE
Ndufb8	0	0.466	7.77	38.8	1.14e-07	2.43e-06	0.670942	0.805729	TRUE
Iscu	0	0.465	6.83	40.6	6.85e-08	1.55e-06	0.479434	0.653176	TRUE
2010107E04Rik	0	0.465	8.44	30.4	1.39e-06	2.14e-05	0.800531	0.9066	TRUE
Sec16a	0	0.464	4.77	14.3	0.000429	0.00301	0.150818	0.268991	TRUE
Cox5a	0	0.463	9.98	36.5	2.19e-07	4.37e-06	0.950022	0.959527	TRUE
Jkamp	0	0.463	5.72	30.3	1.46e-06	2.23e-05	0.270677	0.44396	TRUE
Cab39	0	0.462	6.94	44.7	2.3e-08	5.9e-07	0.505086	0.656289	TRUE
Pea15a	0	0.462	4.66	14	0.000493	0.00339	0.141088	0.246575	TRUE
Cycs	0	0.462	6.9	26.4	5.06e-06	6.59e-05	0.478992	0.67746	TRUE
Xrcc1	0	0.462	4.26	10.3	0.00242	0.0132	0.104379	0.193026	TRUE
Psmb3	0	0.462	7.79	53.8	2.32e-09	7.98e-08	0.660327	0.816314	TRUE
Cul2	0	0.462	4.85	19	6.94e-05	0.000632	0.160548	0.280199	TRUE
Ppip5k1	0	0.461	3.88	10	0.00268	0.0144	0.0747457	0.147572	TRUE
Slc7a2	0	0.461	8.77	23.8	1.22e-05	0.000142	0.803627	0.849315	TRUE
Ndufaf3	0	0.461	5.17	12.7	0.000833	0.00529	0.191508	0.336239	TRUE
Prorsd1	0	0.461	5.02	13.7	0.000561	0.00378	0.173817	0.293898	TRUE
Apool	0	0.46	5.56	20.6	3.84e-05	0.00038	0.242371	0.411582	TRUE
Rb1	0	0.46	5.54	24.4	9.87e-06	0.000118	0.235294	0.398506	TRUE
Gtf2h4	0	0.46	3.98	7.96	0.00694	0.0317	0.0871296	0.163761	TRUE
Clip1	0	0.459	4.73	16.2	0.000205	0.0016	0.147722	0.254047	TRUE
Pi4k2a	0	0.459	6.02	17.3	0.000134	0.00111	0.314905	0.481943	TRUE
Fam78b	0	0.458	4.1	7.72	0.00777	0.0347	0.0946484	0.165629	TRUE
Arpc2	0	0.457	10.5	45.9	1.67e-08	4.53e-07	0.977001	0.963885	TRUE
Grpel1	0	0.457	7.09	41.5	5.39e-08	1.26e-06	0.530739	0.703611	TRUE
Abcc5	0	0.457	7.31	20.6	3.9e-05	0.000385	0.574082	0.70797	TRUE
Bbip1	0	0.457	6.3	18.5	8.34e-05	0.00074	0.359133	0.561644	TRUE
Atf3	0	0.456	6.64	16.7	0.000164	0.00132	0.348076	0.493773	TRUE
Mfn2	0	0.456	4.14	12.9	0.000762	0.00491	0.0977444	0.176837	TRUE
P4ha1	0	0.456	4.68	17.4	0.000126	0.00105	0.138434	0.252179	TRUE
Acot13	0	0.456	6.19	28.4	2.68e-06	3.84e-05	0.345422	0.532379	TRUE
Atp6v0e	0	0.456	9.79	34.8	3.64e-07	6.75e-06	0.940292	0.955168	TRUE
Cmtm6	0	0.455	5.44	20.1	4.64e-05	0.000445	0.237948	0.376712	TRUE
Trappc6b	0	0.455	6.65	37.1	1.89e-07	3.82e-06	0.444051	0.599626	TRUE
Nars	0	0.455	6.68	23.9	1.2e-05	0.00014	0.448474	0.611457	TRUE
Lactb2	0	0.454	4.07	8.88	0.00453	0.0222	0.0875719	0.17061	TRUE
Atp5c1	0	0.454	8.72	45.4	1.92e-08	5.07e-07	0.82176	0.902242	TRUE
Mrpl35	0	0.454	6.2	23.3	1.45e-05	0.000165	0.349845	0.522416	TRUE
Amd1	0	0.454	3.91	11	0.00175	0.00998	0.083149	0.146326	TRUE
Abhd4	0	0.454	4.21	11.8	0.00124	0.00743	0.100398	0.188667	TRUE
Plekho2	0	0.454	5.91	25.2	7.63e-06	9.41e-05	0.29854	0.474471	TRUE
Naa25	0	0.453	4.4	11	0.00172	0.0098	0.119416	0.203611	TRUE
Atp5g1	0	0.453	8.87	35.9	2.63e-07	5.11e-06	0.832375	0.910336	TRUE
Myo1f	0	0.453	7.28	23.5	1.39e-05	0.000158	0.555949	0.726027	TRUE
Nkiras1	0	0.452	3.51	9.22	0.00388	0.0196	0.0605927	0.115193	TRUE
Mbnl2	0	0.452	6.58	33.3	5.8e-07	1.02e-05	0.421937	0.598381	TRUE
Txnl4a	0	0.452	6.05	22.5	1.95e-05	0.000211	0.314905	0.486924	TRUE
2900097C17Rik	0	0.451	7.04	31.8	9.05e-07	1.5e-05	0.521008	0.655044	TRUE
Lamtor5	0	0.451	7.4	48.7	8.11e-09	2.44e-07	0.597523	0.753425	TRUE
Atp6v0d1	0	0.451	7.76	34.3	4.21e-07	7.7e-06	0.666519	0.8132	TRUE
Mrps7	0	0.451	5.91	22.4	2.02e-05	0.000218	0.306502	0.478829	TRUE
Pitrm1	0	0.451	4.71	16.7	0.000168	0.00134	0.143742	0.260274	TRUE
Mpp5	0	0.451	3.71	8.32	0.00586	0.0275	0.0659	0.126401	TRUE
Ifnar1	0	0.451	4.18	7.09	0.0105	0.0448	0.0981866	0.174346	TRUE
Aurkaip1	0	0.45	7.71	36.9	1.97e-07	3.97e-06	0.655462	0.797011	TRUE
Tom1	0	0.45	4.57	10.6	0.00209	0.0116	0.131358	0.238481	TRUE
Trappc2l	0	0.45	7.79	44.7	2.29e-08	5.9e-07	0.671384	0.800747	TRUE
Vps11	0	0.45	5.42	18.2	9.34e-05	0.000817	0.229987	0.382939	TRUE
Spg21	0	0.45	6.51	40.2	7.74e-08	1.73e-06	0.408669	0.604608	TRUE
1110008F13Rik	0	0.449	7.85	38	1.43e-07	2.98e-06	0.678461	0.818182	TRUE
Tstd3	0	0.449	4.15	7.8	0.00749	0.0338	0.0995135	0.180573	TRUE
Ccdc107	0	0.449	4.76	18.8	7.38e-05	0.000665	0.146395	0.268991	TRUE
Tpm4	0	0.449	6.97	27.6	3.46e-06	4.78e-05	0.483857	0.67746	TRUE
Eef1e1	0	0.449	5.75	14.7	0.00037	0.00265	0.277311	0.415318	TRUE
Pmpca	0	0.448	4.93	18.7	7.86e-05	0.000703	0.168067	0.291407	TRUE
Emc4	0	0.448	6.16	22.1	2.24e-05	0.000238	0.333923	0.52802	TRUE
Ilvbl	0	0.448	5.11	20.2	4.44e-05	0.000429	0.187528	0.326899	TRUE
Ndufs6	0	0.448	7.74	33.8	4.85e-07	8.73e-06	0.676249	0.833126	TRUE
Ncbp2	0	0.448	5.33	14.1	0.000471	0.00326	0.214949	0.362391	TRUE
Clpp	0	0.448	5.56	23.5	1.37e-05	0.000156	0.243697	0.408468	TRUE
Stx4a	0	0.447	6.57	29.2	2.08e-06	3.04e-05	0.434321	0.61457	TRUE
Wars	0	0.447	4.92	13.6	0.000582	0.0039	0.168067	0.272105	TRUE
Tbc1d24	0	0.447	3.93	7.51	0.00862	0.0378	0.0804954	0.155666	TRUE
Gpr89	0	0.446	4	8.36	0.00576	0.0271	0.0897833	0.165629	TRUE
Psma3	0	0.446	8.46	45.8	1.71e-08	4.61e-07	0.799646	0.884807	TRUE
Kif5b	0	0.446	8.03	68.1	9.6e-11	4.93e-09	0.722689	0.826899	TRUE
Mdh2	0	0.445	7.84	46.4	1.46e-08	4.04e-07	0.665192	0.821918	TRUE
Lrrfip2	0	0.445	6.76	28.7	2.44e-06	3.52e-05	0.448916	0.636986	TRUE
B230307C23Rik	0	0.445	4.21	7.51	0.00859	0.0377	0.100398	0.178705	TRUE
Fech	0	0.445	4.5	10.2	0.00254	0.0138	0.125166	0.224782	TRUE
C330007P06Rik	0	0.444	5.38	22.9	1.67e-05	0.000184	0.226006	0.360523	TRUE
Rcan3	0	0.444	4.18	11.3	0.00153	0.00894	0.101725	0.186177	TRUE
Coa4	0	0.443	4.62	7.68	0.00794	0.0353	0.134896	0.239103	TRUE
Rgs10	0	0.443	5.82	18	0.000101	0.00087	0.279522	0.424035	TRUE
Plin2	0	0.442	10.7	26.6	4.81e-06	6.32e-05	0.965502	0.969489	TRUE
Casp4	0	0.442	5.2	13.6	0.00059	0.00395	0.183989	0.316936	TRUE
Lonp1	0	0.442	4.88	11	0.00172	0.00982	0.163644	0.284558	TRUE
Upf3b	0	0.441	6.09	25.7	6.54e-06	8.23e-05	0.305617	0.456413	TRUE
Psmb4	0	0.441	8.12	40	8.22e-08	1.81e-06	0.754976	0.855542	TRUE
Pyurf	0	0.441	4.28	10.2	0.00254	0.0138	0.107917	0.183064	TRUE
Cln5	0	0.441	6.33	31.7	9.32e-07	1.54e-05	0.353826	0.5467	TRUE
Idh3a	0	0.441	5.28	17.3	0.000133	0.0011	0.202123	0.347447	TRUE
Chchd6	0	0.44	4.22	10.2	0.00247	0.0134	0.0999558	0.188667	TRUE
Cited2	0	0.44	5.95	8.68	0.00496	0.0239	0.276869	0.364259	TRUE
Dld	0	0.44	6.29	36.5	2.21e-07	4.4e-06	0.365325	0.552304	TRUE
Npc1	0	0.44	7.03	19.9	4.89e-05	0.000464	0.504644	0.648194	TRUE
Ctps2	0	0.439	4.71	13.8	0.000527	0.00358	0.145069	0.257783	TRUE
Cd300lf	0	0.439	7.67	53.9	2.28e-09	7.89e-08	0.639982	0.755293	TRUE
Smim10l1	0	0.438	5.76	22.3	2.08e-05	0.000223	0.273773	0.432752	TRUE
Agpat3	0	0.437	4.77	9.58	0.00329	0.0171	0.150818	0.255293	TRUE
R3hdm2	0	0.437	5.93	13.8	0.00054	0.00366	0.300752	0.44396	TRUE
Iqsec1	0	0.436	6.98	27.3	3.77e-06	5.14e-05	0.495798	0.672478	TRUE
mt-Atp6	0	0.436	13.4	36.1	2.52e-07	4.92e-06	0.988501	0.980697	TRUE
Tyrobp	0	0.435	11.6	40.9	6.31e-08	1.45e-06	0.985847	0.989415	TRUE
Gtpbp8	0	0.435	4.6	9.57	0.00331	0.0172	0.132242	0.231631	TRUE
Tm2d3	0	0.434	5.45	20.4	4.09e-05	0.000401	0.235736	0.384807	TRUE
Lmbrd2	0	0.434	4.72	11.8	0.00122	0.00733	0.144626	0.250311	TRUE
Sdhaf4	0	0.433	5.71	18.2	9.42e-05	0.000822	0.264927	0.429016	TRUE
Fcer1g	0	0.433	11.3	46.4	1.49e-08	4.11e-07	0.982751	0.985679	TRUE
Bccip	0	0.433	5.99	21.4	2.87e-05	0.000295	0.316232	0.487547	TRUE
Slc38a7	0	0.433	4	7.04	0.0108	0.0456	0.0906678	0.15878	TRUE
Sfxn1	0	0.433	6.04	19.7	5.44e-05	0.00051	0.311367	0.484433	TRUE
Rnf213	0	0.432	4.19	10.2	0.00249	0.0135	0.0995135	0.175592	TRUE
Mrpl58	0	0.431	6.01	20.9	3.41e-05	0.000343	0.310924	0.493151	TRUE
Zfp516	0	0.431	4.12	9.6	0.00327	0.017	0.0915524	0.166874	TRUE
Lamtor3	0	0.43	7.03	34	4.6e-07	8.33e-06	0.512605	0.679328	TRUE
Aff1	0	0.43	5.33	14.7	0.00037	0.00265	0.206546	0.352428	TRUE
Gfm2	0	0.43	3.48	7.19	0.01	0.0429	0.0592658	0.112702	TRUE
Ndufa7	0	0.43	8.32	46.1	1.58e-08	4.32e-07	0.78682	0.882316	TRUE
Tifa	0	0.429	4.2	8.47	0.00548	0.026	0.0964175	0.181818	TRUE
Pdlim5	0	0.429	5.79	27.4	3.72e-06	5.09e-05	0.282618	0.429639	TRUE
Zfp787	0	0.429	4.49	11.3	0.00155	0.009	0.124281	0.225405	TRUE
Desi1	0	0.429	4.2	12.3	0.00101	0.00626	0.0999558	0.183686	TRUE
Cacul1	0	0.429	5.28	24.7	8.98e-06	0.000109	0.211411	0.358032	TRUE
Cog6	0	0.428	4.05	11.3	0.00159	0.00918	0.0933215	0.166874	TRUE
Dip2a	0	0.428	4.87	13.7	0.00056	0.00377	0.165414	0.284558	TRUE
Ncf4	0	0.428	5.88	13.4	0.000637	0.00419	0.276426	0.418431	TRUE
Vegfb	0	0.427	4.97	11.3	0.00154	0.00895	0.160991	0.275841	TRUE
Sms	0	0.426	5.38	13.2	0.000674	0.00441	0.217161	0.349938	TRUE
C1galt1	0	0.426	5.16	14.3	0.000426	0.00299	0.199912	0.307597	TRUE
Mcoln1	0	0.426	4.38	10.2	0.00246	0.0134	0.117205	0.210461	TRUE
Dph3	0	0.426	6.72	26.1	5.6e-06	7.21e-05	0.464396	0.636986	TRUE
Vwa5a	0	0.426	5.76	18	0.000101	0.000868	0.272004	0.424658	TRUE
Sar1b	0	0.426	6.5	31.2	1.08e-06	1.74e-05	0.406457	0.580946	TRUE
Grn	0	0.426	8.91	25.9	6.02e-06	7.67e-05	0.844317	0.896638	TRUE
Cnih4	0	0.425	7.52	34.4	4.12e-07	7.57e-06	0.5931	0.761519	TRUE
Sphk2	0	0.425	4.46	9.71	0.0031	0.0163	0.127377	0.221046	TRUE
0610010F05Rik	0	0.425	4.58	13	0.000736	0.00476	0.12782	0.227895	TRUE
Ddx1	0	0.425	5.4	19.7	5.33e-05	0.000501	0.222468	0.37609	TRUE
Sft2d3	0	0.425	4.3	7.13	0.0103	0.0441	0.107475	0.188667	TRUE
Vapb	0	0.424	6.22	25.8	6.33e-06	8.01e-05	0.360018	0.545455	TRUE
Nme1	0	0.424	8.61	23.2	1.51e-05	0.00017	0.811588	0.894147	TRUE
Nucb1	0	0.423	6.25	30.9	1.2e-06	1.91e-05	0.369306	0.519925	TRUE
Ttyh2	0	0.423	5.75	19	6.96e-05	0.000633	0.278195	0.424035	TRUE
Utp15	0	0.423	4.42	10.1	0.00264	0.0142	0.118532	0.202989	TRUE
Inf2	0	0.423	4.96	13.6	0.000589	0.00394	0.173817	0.281445	TRUE
Tmem9b	0	0.422	6.1	27	4.22e-06	5.65e-05	0.335692	0.524907	TRUE
Foxo3	0	0.422	4.24	7.1	0.0105	0.0445	0.105705	0.186177	TRUE
Psmc6	0	0.422	6.79	26.1	5.55e-06	7.15e-05	0.465723	0.6401	TRUE
Atp6v0a1	0	0.422	6.35	18.3	9.16e-05	0.000805	0.376382	0.559776	TRUE
Rhbdf2	0	0.422	5.15	14.2	0.000457	0.00318	0.191066	0.32939	TRUE
Akr1e1	0	0.422	3.9	7.73	0.00774	0.0346	0.0804954	0.152553	TRUE
Naip2	0	0.422	6.45	20	4.82e-05	0.000459	0.402919	0.572229	TRUE
Mrps18a	0	0.422	6.29	22.9	1.67e-05	0.000184	0.372402	0.554172	TRUE
mt-Nd6	0	0.422	5.27	11.9	0.00118	0.00716	0.191066	0.286426	TRUE
Ssu72	0	0.421	7.78	38.5	1.27e-07	2.66e-06	0.686422	0.816936	TRUE
Cox18	0	0.421	4.03	7.75	0.00768	0.0345	0.0888987	0.166874	TRUE
Ndufa5	0	0.421	7.42	34	4.69e-07	8.47e-06	0.610792	0.776463	TRUE
Adam9	0	0.421	5.46	11.4	0.00147	0.00861	0.23441	0.373599	TRUE
Kpna1	0	0.42	5.5	20.4	4.12e-05	0.000403	0.237948	0.392279	TRUE
H2-T23	0	0.42	6.54	9.95	0.00279	0.0149	0.371517	0.533001	TRUE
Zfand5	0	0.42	7.58	30.5	1.36e-06	2.11e-05	0.625829	0.757161	TRUE
Dctn3	0	0.419	7.49	47.8	1.02e-08	2.97e-07	0.62008	0.765878	TRUE
Fez2	0	0.419	3.92	9.02	0.00424	0.021	0.0822645	0.150062	TRUE
Slc43a3	0	0.418	4.69	8.01	0.00678	0.0311	0.128262	0.217933	TRUE
1700037H04Rik	0	0.418	4.51	10.6	0.00213	0.0118	0.126493	0.224782	TRUE
C1galt1c1	0	0.418	4.62	8.69	0.00494	0.0238	0.130473	0.230386	TRUE
Naxe	0	0.418	6.07	18.1	9.75e-05	0.000847	0.330827	0.508095	TRUE
Tm9sf4	0	0.417	5.42	17.1	0.000145	0.00118	0.228218	0.377958	TRUE
Bag1	0	0.417	7.4	45.2	2.02e-08	5.31e-07	0.615215	0.76401	TRUE
Mapre3	0	0.417	4.33	8.46	0.00549	0.0261	0.114109	0.193649	TRUE
Abcb10	0	0.417	4.05	8.03	0.00672	0.0309	0.0911101	0.158157	TRUE
Lgals3bp	0	0.417	5.81	15.3	0.000285	0.00211	0.270234	0.393524	TRUE
Zdhhc6	0	0.417	4.96	13.3	0.000656	0.00431	0.169394	0.290162	TRUE
B4galt1	0	0.416	6.76	29.9	1.62e-06	2.43e-05	0.466608	0.627646	TRUE
Ybx3	0	0.416	6.66	21.2	3.11e-05	0.000316	0.420168	0.589041	TRUE
Ube2m	0	0.416	6.64	24.7	9.15e-06	0.000111	0.440071	0.609589	TRUE
Cd37	0	0.416	5.26	13.3	0.000643	0.00423	0.195931	0.325654	TRUE
Thyn1	0	0.416	5.47	14.6	0.000385	0.00274	0.233525	0.381071	TRUE
Gna13	0	0.416	7	31.8	9.02e-07	1.5e-05	0.513047	0.684932	TRUE
Ly96	0	0.415	4.27	6.94	0.0113	0.0475	0.10659	0.191158	TRUE
Tigd2	0	0.415	4.91	16.2	0.0002	0.00157	0.154356	0.278954	TRUE
Mgrn1	0	0.415	4.95	11.9	0.00118	0.00713	0.170279	0.297634	TRUE
Ppp1r2	0	0.415	6.77	33.6	5.23e-07	9.3e-06	0.4613	0.656289	TRUE
Mrpl44	0	0.414	4.21	8.48	0.00544	0.0259	0.105705	0.181818	TRUE
Surf1	0	0.414	4.94	15	0.000326	0.00238	0.164087	0.288917	TRUE
Tbcb	0	0.414	7.66	35.2	3.28e-07	6.17e-06	0.662096	0.791407	TRUE
Mvp	0	0.414	6.35	17.6	0.000119	0.001	0.378594	0.56538	TRUE
Map2k2	0	0.414	6.72	22.9	1.66e-05	0.000183	0.455108	0.635741	TRUE
Tmem55a	0	0.413	4.57	10.6	0.00209	0.0116	0.130473	0.22665	TRUE
Rps19	0	0.413	11.5	48.4	8.95e-09	2.67e-07	0.992039	0.990037	TRUE
Uqcrc2	0	0.413	7.05	35.8	2.69e-07	5.19e-06	0.532065	0.714197	TRUE
Dnajc13	0	0.413	5.43	23.1	1.58e-05	0.000176	0.241044	0.377335	TRUE
Rpp30	0	0.413	4.61	10.5	0.00215	0.0119	0.136223	0.239103	TRUE
Orc3	0	0.412	4.35	10.9	0.00183	0.0104	0.114551	0.206725	TRUE
9530068E07Rik	0	0.412	6.48	29.9	1.64e-06	2.46e-05	0.417072	0.592154	TRUE
Pdxk	0	0.411	4.49	15	0.000322	0.00236	0.126935	0.211706	TRUE
Vdac3	0	0.411	6.93	23	1.65e-05	0.000182	0.496241	0.656289	TRUE
Trappc4	0	0.411	7.02	26.1	5.61e-06	7.22e-05	0.521451	0.695517	TRUE
Cox7c	0	0.411	9.65	47.1	1.24e-08	3.54e-07	0.937196	0.951432	TRUE
Ifi27	0	0.411	6.43	26.6	4.81e-06	6.32e-05	0.371075	0.486924	TRUE
Ndufb3	0	0.41	7.75	31.6	9.52e-07	1.56e-05	0.697921	0.815691	TRUE
Mrpl46	0	0.41	5.08	13.4	0.000628	0.00414	0.186643	0.328767	TRUE
Dnajc21	0	0.41	5.81	18.9	7.21e-05	0.000652	0.282618	0.432752	TRUE
Tmem208	0	0.409	6.78	32.6	7.13e-07	1.22e-05	0.474126	0.651308	TRUE
Romo1	0	0.408	7.62	32.4	7.55e-07	1.28e-05	0.662981	0.803238	TRUE
Plxnd1	0	0.408	5.23	13.2	0.000698	0.00454	0.195046	0.317559	TRUE
Nf2	0	0.408	3.8	7.3	0.00953	0.0411	0.0773994	0.14259	TRUE
Ankrd40	0	0.408	5.45	14.6	0.000389	0.00277	0.236179	0.36675	TRUE
Psma6	0	0.408	7.91	30.5	1.34e-06	2.09e-05	0.704556	0.818804	TRUE
Plin3	0	0.408	6.54	20.1	4.53e-05	0.000435	0.394958	0.60274	TRUE
Ndufs1	0	0.407	5.64	31.2	1.09e-06	1.75e-05	0.259177	0.418431	TRUE
Sdhc	0	0.407	6.68	24.7	8.97e-06	0.000109	0.458204	0.656289	TRUE
Cct3	0	0.407	6.87	22.2	2.17e-05	0.000232	0.484299	0.643213	TRUE
Slc25a51	0	0.407	5.01	12.8	0.000795	0.00509	0.175144	0.297634	TRUE
Alkbh6	0	0.406	4.13	9.45	0.00349	0.0179	0.0950907	0.17995	TRUE
Havcr2	0	0.406	5.16	12.7	0.000849	0.00538	0.192393	0.311333	TRUE
Cfl2	0	0.406	4.68	11.9	0.00117	0.00708	0.142415	0.240349	TRUE
Ext1	0	0.406	4.91	14.1	0.000463	0.00321	0.165856	0.280822	TRUE
Napg	0	0.406	6.3	25.5	6.79e-06	8.51e-05	0.373728	0.562267	TRUE
Tmx3	0	0.406	6.25	17.5	0.000123	0.00103	0.363556	0.507472	TRUE
Ubtd1	0	0.406	5.19	14.8	0.000348	0.00252	0.201238	0.33873	TRUE
Edf1	0	0.405	8.21	30	1.61e-06	2.43e-05	0.741707	0.856787	TRUE
Zdhhc20	0	0.405	6.06	20.9	3.45e-05	0.000346	0.332596	0.493773	TRUE
Atp5l	0	0.405	9.79	44.7	2.29e-08	5.9e-07	0.952676	0.963263	TRUE
Tank	0	0.404	5.49	16.1	0.000214	0.00166	0.237063	0.387298	TRUE
Selenot	0	0.404	6.95	32.9	6.42e-07	1.11e-05	0.522335	0.691781	TRUE
Afg3l1	0	0.404	5.46	15.7	0.000244	0.00185	0.235294	0.391034	TRUE
Hspd1	0	0.403	7.53	24.9	8.52e-06	0.000104	0.609023	0.749066	TRUE
Stom	0	0.403	6.14	16.7	0.000166	0.00133	0.340557	0.504359	TRUE
Atp6v1b2	0	0.403	8.27	24.6	9.36e-06	0.000113	0.792127	0.855542	TRUE
Cd81	0	0.401	8.18	13.7	0.000547	0.0037	0.750553	0.787049	TRUE
Ndufb4	0	0.401	7.88	46	1.64e-08	4.45e-07	0.706767	0.826276	TRUE
Glipr2	0	0.4	6.37	24.9	8.38e-06	0.000103	0.371959	0.55604	TRUE
Cox6a1	0	0.4	8.64	31.3	1.05e-06	1.7e-05	0.845644	0.909091	TRUE
Braf	0	0.4	4.96	16.2	0.000205	0.0016	0.179124	0.288917	TRUE
Dctn6	0	0.4	5.25	18.8	7.4e-05	0.000667	0.20743	0.344956	TRUE
Lcp1	0	0.4	10	38.7	1.18e-07	2.49e-06	0.944715	0.945828	TRUE
Uqcrc1	0	0.4	6.93	19	6.9e-05	0.00063	0.485626	0.65878	TRUE
Pwp1	0	0.399	4.35	8.1	0.0065	0.0301	0.11234	0.196762	TRUE
Srpk2	0	0.398	6.02	30	1.59e-06	2.41e-05	0.322424	0.482565	TRUE
Pcbd2	0	0.398	6.36	23.6	1.32e-05	0.000151	0.378594	0.575965	TRUE
Immp1l	0	0.397	5.78	14.6	0.000382	0.00273	0.283503	0.43213	TRUE
Il13ra1	0	0.397	5.59	12.5	0.000918	0.00574	0.248563	0.39477	TRUE
Sympk	0	0.397	4.82	8.47	0.00547	0.026	0.161433	0.270859	TRUE
Ccdc90b	0	0.397	4.89	16.4	0.000185	0.00146	0.166298	0.270859	TRUE
Katnbl1	0	0.396	4.64	12.8	0.000817	0.00521	0.136665	0.232877	TRUE
Slc35a3	0	0.396	4.8	9.88	0.00287	0.0152	0.153914	0.270237	TRUE
Ethe1	0	0.396	4.88	8.82	0.00466	0.0227	0.163644	0.274595	TRUE
Isca2	0	0.396	5.45	19.2	6.54e-05	0.0006	0.230429	0.38543	TRUE
Fam98b	0	0.395	4.97	9.31	0.00372	0.0189	0.177797	0.291407	TRUE
Rtf2	0	0.395	6.49	37.4	1.7e-07	3.5e-06	0.420168	0.588418	TRUE
Krtcap2	0	0.395	8.03	23.3	1.49e-05	0.000168	0.692614	0.801993	TRUE
Piezo1	0	0.395	5.32	11.5	0.00141	0.00833	0.219372	0.351183	TRUE
Mrs2	0	0.395	4.37	8.61	0.00512	0.0246	0.114551	0.189913	TRUE
Tbc1d22a	0	0.395	4.5	8.46	0.00549	0.0261	0.130031	0.222914	TRUE
Jak1	0	0.394	6.8	33.3	5.8e-07	1.02e-05	0.477665	0.638232	TRUE
Rbx1	0	0.394	8.53	35	3.41e-07	6.38e-06	0.816011	0.89477	TRUE
Vma21	0	0.393	6.26	27.1	4.03e-06	5.43e-05	0.371517	0.551059	TRUE
Evi5	0	0.393	5.67	15.4	0.000281	0.00209	0.25962	0.386052	TRUE
Cnn2	0	0.393	4.6	8.49	0.00543	0.0258	0.133569	0.221046	TRUE
Ei24	0	0.393	5.78	21.2	3.04e-05	0.00031	0.290579	0.451432	TRUE
Eif2b5	0	0.393	4.72	9.82	0.00296	0.0156	0.148607	0.259651	TRUE
Zfp994	0	0.393	4.07	7.25	0.00977	0.042	0.0884564	0.165629	TRUE
Spire1	0	0.393	5.22	11.2	0.00163	0.00936	0.194162	0.323163	TRUE
Mrpl41	0	0.392	6.33	12.2	0.00103	0.00636	0.386555	0.536737	TRUE
Fkbp1a	0	0.392	7.51	23.8	1.23e-05	0.000143	0.616541	0.770859	TRUE
Tmem184b	0	0.392	5.34	13.5	0.000606	0.00403	0.228218	0.364882	TRUE
Snx27	0	0.391	6.39	23.1	1.55e-05	0.000174	0.388324	0.56538	TRUE
Micu1	0	0.391	4.68	9.85	0.00292	0.0155	0.145511	0.249066	TRUE
Cln8	0	0.391	5.28	13.1	0.000704	0.00458	0.209199	0.343088	TRUE
Scd2	0	0.391	5.25	7.7	0.00786	0.035	0.187528	0.255293	TRUE
Fam102b	0	0.39	4.75	8.64	0.00506	0.0244	0.142415	0.232877	TRUE
Dlgap4	0	0.389	5.37	11.2	0.00161	0.00927	0.227333	0.36924	TRUE
Ndufs3	0	0.388	6.91	31.5	9.95e-07	1.62e-05	0.494471	0.66127	TRUE
Rragc	0	0.388	7.16	24.4	1.01e-05	0.00012	0.56391	0.719178	TRUE
Lamtor1	0	0.388	7.58	29.9	1.65e-06	2.48e-05	0.635559	0.770859	TRUE
Dohh	0	0.388	5.13	10.5	0.00221	0.0122	0.195489	0.328767	TRUE
Snap29	0	0.388	5.4	12.7	0.000831	0.00528	0.235294	0.36675	TRUE
Tecpr1	0	0.387	5.09	7.59	0.00829	0.0366	0.178682	0.302615	TRUE
Pfn1	0	0.387	10.3	22.7	1.78e-05	0.000195	0.967271	0.971357	TRUE
Dgkz	0	0.386	5.7	9.47	0.00345	0.0177	0.27333	0.42279	TRUE
Ndufa1	0	0.386	7.61	25.1	7.83e-06	9.64e-05	0.657674	0.799502	TRUE
Uqcrb	0	0.386	9.22	19.5	5.78e-05	0.000538	0.902698	0.93462	TRUE
Tmem120a	0	0.385	6.18	10.6	0.00209	0.0116	0.351172	0.519303	TRUE
Zfp655	0	0.385	5.45	16.3	0.000198	0.00155	0.233083	0.386052	TRUE
Mrpl19	0	0.385	4.74	11	0.00171	0.00978	0.150818	0.259029	TRUE
Aup1	0	0.385	6.22	14.3	0.000431	0.00302	0.365767	0.531756	TRUE
Cog7	0	0.385	4.84	10.9	0.00183	0.0103	0.161875	0.269614	TRUE
Vps13a	0	0.385	4.83	9.24	0.00384	0.0194	0.153472	0.261519	TRUE
Naa20	0	0.384	6.01	11.7	0.00127	0.00758	0.310924	0.476961	TRUE
Atp6v1f	0	0.384	9.03	44.7	2.28e-08	5.9e-07	0.88368	0.928394	TRUE
Eif1	0	0.384	10.7	38.4	1.3e-07	2.72e-06	0.977001	0.981943	TRUE
Prr13	0	0.384	8.11	30.2	1.48e-06	2.26e-05	0.752322	0.817559	TRUE
Sbno1	0	0.383	6.54	28	3.01e-06	4.23e-05	0.415303	0.594022	TRUE
Gm9844	0	0.383	4.85	9.85	0.00291	0.0154	0.161875	0.277086	TRUE
Ak6	0	0.383	5.65	10.8	0.00189	0.0107	0.256524	0.414072	TRUE
Ak3	0	0.383	4.99	13.6	0.000577	0.00387	0.176471	0.293898	TRUE
H2-D1	0	0.382	10.2	22.6	1.87e-05	0.000204	0.948695	0.966999	TRUE
2310039H08Rik	0	0.382	4.78	13.6	0.000579	0.00389	0.153914	0.253425	TRUE
Lnpk	0	0.381	4.45	7	0.011	0.0464	0.120743	0.199253	TRUE
Rnf13	0	0.381	6.75	20.4	4.18e-05	0.000408	0.465281	0.630137	TRUE
Myl6	0	0.381	10.5	33.5	5.33e-07	9.45e-06	0.977886	0.98132	TRUE
Sptlc1	0	0.381	5.03	16.8	0.000163	0.00131	0.186643	0.303238	TRUE
Irf2bpl	0	0.381	5.25	12.6	0.00088	0.00553	0.204334	0.323786	TRUE
Rfk	0	0.381	5.17	16	0.000217	0.00168	0.201681	0.333126	TRUE
Klf2	0	0.38	7.4	7.07	0.0106	0.045	0.485626	0.625778	TRUE
Golim4	0	0.379	5.43	13.1	0.000725	0.00469	0.22866	0.342466	TRUE
Dlat	0	0.378	5.32	14.8	0.000358	0.00259	0.220699	0.3599	TRUE
Psmg1	0	0.378	4.37	9.08	0.00413	0.0206	0.118532	0.209215	TRUE
Rps2	0	0.378	10	26.8	4.5e-06	5.96e-05	0.948253	0.959527	TRUE
Smim26	0	0.377	5.31	11.2	0.00158	0.00915	0.216718	0.354919	TRUE
Gtf2h1	0	0.377	5.73	17.9	0.000105	0.000902	0.26935	0.42528	TRUE
Nptn	0	0.377	6.79	25.2	7.67e-06	9.44e-05	0.471915	0.650685	TRUE
Susd6	0	0.377	5.5	13.5	0.000599	0.00399	0.250332	0.381071	TRUE
Zcrb1	0	0.377	7.52	32.3	7.73e-07	1.31e-05	0.658116	0.763387	TRUE
Actr3	0	0.376	9.07	52.6	3.11e-09	1.03e-07	0.894295	0.937733	TRUE
Ivns1abp	0	0.376	7.5	37.2	1.81e-07	3.69e-06	0.602388	0.742839	TRUE
Spaca9	0	0.376	4.41	7.69	0.00789	0.0351	0.111897	0.196762	TRUE
Furin	0	0.376	6.8	15.1	0.000314	0.0023	0.478549	0.617684	TRUE
Rabgap1	0	0.375	4.44	10.2	0.00246	0.0134	0.125166	0.218555	TRUE
4930402H24Rik	0	0.375	4.04	7.58	0.00832	0.0368	0.092437	0.162516	TRUE
Glrx3	0	0.375	7.32	23.4	1.41e-05	0.00016	0.586908	0.747821	TRUE
Abcb7	0	0.373	4.73	10.1	0.00264	0.0142	0.146838	0.257783	TRUE
Rusc2	0	0.373	4.22	6.82	0.012	0.0498	0.105263	0.182441	TRUE
Tsg101	0	0.373	6.31	27.9	3.11e-06	4.35e-05	0.388766	0.552927	TRUE
Derl1	0	0.373	7.03	33.2	5.89e-07	1.03e-05	0.532508	0.676837	TRUE
Afg3l2	0	0.373	4.78	11.7	0.00131	0.0078	0.157452	0.250311	TRUE
Hdhd2	0	0.373	4.45	8.02	0.00676	0.0311	0.121628	0.216687	TRUE
Cmpk1	0	0.372	8.25	23.2	1.5e-05	0.000168	0.778859	0.874844	TRUE
Macf1	0	0.372	7.24	14.8	0.000351	0.00254	0.560814	0.724782	TRUE
Ubxn2a	0	0.372	5.21	14.3	0.000427	0.003	0.202565	0.334371	TRUE
Mettl5	0	0.371	4.8	10.7	0.00196	0.011	0.155241	0.26401	TRUE
Rad23b	0	0.371	6.09	17	0.000148	0.0012	0.343653	0.508095	TRUE
Cmas	0	0.371	6.14	21.4	2.87e-05	0.000295	0.358691	0.513699	TRUE
Tollip	0	0.371	5.43	10.9	0.00186	0.0105	0.242813	0.371108	TRUE
Med6	0	0.371	4.41	7.07	0.0107	0.0452	0.124724	0.206725	TRUE
Calm1	0	0.371	10.9	23.2	1.49e-05	0.000168	0.977444	0.980075	TRUE
Eif2s2	0	0.37	8.37	23.7	1.29e-05	0.000148	0.754091	0.876712	TRUE
Cox6c	0	0.37	9.64	36.6	2.13e-07	4.26e-06	0.94383	0.955168	TRUE
Faf1	0	0.369	5.29	12.2	0.00103	0.00635	0.204334	0.347447	TRUE
Sh3bp5	0	0.369	5.68	10.7	0.00203	0.0113	0.260504	0.393524	TRUE
Gmfb	0	0.369	6.73	20.5	3.95e-05	0.000388	0.471031	0.638232	TRUE
Gm26782	0	0.369	4.53	9.53	0.00336	0.0174	0.128262	0.22665	TRUE
Fndc3a	0	0.369	6.32	15.1	0.000312	0.00229	0.370632	0.514944	TRUE
Metrnl	0	0.369	6.52	15.2	0.000303	0.00223	0.402477	0.549191	TRUE
Pigq	0	0.369	4.28	7.81	0.00746	0.0338	0.109244	0.204234	TRUE
Ctnna1	0	0.369	6.3	17.8	0.000108	0.000921	0.374613	0.552304	TRUE
Pacsin2	0	0.368	5.2	9.62	0.00323	0.0169	0.206988	0.325654	TRUE
Pdha1	0	0.367	5.85	19.7	5.26e-05	0.000496	0.301194	0.460772	TRUE
Rmdn1	0	0.367	5.17	10.5	0.00216	0.0119	0.195489	0.319427	TRUE
Zfp511	0	0.367	4.46	9.12	0.00405	0.0203	0.125166	0.214819	TRUE
Scoc	0	0.367	5.19	17.8	0.00011	0.000936	0.194162	0.310087	TRUE
Rplp1	0	0.367	10.9	26.8	4.42e-06	5.87e-05	0.983193	0.976961	TRUE
mt-Cytb	0	0.367	12.1	32.5	7.31e-07	1.25e-05	0.976117	0.961395	TRUE
Nudt2	0	0.366	5.19	12.6	0.000874	0.00549	0.198142	0.325031	TRUE
Cnih1	0	0.366	5.88	18.6	7.91e-05	0.000707	0.30429	0.460149	TRUE
Xiap	0	0.365	6.87	28.2	2.82e-06	4.01e-05	0.476338	0.662516	TRUE
Ndufa2	0	0.365	8.58	36.3	2.37e-07	4.66e-06	0.839452	0.894147	TRUE
Dst	0	0.364	7.59	12.4	0.00097	0.00603	0.609465	0.719801	TRUE
Mrpl30	0	0.363	7.14	26.3	5.32e-06	6.89e-05	0.551084	0.714197	TRUE
Syap1	0	0.363	5.07	10.9	0.00184	0.0104	0.194162	0.311955	TRUE
2011-09-01	0	0.363	6.55	20	4.74e-05	0.000453	0.414861	0.562889	TRUE
Vps29	0	0.363	7.71	22	2.31e-05	0.000244	0.676249	0.793898	TRUE
Mtx2	0	0.362	5.78	14.4	0.000417	0.00294	0.287041	0.445205	TRUE
Dram2	0	0.362	6.4	10.2	0.00246	0.0134	0.398939	0.554172	TRUE
Pttg1ip	0	0.362	6.49	22.9	1.68e-05	0.000185	0.41088	0.596513	TRUE
Gngt2	0	0.362	8.05	14.6	0.000384	0.00273	0.67448	0.762142	TRUE
Insig2	0	0.361	4.61	9.12	0.00405	0.0203	0.140646	0.237858	TRUE
Slc25a44	0	0.361	4.48	7.08	0.0106	0.0449	0.129589	0.212329	TRUE
Atp5b	0	0.361	8.91	38.4	1.29e-07	2.7e-06	0.845201	0.904732	TRUE
Anxa6	0	0.361	4.91	7.79	0.00755	0.0341	0.172932	0.288294	TRUE
Txndc17	0	0.361	7.97	33.2	5.98e-07	1.04e-05	0.731535	0.838107	TRUE
Myo1c	0	0.361	4.91	7.59	0.00827	0.0366	0.16674	0.274595	TRUE
Atp5j	0	0.361	8.87	23.5	1.36e-05	0.000155	0.860239	0.924035	TRUE
Sra1	0	0.361	6.3	26.9	4.27e-06	5.71e-05	0.381247	0.548568	TRUE
Nras	0	0.36	6.71	26.3	5.28e-06	6.86e-05	0.475011	0.645081	TRUE
Pex11a	0	0.36	6.57	8.58	0.00521	0.0249	0.405573	0.526775	TRUE
4933434E20Rik	0	0.359	5.71	21.2	3.07e-05	0.000312	0.278638	0.442715	TRUE
Ap2m1	0	0.359	7.37	30	1.58e-06	2.39e-05	0.61433	0.762765	TRUE
Cd52	0	0.358	8.4	10.1	0.00261	0.0141	0.679345	0.744085	TRUE
Rasa3	0	0.358	4.9	9.99	0.00274	0.0146	0.167183	0.270859	TRUE
Psma2	0	0.358	8.31	22.2	2.19e-05	0.000234	0.78107	0.863636	TRUE
Ubxn6	0	0.358	6.17	17.3	0.000134	0.00111	0.361787	0.524284	TRUE
Serf1	0	0.357	4.92	9.7	0.00311	0.0163	0.159222	0.25467	TRUE
Pikfyve	0	0.356	5.18	14.5	0.0004	0.00283	0.1977	0.320672	TRUE
Cdk4	0	0.356	6.32	17.7	0.000114	0.000962	0.348076	0.536737	TRUE
Mrpl37	0	0.355	4.41	8.51	0.00537	0.0256	0.124724	0.214197	TRUE
Cox4i1	0	0.355	10.7	32.1	8.12e-07	1.37e-05	0.983636	0.983188	TRUE
Bcl2a1d	0	0.355	6.96	8.49	0.00542	0.0258	0.473684	0.636986	TRUE
Acadvl	0	0.355	5.64	11.8	0.00124	0.00746	0.268908	0.417186	TRUE
Rrp9	0	0.354	4.09	7.38	0.00918	0.0399	0.0977444	0.164384	TRUE
Iars	0	0.354	5.18	12.8	0.000807	0.00516	0.204334	0.314446	TRUE
Slmap	0	0.353	5.4	12.7	0.000828	0.00526	0.236179	0.358655	TRUE
Psmd12	0	0.353	6.52	20.5	4.02e-05	0.000395	0.421495	0.589041	TRUE
Tbce	0	0.353	4.36	7.24	0.00979	0.0421	0.118974	0.202366	TRUE
Alg10b	0	0.353	4.44	9.23	0.00385	0.0195	0.125166	0.212329	TRUE
Myl12a	0	0.353	9.02	27	4.16e-06	5.59e-05	0.900487	0.917808	TRUE
Tdrd7	0	0.352	4.35	6.93	0.0114	0.0476	0.117205	0.194271	TRUE
Gcsh	0	0.352	5.12	9.22	0.00388	0.0195	0.190624	0.311955	TRUE
Spg7	0	0.352	5	10.5	0.00213	0.0118	0.177797	0.300125	TRUE
Phb	0	0.352	4.57	8.73	0.00484	0.0235	0.138877	0.231631	TRUE
Rhob	0	0.352	6.07	8.5	0.00541	0.0258	0.305617	0.415318	TRUE
Mut	0	0.352	4.94	10.3	0.00241	0.0131	0.175586	0.279577	TRUE
Rnf130	0	0.351	7.37	21.6	2.65e-05	0.000274	0.601504	0.741594	TRUE
Cyth1	0	0.351	5.76	9.91	0.00283	0.0151	0.282618	0.429639	TRUE
Fbxo33	0	0.351	5.05	10.8	0.00191	0.0107	0.181336	0.300125	TRUE
Twf1	0	0.351	6.01	16.8	0.000161	0.0013	0.331269	0.486301	TRUE
Eif4a2	0	0.351	6.75	16.6	0.000172	0.00137	0.472357	0.617061	TRUE
Patl1	0	0.351	5.19	12.8	0.000824	0.00524	0.200796	0.321295	TRUE
Osbpl3	0	0.35	4.87	8.14	0.00639	0.0297	0.15303	0.247821	TRUE
Etf1	0	0.35	7.01	26.5	4.9e-06	6.42e-05	0.536046	0.704857	TRUE
Rpe	0	0.349	5.22	9.64	0.0032	0.0167	0.205661	0.325654	TRUE
Vps37a	0	0.349	6.12	18.9	7.26e-05	0.000656	0.343211	0.507472	TRUE
Selenok	0	0.349	8.12	20.3	4.34e-05	0.000422	0.765148	0.849938	TRUE
Senp3	0	0.349	4.61	7.99	0.00684	0.0314	0.139319	0.234122	TRUE
Ndufa11	0	0.349	7.83	20.5	3.97e-05	0.00039	0.688633	0.815691	TRUE
Tmem87b	0	0.348	5.57	14.8	0.000351	0.00254	0.252101	0.382939	TRUE
Ndufb5	0	0.348	8.21	27.2	3.88e-06	5.26e-05	0.77134	0.85741	TRUE
Hcst	0	0.348	6.82	15.5	0.000273	0.00204	0.485184	0.60523	TRUE
Pqlc3	0	0.348	6.3	11	0.00177	0.01	0.378594	0.535492	TRUE
Cct7	0	0.347	6.83	25.1	7.99e-06	9.81e-05	0.478107	0.66812	TRUE
Pdcd2l	0	0.347	4.4	7.97	0.00692	0.0317	0.119858	0.201121	TRUE
Arl1	0	0.347	7.16	29.5	1.83e-06	2.72e-05	0.567006	0.714197	TRUE
1700017B05Rik	0	0.347	5.99	11.1	0.00166	0.00953	0.331269	0.477584	TRUE
Cltc	0	0.347	7.54	20.4	4.14e-05	0.000404	0.638655	0.744085	TRUE
Psmc1	0	0.347	5.68	16	0.000216	0.00167	0.276869	0.435243	TRUE
Gfer	0	0.346	5.32	11.8	0.00125	0.00749	0.221141	0.342466	TRUE
Agfg1	0	0.345	5.95	19.1	6.57e-05	0.000602	0.321981	0.491905	TRUE
Acadl	0	0.344	7.3	13.6	0.000575	0.00386	0.563467	0.712951	TRUE
Ap3m1	0	0.344	5.71	11.6	0.00137	0.00813	0.2751	0.427771	TRUE
Ctnnb1	0	0.344	8.58	16.8	0.000159	0.00128	0.820433	0.858032	TRUE
Arf1	0	0.344	8.32	33	6.23e-07	1.08e-05	0.798319	0.866127	TRUE
Mrps14	0	0.343	7.66	18.7	7.68e-05	0.00069	0.651482	0.786426	TRUE
Asah1	0	0.343	8.26	23.1	1.59e-05	0.000176	0.773109	0.840598	TRUE
Psme2	0	0.343	6.97	15.6	0.000258	0.00194	0.510394	0.660648	TRUE
App	0	0.343	9.42	33.6	5.19e-07	9.23e-06	0.920831	0.92279	TRUE
Dopey2	0	0.343	4.8	8.49	0.00541	0.0258	0.160991	0.253425	TRUE
Prdx3	0	0.343	5.73	11.8	0.00121	0.00732	0.286157	0.415318	TRUE
Exosc9	0	0.342	4.57	8.96	0.00436	0.0215	0.138877	0.227273	TRUE
Gfm1	0	0.342	4.79	9.47	0.00345	0.0178	0.156126	0.260897	TRUE
Hmgxb4	0	0.342	4.21	8.04	0.00669	0.0308	0.103936	0.184932	TRUE
Vps35	0	0.342	7.43	27.5	3.53e-06	4.86e-05	0.603273	0.775218	TRUE
Slc35b1	0	0.342	5.53	11.9	0.00119	0.00719	0.252985	0.39726	TRUE
Sco2	0	0.342	4.84	10.1	0.00258	0.0139	0.161433	0.26401	TRUE
Strn	0	0.342	5.03	8.64	0.00505	0.0243	0.179124	0.287049	TRUE
Tmem33	0	0.341	6.21	18.2	9.22e-05	0.000809	0.356037	0.531133	TRUE
Atg7	0	0.341	5.76	10.8	0.00187	0.0105	0.291022	0.44396	TRUE
Sgk1	0	0.341	9.47	19	7e-05	0.000637	0.842548	0.905978	TRUE
Cript	0	0.341	7.02	23.8	1.23e-05	0.000142	0.547545	0.70797	TRUE
Emc1	0	0.34	5.61	9.55	0.00333	0.0173	0.261389	0.400996	TRUE
Fam45a	0	0.34	4.73	9.14	0.00402	0.0202	0.151261	0.250934	TRUE
Bzw1	0	0.339	7.62	26.1	5.64e-06	7.22e-05	0.659	0.788294	TRUE
Fam174a	0	0.339	6.88	14.2	0.000459	0.00318	0.503759	0.645704	TRUE
Coa5	0	0.338	6.02	14.3	0.000437	0.00306	0.342326	0.485056	TRUE
Rbms1	0	0.338	8.38	26.9	4.38e-06	5.82e-05	0.807607	0.872354	TRUE
Fkbp15	0	0.338	5.47	9.97	0.00276	0.0147	0.248563	0.361768	TRUE
Smim12	0	0.338	5.09	12.6	0.000883	0.00554	0.195046	0.300125	TRUE
Atp5k	0	0.338	6.85	12.7	0.000843	0.00534	0.496241	0.66812	TRUE
Ppfia1	0	0.338	5.17	9.03	0.00423	0.021	0.202565	0.327522	TRUE
Rpf2	0	0.338	5.05	9.24	0.00383	0.0194	0.182663	0.303861	TRUE
Tmbim4	0	0.338	6.96	19.9	5e-05	0.000474	0.526758	0.658157	TRUE
Gm17018	0	0.338	5.18	10.7	0.002	0.0112	0.208315	0.330012	TRUE
Rrbp1	0	0.337	8.26	9.09	0.00411	0.0205	0.754091	0.828767	TRUE
Apoo	0	0.337	4.34	6.83	0.012	0.0497	0.115436	0.193649	TRUE
Tmem164	0	0.337	5.38	11.2	0.00159	0.00922	0.229102	0.36675	TRUE
Dnajc30	0	0.337	4.49	7.77	0.00759	0.0342	0.127377	0.217933	TRUE
Calu	0	0.337	6.17	13.7	0.000562	0.00378	0.363114	0.506849	TRUE
Uqcr11	0	0.337	8.29	26.5	4.91e-06	6.42e-05	0.795223	0.863636	TRUE
Lsm12	0	0.337	6.65	22.3	2.11e-05	0.000226	0.459531	0.607098	TRUE
Pak1ip1	0	0.337	6.4	15.8	0.000234	0.00179	0.39142	0.559776	TRUE
Cyp20a1	0	0.336	4.63	10.1	0.00262	0.0141	0.139319	0.232877	TRUE
Emc7	0	0.336	7.7	27.3	3.8e-06	5.17e-05	0.670057	0.795766	TRUE
Sirt2	0	0.335	6.69	16.7	0.000168	0.00134	0.445378	0.630137	TRUE
Rex1bd	0	0.335	7.25	30.5	1.38e-06	2.13e-05	0.587793	0.740971	TRUE
Anapc1	0	0.334	5.08	9.1	0.00409	0.0204	0.191066	0.308842	TRUE
Osbpl9	0	0.334	6.48	18.4	8.69e-05	0.000769	0.421495	0.590286	TRUE
Pdcd5	0	0.334	7.59	27.1	4.06e-06	5.46e-05	0.677134	0.806974	TRUE
Slc36a4	0	0.334	6.32	12.5	0.000913	0.00572	0.375055	0.530511	TRUE
Borcs7	0	0.334	4.72	10.5	0.0022	0.0121	0.147722	0.245953	TRUE
Rraga	0	0.333	5.19	12.7	0.000855	0.00541	0.205219	0.327522	TRUE
Plet1	0	0.333	10.4	11.9	0.00117	0.00708	0.959752	0.858032	TRUE
Cotl1	0	0.332	10.1	10.5	0.00215	0.0119	0.953118	0.955791	TRUE
Psmd11	0	0.331	6.66	21.8	2.5e-05	0.000261	0.457762	0.620174	TRUE
Adprh	0	0.331	5.57	13.2	0.000677	0.00443	0.252543	0.392279	TRUE
Uxt	0	0.33	5.13	10	0.0027	0.0145	0.192835	0.313823	TRUE
Mmgt1	0	0.33	4.91	8.24	0.0061	0.0285	0.169836	0.276463	TRUE
Mospd2	0	0.33	5.67	13.2	0.000672	0.0044	0.271119	0.420299	TRUE
Ubc	0	0.33	9.7	16.2	0.000203	0.00159	0.903582	0.938356	TRUE
Gm10073	0	0.33	7.44	19.2	6.39e-05	0.000589	0.618753	0.739103	TRUE
Arf6	0	0.33	5.88	17.8	0.000111	0.000942	0.307386	0.455168	TRUE
Nhp2	0	0.329	7.24	15.9	0.000224	0.00172	0.558602	0.712951	TRUE
Chmp6	0	0.329	4.53	8.24	0.00609	0.0285	0.139319	0.234122	TRUE
Washc2	0	0.328	6.18	10.8	0.00193	0.0108	0.349845	0.523039	TRUE
Chmp2a	0	0.328	8.03	28.6	2.48e-06	3.57e-05	0.735073	0.83188	TRUE
Ndufb7	0	0.328	8.42	22	2.32e-05	0.000245	0.8023	0.888543	TRUE
2007-09-01	0	0.328	7.71	21.2	3.11e-05	0.000316	0.67448	0.795143	TRUE
Adgrl2	0	0.327	6.14	10.8	0.00194	0.0109	0.341884	0.4533	TRUE
Sin3b	0	0.327	7.6	22.1	2.24e-05	0.000238	0.66077	0.782067	TRUE
Gosr1	0	0.327	4.77	9.32	0.00369	0.0188	0.159222	0.253425	TRUE
Rpl23	0	0.327	12.2	24.6	9.34e-06	0.000113	0.998231	0.99066	TRUE
Actn1	0	0.327	7.46	14.2	0.000447	0.00312	0.627156	0.740349	TRUE
Gtpbp2	0	0.327	5.48	13.1	0.000725	0.00469	0.241486	0.347447	TRUE
Eif4a1	0	0.326	9.37	32	8.61e-07	1.44e-05	0.907121	0.930884	TRUE
Mien1	0	0.326	7.36	20.3	4.31e-05	0.000419	0.607253	0.737858	TRUE
Mroh1	0	0.326	5.66	9.15	0.004	0.0201	0.281734	0.410959	TRUE
Decr1	0	0.325	4.46	8.72	0.00487	0.0236	0.126935	0.206725	TRUE
Sbf2	0	0.325	5.54	13.3	0.000656	0.00431	0.255639	0.381071	TRUE
Stt3b	0	0.325	6.44	18.2	9.25e-05	0.000811	0.402919	0.578456	TRUE
Trappc11	0	0.324	4.62	7.42	0.009	0.0392	0.142857	0.23599	TRUE
Rps25	0	0.324	10.8	34.4	4.13e-07	7.58e-06	0.984078	0.976339	TRUE
Pttg1	0	0.323	5.89	12.8	0.000822	0.00524	0.316232	0.450809	TRUE
Rcn2	0	0.322	5.19	9.66	0.00318	0.0166	0.210526	0.321295	TRUE
Uba5	0	0.322	5.47	11.3	0.00152	0.00887	0.249447	0.371108	TRUE
Sel1l	0	0.322	6.55	14.4	0.00042	0.00295	0.451128	0.570984	TRUE
Carnmt1	0	0.322	5.49	13	0.000736	0.00476	0.237948	0.374222	TRUE
Slc39a1	0	0.321	6.42	14	0.000485	0.00334	0.417072	0.574097	TRUE
Kri1	0	0.32	4.55	7.82	0.00743	0.0336	0.135338	0.226027	TRUE
Tmem199	0	0.32	5.05	9.04	0.00421	0.0209	0.190181	0.305729	TRUE
Yif1a	0	0.32	5.49	9.97	0.00276	0.0148	0.252543	0.381071	TRUE
Plekhb2	0	0.319	6.91	14.2	0.000458	0.00318	0.51747	0.646949	TRUE
Nkap	0	0.319	5.45	11.8	0.00125	0.00747	0.22866	0.370486	TRUE
Wbp4	0	0.319	6.37	15.3	0.000291	0.00215	0.39142	0.549813	TRUE
Ndufc2	0	0.318	8.13	17.3	0.00013	0.00108	0.754533	0.859278	TRUE
Gng5	0	0.317	10	22.6	1.87e-05	0.000203	0.966387	0.97198	TRUE
Ppp1r11	0	0.317	6.26	12.8	0.000817	0.00521	0.368863	0.549191	TRUE
Sec11c	0	0.316	7.71	12.5	0.000924	0.00578	0.666519	0.785181	TRUE
Aimp1	0	0.315	6.61	19.8	5.1e-05	0.000482	0.450243	0.608966	TRUE
Bak1	0	0.314	5.78	9.74	0.00306	0.0161	0.302963	0.455791	TRUE
Cox5b	0	0.313	8.34	17.2	0.000135	0.00112	0.770898	0.865504	TRUE
Dock10	0	0.313	8.26	15.2	0.000306	0.00225	0.762052	0.843711	TRUE
Gnb1	0	0.313	8.42	27.1	4.07e-06	5.47e-05	0.82176	0.882316	TRUE
Ppp3r1	0	0.313	6.81	17	0.000147	0.0012	0.501548	0.663138	TRUE
Mydgf	0	0.313	6.46	11.3	0.00152	0.00888	0.406457	0.572852	TRUE
Nudt5	0	0.312	5.5	7.17	0.0101	0.0433	0.243697	0.375467	TRUE
Chchd3	0	0.312	5.82	10.7	0.00201	0.0112	0.298983	0.447073	TRUE
Cdc42se2	0	0.312	5.81	14.6	0.000389	0.00277	0.299425	0.44396	TRUE
Mrpl3	0	0.311	5.35	10.1	0.00266	0.0143	0.22866	0.343088	TRUE
Sp140	0	0.31	5.42	10.1	0.00258	0.014	0.232198	0.328767	TRUE
Dnajc5	0	0.31	7.14	15.1	0.000313	0.0023	0.570544	0.700498	TRUE
Pabpc4	0	0.31	5.07	9.31	0.00371	0.0188	0.188854	0.301993	TRUE
Emc10	0	0.31	6.31	21.3	3.03e-05	0.000309	0.393631	0.557908	TRUE
Atp5e	0	0.309	9.46	29	2.21e-06	3.22e-05	0.923485	0.9533	TRUE
Vkorc1l1	0	0.309	6.3	13.7	0.000556	0.00375	0.38567	0.525529	TRUE
Mdh1	0	0.309	7.56	14.7	0.00037	0.00265	0.636002	0.765255	TRUE
Renbp	0	0.308	6.68	14.1	0.00047	0.00326	0.456435	0.620174	TRUE
Ccz1	0	0.308	5.74	13.8	0.00054	0.00366	0.291464	0.427148	TRUE
Exoc5	0	0.308	6.64	23.4	1.41e-05	0.00016	0.464396	0.637609	TRUE
Itm2b	0	0.308	10.5	17.2	0.000139	0.00114	0.968598	0.968244	TRUE
Ankrd12	0	0.308	6.6	13.8	0.000542	0.00367	0.399823	0.564134	TRUE
Cox6b1	0	0.307	9.45	22.7	1.83e-05	0.0002	0.931446	0.943337	TRUE
Echs1	0	0.307	6.02	15.4	0.00028	0.00209	0.328173	0.464508	TRUE
Gtf3c6	0	0.307	5.47	9.6	0.00326	0.017	0.243697	0.37858	TRUE
Mrpl21	0	0.307	6.35	12.7	0.00086	0.00543	0.393189	0.559776	TRUE
Ube2f	0	0.306	5.67	14.4	0.000421	0.00296	0.274657	0.409091	TRUE
Prelid3b	0	0.306	6.06	12.9	0.00079	0.00506	0.343653	0.488792	TRUE
Tmem248	0	0.306	5.43	8.07	0.00661	0.0305	0.23839	0.368618	TRUE
Tomm20	0	0.306	8.57	28.4	2.64e-06	3.78e-05	0.840778	0.900374	TRUE
Exoc2	0	0.306	4.73	7.44	0.0089	0.0388	0.156126	0.259029	TRUE
Fam204a	0	0.306	5.42	11.2	0.0016	0.00924	0.231756	0.367372	TRUE
Dse	0	0.305	5.34	9.24	0.00383	0.0194	0.220699	0.339352	TRUE
Hsbp1	0	0.305	7.4	20.7	3.7e-05	0.000368	0.62981	0.762142	TRUE
Minpp1	0	0.305	5.02	10.6	0.00206	0.0115	0.185759	0.306974	TRUE
P2ry14	0	0.304	6.04	10.7	0.00198	0.0111	0.312693	0.458904	TRUE
Hexa	0	0.304	8.84	12.6	0.000864	0.00545	0.866873	0.903487	TRUE
Pnkd	0	0.303	5.64	11.6	0.00134	0.00796	0.2636	0.391656	TRUE
Tmem135	0	0.303	5.48	7.91	0.00711	0.0324	0.253428	0.390411	TRUE
Elp5	0	0.303	5.11	8.23	0.00612	0.0286	0.199912	0.325031	TRUE
Dcaf7	0	0.303	5.66	11.8	0.00123	0.0074	0.267581	0.412827	TRUE
Asap1	0	0.303	6.83	13.1	0.000715	0.00464	0.46705	0.625778	TRUE
Ifnar2	0	0.303	5.41	7.32	0.00942	0.0407	0.231756	0.352428	TRUE
Timm8a1	0	0.302	6.06	7.38	0.00917	0.0399	0.313578	0.476339	TRUE
AI314180	0	0.302	6.18	17	0.000148	0.0012	0.360018	0.502491	TRUE
Eif5	0	0.302	8.57	21	3.35e-05	0.000338	0.804511	0.884807	TRUE
Spopl	0	0.301	5.08	8.77	0.00476	0.0231	0.189739	0.301993	TRUE
Hsd17b10	0	0.301	5.82	8.44	0.00554	0.0263	0.300752	0.429016	TRUE
Triap1	0	0.301	5.07	10.2	0.00251	0.0136	0.192835	0.295766	TRUE
Ap2a1	0	0.301	4.99	6.88	0.0117	0.0486	0.186643	0.29203	TRUE
Tmem30a	0	0.301	7.13	13.1	0.000711	0.00462	0.55816	0.714197	TRUE
Mocs2	0	0.301	5.76	13.2	0.000681	0.00445	0.285272	0.427771	TRUE
Ccdc59	0	0.3	6.08	14.9	0.000347	0.00251	0.345422	0.494396	TRUE
Timm10	0	0.299	5.73	8.83	0.00464	0.0227	0.280407	0.419676	TRUE
Uckl1	0	0.299	5.02	10.1	0.00259	0.014	0.184874	0.303238	TRUE
Gm11808	0	0.299	5.39	8.62	0.00511	0.0245	0.229102	0.369863	TRUE
Stoml2	0	0.299	5.37	9.42	0.00354	0.0181	0.227333	0.352428	TRUE
Vamp3	0	0.299	6.17	16.6	0.000174	0.00138	0.363998	0.524284	TRUE
Pip4k2c	0	0.299	5.1	8.79	0.00472	0.023	0.197258	0.309465	TRUE
Mphosph6	0	0.299	5.02	8.82	0.00466	0.0227	0.188854	0.300747	TRUE
Sdhd	0	0.299	7.09	9.12	0.00405	0.0203	0.550641	0.67061	TRUE
Tmem230	0	0.298	5.53	11.4	0.00148	0.00867	0.250774	0.382939	TRUE
Klhdc4	0	0.298	8.64	10.2	0.00254	0.0138	0.83326	0.871108	TRUE
Ap2b1	0	0.298	5.88	12.6	0.000881	0.00553	0.318001	0.478207	TRUE
Atp5o.1	0	0.298	7.92	17.9	0.000105	0.000903	0.700133	0.800747	TRUE
Fcgr3	0	0.297	7.93	13.9	0.000509	0.00348	0.692614	0.788917	TRUE
Ndufa8	0	0.297	7.66	15.9	0.000226	0.00173	0.674923	0.786426	TRUE
Ufm1	0	0.297	6.65	12.6	0.000882	0.00554	0.451128	0.61208	TRUE
Elovl1	0	0.297	5.94	11.1	0.00171	0.00977	0.318443	0.460149	TRUE
Mrpl1	0	0.297	5.12	7.09	0.0105	0.0447	0.19195	0.317559	TRUE
Tmem167	0	0.297	7.49	14	0.000496	0.0034	0.611234	0.781445	TRUE
Ywhag	0	0.296	7.28	23.3	1.49e-05	0.000168	0.597081	0.729141	TRUE
Rpl7l1	0	0.296	5.89	9.81	0.00297	0.0157	0.307386	0.446451	TRUE
Dnlz	0	0.295	5.27	9.02	0.00424	0.021	0.215834	0.349938	TRUE
Idh2	0	0.295	6.33	17.4	0.000126	0.00105	0.382132	0.519925	TRUE
Pdcd6ip	0	0.295	7.57	18.2	9.35e-05	0.000817	0.660327	0.783935	TRUE
Rpl30	0	0.295	11.4	23	1.62e-05	0.00018	0.991154	0.985056	TRUE
Ppm1a	0	0.294	6.26	16.2	0.000202	0.00158	0.369748	0.530511	TRUE
Rab21	0	0.293	6.42	17.8	0.000109	0.000927	0.416188	0.569738	TRUE
Rpl19	0	0.293	11.5	22.7	1.83e-05	0.0002	0.988058	0.988792	TRUE
BC005537	0	0.293	8.14	19.5	5.66e-05	0.000528	0.78682	0.849938	TRUE
Tbca	0	0.293	8.77	18.3	9.11e-05	0.000802	0.877046	0.902242	TRUE
Atxn3	0	0.293	4.94	7.67	0.00796	0.0354	0.172048	0.287671	TRUE
Pcmt1	0	0.292	6.58	16.5	0.000178	0.00141	0.440513	0.610212	TRUE
Atad1	0	0.292	5.18	11.4	0.00146	0.00859	0.203892	0.312578	TRUE
Ndufa4	0	0.291	9.27	10.5	0.00216	0.0119	0.910217	0.924035	TRUE
Dhps	0	0.291	5.18	8.04	0.00668	0.0308	0.205219	0.318804	TRUE
Adipor1	0	0.29	7.07	15.4	0.000278	0.00207	0.55816	0.704234	TRUE
Mia3	0	0.29	6.26	14.9	0.000344	0.0025	0.377709	0.53736	TRUE
Chchd2	0	0.29	10	22.5	1.97e-05	0.000212	0.968156	0.966376	TRUE
Pdlim7	0	0.289	5.49	7.25	0.00978	0.042	0.247678	0.366127	TRUE
Bcap29	0	0.289	5.97	11.3	0.00152	0.00887	0.324193	0.458904	TRUE
Phf10	0	0.289	5.34	9.15	0.004	0.0201	0.221583	0.311333	TRUE
Ldlrap1	0	0.288	5.62	9.19	0.00392	0.0197	0.268023	0.388543	TRUE
Mettl9	0	0.288	5.8	9.97	0.00275	0.0147	0.28881	0.438979	TRUE
Mrpl52	0	0.288	6.87	8.51	0.00538	0.0256	0.480761	0.613948	TRUE
Sec61g	0	0.288	8.3	15.4	0.000284	0.00211	0.777532	0.864259	TRUE
Chmp4b	0	0.287	7.51	23.9	1.19e-05	0.000139	0.64927	0.777709	TRUE
Eci1	0	0.287	5.46	7.3	0.00951	0.041	0.23264	0.371108	TRUE
Commd10	0	0.287	4.85	7.04	0.0108	0.0456	0.171605	0.265878	TRUE
Mrpl22	0	0.286	5.45	9.05	0.00418	0.0208	0.241928	0.379826	TRUE
Sptlc2	0	0.286	6.96	13.4	0.000634	0.00418	0.517028	0.660648	TRUE
Gnaq	0	0.286	7.21	18	0.0001	0.000867	0.572313	0.70797	TRUE
Gorasp2	0	0.285	5.91	9.54	0.00334	0.0173	0.316674	0.46264	TRUE
Mpv17l2	0	0.285	5.2	10.7	0.002	0.0112	0.208757	0.323163	TRUE
Ostf1	0	0.285	8.94	23.8	1.21e-05	0.000141	0.894737	0.925903	TRUE
Dynlrb1	0	0.284	7.49	15.7	0.000251	0.0019	0.643078	0.770237	TRUE
Tpt1	0	0.284	12.4	18.1	9.57e-05	0.000833	0.999115	0.998132	TRUE
Etfa	0	0.284	7.36	15.9	0.000232	0.00177	0.603273	0.747198	TRUE
Plek	0	0.284	8.92	13.5	0.000598	0.00399	0.849624	0.890411	TRUE
Otub1	0	0.284	5.95	14	0.0005	0.00342	0.325077	0.483188	TRUE
Asnsd1	0	0.283	6.1	11	0.00173	0.00986	0.352499	0.495641	TRUE
Cybb	0	0.283	10.4	11.4	0.00148	0.0087	0.956214	0.922167	TRUE
Bsg	0	0.283	7.71	17.1	0.000142	0.00116	0.668731	0.79203	TRUE
Cs	0	0.283	6.21	12.1	0.00109	0.00669	0.37594	0.511208	TRUE
Emc6	0	0.283	7.59	20.7	3.74e-05	0.000371	0.658558	0.798257	TRUE
Clptm1l	0	0.283	6.7	16.2	0.000205	0.0016	0.48253	0.63325	TRUE
Rab10	0	0.283	7	19.8	5.11e-05	0.000483	0.542238	0.702366	TRUE
Slc25a46	0	0.283	5.15	7.61	0.00821	0.0363	0.20345	0.32005	TRUE
Gm14005	0	0.282	5	6.99	0.0111	0.0466	0.17824	0.280822	TRUE
Eif4g3	0	0.282	5.56	12.8	0.000798	0.0051	0.252985	0.389788	TRUE
Hint1	0	0.282	9.57	18.9	7.31e-05	0.00066	0.927023	0.944583	TRUE
Gpi1	0	0.281	7.52	17.7	0.000115	0.00097	0.647943	0.757783	TRUE
Dda1	0	0.281	5.75	12	0.00112	0.00681	0.291464	0.433998	TRUE
Larp4b	0	0.281	7.99	18.2	9.31e-05	0.000815	0.743034	0.828144	TRUE
Eloc	0	0.28	7.34	13.4	0.000631	0.00416	0.600177	0.749066	TRUE
Pnkp	0	0.28	5.21	8.15	0.00636	0.0295	0.212295	0.317559	TRUE
Neat1	0	0.28	9.33	7.87	0.00725	0.033	0.807165	0.85741	TRUE
Zfp106	0	0.279	6.54	13.2	0.000694	0.00452	0.432552	0.572852	TRUE
Yipf1	0	0.279	5.21	7.79	0.00753	0.034	0.207873	0.326276	TRUE
Hagh	0	0.279	5.42	7.73	0.00777	0.0347	0.23839	0.361768	TRUE
Riok3	0	0.279	7.55	16.1	0.000207	0.00161	0.652366	0.796389	TRUE
Sh3kbp1	0	0.278	5.92	10.8	0.00193	0.0108	0.310482	0.469489	TRUE
Mrpl54	0	0.278	6.56	9.93	0.0028	0.0149	0.442724	0.603362	TRUE
Ppia	0	0.278	10.8	12.4	0.000938	0.00585	0.980097	0.984433	TRUE
B230219D22Rik	0	0.278	6.2	12.3	0.000991	0.00614	0.361345	0.526775	TRUE
Dync1i2	0	0.277	6.68	17.7	0.000112	0.000951	0.475453	0.636364	TRUE
Mfsd1	0	0.277	6.71	20.9	3.49e-05	0.000349	0.477222	0.651308	TRUE
Lrrc8d	0	0.277	6.25	14.6	0.000386	0.00274	0.386997	0.547945	TRUE
Snd1	0	0.277	5.39	7.86	0.00727	0.0331	0.233083	0.34122	TRUE
Ubl5	0	0.277	8.55	18	9.92e-05	0.000859	0.83326	0.90411	TRUE
Dus1l	0	0.276	4.65	6.98	0.0111	0.0468	0.148165	0.237858	TRUE
Acbd3	0	0.275	6.5	7.22	0.00988	0.0424	0.424591	0.580946	TRUE
Capza1	0	0.275	7.36	15.8	0.00024	0.00182	0.62406	0.752802	TRUE
Zmpste24	0	0.275	5.42	12.8	0.000825	0.00525	0.233083	0.365504	TRUE
Gatad1	0	0.275	5.97	10.5	0.00217	0.0119	0.32552	0.470112	TRUE
Gsap	0	0.275	7.51	19.8	5.13e-05	0.000485	0.632906	0.752802	TRUE
Cct2	0	0.275	7.56	16.1	0.000209	0.00162	0.658116	0.764633	TRUE
Srek1ip1	0	0.275	5.38	9.02	0.00424	0.021	0.235294	0.361146	TRUE
Adam17	0	0.275	6.42	16.9	0.000155	0.00125	0.402034	0.557908	TRUE
Tmed7	0	0.275	6.68	9.49	0.00342	0.0176	0.4728	0.618306	TRUE
Cisd2	0	0.274	7.25	16	0.000221	0.0017	0.584697	0.741594	TRUE
Capzb	0	0.274	8.7	17.2	0.000139	0.00114	0.867758	0.910959	TRUE
9030624J02Rik	0	0.274	5.71	10.2	0.00245	0.0133	0.292791	0.430884	TRUE
Dynll2	0	0.274	5.83	11.3	0.00154	0.00897	0.290579	0.453923	TRUE
AI413582	0	0.274	6.15	13.2	0.000675	0.00441	0.371959	0.513699	TRUE
Rpl26	0	0.273	11.2	25	8.19e-06	0.000101	0.986289	0.986924	TRUE
Snf8	0	0.273	6.9	13.8	0.000525	0.00357	0.522778	0.668742	TRUE
Coa3	0	0.273	6.73	13.4	0.000626	0.00413	0.480318	0.628892	TRUE
Prdx5	0	0.273	9.28	14.4	0.000421	0.00296	0.905352	0.926526	TRUE
Tomm40	0	0.272	5.86	8.12	0.00643	0.0298	0.317559	0.449564	TRUE
Tspan14	0	0.272	6.4	9.29	0.00376	0.019	0.42061	0.552927	TRUE
Mcts1	0	0.271	7	9.49	0.00342	0.0176	0.537373	0.679328	TRUE
Bola2	0	0.271	7.06	8.45	0.00551	0.0261	0.539584	0.694894	TRUE
Timm13	0	0.271	8.11	18.5	8.26e-05	0.000734	0.77709	0.855542	TRUE
Pigk	0	0.27	5.49	8.87	0.00456	0.0223	0.246351	0.375467	TRUE
Pon3	0	0.27	5.64	7.98	0.00688	0.0315	0.272004	0.398506	TRUE
Malsu1	0	0.27	5.65	9.71	0.00311	0.0163	0.282176	0.403487	TRUE
Cpne3	0	0.269	6.12	14.7	0.000366	0.00263	0.353826	0.502491	TRUE
Zc3h14	0	0.269	5.3	9.08	0.00414	0.0206	0.228218	0.343088	TRUE
D1Ertd622e	0	0.268	5.94	12.6	0.000887	0.00556	0.318443	0.466376	TRUE
Slc27a1	0	0.268	5.37	7	0.011	0.0465	0.226448	0.333748	TRUE
Psmd6	0	0.268	6.76	11.6	0.00135	0.00799	0.493587	0.618929	TRUE
Rpl5	0	0.267	10.6	17.8	0.000108	0.00092	0.973463	0.975716	TRUE
Mcee	0	0.266	5.58	7.5	0.00865	0.0379	0.268023	0.39477	TRUE
Cdv3	0	0.266	7.46	10.7	0.00198	0.0111	0.615215	0.759651	TRUE
Adgre1	0	0.266	6.66	10.7	0.00202	0.0113	0.447147	0.566625	TRUE
Dctn4	0	0.266	6.07	14.4	0.00041	0.00289	0.346749	0.489415	TRUE
Cflar	0	0.265	6.71	6.9	0.0116	0.0483	0.435648	0.588418	TRUE
Lin7c	0	0.265	5.28	7.5	0.00867	0.038	0.224679	0.346202	TRUE
Med8	0	0.265	6.34	12.8	0.000805	0.00515	0.400265	0.557908	TRUE
Ndufs4	0	0.265	6.96	15.5	0.000268	0.002	0.532065	0.66812	TRUE
Acp1	0	0.265	6.62	13.1	0.000706	0.00459	0.442724	0.609589	TRUE
Nfu1	0	0.264	6.72	13.3	0.000662	0.00434	0.473684	0.602117	TRUE
Gabarapl2	0	0.264	6.85	9.49	0.00342	0.0176	0.505086	0.656912	TRUE
Mrpl11	0	0.264	6.08	9.06	0.00418	0.0208	0.347634	0.498132	TRUE
Srp14	0	0.263	8.16	16.9	0.000156	0.00126	0.791685	0.863014	TRUE
Rab22a	0	0.263	5.26	7.66	0.00801	0.0356	0.218045	0.326276	TRUE
Slc6a6	0	0.263	8.86	10.5	0.00217	0.0119	0.857585	0.879203	TRUE
Sec13	0	0.263	5.71	9.58	0.00329	0.0171	0.286599	0.420299	TRUE
Ppp2cb	0	0.263	5.21	7.01	0.0109	0.0461	0.210084	0.318182	TRUE
Diaph1	0	0.263	8.01	22.1	2.22e-05	0.000236	0.737727	0.826276	TRUE
Vim	0	0.262	11.8	13.1	0.000711	0.00462	0.995135	0.985056	TRUE
Pdhb	0	0.262	6.06	13	0.00073	0.00472	0.334365	0.495019	TRUE
Esf1	0	0.261	6	12	0.00114	0.00692	0.322424	0.485679	TRUE
Snx5	0	0.261	7.46	17.5	0.000123	0.00103	0.643521	0.737858	TRUE
Sh3bgrl3	0	0.261	10.1	19.4	6.03e-05	0.000558	0.969483	0.962017	TRUE
Gtpbp4	0	0.261	6.56	12.1	0.00108	0.00663	0.428129	0.573474	TRUE
Usp14	0	0.261	6.31	11	0.00176	0.01	0.373286	0.536737	TRUE
Sppl2a	0	0.259	7.27	18.5	8.41e-05	0.000746	0.591331	0.714197	TRUE
Srp72	0	0.259	6.79	19.3	6.29e-05	0.000581	0.506855	0.646949	TRUE
Ndufv1	0	0.259	6.46	9.92	0.00282	0.015	0.414418	0.566625	TRUE
Yaf2	0	0.258	5.58	8.13	0.0064	0.0297	0.267581	0.409091	TRUE
Rpl24	0	0.258	10.6	19.5	5.66e-05	0.000528	0.979213	0.976961	TRUE
Atp5j2	0	0.257	8.53	12	0.00112	0.00684	0.825741	0.879203	TRUE
Mesd	0	0.257	5.16	7.96	0.00695	0.0318	0.204777	0.312578	TRUE
Mon2	0	0.257	5.23	7.47	0.00877	0.0384	0.209199	0.33873	TRUE
Zmiz1	0	0.257	6.99	13.4	0.00063	0.00416	0.531181	0.668742	TRUE
Commd1	0	0.257	6.56	7.9	0.00714	0.0325	0.425918	0.585305	TRUE
Tmem258	0	0.257	7.29	12.7	0.000828	0.00526	0.586024	0.721046	TRUE
Hint3	0	0.256	6.25	10.6	0.00211	0.0117	0.383901	0.512453	TRUE
Rrp1	0	0.256	6.71	8.53	0.00532	0.0254	0.480761	0.631382	TRUE
mt-Co3	0	0.256	13.3	14.1	0.000465	0.00323	0.988058	0.976961	TRUE
Ssbp4	0	0.255	6	7.07	0.0107	0.0452	0.326404	0.475093	TRUE
Smdt1	0	0.255	8.37	17.2	0.00014	0.00115	0.788147	0.88792	TRUE
Sucla2	0	0.254	5.36	7.23	0.00983	0.0422	0.23441	0.358032	TRUE
Derl2	0	0.254	6.17	8.5	0.00539	0.0257	0.355595	0.508095	TRUE
Psmc5	0	0.254	6.35	8.54	0.00529	0.0253	0.409996	0.561021	TRUE
Prkar1a	0	0.254	7.31	13.8	0.000543	0.00368	0.612561	0.742217	TRUE
Nsa2	0	0.254	7.7	13.5	0.000591	0.00395	0.676249	0.767746	TRUE
Exosc4	0	0.254	5.28	9.36	0.00414	0.0206	0.22866	0.33873	TRUE
Coro1c	0	0.253	7.18	10.4	0.00226	0.0124	0.582928	0.726027	TRUE
Babam1	0	0.253	5.66	8.25	0.00607	0.0284	0.280407	0.41345	TRUE
Dad1	0	0.253	8.03	17.8	0.000108	0.000924	0.748341	0.839352	TRUE
Ctbp1	0	0.252	6.43	16.9	0.000155	0.00125	0.418841	0.582192	TRUE
Plekha1	0	0.252	5.41	7.09	0.0106	0.0448	0.240602	0.35741	TRUE
Gadd45gip1	0	0.252	6.11	8.78	0.00473	0.023	0.360018	0.486924	TRUE
Eif6	0	0.251	6.69	9.19	0.00392	0.0197	0.464396	0.59589	TRUE
Atp5f1	0	0.251	8.95	12.5	0.00092	0.00575	0.880142	0.914072	TRUE
Tmem41b	0	0.25	5.13	7.32	0.00941	0.0407	0.20345	0.311955	TRUE
Cpd	0	0.25	6.69	6.97	0.0112	0.0469	0.450243	0.587173	TRUE
Atp5h	0	0.25	9.4	19.4	6.04e-05	0.000559	0.927023	0.940847	TRUE
Ola1	0	0.249	6.77	11.3	0.00155	0.009	0.481203	0.637609	TRUE
Slc25a3	0	0.249	9.19	18.2	9.41e-05	0.000821	0.920389	0.940847	TRUE
Atf4	0	0.248	7.7	14	0.000492	0.00338	0.681115	0.766501	TRUE
Psen2	0	0.247	6.99	8.72	0.00487	0.0236	0.537373	0.672478	TRUE
Alas1	0	0.247	7.42	6.98	0.0111	0.0468	0.586908	0.693649	TRUE
Snx4	0	0.247	5.54	7.73	0.00776	0.0347	0.263158	0.389166	TRUE
Psmc4	0	0.246	6.52	12.1	0.00111	0.00677	0.424149	0.585928	TRUE
Csnk2a2	0	0.246	6.21	7.36	0.00924	0.0402	0.368421	0.512453	TRUE
Tmem55b	0	0.245	5.15	7.25	0.00976	0.042	0.206546	0.311333	TRUE
Rap2b	0	0.244	6.5	6.89	0.0116	0.0485	0.435648	0.555417	TRUE
Hip1	0	0.244	7	7.29	0.00955	0.0412	0.524104	0.654421	TRUE
Mak16	0	0.244	5.58	7.82	0.00743	0.0336	0.266696	0.391656	TRUE
Snrnp27	0	0.243	6.07	11.2	0.00157	0.00912	0.352941	0.493773	TRUE
Mrpl42	0	0.243	6.68	8.22	0.00616	0.0287	0.462185	0.597758	TRUE
Rock1	0	0.243	7.52	12.3	0.000983	0.00609	0.632906	0.749689	TRUE
Tbxas1	0	0.242	6.73	7.26	0.00972	0.0418	0.462627	0.584682	TRUE
Scand1	0	0.241	8.56	16.2	0.000203	0.00158	0.841221	0.889166	TRUE
Amfr	0	0.24	5.92	7.62	0.00817	0.0362	0.325962	0.467621	TRUE
mt-Nd5	0	0.239	9.06	17.7	0.000112	0.00095	0.847855	0.879826	TRUE
Mpp1	0	0.238	7.68	12.7	0.000843	0.00534	0.682441	0.777086	TRUE
Strap	0	0.238	6.3	9.36	0.00364	0.0185	0.390977	0.544209	TRUE
Sh3glb1	0	0.237	9.13	16	0.000223	0.00172	0.91287	0.920922	TRUE
Ybx1	0	0.237	9.98	18.1	9.78e-05	0.000848	0.95533	0.963263	TRUE
Capns1	0	0.237	8.03	13.5	0.000615	0.00407	0.745245	0.827522	TRUE
Rps3	0	0.237	11.1	14.6	0.000392	0.00278	0.984078	0.981943	TRUE
Uqcrfs1	0	0.237	7.64	11.1	0.00164	0.00941	0.665192	0.798257	TRUE
Usp25	0	0.237	6.89	16.2	0.000206	0.0016	0.525874	0.665629	TRUE
Acbd6	0	0.235	6.09	8.37	0.00575	0.0271	0.343653	0.483188	TRUE
Rps21	0	0.235	10.3	11.3	0.00153	0.00891	0.973463	0.973848	TRUE
Fam104a	0	0.235	6.85	9.57	0.00331	0.0172	0.508625	0.646326	TRUE
Eif2s1	0	0.234	6.43	6.87	0.0117	0.0489	0.407784	0.560399	TRUE
Eif3i	0	0.233	7.57	14.5	0.000408	0.00288	0.650155	0.775218	TRUE
Pfdn6	0	0.233	6.26	9.36	0.00363	0.0185	0.372844	0.528643	TRUE
Ndufv2	0	0.233	7.07	8.86	0.00456	0.0223	0.547988	0.682441	TRUE
Kpna4	0	0.232	5.96	7.88	0.00722	0.0329	0.341442	0.447073	TRUE
Zyx	0	0.232	6.68	8.16	0.00633	0.0295	0.461743	0.580324	TRUE
Clint1	0	0.232	6	8.35	0.00579	0.0273	0.345865	0.461395	TRUE
Mtdh	0	0.232	8.65	11.1	0.00165	0.00946	0.848297	0.88792	TRUE
Sod1	0	0.232	6.45	7.18	0.0101	0.0433	0.41663	0.542964	TRUE
Bcas2	0	0.231	6.96	9.1	0.00409	0.0204	0.533835	0.673724	TRUE
Psmc2	0	0.229	6.2	8.71	0.0049	0.0237	0.372844	0.502491	TRUE
Jtb	0	0.228	6.61	11.1	0.0017	0.00971	0.463512	0.600249	TRUE
S100a10	0	0.228	9.87	7.49	0.00867	0.038	0.936754	0.942715	TRUE
Rpl22	0	0.228	10.4	17.8	0.000109	0.000927	0.977001	0.965753	TRUE
Nisch	0	0.228	6	7.06	0.0107	0.0453	0.344538	0.480075	TRUE
Sdha	0	0.228	7.06	11.5	0.00142	0.00836	0.570544	0.688045	TRUE
Mrpl48	0	0.227	5.74	6.85	0.0119	0.0493	0.296329	0.435866	TRUE
Rps15a	0	0.227	11.4	10.7	0.00201	0.0112	0.984962	0.985679	TRUE
Atp5d	0	0.227	8.57	13.9	0.000518	0.00353	0.83149	0.89477	TRUE
Itgb1	0	0.227	8.01	15.9	0.000227	0.00174	0.739496	0.815691	TRUE
Dnajc19	0	0.226	6.94	10	0.0027	0.0145	0.535161	0.683064	TRUE
Slc50a1	0	0.226	5.67	6.89	0.0116	0.0486	0.282618	0.407223	TRUE
Tmem50a	0	0.226	7.92	15	0.000325	0.00238	0.757629	0.828144	TRUE
Mrps34	0	0.225	5.89	6.85	0.0119	0.0493	0.322866	0.460149	TRUE
Fam76a	0	0.224	6.25	9.52	0.00338	0.0175	0.371959	0.532379	TRUE
U2surp	0	0.224	6.9	10.5	0.00216	0.0119	0.499779	0.657534	TRUE
Chmp5	0	0.223	7.14	7.81	0.00745	0.0337	0.576736	0.710461	TRUE
Med15	0	0.223	5.66	7.63	0.00813	0.0361	0.281734	0.412204	TRUE
Rps10	0	0.222	11.6	14.9	0.000343	0.00249	0.993366	0.987547	TRUE
Larp1	0	0.221	6.46	6.95	0.0113	0.0473	0.425918	0.537983	TRUE
Sypl	0	0.221	7.3	10.3	0.00234	0.0128	0.590004	0.734122	TRUE
Dusp3	0	0.22	6.85	8.12	0.00646	0.0299	0.51172	0.668742	TRUE
Polr2f	0	0.22	7.29	10.5	0.00216	0.0119	0.602388	0.737858	TRUE
Cfl1	0	0.22	10	9.1	0.00408	0.0204	0.964175	0.966376	TRUE
H2afj	0	0.219	7.96	13.8	0.00053	0.0036	0.729766	0.816314	TRUE
Rps23	0	0.219	11.3	16.5	0.000183	0.00145	0.988501	0.982565	TRUE
Rpl27a	0	0.218	11.2	13.5	0.000616	0.00408	0.988058	0.985679	TRUE
Polr2k	0	0.217	6.92	9.26	0.0038	0.0192	0.526316	0.674346	TRUE
Drap1	0	0.217	6.71	11.3	0.00155	0.00903	0.491375	0.635741	TRUE
Zfand6	0	0.216	6.66	8.74	0.00482	0.0234	0.471031	0.618929	TRUE
Rps24	0	0.216	11.8	11.6	0.00133	0.00791	0.996904	0.988792	TRUE
Ube2v2	0	0.216	5.89	7.03	0.0108	0.0457	0.323308	0.460149	TRUE
Neu1	0	0.216	7.14	8.48	0.00544	0.0259	0.578063	0.71731	TRUE
Atp5a1	0	0.216	8.75	13.3	0.000645	0.00424	0.867315	0.902242	TRUE
Pin4	0	0.214	6.48	9.31	0.00372	0.0189	0.450686	0.578456	TRUE
Atp2b1	0	0.214	7.89	13.4	0.000628	0.00414	0.694825	0.795143	TRUE
Mrpl20	0	0.213	7.6	8.37	0.00573	0.027	0.678461	0.791407	TRUE
Slc25a4	0	0.212	7.59	9.88	0.00287	0.0152	0.647059	0.735367	TRUE
Prkcd	0	0.212	7.79	14.6	0.000384	0.00273	0.700575	0.792653	TRUE
Efhd2	0	0.211	7.63	7.99	0.00686	0.0314	0.691729	0.784558	TRUE
Ube2k	0	0.211	6.8	9.31	0.00372	0.0189	0.497567	0.641968	TRUE
Taf6l	0	0.211	6.18	7.49	0.0087	0.0381	0.364883	0.515567	TRUE
Smu1	0	0.21	5.8	8.03	0.00671	0.0309	0.324635	0.441469	TRUE
Ociad1	0	0.21	5.99	7.73	0.00774	0.0346	0.331712	0.470112	TRUE
Spcs2	0	0.207	7.97	9.95	0.00278	0.0148	0.715613	0.808219	TRUE
H3f3a	0	0.206	10.3	7.32	0.00944	0.0408	0.969483	0.971357	TRUE
Minos1	0	0.205	7.87	9.46	0.00347	0.0178	0.731092	0.821295	TRUE
Calm2	0	0.204	8.98	11.4	0.00149	0.00872	0.860239	0.91345	TRUE
Polr2g	0	0.204	7.07	7.7	0.00784	0.035	0.571429	0.690535	TRUE
Ppib	0	0.203	8.27	7.35	0.00928	0.0403	0.780186	0.85741	TRUE
Rpl14	0	0.203	10.1	13.5	0.000613	0.00407	0.967271	0.959527	TRUE
Tmx1	0	0.203	5.86	7.73	0.00774	0.0346	0.308713	0.450187	TRUE
Rtn3	0	0.203	8.03	11.1	0.00169	0.00965	0.77134	0.836239	TRUE
Rsu1	0	0.202	6.76	7.34	0.00935	0.0404	0.489164	0.623288	TRUE
Wdr26	0	0.201	7.46	9.91	0.00283	0.0151	0.665635	0.761519	TRUE
mt-Nd4	0	0.201	11.7	8.56	0.00526	0.0252	0.965502	0.950187	TRUE
Mrpl57	0	0.2	6.93	8.07	0.00659	0.0304	0.525874	0.650062	TRUE
Sdf4	0	0.197	6.7	8.42	0.00559	0.0265	0.48651	0.615193	TRUE
Srp19	0	0.197	6.91	7.52	0.00855	0.0376	0.529854	0.669988	TRUE
Eif4g2	0	0.195	8.8	12.1	0.00108	0.00663	0.884122	0.912204	TRUE
Rack1	0	0.194	10.6	11.7	0.0013	0.00777	0.979213	0.972603	TRUE
Flna	0	0.192	8.49	8.48	0.00545	0.0259	0.816895	0.853674	TRUE
Hspa4	0	0.192	7.1	8.33	0.00584	0.0275	0.559929	0.691781	TRUE
Rps15	0	0.191	10.4	10	0.00266	0.0143	0.969925	0.966999	TRUE
Tmed10	0	0.191	8.59	12.4	0.000967	0.00601	0.840778	0.896015	TRUE
Atg3	0	0.191	7.22	7.41	0.00902	0.0393	0.580274	0.718555	TRUE
Rpl6	0	0.19	10.4	11.8	0.00123	0.00739	0.966829	0.975093	TRUE
Actr2	0	0.19	8.54	6.93	0.0114	0.0476	0.847855	0.880448	TRUE
Klf4	0	0.189	8.18	6.92	0.0115	0.0479	0.719593	0.790162	TRUE
Malat1	0	0.189	12.7	7.28	0.00962	0.0414	0.986289	0.982565	TRUE
1810037I17Rik	0	0.188	8.98	8.79	0.00472	0.023	0.892968	0.922167	TRUE
Sar1a	0	0.188	6.38	7.91	0.00711	0.0324	0.415303	0.566625	TRUE
Ndufv3	0	0.187	7.45	6.87	0.0117	0.0489	0.637771	0.736613	TRUE
Shisa5	0	0.184	7.9	8.07	0.00658	0.0304	0.750111	0.819427	TRUE
Sys1	0	0.181	6.96	7.59	0.0083	0.0367	0.534277	0.67746	TRUE
Eef1a1	0	0.181	11.9	11.9	0.00116	0.00705	0.996462	0.988792	TRUE
Rpsa	0	0.178	11.3	11.7	0.00132	0.00784	0.991154	0.982565	TRUE
Rpl18	0	0.172	10.8	7.65	0.00804	0.0357	0.98452	0.978207	TRUE
Cct8	0	0.171	7.4	7.11	0.0104	0.0445	0.62008	0.74533	TRUE
Denr	0	0.17	6.93	7.17	0.0101	0.0433	0.526758	0.659402	TRUE
Rps16	0	0.169	11.6	8.61	0.00513	0.0246	0.992923	0.986301	TRUE
Eef1b2	0	0.168	9.82	8.11	0.00648	0.03	0.957541	0.951432	TRUE
Uqcr10	0	0.162	8.35	7.05	0.0107	0.0454	0.815126	0.863636	TRUE
Ywhaz	0	0.159	8.42	7.25	0.00973	0.0419	0.835029	0.861768	TRUE
Rab14	0	0.155	8.61	8.17	0.00631	0.0294	0.841663	0.882939	TRUE
Rpl31	0	0.149	9.27	7.01	0.011	0.0462	0.918178	0.921544	TRUE
D8Ertd738e	0	-0.148	8.02	6.85	0.0118	0.0492	0.787705	0.82254	TRUE
Pbrm1	0	-0.148	7.08	7.44	0.00889	0.0388	0.57939	0.652553	TRUE
Ewsr1	0	-0.152	6.93	7.08	0.0106	0.0449	0.575851	0.632005	TRUE
Arf5	0	-0.168	8.53	11.1	0.00166	0.00953	0.880142	0.889166	TRUE
Qk	0	-0.168	7.32	7.1	0.0105	0.0447	0.637329	0.714819	TRUE
Hnrnpk	0	-0.17	8.47	10.1	0.00266	0.0143	0.868642	0.881071	TRUE
Naca	0	-0.177	10.1	7.59	0.00827	0.0366	0.969483	0.9533	TRUE
Sirpa	0	-0.179	9.6	8.26	0.00603	0.0283	0.94958	0.921544	TRUE
Dhx15	0	-0.184	6.55	7.48	0.00872	0.0382	0.490933	0.549191	TRUE
Cd47	0	-0.184	9.72	8.65	0.00505	0.0243	0.956656	0.942092	TRUE
Luc7l2	0	-0.193	7.76	9.59	0.00327	0.017	0.720478	0.764633	TRUE
Srsf6	0	-0.194	7.3	12.5	0.000929	0.0058	0.655462	0.721046	TRUE
Slk	0	-0.195	7.12	11.3	0.00153	0.00893	0.608138	0.664384	TRUE
Tpd52	0	-0.196	7.96	9.54	0.00335	0.0173	0.789474	0.821295	TRUE
Hnrnpr	0	-0.203	6.19	7.82	0.00743	0.0336	0.386555	0.458904	TRUE
Nipa2	0	-0.206	7.23	6.99	0.0111	0.0466	0.632464	0.659402	TRUE
Bclaf1	0	-0.206	6.94	11	0.00177	0.0101	0.567006	0.626401	TRUE
Ubash3b	0	-0.206	6.59	7.47	0.00876	0.0383	0.494029	0.55604	TRUE
Ebp	0	-0.209	6.07	6.83	0.0119	0.0496	0.384343	0.439601	TRUE
Ikbkb	0	-0.212	6.47	8	0.00683	0.0313	0.473242	0.531133	TRUE
Eif4h	0	-0.213	6.89	9.53	0.00336	0.0174	0.56391	0.63076	TRUE
Tbc1d15	0	-0.214	6.32	10.8	0.00188	0.0106	0.436533	0.478207	TRUE
Cdc123	0	-0.215	5.74	6.87	0.0117	0.0489	0.33525	0.386675	TRUE
Eif4ebp2	0	-0.215	5.86	7.2	0.01	0.0429	0.352057	0.414072	TRUE
Wac	0	-0.215	6.55	10.2	0.00253	0.0137	0.496683	0.557908	TRUE
Aph1a	0	-0.216	6.27	8.83	0.00463	0.0226	0.449801	0.500623	TRUE
Ddx50	0	-0.216	5.97	9.58	0.00329	0.0171	0.367979	0.424658	TRUE
Gapvd1	0	-0.217	6.37	7	0.011	0.0465	0.447147	0.515567	TRUE
Erp29	0	-0.217	8.05	9.34	0.00367	0.0187	0.789474	0.815068	TRUE
Pabpc1	0	-0.218	9.58	8.89	0.00451	0.0222	0.954003	0.929639	TRUE
Supt16	0	-0.219	6.38	8.17	0.0063	0.0293	0.429014	0.488169	TRUE
Mfsd14b	0	-0.22	6.38	7.64	0.00807	0.0358	0.462185	0.504981	TRUE
2810474O19Rik	0	-0.221	6.91	7.34	0.00935	0.0404	0.509951	0.569116	TRUE
Snx1	0	-0.221	7.04	12.3	0.001	0.00622	0.597081	0.654421	TRUE
Man2a1	0	-0.223	6.28	8.29	0.00595	0.0279	0.429456	0.479452	TRUE
Trmt112	0	-0.223	7.08	9.84	0.00293	0.0155	0.582486	0.655666	TRUE
Wtap	0	-0.224	5.88	8.87	0.00454	0.0223	0.365325	0.416563	TRUE
Prpf38a	0	-0.225	5.1	7.13	0.0103	0.0441	0.228218	0.279577	TRUE
Rac1	0	-0.225	8.97	17.2	0.000135	0.00112	0.913313	0.914695	TRUE
Serbp1	0	-0.225	8.41	13.6	0.000589	0.00394	0.838125	0.855542	TRUE
Tbc1d9	0	-0.226	6.71	6.81	0.0121	0.05	0.510836	0.564134	TRUE
Scamp2	0	-0.226	6.86	10	0.00271	0.0145	0.559487	0.609589	TRUE
Cggbp1	0	-0.226	6.58	10.7	0.00203	0.0113	0.498894	0.562267	TRUE
Tbl1xr1	0	-0.227	5.77	8.89	0.00451	0.0222	0.333481	0.371108	TRUE
Rnf166	0	-0.227	6.05	6.88	0.0117	0.0486	0.3954	0.442092	TRUE
Med13	0	-0.227	5.61	7.85	0.00733	0.0333	0.305175	0.356787	TRUE
Rps9	0	-0.229	11.5	15.1	0.000314	0.00231	0.993808	0.983811	TRUE
Poldip3	0	-0.229	5.43	7.15	0.0102	0.0437	0.272004	0.334371	TRUE
Sec61b	0	-0.23	8.36	12.7	0.000852	0.00539	0.848297	0.849315	TRUE
Brk1	0	-0.231	8.15	15.8	0.000239	0.00182	0.819549	0.837484	TRUE
Zbtb7a	0	-0.231	7.04	8.08	0.00656	0.0303	0.58337	0.637609	TRUE
Ensa	0	-0.234	5.81	7.23	0.00985	0.0423	0.335692	0.388543	TRUE
Reep5	0	-0.234	9.83	8.32	0.00588	0.0276	0.957541	0.941469	TRUE
Pum1	0	-0.236	6.06	10.3	0.00238	0.013	0.393631	0.44396	TRUE
2510039O18Rik	0	-0.236	5.78	9.45	0.00349	0.0179	0.351172	0.393524	TRUE
Glud1	0	-0.236	7.79	16.8	0.000163	0.00131	0.76161	0.783935	TRUE
Ncl	0	-0.237	8.65	11.5	0.0014	0.00829	0.85847	0.842466	TRUE
Kmt2c	0	-0.238	5.71	7.27	0.00964	0.0415	0.321981	0.374222	TRUE
Bcl10	0	-0.239	5.91	7.06	0.0107	0.0453	0.362229	0.394147	TRUE
Rhog	0	-0.239	6.56	7.92	0.00708	0.0323	0.481203	0.561021	TRUE
Pkn1	0	-0.24	6.19	7.01	0.0109	0.0461	0.426802	0.476961	TRUE
Ddx6	0	-0.24	7.18	10.2	0.00244	0.0133	0.628925	0.674346	TRUE
Sf3b3	0	-0.241	5.94	10.6	0.00212	0.0118	0.357806	0.433998	TRUE
Ddx5	0	-0.242	9.35	18	0.000101	0.000869	0.935869	0.937111	TRUE
Ep300	0	-0.243	6.07	9.13	0.00403	0.0202	0.392304	0.446451	TRUE
Rgs19	0	-0.244	6.12	7.63	0.00814	0.0361	0.396285	0.48132	TRUE
Plekhf2	0	-0.244	5.76	7.54	0.00848	0.0373	0.340115	0.386052	TRUE
Ilk	0	-0.244	6.22	11.3	0.00152	0.00887	0.432994	0.479452	TRUE
Grk2	0	-0.244	6.82	12	0.00111	0.0068	0.566121	0.62391	TRUE
Map4	0	-0.245	5.73	6.83	0.012	0.0497	0.32552	0.388543	TRUE
Lsm4	0	-0.248	7.4	12.4	0.000974	0.00605	0.662096	0.727895	TRUE
Hadhb	0	-0.25	6.67	9.93	0.0028	0.0149	0.521893	0.558531	TRUE
Ric8a	0	-0.25	5.52	6.94	0.0113	0.0474	0.305617	0.351183	TRUE
Brd4	0	-0.25	6.48	8.98	0.00432	0.0213	0.481645	0.51868	TRUE
Inpp5d	0	-0.251	5.72	7.63	0.00812	0.036	0.322866	0.373599	TRUE
N4bp1	0	-0.251	7.13	13.2	0.000675	0.00442	0.601946	0.641968	TRUE
Dlst	0	-0.251	6.22	8.88	0.00452	0.0222	0.437417	0.494396	TRUE
Rpl3	0	-0.251	10.3	13	0.000756	0.00488	0.97877	0.960149	TRUE
Ndufb10	0	-0.251	7.91	18.3	9.05e-05	0.000798	0.785935	0.804483	TRUE
Ino80d	0	-0.252	5.31	6.97	0.0112	0.0469	0.253428	0.290785	TRUE
Snrnp70	0	-0.252	7.14	10.9	0.00181	0.0102	0.627156	0.673724	TRUE
Phax	0	-0.253	5.27	7.3	0.00951	0.041	0.254755	0.295143	TRUE
Slf2	0	-0.253	5.3	8.5	0.0054	0.0258	0.249005	0.298879	TRUE
Tsen34	0	-0.255	5.5	8.12	0.00643	0.0298	0.280407	0.332503	TRUE
Psenen	0	-0.255	7.32	9.16	0.00399	0.02	0.650597	0.704857	TRUE
Atxn10	0	-0.255	7.66	8.68	0.00496	0.0239	0.716939	0.745953	TRUE
Nfe2l2	0	-0.256	6.91	9.51	0.00339	0.0175	0.547545	0.589041	TRUE
Gyg	0	-0.256	7.24	11.1	0.0017	0.00973	0.595312	0.64944	TRUE
Rassf1	0	-0.256	5.97	9.32	0.00371	0.0188	0.352057	0.409714	TRUE
Lsm10	0	-0.257	5.69	8.03	0.00674	0.031	0.333923	0.380448	TRUE
Pparg	0	-0.257	6.86	7.33	0.0094	0.0406	0.541353	0.57721	TRUE
Gcnt2	0	-0.257	6.62	9.39	0.00359	0.0183	0.489606	0.52802	TRUE
Pop5	0	-0.258	5.67	9.08	0.00413	0.0206	0.319328	0.358655	TRUE
Cyld	0	-0.258	5.38	7.43	0.00895	0.0391	0.276426	0.323163	TRUE
Ptprc	0	-0.259	8.75	13.5	0.000601	0.004	0.875719	0.881071	TRUE
Rbm8a	0	-0.259	6.67	12.1	0.00109	0.0067	0.51172	0.576588	TRUE
Ankrd17	0	-0.259	6.74	12	0.00115	0.00699	0.526316	0.572852	TRUE
Rps11	0	-0.259	11.3	15.6	0.000261	0.00196	0.991597	0.979452	TRUE
Chmp2b	0	-0.259	5.88	11.6	0.00137	0.00813	0.362671	0.412204	TRUE
Matr3	0	-0.259	6.65	12.7	0.000859	0.00542	0.508182	0.555417	TRUE
Prkch	0	-0.26	5.49	7.75	0.00766	0.0345	0.287483	0.332503	TRUE
Stk4	0	-0.261	5.91	7.35	0.0093	0.0403	0.363114	0.402864	TRUE
Ap2a2	0	-0.262	5.9	7.27	0.00966	0.0416	0.369306	0.407223	TRUE
Ccar1	0	-0.262	6.4	11.4	0.00148	0.00867	0.452897	0.486924	TRUE
Jmjd1c	0	-0.262	6.38	12.3	0.00101	0.00625	0.459089	0.499377	TRUE
Hspa14	0	-0.263	5.56	8.94	0.0044	0.0217	0.302521	0.34122	TRUE
Trappc5	0	-0.263	5.74	9.22	0.00387	0.0195	0.321981	0.379203	TRUE
Smim11	0	-0.263	6.41	9.86	0.00289	0.0154	0.463069	0.504359	TRUE
Xpa	0	-0.264	5.44	8.04	0.00669	0.0308	0.281734	0.318804	TRUE
Srsf10	0	-0.264	6.33	18.6	7.99e-05	0.000714	0.438302	0.490037	TRUE
Rcc2	0	-0.264	5.68	7.47	0.00879	0.0384	0.31402	0.353051	TRUE
Rspry1	0	-0.264	5.31	8.13	0.00642	0.0298	0.257851	0.300747	TRUE
Psen1	0	-0.264	5.07	8.14	0.00638	0.0296	0.237063	0.264633	TRUE
Gdi2	0	-0.265	8.52	24.4	1.02e-05	0.000121	0.865546	0.862391	TRUE
Mob3b	0	-0.266	5.49	6.81	0.0121	0.05	0.291022	0.315691	TRUE
Coro2a	0	-0.266	5.9	13.5	0.000591	0.00395	0.358249	0.392902	TRUE
Ccnl2	0	-0.267	6.04	12.2	0.00106	0.0065	0.393189	0.452677	TRUE
Tsc22d4	0	-0.267	6.3	9.55	0.00333	0.0173	0.449801	0.488792	TRUE
Ncaph2	0	-0.267	5.47	8.94	0.00439	0.0217	0.255639	0.325031	TRUE
Smchd1	0	-0.268	5.88	8.81	0.00468	0.0228	0.320655	0.374844	TRUE
Dazap1	0	-0.269	5.83	10.4	0.00232	0.0127	0.346307	0.411582	TRUE
Ggta1	0	-0.271	6.43	10	0.00269	0.0144	0.473242	0.499377	TRUE
Rsrc2	0	-0.271	6.44	13.2	0.000692	0.00451	0.459089	0.499377	TRUE
U2af2	0	-0.271	5.6	10.5	0.0022	0.0121	0.315789	0.364882	TRUE
Nop53	0	-0.271	6.26	9.48	0.00343	0.0177	0.437859	0.494396	TRUE
Lactb	0	-0.271	6.06	9.45	0.00348	0.0179	0.400708	0.439601	TRUE
Tor1aip2	0	-0.272	6.11	8.62	0.00509	0.0245	0.409553	0.447696	TRUE
Rapgef6	0	-0.272	5.33	10.3	0.00237	0.013	0.256524	0.298879	TRUE
Kin	0	-0.275	4.97	7.68	0.00796	0.0354	0.211853	0.248443	TRUE
Ythdc1	0	-0.275	6.33	10.1	0.00259	0.014	0.438302	0.491283	TRUE
Cdip1	0	-0.275	4.41	7.31	0.0116	0.0483	0.144184	0.172478	TRUE
Map3k1	0	-0.276	5.27	7.1	0.0105	0.0446	0.256081	0.287049	TRUE
Mta2	0	-0.277	5.26	7.73	0.00775	0.0346	0.259177	0.296389	TRUE
Ppm1g	0	-0.278	5.65	10.1	0.00258	0.014	0.31402	0.363014	TRUE
Utp14a	0	-0.279	5.67	9.89	0.00285	0.0152	0.306059	0.344334	TRUE
Bckdk	0	-0.279	5.13	7.76	0.00765	0.0345	0.233967	0.272105	TRUE
Lsp1	0	-0.279	9.12	12.8	0.000818	0.00522	0.922601	0.89726	TRUE
Ppp2r2a	0	-0.279	5.68	12.8	0.000824	0.00524	0.318885	0.367995	TRUE
H2afy	0	-0.279	7.34	17.3	0.000133	0.0011	0.634233	0.679328	TRUE
Scaf11	0	-0.279	7.15	16.9	0.000155	0.00126	0.606811	0.640722	TRUE
Ythdf1	0	-0.28	5.46	10.4	0.00224	0.0123	0.29456	0.332503	TRUE
Lypla2	0	-0.28	5.89	7.67	0.00796	0.0354	0.378594	0.41345	TRUE
Dock4	0	-0.28	5.11	8.12	0.00643	0.0298	0.221583	0.267746	TRUE
Slc38a1	0	-0.28	6.07	14	0.000483	0.00333	0.384343	0.437733	TRUE
Pdzd8	0	-0.28	5.76	11.4	0.00146	0.00857	0.336134	0.376712	TRUE
Tug1	0	-0.281	5.03	7.41	0.00905	0.0395	0.214065	0.255293	TRUE
Sfr1	0	-0.281	7.4	23.6	1.3e-05	0.000149	0.675365	0.719178	TRUE
Cd44	0	-0.282	10.2	18	9.99e-05	0.000863	0.962848	0.938356	TRUE
Ctnnbip1	0	-0.282	6.29	8.87	0.00454	0.0223	0.444494	0.495019	TRUE
Brpf1	0	-0.282	5.57	8.28	0.00597	0.028	0.304732	0.35741	TRUE
Wnk1	0	-0.282	7.27	24.8	8.63e-06	0.000105	0.641751	0.671233	TRUE
Cnot1	0	-0.283	6.09	12	0.00112	0.00685	0.398496	0.456413	TRUE
Pgp	0	-0.283	5.78	7.97	0.00693	0.0317	0.318001	0.379203	TRUE
Cnot6l	0	-0.284	6.57	13.9	0.000511	0.00348	0.488722	0.532379	TRUE
Rbm6	0	-0.284	5.55	11.9	0.00121	0.00729	0.306944	0.34807	TRUE
Mga	0	-0.285	5.53	11	0.00178	0.0101	0.285714	0.315691	TRUE
Mrpl9	0	-0.285	5.04	9.39	0.00359	0.0183	0.217161	0.250934	TRUE
Midn	0	-0.285	5.71	8.87	0.00455	0.0223	0.325962	0.363014	TRUE
Bdp1	0	-0.285	5.54	8.17	0.0063	0.0293	0.294118	0.325654	TRUE
Mgat4a	0	-0.286	5.42	7.32	0.00943	0.0407	0.267581	0.318182	TRUE
Utp3	0	-0.286	6.17	8.83	0.00464	0.0227	0.408669	0.457659	TRUE
Srsf9	0	-0.286	7.26	11.3	0.00157	0.00908	0.647059	0.683064	TRUE
Mkln1	0	-0.286	6.19	20.9	3.49e-05	0.000349	0.409111	0.459527	TRUE
Arhgap17	0	-0.286	5.87	12	0.00112	0.00685	0.367536	0.392902	TRUE
Eps15	0	-0.287	5.3	9.01	0.00427	0.0211	0.268023	0.297011	TRUE
Ssna1	0	-0.288	6.11	8.77	0.00477	0.0232	0.384785	0.443337	TRUE
Khdrbs1	0	-0.288	6.74	24.6	9.21e-06	0.000112	0.539584	0.597136	TRUE
Slc9a3r1	0	-0.288	5.48	8.26	0.00604	0.0283	0.290137	0.323163	TRUE
Zhx1	0	-0.288	5.38	8.97	0.00435	0.0215	0.274215	0.318182	TRUE
Phf14	0	-0.289	5.92	13.4	0.000639	0.0042	0.374613	0.424658	TRUE
Nin	0	-0.289	5.28	7.08	0.0106	0.045	0.243255	0.278331	TRUE
[truncated: 1,295 more rows]

## Sheet: Cluster 1
gene	cluster_id	logFC__Hyperoxia	logCPM__Hyperoxia	F__Hyperoxia	p_val__Hyperoxia	p_adj.loc__Hyperoxia	Normoxia.frq	Hyperoxia.frq	Frequency
Wfdc17	1	2.88	10.3	196	2.83e-33	4.41e-29	0.200371	0.527867	TRUE
Cxcl3	1	2.31	7.78	101	3.43e-20	1.07e-16	0.054731	0.107181	TRUE
Cstb	1	2.29	9.25	172	2.69e-30	2.1e-26	0.183673	0.297964	TRUE
Basp1	1	2.05	8.82	126	5.11e-24	2.66e-20	0.121521	0.272776	TRUE
Igfbp6	1	2.05	6.9	76.5	3.18e-16	4.5e-13	0.0491651	0.162379	TRUE
Atp6v1c1	1	1.86	6.65	63.3	6.18e-14	4.82e-11	0.0426716	0.111468	TRUE
Prok2	1	1.81	8.19	89.8	2.08e-18	4.06e-15	0.0899814	0.183816	TRUE
Gadd45g	1	1.79	8.43	97.2	1.35e-19	3e-16	0.120594	0.129153	TRUE
Eea1	1	1.61	6.89	52.9	4.39e-12	2.36e-09	0.0602968	0.125402	TRUE
Hsp90aa1	1	1.59	8.93	76.7	2.94e-16	4.5e-13	0.230983	0.289925	TRUE
Gla	1	1.55	7.02	55.2	1.68e-12	9.69e-10	0.0667904	0.135584	TRUE
Ddit3	1	1.54	7.35	68.3	8.28e-15	8.61e-12	0.0890538	0.166667	TRUE
Ifitm1	1	1.49	10.8	98	9.93e-20	2.58e-16	0.454545	0.590032	TRUE
Atp6v1a	1	1.49	7.25	59.7	2.65e-13	1.88e-10	0.0899814	0.165059	TRUE
Dedd2	1	1.48	7.42	65.1	2.9e-14	2.66e-11	0.107607	0.184887	TRUE
Slfn4	1	1.39	6.85	38.8	1.97e-09	6.55e-07	0.0640074	0.131297	TRUE
Rnh1	1	1.37	7.63	64.5	3.73e-14	3.23e-11	0.106679	0.179528	TRUE
Rbpj	1	1.36	7.07	43.5	2.48e-10	9.89e-08	0.0816327	0.1597	TRUE
Cd63	1	1.31	8.75	79	1.21e-16	2.09e-13	0.251391	0.323151	TRUE
Lrg1	1	1.3	9.39	51.9	6.7e-12	3.37e-09	0.298701	0.498392	TRUE
Suco	1	1.25	7.49	47.7	4.04e-11	1.88e-08	0.123377	0.178992	TRUE
Gm14005	1	1.24	6.42	29.1	1.61e-07	3.34e-05	0.0575139	0.108789	TRUE
Gns	1	1.23	6.67	29.2	1.48e-07	3.17e-05	0.0602968	0.110932	TRUE
Ccl3	1	1.21	10.7	68.7	6.91e-15	7.69e-12	0.328386	0.340836	TRUE
Hif1a	1	1.18	7.35	42.5	3.78e-10	1.47e-07	0.113173	0.210075	TRUE
Cited2	1	1.17	7.5	46.7	6.16e-11	2.67e-08	0.121521	0.189711	TRUE
Fnip1	1	1.17	7.04	36.6	5.14e-09	1.57e-06	0.0890538	0.15702	TRUE
Ddx3y	1	1.17	6.86	19.9	1.21e-05	0.00139	0.0714286	0.14791	TRUE
Osgin1	1	1.15	6.93	31	6.66e-08	1.57e-05	0.080705	0.139871	TRUE
Sgpl1	1	1.11	6.73	28.3	2.35e-07	4.48e-05	0.0769944	0.130225	TRUE
Xbp1	1	1.1	7.21	37	4.42e-09	1.38e-06	0.107607	0.177921	TRUE
Ctsb	1	1.09	8.21	40.2	1.07e-09	3.7e-07	0.124304	0.226152	TRUE
Maff	1	1.05	7.22	30.5	8.5e-08	1.95e-05	0.0992579	0.16881	TRUE
Ier3	1	1.05	10.1	55.7	1.36e-12	8.47e-10	0.462894	0.61254	TRUE
AA467197	1	1.04	7.21	28.5	2.12e-07	4.13e-05	0.0890538	0.139871	TRUE
Esd	1	1.04	7.89	37	4.36e-09	1.38e-06	0.142857	0.205252	TRUE
Bhlhe40	1	1.03	7.83	36.2	6.28e-09	1.88e-06	0.135436	0.228832	TRUE
Rab20	1	1.02	7.6	32.6	3.18e-08	8e-06	0.128942	0.20686	TRUE
Tmem189	1	1.01	7.74	34.1	1.59e-08	4.44e-06	0.162338	0.212219	TRUE
Ftl1	1	0.989	12.3	56.9	8.31e-13	5.4e-10	0.938776	0.942122	TRUE
Tspo	1	0.978	9.22	44.6	1.54e-10	6.33e-08	0.383117	0.533226	TRUE
Sertad1	1	0.953	6.78	23.1	2.64e-06	0.000375	0.0890538	0.139871	TRUE
Irak2	1	0.949	6.84	20.8	8.14e-06	0.00101	0.0918367	0.126474	TRUE
Atf3	1	0.941	8.8	42.2	4.31e-10	1.6e-07	0.256957	0.313505	TRUE
Acod1	1	0.922	9.14	34.5	1.32e-08	3.73e-06	0.269944	0.390675	TRUE
Fabp5	1	0.921	7.64	25.4	9.06e-07	0.000147	0.12616	0.152197	TRUE
Il1rn	1	0.919	8.97	35.2	9.86e-09	2.85e-06	0.294991	0.351018	TRUE
Cd68	1	0.917	6.9	22.1	4.32e-06	0.00058	0.0899814	0.143087	TRUE
Fth1	1	0.908	14.4	47.7	4.1e-11	1.88e-08	0.990724	0.995177	TRUE
Cd274	1	0.908	6.84	17.8	3.38e-05	0.00335	0.0760668	0.106645	TRUE
Fndc3b	1	0.905	6.77	20.3	1e-05	0.00121	0.0881262	0.141479	TRUE
Jak2	1	0.89	6.83	18.1	3.03e-05	0.00306	0.0890538	0.137728	TRUE
Ccl4	1	0.886	9.43	26.3	5.76e-07	9.66e-05	0.144712	0.182744	TRUE
F10	1	0.878	7.29	16.7	5.83e-05	0.00522	0.0732839	0.125402	TRUE
Lasp1	1	0.875	7.27	24.8	1.17e-06	0.00018	0.132653	0.190782	TRUE
Canx	1	0.866	6.67	16.7	5.95e-05	0.00524	0.0797774	0.12433	TRUE
Hilpda	1	0.865	8.65	30.2	9.69e-08	2.19e-05	0.186456	0.231511	TRUE
Ankrd12	1	0.842	7.65	26.3	5.97e-07	9.9e-05	0.152134	0.191854	TRUE
Sdcbp	1	0.836	9.27	38.5	2.24e-09	7.27e-07	0.444341	0.538049	TRUE
Pnp	1	0.836	6.55	15.4	0.000115	0.00871	0.0751391	0.110932	TRUE
Cd244	1	0.83	6.7	14.8	0.00015	0.0107	0.0853432	0.121651	TRUE
Id1	1	0.83	7.73	23.4	2.31e-06	0.000334	0.157699	0.203644	TRUE
Dmxl2	1	0.819	7.83	23.9	1.79e-06	0.000265	0.174397	0.269025	TRUE
Socs3	1	0.818	8.25	28	2.66e-07	4.89e-05	0.211503	0.301715	TRUE
Ski	1	0.814	6.85	16.4	6.97e-05	0.00587	0.0899814	0.132905	TRUE
Ctsz	1	0.813	7.77	20.7	8.47e-06	0.00104	0.14564	0.207931	TRUE
Dnajb9	1	0.803	6.86	17	5.07e-05	0.00462	0.0918367	0.133976	TRUE
Vav1	1	0.796	6.86	17.7	3.53e-05	0.00348	0.102968	0.145766	TRUE
Smox	1	0.794	7.57	21.9	4.6e-06	0.000612	0.158627	0.218114	TRUE
Dgkz	1	0.792	6.91	16	8.5e-05	0.00675	0.0974026	0.135048	TRUE
Wbp2	1	0.792	6.53	14.2	0.000204	0.0136	0.0797774	0.120043	TRUE
Mbnl2	1	0.791	7.94	24.7	1.24e-06	0.000188	0.20872	0.248124	TRUE
Arid5a	1	0.788	6.98	16.5	6.36e-05	0.0055	0.111317	0.161308	TRUE
Sqstm1	1	0.788	7.57	19.9	1.22e-05	0.00139	0.128015	0.184352	TRUE
Pdia6	1	0.783	6.58	13.2	0.000332	0.0201	0.0723562	0.109325	TRUE
Zfp36l2	1	0.783	8.97	28.8	1.83e-07	3.69e-05	0.323748	0.365488	TRUE
Klhdc4	1	0.782	6.84	15.9	8.89e-05	0.00701	0.0927644	0.140407	TRUE
Il1f9	1	0.781	7.35	18.6	2.27e-05	0.00241	0.127087	0.162915	TRUE
Vegfa	1	0.776	7.29	16.2	7.39e-05	0.00616	0.108534	0.132905	TRUE
Clec4n	1	0.76	8.1	20	1.17e-05	0.00138	0.164193	0.197749	TRUE
Napa	1	0.758	6.74	15.2	0.000123	0.00915	0.0909091	0.131833	TRUE
Cux1	1	0.756	7.02	17	5.01e-05	0.00459	0.116883	0.167203	TRUE
Skil	1	0.752	8.25	25.5	8.43e-07	0.000138	0.235622	0.309753	TRUE
Tbc1d15	1	0.751	7.64	22.5	3.51e-06	0.000488	0.180891	0.229904	TRUE
Hspa5	1	0.736	9.28	28.6	2.03e-07	4.01e-05	0.41744	0.481243	TRUE
Cd14	1	0.734	10.8	28.7	1.87e-07	3.74e-05	0.549165	0.677921	TRUE
Il4ra	1	0.732	6.77	13.4	0.000311	0.0191	0.0881262	0.131833	TRUE
Rab7	1	0.73	9.12	30	1.07e-07	2.35e-05	0.425788	0.498392	TRUE
Pgam1	1	0.727	7.61	19.3	1.62e-05	0.00177	0.172542	0.214362	TRUE
Slc2a1	1	0.724	7.15	16	8.18e-05	0.00657	0.118738	0.170954	TRUE
2010005H15Rik	1	0.722	11.8	29.1	1.57e-07	3.3e-05	0.796846	0.824223	TRUE
Mif	1	0.721	7.45	14.8	0.000155	0.0109	0.128942	0.170418	TRUE
Cpeb2	1	0.72	6.89	13.8	0.000256	0.0162	0.096475	0.133976	TRUE
Il1rap	1	0.717	7.41	18.1	2.99e-05	0.00304	0.143785	0.20418	TRUE
Lgals3	1	0.713	9.82	28.2	2.39e-07	4.48e-05	0.465677	0.49089	TRUE
Mknk2	1	0.711	6.72	12.6	0.000467	0.0264	0.0881262	0.133441	TRUE
P4hb	1	0.71	6.67	12.3	0.00055	0.0299	0.0881262	0.117363	TRUE
Snai1	1	0.709	6.62	11.5	0.000799	0.0402	0.0825603	0.108253	TRUE
Ctsd	1	0.709	9.58	27.5	3.37e-07	5.97e-05	0.463822	0.550911	TRUE
Ndfip2	1	0.708	6.57	11.6	0.000771	0.0389	0.0816327	0.110932	TRUE
Nfil3	1	0.706	7.32	16.1	7.74e-05	0.00635	0.14564	0.184887	TRUE
Klhl24	1	0.702	7.23	15.6	0.000104	0.00799	0.130798	0.165595	TRUE
Txn1	1	0.698	10.9	30.8	7.11e-08	1.65e-05	0.765306	0.822615	TRUE
Vps4b	1	0.696	7.08	15.3	0.000119	0.00885	0.127087	0.165595	TRUE
Azin1	1	0.695	7.28	16.1	8.04e-05	0.00649	0.141929	0.179528	TRUE
Derl1	1	0.691	7.03	14.9	0.000145	0.0104	0.115955	0.161308	TRUE
Cxcl2	1	0.688	13.9	17.9	3.31e-05	0.00331	0.858071	0.898178	TRUE
Jmjd1c	1	0.687	7.99	19.9	1.22e-05	0.00139	0.239332	0.294748	TRUE
Cdkn1a	1	0.687	8.17	17.5	3.89e-05	0.00379	0.163265	0.23687	TRUE
Tarm1	1	0.684	6.85	12	0.00064	0.0333	0.0974026	0.12701	TRUE
Chd7	1	0.683	7.59	15.9	8.91e-05	0.00701	0.163265	0.213826	TRUE
Zfand5	1	0.683	8.79	23.8	1.92e-06	0.000282	0.323748	0.420686	TRUE
Slc3a2	1	0.679	7.53	15.4	0.000115	0.00871	0.132653	0.188639	TRUE
Soat1	1	0.675	6.65	11.1	0.00098	0.0454	0.0853432	0.112004	TRUE
Ube2k	1	0.674	6.66	11.5	0.000805	0.0403	0.0890538	0.129689	TRUE
Gabarap	1	0.674	9.86	28.2	2.37e-07	4.48e-05	0.622449	0.724544	TRUE
Tes	1	0.669	7.71	15.3	0.000117	0.00876	0.16141	0.222401	TRUE
Gng12	1	0.669	7.08	14	0.000227	0.0148	0.119666	0.172562	TRUE
Lilr4b	1	0.667	9.13	25.1	1.02e-06	0.000162	0.418367	0.520364	TRUE
Egr1	1	0.663	9.06	20.1	1.12e-05	0.00134	0.318182	0.412647	TRUE
Gm20406	1	0.659	6.75	11.2	0.000927	0.0435	0.100186	0.124866	TRUE
Calr	1	0.654	7.38	13.9	0.000235	0.0151	0.147495	0.187031	TRUE
Gpr137b	1	0.654	7.19	13.8	0.000257	0.0162	0.133581	0.160772	TRUE
Lnpep	1	0.653	7.3	13.9	0.000235	0.0151	0.137291	0.196141	TRUE
Osm	1	0.65	9.28	22.1	4.19e-06	0.000572	0.380334	0.449625	TRUE
Gna13	1	0.649	7.34	14.5	0.000179	0.0122	0.14564	0.184887	TRUE
Plin2	1	0.647	9.29	18.3	2.71e-05	0.00283	0.380334	0.458199	TRUE
Stfa2	1	0.646	12.5	25	1.06e-06	0.000166	0.776438	0.797428	TRUE
Cd24a	1	0.645	8.95	21.3	6.15e-06	0.000772	0.365492	0.445338	TRUE
Lilrb4a	1	0.641	7.84	16.3	7.2e-05	0.00603	0.204082	0.275456	TRUE
Atf1	1	0.641	7.2	14.1	0.000211	0.0139	0.139147	0.175777	TRUE
Csf2rb	1	0.639	8.09	16.7	5.87e-05	0.00523	0.234694	0.309753	TRUE
Jun	1	0.636	8.7	13.7	0.00026	0.0164	0.216141	0.267417	TRUE
Psmd8	1	0.636	7.04	13.2	0.000345	0.0205	0.1141	0.151661	TRUE
Atp6v1e1	1	0.63	8.04	16.9	5.27e-05	0.00475	0.236549	0.293676	TRUE
Sri	1	0.627	7.82	14.9	0.000143	0.0103	0.193878	0.258307	TRUE
Tmem167	1	0.626	7.08	12.3	0.000528	0.0289	0.122449	0.170954	TRUE
Cd300lf	1	0.619	8.7	19.9	1.22e-05	0.00139	0.358998	0.437835	TRUE
Hsp90b1	1	0.618	7.45	13.3	0.000316	0.0194	0.153061	0.176849	TRUE
Il10rb	1	0.617	7.28	12.6	0.000461	0.0263	0.141002	0.190782	TRUE
Emilin2	1	0.605	8.36	16.4	6.69e-05	0.0057	0.308905	0.366559	TRUE
Arrdc4	1	0.601	7.37	13.2	0.00034	0.0204	0.146568	0.19239	TRUE
Zc3h12a	1	0.591	7.3	12.3	0.000535	0.0291	0.142857	0.181672	TRUE
Ninj1	1	0.591	8.84	17.3	4.48e-05	0.00418	0.371985	0.396034	TRUE
Rlf	1	0.59	7.29	11.7	0.000742	0.0379	0.149351	0.191854	TRUE
Flot1	1	0.588	7.55	13.2	0.000344	0.0205	0.180891	0.22508	TRUE
Card19	1	0.586	8.53	17.4	4.17e-05	0.00404	0.334879	0.370311	TRUE
Tgoln1	1	0.577	7.68	13.1	0.000359	0.0213	0.201299	0.224544	TRUE
Lyst	1	0.577	8.96	18.7	2.18e-05	0.00232	0.406308	0.454448	TRUE
Sh2d3c	1	0.574	7.33	11.4	0.000847	0.0408	0.14564	0.176849	TRUE
Hcar2	1	0.571	9.19	15.5	0.000104	0.00801	0.362709	0.382637	TRUE
Csnk1e	1	0.569	7.27	11.3	0.000903	0.0429	0.151206	0.185423	TRUE
AC110211.1	1	0.567	7.94	14.1	0.000218	0.0143	0.215213	0.272776	TRUE
Atp6ap2	1	0.566	7.56	12.5	0.00048	0.0266	0.176252	0.219185	TRUE
Chil1	1	0.554	8.55	14.7	0.000157	0.011	0.292208	0.351554	TRUE
Arf5	1	0.553	8.22	14.6	0.000168	0.0115	0.281076	0.354234	TRUE
Clec4e	1	0.551	9.38	16.2	7.54e-05	0.00622	0.375696	0.434084	TRUE
Lcn2	1	0.549	9.76	12.7	0.000446	0.0256	0.315399	0.367095	TRUE
Mef2a	1	0.549	7.76	12.2	0.000555	0.0299	0.216141	0.257235	TRUE
Cd9	1	0.548	10.4	17.3	4.36e-05	0.0041	0.682746	0.717042	TRUE
Ifitm2	1	0.547	11.3	18	3.17e-05	0.00318	0.837662	0.84298	TRUE
Txnip	1	0.545	8.73	14.8	0.000155	0.0109	0.358998	0.39657	TRUE
Stfa3	1	0.538	10.6	12.6	0.00047	0.0264	0.416512	0.522508	TRUE
H3f3b	1	0.533	11.9	18.9	1.98e-05	0.00213	0.946197	0.963558	TRUE
Lamp1	1	0.528	8.22	12.7	0.000437	0.0253	0.244898	0.282422	TRUE
Ncl	1	0.527	8.02	12.1	0.000579	0.0308	0.217996	0.256699	TRUE
Gm5416	1	0.519	11.2	14.6	0.000166	0.0115	0.770872	0.785102	TRUE
Eif5a	1	0.516	8.66	13.8	0.000252	0.0161	0.341373	0.390139	TRUE
Crlf2	1	0.501	7.91	11	0.00107	0.0486	0.24026	0.296892	TRUE
Wfdc21	1	0.5	10.6	13.3	0.000329	0.02	0.622449	0.646302	TRUE
Ifrd1	1	0.499	9.08	11.6	0.000771	0.0389	0.329314	0.346731	TRUE
Atp6v1g1	1	0.488	9.52	14.1	0.000214	0.014	0.570501	0.61522	TRUE
Picalm	1	0.486	9.3	12.9	0.000402	0.0235	0.511132	0.554126	TRUE
Il1b	1	0.467	13	13.6	0.000277	0.0173	0.956401	0.939443	TRUE
Ccr1	1	0.459	9.8	13	0.000375	0.0221	0.601113	0.663987	TRUE
Clec4d	1	0.454	10.5	13.6	0.000274	0.0171	0.757885	0.783494	TRUE
Prdx6	1	0.449	9.3	11.1	0.000977	0.0454	0.440631	0.466774	TRUE
Cd53	1	0.447	9	11.3	0.000874	0.0421	0.44898	0.505359	TRUE
Gm5483	1	0.443	13.2	11.7	0.000746	0.038	0.930427	0.914255	TRUE
Slc7a11	1	0.427	11.2	11.9	0.000644	0.0334	0.812616	0.839764	TRUE
Map1lc3b	1	0.422	10.2	11.5	0.000811	0.0404	0.706865	0.752412	TRUE
Degs1	1	-0.618	7.46	14.6	0.000167	0.0115	0.211503	0.144159	TRUE

## Sheet: Cluster 2
gene	cluster_id	logFC__Hyperoxia	logCPM__Hyperoxia	F__Hyperoxia	p_val__Hyperoxia	p_adj.loc__Hyperoxia	Normoxia.frq	Hyperoxia.frq	Frequency
Wfdc21	2	2.61	5.78	34.9	1.74e-07	0.000409	0.0308404	0.125324	TRUE
Lcn2	2	1.69	6.77	22.6	1.27e-05	0.00839	0.0878951	0.19879	TRUE
S100a8	2	1.6	11.4	19.6	4.03e-05	0.0162	0.361604	0.54019	TRUE
Prtn3	2	1.26	5.36	17.8	8.33e-05	0.025	0.0555127	0.123596	TRUE
Ccl2	2	1.2	6.59	24.3	6.93e-06	0.00714	0.102544	0.18669	TRUE
Wfdc17	2	1.14	9.66	63.1	6.02e-11	9.91e-07	0.524287	0.694036	TRUE
Nrg1	2	1.12	4.83	15.2	0.000243	0.0494	0.0462606	0.101124	TRUE
Mmp8	2	1.12	6.25	27.7	1.99e-06	0.00327	0.117965	0.20484	TRUE
Tlr4	2	1.09	4.55	16.2	0.000163	0.0383	0.0454896	0.100259	TRUE
Ier3	2	1.03	8.22	41.3	2.36e-08	0.000194	0.33616	0.494382	TRUE
Ccr1	2	0.926	7.47	22.9	1.13e-05	0.0081	0.238242	0.411409	TRUE
Socs3	2	0.88	7.55	36.1	1.19e-07	0.000327	0.307633	0.458946	TRUE
Lmna	2	0.811	6.15	15.9	0.000182	0.0406	0.113338	0.219533	TRUE
Ms4a6d	2	0.81	7.48	31.5	5.39e-07	0.00111	0.307633	0.44771	TRUE
Batf	2	0.701	5.61	18.6	6.01e-05	0.0211	0.126446	0.202247	TRUE
Sgms2	2	0.635	6.41	18.1	7.42e-05	0.0244	0.198921	0.309421	TRUE
Tgfbi	2	0.631	8.82	37.7	7.15e-08	0.000295	0.588281	0.730337	TRUE
Hp	2	0.616	9.87	21.6	1.88e-05	0.0111	0.708558	0.832325	TRUE
Tspo	2	0.608	9.76	31.1	6.04e-07	0.00111	0.766384	0.868626	TRUE
Flot2	2	0.596	5.86	15.4	0.000227	0.0473	0.154202	0.235955	TRUE
Sbno2	2	0.575	7.07	18.1	7.58e-05	0.0244	0.330763	0.450303	TRUE
S100a11	2	0.57	10.6	20.2	3.2e-05	0.0155	0.880493	0.939499	TRUE
S100a10	2	0.547	9.19	26.2	3.35e-06	0.00415	0.566692	0.713915	TRUE
Lgmn	2	0.538	7.45	23.4	9.5e-06	0.00786	0.359291	0.454624	TRUE
Cstb	2	0.474	8.04	23.1	1.06e-05	0.0081	0.477255	0.591184	TRUE
Pycard	2	0.466	8.08	20.9	2.44e-05	0.013	0.508096	0.61452	TRUE
Anxa1	2	0.438	8.55	17.8	8.31e-05	0.025	0.56515	0.655143	TRUE
Dbi	2	0.421	8.69	20.7	2.66e-05	0.0137	0.653816	0.75108	TRUE
S100a6	2	0.42	11.4	21.8	1.77e-05	0.0108	0.92367	0.956785	TRUE
Gyg	2	0.419	7.7	19.1	5e-05	0.0189	0.462606	0.559205	TRUE
Nme1	2	0.416	7.63	16.9	0.000122	0.0313	0.451041	0.554883	TRUE
Emb	2	0.416	8.93	18.3	7e-05	0.0235	0.661527	0.787381	TRUE
Vim	2	0.401	11.5	26.9	2.67e-06	0.00366	0.895143	0.936906	TRUE
Ccl6	2	0.385	9.97	24	7.67e-06	0.00724	0.864302	0.897148	TRUE
Ifitm2	2	0.365	10.7	18	7.69e-05	0.0244	0.925983	0.966292	TRUE
App	2	0.365	7.59	17	0.000115	0.0307	0.463377	0.556612	TRUE
Ms4a6c	2	0.353	9.52	17.8	8.3e-05	0.025	0.70239	0.808124	TRUE
Lgals3	2	0.32	11.3	18.7	5.86e-05	0.021	0.952197	0.975799	TRUE
Cd52	2	0.307	11.2	16.6	0.000138	0.0336	0.959907	0.971478	TRUE
H2afz	2	0.298	10.3	16.7	0.000133	0.0333	0.861989	0.918755	TRUE
Gngt2	2	-0.361	9.32	15.6	0.000206	0.044	0.696222	0.642178	TRUE
Ankrd44	2	-0.364	7.89	16.6	0.000139	0.0336	0.603701	0.558341	TRUE
Nr4a1	2	-0.392	10.1	22	1.6e-05	0.0101	0.932151	0.898876	TRUE
Pou2f2	2	-0.403	8.91	19	5.14e-05	0.0189	0.711642	0.636128	TRUE
Slc12a6	2	-0.485	6.52	16.1	0.000167	0.0385	0.326908	0.267934	TRUE
Cx3cr1	2	-0.493	7.46	19.1	4.9e-05	0.0189	0.458751	0.371651	TRUE
Grk3	2	-0.524	7.56	21.2	2.23e-05	0.0122	0.471858	0.40968	TRUE
Adgre4	2	-0.539	7.91	24.9	5.37e-06	0.0059	0.548188	0.444252	TRUE
Abcc5	2	-0.559	6.12	19.9	3.57e-05	0.0156	0.25212	0.202247	TRUE
Abi3	2	-0.561	6.27	17.3	0.000105	0.0286	0.272938	0.207433	TRUE
Cd83	2	-0.565	8.68	17.6	9.16e-05	0.026	0.653816	0.557476	TRUE
Treml4	2	-0.608	7.89	26.1	3.53e-06	0.00415	0.483423	0.406223	TRUE
Spn	2	-0.643	6.99	20.1	3.4e-05	0.0156	0.333847	0.28522	TRUE
Gfpt1	2	-0.657	6.97	23	1.11e-05	0.0081	0.361604	0.286949	TRUE
Rap1gap2	2	-0.741	6.41	36.7	9.64e-08	0.000318	0.313801	0.238548	TRUE
Eno3	2	-0.756	7.46	27.1	2.48e-06	0.00366	0.37394	0.274849	TRUE
Serpinb6a	2	-0.786	6.38	16.9	0.000123	0.0313	0.235158	0.18064	TRUE
Cd300e	2	-0.824	5.85	18.5	6.28e-05	0.0216	0.170393	0.104581	TRUE
Cd36	2	-0.839	7.42	17.3	0.000102	0.0286	0.336931	0.240277	TRUE
Lilra5	2	-0.844	4.82	19	5.16e-05	0.0189	0.102544	0.0630942	TRUE
Pecam1	2	-0.989	5.31	21.4	2.04e-05	0.0116	0.138782	0.0898876	TRUE
Hpgd	2	-0.998	8.13	37.9	6.72e-08	0.000295	0.538936	0.373379	TRUE

## Sheet: Cluster 3
gene	cluster_id	logFC__Hyperoxia	logCPM__Hyperoxia	F__Hyperoxia	p_val__Hyperoxia	p_adj.loc__Hyperoxia	Normoxia.frq	Hyperoxia.frq	Frequency
Spp1	3	3.16	8.27	90.3	6.68e-13	1.14e-08	0.11461	0.341667	TRUE
Ass1	3	2.08	4.56	18.1	8.86e-05	0.0104	0.0251889	0.101852	TRUE
Fabp5	3	1.84	9.29	39.6	6.84e-08	8.33e-05	0.335013	0.505556	TRUE
Clec4d	3	1.78	6.26	43.8	2.12e-08	3.61e-05	0.109572	0.361111	TRUE
Mmp19	3	1.73	5.59	35.9	2.05e-07	0.000194	0.0780856	0.210185	TRUE
Phlda3	3	1.57	4.31	20	4.31e-05	0.00663	0.0314861	0.108333	TRUE
Pdgfc	3	1.57	4.18	17.6	0.000107	0.0118	0.0314861	0.101852	TRUE
Hp	3	1.43	5.65	16.9	0.000143	0.0141	0.0982368	0.183333	TRUE
Adora2b	3	1.42	4.43	15.3	0.000268	0.021	0.0365239	0.118519	TRUE
Ripk3	3	1.25	4.39	22.2	1.92e-05	0.00408	0.0465995	0.126852	TRUE
Coa7	3	1.19	4.08	14.7	0.00035	0.025	0.0365239	0.10463	TRUE
Syngr1	3	1.17	5.58	16.5	0.000164	0.0155	0.0856423	0.184259	TRUE
Emp1	3	1.16	5.98	25	7.03e-06	0.0023	0.130982	0.274074	TRUE
Thbs1	3	1.14	8.38	16.3	0.000178	0.0161	0.2733	0.45	TRUE
Clec4e	3	1.12	6.2	16.4	0.000174	0.0159	0.11461	0.244444	TRUE
Nt5dc2	3	1.09	5.81	35.2	2.6e-07	0.000233	0.134761	0.267593	TRUE
Mmp14	3	1.06	5.82	18.1	9.03e-05	0.0105	0.134761	0.285185	TRUE
Psat1	3	1.03	4.43	16.7	0.000155	0.0149	0.0491184	0.122222	TRUE
Wfdc17	3	0.974	8.19	12.1	0.00104	0.0489	0.29471	0.491667	TRUE
Msr1	3	0.965	7.14	40.3	5.68e-08	7.45e-05	0.345088	0.540741	TRUE
Ppa1	3	0.948	5.26	20.7	3.34e-05	0.00572	0.112091	0.237963	TRUE
Trem2	3	0.896	8.4	61	2.74e-10	8.67e-07	0.497481	0.686111	TRUE
Vat1	3	0.894	5.76	22.7	1.62e-05	0.00359	0.149874	0.27037	TRUE
Prdx1	3	0.88	10	60.6	3.05e-10	8.67e-07	0.866499	0.940741	TRUE
Ednrb	3	0.865	6.3	14.4	0.000391	0.0269	0.132242	0.175	TRUE
Cdc34	3	0.858	5.38	20.5	3.55e-05	0.00572	0.124685	0.266667	TRUE
Zbp1	3	0.847	4.92	16.8	0.000151	0.0147	0.0843829	0.17037	TRUE
Lgals3	3	0.841	10.4	31.4	8.25e-07	0.000578	0.625945	0.771296	TRUE
Ftl1-ps1	3	0.839	6.66	38.4	9.82e-08	0.000105	0.297229	0.492593	TRUE
Colec12	3	0.827	5.57	17.1	0.000132	0.0139	0.11461	0.207407	TRUE
Ecm1	3	0.808	5.53	16.2	0.000185	0.0164	0.133501	0.252778	TRUE
Bax	3	0.806	7.95	70.9	3.03e-11	1.72e-07	0.528967	0.760185	TRUE
Ccng1	3	0.805	5.96	20.1	4.12e-05	0.00651	0.195214	0.336111	TRUE
Cstb	3	0.788	9.05	49.8	4.27e-09	1.04e-05	0.736776	0.874074	TRUE
Hgsnat	3	0.78	6.1	19.6	4.97e-05	0.00711	0.186398	0.288889	TRUE
Adssl1	3	0.779	5.74	14.8	0.000333	0.0246	0.15869	0.32037	TRUE
Pkm	3	0.773	8.58	29.2	1.71e-06	0.000856	0.633501	0.816667	TRUE
Rpf2	3	0.771	4.81	13	0.000713	0.0391	0.0831234	0.177778	TRUE
Lgals1	3	0.766	9.63	47.8	7.31e-09	1.56e-05	0.74937	0.871296	TRUE
Srxn1	3	0.761	5.06	13.1	0.000675	0.0384	0.093199	0.163889	TRUE
Clec4n	3	0.758	9.02	42.1	3.37e-08	5.22e-05	0.685139	0.82963	TRUE
Slc11a1	3	0.748	6.74	26.1	4.88e-06	0.00176	0.263224	0.424074	TRUE
Ctsd	3	0.746	10.4	32.4	6.1e-07	0.000467	0.835013	0.922222	TRUE
Pgam1	3	0.724	7.56	31.1	9.08e-07	0.000578	0.448363	0.675926	TRUE
Lpl	3	0.719	8.7	25.1	6.7e-06	0.00224	0.442065	0.625926	TRUE
Myo1e	3	0.716	5.14	12.2	0.00101	0.0481	0.102015	0.19537	TRUE
Tgfbi	3	0.713	8.99	22	2.04e-05	0.00422	0.714106	0.833333	TRUE
Anxa3	3	0.709	8.05	23.8	1.08e-05	0.00283	0.546599	0.749074	TRUE
Ms4a6d	3	0.708	8.25	28.8	1.97e-06	0.000958	0.585642	0.791667	TRUE
Hist1h1c	3	0.699	6.1	15.8	0.000219	0.0185	0.168766	0.287963	TRUE
Ftl1	3	0.698	13	68	5.77e-11	2.46e-07	0.998741	0.998148	TRUE
Ifitm3	3	0.697	8.09	16.3	0.000183	0.0164	0.376574	0.502778	TRUE
Creg1	3	0.696	8.69	73.3	1.85e-11	1.58e-07	0.690176	0.837037	TRUE
Snx12	3	0.688	5.25	16.2	0.000185	0.0164	0.132242	0.244444	TRUE
Chchd10	3	0.685	5.53	15.1	0.000289	0.0221	0.134761	0.244444	TRUE
Ccl6	3	0.683	9.21	23.4	1.26e-05	0.00316	0.604534	0.677778	TRUE
Thyn1	3	0.68	5.4	19.8	4.71e-05	0.00687	0.142317	0.272222	TRUE
Lypla1	3	0.679	5.24	14.5	0.000375	0.0261	0.125945	0.248148	TRUE
Myof	3	0.673	6.46	23.9	1.02e-05	0.00281	0.255668	0.424074	TRUE
Anxa4	3	0.672	6.59	22.9	1.49e-05	0.00338	0.290932	0.450926	TRUE
Ifi27l2a	3	0.671	8.25	12.7	0.000817	0.0429	0.391688	0.531481	TRUE
Clec5a	3	0.658	5.75	12.3	0.000957	0.047	0.167506	0.288889	TRUE
Rpl36a-ps1	3	0.658	4.98	13.1	0.000665	0.0382	0.102015	0.203704	TRUE
Coq7	3	0.651	5.13	14.5	0.000383	0.0265	0.119647	0.214815	TRUE
Pgk1	3	0.647	7.22	24.8	7.5e-06	0.00237	0.38539	0.608333	TRUE
Ninj1	3	0.647	7.39	19.9	4.41e-05	0.00671	0.358942	0.52037	TRUE
Capg	3	0.637	8.39	17.6	0.000109	0.0119	0.460957	0.653704	TRUE
Gm6377	3	0.63	6.4	15	0.00031	0.0234	0.234257	0.387037	TRUE
Tspo	3	0.626	8.74	31	9.58e-07	0.000578	0.65869	0.818519	TRUE
Bst2	3	0.618	7.94	18.8	6.75e-05	0.00865	0.511335	0.662037	TRUE
Psmb5	3	0.615	7.86	34.9	2.79e-07	0.000238	0.564232	0.736111	TRUE
Txn1	3	0.611	9.34	29.6	1.52e-06	0.000783	0.783375	0.9	TRUE
Gclm	3	0.61	6.38	17.3	0.000121	0.0129	0.267003	0.362963	TRUE
Cdkn1a	3	0.602	8.86	23.9	1.04e-05	0.00281	0.642317	0.785185	TRUE
Lipa	3	0.596	7.51	23.9	1.06e-05	0.00281	0.442065	0.550926	TRUE
Nfil3	3	0.595	6.72	14	0.000462	0.03	0.269521	0.443519	TRUE
Gcsh	3	0.594	5.8	12.2	0.000987	0.0479	0.170025	0.315741	TRUE
Anxa1	3	0.591	7.52	15.8	0.000219	0.0185	0.377834	0.557407	TRUE
Dpp3	3	0.588	5.71	15	0.000306	0.0232	0.183879	0.314815	TRUE
Nubp1	3	0.585	6.14	16.9	0.000141	0.0141	0.225441	0.37963	TRUE
Lrpap1	3	0.582	6.67	24.2	9.35e-06	0.00266	0.34005	0.516667	TRUE
Mif	3	0.579	7.52	21.6	2.37e-05	0.00453	0.452141	0.662963	TRUE
Adam15	3	0.578	6.46	19.4	5.42e-05	0.00749	0.290932	0.449074	TRUE
Tmem37	3	0.577	6.69	18.9	6.45e-05	0.00839	0.270781	0.396296	TRUE
Snd1	3	0.574	5.65	13.1	0.000678	0.0384	0.176322	0.299074	TRUE
Bola3	3	0.573	5.86	14.8	0.000339	0.0246	0.196474	0.331481	TRUE
Vim	3	0.558	11.2	26.8	3.79e-06	0.00157	0.837531	0.916667	TRUE
Pgd	3	0.557	7.34	24.7	7.75e-06	0.0024	0.43199	0.625926	TRUE
Nme1	3	0.557	8.18	15.9	0.000216	0.0185	0.56801	0.758333	TRUE
Stub1	3	0.556	6.6	20.5	3.53e-05	0.00572	0.326196	0.488889	TRUE
Gng12	3	0.554	6.05	13.8	0.000492	0.0312	0.219144	0.360185	TRUE
Ndufb2	3	0.547	6.61	23	1.43e-05	0.00333	0.324937	0.487963	TRUE
Ethe1	3	0.547	5.53	13.4	0.000589	0.0352	0.163728	0.262963	TRUE
Xpnpep1	3	0.547	5.26	12.5	0.000872	0.0444	0.133501	0.242593	TRUE
Pdia4	3	0.544	6.25	15.3	0.000274	0.0212	0.251889	0.400926	TRUE
Htatip2	3	0.543	5.71	13.6	0.000551	0.0338	0.190176	0.29537	TRUE
Renbp	3	0.54	6.07	15.5	0.000246	0.02	0.2267	0.351852	TRUE
Cndp2	3	0.54	7.31	24	9.95e-06	0.00278	0.435768	0.614815	TRUE
Fth1	3	0.537	13.8	26	4.97e-06	0.00176	1	0.999074	TRUE
Akr1a1	3	0.529	9.15	41.5	4e-08	5.68e-05	0.821159	0.900926	TRUE
Adprh	3	0.529	5.88	14.3	0.000405	0.0276	0.206549	0.358333	TRUE
Glrx3	3	0.524	7.15	26.3	4.53e-06	0.00176	0.418136	0.615741	TRUE
Pycard	3	0.523	8.16	25.3	6.4e-06	0.00223	0.630982	0.755556	TRUE
Eef1g	3	0.522	8.36	32.7	5.55e-07	0.000451	0.651134	0.801852	TRUE
Emc7	3	0.516	7.06	16.2	0.000189	0.0167	0.418136	0.600926	TRUE
Nhp2	3	0.516	6.98	17.8	9.9e-05	0.0111	0.377834	0.556481	TRUE
Ndufv2	3	0.515	7.01	30.4	1.15e-06	0.00063	0.401763	0.581481	TRUE
Eif3b	3	0.513	6.56	14.6	0.000363	0.0254	0.321159	0.482407	TRUE
Txnrd1	3	0.512	7.08	19.2	5.9e-05	0.00791	0.36272	0.547222	TRUE
Ndufc1	3	0.511	7.48	24.5	8.31e-06	0.00249	0.498741	0.681481	TRUE
Psmb10	3	0.51	7.15	19.9	4.54e-05	0.00685	0.414358	0.613889	TRUE
Ndufs3	3	0.503	6.79	22	2.08e-05	0.00422	0.36272	0.535185	TRUE
Esd	3	0.503	8.05	22.2	1.94e-05	0.00409	0.617128	0.757407	TRUE
Ap3s1	3	0.501	6.19	18.5	7.59e-05	0.0092	0.256927	0.417593	TRUE
Sod2	3	0.5	7.56	20.1	4.2e-05	0.00657	0.511335	0.660185	TRUE
Aldoa	3	0.497	8.32	19.8	4.64e-05	0.00687	0.610831	0.790741	TRUE
Rpl7l1	3	0.497	6.02	14.3	0.000415	0.028	0.22796	0.356481	TRUE
Tor2a	3	0.496	5.67	12.2	0.000978	0.0479	0.192695	0.300926	TRUE
Rnh1	3	0.495	7.96	14.2	0.000425	0.0284	0.542821	0.708333	TRUE
Ndufa12	3	0.495	7.34	23.3	1.29e-05	0.00316	0.45466	0.631481	TRUE
Ctsl	3	0.494	8.83	13.4	0.000601	0.0353	0.646096	0.77963	TRUE
Mrps14	3	0.493	7.48	18.1	8.83e-05	0.0104	0.503778	0.687037	TRUE
Usmg5	3	0.489	7.67	19.3	5.64e-05	0.00769	0.56801	0.716667	TRUE
Cox5a	3	0.486	9.47	30.5	1.13e-06	0.00063	0.837531	0.927778	TRUE
Cd68	3	0.485	8.65	27.6	2.94e-06	0.00128	0.709068	0.835185	TRUE
Snf8	3	0.485	6.69	17.8	9.95e-05	0.0111	0.327456	0.525	TRUE
Atp5o.1	3	0.483	8.01	26.1	4.78e-06	0.00176	0.598237	0.771296	TRUE
Cct3	3	0.482	6.96	15.4	0.000261	0.0207	0.394207	0.564815	TRUE
Sdcbp	3	0.479	8.99	36.9	1.54e-07	0.000155	0.808564	0.892593	TRUE
Psme2	3	0.476	6.81	12.6	0.000843	0.0437	0.358942	0.525	TRUE
Prdx6	3	0.471	7.31	21.6	2.36e-05	0.00453	0.444584	0.581481	TRUE
Svbp	3	0.47	6.74	15.2	0.000287	0.022	0.355164	0.505556	TRUE
Cd84	3	0.467	7.52	18.5	7.61e-05	0.0092	0.494962	0.656481	TRUE
Ctsb	3	0.465	10.6	16.6	0.00016	0.0153	0.900504	0.951852	TRUE
Psma6	3	0.465	7.35	23	1.42e-05	0.00333	0.447103	0.65463	TRUE
Cux1	3	0.461	6.65	17	0.000138	0.0141	0.326196	0.510185	TRUE
Tbcb	3	0.461	7.35	15	0.000305	0.0232	0.472292	0.655556	TRUE
Plxnb2	3	0.458	6.62	14.7	0.000342	0.0246	0.298489	0.458333	TRUE
Timm17a	3	0.457	6.34	14.7	0.00034	0.0246	0.290932	0.432407	TRUE
Pnp	3	0.456	7.78	15.6	0.000239	0.0196	0.523929	0.708333	TRUE
Acp1	3	0.456	6.72	21.9	2.16e-05	0.00428	0.347607	0.501852	TRUE
Cers2	3	0.454	6.64	14.9	0.000315	0.0237	0.352645	0.50463	TRUE
Commd3	3	0.452	6.88	17	0.000139	0.0141	0.400504	0.562037	TRUE
C1qbp	3	0.452	6.86	13.7	0.000526	0.0326	0.355164	0.516667	TRUE
Lgmn	3	0.452	10.2	16.9	0.000141	0.0141	0.779597	0.869444	TRUE
Ppp1r14b	3	0.448	8.05	15.7	0.00023	0.019	0.585642	0.749074	TRUE
Psmb2	3	0.445	7.85	17	0.000138	0.0141	0.596977	0.751852	TRUE
Iscu	3	0.444	6.99	20.8	3.22e-05	0.00561	0.414358	0.562037	TRUE
Ran	3	0.443	8.5	14.6	0.00036	0.0254	0.649874	0.808333	TRUE
Aurkaip1	3	0.442	7.3	20.5	3.56e-05	0.00572	0.445844	0.642593	TRUE
mt-Co2	3	0.44	13	31.2	8.87e-07	0.000578	0.992443	0.997222	TRUE
Rps27l	3	0.438	8.93	19	6.23e-05	0.0083	0.745592	0.881481	TRUE
Ndufs8	3	0.437	6.88	15.8	0.000221	0.0185	0.380353	0.55	TRUE
Ndufs5	3	0.435	7.5	20.5	3.55e-05	0.00572	0.501259	0.702778	TRUE
Ldha	3	0.435	8.27	15.4	0.000262	0.0207	0.622166	0.783333	TRUE
Mrpl52	3	0.435	7.66	15.5	0.000254	0.0205	0.54534	0.702778	TRUE
Rps2	3	0.433	10.1	27	3.52e-06	0.0015	0.895466	0.957407	TRUE
Psmb6	3	0.432	7.91	20.5	3.51e-05	0.00572	0.56801	0.737963	TRUE
Ctss	3	0.431	10.6	21	3e-05	0.00532	0.926952	0.958333	TRUE
2210016F16Rik	3	0.431	6.03	13.1	0.000689	0.0386	0.253149	0.362037	TRUE
Mrpl20	3	0.43	7.42	14.4	0.000392	0.0269	0.493703	0.662037	TRUE
2010107E04Rik	3	0.427	8.05	20.5	3.64e-05	0.0058	0.641058	0.787037	TRUE
H1f0	3	0.425	6.21	13.1	0.000683	0.0385	0.232997	0.368519	TRUE
Ap1s1	3	0.423	6.11	12.2	0.00101	0.0481	0.231738	0.385185	TRUE
Prdx2	3	0.422	8.16	17.8	9.95e-05	0.0111	0.632242	0.789815	TRUE
2610001J05Rik	3	0.42	6.69	16.5	0.000168	0.0155	0.353904	0.516667	TRUE
Mrpl57	3	0.42	6.92	13	0.000711	0.0391	0.396725	0.567593	TRUE
Nipsnap3b	3	0.418	6.2	13.2	0.000645	0.0372	0.258186	0.397222	TRUE
Atp5g1	3	0.418	8.56	18.9	6.65e-05	0.00858	0.697733	0.839815	TRUE
1110008F13Rik	3	0.417	7.86	16	0.0002	0.0175	0.580605	0.75463	TRUE
Psmb7	3	0.415	6.88	12.6	0.000835	0.0435	0.394207	0.553704	TRUE
Edem1	3	0.413	6.3	14.9	0.000319	0.0238	0.2733	0.433333	TRUE
Cops9	3	0.412	7.41	20	4.32e-05	0.00663	0.503778	0.669444	TRUE
Cyba	3	0.412	11	19.5	5.26e-05	0.00735	0.962217	0.973148	TRUE
Atp5c1	3	0.41	8.73	27.8	2.67e-06	0.00123	0.760705	0.87037	TRUE
Slc25a5	3	0.403	9.26	26.5	4.28e-06	0.00169	0.827456	0.912963	TRUE
Ndufa4	3	0.397	8.9	13.7	0.000523	0.0325	0.783375	0.876852	TRUE
Uqcrq	3	0.397	8.49	18.8	6.9e-05	0.0087	0.717884	0.838889	TRUE
Atp5g3	3	0.396	8.29	14.3	0.000412	0.028	0.680101	0.822222	TRUE
Psmb4	3	0.394	7.98	20.6	3.44e-05	0.00572	0.596977	0.764815	TRUE
Ssbp4	3	0.394	6.84	12.5	0.000861	0.0443	0.375315	0.531481	TRUE
Ndufb8	3	0.394	7.98	16.9	0.000141	0.0141	0.594458	0.773148	TRUE
Ube2a	3	0.389	6.94	12.9	0.000731	0.0396	0.413098	0.561111	TRUE
Vps29	3	0.389	7.5	17.1	0.000133	0.0139	0.530227	0.691667	TRUE
Ctsz	3	0.388	9.68	16.5	0.000168	0.0155	0.871537	0.923148	TRUE
Cox6c	3	0.388	9.38	23.1	1.36e-05	0.00326	0.852645	0.934259	TRUE
Psmb3	3	0.387	7.47	13.5	0.000576	0.0346	0.488665	0.659259	TRUE
Atp5j2	3	0.386	8.68	19.7	4.85e-05	0.007	0.748111	0.880556	TRUE
Anxa5	3	0.383	9.09	22.7	1.61e-05	0.00359	0.816121	0.889815	TRUE
Ndufa8	3	0.382	7.47	14.6	0.000364	0.0254	0.525189	0.685185	TRUE
Sin3b	3	0.378	7.35	21.9	2.11e-05	0.00422	0.511335	0.661111	TRUE
Ms4a6c	3	0.378	8.65	14.8	0.00033	0.0244	0.743073	0.818519	TRUE
Ube2l3	3	0.377	7.81	19.5	5.13e-05	0.00729	0.573048	0.75463	TRUE
Atp5b	3	0.376	8.7	18.1	9.04e-05	0.0105	0.735516	0.852778	TRUE
Psma3	3	0.376	8.41	18.5	7.72e-05	0.00927	0.730479	0.819444	TRUE
Ndufa13	3	0.375	8.67	22.6	1.68e-05	0.00362	0.743073	0.862037	TRUE
Emp3	3	0.374	8.98	16.5	0.000165	0.0155	0.743073	0.871296	TRUE
Mrps18c	3	0.373	6.64	14.3	0.000416	0.028	0.355164	0.512037	TRUE
Cox7a2	3	0.372	8.74	16.7	0.000152	0.0148	0.763224	0.876852	TRUE
Cct8	3	0.371	7.51	12.8	0.000766	0.0408	0.492443	0.675926	TRUE
Cox5b	3	0.369	8.21	18.8	6.82e-05	0.00868	0.627204	0.800926	TRUE
Psmd8	3	0.369	7.72	19	6.4e-05	0.00838	0.565491	0.701852	TRUE
Vdac2	3	0.369	8.47	16.5	0.000165	0.0155	0.721662	0.830556	TRUE
Atpif1	3	0.366	9.06	24.9	7.3e-06	0.00235	0.808564	0.894444	TRUE
Ndufa11	3	0.365	7.5	13	0.000707	0.0391	0.530227	0.690741	TRUE
Lamp1	3	0.363	9.83	22.9	1.48e-05	0.00338	0.88539	0.943519	TRUE
Psma2	3	0.363	8.17	13	0.000707	0.0391	0.670025	0.802778	TRUE
Bag1	3	0.362	7.53	13.9	0.000491	0.0312	0.54534	0.687963	TRUE
Cd52	3	0.36	10.5	13.4	0.000599	0.0353	0.792191	0.872222	TRUE
Rps19	3	0.359	11.6	23.3	1.3e-05	0.00316	0.979849	0.994444	TRUE
Elob	3	0.359	8.56	17.6	0.00011	0.0119	0.744332	0.862037	TRUE
Arpc1b	3	0.352	10.3	16.3	0.00018	0.0162	0.942065	0.963889	TRUE
Dad1	3	0.352	8.06	21.1	2.9e-05	0.00525	0.673804	0.780556	TRUE
Mrps24	3	0.351	7.39	13.8	0.000496	0.0313	0.503778	0.681481	TRUE
Ndufb9	3	0.35	8.21	17.8	0.000101	0.0112	0.661209	0.809259	TRUE
Psme1	3	0.349	7.96	12.3	0.000956	0.047	0.61335	0.739815	TRUE
Ndufa10	3	0.347	6.82	12.2	0.000986	0.0479	0.376574	0.52963	TRUE
Park7	3	0.344	7.92	13.9	0.000475	0.0307	0.599496	0.748148	TRUE
Ndufb7	3	0.342	8.13	15.4	0.000256	0.0206	0.667506	0.778704	TRUE
Cox7b	3	0.34	8.68	13.8	0.000503	0.0316	0.702771	0.843519	TRUE
Ndufs6	3	0.34	7.34	12.3	0.000946	0.0469	0.497481	0.648148	TRUE
Ndufb3	3	0.338	7.4	12.4	0.000919	0.0459	0.498741	0.655556	TRUE
Cox7c	3	0.337	9.29	17.1	0.000132	0.0139	0.86272	0.928704	TRUE
Hint1	3	0.333	9.45	15.7	0.000226	0.0188	0.845088	0.935185	TRUE
mt-Co1	3	0.331	13.2	17.8	9.85e-05	0.0111	0.992443	0.99537	TRUE
Tomm22	3	0.33	7.5	14.1	0.00044	0.0288	0.536524	0.673148	TRUE
Eif3i	3	0.329	7.83	14.7	0.000339	0.0246	0.584383	0.731481	TRUE
Psmb1	3	0.326	8.24	16.9	0.000142	0.0141	0.680101	0.802778	TRUE
Taf10	3	0.325	7.93	13	0.000697	0.0389	0.584383	0.75463	TRUE
Ubl5	3	0.325	8.51	14.2	0.000433	0.0286	0.743073	0.859259	TRUE
Rab5c	3	0.324	7.73	12.5	0.000884	0.0447	0.586902	0.712037	TRUE
Slc25a3	3	0.321	9.29	22.6	1.65e-05	0.00361	0.845088	0.931481	TRUE
Smdt1	3	0.321	8.61	13.1	0.000688	0.0386	0.719144	0.856481	TRUE
Rps6	3	0.316	10.5	19.8	4.72e-05	0.00687	0.93073	0.966667	TRUE
Tmed9	3	0.315	7.87	13.5	0.000569	0.0346	0.603275	0.741667	TRUE
Rbx1	3	0.315	8.34	13	0.000709	0.0391	0.735516	0.840741	TRUE
Atp5a1	3	0.314	8.66	13.8	0.000504	0.0316	0.744332	0.852778	TRUE
Cox8a	3	0.312	9.96	18.6	7.23e-05	0.00899	0.920655	0.961111	TRUE
mt-Cytb	3	0.309	11.9	16.8	0.000145	0.0143	0.979849	0.988889	TRUE
Chchd2	3	0.308	9.67	17	0.000136	0.0141	0.933249	0.951852	TRUE
Cox6b1	3	0.308	9.14	13.1	0.000671	0.0383	0.831234	0.909259	TRUE
Cct4	3	0.307	7.41	12.7	0.000815	0.0429	0.491184	0.646296	TRUE
Atp5f1	3	0.306	8.93	16.5	0.000165	0.0155	0.790932	0.889815	TRUE
Atp5j	3	0.302	8.76	14.2	0.00043	0.0285	0.812343	0.864815	TRUE
Tyrobp	3	0.29	11.4	12.9	0.000739	0.0397	0.982368	0.988889	TRUE
Tomm20	3	0.29	8.29	12.2	0.00101	0.0481	0.677582	0.808333	TRUE
Rpl8	3	0.287	11.2	18.6	7.34e-05	0.00899	0.982368	0.986111	TRUE
Gabarap	3	0.283	9.59	14.1	0.000439	0.0288	0.911839	0.949074	TRUE
Rpl14	3	0.282	10.5	14.6	0.000363	0.0254	0.939547	0.976852	TRUE
Ssr4	3	0.276	8.85	12.5	0.000886	0.0447	0.763224	0.87037	TRUE
Atp5h	3	0.272	9.28	13.5	0.000575	0.0346	0.865239	0.937963	TRUE
Rps3	3	0.268	11.2	16.5	0.000168	0.0155	0.979849	0.991667	TRUE
mt-Atp6	3	0.268	13.2	12.8	0.000756	0.0404	0.996222	0.997222	TRUE
Rps8	3	0.257	11.5	12.8	0.000752	0.0403	0.984887	0.994444	TRUE
Cox4i1	3	0.252	10.3	13.1	0.000678	0.0384	0.949622	0.972222	TRUE
Cfl1	3	0.248	10.1	12.3	0.000933	0.0463	0.928212	0.969444	TRUE
Rpl18	3	0.245	11.1	13.2	0.000651	0.0375	0.973552	0.988889	TRUE
Cd2ap	3	-0.345	6.65	13.4	0.000594	0.0353	0.395466	0.410185	TRUE
Ccdc50	3	-0.348	7.07	12.1	0.00103	0.0487	0.482368	0.499074	TRUE
Arid4b	3	-0.369	6.56	12.2	0.000982	0.0479	0.391688	0.409259	TRUE
Il6ra	3	-0.371	7.02	13.5	0.000562	0.0343	0.489924	0.501852	TRUE
Ier2	3	-0.374	9.27	12.5	0.000858	0.0443	0.785894	0.79537	TRUE
Arhgap18	3	-0.376	6.54	12.2	0.00101	0.0481	0.394207	0.383333	TRUE
Wsb1	3	-0.388	7.26	14.9	0.000321	0.0239	0.550378	0.562963	TRUE
Setd2	3	-0.398	6.07	13.4	0.0006	0.0353	0.31738	0.314815	TRUE
Wac	3	-0.399	6.81	17.5	0.000112	0.012	0.453401	0.466667	TRUE
Nfat5	3	-0.427	6.56	12.1	0.00102	0.0482	0.389169	0.361111	TRUE
Zfhx3	3	-0.427	7.01	15.8	0.000221	0.0185	0.474811	0.442593	TRUE
Nr3c1	3	-0.432	6.6	15.7	0.000233	0.0192	0.426952	0.40463	TRUE
Klf3	3	-0.439	6.8	12.5	0.000877	0.0445	0.43073	0.435185	TRUE
Arhgef6	3	-0.474	6.31	14.1	0.000443	0.0289	0.343829	0.343519	TRUE
Ankrd44	3	-0.481	6.7	19.8	4.58e-05	0.00685	0.426952	0.408333	TRUE
Lsp1	3	-0.506	8.95	17.9	9.7e-05	0.0111	0.63728	0.613889	TRUE
Gpr34	3	-0.54	6.69	12.9	0.000721	0.0393	0.395466	0.312037	TRUE
Crebrf	3	-0.582	5.63	13.4	0.000594	0.0353	0.265743	0.208333	TRUE
Hpgd	3	-0.605	8.12	15.9	0.000215	0.0185	0.632242	0.505556	TRUE
Zbtb20	3	-0.622	5.92	12.7	0.000797	0.0422	0.258186	0.236111	TRUE
Herpud1	3	-0.639	6.79	21.4	2.59e-05	0.00486	0.435768	0.372222	TRUE
Kdm5c	3	-0.679	4.87	14.6	0.000362	0.0254	0.154912	0.127778	TRUE
Fam129a	3	-0.71	7.21	20.6	3.43e-05	0.00572	0.482368	0.418519	TRUE
Abca9	3	-0.713	5.58	14.7	0.000341	0.0246	0.210327	0.175926	TRUE
Sdc4	3	-0.716	8.73	14.2	0.00043	0.0285	0.472292	0.486111	TRUE
Pmaip1	3	-0.721	6.27	12.3	0.000955	0.047	0.261965	0.247222	TRUE
Ctsf	3	-0.722	5.57	13.5	0.000571	0.0346	0.2267	0.175	TRUE
Dnajb4	3	-0.737	4.88	14.7	0.000352	0.0251	0.146096	0.124074	TRUE
N4bp2l1	3	-0.745	5.56	19	6.35e-05	0.00838	0.255668	0.20463	TRUE
Ints6	3	-0.746	5.9	18.6	7.21e-05	0.00899	0.280856	0.238889	TRUE
Cbfa2t3	3	-0.759	6.31	21.1	2.82e-05	0.00517	0.298489	0.267593	TRUE
Slco2b1	3	-0.763	5.97	17.9	9.44e-05	0.0109	0.277078	0.212963	TRUE
Tspan13	3	-0.786	5.71	16.1	0.000193	0.017	0.225441	0.185185	TRUE
Tnni2	3	-0.803	4.87	12.6	0.000833	0.0435	0.138539	0.100926	TRUE
Il1rl2	3	-0.814	5.02	14.2	0.000424	0.0284	0.15995	0.132407	TRUE
AW112010	3	-0.824	6.23	15.2	0.000276	0.0213	0.217884	0.192593	TRUE
Rnase6	3	-0.847	5.63	12.9	0.000729	0.0395	0.190176	0.158333	TRUE
Icosl	3	-0.872	4.68	12.6	0.00082	0.043	0.129723	0.100926	TRUE
Dhx40	3	-0.898	5.58	17.4	0.000116	0.0124	0.222922	0.174074	TRUE
Grk3	3	-0.923	5.78	28.2	2.38e-06	0.00113	0.259446	0.208333	TRUE
Sema4b	3	-0.946	4.49	12.4	0.000898	0.0451	0.109572	0.0824074	TRUE
Txnip	3	-0.997	7.06	32.3	6.3e-07	0.000467	0.40932	0.336111	TRUE
Xlr	3	-1.14	6.06	38.6	9.25e-08	0.000105	0.268262	0.158333	TRUE
Syne2	3	-1.16	4.66	19.3	5.7e-05	0.00771	0.129723	0.0787037	TRUE
Bank1	3	-1.19	4.97	25.2	6.59e-06	0.00224	0.166247	0.0981481	TRUE
Adam19	3	-1.26	5.1	21	2.98e-05	0.00532	0.167506	0.102778	TRUE
Fgfr1	3	-1.27	4.88	15.3	0.00027	0.0211	0.103275	0.0675926	TRUE
Lilra5	3	-1.39	5.09	44.7	1.64e-08	3.1e-05	0.196474	0.1	TRUE
Skint3	3	-1.49	4.56	31	9.4e-07	0.000578	0.11461	0.0685185	TRUE
Hspa1a	3	-1.87	8.04	26.2	4.67e-06	0.00176	0.301008	0.24537	TRUE
Hspa1b	3	-1.99	6.68	24.2	9.24e-06	0.00266	0.18262	0.130556	TRUE

## Sheet: Cluster 4
gene	cluster_id	logFC__Hyperoxia	logCPM__Hyperoxia	F__Hyperoxia	p_val__Hyperoxia	p_adj.loc__Hyperoxia	Normoxia.frq	Hyperoxia.frq	Frequency
Ifitm1	4	6.01	6.39	20.4	6.24e-06	0.00698	0.12931	0.220472	TRUE
Cxcl2	4	1.77	11.8	19.9	8.09e-06	0.00815	0.534483	0.598425	TRUE
Sod2	4	-2.58	7.02	24.8	6.38e-07	0.000918	0.344828	0.173228	TRUE
Itga4	4	-2.89	6.55	20.6	5.61e-06	0.00698	0.12931	0.0866142	TRUE
Hbb-bs	4	-4.6	10.7	148	5.84e-34	5.88e-30	0.284483	0.188976	TRUE

## Sheet: Cluster 5
gene	cluster_id	logFC__Hyperoxia	logCPM__Hyperoxia	F__Hyperoxia	p_val__Hyperoxia	p_adj.loc__Hyperoxia	Normoxia.frq	Hyperoxia.frq	Frequency
Hist1h2bc	5	3.22	8.12	49.9	1.66e-12	8.26e-09	0.166667	0.181818	TRUE
Mcpt8	5	-1	11.8	18.1	2.13e-05	0.0164	0.759259	0.922078	TRUE
Il1b	5	-1.42	10.3	22.3	2.29e-06	0.00272	0.351852	0.246753	TRUE
Lyz2	5	-2.05	9.25	26.9	2.2e-07	0.000439	0.398148	0.467532	TRUE
Hbb-bs	5	-2.25	9.62	37.6	8.69e-10	2.89e-06	0.305556	0.272727	TRUE
Xist	5	-5.3	8.43	51.8	6.28e-13	6.27e-09	0.398148	0.194805	TRUE

## Sheet: Cluster 6
gene	cluster_id	logFC__Hyperoxia	logCPM__Hyperoxia	F__Hyperoxia	p_val__Hyperoxia	p_adj.loc__Hyperoxia	Normoxia.frq	Hyperoxia.frq	Frequency
Ube2t	6	5.3	5.46	14.6	0.000133	0.0352	0.104651	0.183673	TRUE
Uhrf1	6	3.82	5.91	17.4	3e-05	0.0105	0.116279	0.214286	TRUE
S100a9	6	3.34	6.61	26.7	2.37e-07	0.000166	0.139535	0.183673	TRUE
Tyms	6	3.34	6.18	19	1.3e-05	0.00563	0.0930233	0.295918	TRUE
Gcsam	6	3.09	6	15.1	9.97e-05	0.029	0.209302	0.387755	TRUE
Id1	6	2.79	6.94	27.9	1.3e-07	0.000111	0.174419	0.346939	TRUE
Rrm2	6	2.79	6.74	24.1	9.2e-07	0.000549	0.116279	0.27551	TRUE
Ccl22	6	2.53	6.56	18.2	1.97e-05	0.00783	0.0813953	0.112245	TRUE
Cdkn1a	6	2.41	8.59	57.3	3.71e-14	2.21e-10	0.290698	0.653061	TRUE
Top2a	6	2.35	7.84	38.3	6.19e-10	1.02e-06	0.151163	0.336735	TRUE
Plet1	6	2.34	8.67	56.3	6.34e-14	2.52e-10	0.197674	0.602041	TRUE
H2afx	6	2.15	7.17	22.9	1.74e-06	0.000945	0.27907	0.5	TRUE
Klrb1b	6	2.05	6.97	18.6	1.63e-05	0.00669	0.302326	0.479592	TRUE
Pclaf	6	2.02	7.89	31.5	2.04e-08	2.03e-05	0.186047	0.357143	TRUE
Smc2	6	1.96	6.92	16.6	4.52e-05	0.0146	0.174419	0.377551	TRUE
Anapc5	6	1.96	6.77	15	0.000109	0.0303	0.290698	0.632653	TRUE
Tuba1b	6	1.93	8.23	34.6	4.17e-09	5.53e-06	0.44186	0.653061	TRUE
Ccnd2	6	1.91	6.98	16.9	3.98e-05	0.0135	0.0813953	0.306122	TRUE
Tnfsf9	6	1.86	6.84	14.6	0.00013	0.0352	0.174419	0.173469	TRUE
Dut	6	1.68	7.19	15.8	7.02e-05	0.022	0.44186	0.55102	TRUE
Ccl4	6	1.67	8.49	29.6	5.24e-08	4.81e-05	0.313953	0.377551	TRUE
Hspa1a	6	1.64	7.83	21.9	2.83e-06	0.00146	0.5	0.489796	TRUE
Il1b	6	1.59	9.5	43.5	4.23e-11	1.01e-07	0.662791	0.663265	TRUE
Stmn1	6	1.47	8.73	26.9	2.18e-07	0.000163	0.348837	0.469388	TRUE
Socs3	6	1.43	7.59	15.4	8.67e-05	0.0258	0.255814	0.489796	TRUE
Mki67	6	1.39	8.13	19	1.32e-05	0.00563	0.232558	0.44898	TRUE
Ccl17	6	1.24	8.65	19.4	1.08e-05	0.00497	0.127907	0.316327	TRUE
Dek	6	1.19	8.49	16.8	4.06e-05	0.0135	0.709302	0.857143	TRUE
Tubb5	6	1.13	9.57	23.6	1.21e-06	0.000686	0.755814	0.795918	TRUE
Rps27l	6	1.12	9.25	20.7	5.45e-06	0.0026	0.848837	0.918367	TRUE
H2afz	6	0.822	11.7	24.5	7.62e-07	0.000478	1	1	TRUE
Gm42418	6	-0.947	12.1	38.1	6.82e-10	1.02e-06	0.988372	1	TRUE
Ifitm3	6	-1.3	7.33	14.1	0.000177	0.0459	0.406977	0.479592	TRUE
Itga4	6	-1.32	7.72	17.5	2.84e-05	0.0104	0.755814	0.561224	TRUE
Plac8	6	-1.89	8.28	44.7	2.26e-11	6.75e-08	0.465116	0.346939	TRUE
Apoe	6	-2.09	6.86	25.6	4.23e-07	0.00028	0.302326	0.27551	TRUE
AC163018.1	6	-2.6	5.66	15	0.000108	0.0303	0.313953	0.142857	TRUE
Hbb-bs	6	-3.29	5.92	27.3	1.76e-07	0.00014	0.209302	0.193878	TRUE
Fabp5	6	-3.55	7.11	70.6	4.4e-17	5.25e-13	0.22093	0.234694	TRUE

## Sheet: Cluster 7
gene	cluster_id	logFC__Hyperoxia	logCPM__Hyperoxia	F__Hyperoxia	p_val__Hyperoxia	p_adj.loc__Hyperoxia	Normoxia.frq	Hyperoxia.frq	Frequency
