# Supplementary material for: Single cell transcriptomic analysis of murine lung development on hyperoxia-induced damage
Source: Nat Commun. 2021 Mar 10;12:1565. doi: 10.1038/s41467-021-21865-2 (PMC7946947; doi:10.1038/s41467-021-21865-2)
Supplement: Supplementary file 17 — Supplementary Data14 [file 41467_2021_21865_MOESM17_ESM.xlsx]

## Sheet: dsa_gsea_myeloid
Supplementary Data 14. Functional pathway analysis in lung myeloid cells.
pathway	pval	padj	ES	NES	nMoreExtreme	size	leadingEdge	cluster
HALLMARK_TNFA_SIGNALING_VIA_NFKB	1.6292e-05	0.000482353	0.482386	1.89019	0	156	c("CCL2", "INHBA", "IL7R", "PTGS2", "CSF1", "MARCKS", "PLAU", "NINJ1", "CCL4", "PLK2", "SDC4", "HBEGF", "CCND1", "ID2", "SOCS3", "IER3", "OLR1", "GADD45A", "PTPRE", "IL1A", "CDKN1A", "GCH1", "PPP1R15A", "CD80", "SOD2", "TUBB2A", "NFKBIE", "TNF", "CXCL1", "SQSTM1", "B4GALT5", "NAMPT", "VEGFA")	0
HALLMARK_HYPOXIA	5.00075e-05	0.000692797	0.495373	1.87788	2	123	c("RRAGD", "S100A4", "ADORA2B", "SLC2A1", "HMOX1", "NDST1", "SDC4", "IER3", "DDIT3", "DCN", "RBPJ", "CDKN1A", "CAV1", "UGP2", "GLRX", "ERO1L", "ENO1", "PPP1R15A", "GBE1", "TES", "ALDOA", "MIF", "HK2", "PGK1", "PFKL", "GAA", "VEGFA", "PGM1", "GAPDH", "HK1", "STBD1", "PLAUR", "LDHA", "SDC3", "ATF3", "P4HA1", "ILVBL", "PLIN2", "CITED2", "FOXO3", "GRHPR", "EXT1", "PLAC8", "GYS1")	0
HALLMARK_CHOLESTEROL_HOMEOSTASIS	0.0820909	0.205298	0.404951	1.34462	4613	55	c("TRIB3", "ALCAM", "FABP5", "CXCL16", "LGALS3", "LGMN", "DHCR7", "ATF5", "ANXA5", "ACTG1", "LPL", "CPEB2", "PLAUR", "CD9", "ATF3")	0
HALLMARK_MITOTIC_SPINDLE	2.61931e-05	0.000482353	-0.560328	-2.35801	0	170	c("NDC80", "ANLN", "KIF2C", "KIF15", "KIF23", "PRC1", "NUSAP1", "AURKA", "ESPL1", "KIF11", "BIRC5", "TOP2A", "DLGAP5", "RACGAP1", "NEK2", "CENPF", "ECT2", "BUB1", "CCNB2", "PLK1", "KIF20B", "FBXO5", "KIF22", "CENPE", "LMNB1", "TPX2", "BRCA2", "SMC4", "CDK1", "RHOF", "NET1", "SSH2", "INCENP", "ARHGAP27", "SASS6", "BCL2L11", "FGD4", "SMC3", "PREX1", "CENPJ", "CNTRL", "RAPGEF5", "CEP192", "EPB41L2",…	0
HALLMARK_WNT_BETA_CATENIN_SIGNALING	0.98821	1	0.181002	0.496335	52973	22	c("RBPJ", "CTNNB1", "ADAM17", "NCSTN", "PSEN2", "PTCH1")	0
HALLMARK_TGF_BETA_SIGNALING	0.216903	0.393584	0.367596	1.18076	12087	46	c("THBS1", "ID2", "SMURF1", "BMPR1A", "PPP1R15A", "SLC20A1", "HIPK2", "SMAD7", "IFNGR2", "FKBP1A", "FURIN", "XIAP", "CTNNB1", "TGIF1", "PPM1A", "SERPINE1")	0
HALLMARK_IL6_JAK_STAT3_SIGNALING	0.0994085	0.23377	0.387698	1.30872	5629	60	c("CCL7", "CSF1", "HMOX1", "SOCS3", "CD36", "IL10RB", "HAX1", "IL2RG", "TNF", "CXCL1", "CRLF2", "CCR1", "TNFRSF1B", "CD9", "IFNGR2", "IFNAR1")	0
HALLMARK_DNA_REPAIR	0.0492198	0.142245	-0.327552	-1.31104	1983	119	c("RAD51", "RPA2", "RFC5", "LIG1", "PDE4B", "DUT", "PRIM1", "POLA1", "TYMS", "POLA2", "RFC3", "FEN1", "POLD1", "MPG", "IMPDH2", "RFC4", "NUDT21", "RPA3", "CLP1", "POLD4", "DDB2", "POLR2A", "POLR2D", "PCNA", "GUK1", "POLR2H", "SEC61A1", "NT5C", "ITPA", "HCLS1", "GTF3C5", "POLR2J", "DGCR8", "CSTF3", "ERCC4", "POM121")	0
HALLMARK_G2M_CHECKPOINT	2.6191e-05	0.000482353	-0.692558	-2.91193	0	169	c("NDC80", "KIF2C", "KIF15", "KIF23", "PRC1", "NUSAP1", "AURKA", "ESPL1", "KIF11", "BIRC5", "TOP2A", "UBE2C", "CCNA2", "RACGAP1", "AURKB", "NEK2", "CENPF", "CDKN3", "STIL", "BUB1", "CCNB2", "TACC3", "PBK", "PLK1", "CDC20", "STMN1", "KIF20B", "FBXO5", "CENPA", "MKI67", "EZH2", "KIF22", "H2AFV", "CDKN2C", "CHAF1A", "CENPE", "LMNB1", "TPX2", "BRCA2", "RPA2", "SMC4", "CKS2", "CDK1", "E2F2", "CDC45", …	0
HALLMARK_APOPTOSIS	0.0136867	0.0571928	0.390887	1.47405	816	119	c("IGF2R", "HMOX1", "EMP1", "CCND1", "MGMT", "BCAP31", "IER3", "PTK2", "GSTM1", "DDIT3", "GADD45A", "TIMP2", "GSN", "DCN", "LGALS3", "BAX", "IL1A", "CDKN1A", "TSPO", "CAV1", "GCH1", "SOD2", "PMAIP1", "BCL2L1", "ANXA1", "SLC20A1", "TNF", "BID", "SQSTM1", "BCL2L2", "SMAD7", "GPX4", "DAP3", "VDAC2", "IFITM3")	0
HALLMARK_NOTCH_SIGNALING	0.481475	0.653019	0.350754	0.982157	25976	24	c("CCND1", "ARRB1", "RBX1", "HES1")	0
HALLMARK_ADIPOGENESIS	0.000488424	0.0045503	0.422671	1.65792	29	157	c("TST", "CHCHD10", "ALDH2", "ME1", "RAB34", "RNF11", "CD36", "GADD45A", "MCCC1", "DHCR7", "ACO2", "SLC5A6", "POR", "GHITM", "CAT", "DNAJC15", "GBE1", "ALDOA", "MGLL", "UQCRQ", "LPL", "COQ3", "COX7B", "CYC1", "PFKL", "PGM1", "MTCH2", "GPX4", "NDUFAB1", "COX8A", "DBT", "DDT", "DHRS7", "PHYH", "SDHB", "GRPEL1", "NKIRAS1", "MDH2", "PLIN2", "IDH3A", "DLD", "AGPAT3", "VEGFB", "NDUFA5", "SDHC", "TANK",…	0
HALLMARK_ESTROGEN_RESPONSE_EARLY	0.0403485	0.122814	0.38193	1.38954	2361	94	c("PAPSS2", "SYNGR1", "SLC2A1", "BLVRB", "MREG", "CCND1", "SLC19A2", "MYOF", "GLA", "NADSYN1", "SLC39A6", "DHCR7", "DYNLT3", "PLA2G16", "PMAIP1", "SLC16A1", "ABHD2", "CHPT1")	0
HALLMARK_ESTROGEN_RESPONSE_LATE	0.0979423	0.232224	0.345666	1.26953	5763	100	c("ASS1", "PAPSS2", "S100A9", "TST", "BLVRB", "FABP5", "CCND1", "ID2", "MYOF", "GLA", "CKB", "DHCR7", "CAV1", "DYNLT3", "PLA2G16", "DNAJC12", "SLC16A1", "ABHD2", "CHPT1")	0
HALLMARK_ANDROGEN_RESPONSE	0.363014	0.545936	-0.282327	-1.04615	15434	75	c("INSIG1", "MAK", "FKBP5", "KRT19", "IQGAP2", "DHCR24", "CCND3", "HPGD", "MERTK", "TSC22D1", "PMEPA1", "XRCC5", "ZBTB10", "HMGCS1")	0
HALLMARK_MYOGENESIS	0.0368048	0.115153	0.402904	1.41954	2118	77	c("COX6A2", "SLC6A8", "HBEGF", "IGF1", "CD36", "GSN", "AGL", "CKB", "CDKN1A", "BIN1", "PRNP", "GAA", "ATP6AP1", "IFRD1", "PLXNB2", "RB1", "BAG1", "MAPRE3", "ABLIM1", "MYO1C", "EIF4A2", "APP", "SIRT2", "PDE4DIP", "TSC2")	0
HALLMARK_PROTEIN_SECRETION	0.000550405	0.00498441	0.49878	1.79291	31	87	c("IGF2R", "CD63", "GLA", "AP3S1", "CAV2", "SCAMP1", "ARFGAP3", "VAMP4", "STX7", "LAMP2", "YIPF6", "ARFGEF2", "ATP6V1H", "SCAMP3", "LMAN1", "STAM", "GOLGA4", "CLN5", "NAPG", "TSG101", "DST", "AP2M1", "CLTC", "ARF1", "VAMP3", "AP2B1", "PAM", "ABCA1", "RAB22A", "BET1", "MON2", "SEC24D", "SOD1", "ARFGEF1", "ATP1A1", "CLCN3", "TMX1", "TMED10", "COPE", "VAMP7", "GNAS", "ARFIP1", "NAPA", "SEC22B", "RAB…	0
HALLMARK_INTERFERON_ALPHA_RESPONSE	0.681137	0.804394	-0.245884	-0.887571	29341	65	c("TXNIP", "CXCL10", "NMI", "PARP9", "PLSCR1", "UBA7", "PSMB9", "EPSTI1", "FAM46A", "SLC25A28", "TRAFD1", "TRIM26", "UBE2L6", "CNP", "TRIM25", "IRF1", "EIF2AK2", "IRF2", "PARP14", "TRIM5", "TMEM140", "PSMB8")	0
HALLMARK_INTERFERON_GAMMA_RESPONSE	0.00279241	0.01774	0.418658	1.59477	167	127	c("CCL2", "CCL7", "SLAMF7", "PTGS2", "CD74", "SOCS3", "ISG15", "EIF4E3", "CD86", "MTHFD2", "CD274", "BST2", "CDKN1A", "HIF1A", "MARCH1", "IFITM2", "CFH", "GCH1", "ST8SIA4", "SOD2")	0
HALLMARK_APICAL_JUNCTION	0.0490407	0.141928	0.377026	1.36936	2867	93	c("VCAN", "BAIAP2", "PTK2", "VWF", "VCL", "IKBKG", "FYB", "CD86", "CD274", "TSPAN4", "ACTG1", "ADAM15", "PIK3CB", "EXOC4", "MSN", "ACTB", "SDC3", "PECAM1", "ARPC2", "MPP5", "ADAM9", "B4GALT1", "NF2", "SYMPK", "CNN2", "PFN1", "CTNNA1", "TSC1")	0
HALLMARK_HEDGEHOG_SIGNALING	0.740201	0.845447	-0.306549	-0.79549	35123	15	c("TLE1", "DPYSL2")	0
HALLMARK_COMPLEMENT	0.000419907	0.00405447	0.464042	1.73765	24	113	c("ITGAM", "MMP12", "S100A9", "ME1", "PLA2G7", "DGKH", "CTSB", "LIPA", "CD36", "OLR1", "MMP14", "TIMP2", "LGALS3", "CTSS", "LGMN", "CTSD", "CFH", "ANXA5", "CXCL1", "PLA2G4A", "LAMP2", "LRP1", "GCA", "LAP3", "PLAUR", "CALM3", "CASP4", "FCER1G", "HSPA1A", "ADAM9")	0
HALLMARK_UNFOLDED_PROTEIN_RESPONSE	0.0702112	0.183127	0.357768	1.31398	4131	100	c("CCL2", "ASNS", "MTHFD2", "ATF6", "HSPA9", "ERO1L", "TUBB2A", "EIF4E", "TATDN2", "VEGFA", "XPOT", "EDEM1", "EXOSC1", "ATF3", "ATP6V0D1", "KIF5B", "TTC37", "RRP9", "IARS", "EIF4A2", "WIPI1", "EXOSC9", "NHP2", "EIF4A1", "YIF1A", "EXOC2")	0
HALLMARK_PI3K_AKT_MTOR_SIGNALING	0.358282	0.541883	0.294249	1.05201	20774	84	c("TRIB3", "SLC2A1", "PLA2G12A", "DDIT3", "VAV3", "CDKN1A", "EIF4E", "IL2RG", "SQSTM1", "CAB39L", "NFKBIB", "ACACA", "CAB39", "PFN1", "ACTR3", "AP2M1", "PIKFYVE", "CDK4", "THEM4", "CLTC", "ARF1")	0
HALLMARK_MTORC1_SIGNALING	0.00285945	0.0180871	0.388899	1.54402	176	172	c("TRIB3", "SLC2A1", "ASNS", "SLC7A11", "ME1", "CCNG1", "PRDX1", "DDIT3", "PSMB5", "GLA", "ITGB2", "MTHFD2", "GOT1", "HSPA9", "TXNRD1", "LGMN", "DHCR7", "CDKN1A", "FADS1", "PPA1", "GLRX", "MLLT11", "ERO1L", "ENO1", "PPP1R15A", "GCLC", "PNO1", "GBE1", "TES", "ALDOA", "HK2", "EPRS", "PGK1", "SQSTM1", "GGA2", "PFKL", "ATP6V1D", "SORD", "NAMPT", "HSPE1", "PGM1", "NFKBIB", "IFRD1", "GAPDH", "ATP2A2", …	0
HALLMARK_E2F_TARGETS	2.64536e-05	0.000482353	-0.752749	-3.19435	0	181	c("MXD3", "KIF2C", "CIT", "AURKA", "ESPL1", "CENPM", "CDCA3", "NCAPD2", "BIRC5", "TOP2A", "SPC24", "DLGAP5", "TK1", "SPAG5", "RACGAP1", "AURKB", "RRM2", "RAD51AP1", "CDKN3", "CDCA8", "CCNB2", "TACC3", "PLK1", "CDC20", "STMN1", "MCM7", "HMGB2", "MKI67", "EZH2", "KIF22", "UBE2T", "CDKN2C", "ASF1B", "BRCA1", "CENPE", "LMNB1", "MELK", "BRCA2", "RPA2", "SMC4", "CKS2", "CDK1", "MCM5", "LIG1", "HMMR", "…	0
HALLMARK_MYC_TARGETS_V1	0.766218	0.863901	-0.208811	-0.894674	28559	196	c("CCNA2", "CDC20", "MCM7", "CDC45", "MCM5", "DUT", "MCM4", "RRM1", "H2AFZ", "TYMS", "CBX3", "MCM6", "MAD2L1", "MCM2", "DEK", "CDK2", "IMPDH2", "RFC4", "POLD2", "SRSF1", "HNRNPU", "USP1", "SRSF2", "HNRNPA1", "TRA2B", "SNRPG", "SRSF3", "SNRPD1", "KPNB1", "PCNA", "SNRPA1", "HNRNPA3", "NAP1L1", "SRPK1", "HNRNPA2B1", "SMARCC1", "SYNCRIP", "HNRNPD", "SNRPB2", "CTPS", "SRSF7", "MYC")	0
HALLMARK_MYC_TARGETS_V2	0.432802	0.611884	-0.288122	-1.00966	18954	55	c("PLK1", "MCM5", "PLK4", "MCM4", "CBX3", "UNG")	0
HALLMARK_EPITHELIAL_MESENCHYMAL_TRANSITION	1.70666e-05	0.000482353	0.59062	2.15516	0	96	c("INHBA", "SLC6A8", "ANPEP", "SPP1", "VCAN", "FSTL1", "SDC4", "ECM1", "THBS1", "BASP1", "ID2", "PMP22", "GADD45A", "LGALS1", "MMP14", "DCN", "CAPG", "MAGEE1", "GLIPR1", "PVR", "LAMC1", "EMP3", "CXCL1", "TPM1", "VEGFA", "LRP1", "SDC1", "PLAUR")	0
HALLMARK_INFLAMMATORY_RESPONSE	1.68831e-05	0.000482353	0.598832	2.23233	0	110	c("CCL2", "CCL7", "INHBA", "IL7R", "C3AR1", "PDPN", "MET", "CSF1", "ADORA2B", "MARCO", "PTGIR", "MSR1", "HBEGF", "PTAFR", "CLEC5A", "SLC31A1", "SEMA4D", "AQP9", "OLR1", "MMP14", "BST2", "RGS1", "PTPRE", "IL1A", "CDKN1A", "HIF1A", "AHR", "SLC11A2", "PVR", "GCH1", "P2RX4", "EMP3", "SLC7A1", "SLC31A2", "NAMPT", "TNFRSF1B", "ATP2A2", "SRI", "PLAUR", "TNFSF9", "ITGA5", "IFNGR2", "SLC7A2", "IFNAR1")	0
HALLMARK_XENOBIOTIC_METABOLISM	1.69027e-05	0.000482353	0.534538	1.98968	0	109	c("ARG1", "PAPSS2", "CYFIP2", "ARG2", "NINJ1", "HMOX1", "XDH", "BLVRB", "ALDH2", "HSD11B1", "MAOA", "ID2", "IGF1", "AQP9", "CD36", "PTGR1", "GABARAPL1", "ACO2", "POR", "GCH1", "CAT", "GCLC", "PGD", "CNDP2", "SMOX", "CYB5A", "ATP2A2", "ADH5", "DDT", "DHRS7", "DCXR", "ACP2", "PTGES", "LONP1", "NPC1", "ENTPD5", "PDLIM5", "SAR1B")	0
HALLMARK_FATTY_ACID_METABOLISM	0.770592	0.866582	-0.219124	-0.869289	31181	113	c("FABP1", "ACSS1", "XIST", "H2AFZ", "DHCR24", "G0S2", "HPGD", "HMGCL", "HSD17B4", "HMGCS1", "ADIPOR2", "ACAT2", "BPHL", "CPT1A")	0
HALLMARK_OXIDATIVE_PHOSPHORYLATION	1.60264e-05	0.000482353	0.584404	2.34423	0	187	c("ATP6V1C1", "ATP6V1E1", "TIMM8B", "HSPA9", "LDHB", "BAX", "ACO2", "POR", "COX7A2", "ATP6V1G1", "TCIRG1", "ATP6V0C", "ACADSB", "IDH3B", "UQCRQ", "COX10", "COX7B", "COX17", "CYC1", "TIMM17A", "NDUFC1", "ATP6V1D", "ATP6AP1", "NDUFS7", "GPX4", "NDUFA9", "CYB5A", "MRPS22", "NDUFAB1", "COX8A", "SLC25A12", "VDAC2", "NDUFB6", "LDHA", "NDUFB2", "LRPPRC", "ATP6V1H", "NDUFA6", "ATP6V0B", "TIMM50", "FXN", …	0
HALLMARK_GLYCOLYSIS	0.00702115	0.0343518	0.395773	1.51527	423	132	c("RRAGD", "MET", "ADORA2B", "VCAN", "PKP2", "PGAM1", "ME1", "IER3", "GOT1", "AGL", "DCN", "UGP2", "GLRX", "ERO1L", "ENO1", "GCLC", "HAX1", "ALDOA", "MIF", "CHST12", "HK2", "PGK1", "CHPF2", "AKR1A1", "VEGFA", "GALK2", "CYB5A", "RARS", "IDUA", "SDC1", "XYLT2", "LDHA", "SDC3", "P4HA1", "MDH2", "CITED2", "DLD", "ALDH7A1", "B4GALT1", "SDHC", "EXT1", "IL13RA1", "GYS1", "SLC35A3")	0
HALLMARK_REACTIVE_OXIGEN_SPECIES_PATHWAY	0.00373977	0.0220306	0.56051	1.75135	206	40	c("SRXN1", "PRDX1", "GCLM", "PRDX6", "TXNRD1", "ABCC1", "GLRX", "CAT", "SOD2", "GCLC", "HMOX2", "PRNP", "GPX4", "NDUFA6")	0
HALLMARK_P53_PATHWAY	3.27622e-05	0.000504511	0.467328	1.82067	1	150	c("CYFIP2", "S100A4", "TRIB3", "NINJ1", "ZMAT3", "HMOX1", "PLK2", "HBEGF", "PHLDA3", "SLC7A11", "OSGIN1", "BAIAP2", "CCNG1", "HIST1H1C", "IER3", "SLC19A2", "DDIT3", "GADD45A", "LDHB", "PTPRE", "BAX", "IL1A", "CDKN1A", "AEN", "CTSD", "MDM2", "BLCAP", "PPP1R15A", "PRMT2", "STEAP3", "RPS27L", "SLC3A2", "PROCR", "PDGFA", "TCN2", "SDC1", "PLXNB2", "TNFSF9", "DCXR", "WWP1", "ISCU", "RB1", "ABCC5", "ATF…	0
HALLMARK_UV_RESPONSE_UP	0.117005	0.262048	0.333214	1.23851	6912	108	c("SLC6A8", "TST", "HMOX1", "ASNS", "MAOA", "CREG1", "CYB5R1", "ATP6V1C1", "GRINA", "MMP14", "CDC34", "GCH1", "SOD2", "ALDOA", "BID", "SQSTM1", "GGH")	0
HALLMARK_UV_RESPONSE_DN	0.287746	0.473095	0.302582	1.09686	16795	92	c("MET", "ADORA2B", "MGMT", "PMP22", "ANXA4", "BMPR1A", "ABCC1", "CAV1", "LAMC1", "MGLL", "SLC7A1", "SMAD7", "CDC42BPA", "SRI")	0
HALLMARK_ANGIOGENESIS	3.74097e-05	0.000550306	0.804002	2.18233	1	21	c("SPP1", "S100A4", "VCAN", "FSTL1", "PTK2", "OLR1", "LRPAP1", "LPL", "PDGFA", "VEGFA")	0
HALLMARK_HEME_METABOLISM	0.00690008	0.0338731	0.394312	1.51618	417	136	c("SLC6A8", "SLC22A4", "SLC2A1", "ASNS", "BLVRB", "SLC7A11", "OPTN", "CTSB", "MOCOS", "GCLM", "GDE1", "TSPAN5", "SLC11A2", "SLC25A37", "IGSF3", "HTATIP2", "CAT", "GCLC", "SDCBP", "MKRN1", "SMOX", "LAMP2", "AGPAT4", "NFE2L1", "RAD23A", "ABCG2", "MFHAS1", "H1F0", "MOSPD1", "FECH", "TMEM9B", "FOXO3", "ATP6V0A1")	0
HALLMARK_COAGULATION	0.0316236	0.103962	0.436451	1.47329	1790	60	c("PLAU", "THBS1", "S100A1", "GNG12", "CTSB", "VWF", "OLR1", "MMP14", "GSN", "LGMN", "CFH", "ANXA1", "LAMP2", "LRP1", "CAPN2", "CD9", "PECAM1", "ISCU")	0
HALLMARK_IL2_STAT5_SIGNALING	5.01303e-05	0.000692797	0.498277	1.88205	2	120	c("RRAGD", "IGF2R", "SPP1", "CSF1", "ALCAM", "CKAP4", "ECM1", "EMP1", "S100A1", "ANXA4", "CD86", "CAPG", "GABARAPL1", "TLR7", "AHR", "CTSZ", "FAM126B", "PLEC", "BCL2L1", "P2RX4", "ODC1", "RNH1", "HK2", "SPRED2", "TWSG1", "PRNP", "HIPK2", "SMPDL3A", "GPX4", "TNFRSF1B", "PRAF2", "IFITM3", "MAPKAPK2", "AHNAK")	0
HALLMARK_BILE_ACID_METABOLISM	0.692702	0.812021	0.261051	0.863963	38879	54	c("OPTN", "AQP9", "GCLM", "FADS1", "CAT", "CH25H", "PAOX", "PHYH", "NPC1", "RETSAT", "PEX11A")	0
HALLMARK_PEROXISOME	0.979217	0.999089	0.185617	0.648029	56162	73	c("ACSL4", "PRDX1", "TSPO", "FADS1", "CAT", "SOD2", "ITGB1BP1")	0
HALLMARK_ALLOGRAFT_REJECTION	0.00045828	0.00433878	0.477591	1.75703	26	101	c("CCL2", "CCL7", "INHBA", "CCR5", "CSF1", "CCL4", "CD74", "FYB", "CD86", "ITGB2", "CAPG", "CTSS", "HIF1A", "ST8SIA4", "CD80", "DEGS1", "IL2RG", "GLMN", "AARS", "TNF", "CCR1", "SRGN", "RARS", "FCGR2B", "LY75", "IFNGR2")	0
HALLMARK_SPERMATOGENESIS	0.000753081	0.00647783	-0.53133	-1.84603	32	53	c("KIF2C", "AURKA", "NEK2", "CDKN3", "BUB1", "CCNB2", "LPIN1", "EZH2", "NCAPH", "CDK1", "GSG1", "ACRBP", "DBF4", "TOPBP1", "RFC4")	0
HALLMARK_KRAS_SIGNALING_UP	1.69733e-05	0.000482353	0.603075	2.21868	0	101	c("INHBA", "IL7R", "ARG1", "C3AR1", "ADAM8", "KCNN4", "MAFB", "PTGS2", "LAT2", "SPP1", "PLAU", "GPNMB", "HBEGF", "HSD11B1", "EMP1", "ID2", "ITGB2", "CTSS", "GLRX", "CFH", "ERO1L", "PPP1R15A")	0
HALLMARK_KRAS_SIGNALING_DN	0.22609	0.404528	-0.390898	-1.18463	10351	28	c("KLK8", "BTG2", "CAMK1D", "GPRC5C", "SNN", "GAMT", "SKIL", "LFNG")	0
KEGG_GLYCOLYSIS_GLUCONEOGENESIS	0.00122803	0.00962616	0.63153	1.8707	66	31	c("ALDH2", "PGAM1", "HK3", "LDHB", "ENO1", "PCK2", "ALDOA", "HK2", "PGK1", "AKR1A1", "PFKL", "PGM1", "GAPDH", "HK1", "ADH5", "LDHA", "DLD", "ALDH7A1", "DLAT", "PDHA1")	0
KEGG_CITRATE_CYCLE_TCA_CYCLE	0.0553138	0.154942	0.52298	1.47753	2986	25	c("ACO2", "PCK2", "IDH3B", "SDHB", "MDH2", "IDH3A", "DLD", "SDHC", "DLAT", "PDHA1", "MDH1", "SDHD", "IDH2", "CS", "PDHB", "SUCLA2", "SDHA")	0
KEGG_PENTOSE_PHOSPHATE_PATHWAY	0.0744447	0.191598	0.562114	1.45078	3934	17	c("DERA", "RBKS", "ALDOA", "PGD", "PFKL", "PGM1", "RPE", "H6PD", "PGM2", "ALDOC")	0
KEGG_FRUCTOSE_AND_MANNOSE_METABOLISM	0.568282	0.720169	0.323474	0.921517	30776	26	c("HK3", "ALDOA", "HK2", "PFKL", "SORD", "HK1", "MTMR2", "PHPT1", "FPGT", "PMM1", "TSTA3", "TPI1", "GMPPA", "AKR1B10", "ALDOC")	0
KEGG_GALACTOSE_METABOLISM	0.0141511	0.0585314	0.652712	1.68461	747	17	c("GLA", "HK3", "UGP2", "HK2", "PFKL", "GAA", "PGM1", "GALK2", "HK1", "B4GALT1")	0
KEGG_FATTY_ACID_METABOLISM	0.407278	0.59027	0.357949	1.03596	22080	28	c("ALDH2", "ACSL4", "ACADSB", "ADH5", "ALDH7A1", "ACADVL", "ACADL", "ECHS1", "ECI1")	0
KEGG_OXIDATIVE_PHOSPHORYLATION	1.70666e-05	0.000482353	0.644168	2.35056	0	96	c("COX6A2", "ATP6V1C1", "ATP6V1A", "ATP6V1E1", "COX7A2", "PPA1", "ATP6V1G1", "TCIRG1", "ATP6V0C", "UQCRQ", "COX10", "NDUFS5", "ATP6V0D2", "COX7B", "COX17", "CYC1", "NDUFC1", "ATP6V1D", "ATP6AP1", "NDUFS7", "NDUFA9", "NDUFA10", "NDUFAB1", "COX8A", "NDUFB6", "NDUFB2", "ATP6V1H", "NDUFA6", "ATP6V0B", "NDUFB9", "SDHB", "NDUFB8", "COX5A", "ATP5C1", "ATP5G1", "ATP6V0D1", "NDUFS6", "NDUFA7", "ATP6V0A1",…	0
KEGG_PURINE_METABOLISM	0.481381	0.653019	-0.255976	-0.985877	19958	94	c("RRM2", "PDE4B", "PRIM1", "POLA1", "RRM1", "ADCY3", "POLA2", "DCK", "POLD1", "PRIM2", "IMPDH2", "PDE7A", "POLD2", "POLD4", "PAPSS1", "PDE4A", "ENPP1", "POLR2A", "POLR2D", "POLR3B", "POLR1E", "GUK1", "POLR2H", "NT5C", "ITPA")	0
KEGG_PYRIMIDINE_METABOLISM	0.02856	0.0972353	-0.388408	-1.433	1217	73	c("TK1", "RRM2", "DUT", "PRIM1", "POLA1", "RRM1", "TYMS", "POLA2", "DCK", "POLD1", "PRIM2", "POLD2", "DTYMK", "POLD4", "UCK1", "POLR2A", "POLR2D", "POLR3B", "POLR1E", "POLR2H", "NT5C", "ITPA", "CTPS", "POLR2J")	0
KEGG_ALANINE_ASPARTATE_AND_GLUTAMATE_METABOLISM	0.000794582	0.00677485	0.744409	1.92128	41	17	c("ASS1", "ASNS", "GOT1", "ADSSL1", "ALDH4A1")	0
KEGG_CYSTEINE_AND_METHIONINE_METABOLISM	0.00912344	0.0422285	0.643493	1.7267	486	20	c("AHCYL1", "GOT1", "MPST", "LDHB", "AHCYL2", "ADI1", "LDHA", "APIP", "SRM", "AMD1", "SMS")	0
KEGG_VALINE_LEUCINE_AND_ISOLEUCINE_DEGRADATION	0.197691	0.371294	0.39917	1.21368	10840	35	c("ALDH2", "IVD", "MCCC1", "OXCT1", "ACADSB", "PCCA", "DBT", "HIBADH", "DLD", "ALDH7A1", "BCAT2", "MUT", "ECHS1", "HSD17B10")	0
KEGG_LYSINE_DEGRADATION	0.431944	0.611431	-0.337735	-1.01418	19814	27	c("SUV39H1", "SETD1B", "ACAT1", "SETD2", "ACAT2", "ASH1L", "NSD1", "EHMT2")	0
KEGG_ARGININE_AND_PROLINE_METABOLISM	3.66851e-05	0.000545785	0.727177	2.13772	1	30	c("ARG1", "ASS1", "ARG2", "ALDH2", "MAOA", "GOT1", "CKB", "ODC1", "LAP3", "ALDH4A1", "SRM", "P4HA1", "AMD1", "ALDH7A1", "SMS")	0
KEGG_TRYPTOPHAN_METABOLISM	0.158684	0.32313	0.522416	1.30773	8338	15	c("ALDH2", "MAOA", "CAT", "WARS", "ALDH7A1")	0
KEGG_GLUTATHIONE_METABOLISM	0.0684413	0.179635	0.476773	1.42196	3740	32	c("ANPEP", "GSTM1", "GCLM", "GCLC", "ODC1", "PGD", "GPX4", "LAP3", "GSTZ1", "MGST2", "SRM", "SMS")	0
KEGG_STARCH_AND_SUCROSE_METABOLISM	0.0980928	0.232224	0.533914	1.39731	5204	18	c("AGL", "HK3", "UGP2", "GBE1", "HK2", "GAA", "PGM1", "HK1", "GYS1", "PGM2L1")	0
KEGG_N_GLYCAN_BIOSYNTHESIS	0.926361	0.972656	0.21718	0.678594	51274	40	c("ALG2", "ALG11", "ALG3", "MGAT5", "B4GALT1", "ALG10B", "STT3B")	0
KEGG_AMINO_SUGAR_AND_NUCLEOTIDE_SUGAR_METABOLISM	0.0179113	0.0698254	0.518196	1.5938	985	37	c("CYB5R1", "HK3", "UGP2", "HK2", "PGM1", "GALK2", "HK1", "GNPNAT1", "HEXB", "AMDHD2", "CMAS", "RENBP", "HEXA", "FPGT", "PMM1", "NPL", "TSTA3", "GMPPA", "GNPDA1", "UGDH", "PGM2", "GALK1", "GALE", "NAGK", "GALT", "GNE")	0
KEGG_GLYCEROLIPID_METABOLISM	0.0153838	0.0630929	0.589587	1.65092	829	24	c("ALDH2", "DGKH", "GLA", "AGPAT2", "LIPF", "MGLL", "LPL", "AKR1A1", "AGPAT1", "AGPAT4", "AGK", "ALDH7A1", "AGPAT3", "DGKQ", "DGKZ")	0
KEGG_INOSITOL_PHOSPHATE_METABOLISM	0.452391	0.630817	-0.300923	-0.997892	20172	42	c("IMPA2", "PLCB1", "INPP1", "INPP5K", "ITPKB", "PIP4K2A", "IPMK", "PIK3C3")	0
KEGG_GLYCOSYLPHOSPHATIDYLINOSITOL_GPI_ANCHOR_BIOSYNTHESIS	0.996357	1	0.16017	0.424979	53060	19	c("PIGG", "PIGQ", "PIGK", "PIGN", "PGAP1")	0
KEGG_GLYCEROPHOSPHOLIPID_METABOLISM	0.00241834	0.0162308	0.563177	1.77528	133	42	c("DGKH", "PLA2G12A", "LPCAT2", "CDS1", "PGS1", "AGPAT2", "PCYT1A", "CHPT1", "LPCAT1", "AGPAT1", "PLA2G4A", "AGPAT4", "LPGAT1", "PLA2G6", "AGPAT3", "DGKQ", "DGKZ")	0
KEGG_ARACHIDONIC_ACID_METABOLISM	0.127909	0.278137	0.522262	1.34793	6760	17	c("PTGS2", "PLA2G12A", "PLA2G4A", "GPX4", "PLA2G6", "PTGES", "PTGES2", "PTGS1", "CBR3")	0
KEGG_SPHINGOLIPID_METABOLISM	0.0807559	0.202829	0.518597	1.42207	4328	22	c("GLA", "SGPL1", "DEGS1", "GBA", "ACER3", "CERK", "SPHK2", "SPTLC1", "ASAH1", "SPTLC2", "SMPD1", "GLB1", "SGMS2", "NEU1")	0
KEGG_PYRUVATE_METABOLISM	0.171626	0.338608	0.446902	1.26259	9267	25	c("ALDH2", "ME1", "LDHB", "PCK2", "LDHA", "ACACA", "MDH2", "DLD", "ALDH7A1", "GRHPR", "DLAT", "PDHA1", "MDH1", "HAGH", "PDHB")	0
KEGG_PROPANOATE_METABOLISM	0.685362	0.806504	0.303559	0.841511	36866	23	c("ALDH2", "LDHB", "PCCA", "LDHA", "ACACA", "ALDH7A1", "MUT", "ECHS1", "MCEE", "SUCLA2")	0
KEGG_BUTANOATE_METABOLISM	0.796578	0.883538	0.286939	0.750948	42267	18	c("ALDH2", "OXCT1", "ALDH7A1", "PDHA1", "ECHS1", "PDHB", "BDH1")	0
KEGG_PORPHYRIN_AND_CHLOROPHYLL_METABOLISM	0.00777392	0.0374072	0.657868	1.74552	413	19	c("HMOX1", "BLVRB", "FTH1", "HMOX2", "EPRS", "COX10", "FECH", "UROS")	0
KEGG_AMINOACYL_TRNA_BIOSYNTHESIS	0.0111253	0.0491537	0.549297	1.65949	608	34	c("PSTK", "FARSB", "AARS", "EPRS", "CARS", "RARS", "SARS", "NARS", "WARS", "TARS2", "IARS", "YARS2", "YARS", "MARS")	0
KEGG_DRUG_METABOLISM_CYTOCHROME_P450	0.0636525	0.171064	0.591926	1.48172	3344	15	c("MAOA", "GSTM1", "ADH5", "GSTZ1", "MGST2")	0
KEGG_ABC_TRANSPORTERS	0.591987	0.738286	0.344132	0.900627	31411	18	c("ABCC1", "ABCG2", "ABCC5", "ABCB10", "ABCB7", "ABCD4", "ABCA1", "ABCB8")	0
KEGG_RIBOSOME	0.0952834	0.228471	0.361974	1.28883	5508	82	c("RPS27L", "RPL4", "RPL12", "RPS19", "RPS2", "RPS12", "RPLP1", "RPL23", "RPS25", "RPL30", "RPL19", "RPL26", "RPL5", "RPL24", "RPL7A", "RPS3", "RPS21", "RPL22", "RPS15A", "RPS10", "RPL27", "RPS23", "RPL27A", "RPS24", "RPL14", "RPS15", "RPL6", "RPL29", "RPSA", "RPL18", "RPS26", "RPS16", "RPS29", "RPL17", "MRPL13", "RPL31", "RPS6", "RPS28", "RPL38", "RPL34", "RPS8", "RPL21", "RPL39", "RPL35", "RPL9…	0
KEGG_RNA_DEGRADATION	0.60996	0.750723	-0.264585	-0.915783	26761	52	c("LSM5", "DCP1B", "EXOSC2", "CNOT3", "EXOSC8", "DCPS", "LSM6", "EDC3", "XRN2", "PARN", "ZCCHC7", "EXOSC5", "XRN1", "CNOT6L", "CNOT1", "DIS3", "SKIV2L", "LSM4", "DDX6", "EDC4", "PAPD7", "LSM3", "CNOT8", "CNOT2", "DCP2")	0
KEGG_RNA_POLYMERASE	0.851003	0.926288	-0.249461	-0.734633	39146	25	c("POLR2A", "POLR2D", "POLR3B", "POLR1E", "POLR2H", "POLR2J")	0
KEGG_BASAL_TRANSCRIPTION_FACTORS	0.995961	1	0.16193	0.468653	53996	28	c("GTF2IRD1", "GTF2F2", "GTF2H4", "GTF2H1", "GTF2F1", "GTF2H3", "GTF2B", "TAF6L", "GTF2E2")	0
KEGG_DNA_REPLICATION	2.20624e-05	0.000482353	-0.80692	-2.5369	0	33	c("MCM7", "RPA2", "DNA2", "MCM5", "RFC5", "LIG1", "MCM4", "PRIM1", "POLA1", "MCM3", "POLA2", "MCM6", "RFC3", "MCM2", "FEN1", "POLD1", "RPA1", "PRIM2", "RFC4", "POLD2", "RPA3", "POLD4")	0
KEGG_SPLICEOSOME	0.000471207	0.00441813	-0.428875	-1.7138	18	118	c("LSM5", "DDX46", "PPIL1", "MAGOHB", "SRSF1", "HNRNPU", "SRSF2", "HNRNPA1", "TRA2B", "LSM6", "SRSF4", "SNRPG", "SRSF3", "CDC40", "SNRPD1", "MAGOH", "RBM22", "SNRPA1", "HNRNPM", "PPIH", "HNRNPA3", "ACIN1", "PRPF18", "RBM25", "SNRPE", "PRPF38B", "TRA2A", "HSPA8", "SNRPB2", "SRSF7", "CRNKL1", "EFTUD2", "CDC5L", "SRSF9", "U2AF2", "PRPF4", "SF3A1", "SRSF10", "RBM8A", "SNRNP70", "LSM4", "SF3A3", "DDX5…	0
KEGG_PROTEASOME	0.0117613	0.0512541	0.522682	1.63316	650	40	c("PSMB5", "PSMD8", "PSMB6", "PSMD4", "PSMB7", "PSMD2", "PSMD1", "PSMB3", "PSMA3", "PSMB4", "PSMC6", "PSMA6", "PSMA2", "PSMD12", "PSMC1", "PSME2", "PSMD11", "PSMD6", "PSMC5", "PSMC4", "PSMB2", "PSMC2", "PSME4", "PSMD14", "PSMD7", "PSMA5", "PSMD13")	0
KEGG_PROTEIN_EXPORT	0.295013	0.47952	0.419064	1.13748	15771	21	c("SEC61A2", "IMMP1L", "SEC11C", "SEC61G", "SRP14", "SRP72", "SPCS3", "SPCS2", "SRP19", "HSPA5", "SPCS1", "SRPR", "SEC62")	0
KEGG_PPAR_SIGNALING_PATHWAY	0.359696	0.542895	0.351557	1.06891	19724	35	c("FABP7", "FABP5", "ME1", "ACSL4", "CD36", "OLR1", "PCK2", "LPL")	0
KEGG_BASE_EXCISION_REPAIR	0.000541008	0.00491458	-0.682767	-1.97078	24	23	c("MBD4", "NEIL3", "LIG1", "UNG", "FEN1", "POLD1", "MPG", "POLD2", "POLD4", "HMGB1")	0
KEGG_NUCLEOTIDE_EXCISION_REPAIR	0.0192157	0.0735341	-0.477421	-1.56495	857	40	c("RPA2", "RFC5", "LIG1", "RFC3", "POLD1", "RPA1", "RFC4", "POLD2", "RPA3", "POLD4", "DDB2")	0
KEGG_MISMATCH_REPAIR	2.14486e-05	0.000482353	-0.806325	-2.25049	0	20	c("RPA2", "RFC5", "LIG1", "MSH2", "MSH3", "MSH6", "RFC3", "POLD1", "RPA1", "RFC4", "POLD2", "RPA3", "POLD4", "MLH1", "PCNA")	0
KEGG_HOMOLOGOUS_RECOMBINATION	0.000255646	0.00272067	-0.740654	-2.01336	11	18	c("RAD51", "BRCA2", "RPA2", "TOP3A", "POLD1", "RPA1", "POLD2", "RPA3", "RAD50", "POLD4", "RAD51D")	0
KEGG_MAPK_SIGNALING_PATHWAY	0.96727	0.993154	0.188709	0.730528	58868	143	c("GNG12", "ARRB1", "PLA2G12A", "IKBKG", "DDIT3", "GADD45A", "IL1A", "PRKX", "TNF", "PDGFA", "PLA2G4A", "DUSP10", "MAPKAPK2", "PLA2G6", "MAP4K4", "RPS6KA2", "RELB", "LAMTOR3", "HSPA1A", "MAP2K2", "BRAF", "RASGRP2")	0
KEGG_ERBB_SIGNALING_PATHWAY	0.908316	0.963389	0.215839	0.726245	51377	59	c("HBEGF", "PTK2", "CDKN1A", "ABL2", "PIK3CB")	0
KEGG_CALCIUM_SIGNALING_PATHWAY	0.511282	0.677174	-0.27706	-0.967226	22431	54	c("HTR2C", "ATP2B4", "PLCB1", "ADCY3", "PHKA2", "ITPKB", "ITPR2", "PHKG2", "PRKCA", "ADRB1", "PTK2B", "CYSLTR1")	0
KEGG_CYTOKINE_CYTOKINE_RECEPTOR_INTERACTION	0.000174554	0.00195018	0.545469	1.90003	9	72	c("CCL2", "CCL7", "INHBA", "IL7R", "CCR5", "MET", "CCL3", "CSF1", "CCL4", "CXCL16", "IL1A", "BMPR1A", "IL10RB", "TNFSF12", "IL2RG", "TNF", "CXCL1", "CRLF2", "CCR1", "CXCR2", "PDGFA", "VEGFA", "TNFRSF1B")	0
KEGG_CHEMOKINE_SIGNALING_PATHWAY	0.000135759	0.00158985	0.497806	1.83414	7	102	c("CCL2", "CCL7", "CCR5", "CCL3", "GNG8", "CCL4", "GNG12", "ARRB1", "CXCL16", "PTK2", "IKBKG", "VAV3", "PRKX", "PIK3CB", "CXCL1", "CCR1", "CXCR2", "NFKBIB")	0
KEGG_PHOSPHATIDYLINOSITOL_SIGNALING_SYSTEM	0.693419	0.812379	-0.249503	-0.874331	30368	55	c("IMPA2", "PLCB1", "INPP1", "INPP5K", "ITPKB", "DGKA", "ITPR2", "PIP4K2A", "PIK3R1", "PRKCA", "PIK3C3")	0
KEGG_NEUROACTIVE_LIGAND_RECEPTOR_INTERACTION	0.283035	0.468937	0.393065	1.1376	15344	28	c("C3AR1", "ADORA2B", "PTGIR", "PTAFR", "TSPO", "P2RX4", "S1PR2")	0
KEGG_CELL_CYCLE	2.43463e-05	0.000482353	-0.562996	-2.19771	0	102	c("ESPL1", "PKMYT1", "CCNA2", "BUB1", "CCNB2", "PLK1", "CDC20", "MCM7", "CDKN2C", "TFDP2", "CDK1", "E2F2", "CDC45", "MCM5", "CCNB1", "MCM4", "RBL1", "MCM3", "CDKN1B", "CDC25B", "BUB1B", "CCND3", "ORC6", "SMC3", "E2F1", "MCM6", "MAD2L1", "MCM2", "DBF4", "CDK2", "CHEK2", "SMC1A", "RAD21")	0
KEGG_OOCYTE_MEIOSIS	0.000117443	0.00140931	-0.502371	-1.85756	4	74	c("AURKA", "ESPL1", "PKMYT1", "BUB1", "CCNB2", "PLK1", "CDC20", "FBXO5", "CDK1", "CCNB1", "ADCY3", "SMC3", "MAD2L1", "CDK2", "RPS6KA1", "ITPR2", "SMC1A", "IGF1R", "ANAPC5", "CCNE1")	0
KEGG_P53_SIGNALING_PATHWAY	0.106354	0.24311	0.405462	1.31304	5934	48	c("ZMAT3", "THBS1", "CCND1", "CCNG1", "IGF1", "GADD45A", "BAX", "CDKN1A", "MDM2", "PMAIP1", "STEAP3", "BID")	0
KEGG_UBIQUITIN_MEDIATED_PROTEOLYSIS	0.953693	0.984341	-0.189767	-0.750204	38882	110	c("UBE2C", "CDC20", "BRCA1", "UBA7", "BIRC2", "HERC4", "DDB2", "SAE1", "UBE2S", "ANAPC5", "PPIL2", "PIAS2", "UBE2L6", "VHL", "UBE2H", "PIAS3", "UBE2D1", "SYVN1", "PIAS1", "KLHL9", "DET1", "FANCL")	0
KEGG_SNARE_INTERACTIONS_IN_VESICULAR_TRANSPORT	0.0405318	0.123115	0.517992	1.51106	2203	29	c("STX11", "SNAP47", "VTI1B", "VAMP4", "STX7", "STX8", "STX3", "VTI1A", "SNAP29", "GOSR1", "VAMP3", "BET1")	0
KEGG_REGULATION_OF_AUTOPHAGY	0.421299	0.600326	0.399471	1.03101	22268	17	c("GABARAPL1", "ATG12", "GABARAP", "PRKAA1", "ATG7", "GABARAPL2", "ATG4D", "ATG3", "ATG4A")	0
KEGG_LYSOSOME	1.69535e-05	0.000482353	0.621579	2.29397	0	103	c("SLC11A1", "IGF2R", "CD63", "CTSB", "LIPA", "CD68", "GLA", "PSAP", "AP3S1", "TPP1", "CTSS", "LGMN", "CTSD", "HGSNAT", "SLC11A2", "AGA", "CTSZ", "NAGLU", "TCIRG1", "ATP6V0C", "NAPSA", "LAMP1", "GNS", "ATP6V0D2", "GGA2", "GAA", "ATP6AP1", "GBA", "CTSA", "LAMP2", "AP1S1", "IDUA", "NPC2", "HEXB", "ARSG", "ATP6V1H", "ATP6V0B", "ACP2", "ATP6V0D1", "CLN5", "NPC1", "MCOLN1", "ATP6V0A1")	0
KEGG_ENDOCYTOSIS	0.0932892	0.225378	0.337423	1.26509	5554	114	c("CCR5", "MET", "ARAP2", "ARRB1", "SMURF1", "MDM2", "VPS37B", "IL2RG", "EEA1", "ARFGAP3", "CXCR2", "RAB11A", "ARAP1", "SMAP1", "STAM", "WWP1", "IQSEC1", "HSPA1A", "HSPA1B", "NEDD4L", "TSG101", "AP2M1", "PIKFYVE", "VPS37A", "CLTC", "ARF6", "CHMP6", "CHMP2A", "ASAP1", "AP2A1", "AP2B1", "PDCD6IP", "LDLRAP1", "CHMP4B", "SH3KBP1", "SNF8", "PIP5K1A", "RAB22A")	0
KEGG_PEROXISOME	0.405799	0.589298	0.308484	1.02847	22882	56	c("XDH", "ACSL4", "PRDX1", "CAT", "SOD2", "MPV17", "DECR2", "PAOX", "PHYH")	0
KEGG_MTOR_SIGNALING_PATHWAY	0.0545208	0.153015	0.454871	1.43387	3020	42	c("IGF1", "HIF1A", "RHEB", "EIF4E", "PIK3CB", "CAB39L", "VEGFA", "PRKAA1", "RPS6KA2", "CAB39", "VEGFB", "BRAF", "TSC1", "STRADA", "TSC2")	0
KEGG_APOPTOSIS	0.605925	0.748125	0.268382	0.913942	34441	63	c("IKBKG", "BAX", "IL1A", "BCL2L1", "PRKX", "TNF", "BID", "PIK3CB", "CAPN2", "CYCS", "IRAK3", "XIAP", "IL1B", "IL3RA", "PPP3R1", "FAS", "CFLAR", "PRKAR1A", "CSF2RB", "ENDOG", "PIK3R5", "PRKACB", "CHUK", "IRAK2", "IL1RAP")	0
KEGG_CARDIAC_MUSCLE_CONTRACTION	0.00177201	0.0126858	0.60466	1.82675	96	34	c("COX6A2", "COX7A2", "UQCRQ", "COX7B", "CYC1", "TPM1", "ATP2A2", "COX8A", "COX5A", "TPM4", "UQCRC2", "COX7C", "COX6A1", "UQCRC1", "UQCRB", "COX6C", "SLC8A1", "COX4I1", "UQCR11", "COX5B", "COX6B1")	0
KEGG_VASCULAR_SMOOTH_MUSCLE_CONTRACTION	0.472904	0.648407	0.301551	0.987955	26493	51	c("ADORA2B", "PTGIR", "PLA2G12A", "PRKX", "PLA2G4A", "PLA2G6", "CALM3", "GNA13", "MAP2K2", "BRAF", "MYL6", "CALM1")	0
KEGG_WNT_SIGNALING_PATHWAY	0.93362	0.974927	-0.199783	-0.745119	39549	78	c("PLCB1", "TCF7L2", "CCND3", "FZD4", "ROCK2", "DAAM1", "PRKCA", "NFATC1", "PPP2R5A", "DVL3", "RAC3", "CHD8", "NFAT5", "MYC", "CTNNBIP1", "CTBP2", "PSEN1", "PRKACA", "EP300", "TBL1XR1", "RAC1", "CSNK1E", "CAMK2G", "MAPK8", "PPP3CB", "JUN", "CAMK2D")	0
KEGG_NOTCH_SIGNALING_PATHWAY	0.503277	0.671343	-0.303998	-0.967913	22729	35	c("MAML3", "DTX3L", "LFNG", "CIR1", "NOTCH1", "DVL3", "DTX2", "NUMB", "CTBP2", "PSEN1", "PSENEN", "MAML1", "NCOR2", "EP300", "APH1A", "KAT2A", "SNW1")	0
KEGG_TGF_BETA_SIGNALING_PATHWAY	0.013923	0.0578341	0.496382	1.60088	775	47	c("INHBA", "THBS1", "ID2", "SMURF1", "DCN", "BMPR1A", "TNF", "SMAD7", "PPP2R1A")	0
KEGG_AXON_GUIDANCE	0.441061	0.620206	0.307785	1.00838	24709	51	c("MET", "PLXNA1", "PTK2", "SEMA4D")	0
KEGG_VEGF_SIGNALING_PATHWAY	0.0941922	0.226434	0.421267	1.34193	5244	44	c("PTGS2", "PTK2", "PLA2G12A", "PIK3CB", "PLA2G4A", "VEGFA", "MAPKAPK2", "PLA2G6", "SPHK2", "MAP2K2")	0
KEGG_FOCAL_ADHESION	0.0288137	0.0978123	0.372679	1.40069	1715	116	c("SPP1", "MET", "THBS1", "CCND1", "IGF1", "PTK2", "VWF", "VCL", "VAV3", "CAV1", "PARVB", "CAV2", "TLN2", "ACTG1", "LAMC1", "PIK3CB", "PDGFA", "VEGFA", "ACTB", "CAPN2")	0
KEGG_ECM_RECEPTOR_INTERACTION	0.00817464	0.0388229	0.574536	1.70188	445	31	c("SPP1", "SDC4", "THBS1", "VWF", "CD36", "LAMC1", "SDC1", "SDC3", "ITGA5")	0
KEGG_CELL_ADHESION_MOLECULES_CAMS	0.0480307	0.139778	0.478376	1.46318	2638	36	c("ITGAM", "VCAN", "ALCAM", "SDC4", "CD86", "ITGB2", "CD274", "PVR", "CD80", "SDC1", "SDC3", "PECAM1")	0
KEGG_ADHERENS_JUNCTION	0.300513	0.484244	0.346263	1.10788	16752	45	c("MET", "BAIAP2", "VCL", "ACTG1", "ACTB", "PTPRJ", "FER", "CTNNA1", "CTNNB1", "ACTN1", "ACP1", "PTPRB", "CSNK2A2", "FYN", "YES1", "TGFBR2")	0
KEGG_TIGHT_JUNCTION	0.944082	0.979942	-0.19912	-0.708347	40941	60	c("CLDN1", "F11R", "RRAS2", "EPB41L2", "LLGL1", "ASH1L", "PRKCA", "MYL12B", "CLDN5", "HCLS1", "EPB41", "RAB13", "PPP2R2A", "PRKCH")	0
KEGG_GAP_JUNCTION	0.0450422	0.133343	-0.433735	-1.44401	2000	43	c("HTR2C", "PDGFC", "CDK1", "PLCB1", "ADCY3", "TUBA1B", "ITPR2", "PRKCA", "ADRB1")	0
KEGG_COMPLEMENT_AND_COAGULATION_CASCADES	0.0701224	0.183059	0.585914	1.46668	3684	15	c("C3AR1", "PLAU", "VWF", "CFH", "PLAUR")	0
KEGG_ANTIGEN_PROCESSING_AND_PRESENTATION	0.138022	0.292494	0.450076	1.30259	7482	28	c("CD74", "CTSB", "CTSS", "LGMN", "HSPA1A", "HSPA1B", "PSME2")	0
KEGG_TOLL_LIKE_RECEPTOR_SIGNALING_PATHWAY	0.172969	0.340192	0.350243	1.2055	9865	67	c("SPP1", "CCL3", "CCL4", "IKBKG", "CD86", "TLR7", "CD80", "TNF", "PIK3CB")	0
KEGG_NOD_LIKE_RECEPTOR_SIGNALING_PATHWAY	0.00972749	0.0441141	0.52426	1.6526	538	42	c("CCL2", "CCL7", "IKBKG", "PYCARD", "PSTPIP1", "TNF", "CXCL1", "NFKBIB")	0
KEGG_RIG_I_LIKE_RECEPTOR_SIGNALING_PATHWAY	0.90048	0.960073	0.224813	0.712499	50045	43	c("IKBKG", "ISG15", "DDX3Y", "TNF", "ATG12", "NFKBIB")	0
KEGG_CYTOSOLIC_DNA_SENSING_PATHWAY	0.604727	0.748125	0.297309	0.903968	33161	35	c("CCL4", "IKBKG", "PYCARD", "RIPK3", "ZBP1", "NFKBIB", "POLR3D")	0
KEGG_JAK_STAT_SIGNALING_PATHWAY	0.449719	0.628658	0.288259	1.0023	25767	71	c("IL7R", "CCND1", "SOCS3", "IL10RB", "BCL2L1", "IL2RG", "SPRED2", "PIK3CB", "CRLF2", "SPRED1", "STAM", "IFNGR2", "IFNAR1")	0
KEGG_HEMATOPOIETIC_CELL_LINEAGE	0.0232653	0.0843025	0.559896	1.59504	1259	26	c("IL7R", "ITGAM", "ANPEP", "CSF1", "CD36", "IL1A", "TNF", "CD33", "CD9", "ITGA5")	0
KEGG_NATURAL_KILLER_CELL_MEDIATED_CYTOTOXICITY	0.662298	0.789671	0.260448	0.884327	37593	62	c("RAET1E", "ITGB2", "VAV3", "TNF", "BID", "PIK3CB", "IFNGR2", "IFNAR1", "TYROBP", "FCER1G", "MAP2K2", "BRAF", "NRAS", "HCST", "PPP3R1", "IFNAR2", "FAS")	0
KEGG_T_CELL_RECEPTOR_SIGNALING_PATHWAY	0.998321	1	0.154969	0.534901	57063	68	c("IKBKG", "VAV3", "NFKBIE", "TNF", "PIK3CB", "NFKBIB")	0
KEGG_B_CELL_RECEPTOR_SIGNALING_PATHWAY	0.995036	1	-0.162287	-0.573751	43292	58	c("CARD11", "DAPP1", "PIK3AP1", "BTK", "NFKB1", "PIK3R1", "PTPN6", "NFATC1", "RAC3", "NFAT5", "SOS1", "PLCG2", "INPP5D", "BCL10", "RELA", "RAC1", "IKBKB", "MAP2K1", "PPP3CB", "JUN", "PIK3CG", "NFATC3")	0
KEGG_FC_EPSILON_RI_SIGNALING_PATHWAY	0.706217	0.821759	0.261491	0.853411	39509	50	c("PLA2G12A", "VAV3", "TNF", "PIK3CB", "PLA2G4A", "PLA2G6", "FCER1G", "MAP2K2", "NRAS")	0
KEGG_FC_GAMMA_R_MEDIATED_PHAGOCYTOSIS	0.526835	0.690449	0.276978	0.958195	30145	69	c("MARCKS", "VAV3", "GSN", "MYO10", "PIK3CB", "PLA2G4A", "FCGR2B", "PLA2G6", "ARPC2", "SPHK2", "CFL2")	0
KEGG_LEUKOCYTE_TRANSENDOTHELIAL_MIGRATION	0.326705	0.509995	0.314514	1.07965	18613	66	c("ITGAM", "PTK2", "VCL", "ITGB2", "VAV3", "ACTG1", "CYBA", "PIK3CB", "MSN", "ACTB", "PECAM1")	0
KEGG_LONG_TERM_POTENTIATION	0.990985	1	0.174216	0.544352	54851	40	c("PRKX", "CALM3", "RPS6KA2", "MAP2K2", "BRAF", "CALM1", "NRAS", "PPP3R1", "GNAQ", "ATF4", "KRAS", "PRKACB", "CALM2", "MAPK3")	0
KEGG_NEUROTROPHIN_SIGNALING_PATHWAY	0.999252	1	-0.147962	-0.569868	41430	94	c("RPS6KA5", "MAP3K5", "IRAK4", "RPS6KA1", "CSK", "NFKB1", "SH2B1", "PIK3R1", "BAD", "SH2B3", "SHC1", "GAB1", "MAPK14", "SOS1", "CRKL", "IRS2", "MAP3K1", "PSEN1", "PLCG2", "MAP3K3", "RELA", "MAGED1", "RAC1", "IKBKB", "CAMK2G", "MAP2K1", "MAPK8", "JUN", "CAMK2D", "PIK3CG")	0
KEGG_LONG_TERM_DEPRESSION	0.325265	0.508837	0.362863	1.09625	17804	34	c("IGF1", "PLA2G12A", "PLA2G4A", "PPP2R1A", "PLA2G6", "GNA13", "MAP2K2", "BRAF", "NRAS", "GNAQ", "PPP2CB", "GNA12", "KRAS", "RYR1", "GNAS", "MAPK3")	0
KEGG_REGULATION_OF_ACTIN_CYTOSKELETON	0.0693716	0.181612	0.344376	1.29865	4140	119	c("ITGAM", "CYFIP2", "BAIAP2", "GNG12", "PTK2", "VCL", "ITGB2", "VAV3", "GSN", "ACTG1", "PIK3CB", "NCKAP1", "MSN", "PDGFA", "ITGAX", "ACTB", "ITGA5", "ARPC2", "ABI2", "GNA13", "MAP2K2", "CFL2", "BRAF", "PFN1", "NRAS", "PIKFYVE", "MYL12A")	0
KEGG_INSULIN_SIGNALING_PATHWAY	0.660438	0.788954	0.245989	0.900748	38805	98	c("SOCS3", "HK3", "FLOT1", "RHEB", "PCK2", "PRKX", "EIF4E", "HK2", "PIK3CB", "HK1", "PRKAA1", "CALM3", "ACACA", "MAP2K2", "BRAF", "GYS1", "CALM1", "TSC1", "NRAS", "SH2B2")	0
KEGG_GNRH_SIGNALING_PATHWAY	0.824254	0.904601	0.23669	0.785919	46327	55	c("HBEGF", "PLA2G12A", "MMP14", "PRKX", "PLA2G4A", "PLA2G6", "CALM3", "MAP2K2", "CALM1", "NRAS")	0
KEGG_PROGESTERONE_MEDIATED_OOCYTE_MATURATION	0.00271652	0.0176422	-0.488548	-1.73267	117	59	c("PKMYT1", "CCNA2", "BUB1", "CCNB2", "PLK1", "CDK1", "CCNB1", "ADCY3", "CDC25B", "MAD2L1", "CDK2", "RPS6KA1", "PIK3R1", "CDC25A", "IGF1R", "ANAPC5")	0
KEGG_MELANOGENESIS	0.93067	0.973433	-0.209159	-0.69634	41344	43	c("PLCB1", "ADCY3", "TCF7L2", "FZD4", "PRKCA", "CREB3L2", "CREB1")	0
KEGG_ADIPOCYTOKINE_SIGNALING_PATHWAY	0.00448962	0.0249366	0.538906	1.71667	249	44	c("NPY", "SLC2A1", "ACSL4", "SOCS3", "IKBKG", "CD36", "PCK2", "NFKBIE", "TNF", "NFKBIB", "TNFRSF1B", "PRKAA1")	0
KEGG_TYPE_II_DIABETES_MELLITUS	0.0979328	0.232224	0.499526	1.38476	5267	23	c("SOCS3", "HK3", "HK2", "TNF", "PIK3CB", "HK1")	0
KEGG_ALDOSTERONE_REGULATED_SODIUM_REABSORPTION	0.48267	0.654331	0.357925	0.981486	25873	22	c("HSD11B1", "IGF1", "PIK3CB", "NEDD4L", "SGK1")	0
KEGG_VASOPRESSIN_REGULATED_WATER_REABSORPTION	0.851335	0.926304	0.247814	0.734068	46447	31	c("CREB3L1", "PRKX", "RAB11A", "DCTN6", "DYNC1I2", "DYNLL2", "DCTN4", "PRKACB", "GNAS", "CREB5", "RAB5A", "DYNC2H1", "NSF", "ARHGDIB", "VAMP2")	0
KEGG_ALZHEIMERS_DISEASE	1.66853e-05	0.000482353	0.520315	1.96797	0	121	c("COX6A2", "ATF6", "COX7A2", "TNF", "UQCRQ", "BID", "LPL", "NDUFS5", "COX7B", "CYC1", "NDUFC1", "NDUFS7", "GAPDH", "NDUFA9", "LRP1", "NDUFA10", "ATP2A2", "NDUFAB1", "COX8A", "CAPN2", "NDUFB6", "NDUFB2", "NDUFA6", "NDUFB9", "CALM3", "SDHB", "NDUFB8", "COX5A", "CYCS", "ATP5C1", "ATP5G1", "NDUFS6", "NDUFA7", "NDUFA5", "UQCRC2", "COX7C", "NDUFB3", "NDUFS1", "SDHC", "NDUFB4", "COX6A1", "UQCRC1", "NDU…	0
KEGG_PARKINSONS_DISEASE	1.70823e-05	0.000482353	0.550763	2.00379	0	94	c("COX6A2", "COX7A2", "LRRK2", "UQCRQ", "NDUFS5", "COX7B", "CYC1", "NDUFC1", "UBE2L3", "NDUFS7", "NDUFA9", "NDUFA10", "NDUFAB1", "COX8A", "VDAC2", "NDUFB6", "NDUFB2", "NDUFA6", "NDUFB9", "SDHB", "NDUFB8", "COX5A", "CYCS", "ATP5C1", "ATP5G1", "NDUFS6", "NDUFA7", "NDUFA5", "UQCRC2", "VDAC3", "COX7C", "NDUFB3", "NDUFS1", "SDHC", "NDUFB4", "COX6A1", "UQCRC1", "NDUFS3", "NDUFA1", "UQCRB", "COX6C", "ND…	0
KEGG_AMYOTROPHIC_LATERAL_SCLEROSIS_ALS	0.421407	0.600326	0.354192	1.02509	22846	28	c("BAX", "CAT", "BCL2L1", "TNF", "BID", "TNFRSF1B", "CYCS", "DERL1", "PPP3R1", "TOMM40")	0
KEGG_HUNTINGTONS_DISEASE	0.000164495	0.00184488	0.457726	1.76747	9	140	c("COX6A2", "CREB3L1", "BAX", "COX7A2", "SOD2", "UQCRQ", "NDUFS5", "COX7B", "CYC1", "NDUFC1", "NDUFS7", "NDUFA9", "HTT", "NDUFA10", "NDUFAB1", "COX8A", "VDAC2", "NDUFB6", "NDUFB2", "NDUFA6", "NDUFB9", "SDHB", "NDUFB8", "COX5A", "CYCS", "ATP5C1", "ATP5G1", "NDUFS6", "NDUFA7", "NDUFA5", "UQCRC2", "VDAC3", "COX7C", "NDUFB3", "NDUFS1", "SDHC", "NDUFB4", "COX6A1", "UQCRC1", "NDUFS3", "NDUFA1", "UQCRB"…	0
KEGG_PRION_DISEASES	0.240881	0.421362	0.439111	1.1919	12877	21	c("BAX", "IL1A", "LAMC1", "PRKX", "PRNP", "HSPA1A", "MAP2K2", "IL1B", "SOD1", "FYN", "PRKACB", "HSPA5", "MAPK3")	0
KEGG_VIBRIO_CHOLERAE_INFECTION	0.00268851	0.0175778	0.579898	1.78358	147	37	c("ATP6V1C1", "ATP6V1A", "ATP6V1E1", "ERO1L", "ATP6V1G1", "TCIRG1", "ACTG1", "ATP6V0C", "PRKX", "ATP6V0D2", "ATP6V1D", "ATP6AP1", "ACTB", "ATP6V1H", "ATP6V0B", "ATP6V0D1", "SEC61A2", "ATP6V0A1", "ATP6V1B2", "ATP6V1F", "ARF1", "SLC12A2", "SEC61G")	0
KEGG_EPITHELIAL_CELL_SIGNALING_IN_HELICOBACTER_PYLORI_INFECTION	0.00276243	0.0176931	0.547777	1.75264	153	45	c("MET", "HBEGF", "IKBKG", "ATP6V1C1", "ATP6V1A", "ATP6V1E1", "ATP6V1G1", "TCIRG1", "ATP6V0C", "CXCL1", "ATP6V0D2", "ATP6V1D", "CXCR2", "ATP6AP1", "ATP6V1H", "ATP6V0B", "ATP6V0D1", "ATP6V0A1", "ATP6V1B2", "ATP6V1F")	0
KEGG_PATHOGENIC_ESCHERICHIA_COLI_INFECTION	0.585257	0.73308	-0.279564	-0.921912	26136	41	c("CLDN1", "TUBA1B", "ROCK2", "EZR", "PRKCA", "WAS", "ARHGEF2", "TLR4")	0
KEGG_LEISHMANIA_INFECTION	0.0639736	0.171459	0.452238	1.41305	3540	40	c("ITGAM", "PTGS2", "ITGB2", "IL1A", "CYBA", "TNF", "NFKBIB", "IFNGR2", "NCF4", "JAK1")	0
KEGG_PATHWAYS_IN_CANCER	0.795389	0.882779	0.215165	0.862035	49613	185	c("PTGS2", "MET", "SLC2A1", "CCND1", "IGF1", "PTK2", "IKBKG", "BAX", "EPAS1", "CDKN1A", "HIF1A", "MDM2", "LAMC1", "BCL2L1", "BID", "PIK3CB", "RALA", "PDGFA", "VEGFA")	0
KEGG_COLORECTAL_CANCER	0.526608	0.690449	-0.280961	-0.957598	23274	48	c("BIRC5", "MSH2", "MSH3", "TCF7L2", "MSH6", "TGFBR1", "PIK3R1", "BAD", "MLH1")	0
KEGG_RENAL_CELL_CARCINOMA	0.0837921	0.20814	0.409683	1.34706	4702	52	c("MET", "SLC2A1", "EPAS1", "HIF1A", "PIK3CB", "VEGFA", "CUL2", "VEGFB", "MAP2K2", "BRAF", "RBX1", "NRAS")	0
KEGG_PANCREATIC_CANCER	0.896061	0.956761	-0.213969	-0.7516	39078	56	c("RAD51", "BRCA2", "E2F2", "E2F1", "TGFBR1", "NFKB1", "STAT1", "PIK3R1", "BAD")	0
KEGG_ENDOMETRIAL_CANCER	0.86158	0.933966	0.237689	0.738716	47572	39	c("CCND1", "PIK3CB", "FOXO3", "MAP2K2", "BRAF", "CTNNA1", "NRAS", "CTNNB1")	0
KEGG_GLIOMA	0.285589	0.472096	0.350116	1.12021	15920	45	c("CCND1", "IGF1", "CDKN1A", "MDM2", "PIK3CB", "PDGFA", "CALM3", "RB1", "MAP2K2", "BRAF", "CALM1", "NRAS", "CDK4")	0
KEGG_PROSTATE_CANCER	0.733208	0.839762	0.248655	0.846766	41676	63	c("CCND1", "IGF1", "IKBKG", "CREB3L1", "CDKN1A", "MDM2", "PIK3CB", "PDGFA")	0
KEGG_THYROID_CANCER	0.667427	0.793354	0.313548	0.851077	35681	21	c("CCND1", "MAP2K2", "BRAF", "NRAS", "CTNNB1")	0
KEGG_MELANOMA	0.169086	0.33547	0.404216	1.24324	9307	37	c("MET", "CCND1", "IGF1", "CDKN1A", "MDM2", "PIK3CB", "PDGFA", "RB1", "MAP2K2", "BRAF", "NRAS", "CDK4")	0
KEGG_BLADDER_CANCER	0.239237	0.41924	0.404292	1.17938	13008	29	c("THBS1", "CCND1", "CDKN1A", "MDM2", "VEGFA", "RB1", "VEGFB", "MAP2K2", "BRAF", "NRAS", "CDK4")	0
KEGG_CHRONIC_MYELOID_LEUKEMIA	0.943639	0.979942	0.204356	0.689828	53442	60	c("CCND1", "IKBKG", "CDKN1A", "MDM2", "BCL2L1", "PIK3CB", "RB1", "MAP2K2", "BRAF", "NRAS", "CDK4")	0
KEGG_ACUTE_MYELOID_LEUKEMIA	0.96081	0.988177	-0.195826	-0.661425	42536	46	c("RARA", "RUNX1", "TCF7L2", "CEBPA", "NFKB1", "PIK3R1", "BAD", "MYC", "STAT5A", "STAT5B", "STAT3", "SOS1")	0
KEGG_SMALL_CELL_LUNG_CANCER	0.421422	0.600326	0.305392	1.01816	23763	56	c("PTGS2", "CCND1", "PTK2", "IKBKG", "LAMC1", "BCL2L1", "PIK3CB")	0
KEGG_NON_SMALL_CELL_LUNG_CANCER	0.929846	0.973433	-0.210564	-0.694372	41525	41	c("E2F2", "RASSF5", "E2F1", "PIK3R1", "PRKCA", "BAD", "RXRB", "CDK6", "SOS1", "STK4", "PLCG2", "RASSF1", "CASP9")	0
KEGG_SYSTEMIC_LUPUS_ERYTHEMATOSUS	0.273016	0.457537	-0.38825	-1.14335	12558	25	c("HIST1H2AE", "H2AFV", "HIST1H4D", "H2AFZ", "H2AFX")	0
KEGG_HYPERTROPHIC_CARDIOMYOPATHY_HCM	0.267912	0.453088	0.388238	1.15003	14616	31	c("IGF1", "ACTG1", "TNF", "TPM1", "ATP2A2", "ACTB", "PRKAA1", "ITGA5", "TPM4", "SGCB", "SLC8A1")	0
KEGG_ARRHYTHMOGENIC_RIGHT_VENTRICULAR_CARDIOMYOPATHY_ARVC	0.19185	0.364928	0.448223	1.24254	10319	23	c("PKP2", "ACTG1", "ATP2A2", "ACTB", "ITGA5", "SGCB", "CTNNA1", "SLC8A1", "CTNNB1", "ACTN1")	0
KEGG_DILATED_CARDIOMYOPATHY	0.281842	0.467492	0.383704	1.1366	15376	31	c("IGF1", "ACTG1", "PRKX", "TNF", "TPM1", "ATP2A2", "ACTB", "ITGA5", "TPM4", "SGCB", "SLC8A1")	0
KEGG_VIRAL_MYOCARDITIS	0.00994171	0.0447158	0.582874	1.68694	538	28	c("CCND1", "CD86", "ITGB2", "CAV1", "CD80", "ACTG1", "ABL2", "BID", "ACTB", "CYCS", "SGCB")	0
GO_POSITIVE_REGULATION_OF_VIRAL_TRANSCRIPTION	0.996561	1	0.158076	0.461131	54189	29	c("MDFIC", "GTF2F2", "PFN1", "POLR2L", "GTF2F1", "POLR2F", "POLR2K", "POLR2C", "POLR2G")	0
GO_CARDIAC_CHAMBER_DEVELOPMENT	0.0788884	0.199362	0.406672	1.35034	4433	55	c("PKP2", "NDST1", "ID2", "RBPJ", "HIF1A", "MDM2", "TMEM65", "SOX4", "TPM1", "SMAD7", "CITED2", "PLXND1", "FKBP1A", "CRELD1")	0
GO_DNA_DEPENDENT_DNA_REPLICATION_MAINTENANCE_OF_FIDELITY	0.182816	0.351623	-0.487941	-1.2662	8674	15	c("RAD51", "BRCA2", "MMS22L", "TIPIN", "POLD1", "WRN", "PCNA", "ATRX")	0
GO_CIRCADIAN_RHYTHM	0.483807	0.655568	-0.265419	-0.983499	20570	75	c("SLC6A4", "TIMELESS", "NRIP1", "TYMS", "PER1", "USP2", "SETX", "KLF10", "HNRNPU", "NCOA2", "CPT1A", "RBM4B", "CREB1", "KLF9", "ID1", "SYNCRIP", "HNRNPD", "RAI1", "SIRT1", "KDM5A", "CSNK1D", "NONO", "NFIL3")	0
GO_SPINAL_CORD_DEVELOPMENT	0.855504	0.929452	0.250501	0.724991	46381	28	c("INTU", "MPST", "SOX4", "RNF2", "PTPRS", "CLN8")	0
GO_PLATELET_DERIVED_GROWTH_FACTOR_RECEPTOR_SIGNALING_PATHWAY	0.598965	0.744177	-0.30769	-0.906112	27552	25	c("TXNIP", "PDGFC")	0
GO_POSITIVE_REGULATION_OF_EPITHELIAL_CELL_DIFFERENTIATION	0.937395	0.977626	0.226393	0.614507	50114	21	c("S1PR2", "AHI1", "PROM1", "TRIM16", "CTNNB1")	0
GO_POSITIVE_REGULATION_OF_KINASE_ACTIVITY	0.320124	0.505849	0.253314	1.05585	20623	261	c("ADAM8", "SLC11A1", "CSF1", "MARCKS", "ADORA2B", "CD74", "SDC4", "THBS1", "CCND1", "ARRB1", "PTK2", "IKBKG", "OSBPL8", "PSRC1", "GADD45A", "VAV3", "MDFIC", "BAX", "CDKN1A", "SASH1", "LRRK2", "S1PR2", "MIF", "LRP8", "TNF", "PIK3CB", "ITGB1BP1", "RIPK3", "PDGFA", "VEGFA")	0
GO_NEGATIVE_REGULATION_OF_TRANSCRIPTION_FACTOR_IMPORT_INTO_NUCLEUS	0.287695	0.473095	0.388094	1.13213	15643	29	c("CD36", "NFKBIE", "NFKBIB", "SRI", "LITAF", "AKAP1", "FAF1", "PPM1A", "NF1", "NFKBIA", "MAPK7", "GSK3B", "PSMD10", "FBXW11", "PKD1", "MTOR", "PPM1B", "MXI1", "ZC3H12A")	0
GO_POTASSIUM_ION_TRANSPORT	0.678191	0.801949	0.30052	0.849031	36622	25	c("KCNN4", "TMEM38B")	0
GO_REGULATION_OF_T_CELL_RECEPTOR_SIGNALING_PATHWAY	0.0287941	0.0978123	0.617957	1.59491	1521	17	c("KCNN4", "CEACAM1", "CD300A", "LGALS3", "PRNP", "PTPRJ")	0
GO_NEGATIVE_REGULATION_OF_EPITHELIAL_CELL_PROLIFERATION	0.635506	0.771175	0.273837	0.893703	35553	50	c("XDH", "THBS1", "INTU", "CAV1", "CAV2")	0
GO_MOVEMENT_IN_ENVIRONMENT_OF_OTHER_ORGANISM_INVOLVED_IN_SYMBIOTIC_INTERACTION	0.0539925	0.152053	0.43858	1.42029	3012	48	c("ANPEP", "CCR5", "CTSB", "CLEC5A", "CD86", "CAV1", "CAV2", "PVR", "CD80", "LAMP1", "ITGA5", "WWP1", "SLC20A2", "NPC1", "HSPA1A", "CD81", "HYAL2", "HSPA1B")	0
GO_REGULATION_OF_PROTEIN_TARGETING_TO_MITOCHONDRION	0.731621	0.838274	0.248192	0.847819	41667	64	c("CYB5R1", "PSMD8", "LRRK2", "HAX1", "UBE2L3", "ITGAX", "PSMB7", "MICALL2", "ATPIF1")	0
GO_REGULATION_OF_ESTABLISHMENT_OF_PLANAR_POLARITY	0.0161787	0.0656042	0.433409	1.5203	929	75	c("PRICKLE2", "SMURF1", "PSMB5", "PSMD8", "PSMB6", "PSMD4", "PSMB7", "PSMD2", "PSMD1", "PSMB3", "PSMA3", "PSMB4", "PSMC6", "PSMA6", "PFN1", "AP2M1", "PSMA2", "PSMD12", "CLTC", "PSMC1", "PSME2", "PSMD11", "UBC", "AP2A1", "AP2B1", "PSMD6", "PSMC5", "PSMC4", "PSMB2", "PSMC2", "PSME4", "PSMD14", "MLLT3", "PSMD7", "PSMA5")	0
GO_MITOTIC_CYTOKINESIS	2.16403e-05	0.000482353	-0.809394	-2.33628	0	23	c("ANLN", "KIF23", "NUSAP1", "RACGAP1", "CEP55", "PLK1", "STMN1", "CKAP2", "KIF20A")	0
GO_NEGATIVE_REGULATION_OF_RESPONSE_TO_ENDOPLASMIC_RETICULUM_STRESS	0.213086	0.389959	0.413883	1.20736	11586	29	c("CREB3L1", "GRINA", "PPP1R15A", "LRRK2", "HSPA1A", "USP14", "DERL2", "USP25", "UBAC2", "PARK7", "NCK1", "OPA1", "UBE2J1")	0
GO_SMAD_PROTEIN_SIGNAL_TRANSDUCTION	0.0613531	0.166889	0.57484	1.48363	3242	17	c("INHBA", "AFP", "HIPK2")	0
GO_CYTOPLASMIC_TRANSLATION	0.721908	0.832194	0.273546	0.831714	39587	35	c("EIF2D", "RPLP1", "RPL7L1", "RPL26", "MCTS1", "RPL22", "EIF4EBP1", "RPL6", "RPL29", "DENR", "EIF3B", "RPL31", "EIF3A", "GSPT1", "EIF3F", "RPL9", "RPLP0", "MRPL2", "RPL35A", "EIF3D", "EIF3M", "RPLP2")	0
GO_MEIOTIC_CHROMOSOME_SEGREGATION	0.00084059	0.00704588	-0.677135	-1.93371	38	22	c("ESPL1", "TOP2A", "PLK1", "BRCA2", "SMC4", "TRIP13", "SMC2", "SYCE2", "TERF1", "TOP2B")	0
GO_POSITIVE_REGULATION_OF_CALCIUM_ION_TRANSPORT	0.000325244	0.00331613	0.617222	1.93714	17	41	c("CCL2", "CCL3", "CCL4", "S100A1", "LGALS3", "BAX", "TSPO", "CAV1", "P2RX4", "CCR1", "HTT", "SRI", "CALM3")	0
GO_REGULATION_OF_DOUBLE_STRAND_BREAK_REPAIR	0.0132574	0.056027	-0.590391	-1.66853	616	21	c("FOXM1", "RAD51", "RAD51AP1", "RPA2", "FIGNL1", "DEK", "NUDT16", "TFIP11", "RIF1", "TERF2IP", "HELB")	0
GO_RNA_DEPENDENT_DNA_BIOSYNTHETIC_PROCESS	0.124073	0.272438	-0.49241	-1.33854	5823	18	c("TERF1", "RAD50", "GAR1", "TERF2", "DKC1", "TERF2IP", "MRE11A")	0
GO_REGULATION_OF_G_PROTEIN_COUPLED_RECEPTOR_PROTEIN_SIGNALING_PATHWAY	0.321859	0.506585	0.341212	1.09172	17942	45	c("ARRB1", "RGS1", "ECE1", "CAV2", "METAP1", "LRRK2", "MGLL", "DTNBP1", "GUCA1A", "CALM3", "MGRN1", "CALM1", "PHB")	0
GO_DENDRITE_DEVELOPMENT	0.295596	0.479615	0.373915	1.12222	16161	33	c("BAIAP2", "ACSL4", "SLC11A2", "FMN1", "TMEM106B", "TRAPPC4", "MAP6", "APP", "STRN", "FAS", "MINK1", "ITGB1", "FYN")	0
GO_MEMORY	0.536437	0.697392	0.309659	0.947132	29473	36	c("PTGS2", "PLK2", "IGF1")	0
GO_NEURON_DEVELOPMENT	0.449245	0.628297	0.242139	1.00136	28726	243	c("NPY", "ALCAM", "S100A6", "SDC4", "BAIAP2", "ID2", "ACSL4", "PLXNA1", "PTK2", "VCL", "FLOT1", "TSPO", "SLC11A2", "ATF5", "NAGLU", "LRRK2", "IMPACT", "AHI1", "UHMK1", "RAPH1", "UQCRQ", "RTN4", "FMN1", "NRP2", "DTNBP1", "TMEM106B", "RAB11A", "VEGFA", "MICALL2", "PLXNB2", "STX3", "MTMR2", "VAPA", "RB1", "TBC1D24", "KIF5B", "CLN5", "FEZ2", "TRAPPC4", "PLXND1", "EXT1")	0
GO_ENDOTHELIAL_CELL_DEVELOPMENT	0.884053	0.948454	0.242828	0.69708	47851	27	c("MET", "MSN", "PTPRS", "CTNNB1")	0
GO_REGULATION_OF_CELL_ACTIVATION	0.00105333	0.00853195	0.376682	1.5445	66	225	c("CCL2", "INHBA", "IL7R", "ADAM8", "CEACAM1", "ADORA2B", "HMOX1", "CD74", "THBS1", "PTAFR", "ID2", "IGF1", "BST1", "CD300A", "LGALS9", "CD86", "LGALS1", "PYCARD", "MMP14", "CD274", "VAV3", "GSN", "LGALS3", "PTPRE", "CDKN1A", "CAV1", "AHR", "CD80", "ANXA1", "CD84", "MIF", "GLMN", "LAMP1")	0
GO_MULTICELLULAR_ORGANISM_AGING	0.705218	0.820924	-0.316242	-0.820644	33463	15	c("MSH2", "MSH6", "WRN", "PRDM2", "SERP1", "INPP5D", "ATM")	0
GO_ATP_DEPENDENT_CHROMATIN_REMODELING	2.26984e-05	0.000482353	-0.644579	-2.21539	0	50	c("CENPM", "CENPP", "MIS18BP1", "CENPA", "CENPH", "CENPK", "HIST1H4D", "HJURP", "CENPQ", "MIS18A", "NASP", "CHD5", "CENPO", "CENPL", "CENPW", "CENPT", "CHD4", "RSF1", "GATAD2B", "CENPC1", "RBBP4", "SMARCD2", "ARID1A", "SMARCA5", "SMARCC1", "CHD8", "RBBP7")	0
GO_ANATOMICAL_STRUCTURE_FORMATION_INVOLVED_IN_MORPHOGENESIS	0.000339298	0.0034239	0.344315	1.4975	22	402	c("CCL2", "INHBA", "ADAM8", "HPSE", "PDPN", "PTGS2", "MFGE8", "ANPEP", "CEACAM1", "PLAU", "HMOX1", "FAM20C", "SDC4", "MMP19", "ECM1", "THBS1", "PTK2", "KIF3A", "CCBE1", "SLC40A1", "CLEC1B", "ITGB2", "INTU", "MMP14", "VAV3", "NUS1", "RBPJ", "HSPB11", "TXNRD1", "BAX", "EPAS1", "TMEM237", "MTPN", "BMPR1A", "CAV1", "HIF1A", "TNFSF12", "SOX4", "NBEAL2", "BBS5", "HTATIP2", "PLEKHO1", "ACTG1", "ADAM15",…	0
GO_ION_TRANSPORT	1.44875e-05	0.000482353	0.378873	1.66778	0	461	c("NPY", "SLC11A1", "COX6A2", "KCNN4", "PDPN", "SLC6A8", "SLC22A4", "CCR5", "CCL3", "CEACAM1", "SLC2A1", "S100A6", "FTH1", "SLC7A11", "MCOLN2", "ACSL4", "SLC39A2", "CYB5R1", "SLC37A2", "SLC19A2", "SLC31A1", "AQP9", "SLC40A1", "OSBPL8", "DDIT3", "CD36", "ATP6V1C1", "MCU", "TPCN2", "ATP6V1A", "ATP6V1E1", "NIPA1", "SLC39A6", "LASP1", "BAX", "GIPC1", "SLC44A1", "TSPO", "ABCC1", "CAV1", "SLC5A6", "SLC…	0
GO_LIPID_MODIFICATION	0.295196	0.47955	0.287339	1.08679	17691	121	c("HBEGF", "IVD", "PLA2G7", "CD86", "SOAT1", "TMEM150A", "PI4K2B", "POR", "CD80", "PI4KA", "ACADSB", "MTM1", "PIK3CB", "ACAD10", "IMPA1", "PDGFA", "PRKAA1", "INPP5A", "MTMR2", "AGK", "CERK", "SACM1L", "PHYH", "PI4K2A", "SPHK2", "TMEM55A", "DGKZ", "PIKFYVE", "ACADVL", "ACADL", "DECR1", "SESN2", "ECHS1", "PIP4K2C", "ADIPOR1", "ECI1", "ETFA")	0
GO_NEGATIVE_REGULATION_OF_PROTEIN_COMPLEX_ASSEMBLY	0.946255	0.980024	0.205357	0.672801	53012	51	c("GSN", "CAPG", "EPS8", "DNAJC15", "IMPACT", "VDAC2", "EML2", "PFN1", "TWF1", "SGK1", "TBCD", "SIRT2", "PPM1A", "CAPZA1", "CAPZB")	0
GO_SINGLE_FERTILIZATION	0.471233	0.647862	0.333781	0.988718	25709	31	c("MFGE8", "SLIRP", "TARBP2", "HEXB", "CD9", "B4GALT1", "CCT3", "KDM5B", "CCT7", "UBXN8", "CCT2")	0
GO_LEUKOCYTE_ACTIVATION	0.0249597	0.0877831	0.327761	1.3402	1580	220	c("IL7R", "SLAMF7", "SLC11A1", "MAFB", "LAT2", "CLEC4D", "CCL3", "CSF1", "CD74", "NLRC3", "ID2", "CD93", "ANXA3", "CD86", "ITGB2", "LGALS1", "PYCARD", "RBPJ", "BST2", "BAX", "LY9", "TLR7", "SOX4", "LIG4", "CD80", "ANXA1")	0
GO_NEGATIVE_REGULATION_OF_MAP_KINASE_ACTIVITY	0.960397	0.988177	0.199727	0.646794	53593	48	c("CD300A", "CAV1", "SPRED2", "GBA", "PPP2R1A", "SPRED1", "DUSP10", "PTPRJ", "IRAK3", "HYAL2")	0
GO_SYNAPTIC_VESICLE_LOCALIZATION	0.593326	0.73906	0.296264	0.911214	32661	37	c("STX11", "SNAP47", "AP3S1", "DTNBP1", "STX3", "GRN", "SNAP29", "AP3M1", "CTNNB1", "ARF1", "DNAJC5")	0
GO_REGULATION_OF_ANTIGEN_RECEPTOR_MEDIATED_SIGNALING_PATHWAY	0.0633692	0.170465	0.514879	1.45464	3421	25	c("KCNN4", "CEACAM1", "CD300A", "LGALS3", "PRNP", "PTPRJ")	0
GO_ESTABLISHMENT_OF_SPINDLE_ORIENTATION	0.00662548	0.0328676	-0.646744	-1.75807	310	18	c("NDC80", "SPAG5", "CENPA", "NDE1", "SPRY1", "LLGL1", "ARHGEF2", "NUMA1")	0
GO_CARBOHYDRATE_CATABOLIC_PROCESS	0.00890197	0.0417334	0.476966	1.61541	504	61	c("PGAM1", "AGL", "HK3", "ENO1", "DERA", "MAN2B2", "RBKS", "ALDOA", "HK2", "GK5", "PGK1", "AKR1A1", "PFKL", "GAA", "SORD", "PGM1", "GAPDH", "HK1", "STBD1", "LDHA", "HEXB", "CALM3", "DCXR")	0
GO_LABYRINTHINE_LAYER_DEVELOPMENT	0.532384	0.694911	0.340972	0.945226	28637	23	c("SOCS3", "RBPJ")	0
GO_NEUROLOGICAL_SYSTEM_PROCESS	0.810101	0.895133	0.212149	0.860819	51054	205	c("PTGS2", "MYO5A", "FABP7", "PLK2", "IGF1", "CD36", "TPP1", "TIMM8B", "ATF6", "EPAS1", "HIF1A", "SLC11A2", "GCH1", "BBS5", "SOD2", "P2RX4", "RABGGTB", "AARS", "PRNP", "GAA", "GUCA1A", "HTT", "BHLHB9", "HEXB", "EML2", "NDUFB9", "PLA2G6", "FXN", "ITGA5", "RPS6KA2", "RPGR")	0
GO_DIGESTION	0.356188	0.538996	-0.381481	-1.07812	16576	21	c("FABP1", "SLC9A4", "F11R", "SCARB1", "VDR", "LDLR")	0
GO_POSITIVE_REGULATION_OF_MITOTIC_NUCLEAR_DIVISION	4.40112e-05	0.0006322	-0.687735	-2.13177	1	31	c("NUSAP1", "AURKA", "ESPL1", "BIRC5", "UBE2C", "DLGAP5", "CDCA5", "PLK1", "FBXO5")	0
GO_HINDBRAIN_DEVELOPMENT	0.554154	0.711542	0.281075	0.940115	31276	57	c("MAFB", "MTPN", "ATF5", "NAGLU", "AHI1", "AARS", "UQCRQ")	0
GO_OLIGOSACCHARIDE_METABOLIC_PROCESS	0.0536976	0.15158	0.469844	1.44509	2955	37	c("SLC2A1", "GLA", "ST6GALNAC4", "ST8SIA4", "MAN2B2", "ST3GAL1", "GAA", "IDUA", "EDEM1", "HEXB")	0
GO_CHROMOSOME_SEGREGATION	2.66184e-05	0.000482353	-0.652891	-2.77834	0	186	c("NDC80", "KIF2C", "CDCA2", "KIF23", "PRC1", "NUSAP1", "ESPL1", "KIF11", "CENPM", "NCAPD2", "BIRC5", "TOP2A", "SPC24", "CENPP", "DLGAP5", "SPAG5", "NUF2", "ESCO2", "CDCA5", "RACGAP1", "AURKB", "NEK2", "CENPF", "CEP55", "SKA1", "CDCA8", "BUB1", "NCAPG", "PLK1", "CDC20", "CENPA", "CENPH", "KIF22", "NCAPH", "CENPK", "BRCA1", "CENPE", "BRCA2", "HJURP", "SMC4", "CEP57L1", "SPC25", "CENPQ", "NCAPD3", …	0
GO_NEGATIVE_REGULATION_OF_CYCLIN_DEPENDENT_PROTEIN_KINASE_ACTIVITY	0.246721	0.428196	-0.406076	-1.17212	11400	23	c("UBE2C", "PLK1", "CDKN1B", "MEN1", "CEBPA", "HEXIM1")	0
GO_HEMATOPOIETIC_PROGENITOR_CELL_DIFFERENTIATION	0.746591	0.847776	0.251977	0.831492	41944	53	c("INHBA", "SOX4", "LIG4", "WDR7", "AGPAT5", "RBM47")	0
GO_ANTEROGRADE_AXONAL_TRANSPORT	0.285312	0.472096	0.447097	1.15393	15080	17	c("AP3S1", "DTNBP1", "SPG7", "AP3M1", "RAB21", "SOD1", "BLOC1S2")	0
GO_NEGATIVE_REGULATION_OF_ERK1_AND_ERK2_CASCADE	0.969877	0.994781	0.198278	0.595086	53028	33	c("ARRB1", "CAV1", "ITGB1BP1", "ATF3")	0
GO_STEROID_BIOSYNTHETIC_PROCESS	0.741221	0.845949	-0.24962	-0.838637	32801	45	c("INSIG1", "PBX1", "SCARB1", "DHCR24", "LBR", "SCP2", "HSD17B4", "HMGCS1", "PMVK")	0
GO_ALDITOL_PHOSPHATE_METABOLIC_PROCESS	0.547747	0.706257	0.366158	0.931451	28914	16	c("PLA2G12A", "PLA2G16", "PLA2G4A", "SERINC1")	0
GO_REGULATION_OF_PROTEIN_TYROSINE_KINASE_ACTIVITY	0.62897	0.766755	0.299155	0.886149	34315	31	c("CAV1", "LRP8", "MVP", "HYAL2", "SH3BP5", "HSPH1", "APP", "ADAM17", "IBTK", "RAP2B", "FBXW7", "ERCC6")	0
GO_REGULATION_OF_INTERFERON_BETA_PRODUCTION	0.149662	0.309953	-0.398181	-1.25994	6773	34	c("HMGB2", "NMI", "ZBTB20", "NLRX1", "TLR2", "MAVS", "DDX58", "HMGB1", "IRF5", "TLR4", "DDX3X", "IRF1", "POLR3B", "TLR8", "TIRAP", "REL")	0
GO_DNA_TEMPLATED_TRANSCRIPTION_ELONGATION	0.921045	0.970291	-0.203104	-0.754409	39148	76	c("TAF1D", "SETD2", "TAF4", "PAF1", "TAF4B", "POLR2A", "POLR2D", "POLR1E", "TAF1B", "TAF5", "POLR2H", "TAF1", "TBP", "POLR2J", "UBTF")	0
GO_N_GLYCAN_PROCESSING	0.751575	0.852428	0.312151	0.781385	39495	15	c("ST8SIA4", "EDEM1", "PRKCSH", "MGAT4B")	0
GO_ENDOPLASMIC_RETICULUM_TO_CYTOSOL_TRANSPORT	0.0905066	0.220115	0.548257	1.41502	4783	17	c("CCR5", "CCL3", "RHBDD1", "AUP1", "DERL1", "SEL1L", "FKBP1B", "NPLOC4", "DERL2")	0
GO_NEGATIVE_REGULATION_OF_REPRODUCTIVE_PROCESS	0.258209	0.442904	-0.437757	-1.17345	12172	17	c("FBXO5", "MSH2", "CDKN1B")	0
GO_REGULATION_OF_LYASE_ACTIVITY	0.649465	0.781184	0.312461	0.866188	34935	23	c("ADORA2B", "TIMP2", "GUCA1A", "FXN", "CALM3", "CALM1", "PHPT1")	0
GO_RESPONSE_TO_NITROGEN_COMPOUND	0.000611051	0.00539947	0.332406	1.45826	41	443	c("CCL2", "ARG1", "ASS1", "RRAGD", "PTGS2", "TRIB3", "MYO5A", "PLAU", "GNG8", "HMOX1", "ASNS", "MMP19", "SLC7A11", "PTAFR", "CCND1", "BAIAP2", "MGMT", "GNG12", "CTSB", "SOCS3", "IGF1", "PTK2", "GSTM1", "AQP9", "TREM2", "DDIT3", "ATP6V1C1", "AHCYL1", "GOT1", "AP3S1", "ATP6V1A", "GSN", "ATP6V1E1", "FLOT1", "BAX", "CDKN1A", "TSPO", "CAV1", "HIF1A", "POR", "MDM2", "CPEB4", "CAV2", "PPP1R15A", "ATP6V1…	0
GO_NEGATIVE_REGULATION_OF_TRANSMEMBRANE_TRANSPORT	0.702064	0.819215	0.279159	0.843371	38430	34	c("THBS1", "CAV1", "SRI", "CALM3", "CAB39", "FKBP1A", "NEDD4L", "CALM1")	0
GO_REGULATION_OF_DNA_RECOMBINATION	0.157183	0.320971	-0.401877	-1.25382	7126	32	c("RAD51", "RAD51AP1", "RPA2", "FIGNL1", "MSH2", "MSH3", "APLF", "MSH6", "UNG", "RAD50", "TERF2", "PAXIP1", "MLH1", "TERF2IP", "HELB", "BCL6", "BLM", "KDM1A", "MRE11A")	0
GO_REGULATION_OF_LEUKOCYTE_PROLIFERATION	0.088739	0.217344	0.358589	1.29329	5170	89	c("CSF1", "CD74", "IGF1", "BST1", "CD300A", "LGALS9", "CD86", "PYCARD", "CD274", "VAV3", "LGALS3", "CDKN1A", "AHR", "CD80", "ANXA1", "MIF", "GLMN", "PRNP", "RIPK3", "DNAJA3", "ADK", "TNFSF9")	0
GO_RESPONSE_TO_ETHANOL	0.00112593	0.00894607	0.524138	1.78489	63	63	c("CCL2", "CCL7", "CCND1", "MGMT", "CTSB", "S100A8", "GSN", "EPS8", "OXCT1", "CAT", "USP46", "GGH")	0
GO_SULFUR_COMPOUND_METABOLIC_PROCESS	0.00256271	0.0169452	0.382204	1.53243	159	186	c("ELOVL7", "HPSE", "PAPSS2", "ESD", "VCAN", "NDST1", "ACSL4", "SLC19A2", "GSTM1", "GCLM", "AHCYL1", "ACOT7", "ACOT11", "DCN", "MPST", "MCCC1", "SLC5A6", "SLC35D2", "GCLC", "AHCYL2", "EEF1G", "CHST12", "PCCA", "GNS", "HSD17B12", "CHPF2", "B4GALT5", "ST3GAL1", "AKR1A1", "CNDP2", "ADI1", "IDUA", "TXNL1", "XYLT2", "HEXB", "APIP", "ARSG", "AGK", "GSTZ1", "MGST2", "ACACA", "ACOT13", "AMD1", "EEF1E1", …	0
GO_REGULATION_OF_CELL_CYCLE_CHECKPOINT	0.0465621	0.136235	-0.532527	-1.505	2166	21	c("RPA2", "CCNB1", "MAD2L1", "CHEK2")	0
GO_POSITIVE_REGULATION_OF_DNA_REPLICATION	0.00478632	0.0262326	-0.488807	-1.69186	209	52	c("AURKB", "NEK2", "PDGFC", "DNA2", "CDK1", "E2F8", "IL6", "CTC1", "CDK2", "MAP3K4", "DKC1", "HNRNPA1", "IGF1R", "INSR", "PCNA", "ATRX", "SHC1", "ATR")	0
GO_NEGATIVE_REGULATION_OF_NEURON_APOPTOTIC_PROCESS	0.00338249	0.0205915	0.498975	1.69422	191	62	c("CCL2", "ADAM8", "HMOX1", "GCLM", "BAX", "LGMN", "HIF1A", "CPEB4", "LIG4", "SOD2", "GCLC", "BCL2L1", "AARS", "HIPK2", "LRP1", "BHLHB9")	0
GO_POSITIVE_REGULATION_OF_REPRODUCTIVE_PROCESS	0.0756555	0.194029	0.560851	1.44752	3998	17	c("INHBA", "PLAU", "PTAFR", "C1QBP", "CITED2")	0
GO_NUCLEOTIDE_PHOSPHORYLATION	0.0329249	0.107153	0.523126	1.53786	1794	30	c("PGAM1", "HK3", "NME6", "ENO1", "ALDOA", "HK2", "PGK1", "PFKL", "PGM1", "GAPDH", "HK1", "LDHA", "NME1", "CMPK1")	0
GO_POSITIVE_REGULATION_OF_GENE_EXPRESSION_EPIGENETIC	0.588928	0.735781	-0.273011	-0.922128	26072	46	c("HIST1H4D", "DEK", "TAF1D", "ATAD2", "BAZ1B", "POLR1E", "TAF1B", "ARID1A", "POLR2H", "SMARCA5", "TBP", "H2AFY", "EP300", "SMARCD1", "CD3EAP", "KAT2A", "PHF8", "ATAD2B")	0
GO_REGULATION_OF_MRNA_METABOLIC_PROCESS	0.00622133	0.0314955	-0.405006	-1.55454	258	92	c("CCNB1", "BTG2", "CPSF4", "TNRC6B", "TOB1", "FMR1", "TIA1", "ZFP36L2", "SRSF2", "TRA2B", "SRSF4", "SAFB", "SRSF3", "PAF1", "MAGOH", "TNRC6C", "RBM5", "SRPK1", "ACIN1", "RBM25", "HNRNPL", "HNRNPA2B1", "RBM10", "JMJD6", "SYNCRIP", "HSPA8", "SRSF7", "SRSF9", "CNOT1", "YTHDC1", "U2AF2", "DAZAP1", "SF3A1", "SRSF10", "RBM8A", "GTPBP1", "SNRNP70", "RNF40", "DDX5", "WTAP", "PABPC1", "ZFP36", "CTR9", "H…	0
GO_POSITIVE_REGULATION_OF_PROTEIN_BINDING	0.288854	0.474	0.343048	1.11542	16139	49	c("TRIB3", "PLK2", "ARRB1", "FLOT1", "CAV1", "LRRK2", "HIPK2", "AKTIP", "MAPRE3", "PLXND1", "FKBP1A", "DERL1")	0
GO_SENSORY_PERCEPTION	0.588703	0.735781	0.253868	0.933967	34683	101	c("PTGS2", "MYO5A", "IGF1", "CD36", "TIMM8B", "ATF6", "EPAS1", "BBS5", "P2RX4", "RABGGTB", "GUCA1A", "HEXB", "EML2", "NDUFB9", "FXN", "RPGR", "ALDH7A1")	0
GO_HEPATICOBILIARY_SYSTEM_DEVELOPMENT	0.211589	0.38829	0.329648	1.16144	12181	77	c("ARG1", "ASS1", "IGF2R", "ASNS", "CCND1", "MPST", "ANXA1", "AFP")	0
GO_FATTY_ACID_CATABOLIC_PROCESS	0.946416	0.980024	0.205305	0.672632	53021	51	c("IVD", "ACADSB", "PCCA", "ACAD10", "PHYH", "ACADVL", "MUT", "ACADL", "DECR1", "SESN2", "ECHS1", "ECI1", "ETFA", "MCEE", "CRAT", "CPT2")	0
GO_REGULATION_OF_VESICLE_FUSION	0.415593	0.59698	0.33385	1.02682	22877	37	c("TBC1D16", "ANXA1", "SGSM2", "GRTP1", "TBC1D2", "TBC1D1", "PLA2G4A", "VPS11", "TBC1D22A", "EVI5", "RABGAP1", "ADPRH")	0
GO_MITOCHONDRIAL_RESPIRATORY_CHAIN_COMPLEX_I_BIOGENESIS	0.000125277	0.00149106	0.606947	1.97349	6	49	c("NDUFA12", "NDUFS5", "NDUFC1", "NDUFS7", "NDUFA9", "NDUFA10", "NDUFAB1", "NDUFB6", "NDUFB2", "NDUFA6", "NDUFA13", "NDUFB9", "NDUFAF4", "NDUFB8", "NDUFAF3", "NDUFS6", "NDUFA7", "NDUFA5", "NDUFB3", "NDUFS1", "NDUFB4", "NDUFS3", "NDUFA1", "NDUFA2", "NDUFA11", "NDUFB5", "NUBPL", "NDUFB7", "NDUFC2", "NDUFA8", "NDUFS4", "NDUFV1", "TIMMDC1", "NDUFV2", "NDUFAF2")	0
GO_REGULATION_OF_LIPID_STORAGE	0.067102	0.177318	0.495686	1.4346	3637	28	c("MSR1", "OSBPL8", "CD36", "ALKBH7", "TNF", "LPL", "FITM2", "NR1H3")	0
GO_CARBOHYDRATE_TRANSPORT	0.018318	0.0713154	0.502428	1.58378	1014	42	c("SLC2A1", "FABP5", "SLC37A2", "AQP9", "HK3", "SLC35D2", "HK2", "HK1", "SLC35A2", "SLC45A4", "BRAF", "SLC35A3", "TSC1", "SLC35B1", "SESN2", "SLC35A1")	0
GO_REGULATION_OF_CELLULAR_RESPONSE_TO_GROWTH_FACTOR_STIMULUS	0.121206	0.268444	0.336599	1.23833	7140	101	c("CD63", "XDH", "FAM20C", "THBS1", "SMURF1", "CCBE1", "MYOF", "DCN", "RBPJ", "GIPC1", "CAV1", "HIF1A", "CAV2", "SDCBP", "TWSG1", "HIPK2", "VEGFA", "SMAD7")	0
GO_EMBRYO_DEVELOPMENT_ENDING_IN_BIRTH_OR_EGG_HATCHING	0.125476	0.274691	-0.257625	-1.14396	4447	264	c("TK1", "NEK2", "STIL", "CCNB2", "KIF20B", "ZEB1", "BRCA1", "BRCA2", "PYGO2", "SPINT1", "PLK4", "CCNB1", "E2F8", "MSH2", "RARA", "NASP", "GINS1", "PBX1", "C2CD3", "INPP5K", "KRT19", "BCL2L11", "ARL13B", "SULF2", "NCAPG2", "POLG2", "SIN3A", "VASP", "PRDM1", "NCOA1", "SKI", "SRSF1", "SETD2", "TGFBR1", "PHGDH", "CNOT3", "SSBP3", "RUNX2", "DEAF1", "SKIL", "CEBPA", "LUZP1", "GINS4", "IPMK", "LFNG")	0
GO_ANTIGEN_PROCESSING_AND_PRESENTATION_OF_PEPTIDE_OR_POLYSACCHARIDE_ANTIGEN_VIA_MHC_CLASS_II	0.0709526	0.184237	-0.375885	-1.33717	3076	60	c("KIF2C", "KIF15", "KIF23", "KIF11", "RACGAP1", "KIF22", "CENPE")	0
GO_RESPONSE_TO_IONIZING_RADIATION	0.0208809	0.0783638	0.399184	1.45953	1225	97	c("CCL2", "CCL7", "CCND1", "MGMT", "SOCS3", "GADD45A", "DCUN1D3", "BAX", "CDKN1A", "AEN", "CAV1", "HIF1A", "LIG4", "PMAIP1", "CYBA", "BCL2L1", "ANXA1")	0
GO_PROTEIN_EXPORT_FROM_NUCLEUS	0.1318	0.283011	0.471998	1.32166	7110	24	c("SMURF1", "AHCYL1", "HSPA9")	0
GO_EPITHELIUM_DEVELOPMENT	0.000193738	0.00213992	0.357036	1.54199	12	373	c("INHBA", "MMP12", "MET", "CSF1", "MYO5A", "CEACAM1", "TST", "ARG2", "CD63", "FAM20C", "SDC4", "HBEGF", "FABP5", "EMP1", "MREG", "SLC7A11", "BASP1", "CCND1", "ID2", "MGMT", "PLXNA1", "CTSB", "SOCS3", "ANXA4", "VCL", "SLC40A1", "INTU", "PSAP", "MMP14", "RHOC", "TPP1", "RILPL2", "LGALS3", "RBPJ", "BAX", "CDKN1A", "BMPR1A", "PLS3", "ATP6AP2", "MAF", "HIF1A", "SOX4", "CTSZ", "AGPAT2", "BBS5", "CAT",…	0
GO_PROTEIN_LOCALIZATION_TO_CYTOSKELETON	0.00121933	0.00958373	-0.697943	-1.92216	56	19	c("AURKA", "SPAG5", "STIL", "KIF20B", "C2CD3")	0
GO_NUCLEAR_ENVELOPE_REASSEMBLY	0.73704	0.843157	-0.299224	-0.802101	34746	17	VRK1	0
GO_INTRINSIC_APOPTOTIC_SIGNALING_PATHWAY_IN_RESPONSE_TO_DNA_DAMAGE_BY_P53_CLASS_MEDIATOR	0.0818151	0.204784	0.511393	1.41766	4400	23	c("PHLDA3", "PYCARD", "CDKN1A", "AEN", "PMAIP1", "RPS27L", "HIPK2")	0
GO_REGULATION_OF_AUTOPHAGY	0.00331853	0.0203295	0.379589	1.52078	206	185	c("RRAGD", "MET", "PLK2", "FBXL2", "ATP6V1C1", "PSAP", "TPCN2", "ATP6V1A", "DCN", "ATP6V1E1", "TSPO", "HIF1A", "VMP1", "ATP6V1G1", "LRRK2", "BCL2L1", "ATP6V0C", "HAX1", "MTM1", "ABL2", "RAB3GAP2", "PIK3CB", "EXOC4", "ATP6V0D2", "SQSTM1", "ATP6V1D", "GBA", "CTSA", "GAPDH", "TRIM13", "PRKAA1", "ATP13A2", "ATP6V1H", "ATP6V0B", "ATP6V0D1", "NPC1", "ATP6V0A1", "FEZ2", "ATP6V1B2", "RRAGC", "SPTLC1", "S…	0
GO_PHOSPHOLIPID_METABOLIC_PROCESS	0.0338226	0.108771	0.325775	1.32019	2128	203	c("HBEGF", "FABP5", "PLA2G12A", "LPCAT2", "CDS1", "CD86", "NUS1", "TMEM150A", "SLC44A1", "PI4K2B", "GDE1", "FADS1", "PGS1", "AGPAT2", "PLA2G16", "CD80", "DOLK", "PI4KA", "MTM1", "AGPAT5", "PCYT1A", "LPL", "PIK3CB", "CHPT1", "LPCAT1", "IMPA1", "AGPAT1", "PDGFA", "PIGG", "PLA2G4A", "SMPDL3A", "GPX4", "SAMD8", "AGPAT4", "FITM2", "PLAUR", "INPP5A", "HEXB", "MTMR2", "LPGAT1", "PLA2G6", "SACM1L", "SERI…	0
GO_AMMONIUM_ION_METABOLIC_PROCESS	0.00191788	0.0135413	0.494547	1.72657	109	73	c("SLC22A4", "MAOA", "FABP5", "PLA2G12A", "LPCAT2", "CDS1", "SLC44A1", "AZIN1", "POR", "GCH1", "PLA2G16", "ODC1", "PCYT1A", "CHPT1", "LPCAT1", "SMOX", "PLA2G4A", "GBA", "SMPDL3A", "SAMD8", "ACER3", "PAOX", "PLA2G6", "SRM", "AMD1", "ALDH7A1", "SMS", "SPHK2")	0
GO_NCRNA_CATABOLIC_PROCESS	0.234258	0.413746	-0.455884	-1.20188	11059	16	c("DEDD2", "EXOSC2", "EXOSC8", "NUDT16", "EXOSC5", "XRN1", "DIS3", "DROSHA")	0
GO_REGULATION_OF_FAT_CELL_DIFFERENTIATION	0.340044	0.52334	0.32459	1.07425	19085	54	c("PTGS2", "TRIB3", "ID2", "IGF1", "DDIT3", "SH3PXD2B")	0
GO_REGULATION_OF_RNA_STABILITY	0.90776	0.963389	0.205338	0.775586	54323	120	c("SLC11A1", "PSMB5", "PSMD8", "PSMB6", "PSMD4", "PSMB7", "TNFRSF1B", "PSMD2", "MAPKAPK2", "EXOSC1", "PSMD1", "PSMB3", "PSMA3", "PSMB4", "HSPA1A", "PSMC6", "PSMA6", "PSMA2", "PSMD12", "PSMC1", "PSME2", "EXOSC9", "PSMD11", "UBC")	0
GO_NEGATIVE_REGULATION_OF_CELL_DEVELOPMENT	0.173065	0.340192	0.312507	1.17613	10323	117	c("SPP1", "PLK2", "ID2", "PMP22", "IGF1", "PTK2", "SEMA4D", "LGALS1", "BMPR1A", "TSPO", "CAV1", "ATF5", "EIF4E", "RTN4", "ITGB1BP1", "IFRD1", "SMAD7", "LRP1", "CERS2", "DUSP10")	0
GO_MAMMARY_GLAND_MORPHOGENESIS	0.0257628	0.0896473	0.605784	1.60732	1371	19	c("ARG1", "CSF1", "CAV1")	0
GO_CELLULAR_PROTEIN_COMPLEX_DISASSEMBLY	0.151659	0.312979	0.324766	1.20196	8951	105	c("DSTN", "MRPS28", "NCKAP5L", "MRPS18B", "MRPL39", "MRPL27", "CHCHD1", "MRPS22", "MRPS10", "DAP3", "MRPL45", "MRPL23", "MRPL35", "MRPS7", "AURKAIP1", "GFM2", "MRPS18A", "MRPL44", "MRPL46", "CFL2", "MRPL41", "MRPL19", "MRRF", "MRPL30", "MRPL37", "ETF1", "MRPS14", "SGK1", "MRPL3", "MRPL21", "MRPL1", "MRPS27", "MRPL52", "MRPL22", "MRPL54", "MRPL11", "MRPL49", "GADD45GIP1", "MRPL42", "MRPS31", "MRPL…	0
GO_BODY_MORPHOGENESIS	0.552313	0.710346	0.335984	0.931399	29709	23	c("FLVCR1", "ATP6AP2", "SGPL1")	0
GO_SOMATIC_STEM_CELL_POPULATION_MAINTENANCE	0.860615	0.933678	0.243507	0.730831	47054	33	c("RBPJ", "EPAS1", "SOX4", "LIG4")	0
GO_CYTOPLASMIC_MICROTUBULE_ORGANIZATION	0.373654	0.554491	-0.351905	-1.05673	17140	27	c("FIGNL1", "CEP120", "EZR", "KPNB1", "PCM1", "TUBG1", "TUBGCP4", "DLG1", "SLK", "CLASP1", "HOOK3", "TUBGCP2", "AXIN1")	0
GO_POSITIVE_REGULATION_OF_PHOSPHOLIPASE_ACTIVITY	0.37761	0.558655	-0.391074	-1.06308	17724	18	c("FLT1", "C5AR1", "GPR55", "ANG")	0
GO_NEGATIVE_REGULATION_OF_PEPTIDYL_TYROSINE_PHOSPHORYLATION	0.106294	0.24311	0.482043	1.36187	5739	25	c("SEMA4D", "CD300A", "CAV1", "PPP2R1A", "MVP", "NF2", "HYAL2", "SH3BP5")	0
GO_NUCLEOSIDE_DIPHOSPHATE_METABOLIC_PROCESS	0.194459	0.367733	0.383601	1.20921	10774	42	c("PGAM1", "HK3", "NME6", "ENO1", "ALDOA", "HK2", "PGK1", "PFKL", "PGM1", "GAPDH", "NUDT9", "HK1", "LDHA", "NME1", "AK3", "CMPK1")	0
GO_MICROTUBULE_POLYMERIZATION_OR_DEPOLYMERIZATION	0.0243219	0.0864911	-0.544844	-1.58881	1119	24	c("KIF2C", "STMN1", "FBXO5", "NDE1", "CENPJ", "TPPP3", "MAP7D3", "CLASP2")	0
GO_RESPONSE_TO_AMMONIUM_ION	0.101966	0.237681	0.503414	1.38044	5465	22	c("ASS1", "PLAU", "PTAFR", "LRRK2")	0
GO_REGULATION_OF_GLUCOSE_IMPORT	0.0336162	0.108555	0.507384	1.5228	1837	33	c("MARCKS", "IGF1", "OSBPL8", "PID1", "HK2", "TNF", "LMBRD1", "PRKAA1")	0
GO_NEGATIVE_REGULATION_OF_PROTEOLYSIS	0.0390381	0.12046	-0.324615	-1.32421	1538	136	c("FABP1", "SLPI", "BIRC5", "CENPF", "BUB1", "PBK", "PLK1", "SPINT1", "HFE", "BUB1B", "PROS1", "IL6", "NLRC4", "DHCR24", "PICALM", "MAD2L1")	0
GO_REGULATION_OF_EPITHELIAL_CELL_APOPTOTIC_PROCESS	0.576578	0.727614	0.319393	0.916872	31208	27	c("THBS1", "IGF1", "GSN")	0
GO_PHOSPHATIDYLCHOLINE_METABOLIC_PROCESS	0.0191663	0.0735341	0.573614	1.62058	1034	25	c("FABP5", "PLA2G12A", "LPCAT2", "CDS1", "SLC44A1", "PLA2G16", "PCYT1A", "CHPT1", "LPCAT1", "PLA2G4A", "PLA2G6")	0
GO_LUNG_EPITHELIUM_DEVELOPMENT	0.880916	0.946133	0.265665	0.665018	46292	15	c("RBPJ", "MAP2K2", "KLF2")	0
GO_METENCEPHALON_DEVELOPMENT	0.928995	0.973392	-0.210903	-0.695491	41487	41	c("EZH2", "FZD4", "NCOA1", "NCOA2", "CLP1")	0
GO_ACTIN_FILAMENT_BUNDLE_ORGANIZATION	0.433103	0.611884	0.357011	1.01706	23455	26	c("BAIAP2", "ARRB1", "EPS8", "LCP1", "SPIRE1", "ACTN1", "ZYX", "ITGB1", "KCTD13", "ACTN4", "SRF")	0
GO_CELLULAR_RESPONSE_TO_VIRUS	0.622924	0.762572	-0.339058	-0.879852	29558	15	c("BCL2L11", "PSMB9", "MAVS", "DDX58", "BAD", "MAPK14", "IRF3")	0
GO_RESPIRATORY_GASEOUS_EXCHANGE	0.106374	0.24311	0.476888	1.35856	5760	26	c("MAFB", "NDST1", "NDUFA12", "GAA", "ADH5", "ZFAND5")	0
GO_NEGATIVE_REGULATION_OF_PROTEIN_MODIFICATION_BY_SMALL_PROTEIN_CONJUGATION_OR_REMOVAL	0.534323	0.695884	0.25452	0.961352	31975	120	c("ARRB1", "PSMB5", "ISG15", "PSMD8", "PSMB6", "TSPO", "CAV1", "SOX4", "GCLC", "GLMN", "NXN", "PSMD4", "PSMB7", "SMAD7", "PSMD2", "PSMD1", "PSMB3", "PSMA3", "PSMB4", "HSPA1A", "PSMC6", "PSMA6", "HSPA1B", "PSMA2", "PSMD12", "PSMC1", "CTNNB1", "PSME2", "ANAPC1", "PSMD11", "UBC")	0
GO_AMINO_ACID_ACTIVATION	0.0250823	0.0879087	0.486067	1.54049	1393	43	c("PPA1", "FARSB", "AARS", "EPRS", "MRPL39", "CARS", "RARS", "SARS", "NARS", "EEF1E1", "WARS", "TARS2", "IARS", "YARS2", "YARS", "AIMP1", "MARS", "FDXACB1", "NARS2")	0
GO_DENDRITIC_CELL_DIFFERENTIATION	0.0630368	0.170042	0.573201	1.4794	3331	17	c("TREM2", "LGALS9", "CD86", "RBPJ", "TNFSF9", "RELB")	0
GO_REGULATION_OF_PROTEASOMAL_UBIQUITIN_DEPENDENT_PROTEIN_CATABOLIC_PROCESS	0.093919	0.226434	-0.309513	-1.23683	3786	118	c("AURKA", "ESPL1", "DLGAP5", "CENPF", "BUB1", "PBK", "PLK1", "FBXO5", "RNF180", "CCNB1", "HFE", "BUB1B")	0
GO_NEGATIVE_REGULATION_OF_NEURON_DIFFERENTIATION	0.262786	0.448382	0.316941	1.11902	15146	78	c("SPP1", "PLK2", "ID2", "PMP22", "PTK2", "SEMA4D", "LGALS1", "CAV1", "EIF4E", "RTN4", "IFRD1", "LRP1", "CERS2")	0
GO_REGULATION_OF_SKELETAL_MUSCLE_TISSUE_DEVELOPMENT	0.902434	0.961598	0.245826	0.659633	48170	20	c("FLOT1", "MTM1", "PRKAA1", "CTNNB1")	0
GO_MUSCLE_TISSUE_DEVELOPMENT	0.524172	0.688817	0.260968	0.964452	30911	104	c("MARCKS", "PKP2", "ID2", "CTSB", "DCN", "RBPJ", "CAV1", "CAV2", "TPM1", "VEGFA", "IFRD1", "SMAD7", "RB1", "ATF3", "PDLIM5", "ZFAND5", "FKBP1A", "SGCB", "MYL6", "SLC8A1", "TSC1")	0
GO_ACID_SECRETION	0.643903	0.777695	0.338347	0.860703	33990	16	c("AQP9", "GIPC1", "ANXA1", "PLA2G4A")	0
GO_POSITIVE_REGULATION_OF_ADAPTIVE_IMMUNE_RESPONSE	0.181019	0.349803	0.408657	1.2346	9908	34	c("SLC11A1", "PYCARD", "PVR", "CD80", "ANXA1", "TNF", "STX7", "FCER1G", "HSPD1", "RIPK2", "IL1B")	0
GO_REGULATION_OF_OSTEOCLAST_DIFFERENTIATION	0.173363	0.340192	0.417866	1.24628	9475	32	c("MAFB", "CCL3", "CSF1", "TNF", "CCR1", "ATP6AP1")	0
GO_REGULATION_OF_PROTEIN_BINDING	0.865939	0.936982	0.215468	0.796299	51066	104	c("TRIB3", "PLK2", "ARRB1", "FLOT1", "BAX", "LRPAP1", "CAV1", "LRRK2", "ADAM15", "ITGB1BP1", "HIPK2")	0
GO_CARDIAC_SEPTUM_DEVELOPMENT	0.367672	0.550659	0.345064	1.06131	20239	37	c("NDST1", "ID2", "MDM2", "SOX4", "SMAD7", "CITED2", "PLXND1", "CRELD1", "HES1", "AP2B1", "ZFPM1")	0
GO_REGULATION_OF_HISTONE_METHYLATION	0.00452919	0.0250609	-0.552733	-1.74898	204	34	c("HIST1H1B", "BRCA1", "PYGO2", "JARID2", "NSD1", "PAXIP1", "PAF1", "XBP1", "PIH1D1", "SIRT1", "EED", "CTCF", "KDM1A", "H2AFY", "BCOR", "CTR9", "RTF1", "PHF1", "SNW1", "IWS1", "CHTOP")	0
GO_INTERMEDIATE_FILAMENT_BASED_PROCESS	0.160696	0.324734	0.511651	1.30156	8482	16	c("PKP2", "MTM1", "CLN8", "DST", "AGFG1", "ATXN3", "VIM", "SOD1")	0
GO_COGNITION	0.535019	0.69617	-0.250196	-0.961796	22213	93	c("KLK8", "GPR155", "SLC6A4", "PLCB1", "ADCY3", "ST3GAL4", "PPT1", "BTG2", "FEN1")	0
GO_RESPONSE_TO_ZINC_ION	0.00194531	0.0137017	0.685951	1.8619	103	21	c("ARG1", "ASS1", "S100A8", "TSPO", "GGH")	0
GO_AXIS_SPECIFICATION	0.770323	0.866582	0.263096	0.799942	42242	35	c("BASP1", "DDIT3", "HSPB11", "BMPR1A", "AHI1", "RNF2", "CITED2")	0
GO_PHOSPHATIDYLINOSITOL_METABOLIC_PROCESS	0.358581	0.541943	0.282794	1.05024	21227	107	c("HBEGF", "PLA2G12A", "CDS1", "CD86", "TMEM150A", "PI4K2B", "PLA2G16", "CD80", "PI4KA", "MTM1", "PIK3CB", "IMPA1", "PDGFA", "PIGG", "PLA2G4A", "PLAUR", "INPP5A", "MTMR2", "SACM1L", "PI4K2A")	0
GO_CELL_PART_MORPHOGENESIS	0.294993	0.47952	0.262505	1.07201	18670	217	c("ALCAM", "S100A6", "BAIAP2", "PLXNA1", "PTK2", "KIF3A", "VCL", "INTU", "GSN", "HSPB11", "FLOT1", "BAX", "TMEM237", "SLC11A2", "BBS5", "PLEKHO1", "LRRK2", "PID1", "BCL2L1", "IMPACT", "MTM1", "AHI1", "RAPH1", "FMN1", "SLIRP", "ATP6V1D", "NRP2", "DTNBP1", "TMEM106B", "VEGFA", "COL4A3BP", "PLXNB2", "MFF", "RPGR", "BBIP1", "ATP6V0D1", "NDUFS6", "KIF5B", "FEZ2", "PLXND1", "EXT1", "TCTN3", "MAP6", "AB…	0
GO_RESPONSE_TO_ORGANOPHOSPHORUS	0.0788696	0.199362	0.384385	1.32977	4512	69	c("CCL2", "ASS1", "PTGS2", "MMP19", "PTAFR", "AQP9")	0
GO_AXO_DENDRITIC_TRANSPORT	0.244755	0.426092	0.417078	1.17833	13216	25	c("AP3S1", "HIF1A", "DTNBP1", "SPG7", "AP3M1", "APP", "RAB21", "SOD1", "BLOC1S2")	0
GO_SINGLE_ORGANISM_MEMBRANE_FUSION	0.00833289	0.039382	0.477675	1.6219	472	62	c("RAB34", "STX11", "SNAP47", "VAV3", "BAX", "CAV2", "EEA1", "VTI1B", "VAMP4", "STX7", "STX8", "STX3", "MFF", "CD9", "VTI1A", "MFN2", "VPS11", "SNAP29", "AFG3L2", "SEC22C", "GOSR1", "VPS8", "BAK1", "CHCHD3", "STOML2", "VAMP3")	0
GO_REGULATION_OF_PROTEIN_UBIQUITINATION_INVOLVED_IN_UBIQUITIN_DEPENDENT_PROTEIN_CATABOLIC_PROCESS	0.403527	0.586802	-0.267426	-1.02256	16839	90	c("UBE2C", "PLK1", "CDC20", "FBXO5", "CDK1", "CCNB1", "HFE", "BUB1B", "MAD2L1", "PSMB9", "PSMB10", "CDK5RAP3")	0
GO_POLYSACCHARIDE_BIOSYNTHETIC_PROCESS	0.0703636	0.183354	0.520668	1.44337	3784	23	c("NDST1", "AGL", "UGP2", "GBE1", "PGM1", "EXT1", "GYS1", "UBC")	0
GO_REGULATION_OF_TYROSINE_PHOSPHORYLATION_OF_STAT_PROTEIN	0.419993	0.599755	0.36043	1.0268	22745	26	c("SOCS3", "IGF1", "CAV1", "VEGFA", "PPP2R1A")	0
GO_ORGAN_REGENERATION	0.121973	0.269172	0.391022	1.28571	6845	52	c("CCL2", "IGF2R", "CCND1", "SOCS3", "ANXA3", "CDKN1A", "CAV1")	0
GO_GLAND_MORPHOGENESIS	0.101968	0.237681	0.417254	1.32915	5677	44	c("ARG1", "CSF1", "PLXNA1", "CAV1", "TNF", "TWSG1", "MSN")	0
GO_NEGATIVE_REGULATION_OF_ADAPTIVE_IMMUNE_RESPONSE	0.105604	0.242664	0.536893	1.38569	5581	17	c("IL7R", "CEACAM1", "HAVCR2")	0
GO_RIBOSOME_BIOGENESIS	0.98268	1	0.181602	0.758158	63431	265	c("PNO1", "RPS27L", "C1QBP", "RPP40", "EXOSC1", "RPL4", "RPL12", "MRPS7", "NSUN3", "UTP15", "RPS19", "RPP30", "RPS2", "RPS12", "RPLP1", "TSC1", "RRP9", "SENP3", "EXOSC9", "RPF2", "NHP2", "SRFBP1", "RPL23", "RPS25", "DIMT1", "WDR55", "UTP20", "MPHOSPH6", "TBL3", "RPL7L1", "RPL30", "RPL19", "FASTKD2", "MTG1", "MPV17L2", "RIOK3", "RPL26", "DHX30", "RPL5", "MRPL11", "RIOK2", "ORAOV1", "GTPBP4", "FDXA…	0
GO_B_CELL_HOMEOSTASIS	0.707155	0.822194	0.320387	0.815016	37329	16	c("BAX", "HIF1A", "BAK1")	0
GO_IRE1_MEDIATED_UNFOLDED_PROTEIN_RESPONSE	0.837574	0.915773	0.238585	0.766363	46677	46	c("TPP1", "ASNA1", "TATDN2", "EDEM1", "ATP6V0D1", "SEC61A2", "ACADVL", "WIPI1", "YIF1A", "SEC61G")	0
GO_SINGLE_ORGANISM_BEHAVIOR	0.272794	0.457537	0.28781	1.09871	16446	129	c("NPY", "PTGS2", "PLK2", "THBS1", "ID2", "IGF1", "CSTB", "EPS8", "TSPO", "HIF1A", "SLC11A2", "NAGLU", "LRRK2", "USP46", "EIF4E", "PRNP", "HIPK2", "STRBP", "MAFG", "HTT", "BHLHB9", "PLA2G6", "FXN", "ITGA5")	0
GO_POSITIVE_REGULATION_OF_ENDOCYTOSIS	0.00302337	0.0188463	0.488091	1.68853	172	69	c("CCL2", "SLC11A1", "MFGE8", "CD63", "ARRB1", "CD36", "PYCARD", "FLOT1", "CAV1", "CYBA", "AHI1", "TNF")	0
GO_MRNA_SPLICE_SITE_SELECTION	0.0171391	0.0678124	-0.567399	-1.63777	791	23	c("PSIP1", "LUC7L3", "SETX", "SRSF1", "RBMXL1", "SF1", "SRSF9", "YTHDC1", "SF3A1", "SRSF10", "SF3A3", "SRSF6", "LUC7L2", "SF3A2", "SFSWAP")	0
GO_REGULATION_OF_TRANSLATION_IN_RESPONSE_TO_STRESS	0.821503	0.90275	0.283138	0.730762	43422	17	c("PPP1R15A", "IMPACT", "EIF2B3", "EIF2B5", "ATF4", "EIF2S1")	0
GO_POSITIVE_REGULATION_OF_ERYTHROCYTE_DIFFERENTIATION	0.0554883	0.155133	0.581365	1.50047	2932	17	c("INHBA", "ID2", "ISG15", "HIF1A", "SMAP1", "FOXO3")	0
GO_LYSOSOMAL_TRANSPORT	0.0617906	0.167767	0.418007	1.38797	3472	55	c("HGSNAT", "LYST", "MTM1", "DENND3", "LAMP1", "HOOK2", "AKTIP", "STX8", "VPS11", "NPC1", "SNX16", "MGRN1", "SNX27", "TSG101", "RHOB", "AP3M1", "HMGXB4", "VPS33B")	0
GO_POSITIVE_REGULATION_OF_DNA_BIOSYNTHETIC_PROCESS	0.26803	0.453088	-0.346628	-1.13002	12003	39	c("AURKB", "NEK2", "RFC5", "RFC3", "PRKD2", "RFC4", "MAP3K4", "DKC1", "HNRNPA1")	0
GO_REGULATION_OF_CALCIUM_MEDIATED_SIGNALING	0.0171993	0.0679583	0.522919	1.59942	944	36	c("CCL3", "MYO5A", "CCL4", "IGF1", "TREM2", "LRRK2", "P2RX4", "PRNP", "HTT", "SRI", "CALM3", "RCAN3", "FKBP1A", "CALM1", "TMBIM4", "FKBP1B", "PLEK", "HINT1", "RCAN1", "SYK")	0
GO_REGULATION_OF_ALPHA_BETA_T_CELL_ACTIVATION	0.610753	0.751141	-0.287306	-0.903272	27682	33	c("IL18", "HFE", "RARA", "IL6", "ITPKB", "NLRP3", "HMGB1", "AGER", "SASH3")	0
GO_MUSCLE_ORGAN_DEVELOPMENT	0.0983015	0.232479	0.346825	1.26998	5775	98	c("ASS1", "PKP2", "HBEGF", "BASP1", "CTSB", "IGF1", "DCN", "RBPJ", "CAV1", "CAV2", "FKTN", "TPM1", "SMAD7", "SRI", "UTRN", "ZFHX3", "RB1", "ATF3")	0
GO_POSITIVE_REGULATION_OF_HEMOPOIESIS	0.00433891	0.0243782	0.443658	1.61412	253	94	c("INHBA", "IL7R", "ADAM8", "CSF1", "CD74", "ID2", "LGALS9", "ISG15", "CD86", "LGALS1", "RAB7B", "MMP14", "LGALS3", "HIF1A", "CD80", "HAX1", "ANXA1", "TNF", "CCR1", "ATP6AP1")	0
GO_REGULATION_OF_PHOSPHATIDYLINOSITOL_3_KINASE_ACTIVITY	0.325458	0.508866	-0.407434	-1.10755	15276	18	c("FLT1", "PIK3R6", "PIK3R1", "AMBRA1", "PTK2B")	0
GO_CELLULAR_RESPONSE_TO_EPIDERMAL_GROWTH_FACTOR_STIMULUS	0.118357	0.263861	-0.514674	-1.35687	5587	16	c("MCM7", "INPP5K", "BAG4", "ID1", "STAT5B")	0
GO_LEUKOCYTE_DEGRANULATION	0.0670114	0.177318	0.544016	1.45977	3576	20	c("LAT2", "CCL3", "ANXA3", "PI4K2A")	0
GO_MYELOID_CELL_HOMEOSTASIS	0.0207999	0.0781626	0.452252	1.52663	1177	60	c("INHBA", "HMOX1", "FLVCR1", "ID2", "PRDX1", "BAX", "EPAS1", "SLC11A2", "ANXA1", "MAEA", "HIPK2", "VEGFA", "NFE2L1", "ATPIF1")	0
GO_REGULATION_OF_BLOOD_PRESSURE	3.5699e-05	0.000539369	0.615108	2.01525	1	51	c("NPY", "C3AR1", "PTGS2", "HMOX1", "PTAFR", "ID2", "SCPEP1", "ECE1", "ATP6AP2", "CTSZ", "GCH1", "SOD2", "CYBA", "P2RX4")	0
GO_RESPONSE_TO_ELECTRICAL_STIMULUS	0.56487	0.71824	-0.339336	-0.922432	26514	18	c("AKAP5", "IL6", "BTG2", "PSMB9", "CDK2")	0
GO_REGULATION_OF_CYTOKINE_PRODUCTION	6.08921e-05	0.000818255	0.385649	1.63604	3	309	c("CCL2", "INHBA", "C3AR1", "ADAM8", "SLC11A1", "RNF128", "HPSE", "PTGS2", "CCL3", "ADORA2B", "GPNMB", "HMOX1", "CD74", "NLRC3", "THBS1", "PTAFR", "ARRB1", "ANXA4", "CLEC5A", "CCBE1", "DDIT3", "CD36", "LGALS9", "ISG15", "CD86", "RAB7B", "PYCARD", "CD274", "BST2", "IGF2BP2", "FLOT1", "IL1A", "LY9", "TSPO", "TLR7", "ATP6AP2", "HIF1A", "AGPAT2", "CD80", "CYBA", "ANXA1", "CD84", "MIF", "GLMN", "TNF",…	0
GO_REGULATION_OF_ERBB_SIGNALING_PATHWAY	0.218552	0.395837	0.365358	1.17831	12180	47	c("RBPJ", "LGMN", "ARAP1", "PLAUR", "PTPRJ", "STAM", "FER", "RHBDF2", "AP2M1", "APP", "UBC", "SHKBP1", "AP2A1", "AP2B1", "SH3KBP1", "ADAM17", "STAM2", "FBXW7")	0
GO_NEGATIVE_REGULATION_OF_SMOOTH_MUSCLE_CELL_PROLIFERATION	0.322827	0.507474	0.433253	1.1182	17063	17	c("HMOX1", "PTGIR", "CAV1", "TPM1", "MFN2")	0
GO_CHEMICAL_HOMEOSTASIS	1.49087e-05	0.000482353	0.405756	1.75153	0	371	c("CCL2", "CCL7", "C3AR1", "SLC11A1", "S100A9", "CCR5", "CCL3", "PLAU", "PKP2", "HMOX1", "FTH1", "FLVCR1", "IVD", "BCAP31", "SLC31A1", "AQP9", "SLC40A1", "DDIT3", "CD36", "ATP6V1C1", "S100A8", "MCU", "GRINA", "LGALS1", "GOT1", "TPCN2", "NUS1", "ATP6V1A", "SOAT1", "ATP6V1E1", "CKB", "SLC39A6", "HK3", "BAX", "EPAS1", "FBXL5", "CAV1", "HIF1A", "SLC11A2", "SLC25A37", "SOX4", "SLC7A8", "ERO1L", "LCN2"…	0
GO_SYNAPSE_ORGANIZATION	0.58892	0.735781	-0.288163	-0.917497	26597	35	c("KLK8", "NFIA", "SEMA3E", "CHD4", "LRP4")	0
GO_METANEPHROS_DEVELOPMENT	0.526601	0.690449	0.346613	0.950466	28228	22	c("BASP1", "ID2", "FMN1")	0
GO_REGULATION_OF_MICROTUBULE_BASED_PROCESS	2.58505e-05	0.000482353	-0.534629	-2.22193	0	155	c("NDC80", "ASPM", "KIF23", "PRC1", "AURKA", "ESPL1", "KIF11", "BIRC5", "SPAG5", "RACGAP1", "AURKB", "NEK2", "ECT2", "SKA1", "STIL", "PLK1", "STMN1", "FBXO5", "CKAP2", "BRCA1", "TPX2", "HAUS4", "SPC25", "RCC1", "PLK4", "CCNB1", "CDKN1B", "NLRC4", "HAUS6", "SMC3", "FES", "HAUS1", "CENPJ", "CEP85", "CEP63", "CEP192", "ROCK2", "TERF1", "CEP120", "BIRC2", "CHEK2", "CHD4", "EZR", "SMC1A")	0
GO_NEGATIVE_REGULATION_OF_TRANSPORTER_ACTIVITY	0.752338	0.852962	0.282669	0.798599	40626	25	c("CAV1", "NDFIP2", "SRI", "CALM3", "CAB39", "FKBP1A", "NEDD4L", "CALM1")	0
GO_ENDOSOME_ORGANIZATION	0.116634	0.261619	0.405223	1.30162	6499	46	c("VPS37B", "HOOK2", "RAB11A", "AKTIP", "ARFGEF2", "STAM", "VPS11", "DNAJC13", "LAMTOR1", "TSG101", "VPS37A", "VPS33B", "CHMP6", "CHMP2A", "PDCD6IP", "CHMP4B", "ALS2CL", "SNF8", "RAB22A", "STAM2", "CHMP5", "CHMP1B", "CLCN3")	0
GO_REGULATION_OF_WOUND_HEALING	0.00571752	0.0298252	0.496417	1.66537	322	58	c("HPSE", "S100A9", "PLAU", "STXBP5", "HBEGF", "THBS1", "CD36", "GSN", "CAV1", "ANXA5", "ANXA1")	0
GO_REGULATION_OF_MAPK_CASCADE	0.00276558	0.0176931	0.338159	1.43718	181	315	c("CCL2", "CCL7", "INHBA", "ADAM8", "CCL3", "TRIB3", "ADORA2B", "CCL4", "CD74", "XDH", "THBS1", "ARRB1", "IGF1", "PRDX1", "CD300A", "TREM2", "IKBKG", "CD36", "LGALS9", "GADD45A", "PYCARD", "PSAP", "TIMP2", "MDFIC", "IL1A", "ECE1", "CAV1", "ATP6AP2", "CAV2", "SASH1", "LRRK2", "S1PR2", "RNF149", "SDCBP", "MIF", "SPRED2", "TNF", "FKTN", "PIK3CB", "ITGB1BP1", "HIPK2", "CCR1", "DTNBP1", "ATP6AP1", "PD…	0
GO_MYELOID_LEUKOCYTE_MIGRATION	0.00656746	0.0326804	0.532335	1.68713	364	43	c("CCL2", "CCL7", "S100A9", "CCL3", "CCL4", "S100A8", "ITGB2", "VAV3", "LGALS3", "ANXA1", "CXCR2", "VEGFA")	0
GO_POSITIVE_REGULATION_OF_NEURON_DEATH	0.477333	0.649814	0.312228	0.98422	26448	42	c("CCL3", "DDIT3", "BAX", "CDC34", "PMAIP1", "FOXO3", "UBE2M", "SRPK2", "CTNNB1", "BBC3")	0
GO_RESPONSE_TO_ESTRADIOL	0.0897361	0.218971	-0.352847	-1.28872	3838	69	c("TXNIP", "MBD4", "AURKA", "CCNA2", "SLC6A4", "EZH2", "BRCA1", "BRCA2", "RARA", "CDKN1B", "H2AFZ", "NRIP1")	0
GO_CORONARY_VASCULATURE_DEVELOPMENT	0.580133	0.729915	0.34309	0.910321	30894	19	c("NDST1", "VEGFA", "VEGFB", "PLXND1", "AP2B1")	0
GO_CARTILAGE_DEVELOPMENT	0.0259569	0.0901074	-0.465883	-1.52713	1158	40	c("ZEB1", "CHSY1", "RARA", "RUNX1", "TYMS", "SULF2", "EIF2AK3", "SMAD1", "RUNX2", "MKKS", "CREB3L2", "MEX3C", "MAPK14", "MEF2C", "THRA", "CD44")	0
GO_REGULATION_OF_TUMOR_NECROSIS_FACTOR_SUPERFAMILY_CYTOKINE_PRODUCTION	0.00163937	0.0120717	0.520543	1.763	92	61	c("CCL2", "ADAM8", "CCL3", "GPNMB", "NLRC3", "THBS1", "PTAFR", "CD36", "LGALS9", "CD86", "PYCARD", "CD274", "TSPO", "CYBA")	0
GO_NEURON_PROJECTION_EXTENSION	0.0540415	0.152053	0.535498	1.48448	2906	23	c("ALCAM", "PLXNA1", "VCL", "IMPACT", "RAPH1", "NRP2")	0
GO_REGULATION_OF_CARDIAC_MUSCLE_TISSUE_DEVELOPMENT	0.370269	0.55184	-0.413785	-1.07377	17569	15	c("CDK1", "CCNB1", "NOTCH1", "MAPK14", "MEF2C")	0
GO_PYRIMIDINE_NUCLEOTIDE_BIOSYNTHETIC_PROCESS	0.725393	0.834417	-0.292455	-0.816255	33819	20	c("DUT", "TYMS", "DTYMK", "UCK1", "SHMT1")	0
GO_REGULATION_OF_PHOSPHATIDYLINOSITOL_3_KINASE_SIGNALING	0.078897	0.199362	0.404459	1.34844	4448	56	c("HBEGF", "FBXL2", "IGF1", "IER3", "PTK2", "SEMA4D", "CD86", "DCN", "CD80", "CAT", "HAX1", "PIK3CB", "PDGFA")	0
GO_RESPONSE_TO_COLD	0.720073	0.831249	-0.274353	-0.831433	32969	28	c("CXCL10", "IL6", "GK", "EIF2AK3", "CIRBP", "ADRB1")	0
GO_CELLULAR_RESPONSE_TO_INTERLEUKIN_1	0.00111893	0.00893919	0.580744	1.83065	61	42	c("CCL2", "CCL7", "CCL3", "CCL4", "PYCARD", "HSPA9", "HIF1A")	0
GO_CIRCULATORY_SYSTEM_PROCESS	0.000415704	0.00404064	0.451822	1.7193	24	126	c("NPY", "C3AR1", "PTGS2", "ADORA2B", "PKP2", "HMOX1", "PTAFR", "ID2", "OLR1", "GCLM", "MYOF", "SCPEP1", "ECE1", "CAV1", "ATP6AP2", "HIF1A", "CTSZ", "GCH1", "SOD2", "GCLC", "CYBA", "P2RX4", "ITGB1BP1", "GAA", "TPM1", "VEGFA", "ADH5", "PTPRJ", "PLA2G6", "RPS6KA2")	0
GO_REGULATION_OF_TRIGLYCERIDE_METABOLIC_PROCESS	0.456543	0.634823	-0.363618	-1.00142	21341	19	c("DGAT2", "SCARB1", "LDLR")	0
GO_RESPONSE_TO_COCAINE	0.644611	0.778015	-0.327808	-0.864224	30433	16	c("CCNA2", "DPYSL2")	0
GO_CELL_CHEMOTAXIS	0.000803901	0.00679471	0.522978	1.80922	45	69	c("CCL2", "CCL7", "ADAM8", "S100A9", "CCR5", "CCL3", "CCL4", "HBEGF", "CXCL16", "S100A8", "ITGB2", "VAV3", "LGALS3", "LYST", "ANXA1", "CXCL1", "CCR1", "CXCR2", "VEGFA")	0
GO_RIBONUCLEOTIDE_CATABOLIC_PROCESS	0.24608	0.427889	-0.460088	-1.19392	11676	15	c("PDE4B", "PDE7A", "NUDT16", "PDE4A", "MLYCD", "ITPA")	0
GO_DNA_TEMPLATED_TRANSCRIPTION_TERMINATION	0.00407361	0.0233832	-0.416871	-1.594	169	90	c("SETX", "TAF1D", "NUDT21", "MAZ", "SRSF1", "LSM11", "CLP1", "SRSF2", "SLBP", "SRSF4", "SNRPG", "PCF11", "SRSF3", "CDC40", "TTF2", "XRN2", "MAGOH", "CPSF7", "POLR2A", "POLR1E", "TAF1B", "SNRPE", "POLR2H", "TBP", "SRSF7", "CSTF1", "SRSF11", "UBTF", "CSTF3", "SRSF9", "CASC3", "U2AF2", "RBM8A", "LSM10", "TTF1", "POLDIP3", "CPSF2", "CD3EAP", "PABPN1", "SRSF6", "U2AF1", "PRMT5", "DDX39B", "CPSF3", "S…	0
GO_POSITIVE_REGULATION_OF_CATION_CHANNEL_ACTIVITY	0.652852	0.783422	0.34137	0.854527	34307	15	c("S100A1", "CTSS", "HTT", "CALM3", "CALM1", "STIM2")	0
GO_REGULATION_OF_CELLULAR_SENESCENCE	0.886715	0.950417	0.259069	0.668643	46869	17	c("BMPR1A", "NEK6", "EEF1E1")	0
GO_RESPONSE_TO_AMINE	0.0162219	0.0656077	0.581281	1.64224	875	25	c("ARG1", "ASS1", "CTSB", "DDIT3")	0
GO_REGULATION_OF_ORGANIC_ACID_TRANSPORT	0.0080618	0.0385381	0.639542	1.73593	430	21	c("ARG1", "THBS1", "ACSL4", "P2RX4", "MIF", "PLA2G6")	0
GO_REGULATION_OF_DNA_DEPENDENT_DNA_REPLICATION	0.0206666	0.077961	-0.518591	-1.59462	939	30	c("BRCA2", "RFC5", "E2F8", "TIPIN", "SMC3", "RFC3", "CDT1", "CDK2", "TERF1", "RFC4", "CHEK2", "SMC1A", "WRNIP1", "TERF2")	0
GO_PROTEIN_HOMOTETRAMERIZATION	0.663204	0.789993	-0.272446	-0.877646	29812	37	c("TK1", "EVL", "VASP", "IMPDH2", "CBR4", "CRTC2", "SAMHD1", "CRYZ", "SHMT1", "CRTC3", "GPX3")	0
GO_VESICLE_LOCALIZATION	0.181326	0.349807	0.30831	1.16739	10876	122	c("MYO5A", "MREG", "KIF3A", "STX11", "IKBKG", "SNAP47", "AP3S1", "CTSZ", "BBS5", "TRAPPC2", "MCFD2", "ANKRD28", "DTNBP1", "RAB11A", "HTT", "STX3", "LMAN1", "SEC16A", "TRAPPC6B", "TRAPPC2L", "KIF5B", "SAR1B", "GRN", "TRAPPC4", "SNAP29", "AP3M1", "CTNNB1", "ARF1", "WIPI1", "VPS33B")	0
GO_POSITIVE_REGULATION_OF_LEUKOCYTE_APOPTOTIC_PROCESS	0.0612585	0.166788	0.574913	1.48382	3237	17	c("ADAM8", "LGALS9", "BAX", "ANXA1", "FNIP1")	0
GO_TELOMERE_CAPPING	0.0233499	0.0843025	-0.62441	-1.62034	1107	15	c("HIST1H4D", "TINF2", "TERF1", "DCLRE1B", "RAD50", "TERF2", "TFIP11", "TERF2IP")	0
GO_POSITIVE_REGULATION_OF_TYPE_I_INTERFERON_PRODUCTION	0.0677629	0.178336	-0.37375	-1.33819	2929	62	c("HMGB2", "TMEM173", "ZBTB20", "MB21D1", "MYD88", "TLR2", "XRCC5", "MAVS", "DDX58", "HMGB1", "IRF5", "NFKB1", "DHX9", "LRRFIP1", "TLR4", "DDX3X", "IRF1", "POLR3B", "TLR8", "DDX41", "POLR2H")	0
GO_REGULATION_OF_STRESS_ACTIVATED_PROTEIN_KINASE_SIGNALING_CASCADE	0.433038	0.611884	-0.253376	-1.00675	17518	114	c("FOXM1", "PBK", "PLCB1", "PDCD4", "RASSF2", "MAP4K1", "NOD1", "MAP3K5", "MAP4K2", "PER1", "FZD4", "PAK1", "MEN1", "MAP3K4", "EZR", "MAP3K11", "HMGB1", "TAOK2", "CARD9", "IGF1R", "MAP3K10", "PTK2B", "TLR4", "DUSP22", "GAB1", "DAXX", "EIF2AK2")	0
GO_MYELOID_CELL_DEVELOPMENT	0.416279	0.597105	0.35555	1.02902	22568	28	c("FAM20C", "FLVCR1", "SLC11A2", "MAEA")	0
GO_NEGATIVE_REGULATION_OF_KINASE_ACTIVITY	0.948341	0.980625	0.193594	0.760076	58321	158	c("TRIB3", "CAMK2N1", "SOCS3", "CD300A", "GADD45A", "PYCARD", "DCN", "CDKN1A", "CAV1", "SMYD3", "SPRED2", "ITGB1BP1", "TARBP2", "GBA", "PPP2R1A", "DNAJA3", "SPRED1", "DUSP10")	0
GO_REGULATION_OF_MITOCHONDRIAL_MEMBRANE_PERMEABILITY_INVOLVED_IN_APOPTOTIC_PROCESS	0.727893	0.836083	-0.306255	-0.807403	34365	16	c("BMF", "BCL2L11")	0
GO_REGULATION_OF_HISTONE_DEACETYLATION	0.226928	0.405219	-0.442674	-1.20334	10651	18	c("TRPS1", "PRKD2", "SKI", "JDP2", "AKAP8", "BCL6", "KDM5A", "NIPBL", "MAPK8", "CAMK2D", "TADA3", "AKAP8L")	0
GO_REGULATION_OF_PHOSPHATASE_ACTIVITY	0.876129	0.943076	0.220706	0.763524	50132	69	c("MYO1D", "SEMA4D", "CD300A", "PPP1R15A", "TNF", "RIPK3", "HTT", "PPP2R1A", "SPRED1", "CALM3", "PPP1R2", "FKBP1A", "CALM1", "TSC1", "FKBP15", "PPP1R11", "FKBP1B", "PLEK")	0
GO_CELL_DIVISION	2.94837e-05	0.000483588	-0.566748	-2.57416	0	328	c("NDC80", "ASPM", "ANLN", "KIF2C", "CDCA2", "KIF23", "PRC1", "NUSAP1", "CIT", "AURKA", "ESPL1", "KIF11", "CDCA3", "NCAPD2", "BIRC5", "TOP2A", "UBE2C", "SPC24", "SPAG5", "NUF2", "CCNA2", "CDCA5", "RACGAP1", "AURKB", "NEK2", "CENPF", "ECT2", "CEP55", "SKA1", "MIS18BP1", "CDCA8", "BUB1", "CCNB2", "NCAPG", "PLK1", "CDC20", "STMN1", "KIF20B", "FBXO5", "VRK1", "CKAP2", "NCAPH", "CENPE", "KIF20A", "TPX…	0
GO_REGULATION_OF_MRNA_CATABOLIC_PROCESS	0.0858831	0.211338	-0.49634	-1.40273	3996	21	c("BTG2", "TNRC6B", "TOB1", "ZFP36L2", "TNRC6C", "CNOT1", "GTPBP1", "PABPC1", "ZFP36", "HNRNPR", "CNOT8", "UPF1")	0
GO_REGULATION_OF_INTERLEUKIN_10_PRODUCTION	0.58265	0.731275	0.342357	0.908374	31028	19	c("LGALS9", "PYCARD", "CD274", "FCER1G", "HSPD1", "BCL3")	0
GO_NEGATIVE_REGULATION_OF_CELL_DIVISION	0.000134375	0.00158	-0.61751	-2.02415	5	40	c("TXNIP", "ASPM", "AURKB", "CENPF", "BUB1", "PLK1", "FBXO5", "E2F8", "MSH2", "BUB1B", "MAD2L1", "TOM1L2", "TERF1")	0
GO_CELLULAR_RESPONSE_TO_UV	0.385854	0.56912	0.319663	1.04327	21586	50	c("PTGS2", "BAX", "CDKN1A", "RHBDD1", "MDM2", "PPP1R15A", "IMPACT")	0
GO_REGULATION_OF_NUCLEAR_DIVISION	2.43392e-05	0.000482353	-0.592394	-2.30909	0	101	c("ANLN", "NUSAP1", "AURKA", "ESPL1", "KIF11", "BIRC5", "UBE2C", "PKMYT1", "DLGAP5", "CDCA5", "NEK2", "CENPF", "BUB1", "PLK1", "CDC20", "KIF20B", "FBXO5", "CENPE", "RCC1", "CCNB1", "PLCB1", "MSH2", "BUB1B", "MAD2L1", "TOM1L2", "CEP85")	0
GO_RESPONSE_TO_ACID_CHEMICAL	0.00543098	0.0288992	0.384419	1.50928	333	158	c("CCL2", "ARG1", "ASS1", "RRAGD", "PTGS2", "IGF2R", "ASNS", "PTAFR", "MGMT", "CD36", "GSN", "HIF1A", "CPEB4", "CAT", "PID1", "CYBA", "BCL2L1", "ABL2", "AARS", "TNF", "IPO5", "PDGFA", "ABCG2", "PRKAA1", "RNF2", "CAPN2", "SCAMP3", "NDUFA13", "CD9", "ACACA", "PTGES")	0
GO_POSITIVE_REGULATION_OF_EPITHELIAL_TO_MESENCHYMAL_TRANSITION	0.192735	0.366134	-0.457297	-1.24309	9046	18	c("EZH2", "TCF7L2", "BCL9L", "OLFM1", "AGER", "NOTCH1")	0
GO_RESPONSE_TO_STEROID_HORMONE	0.017007	0.0675549	0.330446	1.36284	1085	237	c("CCL2", "ARG1", "ASS1", "PTGS2", "MFGE8", "SPP1", "HMOX1", "THBS1", "PTAFR", "CCND1", "SOCS3", "IGF1", "ANXA3", "IL1RN", "MMP14", "GOT1", "AGL", "SERPINB9", "BAX", "CDKN1A", "TSPO", "CAV1", "HIF1A", "AHR", "MDM2", "CAT", "ANXA1", "SMYD3", "TNF", "BID", "ABHD2", "MSN", "UBE2L3", "PDGFA", "PLA2G4A", "GBA")	0
GO_POSITIVE_REGULATION_OF_RNA_SPLICING	0.117576	0.262903	-0.50469	-1.35287	5542	17	c("SETX", "TRA2B", "PIK3R1", "RBM22", "POLR2A", "HSPA8", "U2AF2", "DAZAP1", "SNRNP70", "SNW1", "HNRNPK", "PRPF19", "THRAP3")	0
GO_RESPONSE_TO_INTERLEUKIN_4	0.231008	0.410441	0.448744	1.20413	12330	20	c("ARG1", "CTSB", "IL2RG")	0
GO_CARDIAC_CHAMBER_MORPHOGENESIS	0.0969583	0.231312	0.445029	1.35311	5316	35	c("PKP2", "ID2", "RBPJ", "HIF1A", "MDM2", "SOX4", "TPM1", "SMAD7")	0
GO_REGULATION_OF_CARTILAGE_DEVELOPMENT	0.312547	0.497211	-0.434072	-1.12641	14830	15	c("RARA", "TRPS1", "SMAD1", "TGFBR1", "RUNX2")	0
GO_POSITIVE_REGULATION_OF_INTERLEUKIN_8_PRODUCTION	0.686394	0.807392	0.300979	0.842783	37032	24	c("DDIT3", "LGALS9", "PYCARD", "TLR7", "TNF", "HSPA1A", "HYAL2", "HSPA1B", "IL1B")	0
GO_REGULATION_OF_DEFENSE_RESPONSE_TO_VIRUS	0.120678	0.267805	-0.312542	-1.21628	4965	100	c("FABP1", "SPN", "LENG9", "TMEM173", "TREM1", "MB21D1", "NLRX1", "SIN3A", "MAVS", "BIRC2", "DDX58", "FAM13B", "GMIP", "SNRPD1", "SLC37A4", "PNPO", "CHAF1B", "ELMO1", "EIF2AK2", "ACIN1", "TMEM39B", "FANCL", "SNRPB2", "MTSS1", "CRNKL1")	0
GO_RESPONSE_TO_PEPTIDE	0.00179598	0.0128046	0.371691	1.52159	113	222	c("CCL2", "ARG1", "ASS1", "TRIB3", "MYO5A", "GNG8", "BAIAP2", "GNG12", "CTSB", "SOCS3", "IGF1", "PTK2", "ATP6V1C1", "AHCYL1", "GOT1", "AP3S1", "ATP6V1A", "ATP6V1E1", "CAV1", "HIF1A", "POR", "MDM2", "CAV2", "ATP6V1G1", "CAT", "TCIRG1", "ANXA5", "ATP6V0C", "ANXA1", "ATP6V0D2", "GGH", "CYC1", "ATP6V1D", "ATP6AP1", "NAMPT", "SLC25A33", "CPEB2", "ATP2A2", "EIF2B3", "ATP6V1H", "ATP6V0B")	0
GO_REGULATION_OF_ENDOTHELIAL_CELL_APOPTOTIC_PROCESS	0.92845	0.973322	0.239188	0.61733	49075	17	c("THBS1", "BRAF")	0
GO_DNA_DEPENDENT_DNA_REPLICATION	2.35189e-05	0.000482353	-0.610644	-2.26272	0	75	c("TOP2A", "RAD51", "MCM7", "MCM10", "BRCA2", "DNA2", "CDC45", "MCM5", "RFC5", "LIG1", "GINS2", "MCM4", "PRIM1", "POLA1", "MMS22L", "MCM3", "GINS1", "BAZ1A", "TIPIN", "POLA2", "MCM6", "RFC3", "MCM2", "FEN1", "POLG2", "POLD1", "RPA1", "PRIM2", "RFC4", "POLD2", "TOP2B", "POLD4", "WRN", "SLBP", "GINS4", "POLG", "CCNE1", "RNASEH2A", "PCNA", "ATRX")	0
GO_POSITIVE_REGULATION_OF_CELLULAR_PROTEIN_CATABOLIC_PROCESS	0.479456	0.651488	0.250792	0.988892	29568	163	c("RNF128", "TRIB3", "PLK2", "BCAP31", "PTK2", "SMURF1", "PSMB5", "PSMD8", "PSMB6", "FBXL5", "CAV1", "MDM2", "LRRK2", "GCLC", "MSN", "PSMD4", "GBA", "PSMB7", "SMAD7", "ATPIF1", "PSMD2", "PSMD1", "PSMB3", "RB1", "VPS11", "PSMA3", "PSMB4", "PSMC6", "PSMA6", "CD81", "PTTG1IP", "PSMA2", "PSMD12", "PSMC1", "PSME2", "SIRT2", "ANAPC1", "PSMD11", "UBC")	0
GO_STEROL_HOMEOSTASIS	0.500573	0.669394	0.337522	0.968915	27094	27	c("NUS1", "SOAT1", "CAV1", "LPL", "NPC2", "NR1H3", "NPC1", "LAMTOR1")	0
GO_REGULATION_OF_LEUKOCYTE_APOPTOTIC_PROCESS	0.102676	0.238075	0.415087	1.32809	5723	45	c("ADAM8", "CD74", "LGALS9", "CD274", "LGALS3", "BAX", "HIF1A", "ANXA1", "MIF", "RIPK3", "FNIP1")	0
GO_POSITIVE_REGULATION_OF_INTERLEUKIN_1_BETA_PRODUCTION	0.236818	0.417005	0.483701	1.21081	12444	15	c("CCL3", "LGALS9", "PYCARD", "IFNAR1", "TRIM16")	0
GO_CELLULAR_RESPONSE_TO_LIPID	0.0650277	0.173187	0.298899	1.23931	4165	249	c("CCL2", "INHBA", "ARG1", "ASS1", "CCR5", "CCL3", "PLAU", "PTAFR", "IGF1", "CXCL16", "PLSCR4", "CD36", "CD86", "PYCARD", "SERPINB9", "TSPO", "HIF1A", "AHR", "MDM2", "CD80", "PID1", "ANXA1", "ABL2", "SMYD3", "LRP8", "TNF", "ABHD2", "MSN", "UBE2L3", "NFKBIB", "TNFRSF1B", "ABCG2", "PRKAA1", "LITAF", "WBP2", "NDUFA13", "NR1H3", "ACACA")	0
GO_SECRETION_BY_CELL	0.0017366	0.0125462	0.372878	1.52469	109	220	c("INHBA", "LAT2", "CCL3", "MYO5A", "STXBP5", "CD63", "ECM1", "THBS1", "CYB5R1", "IGF1", "STX11", "VWF", "ANXA3", "VCL", "CREB3L1", "CD36", "SNAP47", "IL1RN", "PSAP", "RBPJ", "GIPC1", "VMP1", "SCAMP1", "ANXA1", "STEAP3", "ALDOA", "CYB5R4", "ARFGAP3", "EXOC3L4", "VTI1B", "EXOC4", "SCAMP5", "VAMP4", "RALA", "CCR1", "PDGFA", "SRGN", "RAB11A", "VEGFA", "LAMP2")	0
GO_LIPOPROTEIN_METABOLIC_PROCESS	0.200634	0.374791	0.335182	1.17318	11521	74	c("ZDHHC2", "ZDHHC14", "PLA2G7", "OLR1", "LPL", "ATG12", "PIGG", "ZDHHC18", "LRP1", "SDC1", "ZDHHC21", "PLAUR", "ZDHHC12", "ZDHHC6", "ZDHHC20", "PIGQ", "WIPI1", "ATG7")	0
GO_REGULATION_OF_COAGULATION	0.0112735	0.0495796	0.524625	1.63923	623	40	c("HPSE", "S100A9", "PLAU", "STXBP5", "THBS1", "CD36", "CAV1", "ANXA5", "PROCR", "PDGFA", "PLAUR")	0
GO_MEMBRANE_BIOGENESIS	0.183094	0.351715	0.491009	1.26727	9677	17	c("FLOT1", "CAV1", "CAV2", "PACSIN2", "PEX11A", "PEX3")	0
GO_REGULATION_OF_EPIDERMIS_DEVELOPMENT	0.537715	0.697922	-0.318225	-0.946117	24650	26	c("GAL", "EZH2", "VDR", "NAB2", "ROCK2")	0
GO_FORMATION_OF_PRIMARY_GERM_LAYER	0.0771496	0.196823	0.431583	1.37479	4295	44	c("INHBA", "ITGB2", "MMP14", "TXNRD1", "BMPR1A", "TWSG1", "EXOC4")	0
GO_NEGATIVE_REGULATION_OF_MUSCLE_CELL_DIFFERENTIATION	0.470868	0.647666	-0.33952	-0.990066	21682	24	c("EZH2", "CXCL10", "IL18", "MBNL3", "XBP1", "DAXX", "NOTCH1")	0
GO_ENERGY_RESERVE_METABOLIC_PROCESS	0.876696	0.943082	0.232652	0.730173	48518	41	c("AGL", "UGP2", "PID1", "GBE1", "GAA", "PGM1", "STBD1", "CALM3", "PPP1R2", "GYS1", "CALM1")	0
GO_GLYCOLIPID_BIOSYNTHETIC_PROCESS	0.852252	0.92682	0.24757	0.733346	46497	31	c("ST6GALNAC4", "ST8SIA4", "ST3GAL1", "PIGG", "PLAUR", "PIGQ", "ST6GALNAC6", "PIGK", "PIGN", "PGAP1")	0
GO_REGULATION_OF_ACTIN_NUCLEATION	0.933803	0.974927	0.228285	0.619644	49922	21	c("GSN", "FMN1", "NCKAP1", "ABI2", "GMFB", "ARF1")	0
GO_EPITHELIAL_CELL_DEVELOPMENT	0.745865	0.847776	-0.232275	-0.862764	31702	76	c("SLC9A4", "RARA", "SIPA1L3", "MARVELD2", "F11R", "TYMS", "HSD17B4", "PRDM1", "ARID4A", "EZR", "ARID4B", "IFT74", "XBP1", "MYO7A", "ATRX", "CLIC4", "NOTCH1", "ID1", "CDK6", "RAPGEF2", "SEC24B", "ICAM1", "RAB13", "SLC9A3R1")	0
GO_AMIDE_TRANSPORT	0.0639695	0.171459	0.457975	1.41572	3525	38	c("PDPN", "MYO5A", "SLC19A2", "AQP9", "IL1RN", "SLC5A6", "ANXA1", "CYB5R4")	0
GO_REGULATION_OF_INTERFERON_GAMMA_PRODUCTION	0.104093	0.24014	0.414305	1.32559	5802	45	c("INHBA", "SLC11A1", "LGALS9", "ISG15", "PYCARD", "CD274", "TLR7", "TNF", "PRNP", "RIPK3", "C1QBP", "TNFSF9", "IFNAR1", "HAVCR2", "HSPD1", "BCL3", "RIPK2", "IL1B", "CD14")	0
GO_NEGATIVE_REGULATION_OF_LIPID_METABOLIC_PROCESS	0.831967	0.912036	0.246019	0.760507	45857	38	c("TRIB3", "TNF", "LPCAT1", "PDGFA", "PRKAA1", "ORMDL1", "INSIG2", "ACADVL", "ACADL", "WDTC1", "IL1B", "ERLIN2", "CCNC", "SLC27A1", "FBXW7", "SOD1", "ATP1A1")	0
GO_NEGATIVE_REGULATION_OF_FAT_CELL_DIFFERENTIATION	0.582813	0.731275	0.338583	0.908528	31109	20	c("TRIB3", "DDIT3", "TNF")	0
GO_PHOTOPERIODISM	0.766653	0.863901	-0.295267	-0.778434	36195	16	c("PER1", "USP2", "RBM4B")	0
GO_ALPHA_AMINO_ACID_BIOSYNTHETIC_PROCESS	0.0651476	0.173331	0.432204	1.3939	3630	47	c("ASS1", "ASNS", "MTHFD2", "GOT1", "GCH1", "ADI1", "ATPIF1", "APIP", "ALDH4A1")	0
GO_CHROMOSOME_CONDENSATION	2.14486e-05	0.000482353	-0.861787	-2.40529	0	20	c("NUSAP1", "NCAPD2", "TOP2A", "CDCA5", "NCAPG", "NCAPH", "SMC4", "CDK1", "NCAPD3", "CCNB1", "SMC2", "PHF13", "NCAPG2")	0
GO_REGULATION_OF_MONOOXYGENASE_ACTIVITY	0.504827	0.672795	-0.303697	-0.966954	22799	35	c("ATP2B4", "DHFR", "NOD1", "SCARB1", "VDR", "TERF2", "NFKB1", "CNR2", "PTK2B", "SPR")	0
GO_SENSORY_PERCEPTION_OF_MECHANICAL_STIMULUS	0.611359	0.751569	-0.279558	-0.90621	27438	38	c("NAV2", "CDKN1B", "MARVELD2", "FZD4", "FAM107B", "TPRN", "MKKS", "MYO7A", "KPTN", "ICAM1", "NIPBL", "SLC9A3R1")	0
GO_ESTABLISHMENT_OF_EPITHELIAL_CELL_POLARITY	0.277944	0.463837	-0.447335	-1.16083	13188	15	c("FRMD4B", "SIPA1L3", "FBF1", "EZR", "FRMD4A")	0
GO_EMBRYONIC_DIGIT_MORPHOGENESIS	0.0839458	0.208329	0.516133	1.41531	4499	22	c("FLVCR1", "INTU", "BAX", "ECE1", "BMPR1A")	0
GO_REGULATION_OF_CANONICAL_WNT_SIGNALING_PATHWAY	0.472459	0.648407	0.259267	0.990742	28484	130	c("DDIT3", "PSMB5", "PSMD8", "RBPJ", "PSMB6", "CAV1", "SOX4", "LRRK2", "PSMD4", "PSMB7", "PSMD2", "PSMD1", "PSMB3", "KREMEN1", "PSMA3", "TRPM4", "PSMB4", "FOXO3", "PSMC6", "PSMA6", "RBX1", "XIAP", "PSMA2", "PSMD12", "PSMC1", "PSME2", "VPS35", "PSMD11", "UBC", "TMEM64", "STK3", "PSMD6", "PSMC5", "DAPK3", "PSMC4", "ZBED3", "PSMB2", "PSMC2", "MAD2L2", "PSME4", "PSMD14", "MLLT3", "PIN1", "PSMD7", "PS…	0
GO_T_CELL_ACTIVATION_INVOLVED_IN_IMMUNE_RESPONSE	0.130746	0.281577	0.44506	1.30837	7127	30	c("SLC11A1", "CLEC4D", "CD86", "LY9", "CLEC4E", "RELB", "FCER1G", "LCP1", "BCL3", "TSC1", "RORA")	0
GO_NEGATIVE_REGULATION_OF_LEUKOCYTE_PROLIFERATION	0.544806	0.704503	-0.297635	-0.941785	24658	34	c("GAL", "SPN", "PDCD1LG2", "PELI1", "PRDM1")	0
GO_NECROPTOTIC_PROCESS	0.852446	0.92682	0.266247	0.706432	45396	19	c("MLKL", "TNF", "RIPK3", "LY96", "SIRT2", "CD14", "FAS")	0
GO_NEGATIVE_REGULATION_OF_GLIOGENESIS	0.0964206	0.23084	0.563037	1.40941	5066	15	c("ID2", "TSPO", "ATF5", "CERS2", "DUSP10", "CTNNB1", "SIRT2", "HES1")	0
GO_REGULATION_OF_DEVELOPMENTAL_GROWTH	0.271168	0.456276	0.288077	1.09973	16348	129	c("SPP1", "CSF1", "FLVCR1", "BASP1", "PLXNA1", "IGF1", "PTK2", "SMURF1", "SEMA4D", "RND2", "RBPJ", "LGMN", "POR", "SGPL1", "MTM1", "RTN4", "RAB11A", "VEGFA", "IFRD1")	0
GO_MEMBRANE_DISASSEMBLY	0.00594277	0.0305628	-0.511263	-1.6954	264	42	c("CCNB2", "PLK1", "LPIN1", "VRK1", "CDK1", "CCNB1", "NUP153", "PRKCA", "NUP54", "NUP85", "NUP43", "NUP98", "NUP155", "NUP133", "POM121", "NUP35")	0
GO_CELLULAR_RESPONSE_TO_EXTERNAL_STIMULUS	0.00821669	0.0389591	0.374936	1.47482	505	160	c("RRAGD", "PTGS2", "ADORA2B", "SLC2A1", "HMOX1", "ASNS", "CTSB", "GADD45A", "GABARAPL1", "MTPN", "CDKN1A", "CAV1", "TLR7", "FADS1", "HIF1A", "MDM2", "CPEB4", "PPP1R15A", "DNAJC15", "PMAIP1", "LRRK2", "CYBA", "IMPACT")	0
GO_NADP_METABOLIC_PROCESS	0.0888772	0.217344	0.541301	1.41664	4715	18	c("ME1", "DERA", "CYB5R4", "PGD", "DCXR", "RPE", "KCNAB2", "PRDX5", "TPI1", "H6PD", "PGM2", "FMO2", "TALDO1")	0
GO_POSITIVE_REGULATION_OF_MRNA_PROCESSING	0.147366	0.306724	-0.435715	-1.28313	6778	25	c("CCNB1", "BTG2", "TNRC6B", "TOB1", "TRA2B", "PAF1", "TNRC6C", "HSPA8", "CNOT1", "DAZAP1", "SNRNP70", "PABPC1", "ZFP36")	0
GO_FATTY_ACID_BETA_OXIDATION	0.887319	0.950417	0.229803	0.718038	49113	40	c("IVD", "ACADSB", "ACAD10", "ACADVL", "ACADL", "DECR1", "SESN2", "ECHS1", "ECI1", "ETFA", "CRAT", "CPT2")	0
GO_ACTIN_FILAMENT_BASED_PROCESS	0.835489	0.914522	0.207623	0.856286	53350	237	c("S100A9", "FMNL2", "MYO5A", "MARCKS", "PKP2", "BAIAP2", "FGD6", "ARRB1", "GSN", "ARHGAP6", "EPS8", "DSTN", "PARVB", "ACTG1", "S1PR2", "ANXA1", "SDCBP", "ALDOA", "TNF", "CXCL1", "FMN1", "RALA", "DTNBP1", "TPM1", "PDGFA", "ARAP1", "MICALL2", "CDC42BPA", "TMSB10", "FER", "ARPC2", "TPM4", "ABI2", "IQSEC1", "INF2", "PALLD", "NF2", "CFL2", "LCP1", "CNN2", "SPIRE1", "NPHP1", "PFN1", "MYL6", "ACTR3", "…	0
GO_RESPONSE_TO_FLUID_SHEAR_STRESS	0.0160247	0.0652626	0.595664	1.65127	861	23	c("ASS1", "PTGS2", "PLAU", "P2RX4", "SMAD7")	0
GO_TRANSITION_METAL_ION_TRANSPORT	1.76791e-05	0.000482353	0.619001	2.08278	0	59	c("SLC11A1", "FTH1", "SLC39A2", "SLC31A1", "SLC40A1", "ATP6V1C1", "ATP6V1A", "ATP6V1E1", "SLC39A6", "SLC11A2", "SLC25A37", "ATP6V1G1", "TCIRG1", "ATP6V0C", "STEAP3", "ATP6V0D2", "COX17", "SLC31A2", "ATP6V1D", "ATP6AP1", "TCN2", "ATP6V1H", "ATP6V0B", "SCO1", "ATP6V0D1", "SFXN1", "MCOLN1", "ATP6V0A1", "ATP6V1B2", "ATP6V1F", "SLC30A6", "CLTC", "SCO2")	0
GO_POSITIVE_REGULATION_OF_MUSCLE_CELL_DIFFERENTIATION	0.557404	0.714941	0.305492	0.934387	30625	36	c("MMP14", "RBPJ", "FLOT1", "CD53", "SETD3", "ZFHX3", "MORF4L2", "CTNNA1", "CTNNB1")	0
GO_REGULATION_OF_ADAPTIVE_IMMUNE_RESPONSE	0.148693	0.308384	0.362917	1.23587	8451	63	c("IL7R", "SLC11A1", "CEACAM1", "PYCARD", "PVR", "CD80", "ANXA1", "TNF", "RIPK3", "STX7", "DUSP10", "TRPM4", "FCER1G", "HAVCR2", "HSPD1")	0
GO_PHOSPHATIDYLINOSITOL_BIOSYNTHETIC_PROCESS	0.952949	0.983994	0.19827	0.700033	54927	78	c("CDS1", "PI4K2B", "PI4KA", "MTM1", "PIK3CB", "IMPA1", "PIGG", "PLAUR", "MTMR2", "SACM1L", "PI4K2A", "PIGQ", "PIKFYVE", "ARF1", "PIP4K2C", "PIGK", "PIGN", "PIP5K1A", "SLC27A1")	0
GO_RESPONSE_TO_CORTICOSTEROID	5.17375e-05	0.000711635	0.569164	2.03489	2	84	c("CCL2", "ARG1", "ASS1", "PTGS2", "PTAFR", "CCND1", "SOCS3", "IGF1", "ANXA3", "IL1RN", "GOT1", "AGL", "BAX", "CDKN1A", "CAV1", "HIF1A", "AHR", "ANXA1", "SMYD3", "TNF", "UBE2L3", "PLA2G4A", "GBA", "SDC1", "ABCG2")	0
GO_SODIUM_ION_TRANSMEMBRANE_TRANSPORT	0.725266	0.834417	-0.295839	-0.814752	33903	19	SLC9A4	0
GO_PROTEIN_UBIQUITINATION_INVOLVED_IN_UBIQUITIN_DEPENDENT_PROTEIN_CATABOLIC_PROCESS	0.170127	0.336333	-0.296149	-1.16433	6972	106	c("AURKA", "UBE2C", "AURKB", "UHRF1", "PLK1", "CDC20", "CDK1", "CCNB1", "BUB1B", "MAD2L1", "KLHL25")	0
GO_CELL_PROJECTION_ASSEMBLY	0.29982	0.483827	0.286157	1.08351	17984	122	c("EMP1", "FGD6", "PMP22", "KIF3A", "VCL", "INTU", "VAV3", "HSPB11", "TMEM237", "PARVB", "BBS5", "S1PR2", "AHI1", "SDCBP", "EMP3", "ATP6V1D", "PDGFA", "TSGA10", "MAP4K4", "RPGR", "BBIP1", "ATP6V0D1")	0
GO_REGULATION_OF_PROTEIN_IMPORT_INTO_NUCLEUS_TRANSLOCATION	0.160401	0.324734	-0.48895	-1.28906	7572	16	c("BRCA1", "CDK1", "TMEM173", "IL6", "MAVS")	0
GO_PROTEIN_MATURATION	0.00380284	0.022357	0.396118	1.54182	231	149	c("S100A9", "CYFIP2", "BOK", "XDH", "S100A8", "PYCARD", "MMP14", "CTSS", "BAX", "LGMN", "ECE1", "TSPAN5", "ATP6AP2", "SLC11A2", "AGA", "CTSZ", "ERO1L", "PMAIP1", "RPS27L", "TNF", "BID", "PMPCB", "SRGN", "HSPE1", "DNAJA3", "CAPN2", "AIP", "FXN", "ISCU", "CYCS", "PITRM1", "PMPCA", "CLN5", "RHBDF2", "UQCRC2", "MIPEP", "IFI27", "TMEM208", "HSPD1", "UQCRC1", "IMMP1L", "ISCA2", "FKBP1A", "FURIN", "AFG3…	0
GO_PROTEIN_N_LINKED_GLYCOSYLATION	0.484639	0.656129	0.29736	0.981252	27227	53	c("ST6GALNAC4", "ST8SIA4", "ST3GAL1", "MCFD2", "MGAT5", "EDEM1", "LMAN1", "ENTPD5", "B4GALT1", "B4GALT7", "STT3B", "ST6GALNAC6", "CCDC126", "DAD1")	0
GO_ANAPHASE_PROMOTING_COMPLEX_DEPENDENT_CATABOLIC_PROCESS	0.106385	0.24311	-0.341742	-1.26083	4536	73	c("AURKA", "UBE2C", "AURKB", "PLK1", "CDC20", "CDK1", "CCNB1", "BUB1B", "MAD2L1", "PSMB9", "PSMB10")	0
GO_VESICLE_ORGANIZATION	0.0393348	0.120992	0.33419	1.32586	2433	171	c("RAB34", "STX11", "SNAP47", "VAV3", "SNX7", "SNX8", "LYST", "CAV1", "VPS37B", "CAV2", "CTSZ", "TRAPPC2", "EEA1", "VTI1B", "MCFD2", "VAMP4", "ANKRD28", "DTNBP1", "SRGN", "STX7", "STX8", "SNX12", "STX3", "LMAN1", "VTI1A", "SNX18", "VAPA", "SEC16A", "TRAPPC6B", "TRAPPC2L", "VPS11", "SAR1B", "VAPB", "TRAPPC4", "SNAP29", "TSG101", "SEC22C", "VPS37A", "AGFG1", "ARF1", "VPS33B", "CHMP6", "CHMP2A", "GO…	0
GO_POSITIVE_REGULATION_OF_BINDING	0.34562	0.527629	0.297227	1.0608	20028	83	c("TRIB3", "PLK2", "ARRB1", "IGF1", "FLOT1", "CAV1", "ENO1", "LRRK2", "HIPK2", "AKTIP", "PLAUR", "TRIM6", "CALM3", "DPH3", "NME1", "MAPRE3", "PLXND1", "EDF1", "FKBP1A", "DERL1", "CALM1")	0
GO_NEGATIVE_REGULATION_OF_ERBB_SIGNALING_PATHWAY	0.902886	0.961598	0.229103	0.692145	49423	34	c("LGMN", "PTPRJ", "STAM", "AP2M1", "UBC", "AP2A1", "AP2B1", "SH3KBP1", "STAM2", "RNF126")	0
GO_POSITIVE_REGULATION_OF_CELLULAR_AMIDE_METABOLIC_PROCESS	0.49744	0.666913	0.27863	0.975245	28566	74	c("THBS1", "PTAFR", "SOX4", "PPP1R15A", "IMPACT", "UHMK1", "RPS27L", "TNF", "TARBP2", "C1QBP", "PLA2G6", "RBMS3", "UPF3B", "EIF2B5", "BCL3", "CDK4")	0
GO_EMBRYONIC_SKELETAL_SYSTEM_DEVELOPMENT	0.548116	0.706277	0.314505	0.938003	29959	32	c("NDST1", "FLVCR1", "MMP14", "TAPT1")	0
GO_CELLULAR_RESPONSE_TO_BIOTIC_STIMULUS	0.00165541	0.0121591	0.445045	1.6528	97	107	c("CCL2", "ARG1", "ASS1", "CCR5", "CCL3", "PLAU", "PTAFR", "CXCL16", "PLSCR4", "TREM2", "DDIT3", "CD36", "CD86", "PYCARD", "TSPO", "HIF1A", "CD80")	0
GO_RNA_STABILIZATION	0.602914	0.74749	0.320939	0.898672	32528	24	c("SLC11A1", "MAPKAPK2")	0
GO_REGULATION_OF_CELL_MORPHOGENESIS_INVOLVED_IN_DIFFERENTIATION	0.441121	0.620206	0.258671	1.00596	26910	148	c("SPP1", "MARCKS", "BAIAP2", "PLXNA1", "PTK2", "SEMA4D", "RND2", "LIMS1", "LRRK2", "SDCBP", "LRP8", "RTN4", "ITGB1BP1", "RAB11A", "VEGFA", "IFRD1", "SMAD7", "C1QBP", "PLXNB2", "BHLHB9", "CUX1", "GOLGA4", "ARPC2", "PDLIM5", "MAP2K2", "PLXND1", "GLIPR2", "BRAF")	0
GO_POSITIVE_REGULATION_OF_REACTIVE_OXYGEN_SPECIES_BIOSYNTHETIC_PROCESS	0.0163856	0.065904	0.558358	1.62881	890	29	c("ASS1", "PTGS2", "ITGB2", "CYBA", "P2RX4", "TNF")	0
GO_ALPHA_AMINO_ACID_METABOLIC_PROCESS	1.67524e-05	0.000482353	0.556711	2.09938	0	119	c("ARG1", "ASS1", "SLC6A8", "ARG2", "ASNS", "IVD", "GCAT", "GCLM", "AHCYL1", "MTHFD2", "GOT1", "MPST", "MCCC1", "CKB", "ADSSL1", "AZIN1", "CRTAP", "ERO1L", "GCH1", "GCLC", "AHCYL2", "ODC1", "GGH", "PFAS", "NMNAT3", "ADI1", "ATPIF1", "HIBADH", "APIP", "GSTZ1", "ALDH4A1", "SARS", "P4HA1", "DLD", "ALDH7A1", "CTPS2", "SMS")	0
GO_ADULT_BEHAVIOR	0.209107	0.385678	0.387733	1.19858	11525	38	c("NPY", "ID2", "CSTB", "EPS8", "USP46", "HIPK2", "MAFG", "FXN", "NPC1", "CLN8", "TSC1", "TBCE", "APP")	0
GO_SPINDLE_LOCALIZATION	0.000152882	0.00172792	-0.672217	-2.03717	6	28	c("NDC80", "ASPM", "NUSAP1", "ESPL1", "SPAG5", "CENPA", "NDE1", "SPRY1")	0
GO_CELLULAR_RESPONSE_TO_ORGANIC_CYCLIC_COMPOUND	0.0279615	0.0954752	0.313604	1.30882	1804	264	c("CCL2", "INHBA", "ARG1", "ASS1", "PTGS2", "CCL3", "PLAU", "MSR1", "PTAFR", "MGMT", "IGF1", "AQP9", "LGALS1", "SERPINB9", "FLOT1", "CAV1", "HIF1A", "AHR", "MDM2", "PPP1R15A", "LRRK2", "CYBA", "P2RX4", "IMPACT", "ANXA1", "SMYD3", "LRP8", "TNF", "SLC16A1", "ABHD2", "MSN", "UBE2L3", "TARBP2")	0
GO_POSITIVE_REGULATION_OF_CYTOKINE_PRODUCTION_INVOLVED_IN_IMMUNE_RESPONSE	0.290514	0.47512	0.445298	1.14929	15355	17	c("CD74", "CD36", "MIF", "TRIM6", "FCER1G")	0
GO_RESPONSE_TO_ENDOPLASMIC_RETICULUM_STRESS	0.00170734	0.0124465	0.396236	1.57858	105	177	c("CCL2", "TRIB3", "ASNS", "THBS1", "CCND1", "DDIT3", "CREB3L1", "TPP1", "ATF6", "FLOT1", "BAX", "RHBDD1", "ERO1L", "PPP1R15A", "PMAIP1", "ASNA1", "AARS", "SCAMP5", "TATDN2", "MBTPS2", "ATP2A2", "COL4A3BP", "TRIM13", "EDEM1", "CCDC47", "PLA2G6", "JKAMP", "ATF3", "ATP6V0D1", "SEC61A2", "CASP4", "VAPB", "PSMC6", "TMX3", "EIF2B5", "AUP1", "DERL1", "ACADVL", "PSMC1", "WIPI1", "TMEM33", "BBC3", "STT3B…	0
GO_CELLULAR_RESPONSE_TO_LIGHT_STIMULUS	0.30954	0.493486	0.330196	1.0964	17397	55	c("PTGS2", "BAX", "CDKN1A", "RHBDD1", "HIF1A", "MDM2", "PPP1R15A", "IMPACT")	0
GO_PLATELET_ACTIVATION	0.171623	0.338608	0.331911	1.19308	9977	87	c("PDPN", "SLC7A11", "ARRB1", "DGKH", "VWF", "VCL", "CLEC1B", "VAV3", "METAP1", "ACTG1", "PIK3CB", "ACTB", "CD9", "FCER1G", "C1GALT1C1", "GNA13", "DGKQ", "DGKZ", "MYL12A", "RHOB")	0
GO_CYTOSKELETON_ORGANIZATION	3.22716e-05	0.000500553	-0.346724	-1.6249	0	460	c("CORO6", "SYNE2", "NDC80", "ASPM", "ANLN", "KIF2C", "KIF23", "PRC1", "NUSAP1", "AURKA", "ESPL1", "KIF11", "BIRC5", "SPAG5", "RACGAP1", "AURKB", "NEK2", "STIL", "TACC3", "PLK1", "STMN1", "FBXO5", "CENPA", "BRCA1", "KIF20A", "TPX2", "BRCA2", "CNTLN", "HAUS4", "PPP1R9A", "FIGNL1", "CDK1", "CEP57L1", "TTLL5", "SPC25", "DIAPH3", "RCC1", "PLK4", "ARHGAP26", "CCNB1", "RHOF", "SSH2", "MSRB2", "DPYSL2",…	0
GO_NUCLEOTIDE_BINDING_DOMAIN_LEUCINE_RICH_REPEAT_CONTAINING_RECEPTOR_SIGNALING_PATHWAY	0.97863	0.99908	0.193235	0.541084	52799	24	c("IKBKG", "RIPK2", "UBC", "CHUK", "IRAK2", "TRAF6", "NFKBIA", "RNF34", "IRAK1", "UBB", "RPS27A")	0
GO_TRANSCRIPTION_COUPLED_NUCLEOTIDE_EXCISION_REPAIR	0.145891	0.304628	-0.331323	-1.21376	6250	70	c("RPA2", "RFC5", "LIG1", "RFC3", "POLD1", "RPA1", "RFC4", "POLD2", "RPA3", "POLD4", "POLR2A", "POLR2D", "PCNA", "POLR2H", "POLR2J", "ERCC4", "USP7")	0
GO_MATURATION_OF_SSU_RRNA	0.997142	1	-0.154272	-0.502931	44657	39	c("DIEXF", "LSM6", "ABT1", "RCL1", "UTP3", "UTP14A", "TSR2", "EMG1", "NOC4L", "MRPS9", "WDR3", "RPS14", "KRR1", "NGDN", "NOB1", "RRP36", "DCAF13", "WDR46", "UTP23", "PWP2", "NOP14", "UTP6", "FCF1", "NOL11", "RPS8", "RRS1", "MRPS11", "HEATR1", "RPS16", "RPSA", "MPHOSPH10", "BYSL", "RPS24", "UTP18", "RPS21", "TBL3", "UTP20", "SRFBP1", "RPS19")	0
GO_RESPONSE_TO_WOUNDING	1.543e-05	0.000482353	0.44963	1.88278	0	272	c("CCL2", "ARG1", "SLC11A1", "MMP12", "HPSE", "PAPSS2", "PDPN", "CEACAM1", "PLAU", "NINJ1", "HMOX1", "AHNAK2", "SDC4", "HBEGF", "FABP5", "SLC7A11", "ARRB1", "DGKH", "CTSB", "IGF1", "VWF", "VCL", "CD36", "S100A8", "MYOF", "CLEC1B", "LGALS1", "VAV3", "GSN", "RHOC", "DCN", "BAX", "IL1A", "MTPN", "TSPO", "CAV1", "HIF1A", "LYVE1", "METAP1", "ANXA5", "ACTG1", "P2RX4", "ANXA1", "ADAM15", "PROCR", "PIK3C…	0
GO_NON_CANONICAL_WNT_SIGNALING_PATHWAY	0.0935612	0.225848	0.35638	1.28533	5451	89	c("PRICKLE2", "SMURF1", "PSMB5", "PSMD8", "PSMB6", "PSMD4", "PSMB7", "PSMD2", "PSMD1", "CALM3", "PSMB3", "PSMA3", "PSMB4", "PSMC6", "PSMA6", "PFN1", "CALM1", "AP2M1", "PSMA2", "PSMD12", "CLTC", "PSMC1", "CTNNB1", "PSME2", "PSMD11", "UBC", "GNB1", "PPP3R1", "AP2A1", "AP2B1", "PSMD6", "PSMC5", "PSMC4", "PSMB2", "PSMC2", "PSME4", "PSMD14", "PSMD7", "PSMA5", "CALM2")	0
GO_NEGATIVE_REGULATION_OF_LEUKOCYTE_MEDIATED_IMMUNITY	0.00242804	0.0162389	0.656237	1.83755	130	24	c("IL7R", "CEACAM1", "HMOX1", "CD300A", "LGALS9", "SERPINB9", "BST2", "CD84")	0
GO_NEGATIVE_REGULATION_OF_CELL_GROWTH	0.0503128	0.144712	0.390053	1.38027	2902	79	c("INHBA", "SPP1", "OSGIN1", "SEMA4D", "PSRC1", "DCUN1D3", "BST2", "CDKN1A", "NME6", "ENO1", "SERTAD2", "ADAM15", "RTN4", "IFRD1", "PPP2R1A", "PTPRJ", "NDUFA13")	0
GO_PROTEIN_SECRETION	0.640839	0.775417	0.268902	0.892878	36018	55	c("MYO5A", "CD36", "IL1RN", "RBPJ", "ANXA1", "STEAP3", "CYB5R4", "ARFGAP3")	0
GO_ASSOCIATIVE_LEARNING	0.867626	0.938427	-0.23991	-0.727054	39725	28	c("ADCY3", "PPT1", "BTG2", "DEAF1")	0
GO_NEGATIVE_REGULATION_OF_CELLULAR_CATABOLIC_PROCESS	0.222529	0.400553	-0.290749	-1.12776	9177	98	c("LEPR", "CENPF", "BUB1", "PBK", "PLK1", "ATP2B4", "APOC1", "HFE", "BUB1B", "MAD2L1", "TOB1", "TERF1")	0
GO_REGULATION_OF_RESPONSE_TO_EXTRACELLULAR_STIMULUS	0.00817194	0.0388229	0.396299	1.5112	491	128	c("NPY", "ATP6V1C1", "ATP6V1A", "DCN", "ATP6V1E1", "TSPO", "HIF1A", "ATP6V1G1", "LRRK2", "ATP6V0C", "HAX1", "MTM1", "RAB3GAP2", "EXOC4", "ATP6V0D2", "SQSTM1", "ATP6V1D", "GBA", "GAPDH", "TRIM13", "ATP13A2", "ATP6V1H", "ATP6V0B", "ATP6V0D1", "NPC1", "ATP6V0A1", "FEZ2", "ATP6V1B2", "SPTLC1", "SCOC", "TSC1", "RIPK2", "PIKFYVE", "VPS35", "ATG7")	0
GO_COFACTOR_TRANSPORT	0.0301199	0.100722	0.62681	1.59451	1589	16	c("PDPN", "FLVCR1", "SLC19A2", "SLC5A6", "SLC48A1", "ABCG2")	0
GO_POSITIVE_REGULATION_OF_FAT_CELL_DIFFERENTIATION	0.334097	0.517568	0.384745	1.09607	18093	26	c("PTGS2", "ID2", "IGF1", "SH3PXD2B")	0
GO_NEGATIVE_REGULATION_OF_PROTEIN_POLYMERIZATION	0.536818	0.697577	0.331486	0.94434	29072	26	c("GSN", "CAPG", "EPS8", "VDAC2", "EML2", "PFN1", "TWF1", "SGK1", "TBCD", "CAPZA1", "CAPZB")	0
GO_NEGATIVE_REGULATION_OF_REACTIVE_OXYGEN_SPECIES_METABOLIC_PROCESS	0.34391	0.526277	0.3891	1.08953	18554	24	c("GLA", "TSPO", "CAV1", "HIF1A", "HK2")	0
GO_REGULATION_OF_PROTEIN_DEACETYLATION	0.661766	0.789671	-0.291796	-0.86754	30337	26	c("TRPS1", "PRKD2", "SKI", "JDP2", "AKAP8", "BCL6", "KDM5A", "NIPBL", "EP300", "FRY", "FNTA", "MAPK8", "CAMK2D", "TADA3", "BRMS1")	0
GO_POSITIVE_REGULATION_OF_DNA_TEMPLATED_TRANSCRIPTION_INITIATION	0.944674	0.979942	-0.223776	-0.6083	44342	18	c("SETX", "PAXIP1", "CREB1", "IRF8", "TAF1")	0
GO_PHOSPHOLIPID_DEPHOSPHORYLATION	0.873196	0.94096	-0.250414	-0.698918	40710	20	c("MTMR7", "INPP5K")	0
GO_METAL_ION_TRANSPORT	1.59903e-05	0.000482353	0.441347	1.77599	0	192	c("NPY", "SLC11A1", "KCNN4", "SLC6A8", "SLC22A4", "CCR5", "CCL3", "FTH1", "MCOLN2", "SLC39A2", "SLC31A1", "SLC40A1", "DDIT3", "ATP6V1C1", "MCU", "TPCN2", "ATP6V1A", "ATP6V1E1", "NIPA1", "SLC39A6", "CAV1", "SLC5A6", "SLC11A2", "SLC25A37", "ERO1L", "ATP6V1G1", "TCIRG1", "ANXA5", "ATP6V0C", "STEAP3", "SLC20A1", "TMEM38B", "SLC3A2", "ATP6V0D2", "COX17", "NDFIP2", "SLC31A2", "ATP6V1D", "CCR1", "ATP6AP…	0
GO_INSULIN_SECRETION	0.453996	0.632069	0.39535	1.00571	23965	16	c("MYO5A", "IL1RN", "ANXA1", "CYB5R4")	0
GO_POSITIVE_REGULATION_OF_FIBROBLAST_PROLIFERATION	0.324586	0.508593	0.377055	1.09993	17649	29	c("CD74", "S100A6", "IGF1", "CDKN1A", "LIG4", "MIF", "PDGFA")	0
GO_NECROTIC_CELL_DEATH	0.730437	0.837246	0.285925	0.814547	39558	26	c("ALKBH7", "BAX", "MLKL", "TNF", "RIPK3", "LY96", "SIRT2", "CD14", "FAS")	0
GO_REGULATION_OF_MAST_CELL_ACTIVATION_INVOLVED_IN_IMMUNE_RESPONSE	0.0185614	0.0720333	0.596957	1.63695	994	22	c("ADORA2B", "HMOX1", "CD300A", "LGALS9", "CD84", "FER", "FCER1G")	0
GO_POSITIVE_REGULATION_OF_INTRACELLULAR_PROTEIN_TRANSPORT	0.436642	0.615988	0.257346	1.00753	26773	155	c("CCL2", "PTGS2", "CYB5R1", "BCAP31", "IGF1", "LGALS9", "PSMD8", "BMPR1A", "TLR7", "MDM2", "TNF", "IPO5", "ITGB1BP1", "UBE2L3", "ITGAX", "PSMB7", "MICALL2", "EDEM1")	0
GO_CHROMOSOME_LOCALIZATION	2.25642e-05	0.000482353	-0.649012	-2.17105	0	44	c("KIF2C", "BIRC5", "DLGAP5", "CDCA5", "CENPF", "CEP55", "CDCA8", "KIF22", "CENPE", "BRCA2", "CCNB1", "NDE1")	0
GO_POSITIVE_REGULATION_OF_ADENYLATE_CYCLASE_ACTIVITY	0.57605	0.727484	0.363756	0.910564	30271	15	c("ADORA2B", "TIMP2", "CALM3", "CALM1")	0
GO_POSITIVE_REGULATION_OF_NEURON_DIFFERENTIATION	0.292502	0.476767	-0.266064	-1.07345	11659	126	c("CPNE5", "ECT2", "EZH2", "ZEB1", "PPP1R9A", "AKAP5", "RARA", "ENC1", "ARSB", "IL6", "ZMYND8", "FES", "CAMK1D", "SETX", "MARK2", "NCOA1", "FMR1", "SKIL", "TCF3", "TWF2")	0
GO_EMBRYONIC_SKELETAL_SYSTEM_MORPHOGENESIS	0.320356	0.505849	0.405591	1.11219	17172	22	c("NDST1", "FLVCR1", "MMP14")	0
GO_ACTIVATION_OF_GTPASE_ACTIVITY	0.745673	0.847776	-0.248806	-0.835903	32998	45	c("ECT2", "SYDE2", "TBC1D4", "DOCK7", "TBC1D9B", "RUNDC1", "TBC1D5", "PTK2B", "TAX1BP3", "BCAS3", "RCC2", "TBC1D2B", "RHOG", "TBC1D9", "TBC1D15", "USP6NL", "TBC1D14", "TBC1D8B")	0
GO_INOSITOL_PHOSPHATE_METABOLIC_PROCESS	0.112066	0.252647	-0.39924	-1.30154	5018	39	c("PLD4", "MTMR7", "IMPA2", "PLCB1", "INPP1", "INPP5K", "ITPKB", "SCP2")	0
GO_T_CELL_HOMEOSTASIS	0.865969	0.936982	-0.246371	-0.718437	39876	24	c("CCNB2", "BCL2L11", "CORO1A")	0
GO_REGULATION_OF_RECEPTOR_ACTIVITY	0.66434	0.790701	0.267762	0.877254	37218	51	c("MYO5A", "PLAU", "CAV1", "HTT", "SRI", "CALM3", "STOM", "FKBP1A", "CALM1", "SRA1", "APP", "FKBP1B", "SERPINE1", "ADAM17")	0
GO_HISTONE_METHYLATION	0.166359	0.332035	-0.349163	-1.20852	7298	52	c("EZH2", "SUV39H1", "CHD5", "HIST1H1E", "SETD1B", "MEN1", "SETD2", "ARID4A", "ASH1L", "NSD1", "PAXIP1", "ARID4B", "PRDM2", "EHMT2", "KDM6A")	0
GO_CELLULAR_RESPONSE_TO_FLUID_SHEAR_STRESS	0.00304466	0.0189222	0.729347	1.82572	159	15	c("ASS1", "PTGS2", "PLAU", "KLF2")	0
GO_POSITIVE_REGULATION_OF_TRANSPORTER_ACTIVITY	0.448664	0.628297	0.336804	1.00451	24523	32	c("PTAFR", "S100A1", "CTSS", "GLRX", "HTT", "CALM3")	0
GO_POSITIVE_REGULATION_OF_TRANSCRIPTION_FACTOR_IMPORT_INTO_NUCLEUS	0.561338	0.716352	0.315412	0.927232	30602	30	c("PTGS2", "LGALS9", "TLR7", "TNF")	0
GO_ALPHA_BETA_T_CELL_DIFFERENTIATION	0.484897	0.656129	-0.335998	-0.979796	22328	24	c("BMX", "IL6", "SLAMF6", "HMGB1", "FOXP1", "SEMA4A", "IRF1", "BATF", "FUT7")	0
GO_PEPTIDYL_SERINE_MODIFICATION	0.0245834	0.0866811	-0.363929	-1.40912	1014	97	c("AURKA", "AURKB", "CLSPN", "PLK1", "VRK1", "CDK1", "RPS6KA5", "CCNB1", "MAP4K1", "NAA10", "PDK3", "CLK1", "STK38", "CDK2", "PRKD2", "EIF2AK3", "TGFBR1", "MKNK1", "CHEK2")	0
GO_CELLULAR_RESPONSE_TO_EXTRACELLULAR_STIMULUS	0.0571572	0.158338	0.352735	1.32573	3403	116	c("RRAGD", "ADORA2B", "SLC2A1", "HMOX1", "ASNS", "GABARAPL1", "CDKN1A", "CAV1", "FADS1", "MDM2", "CPEB4", "PPP1R15A", "DNAJC15", "PMAIP1", "LRRK2", "IMPACT")	0
GO_NEGATIVE_REGULATION_OF_RESPONSE_TO_DNA_DAMAGE_STIMULUS	0.532371	0.694911	0.314226	0.949313	29141	34	c("CD74", "MDM2", "BCL2L1", "MIF")	0
GO_TRNA_METABOLIC_PROCESS	0.476551	0.649267	0.257628	0.988661	28827	134	c("PPA1", "PSTK", "FARSB", "AARS", "EPRS", "MRPL39", "CARS", "RARS", "RPP40", "SARS", "TYW5", "NARS", "EEF1E1", "WARS", "DDX1", "RPP30", "FAM98B", "MOCS3", "TARS2", "THG1L", "TRMT12", "IARS", "EXOSC9", "CDK5RAP1", "YARS2", "YARS", "UBA5", "ALKBH8", "AIMP1", "MARS", "GTF3C6", "HSD17B10", "TRMU", "PUSL1", "DUS1L", "TRDMT1", "FDXACB1", "NARS2", "GTF3C3")	0
GO_POSITIVE_REGULATION_OF_LOCOMOTION	1.59609e-05	0.000482353	0.44108	1.77852	0	195	c("CCL2", "CCL7", "C3AR1", "ADAM8", "PTGS2", "MET", "CCL3", "CSF1", "PLAU", "CCL4", "CD74", "HBEGF", "THBS1", "PTAFR", "PLA2G7", "IGF1", "CXCL16", "PTK2", "CCBE1", "ANXA3", "SEMA4D", "LGALS9", "LGALS1", "PYCARD", "MMP14", "CD274", "LGALS3", "HIF1A", "SASH1", "SDCBP", "TNF", "CXCL1", "ITGB1BP1", "NRP2", "CCR1", "PDGFA", "RAB11A", "VEGFA")	0
GO_REGULATION_OF_DENDRITE_MORPHOGENESIS	0.207764	0.383686	0.398127	1.20279	11372	34	c("MARCKS", "BAIAP2", "SEMA4D", "LRRK2", "LRP8", "BHLHB9", "CUX1", "PDLIM5")	0
GO_MAMMARY_GLAND_EPITHELIUM_DEVELOPMENT	0.00176606	0.0126843	0.670353	1.85832	94	23	c("CSF1", "CCND1", "ID2", "MGMT", "HIF1A")	0
GO_NEGATIVE_REGULATION_OF_VIRAL_PROCESS	0.14346	0.301212	0.385439	1.25793	8025	50	c("CCL3", "CCL4", "ISG15", "GSN", "BST2", "IFITM2", "TNF", "TRIM35", "TRIM13", "TRIM6", "IFITM3", "VAPA", "VAPB", "SRPK2")	0
GO_ERYTHROCYTE_HOMEOSTASIS	0.00173823	0.0125462	0.551798	1.78694	96	48	c("INHBA", "HMOX1", "FLVCR1", "ID2", "PRDX1", "EPAS1", "SLC11A2", "MAEA", "HIPK2", "VEGFA", "NFE2L1", "ATPIF1", "RB1", "SFXN1", "RPS19")	0
GO_RESPONSE_TO_HEAT	0.00655076	0.032653	0.509981	1.67083	366	51	c("CCL2", "HMOX1", "THBS1", "SOCS3", "IGF1", "MYOF", "IL1A", "CDKN1A", "GCLC", "CLPB", "PLA2G4A", "DNAJA3", "EIF2B3")	0
GO_I_KAPPAB_KINASE_NF_KAPPAB_SIGNALING	0.364717	0.547509	0.315572	1.0555	20584	57	c("NLRC3", "IRAK1BP1", "IKBKG", "TLR7", "TNF", "RIPK3", "RELB", "NKIRAS1", "TIFA", "LY96", "TANK", "BCL3", "RIPK2", "UBC", "CD14", "NFKB2")	0
GO_REGULATION_OF_KINASE_ACTIVITY	0.322812	0.507474	-0.221472	-1.03367	10114	439	c("FLT1", "UBE2C", "PKMYT1", "CCNA2", "CLSPN", "C5AR1", "ECT2", "CDKN3", "PLK1", "EZH2", "CDKN2C", "ATP2B4", "CENPE", "PDGFC", "TPX2", "CXCL10", "PPP1R9A", "CKS2", "CDK1", "ADARB1", "CKS1B", "RBL1", "GMFG", "PDCD4", "CDKN1B", "RASSF2", "MAP4K1", "NOD1", "MAP3K5", "ADCY3", "CDC25B", "DUSP5", "MAP4K2", "FPR1", "DEPTOR", "INPP5K", "IL6", "SPRY1", "CCND3", "ANG", "UNC119", "MADD", "PIK3R6", "FZD4", "…	0
GO_NEGATIVE_REGULATION_OF_CELLULAR_RESPONSE_TO_INSULIN_STIMULUS	0.272181	0.457189	0.438652	1.16387	14494	19	c("SOCS3", "PTPRE", "PID1", "LMBRD1", "PRKAA1", "TSC1", "IL1B", "TSC2")	0
GO_MYELOID_LEUKOCYTE_DIFFERENTIATION	0.14885	0.308491	0.370388	1.24257	8408	58	c("CSF1", "FAM20C", "LGALS9", "CD86", "RBPJ", "PIR", "TNF", "OSTM1", "VEGFA", "TNFSF9", "RELB")	0
GO_PEROXISOME_ORGANIZATION	0.999825	1	-0.122258	-0.373418	45617	29	c("SCP2", "ABCD1", "ACOX1", "ACBD5", "PEX6")	0
GO_DNA_STRAND_ELONGATION_INVOLVED_IN_DNA_REPLICATION	2.1716e-05	0.000482353	-0.746843	-2.17785	0	24	c("DNA2", "LIG1", "GINS2", "PRIM1", "POLA1", "GINS1", "POLA2", "RFC3", "FEN1", "POLD1", "PRIM2", "RFC4", "POLD2", "POLD4", "GINS4", "RNASEH2A", "PCNA")	0
GO_SINGLE_ORGANISM_CELL_ADHESION	0.00047527	0.00444195	0.391284	1.5952	29	214	c("IL7R", "ADAM8", "SLC11A1", "MAFB", "PDPN", "S100A9", "CLEC4D", "CYFIP2", "PKP2", "CD74", "NLRC3", "SLC7A11", "CD93", "VCL", "SEMA4D", "FBLIM1", "OLR1", "S100A8", "CD86", "ITGB2", "BAX", "LY9", "SOX4", "VMP1", "LIG4", "METAP1", "CD80", "ACTG1", "LAMC1", "ANXA1", "TNF", "PIK3CB", "AKIP1", "RIPK3", "MSN", "CLEC4E", "ITGAX", "MICALL2", "DNAJA3", "ACTB")	0
GO_POLYOL_METABOLIC_PROCESS	0.216308	0.393584	-0.32584	-1.15561	9395	59	c("PLD4", "MTMR7", "IMPA2", "PLCB1", "DGAT2", "INPP1", "INPP5K", "SLC5A3", "ITPKB", "SCP2", "GK", "SGPP1")	0
GO_APICAL_JUNCTION_ASSEMBLY	0.593146	0.73906	-0.302892	-0.909552	27209	27	c("CLDN1", "ECT2", "MARVELD2", "F11R")	0
GO_LYMPHOCYTE_HOMEOSTASIS	0.721262	0.832194	0.272507	0.833498	39628	36	c("SLC40A1", "BAX", "HIF1A", "PMAIP1", "RIPK3", "DNAJA3")	0
GO_NEGATIVE_REGULATION_OF_RNA_SPLICING	0.272955	0.457537	-0.4024	-1.14914	12663	22	c("SRSF4", "ACIN1", "HNRNPA2B1", "SRSF7", "SRSF9", "U2AF2", "SRSF10", "SRSF6", "PTBP1", "SFSWAP", "HNRNPK")	0
GO_CELL_CYCLE_PHASE_TRANSITION	2.70175e-05	0.000482353	-0.511347	-2.19931	0	202	c("AURKA", "BIRC5", "UBE2C", "PKMYT1", "CDCA5", "FOXM1", "NEK2", "RRM2", "CDKN3", "CCNB2", "PLK1", "FBXO5", "MCM7", "CDKN2C", "MCM10", "MELK", "TPX2", "RPA2", "HAUS4", "CDK1", "CDC45", "MCM5", "HMMR", "RCC1", "PLK4", "CCNB1", "PLCB1", "MCM4", "PRIM1", "POLA1", "MCM3", "DHFR", "CDKN1B", "TIMELESS", "CDC25B", "BUB1B", "SDCCAG8", "NDE1", "HAUS6", "TYMS", "TIPIN", "POLA2", "KLF11", "ORC6", "E2F1", "M…	0
GO_TISSUE_MORPHOGENESIS	0.00153932	0.0115093	0.380464	1.54437	96	206	c("INHBA", "MMP12", "MET", "CSF1", "CEACAM1", "PKP2", "SDC4", "HBEGF", "PLXNA1", "SOCS3", "VCL", "INTU", "MMP14", "RHOC", "RBPJ", "TXNRD1", "BAX", "BMPR1A", "HIF1A", "MDM2", "SOX4", "CTSZ", "BBS5", "PRKX", "AHI1", "GLMN", "PROM1", "TWSG1", "EXOC4", "HIPK2", "FMN1", "RALA", "MSN", "TPM1", "VEGFA", "SMAD7")	0
GO_ENDOSOME_TO_LYSOSOME_TRANSPORT	0.0244903	0.0865643	0.51283	1.55926	1342	35	c("LYST", "MTM1", "DENND3", "HOOK2", "AKTIP", "STX8", "VPS11", "SNX16", "MGRN1", "SNX27", "TSG101", "RHOB", "HMGXB4", "VPS33B")	0
GO_MRNA_PROCESSING	2.99294e-05	0.000483617	-0.38444	-1.75477	0	346	c("ADARB1", "PSIP1", "LUC7L3", "METTL14", "LSM5", "CPSF4", "HNRNPH1", "DDX46", "SETX", "PAN2", "USP49", "PPIL1", "SFPQ", "NUDT21", "ZCCHC8", "MAGOHB", "SRSF1", "RBMXL1", "HNRNPU", "LSM11", "CLP1", "MBNL3", "HNRNPUL1", "DCPS", "RBM4B", "SRSF2", "PAN3", "RBM15", "SRRT", "SLBP", "HNRNPA1", "TRA2B", "LSM6", "PRPF4B", "SRSF4", "SNRPG", "SNUPN", "PCF11", "SRSF3", "CDC40", "PAF1", "TTF2", "XRN2", "DHX9"…	0
GO_REGULATION_OF_PROTEIN_OLIGOMERIZATION	0.598247	0.743601	-0.345691	-0.897064	28387	15	c("BMF", "BCL2L11")	0
GO_HEME_METABOLIC_PROCESS	0.0155042	0.0634083	0.59725	1.65567	833	23	c("HMOX1", "BLVRB", "TSPO", "SLC11A2", "HMOX2", "COX10", "NFE2L1", "ATPIF1", "FXN", "FECH")	0
GO_CELLULAR_RESPONSE_TO_CARBOHYDRATE_STIMULUS	0.510877	0.677144	0.303892	0.963123	28392	43	c("PLAU", "LGALS1", "HIF1A", "SOX4", "PPP1R15A", "CYBA")	0
GO_POSITIVE_REGULATION_OF_VASCULATURE_DEVELOPMENT	0.0232365	0.0843025	0.448014	1.51232	1315	60	c("C3AR1", "PTGS2", "HMOX1", "ECM1", "THBS1", "CCBE1", "ANXA3", "ITGB2", "IL1A", "HIF1A", "TNFSF12", "SASH1")	0
GO_MEMBRANE_FUSION	0.000742006	0.00640145	0.497105	1.77417	42	83	c("CCR5", "RAB34", "STX11", "SNAP47", "VAV3", "BAX", "CAV2", "ANXA7", "EEA1", "VTI1B", "VAMP4", "STX7", "STX8", "GCA", "STX3", "MFF", "CD9", "VTI1A", "VAPA", "MFN2", "VPS11", "NAPG", "HYAL2", "SNAP29", "AFG3L2", "UBXN2A", "SEC22C", "ATG7", "VPS33B", "GOSR1", "VPS8", "BAK1", "CHCHD3", "STOML2", "VAMP3")	0
GO_POSITIVE_REGULATION_OF_TOR_SIGNALING	0.0833489	0.207377	0.516712	1.4169	4467	22	c("RRAGD", "RHEB", "LAMTOR3", "RRAGC", "LAMTOR1", "TELO2", "RRAGA")	0
GO_POSITIVE_REGULATION_OF_GLIAL_CELL_DIFFERENTIATION	0.539611	0.699441	0.354211	0.939828	28736	19	c("ID2", "RHEB", "BIN1", "IL1B", "HES1")	0
GO_ANTIGEN_RECEPTOR_MEDIATED_SIGNALING_PATHWAY	0.578771	0.729341	0.249931	0.940623	34525	117	c("LAT2", "IKBKG", "FYB", "PSMB5", "VAV3", "PSMD8", "PSMB6", "BAX", "PIK3CB", "PSMD4", "PSMB7", "PSMD2", "PSMD1", "PTPRJ", "PSMB3", "SPG21", "PSMA3", "PSMB4", "PSMC6", "PSMA6", "PSMA2", "RIPK2", "PSMD12", "PSMC1", "PSME2", "PSMD11", "UBC")	0
GO_POSITIVE_REGULATION_OF_MITOTIC_CELL_CYCLE	9.46723e-05	0.00117976	-0.497327	-1.86781	3	81	c("NUSAP1", "AURKA", "ESPL1", "BIRC5", "UBE2C", "DLGAP5", "CDCA5", "PLK1", "KIF20B", "FBXO5", "BRCA2", "CDK1", "CDC45", "CCNB1", "PLCB1", "PBX1", "CDC25B", "MEPCE", "MAD2L1", "USP2", "SIN3A", "TERF1", "LSM11")	0
GO_LYMPHOCYTE_COSTIMULATION	0.233775	0.413143	-0.381646	-1.17353	10632	30	c("GRAP2", "CARD11", "SPN", "PDCD1LG2", "PAK1", "CSK", "PIK3R1")	0
GO_COFACTOR_METABOLIC_PROCESS	0.000253393	0.00271652	0.398543	1.62538	15	215	c("ELOVL7", "HMOX1", "BLVRB", "PGAM1", "ME1", "ACSL4", "MOCOS", "AHCYL1", "MTHFD2", "ACOT7", "ACOT11", "NADSYN1", "MCCC1", "HK3", "LDHB", "TSPO", "SLC5A6", "SLC11A2", "ENO1", "GCH1", "DERA", "AHCYL2", "HMOX2", "IDH3B", "ALDOA", "CYB5R4", "HK2", "PGD", "FAM96B", "PCCA", "PGK1", "COQ7", "COX10", "COQ3", "HSD17B12", "GGH", "PFKL", "NMNAT3", "NAMPT", "PGM1", "GAPDH", "NDUFA9", "NFE2L1", "HK1", "ATPIF…	0
GO_REGULATION_OF_EPITHELIAL_CELL_MIGRATION	0.011928	0.0517589	0.444658	1.55636	684	74	c("PTGS2", "MET", "CD63", "HBEGF", "THBS1", "PTK2", "CCBE1", "ANXA3", "DCN", "HIF1A", "SASH1", "ITGB1BP1", "NRP2", "RAB11A", "VEGFA")	0
GO_POSITIVE_REGULATION_OF_NOTCH_SIGNALING_PATHWAY	0.644079	0.777695	0.343983	0.861068	33846	15	c("TSPAN5", "ITGB1BP1", "TSPAN17", "HES1", "TSPAN14")	0
GO_CELLULAR_IRON_ION_HOMEOSTASIS	0.00244657	0.0162881	0.655805	1.83634	131	24	c("SLC11A1", "HMOX1", "FTH1", "FLVCR1", "SLC40A1", "HIF1A", "SLC11A2", "LCN2", "HMOX2", "SRI", "ABCG2", "FXN", "ISCU")	0
GO_MACROMOLECULE_DEACYLATION	0.250297	0.431618	-0.322826	-1.13128	10961	55	c("PPT1", "PER1", "SIN3A", "SFPQ", "ARID4A", "CHD4", "ARID4B", "SIRT7", "RBBP4", "MSL3", "RBM14", "SIRT1", "RBBP7", "SIRT5", "KDM1A", "LYPLA2", "MTA2", "PER2", "TBL1XR1", "HDAC9", "HDAC6", "HDAC3", "SAP30", "MTA3", "BRMS1")	0
GO_TRANSLATIONAL_INITIATION	0.00441775	0.0246785	0.404552	1.55064	266	133	c("EIF4E3", "DDX3Y", "EIF4E", "EIF2D", "EIF3C", "EIF2B3", "RPL4", "RPL12", "RPS19", "EIF2B5", "EIF1", "RPS2", "EIF2S2", "RPS12", "RPLP1", "EIF4A2", "RPL23", "EIF4A1", "RPS25", "EIF5", "RPL30", "RPL19", "EIF4G3", "RPL26", "MCTS1", "RPL5", "RPL24", "EIF6", "RPL7A", "RPS3", "RPS21", "EIF2S1", "EIF3I", "RPL22", "RPS15A", "RPS10", "LARP1", "RPL27", "RPS23", "RPL27A", "RPS24", "RPL14", "EIF4G2", "EIF4E…	0
GO_POSITIVE_REGULATION_OF_CELLULAR_PROTEIN_LOCALIZATION	0.654345	0.784246	-0.214717	-0.936543	23808	227	c("BMF", "ECT2", "OSCP1", "PLK1", "KIF20B", "BRCA1", "CDK1", "AKAP5", "CCNB1", "IL18", "TMEM173", "MIS18A", "TCF7L2", "IL6", "BCL2L11", "E2F1", "SULF2", "TLR2", "SLC17A9", "USP36", "EIF2AK3", "MAVS", "PPP1R13B", "TGFBR1", "DDX58", "CDK5RAP3", "EZR", "LRP4", "CTDSPL2", "UGCG", "DKC1", "RBCK1", "PIK3R1", "SAE1", "KAT7", "BAD", "RBM22", "CNST")	0
GO_PLASMA_MEMBRANE_ORGANIZATION	0.00539065	0.028795	0.418894	1.56418	319	111	c("MYO5A", "PKP2", "AHNAK2", "BAIAP2", "OPTN", "RAB34", "SMURF1", "PLSCR4", "FYB", "MYOF", "RILPL2", "TMEM150A", "FLOT1", "CAV1", "TSPAN5", "CAV2", "TNF", "VAMP4", "PACS2", "RAB11A", "ATP2A2", "TSPAN17", "GOLGA4", "CLIP1", "BBIP1", "MPP5", "FCER1G")	0
GO_REGULATION_OF_NEUROTRANSMITTER_SECRETION	0.903559	0.961598	0.253437	0.644705	47697	16	c("LRRK2", "DTNBP1", "ATP2A2", "BRAF", "PNKD", "NF1")	0
GO_POSITIVE_REGULATION_OF_PROTEIN_CATABOLIC_PROCESS	0.12862	0.27906	0.291871	1.18476	8104	206	c("ADAM8", "RNF128", "TRIB3", "PLK2", "BCAP31", "PTK2", "SMURF1", "PSMB5", "PSMD8", "PSMB6", "FBXL5", "CAV1", "RHBDD1", "MDM2", "TNFSF12", "LRRK2", "GCLC", "TNF", "LPCAT1", "MSN", "PSMD4", "GBA", "PSMB7", "SMAD7", "TNFRSF1B", "ATPIF1", "EDEM1", "PSMD2", "PSMD1", "NDUFA13", "PSMB3", "RB1", "VPS11", "PSMA3", "PSMB4", "PSMC6", "ADAM9", "PSMA6", "CD81", "FURIN", "NEDD4L", "PTTG1IP", "PSMA2", "PSMD12"…	0
GO_OOGENESIS	0.00594127	0.0305628	-0.631743	-1.76322	276	20	c("ASPM", "FBXO5", "BRCA2", "TRIP13", "CCNB1", "CDC25B", "ANG", "TAF4B", "PTK2B", "MLH1")	0
GO_RESPONSE_TO_TYPE_I_INTERFERON	0.672127	0.796697	0.29179	0.85779	36642	30	c("ISG15", "BST2", "IFITM2", "IFITM3", "IFNAR1", "IFI27", "JAK1", "IFITM1", "IFNAR2")	0
GO_MITOCHONDRIAL_RESPIRATORY_CHAIN_COMPLEX_ASSEMBLY	1.76791e-05	0.000482353	0.587007	1.97513	0	59	c("NDUFA12", "NDUFS5", "NDUFC1", "NDUFS7", "SLC25A33", "NDUFA9", "NDUFA10", "NDUFAB1", "NDUFB6", "NDUFB2", "NDUFA6", "NDUFA13", "NDUFB9", "NDUFAF4", "NDUFB8", "NDUFAF3", "NDUFS6", "NDUFA7", "NDUFA5", "NDUFB3", "NDUFS1", "NDUFB4", "IMMP1L", "NDUFS3", "NDUFA1", "UQCRB", "NDUFA2", "NDUFA11", "NDUFB5", "NUBPL", "NDUFB7", "NDUFC2", "NDUFA8", "SDHAF1", "TTC19", "NDUFS4", "NDUFV1", "TIMMDC1", "NDUFV2", …	0
GO_CYTOKINE_MEDIATED_SIGNALING_PATHWAY	0.000715387	0.00624572	0.390728	1.58168	44	201	c("CCL2", "CCL7", "IL7R", "CCR5", "CCL3", "CSF1", "CCL4", "CD74", "PTAFR", "SOCS3", "PSMB5", "ISG15", "PYCARD", "PSMD8", "DCN", "PSMB6", "BST2", "IL1A", "IL10RB", "IFITM2", "TNFSF12", "IL2RG", "LRP8", "TNF", "CXCL1", "CCR1", "CXCR2", "PSMD4", "PSMB7", "TNFRSF1B", "PSMD2", "IFITM3", "PSMD1", "IFNGR2", "FER", "PSMB3", "IFNAR1", "PSMA3", "PSMB4", "FOXO3", "PSMC6", "IFI27", "IRAK3", "PSMA6", "IL13RA1…	0
GO_ATP_GENERATION_FROM_ADP	0.000955432	0.007848	0.712961	1.91311	50	20	c("PGAM1", "HK3", "ENO1", "ALDOA", "HK2", "PGK1", "PFKL", "PGM1", "GAPDH", "HK1", "LDHA")	0
GO_NEGATIVE_REGULATION_OF_LOCOMOTION	0.00335231	0.0204934	0.427984	1.59812	198	111	c("CCL2", "PKP2", "HMOX1", "CD63", "THBS1", "VCL", "SEMA4D", "CD300A", "OSBPL8", "GSN", "DCN", "BST2", "IFITM2", "ADAM15", "ABHD2", "ITGB1BP1", "TPM1", "SMAD7", "LRP1", "CERS2", "IFITM3", "PTPRJ")	0
GO_NCRNA_3_END_PROCESSING	0.367555	0.550659	-0.400782	-1.07434	17327	17	c("EXOSC2", "EXOSC8", "DKC1", "EXOSC5", "ERI1", "PTCD1", "ELAC2", "FBL", "ELAC1", "EXOSC7")	0
GO_REGULATION_OF_CELLULAR_COMPONENT_SIZE	0.0463936	0.135963	0.326134	1.30224	2887	180	c("IL7R", "KCNN4", "SPP1", "BAIAP2", "PLXNA1", "SEMA4D", "AQP9", "RND2", "PYCARD", "VAV3", "GSN", "CAPG", "EPS8", "DSTN", "MTPN", "HIF1A", "HAX1", "ANXA7", "RTN4", "FMN1", "NCKAP1", "MSN", "RAB11A", "VEGFA", "IFRD1", "ATP13A2", "GOLGA4", "FER", "ARPC2", "ABI2", "PLXND1", "CFL2", "SPIRE1", "CLN8", "PFN1", "ACTR3", "MACF1", "GMFB", "TSC1", "PEX11A", "CDK4", "TWF1", "ARF1", "LRRC8A", "WDTC1", "ARF6"…	0
GO_MITOCHONDRIAL_TRANSPORT	0.00398916	0.0230269	0.411819	1.56873	239	127	c("TST", "FLVCR1", "MCU", "ALKBH7", "TIMM8B", "BAX", "TSPO", "SLC25A37", "PMAIP1", "BCL2L1", "HK2", "BID", "TIMM17A", "MTCH2", "SLC25A33", "ATPIF1", "SLC25A12", "AIP", "NDUFA13", "MFF", "TIMM50", "TIMM22", "ACACA", "MFN2", "ATP5C1", "ATP5G1", "PMPCA", "HSPA1A", "MIPEP", "ATP5L", "IMMP1L", "MRS2", "MICU1", "AFG3L2", "MTX2", "ATP5B", "ATP5J", "MUL1", "THEM4", "BBC3", "BAK1", "PPP3R1", "MTX3", "ATP5…	0
GO_SULFUR_COMPOUND_BIOSYNTHETIC_PROCESS	0.00176024	0.0126737	0.442679	1.64537	103	108	c("ELOVL7", "PAPSS2", "ESD", "VCAN", "NDST1", "ACSL4", "GSTM1", "GCLM", "ACOT7", "ACOT11", "DCN", "MPST", "SLC35D2", "GCLC", "CHST12", "HSD17B12", "CHPF2", "B4GALT5", "ST3GAL1", "AKR1A1", "CNDP2", "ADI1", "XYLT2", "APIP", "AGK", "GSTZ1", "MGST2", "ACACA", "ACOT13", "AMD1", "DLD")	0
GO_T_CELL_PROLIFERATION	0.180436	0.349138	0.453092	1.25604	9705	23	c("SLC11A1", "CD86", "BAX")	0
GO_PROTEIN_TARGETING	0.0598233	0.163644	0.289598	1.23033	3934	314	c("SLC11A1", "SYNGR1", "OPTN", "SMURF1", "HOMER3", "FYB", "TIMM8B", "GIPC1", "TSPO", "SDCBP", "TNF", "BID", "VTI1B", "IPO5", "TIMM17A", "PACS2", "GABARAP", "AIP", "IPO4", "NDUFA13", "RPL4", "RPL12", "MFF", "TIMM50", "GOLGA4", "TIMM22", "VTI1A", "MFN2", "PMPCA", "SNX16", "KPNA1", "RPS19", "MIPEP", "IMMP1L", "VPS13A", "RPS2", "BCL3", "AFG3L2", "RPS12", "RPLP1", "PEX10", "MTX2", "PTTG1IP", "MYO1C", …	0
GO_POSITIVE_REGULATION_OF_VIRAL_GENOME_REPLICATION	0.566874	0.719492	-0.317448	-0.925703	26103	24	c("TOP2A", "ADARB1", "DDX3X", "PPIH", "SRPK1", "NOTCH1")	0
GO_NEGATIVE_REGULATION_OF_INNATE_IMMUNE_RESPONSE	0.265647	0.450888	0.429527	1.16588	14201	21	c("LGALS9", "SERPINB9", "DNAJA3", "DUSP10", "NR1H3", "RPS19", "IRAK3", "HAVCR2", "MUL1")	0
GO_REGULATION_OF_ENDOTHELIAL_CELL_DIFFERENTIATION	0.493208	0.663374	0.377402	0.974053	26069	17	c("XDH", "S1PR2", "TNF", "CTNNB1", "IL1B", "BTG1", "ROCK1")	0
GO_GLIAL_CELL_DEVELOPMENT	0.3303	0.512862	0.359315	1.09249	18112	35	c("S100A9", "ID2", "S100A8", "GSN", "SOX4", "EIF2B3", "CD9", "MPP5")	0
GO_MITOCHONDRIAL_TRANSLATION	0.000271573	0.00286923	0.488108	1.79573	15	101	c("PTRH1", "MRPS28", "MRPS18B", "MRPL39", "MRPL27", "CHCHD1", "MRPS22", "MRPS10", "DAP3", "MRPL45", "MRPL23", "MRPL35", "MRPS7", "AURKAIP1", "GFM2", "NDUFA7", "MRPS18A", "MRPL44", "MRPL46", "MRPL41", "MRPL19", "MRRF", "MRPL30", "TARS2", "MRPL37", "MRPS14", "GFM1", "YARS2", "MRPL3", "MRPL21", "MRPL1", "TUFM", "MRPS27", "MRPL52", "MRPL22", "MRPL54", "MRPS2", "MRPL11", "MRPL49", "GADD45GIP1", "MRPL4…	0
GO_STRIATED_MUSCLE_CELL_DIFFERENTIATION	0.605017	0.748125	0.26741	0.915535	34439	65	c("IGF1", "MTPN", "CAV2", "PLEKHO1", "ACTG1", "SMYD3", "TPM1", "VEGFA", "SDC1", "CAPN2", "RB1", "PDLIM5", "CFL2", "SGCB", "AFG3L2", "SLC8A1", "TSC1")	0
GO_REGULATION_OF_SYSTEMIC_ARTERIAL_BLOOD_PRESSURE	0.326512	0.509967	0.403492	1.10644	17502	22	c("ECE1", "ATP6AP2", "CTSZ", "SOD2", "CYBA", "TPM1", "RPS6KA2")	0
GO_REGULATION_OF_SMOOTH_MUSCLE_CONTRACTION	0.160676	0.324734	0.502246	1.29627	8492	17	c("PTGS2", "ADORA2B", "PTAFR", "CAV1")	0
GO_POLYOL_CATABOLIC_PROCESS	0.17327	0.340192	-0.492725	-1.27862	8221	15	c("MTMR7", "IMPA2", "INPP1", "INPP5K", "GK")	0
GO_SECOND_MESSENGER_MEDIATED_SIGNALING	0.102981	0.238516	0.384104	1.3009	5841	61	c("LAT2", "CCR5", "CCL3", "BCAP31", "CD36", "MCU", "TPCN2", "MCTP1", "LRRK2")	0
GO_CELL_CELL_SIGNALING	0.000340511	0.0034239	0.425774	1.67886	20	163	c("CCL7", "NPY", "INHBA", "S100A9", "CCR5", "CCL3", "MYO5A", "PKP2", "CCL4", "PTGIR", "PMP22", "STX11", "SNAP47", "CD86", "ITGB2", "IL1RN", "BST2", "GIPC1", "TSPO", "FADS1", "CD80", "LRRK2", "ANXA1", "SDCBP", "CYB5R4", "GABARAP", "CCR1", "CD33", "PDGFA", "NAMPT")	0
GO_NEGATIVE_REGULATION_OF_B_CELL_ACTIVATION	0.00324149	0.0198993	0.6972	1.82464	171	18	c("INHBA", "ID2", "CD300A")	0
GO_LUNG_MORPHOGENESIS	0.991396	1	0.175884	0.477409	53001	21	c("CTSZ", "MAP2K2", "CTNNB1", "KRAS", "TGFBR2", "PLOD3", "MAPK8IP3", "SRF", "MAPK3")	0
GO_VASCULAR_ENDOTHELIAL_GROWTH_FACTOR_RECEPTOR_SIGNALING_PATHWAY	0.0133889	0.0564191	0.474803	1.58297	754	56	c("CCL2", "CYFIP2", "BAIAP2", "PTK2", "VAV3", "ACTG1", "CYBA", "PIK3CB", "NCKAP1", "NRP2", "VEGFA", "ACTB", "MAPKAPK2", "NCF4", "VEGFB")	0
GO_POSITIVE_REGULATION_OF_MAPK_CASCADE	0.00647521	0.0323317	0.35569	1.44837	408	211	c("CCL2", "CCL7", "ADAM8", "CCL3", "ADORA2B", "CCL4", "CD74", "XDH", "THBS1", "ARRB1", "IGF1", "TREM2", "IKBKG", "CD36", "LGALS9", "GADD45A", "PYCARD", "PSAP", "TIMP2", "MDFIC", "IL1A", "CAV2", "SASH1", "LRRK2", "S1PR2", "SDCBP", "MIF", "TNF", "PIK3CB", "HIPK2", "CCR1", "ATP6AP1", "PDGFA", "VEGFA", "TNFRSF1B")	0
GO_MULTICELLULAR_ORGANISMAL_MACROMOLECULE_METABOLIC_PROCESS	7.3779e-05	0.000943594	0.725216	2.0989	3	28	c("ARG1", "MMP12", "MMP19", "CTSB", "MMP14", "CTSS", "CTSD", "HIF1A", "ADAM15", "PEPD", "ACACA")	0
GO_CARBOHYDRATE_DERIVATIVE_CATABOLIC_PROCESS	0.10498	0.241612	0.354296	1.27141	6097	86	c("HPSE", "VCAN", "SDC4", "GLA", "DCN", "HGSNAT", "LYVE1", "NAGLU", "DERA", "GNS", "GBA", "CHID1", "FUCA2", "NUDT9", "IDUA", "SDC1", "EDEM1", "SDC3", "HEXB", "AMDHD2")	0
GO_L_AMINO_ACID_TRANSPORT	0.00899983	0.0418929	0.604327	1.70735	485	25	c("SLC11A1", "SLC7A11", "SLC7A8", "SLC36A1", "SLC7A1", "PRAF2", "SLC25A12", "SERINC1", "SLC7A2", "PQLC2", "SLC38A7", "CLN8")	0
GO_REGULATION_OF_MUSCLE_CONTRACTION	0.147505	0.30676	0.386108	1.25543	8241	49	c("PTGS2", "ADORA2B", "PKP2", "PTAFR", "CAV1", "P2RX4", "TPM1", "SMAD7", "ATP2A2", "SRI", "CALM3", "TRPM4", "CALM1", "SLC8A1", "ANXA6")	0
GO_REGULATION_OF_EXOCYTOSIS	0.00345218	0.0209041	0.480332	1.67694	197	73	c("CEACAM1", "ADORA2B", "STXBP5", "HMOX1", "SDC4", "PTAFR", "CD300A", "LGALS9", "LRRK2", "ANXA1", "CD84", "SDCBP", "LAMP1", "SCAMP5", "RALA", "ATP6AP1", "ATP2A2", "SDC1", "ATP13A2", "STAM", "PLA2G6", "FER", "FCER1G", "B4GALT1", "BRAF")	0
GO_NEGATIVE_REGULATION_OF_TOLL_LIKE_RECEPTOR_SIGNALING_PATHWAY	0.844875	0.922027	-0.274245	-0.711663	40090	15	c("SMPDL3B", "PIK3AP1", "TICAM2", "TLR4", "UBQLN1")	0
GO_ANION_TRANSMEMBRANE_TRANSPORT	0.00672707	0.0332477	0.438587	1.58181	391	89	c("SLC6A8", "SLC22A4", "SLC7A11", "SLC37A2", "AQP9", "ABCC1", "SLC5A6", "SLC7A8", "CLCN7", "SLC20A1", "SLC36A1", "SLC16A1", "SLC7A1", "CLCN5", "SLC25A12", "SLC35A2", "ACACA", "SLC7A2", "SLC20A2", "ABCC5", "PQLC2", "SLC38A7", "TTYH2", "ANO10", "SLC35A3", "PEX3", "SLC35B1", "LRRC8A", "SLC36A4", "SLC16A3", "SLC25A26", "SLC12A2", "LRRC8D", "ABCA1", "SLC6A6", "SLC17A5", "SLC25A3", "CPT2", "SLC26A6", "…	0
GO_REGULATION_OF_BODY_FLUID_LEVELS	0.000971893	0.00796079	0.376439	1.54791	61	230	c("KCNN4", "HPSE", "PAPSS2", "PDPN", "S100A9", "SLC22A4", "PLAU", "STXBP5", "XDH", "SLC7A11", "THBS1", "CCND1", "ARRB1", "DGKH", "VWF", "VCL", "CD36", "CLEC1B", "VAV3", "CAV1", "HIF1A", "METAP1", "ANXA5", "ACTG1", "CYBA", "P2RX4", "ANXA7", "HK2", "PROCR", "PIK3CB", "DTNBP1", "PDGFA", "GBA", "RAB11A", "VEGFA", "MAFG", "C1QBP", "ACTB", "PLAUR", "LMAN1", "CD9")	0
GO_REGULATION_OF_HORMONE_LEVELS	0.0621404	0.16809	0.33211	1.29268	3790	149	c("INHBA", "MYO5A", "MARCKS", "SLC2A1", "ARRB1", "MCU", "IL1RN", "SCPEP1", "ECE1", "ATP6AP2", "HIF1A", "POR", "OXCT1", "SOX4", "SGPL1", "CTSZ", "ANXA5", "ANXA1", "CYB5R4", "TNF", "AFP", "SLC16A1", "HSD17B12", "PFKL", "ARL2")	0
GO_BONE_CELL_DEVELOPMENT	0.772718	0.867968	0.301563	0.767131	40790	16	c("FAM20C", "VPS33B", "ZFPM1")	0
GO_REGULATION_OF_DEFENSE_RESPONSE	0.00275004	0.0176931	0.319659	1.39265	186	410	c("CCL2", "CCL7", "ITGAM", "C3AR1", "ADAM8", "PTGS2", "S100A9", "CLEC4D", "CCL3", "ADORA2B", "MARCO", "CCL4", "PLA2G7", "CTSB", "SOCS3", "CD93", "SMURF1", "IKBKG", "CD36", "LGALS9", "S100A8", "PSMB5", "CD86", "ITGB2", "RAB7B", "PYCARD", "PSMD8", "SERPINB9", "PSMB6", "CTSS", "FLOT1", "LGMN", "CAV1", "TLR7", "CFH", "PVR", "ANXA5", "CYBA", "ANXA1", "MGLL", "LAMP1", "TNF", "LPL", "WDFY1", "TARBP2", "…	0
GO_NEGATIVE_REGULATION_OF_LIPID_BIOSYNTHETIC_PROCESS	0.622358	0.762199	0.30895	0.886893	33686	27	c("TRIB3", "LPCAT1", "PDGFA", "PRKAA1", "ORMDL1", "INSIG2", "ACADVL", "ACADL", "WDTC1", "ERLIN2", "SLC27A1", "FBXW7", "SOD1", "ATP1A1")	0
GO_NEGATIVE_REGULATION_OF_PEPTIDE_SECRETION	0.160581	0.324734	0.502334	1.29649	8487	17	c("CD74", "ANXA5", "PFKL")	0
GO_VESICLE_TARGETING	0.456959	0.634823	0.297271	0.997281	25814	58	c("CTSZ", "TRAPPC2", "MCFD2", "ANKRD28", "LMAN1", "SEC16A", "TRAPPC6B", "TRAPPC2L", "SAR1B", "TRAPPC4", "SNAP29", "WIPI1", "SEC23A", "SEC13", "BET1", "SEC24D", "TRAPPC10", "RAB1B", "TMED10", "NAPA", "TBC1D20", "SEC22B", "TRAPPC3", "TMED9", "SCFD1", "AP1AR", "SEC24A", "RAB1A", "NSF", "SNAP23")	0
GO_REGULATION_OF_PROTEIN_EXPORT_FROM_NUCLEUS	0.915303	0.967739	0.236163	0.654679	49235	23	c("MDM2", "SOX4", "UHMK1", "IFI27", "IL1B", "PPM1A")	0
GO_POSITIVE_REGULATION_OF_DNA_METABOLIC_PROCESS	0.000568392	0.00511534	-0.432677	-1.71648	22	113	c("TOP2A", "AURKB", "FOXM1", "NEK2", "RAD51", "BRCA1", "PDGFC", "DNA2", "CDK1", "RFC5", "E2F8", "APLF", "H2AFX", "IL6", "MSH6", "UNG", "CTC1", "RFC3", "TINF2", "CDK2", "PRKD2", "RFC4", "MAP3K4", "RAD50", "TERF2", "HMGB1", "DKC1", "HNRNPA1", "NUDT16", "PAXIP1", "IGF1R", "RNF168", "PTK2B", "RIF1", "INSR", "PCNA", "ATRX", "SHC1")	0
GO_ESTABLISHMENT_OF_PROTEIN_LOCALIZATION_TO_ENDOPLASMIC_RETICULUM	0.0167251	0.0667016	0.40547	1.48252	981	97	c("RAB3GAP2", "RPL4", "RPL12", "RPS19", "RPS2", "RPS12", "RPLP1", "RPL23", "RPS25", "RPL30", "RPL19", "SEC61G", "CHMP4B", "RAB10", "RPL26", "RPL5", "SRP14", "SRP72", "RPL24", "RPL7A", "RPS3", "RPS21", "RPL22", "RPS15A", "RPS10", "RPL27", "RPS23", "RPL27A", "RPS24", "SPCS2", "RPL14", "SRP19", "RPS15", "RPL6", "RPL29", "RPSA", "RPL18", "RPS26", "RPS16", "SPCS1", "SRPR", "RPS29", "RPL17", "RPL31", "…	0
GO_NEGATIVE_REGULATION_OF_ENDOCYTOSIS	0.408559	0.591233	0.369872	1.03569	22042	24	c("CD300A", "LGALS3", "CAV1", "SDCBP", "SCAMP5", "MTMR2", "NR1H3", "PACSIN2", "ARF6")	0
GO_REGULATION_OF_LYMPHOCYTE_APOPTOTIC_PROCESS	0.0208005	0.0781626	0.544057	1.59939	1133	30	c("ADAM8", "CD74", "LGALS9", "CD274", "LGALS3", "BAX", "HIF1A", "MIF", "RIPK3", "FNIP1")	0
GO_THYMUS_DEVELOPMENT	0.320746	0.505849	-0.36231	-1.09799	14685	28	c("CCNB2", "PBX1", "BCL2L11", "CTC1", "JARID2", "ZBTB1", "PSMB9", "TGFBR1")	0
GO_POSITIVE_REGULATION_OF_CYTOPLASMIC_TRANSPORT	0.728786	0.83634	0.22449	0.8857	44925	164	c("PTGS2", "CYB5R1", "BCAP31", "IGF1", "LGALS9", "PSMD8", "BAX", "BMPR1A", "CAV1", "TLR7", "MDM2", "P2RX4", "TNF", "IPO5", "MSN", "UBE2L3", "ITGAX", "PSMB7", "MICALL2", "HTT", "SRI", "EDEM1", "MTMR2", "CALM3", "VPS11", "NCBP2")	0
GO_MORPHOGENESIS_OF_AN_EPITHELIUM	0.0514578	0.146821	0.329131	1.3005	3174	166	c("MMP12", "MET", "CSF1", "CEACAM1", "SDC4", "HBEGF", "PLXNA1", "SOCS3", "VCL", "INTU", "MMP14", "RHOC", "RBPJ", "BAX", "HIF1A", "SOX4", "CTSZ", "BBS5", "PRKX", "AHI1", "GLMN", "FMN1", "RALA", "MSN", "VEGFA")	0
GO_OSTEOBLAST_DIFFERENTIATION	0.0890742	0.217538	0.383399	1.31612	5074	66	c("SPP1", "CCL3", "VCAN", "GPNMB", "CLEC5A", "CREB3L1", "CAT", "HSPE1", "CCDC47", "TPM4", "DNAJC13", "ATP5B", "IARS", "PHB", "CLTC", "RRBP1")	0
GO_REGULATION_OF_STRIATED_MUSCLE_CELL_DIFFERENTIATION	0.579409	0.72983	0.297939	0.921005	31936	38	c("BHLHE41", "MMP14", "RBPJ", "FLOT1", "CD53")	0
GO_DEFENSE_RESPONSE_TO_VIRUS	0.643218	0.777622	-0.244026	-0.910129	27247	78	c("CXCL10", "ADARB1", "TMEM173", "MB21D1", "IL6", "PLSCR1", "MAVS", "DDX58", "NLRP3", "IRF5", "STAT1", "SAMHD1", "FAM111A", "CARD9", "EXOSC5", "TRIM25", "IRF1", "POLR3B", "TLR8", "EIF2AK2", "DDX41", "TRIM5")	0
GO_CELLULAR_PIGMENTATION	0.0196436	0.074775	0.556684	1.61114	1064	28	c("MYO5A", "CD63", "MREG", "LYST", "BBS5", "DTNBP1", "RAB11A")	0
GO_VACUOLAR_TRANSPORT	0.00208057	0.0143333	0.38403	1.5417	129	188	c("CD63", "MYO1D", "SMURF1", "RAB7B", "HGSNAT", "SNX8", "LYST", "DENND2A", "VPS37B", "MTM1", "DENND3", "EEA1", "SGSM2", "LAMP1", "VTI1B", "HOOK2", "SQSTM1", "NDFIP2", "RAB11A", "MICALL2", "AKTIP", "AP1S1", "STX8", "LMAN1", "STAM", "VTI1A", "SNX18", "TOM1", "VPS11", "NPC1", "SNX16", "MGRN1", "EVI5", "SNX27", "VPS13A", "TSG101", "VPS29", "PIKFYVE", "RHOB", "VPS37A", "ARL1", "CLTC", "AP3M1", "WIPI1"…	0
GO_NEGATIVE_REGULATION_OF_CELL_CELL_ADHESION	0.0203194	0.0767506	0.43883	1.51041	1158	67	c("ASS1", "CEACAM1", "CD74", "PTK2", "CD300A", "LGALS9", "IL1RN", "CD274", "LGALS3", "ANXA1", "GLMN", "PRNP")	0
GO_LEUKOCYTE_MEDIATED_CYTOTOXICITY	0.0659229	0.174756	0.561264	1.46889	3497	18	c("SLAMF7", "RAET1E", "PRDX1", "LYST")	0
GO_POSITIVE_REGULATION_OF_LYASE_ACTIVITY	0.450285	0.629147	0.385069	1.00776	23892	18	c("ADORA2B", "TIMP2", "GUCA1A", "FXN", "CALM3")	0
GO_ENTRAINMENT_OF_CIRCADIAN_CLOCK_BY_PHOTOPERIOD	0.711098	0.823822	-0.314619	-0.816433	33742	15	c("PER1", "USP2", "RBM4B")	0
GO_ORGANIC_HYDROXY_COMPOUND_METABOLIC_PROCESS	0.0390225	0.12046	0.319626	1.30353	2463	215	c("SLC22A4", "MYO5A", "ALDH2", "MAOA", "FABP5", "PTAFR", "CYB5R1", "IGF1", "PLA2G12A", "LPCAT2", "LIPA", "CDS1", "GOT1", "NUS1", "SOAT1", "LDHB", "LGMN", "EPAS1", "DHCR7", "MTPN", "SLC44A1", "HIF1A", "POR", "GCH1", "PLA2G16", "CAT", "OSBPL1A", "GK5", "PCYT1A", "COQ3", "CHPT1", "LPCAT1", "IMPA1", "SORD", "PLA2G4A", "GBA", "SMPDL3A", "SAMD8", "MBTPS2", "CH25H", "ACER3", "PRKAA1", "ADH5", "NPC2", "L…	0
GO_TELOMERE_MAINTENANCE_VIA_TELOMERE_LENGTHENING	0.00109388	0.00881148	-0.690831	-1.92814	50	20	c("RAD51", "DNA2", "CTC1", "TINF2", "TERF1", "RAD50", "GAR1", "TERF2", "DKC1", "PCNA", "TERF2IP")	0
GO_REGULATION_OF_LIGASE_ACTIVITY	0.905033	0.962815	0.207078	0.771946	53605	110	c("TRIB3", "GCLM", "PSMB5", "PSMD8", "DCUN1D3", "PSMB6", "RIPK3", "UBE2L3", "PSMD4", "PSMB7", "SMAD7", "PSMD2", "PSMD1", "PSMB3", "PSMA3", "PSMB4", "PSMC6", "PSMA6", "PSMA2", "PSMD12", "PSMC1", "PSME2", "ANAPC1", "PSMD11", "UBC")	0
GO_REGULATION_OF_OXIDOREDUCTASE_ACTIVITY	0.376906	0.557897	0.323202	1.05089	21059	49	c("GLA", "CAV1", "HIF1A", "POR", "GCH1", "LRRK2", "ABL2", "TNF", "RIPK3", "ZDHHC21", "FXN", "CALM3")	0
GO_REGULATION_OF_PROTEIN_INSERTION_INTO_MITOCHONDRIAL_MEMBRANE_INVOLVED_IN_APOPTOTIC_SIGNALING_PATHWAY	0.273614	0.458013	-0.40745	-1.15151	12733	21	c("BMF", "BCL2L11", "E2F1", "PPP1R13B", "BAD")	0
GO_TELOMERE_ORGANIZATION	2.33416e-05	0.000482353	-0.669795	-2.43988	0	68	c("RAD51", "HIST1H4D", "BRCA2", "RPA2", "DNA2", "RFC5", "LIG1", "PRIM1", "POLA1", "POLA2", "CTC1", "RFC3", "FEN1", "TINF2", "POLD1", "RPA1", "PRIM2", "XRCC5", "TERF1", "RFC4", "POLD2", "RPA3", "DCLRE1B", "RAD50", "GAR1", "POLD4", "TERF2", "WRN", "DKC1", "SMG6", "RAD51D", "TFIP11", "PCNA", "SP100", "TERF2IP")	0
GO_IMMUNE_SYSTEM_DEVELOPMENT	0.102172	0.237696	0.277009	1.18014	6740	323	c("INHBA", "IL7R", "C3AR1", "MAFB", "CLEC4D", "CSF1", "CD74", "FAM20C", "FLVCR1", "ID2", "CLEC5A", "TREM2", "SLC40A1", "LGALS9", "CD86", "CLEC1B", "LGALS1", "RBPJ", "BAX", "EPAS1", "LY9", "PIR", "HIF1A", "SLC11A2", "SOX4", "SGPL1", "LIG4", "NBEAL2", "WDR7", "ANXA1", "PRKX", "AGPAT5", "TNF", "MAEA", "TWSG1", "HIPK2", "RIPK3", "RBM47", "CLEC4E", "OSTM1", "VEGFA", "FNIP1", "NFE2L1", "DNAJA3", "ATPIF…	0
GO_ALPHA_AMINO_ACID_CATABOLIC_PROCESS	0.00991844	0.0447019	0.540313	1.66183	545	37	c("ARG1", "IVD", "GCAT", "GOT1", "MCCC1", "HIBADH", "GSTZ1", "ALDH4A1", "DLD", "ALDH7A1")	0
GO_FC_GAMMA_RECEPTOR_SIGNALING_PATHWAY	0.0271278	0.093394	0.436249	1.48559	1541	63	c("CLEC4D", "CYFIP2", "BAIAP2", "PTK2", "VAV3", "ACTG1", "MYO10", "PIK3CB", "NCKAP1", "CLEC4E", "ACTB", "PLA2G6", "ARPC2", "FCER1G")	0
GO_RRNA_METABOLIC_PROCESS	0.999906	1	0.147396	0.603704	63513	223	c("PNO1", "RPS27L", "RPP40", "EXOSC1", "RPL4", "RPL12", "NSUN3", "UTP15", "RPS19", "RPP30", "RPS2", "RPS12", "RPLP1", "RRP9", "SENP3", "EXOSC9", "RPF2", "NHP2", "SRFBP1", "RPL23", "RPS25", "DIMT1", "WDR55", "UTP20", "MPHOSPH6", "TBL3", "RPL7L1", "RPL30", "RPL19", "RIOK3", "RPL26", "RPL5", "RIOK2", "FDXACB1", "RPL24", "RRP1", "NSA2", "EXOSC4", "EIF6", "MAK16", "RPL7A", "RPS3", "RPS21", "UTP18", "N…	0
GO_NEUROTRANSMITTER_TRANSPORT	0.463957	0.640566	0.329271	0.994764	25396	34	c("SLC6A8", "STX11", "SNAP47", "STX3", "CLN8", "SNAP29", "PPFIA1", "DNAJC5", "LIN7C", "SLC6A6")	0
GO_PH_REDUCTION	0.000463366	0.00437274	0.701016	1.96294	24	24	c("SLC11A1", "ATP6V1C1", "ATP6V1A", "ATP6V1E1", "ATP6V1G1", "TCIRG1", "ATP6V0C", "ATP6V0D2", "ATP6V1D", "ATP6AP1", "ATP6V1H", "ATP6V0B", "ATP6V0D1", "CLN5", "ATP6V0A1", "ATP6V1B2", "ATP6V1F")	0
GO_MONOSACCHARIDE_CATABOLIC_PROCESS	0.0165203	0.066172	0.542849	1.61903	902	32	c("PGAM1", "HK3", "ENO1", "RBKS", "ALDOA", "HK2", "PGK1", "AKR1A1", "PFKL", "SORD", "PGM1", "GAPDH", "HK1", "DCXR")	0
GO_POSITIVE_REGULATION_OF_MRNA_METABOLIC_PROCESS	0.0888097	0.217344	-0.425229	-1.35391	4010	35	c("CCNB1", "BTG2", "TNRC6B", "TOB1", "ZFP36L2", "TRA2B", "PAF1", "TNRC6C", "HSPA8", "CNOT1", "DAZAP1", "GTPBP1", "SNRNP70", "PABPC1", "ZFP36", "HNRNPR", "CNOT8", "SNW1", "UPF1", "PRPF19", "THRAP3")	0
GO_HORMONE_TRANSPORT	0.13651	0.290981	0.455318	1.30707	7388	27	c("INHBA", "MYO5A", "IL1RN", "ANXA1", "CYB5R4")	0
GO_PROTEIN_CATABOLIC_PROCESS	0.776369	0.870386	0.206566	0.901736	52893	420	c("RNF128", "HPSE", "ARRB1", "FBXL2", "CTSB", "SMURF1", "RNF11", "DDIT3", "PSMB5", "ISG15", "PSMD8", "SCPEP1", "TPP1", "PSMB6", "CTSS", "LGMN", "FBXL5", "CTSD", "RHBDD1", "MDM2", "CTSZ", "CDC34", "TCIRG1", "PMAIP1", "USP46", "NAPSA", "DENND3", "SQSTM1", "UBE2L3", "PSMD4", "HERC3", "CTSA", "PSMB7", "UBE2A", "RAD23A", "TRIM13", "EDEM1", "CAPN2", "CCDC47", "PSMD2", "PSMD1", "WWP1", "JKAMP", "PSMB3",…	0
GO_INORGANIC_ANION_TRANSPORT	0.12462	0.273226	0.418778	1.30152	6880	39	c("SLC11A1", "SLC37A2", "TSPO", "CLCN7", "SLC20A1", "ASNA1", "CLCN5", "SLC20A2", "TTYH2", "ANO10")	0
GO_PROTEIN_IMPORT	0.905814	0.963295	0.206154	0.773892	53952	115	c("SLC11A1", "FYB", "TNF", "IPO5", "TIMM17A", "LAMP2", "IPO4", "NDUFA13", "TIMM50", "TIMM22", "KPNA1", "BCL3", "AFG3L2", "PEX10", "PTTG1IP", "PEX3", "CTNNB1", "NUP188", "RPL23", "TSC2", "HES1", "TOMM20", "TIMM10", "DNLZ", "CHCHD4", "TOMM40", "NUP205", "ZFYVE9", "NUP50", "SYK")	0
GO_NUCLEOSIDE_BISPHOSPHATE_METABOLIC_PROCESS	0.304723	0.488227	0.411104	1.12731	16334	22	c("PAPSS2", "ACOT7", "ACACA")	0
GO_REGULATION_OF_INTRACELLULAR_STEROID_HORMONE_RECEPTOR_SIGNALING_PATHWAY	0.469654	0.6463	-0.304648	-0.987543	21078	38	c("BRCA1", "PER1", "PAK1", "NCOA2", "FOXP1", "PIAS2", "SIRT1", "CNOT1", "EP300", "DDX5", "TCF21", "CLOCK", "HDAC6")	0
GO_CELLULAR_RESPONSE_TO_GAMMA_RADIATION	0.284119	0.470466	-0.444895	-1.1545	13481	15	c("RAD51", "H2AFX", "XRCC5", "WRN", "ATR", "KDM1A", "TMEM109", "XRCC6", "ATM")	0
GO_REGULATION_OF_FIBROBLAST_MIGRATION	0.415426	0.59698	0.385521	1.03448	22174	20	c("SDC4", "THBS1", "ITGB1BP1", "FER", "BRAF", "HYAL2", "SLC8A1")	0
GO_REGENERATION	0.0295384	0.0995334	0.401484	1.43832	1714	85	c("CCL2", "IGF2R", "PLAU", "NINJ1", "CCND1", "SOCS3", "IGF1", "ANXA3", "GSN", "MTPN", "CDKN1A", "TSPO", "CAV1", "ANXA1", "ADAM15", "AFP")	0
GO_EXTRINSIC_APOPTOTIC_SIGNALING_PATHWAY	0.0302157	0.100927	0.428333	1.46649	1719	65	c("INHBA", "BOK", "BAX", "IL1A", "TNFSF12", "MLLT11", "BCL2L1", "TNF", "BID", "BCL2L2", "GABARAP", "TNFRSF1B", "NDUFA13")	0
GO_REGULATION_OF_TRANSLATIONAL_ELONGATION	0.502195	0.670513	0.374571	0.966747	26544	17	c("AARS", "CPEB2", "IARS")	0
GO_CELL_MATRIX_ADHESION	0.101349	0.237186	0.398464	1.31488	5693	53	c("HPSE", "CD63", "VCL", "ITGB2", "ARHGAP6", "LYVE1", "ADAM15", "ITGB1BP1")	0
GO_TISSUE_HOMEOSTASIS	0.265903	0.451061	0.329336	1.12501	15143	64	c("CSF1", "PRDX1", "LIPA", "TPP1", "BAX", "EPAS1", "ACTG1", "P2RX4", "NAPSA", "PROM1", "LPCAT1", "PLA2G4A", "VEGFA", "ACTB", "ACACA")	0
GO_ADAPTIVE_IMMUNE_RESPONSE_BASED_ON_SOMATIC_RECOMBINATION_OF_IMMUNE_RECEPTORS_BUILT_FROM_IMMUNOGLOBULIN_SUPERFAMILY_DOMAINS	0.178264	0.345854	0.357388	1.2064	10095	60	c("C3AR1", "SLC11A1", "CD74", "RAET1E", "LY9", "LIG4", "KDM5D")	0
GO_CELL_CYCLE_ARREST	0.123528	0.271445	0.33937	1.23836	7237	96	c("INHBA", "RRAGD", "THBS1", "DDIT3", "GADD45A", "CDKN1A", "RHEB", "PPP1R15A", "UHMK1", "PRNP", "CAB39L", "PRKAA1", "ZFHX3", "CAB39", "CUL2", "RB1", "MFN2", "LAMTOR3", "RRAGC", "LAMTOR1", "TSG101", "MACF1", "DST", "TSC1")	0
GO_APOPTOTIC_CELL_CLEARANCE	0.34639	0.527729	0.412419	1.09427	18446	19	c("MARCO", "THBS1", "CD36", "LRP1", "NR1H3")	0
GO_MODIFICATION_OF_MORPHOLOGY_OR_PHYSIOLOGY_OF_OTHER_ORGANISM	0.350485	0.533132	0.322105	1.06603	19671	54	c("CCL3", "CCL4", "SERPINB9", "CAV2", "BCL2L1", "HIPK2", "VAPA", "VAPB", "KPNA1", "STOM", "HYAL2", "ATG7", "RRAGA")	0
GO_RIBOSOME_ASSEMBLY	0.210641	0.387526	0.36959	1.18717	11738	46	c("RPS27L", "C1QBP", "RPL12", "MRPS7", "RPS19", "RPF2", "FASTKD2", "MPV17L2", "DHX30", "RPL5", "MRPL11", "RPL24", "EIF6", "RPS10", "MRPL20", "RPS15", "RPL6", "NIP7", "RPSA", "MRPS11", "ERAL1")	0
GO_NEGATIVE_REGULATION_OF_ACTIN_FILAMENT_DEPOLYMERIZATION	0.345242	0.527358	0.431827	1.0985	18224	16	c("GSN", "CAPG", "EPS8", "TWF1", "CAPZA1", "CAPZB")	0
GO_REGULATION_OF_CELL_JUNCTION_ASSEMBLY	0.00195147	0.013712	0.571949	1.79505	107	41	c("PKP2", "SDC4", "THBS1", "PTK2", "MMP14", "ARHGAP6", "FLOT1", "LIMS1", "CAV1", "TNF", "ITGB1BP1", "FMN1", "VEGFA", "PTPRJ")	0
GO_ARTERY_DEVELOPMENT	0.441995	0.620933	0.329879	1.00898	24284	36	c("NDST1", "RBPJ", "SOX4", "VEGFA", "SMAD7", "LRP1")	0
GO_PROTEIN_DEALKYLATION	0.559078	0.715346	-0.325351	-0.929111	25938	22	c("KDM6B", "KDM5C", "KDM2A", "KDM6A", "JMJD6", "KDM5A", "KDM1A", "JMJD1C", "PPME1", "KDM2B", "KDM3B", "PHF8", "KDM4C", "UBE2B")	0
GO_NEGATIVE_REGULATION_OF_TYPE_I_INTERFERON_PRODUCTION	0.742381	0.84661	-0.265681	-0.823531	33735	31	c("NMI", "NLRX1", "UBA7", "MAVS", "DDX58", "OTUD5", "UBE2L6", "TRIM25", "REL", "IRF3", "CYLD", "TNFAIP3")	0
GO_POSTREPLICATION_REPAIR	0.000627915	0.00553173	-0.572373	-1.89805	27	42	c("DTL", "BRCA1", "RPA2", "RFC5", "MSH2", "RAD18", "RFC3", "UBA7", "ZBTB1", "POLD1", "RPA1", "RFC4", "POLD2", "RPA3", "POLD4", "HLTF", "UBE2L6", "PCNA", "TRIM25")	0
GO_SKELETAL_SYSTEM_DEVELOPMENT	0.261692	0.447085	0.278264	1.09786	16131	164	c("PAPSS2", "VCAN", "FAM20C", "NDST1", "FLVCR1", "IGF1", "PRDX1", "SEMA4D", "MMP14", "HSPB11", "SH3PXD2B", "BMPR1A", "PLS3", "HIF1A", "TAPT1", "SOX4", "SGPL1", "TRAPPC2")	0
GO_REGULATION_OF_HEART_CONTRACTION	0.0252629	0.0883382	0.44068	1.49628	1433	62	c("PKP2", "HBEGF", "S100A1", "AHCYL1", "EPAS1", "CAV1", "MDM2", "TMEM65", "P2RX4", "GAA", "TPM1", "SMAD7", "RANGRF", "ATP2A2", "SRI", "CALM3", "TRPM4", "GLRX3", "CALM1", "SLC8A1")	0
GO_CELLULAR_AMINO_ACID_BIOSYNTHETIC_PROCESS	0.0766698	0.196113	0.419306	1.36337	4283	49	c("ASS1", "ASNS", "MTHFD2", "GOT1", "GCH1", "ADI1", "ATPIF1", "APIP", "ALDH4A1")	0
GO_ACTIVATION_OF_JUN_KINASE_ACTIVITY	0.26526	0.450888	-0.404945	-1.15641	12306	22	c("MAP4K1", "MAP3K5", "MAP4K2", "MAP3K11", "MAP3K10", "GAB1", "DAXX")	0
GO_LONG_CHAIN_FATTY_ACID_METABOLIC_PROCESS	0.121851	0.269172	0.428327	1.31009	6694	36	c("PTGS2", "MYO5A", "ACSL4", "ACOT7", "FADS1", "AWAT1", "MGLL", "PLA2G4A")	0
GO_MONOVALENT_INORGANIC_CATION_TRANSPORT	0.000114743	0.00138834	0.442489	1.72082	6	148	c("COX6A2", "KCNN4", "SLC6A8", "SLC22A4", "ATP6V1C1", "ATP6V1A", "ATP6V1E1", "SLC44A1", "SLC5A6", "SLC11A2", "COX7A2", "ATP6V1G1", "TCIRG1", "ATP6V0C", "SLC20A1", "TMEM38B", "SLC36A1", "SLC3A2", "UQCRQ", "COX10", "ATP6V0D2", "COX7B", "ATP6V1D", "ATP6AP1", "NDUFA9", "CYB5A", "COMMD3", "COX8A", "ATP6V1H", "SLC35A2", "ATP6V0B", "ACACA", "COX5A", "SLC20A2", "ATP5C1", "ATP5G1", "ATP6V0D1", "TRPM4", "F…	0
GO_NEURAL_TUBE_DEVELOPMENT	0.337869	0.521009	-0.291984	-1.06362	14474	68	c("STIL", "KIF20B", "SPINT1", "RARA", "C2CD3", "ARL13B", "VASP", "SKI", "SETD2", "PHGDH", "SSBP3", "DEAF1", "LUZP1", "IPMK", "AMBRA1", "KDM6A", "NOTCH1", "ARID1A", "DVL3", "PHACTR4", "NUP133", "SEC24B", "PSEN1", "STK4", "PRKACA", "IFT57", "BCL10", "KDM2B", "LMO4")	0
GO_POLYSACCHARIDE_METABOLIC_PROCESS	0.306584	0.49013	0.348492	1.10448	17038	43	c("NDST1", "AGL", "UGP2", "GBE1", "GAA", "PGM1", "STBD1", "CALM3", "PPP1R2", "EXT1", "GYS1", "CALM1", "UBC")	0
GO_CYCLIC_NUCLEOTIDE_METABOLIC_PROCESS	0.0078398	0.037662	-0.64082	-1.74197	367	18	c("HTR2C", "PDE4B", "ADCY3", "MB21D1", "CALCRL", "PDE7A", "PDE4A", "CNP")	0
GO_POSITIVE_REGULATION_OF_T_CELL_PROLIFERATION	0.60121	0.745695	0.294659	0.906277	33095	37	c("IGF1", "LGALS9", "CD86", "PYCARD", "CD274", "CD80", "ANXA1", "DNAJA3", "ADK", "TNFSF9")	0
GO_MULTICELLULAR_ORGANISMAL_MOVEMENT	0.722669	0.832269	0.316105	0.804122	38148	16	c("HIPK2", "GAA", "VTI1A", "CLN8")	0
GO_CELL_ACTIVATION	0.00280886	0.0178057	0.340619	1.44175	183	302	c("IL7R", "SLAMF7", "SLC11A1", "MAFB", "PDPN", "LAT2", "CLEC4D", "CCL3", "CSF1", "CD74", "NLRC3", "SLC7A11", "ID2", "ARRB1", "DGKH", "IGF1", "CD93", "VWF", "ANXA3", "VCL", "CD86", "CLEC1B", "ITGB2", "LGALS1", "PYCARD", "VAV3", "RBPJ", "BST2", "BAX", "LY9", "TLR7", "SOX4", "LIG4", "METAP1", "CD80", "ACTG1", "P2RX4", "ANXA1")	0
GO_REGULATION_OF_MYELINATION	0.0746649	0.191826	-0.537087	-1.43972	3519	17	c("KLK8", "RARA", "EIF2AK3")	0
GO_RESPONSE_TO_COPPER_ION	0.402114	0.586549	-0.39654	-1.04543	18984	16	c("TK1", "CDK1", "TFRC")	0
GO_NEGATIVE_REGULATION_OF_CELLULAR_PROTEIN_CATABOLIC_PROCESS	0.0396904	0.121445	-0.436108	-1.45885	1758	44	c("CENPF", "BUB1", "PBK", "PLK1", "HFE", "BUB1B", "MAD2L1", "TERF1", "CDK5RAP3", "TRIM39", "SENP1")	0
GO_RESPONSE_TO_AXON_INJURY	0.169466	0.335737	0.469982	1.27569	9059	21	c("ARG1", "LGALS1", "BAX", "TSPO")	0
GO_REGULATION_OF_VACUOLE_ORGANIZATION	0.795591	0.882779	0.26124	0.779141	43486	32	c("LRRK2", "MTM1", "RAB3GAP2", "FEZ2", "PIKFYVE", "PIP4K2C", "CHMP4B", "SH3GLB1", "LRSAM1", "RAB1B", "IFT20", "MTMR3", "RAB20", "SCFD1", "RAB5A")	0
GO_CIRCADIAN_REGULATION_OF_GENE_EXPRESSION	0.771856	0.867334	0.257647	0.805038	42722	40	c("ID2", "BHLHE41", "AHR", "NAMPT", "ADK", "ZFHX3", "RELB", "PER3", "RORA")	0
GO_NEGATIVE_REGULATION_OF_EXOCYTOSIS	0.00304988	0.0189222	0.719385	1.83001	160	16	c("CEACAM1", "HMOX1", "CD300A", "LGALS9", "ANXA1", "CD84")	0
GO_INTRACELLULAR_STEROID_HORMONE_RECEPTOR_SIGNALING_PATHWAY	0.0383149	0.118858	-0.421142	-1.44745	1687	50	c("BRCA1", "NRIP1", "PPARGC1B", "PMEPA1", "NCOA1", "TAF7", "SAFB", "CCNE1", "PIAS2", "DAXX", "NR3C1", "ARID1A", "FKBP4", "PIAS1", "RBM14")	0
GO_REGULATION_OF_WNT_SIGNALING_PATHWAY	0.212784	0.389748	0.285718	1.12896	13128	166	c("CCND1", "DDIT3", "PSMB5", "PSMD8", "RBPJ", "PSMB6", "MDFIC", "TMEM237", "CAV1", "ATP6AP2", "SOX4", "LRRK2", "ATP6V0C", "NXN", "PSMD4", "PSMB7", "LRP1", "PPP2R1A", "PSMD2", "PSMD1", "PSMB3", "KREMEN1", "PSMA3", "TRPM4", "PSMB4", "RNF213", "FOXO3", "PSMC6", "PSMA6", "RBX1", "MACF1", "XIAP", "PSMA2", "PSMD12", "PSMC1", "PSME2", "HMGXB4", "VPS35", "PSMD11", "UBC", "TSC2", "TMEM64", "STK3", "PPM1A")	0
GO_NEGATIVE_REGULATION_OF_CELL_JUNCTION_ASSEMBLY	0.117657	0.262903	0.547644	1.37088	6182	15	c("THBS1", "MMP14", "ARHGAP6", "TNF", "ITGB1BP1")	0
GO_ANTIGEN_PROCESSING_AND_PRESENTATION_OF_PEPTIDE_ANTIGEN	0.125952	0.274908	0.321508	1.21879	7555	123	c("SLC11A1", "CD74", "BCAP31", "KIF3A", "CD36", "PSMB5", "PSMD8", "PSMB6", "CTSS", "LGMN", "CTSD", "MARCH1", "CYBA", "OSBPL1A", "PSMD4", "PSMB7", "AP1S1", "PSMD2", "PSMD1", "PSMB3", "PSMA3", "PSMB4", "FCER1G", "NCF4", "SAR1B", "PSMC6", "DCTN3", "PSMA6", "DCTN6", "MR1", "AP2M1", "PSMA2", "PSMD12", "CLTC", "PSMC1", "ARF1", "PSME2", "PSMD11", "SEC23A", "AP2A1", "AP2B1", "MARCH8", "CYBB", "DYNC1I2", …	0
GO_REGULATION_OF_MEMBRANE_DEPOLARIZATION	0.00636496	0.0320557	0.693136	1.76323	335	16	c("GCLM", "DCN", "TSPO", "MLLT11", "LRRK2", "GCLC", "SMAD7", "RANGRF", "TRPM4", "NEDD4L")	0
GO_REGULATION_OF_NERVOUS_SYSTEM_DEVELOPMENT	0.181182	0.349807	-0.246334	-1.10453	6319	288	c("CPNE5", "KLK8", "ASPM", "SLC6A4", "ECT2", "CDC20", "KIF20B", "HMGB2", "EZH2", "ZEB1", "P2RY12", "PPP1R9A", "CDK1", "SPINT1", "AKAP5", "RARA", "ENC1", "SSH2", "PBX1", "DPYSL2", "ARSB", "IL6", "ZMYND8", "CX3CL1", "FES", "SEMA3E", "PREX1", "CAMK1D", "SETX", "MARK2", "EIF2AK3", "XRCC5", "NCOA1", "SKI", "OLFM1", "FMR1", "IL6ST", "DOCK7", "CDK5RAP3", "SEMA4B", "ULK2", "SKIL", "TCF3", "LRP4", "TWF2",…	0
GO_INTRINSIC_APOPTOTIC_SIGNALING_PATHWAY_IN_RESPONSE_TO_DNA_DAMAGE	0.0361317	0.11378	0.442478	1.46441	2027	54	c("BOK", "HMOX1", "PHLDA3", "FNIP2", "PYCARD", "BAX", "CDKN1A", "AEN", "PMAIP1", "BCL2L1", "RPS27L", "TNF", "HIPK2", "BCL2L2", "TNFRSF1B")	0
GO_TETRAPYRROLE_BIOSYNTHETIC_PROCESS	0.269076	0.454328	0.433836	1.16412	14362	20	c("TSPO", "SLC11A2", "COX10", "NFE2L1", "ATPIF1", "FXN", "FECH", "UROS")	0
GO_NUCLEOSIDE_PHOSPHATE_BIOSYNTHETIC_PROCESS	0.666639	0.792789	0.240742	0.898947	39572	111	c("PAPSS2", "CHCHD10", "ME1", "ACOT7", "NADSYN1", "ADSSL1", "NME6", "TCIRG1", "ALDOA", "PFAS", "NMNAT3", "NAMPT", "IMPDH1", "ADK", "ACACA", "ATP5C1", "ATP5G1", "CTPS2", "NME1", "ATP6V0A1", "SURF1", "ATP5L", "UPP2", "AK3", "RFK", "CMPK1", "ATP5B", "ATP5J")	0
GO_POSITIVE_REGULATION_OF_SODIUM_ION_TRANSPORT	0.115081	0.258732	0.540359	1.37459	6074	16	c("PKP2", "AHCYL1", "GLRX", "ARF1", "SGK1")	0
GO_CLEAVAGE_INVOLVED_IN_RRNA_PROCESSING	0.523945	0.688817	-0.34989	-0.951122	24593	18	c("EXOSC2", "EXOSC8", "ABT1", "RCL1", "ERI1")	0
GO_ASPARTATE_FAMILY_AMINO_ACID_BIOSYNTHETIC_PROCESS	0.237402	0.417529	0.459197	1.20177	12596	18	c("ASNS", "GOT1", "ADI1", "APIP")	0
GO_NEURON_PROJECTION_DEVELOPMENT	0.476402	0.649267	0.245611	0.990352	29847	195	c("NPY", "ALCAM", "S100A6", "BAIAP2", "ACSL4", "PLXNA1", "PTK2", "VCL", "FLOT1", "TSPO", "SLC11A2", "LRRK2", "IMPACT", "UHMK1", "RAPH1", "RTN4", "FMN1", "NRP2", "DTNBP1", "TMEM106B", "RAB11A", "VEGFA", "MICALL2", "PLXNB2", "STX3", "VAPA", "RB1", "TBC1D24", "KIF5B", "FEZ2", "TRAPPC4", "PLXND1", "EXT1", "MAP6", "AFG3L2", "CTNNA1", "NRAS", "TBCE", "APP", "STRN", "SGK1", "CALU")	0
GO_MALE_GAMETE_GENERATION	0.0373368	0.116319	-0.310118	-1.30194	1429	167	c("ASPM", "RACGAP1", "HMGB2", "ASF1B", "ATP2B4", "BRCA2", "PYGO2", "TTLL5", "DIAPH3", "TRIP13", "CCNB1", "RARA", "MAK", "CHD5", "B4GALNT1", "H2AFX", "BCL2L11", "FANCG", "E2F1", "ACRBP", "MERTK", "AXL", "SETX", "USP42", "SMARCA2", "ARID4A", "PATZ1", "GAMT", "HOOK1", "SKIL", "PRKAG1", "HERC4", "MKKS", "ARID4B", "XRN2", "BAD", "GMCL1", "LIMK2", "TAF4B", "MLH1", "ATRX", "SRPK1", "NOTCH1", "ING2", "WD…	0
GO_NEGATIVE_REGULATION_OF_RESPONSE_TO_OXIDATIVE_STRESS	0.0375407	0.11673	0.568669	1.54356	2006	21	c("MET", "PSAP", "HIF1A", "SOD2", "LRRK2")	0
GO_ORGANELLE_TRANSPORT_ALONG_MICROTUBULE	0.684949	0.806342	0.272595	0.859287	37952	42	c("KIF3A", "AP3S1", "HIF1A", "DTNBP1", "HTT", "LRPPRC", "KIF5B")	0
GO_MEMBRANE_RAFT_ORGANIZATION	0.681362	0.804394	-0.323008	-0.838201	32331	15	c("CD2", "PPT1")	0
GO_MITOTIC_SISTER_CHROMATID_SEGREGATION	2.34483e-05	0.000482353	-0.73919	-2.72717	0	73	c("NDC80", "KIF2C", "KIF23", "PRC1", "NUSAP1", "ESPL1", "NCAPD2", "DLGAP5", "SPAG5", "CDCA5", "RACGAP1", "AURKB", "NEK2", "CEP55", "CDCA8", "NCAPG", "PLK1", "KIF22", "NCAPH", "CENPE", "SMC4", "CEP57L1", "NCAPD3", "CCNB1", "SMC2", "PHF13", "SMC3", "MAD2L1", "PDS5B")	0
GO_MICROTUBULE_NUCLEATION	0.344884	0.527087	-0.41506	-1.09425	16282	16	c("NDE1", "CENPJ", "CLASP2", "CSNK1D", "TUBG1", "TUBGCP4", "CLASP1", "TUBGCP2")	0
GO_ESTABLISHMENT_OF_PROTEIN_LOCALIZATION_TO_ORGANELLE	0.228163	0.407175	0.260809	1.09848	14857	288	c("SLC11A1", "OPTN", "SMURF1", "FYB", "TIMM8B", "BAX", "TSPO", "PMAIP1", "HK2", "LAMP1", "RAB3GAP2", "TNF", "BID", "VTI1B", "IPO5", "TIMM17A", "RAB11A", "HK1", "AIP", "TSPAN17", "IPO4", "NDUFA13", "RPL4", "RPL12", "MFF", "TIMM50", "GOLGA4", "TIMM22", "VTI1A", "MFN2", "PMPCA", "SNX16", "COX18", "KPNA1", "RPS19", "MIPEP", "IMMP1L", "VPS13A", "RPS2", "BCL3", "AFG3L2", "RPS12", "RPLP1", "PEX10", "MTX…	0
GO_REGULATION_OF_SEQUESTERING_OF_CALCIUM_ION	0.162537	0.327093	0.384315	1.23945	9058	47	c("CCR5", "CCL3", "MYO5A", "DDIT3", "TPCN2", "BAX", "ERO1L", "CYBA", "HTT", "SRI", "CALM3", "MCOLN1", "FKBP1A", "CALM1", "SLC8A1", "RASA3")	0
GO_XENOPHAGY	0.153523	0.31617	-0.363724	-1.23396	6795	47	c("FABP1", "LENG9", "TREM1", "FAM13B", "GMIP", "SNRPD1", "SLC37A4", "PNPO", "CHAF1B", "ACIN1", "TMEM39B", "FANCL", "SNRPB2", "MTSS1", "CRNKL1")	0
GO_MYD88_DEPENDENT_TOLL_LIKE_RECEPTOR_SIGNALING_PATHWAY	0.92088	0.970291	0.230356	0.65624	49872	26	c("CD36", "TLR7", "LY96", "IRAK3", "HSPD1", "UBC", "CD14")	0
GO_REGULATION_OF_PROTEIN_POLYMERIZATION	0.813217	0.89685	0.223308	0.82762	47991	106	c("BAIAP2", "PSRC1", "PYCARD", "GSN", "CAPG", "EPS8", "MTPN", "CAV1", "HAX1", "FMN1", "NCKAP1", "ARL2", "VDAC2", "EML2", "FER", "CLIP1", "ARPC2", "ABI2", "SPIRE1", "PFN1", "ACTR3", "GMFB", "TWF1", "ARF1", "SGK1", "TBCD", "ARF6", "CDC42EP2")	0
GO_KIDNEY_EPITHELIUM_DEVELOPMENT	0.220285	0.397741	0.374956	1.18195	12205	42	c("ARG2", "SDC4", "BASP1", "CAT", "AHI1", "PROM1", "FMN1", "SMAD7", "SDC1", "PECAM1")	0
GO_HISTONE_H2A_UBIQUITINATION	0.997317	1	0.161983	0.40548	52409	15	c("UBE2A", "RNF2", "CUL4B", "TRIM37")	0
GO_POSITIVE_REGULATION_OF_RECEPTOR_MEDIATED_ENDOCYTOSIS	0.378079	0.559066	0.372092	1.06002	20475	26	c("CD63", "ARRB1", "AHI1", "VEGFA", "NEDD4L", "RAB21", "ATAD1", "LDLRAP1", "SERPINE1", "SYK", "HIP1", "B2M")	0
GO_SPINDLE_CHECKPOINT	6.43459e-05	0.000849017	-0.767613	-2.14244	2	20	c("BIRC5", "AURKB", "CENPF", "BUB1", "PLK1", "BUB1B", "MAD2L1", "TERF1")	0
GO_POSITIVE_REGULATION_OF_STAT_CASCADE	0.801142	0.887587	0.271727	0.760872	43223	24	c("SOCS3", "IGF1", "VEGFA")	0
GO_POSITIVE_REGULATION_OF_SUBSTRATE_ADHESION_DEPENDENT_CELL_SPREADING	0.878781	0.944884	-0.254066	-0.69064	41249	18	c("NET1", "PREX1", "RREB1", "TRIOBP", "RAC3")	0
GO_BLASTOCYST_FORMATION	0.961814	0.988597	-0.216437	-0.561653	45639	15	c("CNOT3", "SKIL")	0
GO_PYRIMIDINE_RIBONUCLEOSIDE_METABOLIC_PROCESS	0.287816	0.473095	0.462237	1.15708	15124	15	c("NME6", "CTPS2", "NME1", "UPP2", "AK3", "CMPK1", "UCKL1")	0
GO_POSITIVE_REGULATION_OF_B_CELL_PROLIFERATION	0.302882	0.485706	0.427501	1.13429	16129	19	c("CD74", "BST1", "VAV3", "CDKN1A", "MIF")	0
GO_POSITIVE_REGULATION_OF_ORGANELLE_ORGANIZATION	0.104063	0.24014	-0.249031	-1.14134	3454	359	c("BMF", "NUSAP1", "AURKA", "HIST1H1B", "ESPL1", "BIRC5", "UBE2C", "DLGAP5", "CDCA5", "AURKB", "NEK2", "OSCP1", "PLK1", "FBXO5", "BRCA1", "PLK4", "RPS6KA5", "CCNB1", "PLCB1", "MIS18A", "CDKN1B", "IQGAP2", "BCL2L11", "E2F1", "FES", "EVL", "JARID2", "TINF2", "PAK1", "SIN3A", "PAN2", "SLC17A9", "USP36", "VASP", "SFPQ", "PRKD2", "ROCK2", "TERF1", "PPP1R13B", "CDC42EP3", "MAP3K4", "RAD50", "PIP4K2A", …	0
GO_AMINO_ACID_TRANSMEMBRANE_TRANSPORT	0.0655859	0.174338	0.506866	1.44397	3551	26	c("SLC6A8", "SLC7A11", "SLC7A8", "SLC36A1", "SLC7A1", "SLC25A12", "SLC7A2", "PQLC2", "SLC38A7", "PEX3", "SLC36A4", "SLC25A26")	0
GO_CELLULAR_RESPONSE_TO_ACID_CHEMICAL	0.0824769	0.205936	0.362321	1.3046	4798	88	c("CCL2", "ASS1", "RRAGD", "PTAFR", "HIF1A", "CPEB4", "PID1", "CYBA", "BCL2L1", "ABL2", "TNF", "IPO5", "PRKAA1", "CAPN2", "NDUFA13", "ACACA")	0
GO_CELLULAR_SENESCENCE	0.370151	0.55184	0.39444	1.07065	19788	21	c("ID2", "CDKN1A", "CAV1")	0
GO_REGULATION_OF_MEIOTIC_CELL_CYCLE	0.00823582	0.0389865	-0.628848	-1.73187	384	19	c("ASPM", "CDC20", "FBXO5", "PLCB1", "MSH2")	0
GO_ACTIN_FILAMENT_BASED_MOVEMENT	0.691711	0.81176	0.282743	0.84859	37819	33	c("MYO5A", "PKP2", "TPM1", "TPM4", "MYL6", "NEDD4L")	0
GO_POSITIVE_REGULATION_OF_EPITHELIAL_CELL_PROLIFERATION	0.00112593	0.00894607	0.523611	1.78309	63	63	c("CCL2", "ARG1", "MMP12", "ECM1", "CCND1", "IGF1", "BMPR1A", "CAV1", "HIF1A", "TNFSF12", "CAV2", "CYBA", "LAMC1")	0
GO_OVULATION_CYCLE	0.0259881	0.0901085	0.487959	1.53817	1439	42	c("INHBA", "MMP19", "ARRB1", "MMP14", "BAX", "AHR", "SGPL1", "BCL2L1", "ANXA1", "AFP", "PLA2G4A", "VEGFA")	0
GO_ADULT_LOCOMOTORY_BEHAVIOR	0.662872	0.78992	0.295595	0.862294	36044	29	c("ID2", "CSTB", "EPS8", "HIPK2", "FXN", "NPC1", "CLN8", "TSC1", "TBCE", "APP")	0
GO_REGULATION_OF_ACTIVATED_T_CELL_PROLIFERATION	0.117956	0.26337	0.519959	1.36078	6258	18	c("IGF1", "LGALS9", "CD86", "PYCARD", "CD274", "PRNP", "RIPK3", "TNFSF9")	0
GO_POSITIVE_REGULATION_OF_HOMEOSTATIC_PROCESS	0.0233089	0.0843025	0.38423	1.43019	1378	109	c("INHBA", "ADAM8", "PTGS2", "SPP1", "ID2", "ARRB1", "LGALS9", "ISG15", "BAX", "CAV1", "HIF1A", "OXCT1", "P2RX4", "ANXA1", "TNF", "ATP6AP1", "PLA2G4A", "HTT", "SRI", "SMAP1", "PLA2G6", "CALM3", "NR1H3", "TRPM4", "NPC1", "FOXO3", "CCT3", "FKBP1A", "CALM1", "METRNL", "PHPT1", "CCT7", "CTNNB1")	0
GO_ACETYL_COA_METABOLIC_PROCESS	0.741107	0.845949	-0.306268	-0.794762	35166	15	c("ACSS1", "PMVK", "MLYCD", "FASN", "DLST", "MVD", "ACLY")	0
GO_REGULATION_OF_CELLULAR_COMPONENT_BIOGENESIS	0.169481	0.335737	0.256113	1.11706	11533	416	c("PKP2", "PLK2", "SDC4", "MPP7", "THBS1", "BAIAP2", "FNIP2", "PTK2", "FBLIM1", "CD36", "TBC1D19", "PSRC1", "PYCARD", "MMP14", "GSN", "CAPG", "ARHGAP6", "EPS8", "TBC1D16", "FLOT1", "BAX", "MTPN", "LIMS1", "CAV1", "VPS37B", "CDC34", "DNAJC15", "PMAIP1", "LRRK2", "MYO10", "IMPACT", "HAX1", "MTM1", "SDCBP", "RAB3GAP2", "TNF", "BID", "TBC1D2", "ITGB1BP1", "FMN1", "NCKAP1", "RALA", "MSN", "TPM1", "ARL…	0
GO_IRON_ION_TRANSPORT	0.000128064	0.00151803	0.677377	2.02026	6	32	c("SLC11A1", "FTH1", "SLC40A1", "ATP6V1C1", "ATP6V1A", "ATP6V1E1", "SLC11A2", "SLC25A37", "ATP6V1G1", "TCIRG1", "ATP6V0C", "STEAP3", "ATP6V0D2", "ATP6V1D", "ATP6AP1", "ATP6V1H", "ATP6V0B", "ATP6V0D1", "SFXN1", "MCOLN1", "ATP6V0A1", "ATP6V1B2", "ATP6V1F")	0
GO_POSITIVE_REGULATION_OF_NERVOUS_SYSTEM_DEVELOPMENT	0.16148	0.326092	-0.274457	-1.14695	6195	162	c("CPNE5", "ASPM", "ECT2", "CDC20", "KIF20B", "EZH2", "ZEB1", "PPP1R9A", "SPINT1", "AKAP5", "RARA", "ENC1", "ARSB", "IL6", "ZMYND8", "CX3CL1", "FES", "CAMK1D", "SETX", "MARK2", "XRCC5", "NCOA1", "FMR1", "IL6ST", "SKIL", "TCF3", "TWF2", "SRRT")	0
GO_CELLULAR_RESPONSE_TO_OXYGEN_CONTAINING_COMPOUND	0.00134023	0.0102039	0.323247	1.41718	91	440	c("CCL2", "CCL7", "INHBA", "ARG1", "ASS1", "RRAGD", "PTGS2", "CCR5", "CCL3", "TRIB3", "MYO5A", "PLAU", "GNG8", "PTAFR", "BAIAP2", "GNG12", "IGF1", "CXCL16", "PTK2", "PRDX1", "PLSCR4", "AQP9", "TREM2", "CD36", "ATP6V1C1", "CD86", "AHCYL1", "LGALS1", "PYCARD", "GOT1", "AP3S1", "ATP6V1A", "ATP6V1E1", "TSPO", "CAV1", "HIF1A", "POR", "MDM2", "CPEB4", "CAV2", "SOX4", "PPP1R15A", "ATP6V1G1", "CD80", "TC…	0
GO_REGULATION_OF_LAMELLIPODIUM_ASSEMBLY	0.913583	0.966271	-0.244232	-0.643886	43132	16	c("SSH2", "TWF2", "BIN3", "BRK1", "RAC1")	0
GO_CELLULAR_KETONE_METABOLIC_PROCESS	0.336791	0.520447	0.367481	1.08854	18374	31	c("OXCT1", "COQ7", "AFP", "COQ3", "NDUFA9", "COQ4", "VKORC1L1", "PNKD", "CBR3", "HAGH", "COQ6", "UBIAD1", "CBR1", "AKR1B10", "COQ2", "PARK7", "CRYZL1")	0
GO_WNT_SIGNALING_PATHWAY_CALCIUM_MODULATING_PATHWAY	0.363021	0.545936	-0.37941	-1.07227	16894	21	c("PLCB1", "TCF7L2", "FZD4", "TNRC6B")	0
GO_EPIDERMAL_GROWTH_FACTOR_RECEPTOR_SIGNALING_PATHWAY	0.364051	0.546921	-0.332257	-1.05789	16441	35	c("GRB7", "RPS6KA5", "RASSF2", "PAG1", "FES", "CSK", "PIK3R1", "PTK2B", "SHC1", "GAB1")	0
GO_REGULATION_OF_IMMUNE_RESPONSE	1.44896e-05	0.000482353	0.364073	1.60239	0	460	c("IL7R", "ITGAM", "SLAMF7", "C3AR1", "ADAM8", "SLC11A1", "KCNN4", "LAT2", "CLEC4D", "CYFIP2", "CEACAM1", "ADORA2B", "MARCO", "HMOX1", "CD74", "RAET1E", "ECM1", "PTAFR", "BAIAP2", "CD200", "CTSB", "SOCS3", "CD300LB", "PTK2", "CD300A", "TREM2", "IKBKG", "FYB", "CD200R1", "CD36", "LGALS9", "PSMB5", "CD86", "ITGB2", "RAB7B", "PYCARD", "VAV3", "PSMD8", "SERPINB9", "LGALS3", "PSMB6", "BST2", "CTSS", "…	0
GO_PEPTIDE_SECRETION	0.59997	0.745108	0.327724	0.89867	32161	22	c("MYO5A", "IL1RN", "ANXA1", "CYB5R4")	0
GO_THIOESTER_METABOLIC_PROCESS	0.653434	0.783798	0.270709	0.883495	36556	50	c("ELOVL7", "ACSL4", "ACOT7", "ACOT11", "HSD17B12", "AGK", "ACACA", "ACOT13", "DLD", "DLAT", "PDHA1", "THEM4", "PDHX", "ELOVL1", "MCEE", "PDHB", "SUCLA2")	0
GO_NEGATIVE_REGULATION_OF_INTRINSIC_APOPTOTIC_SIGNALING_PATHWAY_IN_RESPONSE_TO_DNA_DAMAGE	0.2109	0.387758	0.495537	1.24044	11082	15	c("CD74", "BCL2L1", "MIF", "TRIAP1", "TPT1")	0
GO_NEGATIVE_REGULATION_OF_CELLULAR_AMIDE_METABOLIC_PROCESS	0.169818	0.336178	-0.304267	-1.17187	7040	94	c("GRB7", "RARA", "ENC1", "ANG", "METTL14", "BTG2", "TOB1", "EIF2AK3", "SMAD1", "FMR1", "CNOT3", "TIA1", "CIRBP", "ABCA7", "SRRT", "TNRC6C", "IGFBP5", "DDX3X", "EIF2AK2", "HNRNPA2B1", "SYNCRIP", "HNRNPD", "DGCR8", "STAT3", "CNOT6L", "CNOT1", "EIF2AK1", "DROSHA", "EIF4ENIF1", "WTIP", "PUM1", "TNRC6A", "ZFP36", "PAIP2B", "EIF4EBP2", "ILF3", "HNRNPR", "EIF2B4", "GIGYF2", "CNOT8", "PAIP2", "CNOT2")	0
GO_PEPTIDYL_CYSTEINE_MODIFICATION	0.0312458	0.103033	0.635599	1.59105	1641	15	c("S100A9", "S100A8", "GAPDH", "ADH5", "ZDHHC21", "TMX3", "MOCS3", "PRDX3")	0
GO_LEUKOCYTE_DIFFERENTIATION	0.101881	0.237681	0.310443	1.22582	6281	165	c("IL7R", "MAFB", "CLEC4D", "CSF1", "CD74", "FAM20C", "ID2", "TREM2", "LGALS9", "CD86", "LGALS1", "RBPJ", "BAX", "LY9", "PIR", "SOX4", "LIG4", "ANXA1", "TNF", "RIPK3", "CLEC4E", "OSTM1", "VEGFA", "FNIP1", "DNAJA3")	0
GO_RESPONSE_TO_EXOGENOUS_DSRNA	0.788399	0.87747	-0.266984	-0.778547	36304	24	c("TMEM173", "MB21D1", "MAVS", "DDX58", "CARD9", "COLEC12", "EIF2AK2")	0
GO_MORPHOGENESIS_OF_EMBRYONIC_EPITHELIUM	0.489561	0.66102	-0.280447	-0.979048	21478	54	c("STIL", "KIF20B", "SPINT1", "RARA", "VASP", "SKI", "SETD2", "DEAF1", "LUZP1", "IPMK", "KDM6A", "ARID1A", "DVL3", "PHACTR4", "SEC24B", "HHEX", "STK4", "PRKACA", "IFT57", "BCL10", "KDM2B", "LMO4")	0
GO_ACTIN_POLYMERIZATION_OR_DEPOLYMERIZATION	0.501112	0.669394	-0.322542	-0.968558	22987	27	c("MSRB2", "MICAL3", "ANG", "PREX1", "EVL", "VASP", "WIPF1", "WAS")	0
GO_PROTEIN_MODIFICATION_BY_SMALL_PROTEIN_REMOVAL	0.309698	0.493486	-0.283912	-1.07691	12980	86	c("USP2", "USP21", "USP49", "USP36", "USP42", "ASXL1", "USPL1", "JOSD1", "USP1", "OTUD5", "SENP1", "USP53", "WDR48", "USP48", "USP38", "USP22", "USP37", "ATXN7", "USP30", "UIMC1", "USP7", "CYLD", "TNFAIP3", "OTUD4", "ZRANB1", "VCPIP1")	0
GO_REGULATION_OF_NITRIC_OXIDE_BIOSYNTHETIC_PROCESS	0.00427061	0.0240872	0.594172	1.76004	232	31	c("ASS1", "PTGS2", "GLA", "ITGB2", "TSPO", "CAV1", "P2RX4", "TNF")	0
GO_PHOSPHATIDYLGLYCEROL_METABOLIC_PROCESS	0.0325257	0.106328	0.622216	1.58282	1716	16	c("PLA2G12A", "CDS1", "PGS1", "LPCAT1", "PLA2G4A", "LPGAT1", "PLA2G6", "CRLS1", "SLC27A1", "CDS2", "LCLAT1")	0
GO_PYRIMIDINE_NUCLEOSIDE_BIOSYNTHETIC_PROCESS	0.287303	0.473095	-0.420008	-1.14173	13485	18	c("TK1", "DUT", "TYMS", "DCK", "UCK1")	0
GO_TRANSLATIONAL_TERMINATION	0.00156395	0.0116043	0.473829	1.7061	90	88	c("MRPS28", "MRPS18B", "MRPL39", "MRPL27", "CHCHD1", "MRPS22", "MRPS10", "DAP3", "MRPL45", "MRPL23", "MRPL35", "MRPS7", "AURKAIP1", "GFM2", "MRPS18A", "MRPL44", "MRPL46", "MRPL41", "MRPL19", "MRRF", "MRPL30", "MRPL37", "ETF1", "MRPS14", "MRPL3", "MRPL21", "MRPL1", "MRPS27", "MRPL52", "MRPL22", "MRPL54", "MRPL11", "MRPL49", "GADD45GIP1", "MRPL42", "MRPS31", "MRPL47", "MRPL48", "MRPS34", "MRPS25", …	0
GO_REGULATION_OF_INNATE_IMMUNE_RESPONSE	0.0194502	0.0742844	0.327813	1.3513	1240	236	c("ITGAM", "ADAM8", "CLEC4D", "MARCO", "CTSB", "SOCS3", "IKBKG", "CD36", "LGALS9", "PSMB5", "CD86", "ITGB2", "RAB7B", "PYCARD", "PSMD8", "SERPINB9", "PSMB6", "CTSS", "FLOT1", "LGMN", "CAV1", "TLR7", "PVR", "CYBA", "LAMP1", "WDFY1", "PSMD4", "CLEC4E", "PSMB7", "DNAJA3", "C1QBP", "DUSP10", "TRIM6", "PSMD2", "MAPKAPK2", "PSMD1", "NR1H3", "IFNGR2", "POLR3D", "RELB", "PSMB3", "IFNAR1", "PSMA3", "PSMB4…	0
GO_REGULATION_OF_DNA_REPAIR	0.000654362	0.00573009	-0.569867	-1.9063	28	44	c("FOXM1", "RAD51", "RAD51AP1", "BRCA1", "RPA2", "FIGNL1", "H2AFX", "DEK", "USP1", "TERF2", "HMGB1", "NUDT16", "RNF168", "TFIP11", "RIF1", "PCNA", "TERF2IP", "HELB", "SIRT1", "KDM1A", "UIMC1")	0
GO_REGULATION_OF_MEMBRANE_LIPID_DISTRIBUTION	0.279454	0.465385	0.43003	1.15391	14916	20	c("KCNN4", "PLSCR4", "ATP9B", "TRIAP1", "TMEM30A", "ATP11A", "ABCA1")	0
GO_LEUKOCYTE_MEDIATED_IMMUNITY	0.00606747	0.0309314	0.464447	1.62149	347	73	c("SLAMF7", "SLC11A1", "LAT2", "CCL3", "CD74", "RAET1E", "PRDX1", "ANXA3", "SERPINB9", "LYST", "LIG4", "KDM5D")	0
GO_ORGANOPHOSPHATE_BIOSYNTHETIC_PROCESS	0.0327712	0.106943	0.306907	1.28923	2127	281	c("PAPSS2", "CHCHD10", "FABP5", "PTAFR", "ME1", "PLA2G12A", "LPCAT2", "MOCOS", "CDS1", "NUS1", "ACOT7", "NADSYN1", "ADSSL1", "SLC44A1", "PI4K2B", "FADS1", "PGS1", "NME6", "AGPAT2", "GCH1", "PLA2G16", "TCIRG1", "DOLK", "PI4KA", "MTM1", "ALDOA", "AGPAT5", "PCYT1A", "PIK3CB", "CHPT1", "LPCAT1", "IMPA1", "AKR1A1", "PFAS", "NMNAT3", "AGPAT1", "SORD", "NAMPT", "PIGG", "PLA2G4A", "SAMD8", "AGPAT4", "FIT…	0
GO_PROTEIN_LOCALIZATION_TO_CELL_PERIPHERY	0.0332039	0.1077	0.394409	1.42014	1931	88	c("MYO5A", "PKP2", "OPTN", "RAB34", "SMURF1", "FYB", "RILPL2", "TMEM150A", "FLOT1", "CAV1", "TSPAN5", "TNF", "VAMP4", "PACS2", "RAB11A", "TSPAN17", "GOLGA4", "CLIP1", "BBIP1", "MPP5", "FCER1G")	0
GO_NEGATIVE_REGULATION_OF_FIBROBLAST_PROLIFERATION	0.0776453	0.197569	0.542098	1.43835	4134	19	c("FTH1", "CD300A", "BAX", "PMAIP1")	0
GO_REGULATION_OF_MUSCLE_TISSUE_DEVELOPMENT	0.648417	0.78067	-0.271806	-0.886098	29039	39	c("CENPF", "CDK1", "CCNB1", "USP2", "TSC22D3", "IGFBP5", "NLN", "NOTCH1", "MAPK14", "MEF2C")	0
GO_ORGANIC_ACID_BIOSYNTHETIC_PROCESS	0.00111128	0.00890243	0.432391	1.65065	66	129	c("ASS1", "ELOVL7", "PTGS2", "MYO5A", "VCAN", "CD74", "ASNS", "MTHFD2", "GOT1", "ACOT7", "DCN", "FADS1", "UGP2", "GCH1", "DEGS1", "MIF", "CHST12", "MGLL", "LPL", "HSD17B12", "AKR1A1", "DECR2", "ADI1", "PLA2G4A", "CH25H", "NDUFAB1", "ATPIF1", "PRKAA1", "APIP", "ALDH4A1", "MGST2", "ACACA", "PTGES")	0
GO_NEGATIVE_REGULATION_OF_DNA_DEPENDENT_DNA_REPLICATION	0.370353	0.55184	-0.413737	-1.07364	17573	15	c("BRCA2", "TIPIN", "SMC3", "TERF1", "CHEK2", "SMC1A", "TERF2")	0
GO_REGULATION_OF_LEUKOCYTE_MIGRATION	1.75583e-05	0.000482353	0.662682	2.26371	0	64	c("CCL2", "CCL7", "C3AR1", "ADAM8", "CCL3", "CSF1", "HMOX1", "CCL4", "CD74", "ECM1", "THBS1", "PTAFR", "PLA2G7", "CD300A", "LGALS9", "PYCARD", "LGALS3", "ANXA1", "TNF", "CXCL1", "RIPK3", "MSN", "CCR1", "VEGFA", "C1QBP")	0
GO_REGULATION_OF_CELLULAR_RESPONSE_TO_HEAT	0.846654	0.923278	-0.220879	-0.800022	36428	66	c("RPA2", "RPA1", "RPA3", "NUP153", "BAG4", "DNAJB1", "NUP54", "NUP85", "NUP43", "ATR", "FKBP4", "NUP98", "HSPA8", "SIRT1", "NUP155", "NUP133", "POM121", "NUP35")	0
GO_GASTRULATION_WITH_MOUTH_FORMING_SECOND	0.999831	1	-0.125644	-0.331245	47204	16	c("ACVR2B", "HHEX", "LDB1", "LRP5", "ACVR2A", "ETS2", "FRS2")	0
GO_ENDOTHELIAL_CELL_DIFFERENTIATION	0.944969	0.979942	0.209355	0.654145	52304	40	c("MET", "RBPJ", "MSN", "PTPRS", "EDF1")	0
GO_NEGATIVE_REGULATION_OF_CELLULAR_PROTEIN_LOCALIZATION	0.533138	0.695273	0.267722	0.957166	30913	84	c("CD36", "MDFIC", "SOX4", "LRRK2", "PID1", "BCL2L1", "NFKBIE", "ITGB1BP1", "NFKBIB", "SRI", "LITAF", "AKAP1", "NEDD4L", "FAF1", "AP2M1", "HSPH1", "CLTC", "PPFIA1")	0
GO_PHOSPHATIDYLINOSITOL_3_PHOSPHATE_BIOSYNTHETIC_PROCESS	0.724964	0.834417	-0.292551	-0.816524	33799	20	c("PIK3R1", "PIK3C3", "GAB1", "SYNJ1", "IRS2", "ATM", "PIK3CG", "FIG4", "PIK3CD", "SYNJ2", "INPP4A", "FRS2")	0
GO_RESPONSE_TO_EPIDERMAL_GROWTH_FACTOR	0.158941	0.323427	-0.466572	-1.28496	7429	19	c("MCM7", "INPP5K", "BAG4", "ID1", "STAT5B")	0
GO_POSITIVE_REGULATION_OF_TRANSMEMBRANE_TRANSPORT	0.00367845	0.0218015	0.538728	1.73046	204	46	c("CCL2", "CCL3", "PTAFR", "S100A1", "LGALS3", "CTSS", "BAX", "AZIN1", "GLRX", "HTT", "SRI", "CALM3")	0
GO_REGULATION_OF_NUCLEOTIDE_CATABOLIC_PROCESS	0.163252	0.327628	0.485891	1.28921	8693	19	c("PGAM1", "IGF1", "HIF1A", "PRKAA1", "ENTPD5")	0
GO_POSITIVE_REGULATION_OF_CARBOHYDRATE_METABOLIC_PROCESS	0.519126	0.683727	0.323049	0.956928	28322	31	c("PTAFR", "IGF1", "HIF1A", "PMAIP1", "PRKAA1", "ENTPD5")	0
GO_WNT_SIGNALING_PATHWAY	0.516707	0.681854	0.241383	0.974128	32411	196	c("PRICKLE2", "CCND1", "SMURF1", "DDIT3", "PSMB5", "PSMD8", "PSMB6", "CAV1", "SOX4", "LRRK2", "NXN", "PSMD4", "PSMB7", "SDC1", "PRKAA1", "PSMD2", "PSMD1", "CALM3", "PSMB3", "KREMEN1", "PSMA3", "LRRFIP2", "PSMB4", "PSMC6", "PSMA6", "CELA1", "RBX1", "PFN1", "MACF1", "CALM1", "XIAP", "VPS29", "AP2M1", "PSMA2", "PSMD12", "CLTC", "PSMC1", "CTNNB1", "PSME2", "HMGXB4", "VPS35", "STRN", "PSMD11", "UBC", …	0
GO_REGULATION_OF_NEUROTRANSMITTER_LEVELS	0.820919	0.902639	-0.229547	-0.801356	36016	54	c("TC2N", "SLC6A4", "PPP1R9A", "PPT1", "DAGLB", "FMR1")	0
GO_POSITIVE_REGULATION_OF_STRESS_ACTIVATED_PROTEIN_KINASE_SIGNALING_CASCADE	0.473435	0.648407	-0.266832	-0.988735	20129	75	c("PLCB1", "RASSF2", "MAP4K1", "NOD1", "MAP3K5", "MAP4K2", "FZD4", "PAK1", "MAP3K4", "MAP3K11", "HMGB1", "TAOK2", "CARD9", "MAP3K10", "PTK2B", "TLR4", "DUSP22", "GAB1", "DAXX", "EIF2AK2", "TIRAP", "DVL3")	0
GO_REGULATION_OF_CELLULAR_AMINE_METABOLIC_PROCESS	0.188651	0.359664	0.353022	1.19563	10701	61	c("PSMB5", "PSMD8", "PSMB6", "AZIN1", "ODC1", "LPCAT1", "PSMD4", "PSMB7", "PAOX", "PSMD2", "PSMD1", "PSMB3", "PSMA3", "PSMB4", "PSMC6", "PSMA6", "PSMA2", "PSMD12", "PSMC1", "PSME2", "PSMD11", "PNKD", "PSMD6", "PSMC5", "PSMC4", "OAZ2", "PSMB2", "PSMC2", "PSME4", "PSMD14", "PRKCD", "PSMD7", "PSMA5")	0
GO_RRNA_TRANSCRIPTION	0.211055	0.387799	-0.474827	-1.23217	10014	15	c("ANG", "SIRT7", "POLR1E", "TAF1B", "BRF1", "GTF3C5")	0
GO_POSITIVE_REGULATION_OF_LIPID_TRANSPORT	0.616678	0.756832	-0.301175	-0.895424	28270	26	c("GAL", "SCP2", "PLTP", "ABCA7", "ATP8A1", "P2RX7", "ABCG1", "SIRT1")	0
GO_EPITHELIAL_TO_MESENCHYMAL_TRANSITION	0.036267	0.11396	0.605534	1.56285	1916	17	c("S100A4", "RBPJ", "LIMS1", "HIF1A", "ADAM15", "RTN4")	0
GO_SINGLE_ORGANISM_MEMBRANE_BUDDING	0.100645	0.236297	0.396937	1.31368	5648	54	c("CTSZ", "TRAPPC2", "MCFD2", "ANKRD28", "LMAN1", "VAPA", "SEC16A", "TRAPPC6B", "TRAPPC2L", "SAR1B", "VAPB", "TRAPPC4", "SEC23A", "SEC13", "BET1", "SEC24D", "TRAPPC10", "RAB1B", "TMED10", "NAPA", "TBC1D20", "SEC22B", "TRAPPC3", "TMED9", "SCFD1", "SEC24A", "PRKCI", "RAB1A", "NSF")	0
GO_NEGATIVE_REGULATION_OF_MAPK_CASCADE	0.574792	0.72684	-0.244112	-0.945188	23731	97	c("FOXM1", "PBK", "CNKSR3", "PDCD4", "DUSP5", "INPP5K", "PER1", "SPRY1", "MEN1", "DUSP7", "STK38", "CDK5RAP3", "EZR", "CSK", "ASH1L", "IGF1R", "TLR4", "DUSP22", "PTPN6")	0
GO_NEGATIVE_REGULATION_OF_NERVOUS_SYSTEM_DEVELOPMENT	0.247191	0.428196	0.302355	1.12058	14587	106	c("SPP1", "PLK2", "ID2", "PMP22", "PTK2", "SEMA4D", "LGALS1", "BMPR1A", "TSPO", "CAV1", "ATF5", "EIF4E", "RTN4", "IFRD1", "LRP1", "CERS2", "DUSP10", "MTMR2")	0
GO_RNA_METHYLATION	0.473424	0.648407	-0.31595	-0.985733	21465	32	c("MEPCE", "METTL14", "TRMT1L", "FTSJ3", "TRMT2B", "BCDIN3D", "TRMT2A", "TGS1", "TRMT1", "WTAP", "TRMT112", "TFB2M", "EMG1", "RRNAD1", "FBL")	0
GO_NEGATIVE_REGULATION_OF_CATION_TRANSMEMBRANE_TRANSPORT	0.627605	0.76541	0.323663	0.878533	33552	21	c("CAV1", "SRI", "CALM3", "CAB39", "FKBP1A", "NEDD4L", "CALM1", "FKBP1B", "COMMD1")	0
GO_REGULATION_OF_PHOSPHOLIPID_METABOLIC_PROCESS	0.0471528	0.137497	-0.470456	-1.46778	2137	32	c("HTR2C", "FLT1", "APOC1", "SCARB1", "PIK3R6", "LDLR", "PIK3R1", "AMBRA1", "PTK2B", "XBP1")	0
GO_NEGATIVE_REGULATION_OF_CYTOPLASMIC_TRANSPORT	0.510384	0.676798	0.279159	0.967865	29170	70	c("CD36", "MDFIC", "SOX4", "LRRK2", "NFKBIE", "NFKBIB", "SRI", "LITAF", "SNX12", "CALM3", "AKAP1", "BRAF", "FKBP1A", "CALM1", "FAF1", "VPS35")	0
GO_POSITIVE_REGULATION_OF_CELLULAR_RESPONSE_TO_TRANSFORMING_GROWTH_FACTOR_BETA_STIMULUS	0.141431	0.298202	0.522786	1.32989	7465	16	c("THBS1", "GIPC1", "SDCBP", "HIPK2", "CITED2", "FURIN")	0
GO_MICROTUBULE_BASED_PROCESS	2.87646e-05	0.000483588	-0.461751	-2.07334	0	293	c("NDC80", "ASPM", "KIF2C", "KIF15", "KIF23", "PRC1", "NUSAP1", "AURKA", "ESPL1", "KIF11", "BIRC5", "DLGAP5", "SPAG5", "RACGAP1", "AURKB", "NEK2", "STIL", "TACC3", "PLK1", "STMN1", "KIF20B", "FBXO5", "CENPA", "KIF22", "BRCA1", "CENPE", "KIF20A", "TPX2", "BRCA2", "CNTLN", "HAUS4", "FIGNL1", "CDK1", "CEP57L1", "TTLL5", "SPC25", "RCC1", "PLK4", "CCNB1", "SDCCAG8", "C2CD3", "NDE1", "NLRC4", "SASS6", …	0
GO_CALCIUM_MEDIATED_SIGNALING	0.0136783	0.0571928	0.515464	1.61777	756	41	c("LAT2", "CCR5", "CCL3", "BCAP31", "MCU", "TPCN2", "MCTP1", "LRRK2", "ATP2A2", "CALM3", "RCAN3")	0
GO_NEGATIVE_REGULATION_OF_SEQUENCE_SPECIFIC_DNA_BINDING_TRANSCRIPTION_FACTOR_ACTIVITY	0.12686	0.276683	0.347938	1.24395	7355	84	c("HMOX1", "NLRC3", "ID2", "ARRB1", "ANXA4", "DDIT3", "PYCARD", "PRMT2", "CAT", "PRNP", "TAX1BP1", "SMAD7", "DNAJA3", "RNF2")	0
GO_NEGATIVE_REGULATION_OF_PROTEIN_CATABOLIC_PROCESS	0.237074	0.417204	-0.307837	-1.13031	10123	71	c("CENPF", "BUB1", "PBK", "PLK1", "HFE", "BUB1B", "MAD2L1", "BANP", "TERF1", "CDK5RAP3")	0
GO_CELLULAR_AMINO_ACID_METABOLIC_PROCESS	1.60123e-05	0.000482353	0.49217	1.97679	0	189	c("ARG1", "ASS1", "SLC6A8", "ARG2", "ASNS", "IVD", "GCAT", "GCLM", "AHCYL1", "MTHFD2", "GOT1", "MPST", "MCCC1", "CKB", "ADSSL1", "AZIN1", "CRTAP", "PPA1", "SLC7A8", "ERO1L", "GCH1", "GCLC", "AHCYL2", "ODC1", "FARSB", "ACADSB", "AARS", "EPRS", "GGH", "MRPL39", "PFAS", "CNDP2", "NMNAT3", "ADI1", "CARS", "RARS", "ATPIF1", "DBT", "PEPD", "HIBADH", "APIP", "SCLY", "GSTZ1", "ALDH4A1", "SARS", "SLC7A2",…	0
GO_POSITIVE_REGULATION_OF_DNA_BINDING	0.509214	0.675787	0.338	0.9629	27577	26	c("IGF1", "HIPK2", "PLAUR", "TRIM6", "CALM3", "NME1", "EDF1", "CALM1", "SIRT2", "HES1")	0
GO_NUCLEOTIDE_TRANSPORT	0.533565	0.695518	0.360377	0.943143	28311	18	c("SLC35D2", "SLC25A33", "SLC35A2", "SLC35A3", "SLC35B1", "SLC35A1")	0
GO_DORSAL_VENTRAL_PATTERN_FORMATION	0.7005	0.818373	0.307696	0.82565	37391	20	c("INTU", "BMPR1A", "CTNNB1")	0
GO_AEROBIC_RESPIRATION	0.00988991	0.0446424	0.523721	1.6509	547	42	c("ACO2", "CAT", "IDH3B", "COX10", "PMPCB", "FXN", "SDHB", "MDH2", "IDH3A", "DLD", "SURF1", "UQCRC2", "SDHC", "UQCRC1", "UQCRB", "DLAT", "PDHA1", "MDH1", "SDHD", "IDH2", "CS", "PDHB", "NDUFV1", "SUCLA2", "SIRT3", "SDHA")	0
GO_CELLULAR_RESPONSE_TO_INSULIN_STIMULUS	0.00120925	0.00954234	0.464253	1.69745	70	97	c("CCL2", "TRIB3", "MYO5A", "BAIAP2", "IGF1", "ATP6V1C1", "GOT1", "AP3S1", "ATP6V1A", "ATP6V1E1", "HIF1A", "CAV2", "ATP6V1G1", "TCIRG1", "ATP6V0C", "ATP6V0D2", "ATP6V1D", "ATP6AP1", "NAMPT", "SLC25A33", "CPEB2", "ATP6V1H", "ATP6V0B", "FER", "ATP6V0D1")	0
GO_REGULATION_OF_DNA_DAMAGE_RESPONSE_SIGNAL_TRANSDUCTION_BY_P53_CLASS_MEDIATOR	0.0304549	0.101493	0.605596	1.58491	1615	18	c("CD74", "SMYD2", "MDM2", "PMAIP1", "MIF", "SPRED2", "SPRED1", "EEF1E1", "PTTG1IP")	0
GO_POSITIVE_REGULATION_OF_G1_S_TRANSITION_OF_MITOTIC_CELL_CYCLE	0.527511	0.690715	-0.353778	-0.948337	24868	17	c("CDC45", "PLCB1", "MEPCE", "LSM11", "DDX3X", "CDK10", "ANKRD17", "LSM10")	0
GO_NEUROMUSCULAR_PROCESS_CONTROLLING_BALANCE	0.346803	0.528082	0.412323	1.09401	18468	19	c("TPP1", "AARS", "GAA", "HEXB", "CLN8", "APP")	0
GO_RESPONSE_TO_INTERFERON_BETA	0.496212	0.665572	0.371333	0.971817	26329	18	c("BST2", "IFITM2", "CDC34", "TRIM6", "IFITM3", "NDUFA13")	0
GO_FOREBRAIN_DEVELOPMENT	0.337394	0.520551	0.274963	1.05837	20464	137	c("NPY", "INHBA", "FABP7", "NDST1", "ID2", "GNG12", "ANXA3", "RBPJ", "BAX", "BMPR1A", "HIF1A", "ATF5", "LRRK2", "LRP8", "UQCRQ", "TWSG1", "RTN4")	0
GO_ACTIVATION_OF_CYSTEINE_TYPE_ENDOPEPTIDASE_ACTIVITY	0.0265473	0.0916116	0.436972	1.48805	1508	63	c("S100A9", "CYFIP2", "BOK", "XDH", "S100A8", "PYCARD", "BAX", "SLC11A2", "PMAIP1", "RPS27L", "TNF", "BID", "HSPE1", "DNAJA3")	0
GO_STEM_CELL_PROLIFERATION	0.00995217	0.0447158	-0.610276	-1.70331	463	20	c("ASPM", "RACGAP1", "RUNX1", "NDE1", "CTC1", "DAGLB", "DOCK7", "STAT1")	0
GO_NAD_METABOLIC_PROCESS	0.00014663	0.00168336	0.689862	2.04349	7	31	c("PGAM1", "NADSYN1", "HK3", "LDHB", "ENO1", "IDH3B", "ALDOA", "HK2", "PGK1", "PFKL", "NMNAT3", "NAMPT", "GAPDH", "HK1", "LDHA", "MDH2")	0
GO_SOMATIC_DIVERSIFICATION_OF_IMMUNOGLOBULINS	0.0508308	0.145681	-0.551358	-1.49878	2385	18	c("MSH2", "MSH3", "MSH6", "UNG", "TCF3", "RNF168", "MLH1", "BATF")	0
GO_ERBB2_SIGNALING_PATHWAY	0.62731	0.765371	-0.304207	-0.88709	28886	24	c("GRB7", "NRG4", "PIK3R1", "SHC1", "GAB1")	0
GO_AMEBOIDAL_TYPE_CELL_MIGRATION	0.48848	0.660059	-0.274693	-0.979897	21137	61	c("SYNE2", "ANLN", "TNS1", "ARSB", "SCARB1", "SEMA3E", "TGFBR1", "SEMA4B", "HMGB1", "STAT1", "PAXIP1", "PTK2B", "SEMA4A", "SEMA6B", "NR4A1", "ID1", "PHACTR4", "RAB13", "SRGAP2", "RIC8A", "ITGA4", "ILK", "NRP1", "PKN1")	0
GO_MONOCARBOXYLIC_ACID_METABOLIC_PROCESS	1.56519e-05	0.000482353	0.454145	1.87396	0	238	c("ELOVL7", "PDPN", "PTGS2", "SLC22A4", "MYO5A", "VCAN", "CD74", "PGAM1", "IVD", "ACSL4", "IGF1", "LIPA", "PTGR1", "ACOT7", "ACOT11", "SCPEP1", "DCN", "ALKBH7", "MCCC1", "HK3", "LDHB", "ABCC1", "FADS1", "CRTAP", "SLC5A6", "AWAT1", "HIF1A", "POR", "SGPL1", "ERO1L", "ENO1", "DEGS1", "ACADSB", "ALDOA", "MIF", "CHST12", "HK2", "MGLL", "PGD", "PCCA", "PTGR2", "PGK1", "LPL", "SLC16A1", "HSD17B12", "ACA…	0
GO_CELLULAR_RESPONSE_TO_TOPOLOGICALLY_INCORRECT_PROTEIN	0.00190163	0.0134591	0.46177	1.67392	110	92	c("CCL2", "ASNS", "CCND1", "DDIT3", "CREB3L1", "TPP1", "ATF6", "BAX", "RHBDD1", "ERO1L", "PPP1R15A", "ASNA1", "AARS", "TATDN2", "MBTPS2", "EDEM1", "ATF3", "ATP6V0D1", "SEC61A2", "VAPB")	0
GO_AMINOGLYCAN_BIOSYNTHETIC_PROCESS	0.103934	0.24014	0.421288	1.328	5758	42	c("VCAN", "NDST1", "SDC4", "DCN", "SLC35D2", "CHST12", "CHPF2", "B4GALT5", "ST3GAL1", "SDC1", "XYLT2", "SDC3", "ABCC5", "B4GALT1", "EXT1", "B4GALT7", "IL1B", "DSE", "HEXA", "EXTL2", "GLCE")	0
GO_DICARBOXYLIC_ACID_METABOLIC_PROCESS	0.00382701	0.0224301	0.508819	1.70185	215	57	c("ASS1", "ME1", "GCLM", "MTHFD2", "GOT1", "ADSSL1", "ADHFE1", "GCLC", "LIPF", "IDH3B", "NMNAT3", "ALDH4A1", "SDHB", "MDH2", "DLD", "GRHPR")	0
GO_POSITIVE_REGULATION_OF_PROTEASOMAL_PROTEIN_CATABOLIC_PROCESS	0.3762	0.557418	-0.275862	-1.03818	15869	82	c("AURKA", "ESPL1", "DLGAP5", "PLK1", "FBXO5", "RNF180")	0
GO_REGULATION_OF_MEMBRANE_POTENTIAL	0.00542621	0.0288992	0.426203	1.57511	319	104	c("KCNN4", "PKP2", "GCLM", "TPCN2", "DCN", "BAX", "TSPO", "CAV1", "GLRX", "MLLT11", "PMAIP1", "LRRK2", "PID1", "GCLC", "BCL2L1", "P2RX4", "S1PR2", "SMAD7", "SLC25A33", "RANGRF", "ATP2A2", "ATPIF1", "SRI", "MTMR2", "KIF5B", "TRPM4", "DLD")	0
GO_POSITIVE_REGULATION_OF_RELEASE_OF_CYTOCHROME_C_FROM_MITOCHONDRIA	0.337174	0.520487	0.404872	1.09896	18025	21	c("PYCARD", "BAX", "MLLT11", "PMAIP1", "BID", "PLAUR", "MFF", "PLA2G6", "PDCD5", "BBC3", "BAK1")	0
GO_MULTICELLULAR_ORGANISMAL_RESPONSE_TO_STRESS	0.401093	0.586157	0.380737	1.04404	21500	22	c("THBS1", "LGALS1", "TSPO", "GCH1", "USP46", "EIF4E")	0
GO_NEGATIVE_REGULATION_OF_SMALL_GTPASE_MEDIATED_SIGNAL_TRANSDUCTION	0.33848	0.521398	0.390895	1.09456	18261	24	c("RASA4", "TIMP2", "MFN2", "RASA3", "ARHGAP35", "NF1", "ITGB1", "KCTD13", "RASA2", "ARAP3", "STAMBP")	0
GO_ESTABLISHMENT_OF_LOCALIZATION_BY_MOVEMENT_ALONG_MICROTUBULE	0.906231	0.963387	0.215151	0.732669	51511	63	c("KIF3A", "AP3S1", "HIF1A", "DTNBP1", "HTT", "LRPPRC", "RPGR", "KIF5B", "SPG7", "AP3M1", "ARL3", "APP", "UXT", "IFT43", "RAB21")	0
GO_REGULATION_OF_GROWTH	0.00907112	0.0420531	0.322491	1.36843	595	310	c("INHBA", "SPP1", "S100A9", "CSF1", "ZMAT3", "HBEGF", "FLVCR1", "OSGIN1", "BASP1", "CREG1", "ACSL4", "PLXNA1", "SOCS3", "IGF1", "CXCL16", "PTK2", "SMURF1", "SEMA4D", "CD36", "S100A8", "PSRC1", "RND2", "MMP14", "DCUN1D3", "RBPJ", "BST2", "LGMN", "MTPN", "CDKN1A", "HIF1A", "POR", "SGPL1", "NME6", "ENO1", "SERTAD2", "CYBA", "LRP12", "ADAM15", "MTM1", "SDCBP", "TNF", "RTN4", "CHPT1", "SQSTM1", "RAB1…	0
GO_CATION_TRANSPORT	1.53563e-05	0.000482353	0.426947	1.79823	0	288	c("NPY", "SLC11A1", "COX6A2", "KCNN4", "SLC6A8", "SLC22A4", "CCR5", "CCL3", "FTH1", "MCOLN2", "SLC39A2", "SLC31A1", "SLC40A1", "DDIT3", "ATP6V1C1", "MCU", "TPCN2", "ATP6V1A", "ATP6V1E1", "NIPA1", "SLC39A6", "SLC44A1", "CAV1", "SLC5A6", "SLC11A2", "COX7A2", "SLC25A37", "SLC7A8", "ERO1L", "ATP6V1G1", "TCIRG1", "ANXA5", "P2RX4", "ATP6V0C", "STEAP3", "NFKBIE", "SLC20A1", "TMEM38B", "SLC36A1", "SLC3A2…	0
GO_MACROAUTOPHAGY	0.708004	0.8226	0.226783	0.894224	43663	163	c("RRAGD", "OPTN", "CD93", "SMURF1", "GABARAPL1", "RHEB", "TCIRG1", "ANXA5", "HK2", "VTI1B", "ATG12", "SQSTM1", "PACS2", "GABARAP", "LGALS8", "ATPIF1", "COX8A", "STBD1", "MRPS10", "PRKAA1", "ATP13A2", "NDUFB9", "PI4K2A", "MFN2", "LAMTOR3", "STOM", "RRAGC", "LAMTOR1", "SNAP29", "TECPR1", "TSG101", "PEX3", "WIPI1", "ATG7", "VPS33B", "RRAGA", "UBC", "MDH1", "TOMM20", "LIX1L")	0
GO_FATTY_ACID_BETA_OXIDATION_USING_ACYL_COA_DEHYDROGENASE	0.187956	0.359161	0.497524	1.26562	9921	16	c("IVD", "ACADSB", "ACAD10", "ACADVL", "ACADL", "ETFA")	0
GO_MEMBRANE_DOCKING	0.0693812	0.181612	0.439779	1.39379	3855	43	c("STX11", "CAV2", "VTI1B", "EXOC4", "MSN", "STX7", "STX8", "STX3", "VPS11", "VPS33B", "RABEPK", "EXOC5", "EXOC2", "VAMP3", "PLEK", "STXBP3", "ROCK1")	0
GO_GLUTAMINE_FAMILY_AMINO_ACID_METABOLIC_PROCESS	5.48045e-05	0.000750282	0.704577	2.1286	2	34	c("ARG1", "ASS1", "ARG2", "ASNS", "GCLM", "GOT1", "ADSSL1", "GCLC", "GGH", "PFAS")	0
GO_REGULATION_OF_NUCLEASE_ACTIVITY	0.933629	0.974927	-0.231431	-0.620374	44014	17	c("HMGB2", "HMGB1", "PCNA", "SIRT1")	0
GO_RESPONSE_TO_INORGANIC_SUBSTANCE	0.0254785	0.0887638	0.318566	1.32284	1635	252	c("ARG1", "ASS1", "PTGS2", "RASA4", "HMOX1", "THBS1", "CCND1", "ID2", "PRDX1", "AQP9", "SLC40A1", "DDIT3", "OLR1", "S100A8", "CD86", "AHCYL1", "ALG2", "GSN", "BAX", "IL1A", "ECE1", "TSPO", "CAV1", "HIF1A", "SLC11A2", "MDM2", "LIG4", "PPP1R15A", "CAT", "SOD2", "ANXA5", "LRRK2", "IMPACT", "ANXA1", "ANXA7", "PRNP", "GGH", "GUCA1A", "SORD", "PDGFA", "PLA2G4A", "CYB5A", "SDC1", "ABCG2", "PRKAA1", "SLC…	0
GO_MODULATION_BY_SYMBIONT_OF_HOST_CELLULAR_PROCESS	0.665205	0.791407	0.317031	0.850698	35507	20	c("SERPINB9", "BCL2L1", "VAPA", "VAPB", "KPNA1", "ATG7")	0
GO_REGULATION_OF_VESICLE_MEDIATED_TRANSPORT	6.26154e-05	0.000833729	0.409199	1.69122	3	242	c("CCL2", "SLC11A1", "MFGE8", "CEACAM1", "ADORA2B", "STXBP5", "HMOX1", "CD63", "SDC4", "PTAFR", "ARRB1", "CD300A", "CD36", "LGALS9", "PYCARD", "LGALS3", "TBC1D16", "FLOT1", "CAV1", "VPS37B", "LRRK2", "CYBA", "ANXA1", "CD84", "AHI1", "SDCBP", "YIPF5", "ABL2", "BIN1", "SGSM2", "LAMP1", "TNF", "GRTP1", "PIK3CB", "TBC1D2", "SCAMP5", "RALA", "MSN", "ATP6AP1", "TBC1D1", "PLA2G4A", "RAB11A", "VEGFA", "A…	0
GO_ORGANONITROGEN_COMPOUND_CATABOLIC_PROCESS	1.63215e-05	0.000482353	0.486279	1.90214	0	154	c("ARG1", "HPSE", "ANPEP", "TST", "VCAN", "HMOX1", "XDH", "BLVRB", "SDC4", "MAOA", "IVD", "GCAT", "GLA", "GOT1", "TPP1", "DCN", "MPST", "MCCC1", "SLC44A1", "ECE1", "HGSNAT", "SGPL1", "LYVE1", "NAGLU", "CAT", "DERA", "HMOX2", "ACADSB", "GNS", "SMOX", "GBA", "SMPDL3A", "CHID1", "NUDT9", "IDUA", "DBT", "SDC1", "PAOX", "HIBADH", "SDC3", "HEXB", "GSTZ1", "ALDH4A1")	0
GO_ADP_METABOLIC_PROCESS	0.00270365	0.0176373	0.647934	1.83055	145	25	c("PGAM1", "HK3", "ENO1", "ALDOA", "HK2", "PGK1", "PFKL", "PGM1", "GAPDH", "NUDT9", "HK1", "LDHA")	0
GO_POSITIVE_REGULATION_OF_CELL_PROLIFERATION	0.00154801	0.0115448	0.338638	1.45195	102	345	c("CCL2", "ARG1", "C3AR1", "MMP12", "HPSE", "PTGS2", "MFGE8", "CSF1", "PLAU", "HMOX1", "CD74", "S100A6", "HBEGF", "ECM1", "PTAFR", "CCND1", "ID2", "IGF1", "PTK2", "BST1", "LGALS9", "CD86", "PYCARD", "TNS3", "CD274", "VAV3", "RBPJ", "CDKN1A", "BMPR1A", "TSPO", "CAV1", "HIF1A", "MDM2", "NACC2", "TNFSF12", "CAV2", "SOX4", "LIG4", "CD80", "TCIRG1", "PID1", "CYBA", "LAMC1", "BCL2L1", "S1PR2", "ODC1", …	0
GO_REGULATION_OF_SODIUM_ION_TRANSPORT	0.401224	0.586157	0.337192	1.03709	22086	37	c("PKP2", "AHCYL1", "GLRX", "P2RX4", "RANGRF", "UTRN", "STOM", "NEDD4L", "SLC8A1", "ARF1", "SGK1")	0
GO_POSITIVE_REGULATION_OF_TUMOR_NECROSIS_FACTOR_SUPERFAMILY_CYTOKINE_PRODUCTION	0.00799288	0.0382713	0.548271	1.68631	439	37	c("CCL2", "ADAM8", "CCL3", "THBS1", "PTAFR", "CD36", "LGALS9", "CD86", "PYCARD", "CYBA")	0
GO_HISTONE_DEUBIQUITINATION	0.0817213	0.204725	-0.521656	-1.41804	3835	18	c("USP21", "USP49", "ASXL1", "USP22", "ATXN7", "UIMC1")	0
GO_ORGANIC_ACID_TRANSPORT	0.00422636	0.0239302	0.433106	1.59337	248	101	c("SLC11A1", "PDPN", "SLC6A8", "SLC22A4", "CEACAM1", "SLC7A11", "ACSL4", "SLC19A2", "AQP9", "CD36", "GIPC1", "SLC5A6", "SLC7A8", "ANXA1", "NFKBIE", "SLC36A1", "SLC3A2", "SLC16A1", "SLC7A1", "PLA2G4A", "PRAF2", "SLC25A12", "SERINC1", "ACACA", "SLC7A2", "PQLC2", "PLIN2", "SLC38A7")	0
GO_FOREBRAIN_GENERATION_OF_NEURONS	0.241193	0.42147	0.46524	1.20076	12748	17	c("INHBA", "ATF5", "UQCRQ")	0
GO_PANCREAS_DEVELOPMENT	0.634095	0.770425	-0.300181	-0.883997	29168	25	c("TCF7L2", "IL6", "MEN1", "EIF2AK3", "ACVR2B", "XBP1", "INSR")	0
GO_LEUKOCYTE_CHEMOTAXIS	0.000570125	0.00511534	0.559018	1.8501	31	54	c("CCL2", "CCL7", "ADAM8", "S100A9", "CCR5", "CCL3", "CCL4", "CXCL16", "S100A8", "ITGB2", "VAV3", "LGALS3", "LYST", "ANXA1", "CCR1", "CXCR2", "VEGFA")	0
GO_MITOCHONDRIAL_TRANSMEMBRANE_TRANSPORT	0.00479491	0.0262326	0.53735	1.71171	266	44	c("MCU", "TIMM17A", "SLC25A33", "NDUFA13", "TIMM50", "TIMM22", "ACACA", "ATP5C1", "ATP5G1", "ATP5L", "MRS2", "MICU1", "AFG3L2", "ATP5B", "ATP5J", "ATP5E", "TOMM20", "TIMM10", "STOML2", "DNLZ", "CHCHD4", "TOMM40", "ATP5J2", "ATP5F1", "ATP5H", "CPT2", "ATP5D", "ATP5A1", "ATP5S", "HSPA4")	0
GO_REGULATION_OF_SYNAPSE_STRUCTURE_OR_ACTIVITY	0.200166	0.374396	0.348233	1.18239	11361	62	c("SYNGR1", "PTGS2", "PLK2", "BAIAP2", "PTK2", "SNAP47", "GIPC1")	0
GO_NEGATIVE_REGULATION_OF_TRANSLATIONAL_INITIATION	0.583213	0.731462	-0.339291	-0.909503	27494	17	c("RARA", "EIF2AK3", "FMR1", "EIF2AK1", "PAIP2B", "EIF4EBP2", "EIF2B4", "PAIP2")	0
GO_REGULATION_OF_TOLL_LIKE_RECEPTOR_SIGNALING_PATHWAY	0.698742	0.816973	0.289858	0.838896	37882	28	c("RAB7B", "FLOT1", "CAV1", "CYBA", "WDFY1", "NR1H3", "LY96", "IRAK3")	0
GO_REGULATION_OF_FATTY_ACID_METABOLIC_PROCESS	0.0980828	0.232224	-0.382693	-1.30992	4327	49	c("FABP1", "BRCA1", "APOC1", "DGAT2", "INSIG1", "PDPR", "PDK3", "GK", "NR4A3", "PDK1", "CPT1A", "PDP2")	0
GO_RESPONSE_TO_METAL_ION	0.000583449	0.00521883	0.414362	1.63853	35	167	c("ARG1", "ASS1", "PTGS2", "RASA4", "HMOX1", "THBS1", "CCND1", "ID2", "AQP9", "SLC40A1", "S100A8", "CD86", "AHCYL1", "ALG2", "GSN", "BAX", "IL1A", "ECE1", "TSPO", "CAV1", "HIF1A", "SLC11A2", "MDM2", "LIG4", "CAT", "ANXA5", "LRRK2", "ANXA7", "PRNP", "GGH", "GUCA1A", "SORD", "PLA2G4A", "CYB5A", "SDC1", "ABCG2", "SLC25A12", "ATP13A2", "FXN", "CALM3", "PTGES", "FECH", "LONP1", "NPC1")	0
GO_CELL_SUBSTRATE_ADHESION	0.0443327	0.132182	0.398233	1.39988	2548	76	c("HPSE", "MARCKS", "CD63", "VWF", "VCL", "ITGB2", "ARHGAP6", "LYVE1", "LAMC1", "ADAM15", "PRKX", "AKIP1", "ITGB1BP1", "MICALL2", "ITGA5", "FER")	0
GO_NEGATIVE_REGULATION_OF_DEVELOPMENTAL_GROWTH	0.537146	0.697692	0.314847	0.944942	29368	33	c("SPP1", "PTK2", "SEMA4D", "LGMN", "RTN4", "IFRD1", "FXN")	0
GO_NEGATIVE_REGULATION_OF_INTRACELLULAR_SIGNAL_TRANSDUCTION	0.0136747	0.0571928	0.325517	1.36204	885	270	c("RASA4", "CD74", "XDH", "NLRC3", "PHLDA3", "THBS1", "OPTN", "ARRB1", "SOCS3", "CD300A", "DDIT3", "CREB3L1", "GRINA", "PYCARD", "TIMP2", "DCN", "CAV1", "HIF1A", "MDM2", "CDC34", "SOD2", "LRRK2", "BCL2L1", "MTM1", "RNF149", "MIF", "SPRED2", "FKTN", "PRNP", "ITGB1BP1", "BCL2L2", "GBA", "NFKBIB", "FNIP1", "PPP2R1A", "DNAJA3", "LMBRD1", "C1QBP", "SPRED1", "DUSP10", "SRI", "PRKAA1", "VDAC2", "PLAUR",…	0
GO_ORGANIC_HYDROXY_COMPOUND_TRANSPORT	0.248484	0.42941	0.343421	1.14495	14011	56	c("SLC22A4", "CEACAM1", "MSR1", "AQP9", "CD36", "SOAT1", "SLC44A1", "CAV1", "SLC16A1", "NPC2", "ACACA", "NPC1", "FCER1G")	0
GO_REGULATION_OF_ACTIN_FILAMENT_BASED_PROCESS	0.428487	0.607128	0.258654	1.01176	26252	154	c("PKP2", "SDC4", "BAIAP2", "PYCARD", "GSN", "CAPG", "ARHGAP6", "BST2", "EPS8", "DSTN", "MTPN", "CAV1", "HAX1", "ABL2", "ITGB1BP1", "FMN1", "NCKAP1", "TPM1", "PDGFA", "ARAP1", "LRP1", "ATP2A2", "SRI", "FER", "ARPC2", "ABI2", "TRPM4", "NF2", "CFL2", "BRAF", "CNN2", "SPIRE1", "PFN1", "ACTR3", "GMFB", "TSC1", "PHPT1", "TWF1", "ARF1", "PPFIA1", "ARF6", "CDC42EP2")	0
GO_WOUND_HEALING	1.56905e-05	0.000482353	0.440168	1.81105	0	232	c("SLC11A1", "MMP12", "HPSE", "PAPSS2", "PDPN", "CEACAM1", "PLAU", "NINJ1", "HMOX1", "AHNAK2", "SDC4", "HBEGF", "SLC7A11", "ARRB1", "DGKH", "IGF1", "VWF", "VCL", "CD36", "S100A8", "MYOF", "CLEC1B", "VAV3", "GSN", "RHOC", "DCN", "IL1A", "MTPN", "CAV1", "HIF1A", "METAP1", "ANXA5", "ACTG1", "P2RX4", "ANXA1", "ADAM15", "PROCR", "PIK3CB", "DTNBP1", "TPM1", "PDGFA", "MAFG", "IFRD1", "C1QBP", "SDC1", "A…	0
GO_HEXOSE_CATABOLIC_PROCESS	0.0232033	0.0843025	0.565805	1.59852	1252	25	c("PGAM1", "HK3", "ENO1", "ALDOA", "HK2", "PGK1", "PFKL", "PGM1", "GAPDH", "HK1")	0
GO_GLUTAMINE_METABOLIC_PROCESS	0.162284	0.327035	0.501339	1.29393	8577	17	c("ASNS", "ADSSL1", "GGH", "PFAS", "CTPS2", "NIT2", "ASNSD1")	0
GO_RESPONSE_TO_NERVE_GROWTH_FACTOR	0.0358373	0.113097	-0.507776	-1.5248	1643	27	c("E2F1", "CORO1A", "NFKB1", "BPTF", "CREB1", "ID1", "EEF2K", "RAPGEF2", "CSNK1D", "CDC5L", "EP300")	0
GO_SYNAPTIC_VESICLE_CYCLE	0.672384	0.796697	0.312204	0.847428	35946	21	c("STX11", "SNAP47", "STX3", "GRN", "SNAP29", "DNAJC5")	0
GO_NUCLEOBASE_CONTAINING_SMALL_MOLECULE_METABOLIC_PROCESS	0.00559944	0.0294198	0.326864	1.3949	369	329	c("PAPSS2", "XDH", "CHCHD10", "PGAM1", "ME1", "MOCOS", "AHCYL1", "ATP6V1A", "ACOT7", "NADSYN1", "HK3", "LDHB", "TXNRD1", "ADSSL1", "NME6", "GLRX", "ENO1", "CAT", "TCIRG1", "DERA", "LRRK2", "AHCYL2", "IDH3B", "NDUFA12", "ALDOA", "CYB5R4", "HK2", "PGD", "PGK1", "UQCRQ", "COX10", "NDUFS5", "COX7B", "CYC1", "NDUFC1", "PFKL", "PFAS", "NMNAT3", "PMPCB", "NAMPT", "NDUFS7", "PGM1", "SMPDL3A", "GAPDH", "N…	0
GO_REGULATION_OF_CYTOKINE_PRODUCTION_INVOLVED_IN_IMMUNE_RESPONSE	0.127113	0.276698	0.451183	1.31617	6911	29	c("HMOX1", "CD74", "CD36", "BST2", "MIF", "TNF", "TRIM6", "TRPM4", "FCER1G", "IRAK3")	0
GO_POSITIVE_REGULATION_OF_LEUKOCYTE_PROLIFERATION	0.108351	0.246453	0.39151	1.29999	6089	55	c("CSF1", "CD74", "IGF1", "BST1", "LGALS9", "CD86", "PYCARD", "CD274", "VAV3", "CDKN1A", "CD80", "ANXA1", "MIF", "DNAJA3", "ADK", "TNFSF9")	0
GO_CELLULAR_PROTEIN_COMPLEX_ASSEMBLY	0.498334	0.667804	0.240336	0.981884	31547	218	c("PTK2", "SNAP47", "PSMD8", "GSN", "ARHGAP6", "CAV1", "TCIRG1", "CYBA", "NDUFA12", "COX10", "NDUFS5", "RTN4", "IPO5", "NDUFC1", "VAMP4", "PSMD4", "ARL2", "NDUFS7", "SLC25A33", "NDUFA9", "MICALL2", "NDUFA10", "NDUFAB1", "TRIM6", "NDUFB6", "NDUFB2", "NDUFA6", "IPO4", "NDUFA13", "NDUFB9", "NDUFAF4", "NDUFB8", "NDUFAF3", "SCO1", "NDUFS6", "LONP1", "NDUFA7", "ATP6V0A1", "COX18", "NDUFA5", "SURF1", "N…	0
GO_DEFENSE_RESPONSE	1.43602e-05	0.000482353	0.380987	1.68591	0	490	c("CCL2", "CCL7", "NPY", "INHBA", "SLAMF7", "C3AR1", "ADAM8", "ASS1", "SLC11A1", "KCNN4", "PTGS2", "SPP1", "S100A9", "CLEC4D", "CCR5", "CCL3", "CSF1", "ADORA2B", "MARCO", "HMOX1", "CCL4", "CD74", "RAET1E", "NDST1", "ECM1", "THBS1", "PTAFR", "OPTN", "CXCL16", "CD300LB", "PTK2", "CD93", "PRDX1", "CLEC5A", "ANXA3", "TREM2", "IKBKG", "LIPA", "CD36", "OLR1", "LGALS9", "HIST1H2BC", "S100A8", "ISG15", "…	0
GO_PHOSPHOLIPID_BIOSYNTHETIC_PROCESS	0.0242595	0.0864911	0.356687	1.38834	1479	149	c("FABP5", "PLA2G12A", "LPCAT2", "CDS1", "NUS1", "SLC44A1", "PI4K2B", "FADS1", "PGS1", "AGPAT2", "PLA2G16", "DOLK", "PI4KA", "MTM1", "AGPAT5", "PCYT1A", "PIK3CB", "CHPT1", "LPCAT1", "IMPA1", "AGPAT1", "PIGG", "PLA2G4A", "SAMD8", "AGPAT4", "FITM2", "PLAUR", "HEXB", "MTMR2", "LPGAT1", "PLA2G6", "SACM1L", "SERINC1", "PI4K2A", "AGPAT3", "SPHK2")	0
GO_NEGATIVE_REGULATION_OF_LEUKOCYTE_APOPTOTIC_PROCESS	0.412248	0.593343	-0.365662	-1.03341	19185	21	c("AURKB", "DOCK8", "MERTK", "ITPKB", "AXL", "TSC22D3", "FOXP1", "BCL6", "HCLS1", "JAK3", "IRS2", "FADD", "BCL10")	0
GO_POSITIVE_REGULATION_OF_HYDROLASE_ACTIVITY	0.128397	0.278991	0.256438	1.13552	8942	494	c("CCL2", "CCL7", "S100A9", "RASA4", "CYFIP2", "CCL3", "MARCKS", "STXBP5", "BOK", "CCL4", "XDH", "PTGIR", "ARHGAP10", "ARAP2", "HBEGF", "PTAFR", "FGD6", "ARRB1", "BCAP31", "PTK2", "SEMA4D", "CD300A", "LGALS9", "S100A8", "TBC1D19", "PYCARD", "MMP14", "VAV3", "GSN", "RHOC", "ARHGAP6", "RGS1", "TBC1D16", "BAX", "LIMS1", "DENND2A", "CAV1", "SLC11A2", "CAV2", "PPP1R15A", "PMAIP1", "LRRK2", "DENND3", "…	0
GO_CELLULAR_RESPONSE_TO_INTERLEUKIN_4	0.413761	0.594935	0.396573	1.03787	21954	18	c("ARG1", "IL2RG")	0
GO_PORPHYRIN_CONTAINING_COMPOUND_METABOLIC_PROCESS	0.0233885	0.0843025	0.565445	1.5975	1262	25	c("HMOX1", "BLVRB", "TSPO", "SLC11A2", "HMOX2", "COX10", "NFE2L1", "ATPIF1", "FXN", "FECH")	0
GO_POSITIVE_REGULATION_OF_TELOMERASE_ACTIVITY	0.0444093	0.132227	-0.550635	-1.51647	2075	19	c("AURKB", "NEK2", "MAP3K4", "DKC1")	0
GO_NEGATIVE_REGULATION_OF_INTERLEUKIN_6_PRODUCTION	0.167936	0.334266	0.491072	1.28519	8910	18	c("NLRC3", "ARRB1", "TNF", "GBA", "IRAK3", "HAVCR2", "KLF2")	0
GO_CELLULAR_MONOVALENT_INORGANIC_CATION_HOMEOSTASIS	0.000234615	0.00254326	0.61391	1.9352	12	42	c("SLC11A1", "ATP6V1C1", "ATP6V1A", "ATP6V1E1", "ATP6V1G1", "TCIRG1", "LRRK2", "ATP6V0C", "ATP6V0D2", "ATP6V1D", "MAFG", "ATP6V1H", "ATP6V0B", "ATP6V0D1", "CLN5", "ATP6V0A1", "ATP6V1B2", "ATP6V1F", "NEDD4L", "SLC8A1", "ATP5B", "SGK1")	0
GO_REGULATION_OF_ACUTE_INFLAMMATORY_RESPONSE	0.130526	0.281425	0.445199	1.30877	7115	30	c("C3AR1", "ADAM8", "PTGS2", "CFH", "TNF", "PLA2G4A", "C1QBP")	0
GO_CYTOKINE_PRODUCTION	0.0222682	0.0821952	0.453604	1.52174	1257	58	c("SLC11A1", "PTGS2", "S100A9", "PTAFR", "LIPA", "CD36", "S100A8", "RBPJ", "MAF", "HIF1A")	0
GO_TOLL_LIKE_RECEPTOR_SIGNALING_PATHWAY	0.035494	0.112135	0.416	1.43914	2030	69	c("ITGAM", "CTSB", "IKBKG", "CD36", "LGALS9", "CD86", "ITGB2", "CTSS", "LGMN", "TLR7", "MAPKAPK2", "LY96", "IRAK3", "HAVCR2", "TANK", "HSPD1", "TNIP3", "RIPK2", "TRAF3", "UBC", "CD14")	0
GO_POSITIVE_REGULATION_OF_INTRACELLULAR_TRANSPORT	0.390304	0.574812	0.251346	1.02686	24708	218	c("CCL2", "PTGS2", "ADORA2B", "CYB5R1", "BCAP31", "IGF1", "LGALS9", "PSMD8", "BAX", "BMPR1A", "CAV1", "TLR7", "MDM2", "PMAIP1", "P2RX4", "TNF", "BID", "IPO5", "ITGB1BP1", "MSN", "UBE2L3", "ITGAX", "PSMB7", "MICALL2", "HTT", "ATPIF1", "SRI", "EDEM1", "MTMR2", "MFF", "CALM3")	0
GO_FOREBRAIN_CELL_MIGRATION	0.978865	0.99908	-0.194478	-0.5356	45758	19	c("ARL13B", "AXL")	0
GO_DEMETHYLATION	0.71427	0.82684	-0.267779	-0.841879	32374	33	c("KDM6B", "KDM5C", "KDM2A", "KDM6A", "FTO", "TET2", "JMJD6", "TET3", "KDM5A", "KDM1A", "ALKBH1", "JMJD1C", "PPME1", "KDM2B", "ALKBH2", "KDM3B", "PHF8")	0
GO_CELL_MOTILITY	3.00188e-05	0.000483617	0.385295	1.65469	1	351	c("CCL2", "CCL7", "ITGAM", "ADAM8", "MMP12", "PDPN", "S100A9", "CCR5", "INSL6", "CCL3", "CEACAM1", "PLAU", "VCAN", "CCL4", "CD74", "CD63", "SDC4", "HBEGF", "SLC7A11", "THBS1", "CXCL16", "PTK2", "SEMA4D", "OLR1", "S100A8", "ITGB2", "TNS3", "MMP14", "VAV3", "RHOC", "LGALS3", "EPS8", "BAX", "GIPC1", "LYST", "TSPO", "CAV1", "PSTPIP1", "HIF1A", "TNFSF12", "SGPL1", "SLC7A8", "PLEKHO1", "LRRK2", "LAMC1"…	0
GO_POSITIVE_REGULATION_OF_ENDOTHELIAL_CELL_MIGRATION	0.00925603	0.0425719	0.570268	1.68923	504	31	c("PTGS2", "MET", "THBS1", "CCBE1", "ANXA3", "SASH1", "ITGB1BP1", "NRP2", "VEGFA")	0
GO_CERAMIDE_BIOSYNTHETIC_PROCESS	0.257136	0.441323	0.432719	1.17455	13746	21	c("ST6GALNAC4", "ST8SIA4", "DEGS1", "ST3GAL1", "GBA", "SAMD8", "CERS2", "AGK", "CLN8", "SPTLC1", "ST6GALNAC6", "SPTLC2", "SMPD1")	0
GO_NEGATIVE_REGULATION_OF_RESPONSE_TO_BIOTIC_STIMULUS	0.972019	0.995927	0.207911	0.536607	51378	17	c("TARBP2", "C1QBP", "HAVCR2", "MUL1", "SIRT2")	0
GO_ORGANOPHOSPHATE_ESTER_TRANSPORT	0.756622	0.856701	0.251463	0.823857	42388	51	c("KCNN4", "SLC37A2", "OSBPL8", "SLC35D2", "SLC25A33", "NPC2", "SLC35A2", "SLC35A3", "SLC35B1", "ATP9B", "SLC35A1", "TRIAP1", "TMEM30A", "ATP11A")	0
GO_MICROTUBULE_CYTOSKELETON_ORGANIZATION	2.70175e-05	0.000482353	-0.547688	-2.35562	0	202	c("NDC80", "ASPM", "KIF2C", "KIF23", "PRC1", "NUSAP1", "AURKA", "ESPL1", "KIF11", "BIRC5", "SPAG5", "RACGAP1", "AURKB", "NEK2", "STIL", "TACC3", "PLK1", "STMN1", "FBXO5", "CENPA", "BRCA1", "KIF20A", "TPX2", "BRCA2", "CNTLN", "HAUS4", "FIGNL1", "CDK1", "CEP57L1", "TTLL5", "SPC25", "RCC1", "PLK4", "CCNB1", "SDCCAG8", "C2CD3", "NDE1", "NLRC4", "SASS6", "HAUS6", "SPRY1", "CEP68", "SMC3", "FES", "TUBA…	0
GO_HISTONE_MONOUBIQUITINATION	0.18468	0.353835	-0.440997	-1.24632	8594	21	c("UHRF1", "DTX3L", "DDB2", "PAF1", "RNF168", "BCOR", "RNF40", "KDM2B", "WAC", "CTR9", "RYBP")	0
GO_REGULATION_OF_CELL_CYCLE_G2_M_PHASE_TRANSITION	0.0290293	0.098292	-0.474704	-1.52002	1307	36	c("CCNA2", "CENPF", "CLSPN", "PLK1", "CDK1", "PBX1", "CTC1", "SIN3A", "CDK5RAP3", "FOXN3")	0
GO_SOMATIC_CELL_DNA_RECOMBINATION	0.00512876	0.0278119	-0.613999	-1.77228	236	23	c("HMGB2", "LIG1", "MSH2", "MSH3", "MSH6", "UNG", "TCF3", "HMGB1", "RNF168", "MLH1", "BATF")	0
GO_PIGMENTATION	0.0526835	0.149296	0.447202	1.43084	2936	45	c("MYO5A", "CD63", "MREG", "LYST", "ATP6AP2", "BBS5", "DTNBP1", "RAB11A")	0
GO_POSITIVE_REGULATION_OF_PROTEIN_LOCALIZATION_TO_CELL_PERIPHERY	0.630776	0.767775	0.329445	0.874115	33591	19	c("TREM2", "RANGRF", "STX3", "KIF5B", "ARF6")	0
GO_POSITIVE_REGULATION_OF_TRANSLATIONAL_INITIATION	0.326901	0.510028	0.425356	1.1132	17345	18	c("PPP1R15A", "IMPACT", "UHMK1", "TNF", "EIF2B5")	0
GO_B_CELL_MEDIATED_IMMUNITY	0.78706	0.876984	-0.263681	-0.783951	36081	26	c("MSH2", "C1RL", "MSH6", "IGHM", "RNF168", "MLH1", "TLR8", "BATF", "POU2F2")	0
GO_AORTA_DEVELOPMENT	0.112977	0.254376	0.502225	1.36321	6039	21	c("NDST1", "RBPJ", "SOX4", "LRP1", "PLXND1", "HES1", "AP2B1")	0
GO_SPECIFICATION_OF_SYMMETRY	0.518554	0.683283	-0.304571	-0.95755	23503	33	c("STIL", "C2CD3", "ARL13B", "ACVR2B", "MKKS", "IFT74", "NOTCH1", "KIF3B", "MEF2C", "PSEN1", "GALNT11", "IFT57", "TBX2")	0
GO_PROTEIN_LOCALIZATION_TO_ENDOPLASMIC_RETICULUM	0.00931572	0.042779	0.407207	1.52054	552	111	c("BCAP31", "PPP1R15A", "RAB3GAP2", "RPL4", "RPL12", "VAPA", "RPS19", "RPS2", "RPS12", "RPLP1", "RPL23", "RPS25", "RPL30", "RPL19", "BCAP29", "SEC61G", "CHMP4B", "RAB10", "RPL26", "RPL5", "SRP14", "SRP72", "RPL24", "RPL7A", "RPS3", "RPS21", "RPL22", "RPS15A", "RPS10", "RPL27", "RPS23", "RPL27A", "RPS24", "SPCS2", "RPL14", "UBAC2", "SRP19", "HSPA5", "RPS15", "RPL6", "RPL29", "RPSA", "RPL18", "RPS2…	0
GO_NEGATIVE_REGULATION_OF_COAGULATION	0.122867	0.270195	0.534716	1.36024	6485	16	c("PLAU", "ANXA5", "PROCR", "PDGFA", "PLAUR")	0
GO_HISTONE_EXCHANGE	2.20056e-05	0.000482353	-0.736805	-2.28387	0	31	c("CENPM", "CENPP", "MIS18BP1", "CENPA", "CENPH", "CENPK", "HIST1H4D", "HJURP", "CENPQ", "MIS18A", "NASP", "CHD5", "CENPO", "CENPL", "CENPW", "CENPT", "RSF1")	0
GO_LIPID_HOMEOSTASIS	0.182926	0.351623	0.356069	1.20195	10359	60	c("PKP2", "IVD", "GOT1", "NUS1", "SOAT1", "CAV1", "ACADSB", "LPL", "ACAD10", "COL4A3BP", "FITM2", "PRKAA1", "NPC2", "NR1H3", "ACACA", "NPC1", "LAMTOR1", "ACADVL", "RORA", "ACADL", "SESN2", "LDLRAP1", "ETFA", "ABCA1")	0
GO_CELLULAR_RESPIRATION	1.67633e-05	0.000482353	0.544323	2.04858	0	117	c("BAX", "ACO2", "CAT", "IDH3B", "NDUFA12", "UQCRQ", "COX10", "NDUFS5", "COX7B", "CYC1", "NDUFC1", "PMPCB", "NDUFS7", "NDUFA9", "NDUFA10", "NDUFAB1", "COX8A", "SLC25A12", "NDUFB6", "NDUFB2", "NDUFA6", "NDUFA13", "NDUFB9", "FXN", "SDHB", "NDUFB8", "COX5A", "CYCS", "NDUFS6", "MDH2", "IDH3A", "DLD", "NDUFA7", "NDUFA5", "SURF1", "UQCRC2", "COX7C", "NDUFB3", "NDUFS1", "SDHC", "NDUFB4", "COX6A1", "UQCR…	0
GO_NUCLEOTIDE_EXCISION_REPAIR_DNA_DAMAGE_RECOGNITION	0.793631	0.881611	0.275704	0.764294	42690	23	c("RBX1", "RAD23B", "UBC", "CUL4B", "COPS7A", "COPS7B", "COPS6", "COPS5", "DDB1", "GPS1", "UBB", "XPC", "RPS27A", "COPS8", "CUL4A")	0
GO_B_CELL_DIFFERENTIATION	0.585212	0.73308	-0.279573	-0.921943	26134	41	c("LYL1", "MSH2", "ZBTB1", "TCF3", "PIK3R1", "ATP11C", "LFNG", "PTK2B", "PLCL2", "POU2F2", "BCL6", "JAK3", "HHEX", "PLCG2", "ITGA4", "EP300", "ATM", "HDAC9", "TPD52", "CEBPG")	0
GO_NEURAL_PRECURSOR_CELL_PROLIFERATION	0.0567424	0.157882	-0.48283	-1.44989	2602	27	c("ASPM", "RACGAP1", "C5AR1", "MELK", "RRM1", "NDE1", "DAGLB", "CEP120", "DOCK7", "RPGRIP1")	0
GO_NUCLEAR_TRANSPORT	0.977117	0.99908	-0.178846	-0.793734	34629	263	c("TXNIP", "RAB27A", "PSIP1", "RHOF", "RAB19", "POLA2", "PPP1R10", "RRAS2", "TRPS1", "TOB1", "GLE1", "SRSF1", "ANKRD54", "RAB43", "NUP153", "SRSF2", "WRN", "SLBP", "HNRNPA1", "SRSF4", "PIK3R1", "TNPO2", "SNRPG", "SMG6", "SNUPN", "SRSF3", "CDC40", "SNRPD1", "MAGOH", "RBM22", "GEMIN6", "POLR2D", "NUP54", "KPNB1", "NUP85", "NOL6", "NUP43", "ANP32A", "NXT1", "AKAP13", "SNRPE", "ATXN1", "HNRNPA2B1", "…	0
GO_PEPTIDE_METABOLIC_PROCESS	1.46951e-05	0.000482353	0.373828	1.62981	0	414	c("ANPEP", "PTRH1", "GSTM1", "GCLM", "EIF4E3", "TPP1", "DDX3Y", "ECE1", "ATP6AP2", "PPA1", "SLC25A37", "CPEB4", "CTSZ", "PSTK", "GCLC", "FARSB", "EIF4E", "EEF1G", "MRPS28", "RPS27L", "AARS", "EPRS", "MRPS18B", "EIF2D", "MRPL39", "MRPL27", "CNDP2", "CHCHD1", "CARS", "SLC25A33", "CPEB2", "MRPS22", "EIF3C", "RARS", "MRPS10", "DAP3", "SLC25A12", "EIF2B3", "RPL4", "GSTZ1", "RPL12", "MGST2", "SARS", "M…	0
GO_NEGATIVE_REGULATION_OF_CELL_SUBSTRATE_ADHESION	0.327727	0.51077	0.373097	1.09681	17866	30	c("THBS1", "LGALS1", "MMP14", "ARHGAP6", "ADAM15", "ITGB1BP1")	0
GO_REGULATION_OF_EPITHELIAL_CELL_DIFFERENTIATION	0.320398	0.505849	0.334146	1.09053	17924	50	c("XDH", "CCND1", "CAV1", "RHEB", "S1PR2", "PRKX", "AHI1", "PROM1", "TNF", "MAFG")	0
GO_ENDOTHELIAL_CELL_MIGRATION	0.406536	0.590075	0.361025	1.03638	22004	27	c("PTK2", "ITGB2", "GIPC1", "TNFSF12", "PRKX", "VEGFA")	0
GO_ORGANIC_HYDROXY_COMPOUND_CATABOLIC_PROCESS	0.638946	0.77374	0.293729	0.881563	34934	33	c("ALDH2", "MAOA", "SLC44A1", "GK5", "IMPA1", "SORD", "SMPDL3A", "MTMR2", "ALDH7A1")	0
GO_GLYCEROLIPID_METABOLIC_PROCESS	0.0533276	0.150772	0.318434	1.2824	3338	193	c("SLC22A4", "FABP7", "HBEGF", "FABP5", "ACSL4", "PLA2G12A", "LPCAT2", "CDS1", "CD86", "TMEM150A", "SLC44A1", "PI4K2B", "CAV1", "GDE1", "PGS1", "AGPAT2", "PLA2G16", "CD80", "CAT", "PI4KA", "LIPF", "MTM1", "AGPAT5", "MGLL", "PCYT1A", "LPL", "PIK3CB", "ABHD2", "CHPT1", "LPCAT1", "IMPA1", "AGPAT1", "PDGFA", "PIGG", "PLA2G4A", "AGPAT4", "PLAUR", "INPP5A", "MTMR2", "AGK", "LPGAT1", "PLA2G6", "SACM1L",…	0
GO_SECRETION	0.0001088	0.00133447	0.398045	1.65767	6	259	c("INHBA", "KCNN4", "LAT2", "SLC22A4", "CCL3", "MYO5A", "STXBP5", "CD63", "XDH", "ECM1", "THBS1", "CCND1", "CYB5R1", "IGF1", "STX11", "VWF", "ANXA3", "VCL", "AQP9", "CREB3L1", "CD36", "SNAP47", "IL1RN", "PSAP", "RBPJ", "GIPC1", "CAV1", "HIF1A", "VMP1", "SCAMP1", "ANXA1", "STEAP3", "ALDOA", "CYB5R4", "HK2", "ARFGAP3", "EXOC3L4", "VTI1B", "EXOC4", "SCAMP5", "VAMP4", "RALA", "CCR1", "PDGFA", "SRGN",…	0
GO_CELL_ACTIVATION_INVOLVED_IN_IMMUNE_RESPONSE	0.0434284	0.130018	0.398913	1.40227	2496	76	c("SLC11A1", "LAT2", "CLEC4D", "CCL3", "ANXA3", "CD86", "LGALS1", "PYCARD", "LY9", "LIG4", "CLEC4E", "RELB", "PI4K2A", "TYROBP", "FCER1G", "HAVCR2", "HSPD1", "LCP1", "BCL3", "TSC1", "RORA")	0
GO_NEGATIVE_REGULATION_OF_HISTONE_MODIFICATION	0.0312377	0.103033	-0.514457	-1.54486	1432	27	c("BRCA1", "JARID2", "SIN3A", "SKI", "TAF7", "PIH1D1", "SIRT1", "KDM5A", "KDM1A", "H2AFY", "BCOR")	0
GO_NEGATIVE_REGULATION_OF_DNA_BINDING	0.399279	0.584193	0.376723	1.04433	21477	23	c("HMOX1", "ID2", "DDIT3", "SRI")	0
GO_REGULATION_OF_CIRCADIAN_RHYTHM	0.0417254	0.125823	-0.415679	-1.43331	1834	51	c("TOP2A", "EZH2", "SUV39H1", "TIMELESS", "IL6", "PER1", "USP2", "SIN3A", "KLF10", "SFPQ", "ROCK2")	0
GO_ANION_TRANSPORT	0.00393506	0.0227985	0.373064	1.50028	245	191	c("SLC11A1", "KCNN4", "PDPN", "SLC6A8", "SLC22A4", "CEACAM1", "SLC2A1", "SLC7A11", "ACSL4", "CYB5R1", "SLC37A2", "SLC19A2", "AQP9", "OSBPL8", "CD36", "GIPC1", "TSPO", "ABCC1", "SLC5A6", "SLC7A8", "CLCN7", "ANXA1", "NFKBIE", "SLC20A1", "SLC36A1", "ASNA1", "CYB5R4", "SLC3A2", "SLC16A1", "SLC7A1", "PLA2G4A", "CLCN5", "PRAF2", "SLC25A12", "VDAC2", "NPC2", "SLC35A2", "SERINC1", "ACACA", "SLC7A2", "SLC…	0
GO_CELL_CELL_ADHESION	7.89977e-05	0.00100593	0.416164	1.69953	4	217	c("IL7R", "ADAM8", "SLC11A1", "MAFB", "PDPN", "S100A9", "CLEC4D", "CYFIP2", "CEACAM1", "PKP2", "ALCAM", "CD74", "NLRC3", "SLC7A11", "CD200", "CD93", "VCL", "SEMA4D", "FBLIM1", "OLR1", "S100A8", "CD86", "ITGB2", "BAX", "LY9", "SOX4", "VMP1", "LIG4", "PVR", "METAP1", "CD80", "ACTG1", "ANXA1", "CD84", "TNF", "PIK3CB", "RIPK3", "MSN", "CLEC4E", "ITGAX")	0
GO_GUANOSINE_CONTAINING_COMPOUND_METABOLIC_PROCESS	0.558694	0.715301	0.323553	0.928814	30240	27	c("MOCOS", "NME6", "LRRK2", "IMPDH1", "NME1", "MOCS3", "AK3", "MOCS2", "GPHN", "MPP1")	0
GO_REGULATION_OF_CYCLIC_NUCLEOTIDE_METABOLIC_PROCESS	0.363897	0.546921	0.344522	1.06501	20057	38	c("ADORA2B", "PTGIR", "THBS1", "TIMP2", "ECE1", "GUCA1A", "VEGFA", "CALM3")	0
GO_CHONDROITIN_SULFATE_PROTEOGLYCAN_BIOSYNTHETIC_PROCESS	0.320926	0.505849	0.448724	1.12326	16864	15	c("VCAN", "DCN", "CHST12", "CHPF2", "XYLT2")	0
GO_PROTEIN_OLIGOMERIZATION	0.390759	0.57519	0.249691	1.02616	24904	229	c("ARG1", "HMOX1", "ME1", "DGKH", "VWF", "KCTD6", "FLOT1", "BAX", "HGSNAT", "CAV1", "NACC2", "CAV2", "GCH1", "CAT", "SOD2", "ANXA5", "P2RX4", "MLKL", "ALDOA", "MIF", "BID", "PRNP", "SQSTM1", "PFKL", "TMEM120B", "RIPK3", "HIST1H4I", "ATPIF1", "PRKAA1", "TRIM6", "MTMR2", "MFF", "AHNAK", "ACACA", "DCXR", "CAB39", "ACOT13", "CLPP", "LONP1", "RNF213", "GRHPR", "RPS19", "STOM", "BRAF", "PCBD2", "MICU1"…	0
GO_REGULATION_OF_EPITHELIAL_CELL_PROLIFERATION	0.00127401	0.00985417	0.441111	1.66014	75	117	c("CCL2", "ARG1", "MMP12", "PLAU", "XDH", "ECM1", "THBS1", "CCND1", "IGF1", "INTU", "BAX", "LIMS1", "BMPR1A", "CAV1", "HIF1A", "TNFSF12", "CAV2", "CYBA", "LAMC1")	0
GO_CHROMATIN_ASSEMBLY_OR_DISASSEMBLY	2.38578e-05	0.000482353	-0.584854	-2.21842	0	86	c("HIST1H1B", "CENPM", "CENPP", "MIS18BP1", "HIRIP3", "CENPA", "CENPH", "HMGB2", "CENPK", "ASF1B", "CHAF1A", "HIST1H4D", "HJURP", "CENPQ", "MIS18A", "NASP", "HELLS", "CENPO", "HIST1H1E", "H2AFX", "KAT6B", "CENPL", "MCM2", "ARID2", "CENPW", "CENPT", "RSF1", "HAT1", "HMGB1", "BAZ1B", "PAF1", "TNRC18", "CENPC1", "CHAF1B", "RBBP4", "ATRX", "NAP1L1", "UBN1", "DAXX", "SMARCD2", "ARID1A", "SMARCA5", "SM…	0
GO_REGULATION_OF_NITRIC_OXIDE_SYNTHASE_ACTIVITY	0.511828	0.677174	-0.312472	-0.960822	23279	30	c("ATP2B4", "DHFR", "NOD1", "SCARB1", "TERF2", "CNR2", "PTK2B", "SPR")	0
GO_REGULATION_OF_ANDROGEN_RECEPTOR_SIGNALING_PATHWAY	0.939738	0.977792	-0.2283	-0.611983	44302	17	c("FOXP1", "PIAS2", "SIRT1", "EP300", "DDX5", "TCF21", "HDAC6")	0
GO_REGULATION_OF_LIPID_BIOSYNTHETIC_PROCESS	0.372498	0.553401	0.304173	1.04991	21291	68	c("PTGS2", "TRIB3", "DHCR7", "TSPO", "POR", "ANXA1", "TNF", "LPCAT1", "PDGFA", "PLA2G4A", "SAMD8", "FITM2", "PRKAA1", "ORMDL1", "PLA2G6", "NR1H3")	0
GO_RESPONSE_TO_XENOBIOTIC_STIMULUS	0.545761	0.704789	0.324235	0.938391	29588	28	c("GSTM1", "AHR", "POR", "GCLC", "AIP", "AS3MT", "MGST2", "RB1", "GSS", "RORA", "PTGS1")	0
GO_PLACENTA_BLOOD_VESSEL_DEVELOPMENT	0.504466	0.672622	0.368798	0.965182	26767	18	c("SOCS3", "RBPJ")	0
GO_POSITIVE_REGULATION_OF_RESPONSE_TO_EXTERNAL_STIMULUS	1.64309e-05	0.000482353	0.53165	2.05811	0	143	c("CCL2", "CCL7", "NPY", "C3AR1", "ADAM8", "PTGS2", "S100A9", "MET", "CCL3", "CSF1", "ADORA2B", "CCL4", "CD74", "THBS1", "PLA2G7", "LGALS9", "S100A8", "DCN", "TLR7", "HIF1A", "SASH1", "CYBA", "MIF", "RAB3GAP2", "TNF", "LPL", "CXCL1", "SQSTM1", "CCR1", "PLA2G4A", "GBA", "VEGFA")	0
GO_AGING	0.006061	0.0309314	0.385837	1.50319	369	150	c("CCL2", "ARG1", "ASS1", "ID2", "SOCS3", "IGF1", "DDIT3", "CD86", "ITGB2", "TIMP2", "GSN", "DCN", "BAX", "CDKN1A", "LIMS1", "TSPO", "CAV1", "ERO1L", "PPP1R15A", "CAT", "SOD2", "LRRK2", "MIF", "TPRA1", "PLA2G4A", "TNFRSF1B", "LRP1", "DNAJA3")	0
GO_REGULATION_OF_VACUOLAR_TRANSPORT	0.088898	0.217344	0.506042	1.40282	4781	23	c("LRRK2", "MSN", "SNX12", "MTMR2", "VPS11", "MAP2K2", "DNAJC13", "PTPN23", "ARF1", "VPS35", "RAB21")	0
GO_NEGATIVE_REGULATION_OF_CHROMOSOME_SEGREGATION	0.000730554	0.00632135	-0.69031	-1.95092	33	21	c("ESPL1", "CENPF", "BUB1", "PLK1", "BUB1B", "MAD2L1", "TERF1")	0
GO_NEGATIVE_REGULATION_OF_EXTRINSIC_APOPTOTIC_SIGNALING_PATHWAY	0.233505	0.412918	0.343353	1.1553	13207	59	c("HMOX1", "THBS1", "IGF1", "GCLM", "LGALS3", "IL1A", "GCLC", "BCL2L1", "TNF", "HTT")	0
GO_REGULATION_OF_LEUKOCYTE_MEDIATED_CYTOTOXICITY	0.000389228	0.00382151	0.704202	1.97186	20	24	c("CCL2", "IL7R", "CEACAM1", "LGALS9", "SERPINB9", "PVR", "LAMP1", "RIPK3", "STX7")	0
GO_NEGATIVE_REGULATION_OF_AUTOPHAGY	0.248721	0.42941	0.384843	1.16266	13614	34	c("MET", "TSPO", "LRRK2", "BCL2L1", "MTM1", "NPC1", "FEZ2", "TSC1", "ATG7", "SIRT2", "RRAGA")	0
GO_POSTTRANSCRIPTIONAL_REGULATION_OF_GENE_EXPRESSION	0.589567	0.736264	0.222891	0.955673	39227	345	c("SLC11A1", "S100A9", "THBS1", "PTAFR", "IGF1", "PSMB5", "EIF4E3", "PSMD8", "PSMB6", "IGF2BP2", "MTPN", "CAV1", "NACC2", "CPEB4", "SOX4", "PPP1R15A", "METAP1", "PSTK", "IMPACT", "UHMK1", "EIF4E", "RPS27L", "AARS", "EPRS", "TNF", "TARBP2", "PSMD4", "PSMB7", "GAPDH", "TNFRSF1B", "CPEB2", "EIF3C", "ZCCHC11", "C1QBP", "PSMD2", "EIF2B3", "LRPPRC", "MAPKAPK2", "EXOSC1", "PSMD1", "RBMS3", "PSMB3", "NCB…	0
GO_TRANSCRIPTION_FROM_RNA_POLYMERASE_II_PROMOTER	0.000342882	0.00342634	-0.312684	-1.44998	10	406	c("FOXM1", "C5AR1", "NFIX", "INTS6", "E2F2", "NMI", "TRIP13", "RARA", "RUNX1", "PBX1", "PMF1", "NFIA", "USF1", "KLF11", "INTS3", "PLSCR1", "VDR", "NFXL1", "TRPS1", "SETX", "ZBTB1", "TSC22D1", "DEK", "FOXJ2", "MAML3", "CBFB", "INTS10", "NUDT21", "NR4A3", "MAZ", "PBX3", "SMAD1", "SRSF1", "SETD2", "HCFC1", "ARID4A", "LSM11", "RUNX2", "PATZ1", "CLP1", "DEAF1", "TAF4", "RAD21", "SRSF2", "MED20", "CEBP…	0
GO_PATTERN_RECOGNITION_RECEPTOR_SIGNALING_PATHWAY	0.0338655	0.108771	0.400557	1.42621	1957	82	c("ITGAM", "MARCO", "CTSB", "IKBKG", "CD36", "LGALS9", "CD86", "ITGB2", "CTSS", "LGMN", "TLR7")	0
GO_POSITIVE_REGULATION_OF_CELL_MATRIX_ADHESION	0.00158564	0.0117354	0.680272	1.86541	84	22	c("CSF1", "NINJ1", "SDC4", "CD36", "LIMS1", "ITGB1BP1", "FMN1", "VEGFA", "UTRN", "PTPRJ")	0
GO_EMBRYO_DEVELOPMENT	0.745458	0.847776	0.209633	0.909882	50383	394	c("INHBA", "MAFB", "NDST1", "SDC4", "FLVCR1", "BASP1", "ID2", "ACSL4", "SOCS3", "PTK2", "DDIT3", "ITGB2", "INTU", "MMP14", "RBPJ", "TXNRD1", "BAX", "EPAS1", "ECE1", "BMPR1A", "ATP6AP2", "HIF1A", "TAPT1", "SOX4", "LIG4", "ENO1", "BBS5", "NAGLU", "BCL2L1", "AHI1", "GLMN", "TNF", "PIK3CB", "TWSG1", "TPRA1", "EXOC4", "HIPK2", "RALA", "TPM1", "PDGFA", "VEGFA", "MAFG", "UBE2A", "HUS1", "COL4A3BP", "ABC…	0
GO_REGULATION_OF_STRIATED_MUSCLE_CONTRACTION	0.167541	0.333709	0.427271	1.25607	9133	30	c("PKP2", "CAV1", "P2RX4", "SMAD7", "ATP2A2", "SRI", "CALM3", "TRPM4", "CALM1", "SLC8A1")	0
GO_REGULATION_OF_LEUKOCYTE_DIFFERENTIATION	0.0198196	0.0751548	0.378839	1.43612	1188	123	c("INHBA", "IL7R", "ADAM8", "MAFB", "CCL3", "CSF1", "CD74", "ID2", "LGALS9", "CD86", "LGALS1", "MMP14", "LGALS3", "CD80", "HAX1", "ANXA1", "TNF", "CCR1", "ATP6AP1")	0
GO_REGULATION_OF_TRANSCRIPTION_ELONGATION_FROM_RNA_POLYMERASE_II_PROMOTER	0.524432	0.688848	-0.36023	-0.9497	24759	16	c("EZH2", "PAF1", "RNF168", "BRD4", "CTR9", "RTF1", "RNF8", "AXIN1", "ELL")	0
GO_ESTABLISHMENT_OF_CELL_POLARITY	0.0131429	0.0558574	-0.457725	-1.57829	577	51	c("NDC80", "SPAG5", "CENPA", "FRMD4B", "SIPA1L3", "SDCCAG8", "NDE1", "SPRY1", "MARK2", "RAB11FIP2", "DOCK7", "FBF1", "EZR", "LLGL1", "FRMD4A")	0
GO_DIGESTIVE_SYSTEM_DEVELOPMENT	0.517705	0.682471	0.300135	0.960294	28860	45	c("ASS1", "ID2", "CDKN1A", "HIF1A", "AHI1", "TNF", "YIPF6", "RB1", "C1GALT1", "CELA1")	0
GO_DNA_CONFORMATION_CHANGE	2.60709e-05	0.000482353	-0.581565	-2.43456	0	164	c("BRIP1", "NUSAP1", "HIST1H1B", "CENPM", "NCAPD2", "TOP2A", "CENPP", "CDCA5", "RAD51", "MIS18BP1", "NCAPG", "MCM7", "CENPA", "CENPH", "HMGB2", "NCAPH", "CENPK", "ASF1B", "CHAF1A", "HIST1H4D", "DNA2", "HJURP", "SMC4", "CDK1", "CDC45", "MCM5", "CENPQ", "NCAPD3", "GINS2", "CCNB1", "MCM4", "SMC2", "MIS18A", "MCM3", "NASP", "HELLS", "GINS1", "CHD5", "CENPO", "PHF13", "HIST1H1E", "H2AFX", "NAA10", "KA…	0
GO_SEXUAL_REPRODUCTION	0.00860161	0.0405207	-0.308516	-1.366	306	257	c("LEPR", "ASPM", "SLC6A4", "RACGAP1", "FBXO5", "HMGB2", "ASF1B", "ATP2B4", "BRCA2", "PYGO2", "CDK1", "TTLL5", "DIAPH3", "TRIP13", "CCNB1", "PLCB1", "MSH2", "RARA", "MAK", "ADCY3", "CHD5", "CDC25B", "B4GALNT1", "H2AFX", "TOB2", "NRIP1", "BCL2L11", "FANCG", "ANG", "HPGD", "E2F1", "ACRBP", "MERTK", "AXL", "SETX", "PRDM1", "USP42", "NCOA1", "SMARCA2", "SMAD1", "TGFBR1", "ARID4A", "NCOA2", "PATZ1", "…	0
GO_EPIDERMAL_CELL_DIFFERENTIATION	0.957446	0.986891	0.202744	0.642556	53211	43	c("INTU", "RBPJ", "PLS3", "ANXA1", "ADAM9", "PALLD", "TSG101", "CTNNB1", "HES1", "PIP5K1A", "KAZN", "SOD1", "PTCH1", "SLC4A7", "KLF4")	0
GO_BASE_EXCISION_REPAIR	2.17387e-05	0.000482353	-0.728478	-2.14528	0	25	c("MBD4", "NEIL3", "RPA2", "DNA2", "LIG1", "UNG", "POLD1", "MPG", "RPA1", "RPA3", "HMGB1", "WRN", "POLG")	0
GO_CELLULAR_CARBOHYDRATE_CATABOLIC_PROCESS	0.403587	0.586802	0.394162	1.04583	21492	19	c("AGL", "GK5", "GAA", "SORD", "PGM1", "STBD1", "CALM3", "CALM1")	0
GO_REGULATION_OF_NUCLEOSIDE_METABOLIC_PROCESS	0.0194751	0.0742844	0.551896	1.60996	1058	29	c("PGAM1", "IGF1", "TSPO", "HIF1A", "DNAJC15", "PID1", "SLC25A33", "ATPIF1", "PRKAA1", "ENTPD5")	0
GO_TAXIS	1.62301e-05	0.000482353	0.458863	1.80628	0	161	c("CCL2", "CCL7", "C3AR1", "ADAM8", "S100A9", "CCR5", "MET", "CCL3", "PLAU", "ALCAM", "CCL4", "HBEGF", "PTAFR", "ID2", "PLXNA1", "CXCL16", "PTK2", "SEMA4D", "LGALS9", "S100A8", "ITGB2", "VAV3", "LGALS3", "LYST", "ANXA1", "MIF", "CMTM8", "PIK3CB", "CXCL1", "RALA", "NRP2", "CCR1", "CXCR2", "PDGFA", "VEGFA", "PLAUR", "PLXNB2", "PTPRJ", "PLA2G6", "FER", "CMTM6", "KIF5B", "TRPM4", "FCER1G", "VEGFB", "…	0
GO_RESPONSE_TO_GLUCAGON	0.00900784	0.0418929	0.611386	1.71196	485	24	c("ARG1", "ASS1", "GNG8", "GNG12", "CYC1")	0
GO_EMBRYONIC_PLACENTA_DEVELOPMENT	0.330204	0.512862	-0.32193	-1.07691	14633	44	c("SPINT1", "PLK4", "E2F8", "KRT19", "PRDM1", "NCOA1", "SETD2", "CEBPA", "BPTF", "GAB1", "HS6ST1")	0
GO_SMALL_MOLECULE_BIOSYNTHETIC_PROCESS	0.000109833	0.00133447	0.406047	1.67066	6	232	c("ASS1", "ELOVL7", "PTGS2", "MYO5A", "VCAN", "CD74", "ASNS", "FABP5", "PTAFR", "PGAM1", "CYB5R1", "LPCAT2", "CDS1", "MTHFD2", "GOT1", "NUS1", "ACOT7", "DCN", "DHCR7", "SLC44A1", "FADS1", "UGP2", "ENO1", "GCH1", "PCK2", "DEGS1", "ALDOA", "MIF", "CHST12", "MGLL", "PGD", "PCYT1A", "PGK1", "COQ7", "LPL", "COQ3", "HSD17B12", "CHPT1", "IMPA1", "AKR1A1", "DECR2", "SORD", "ADI1", "PLA2G4A", "GBA", "PGM1…	0
GO_ANATOMICAL_STRUCTURE_MATURATION	0.0631003	0.170056	0.582273	1.48121	3330	16	c("IGF1", "SEMA4D", "DDIT3", "RBPJ")	0
GO_CELLULAR_EXTRAVASATION	0.0367311	0.115046	0.615133	1.56481	1938	16	c("CCL2", "ITGB2", "TNF", "PECAM1", "FER")	0
GO_REGULATION_OF_TELOMERE_MAINTENANCE	0.00271565	0.0176422	-0.50029	-1.73819	118	53	c("AURKB", "NEK2", "CTC1", "TINF2", "XRCC5", "TERF1", "MAP3K4", "HNRNPU", "RAD50", "TERF2", "DKC1", "HNRNPA1", "SMG6", "TERF2IP", "ATRX", "ATR", "MYC", "ERCC4", "MRE11A", "USP7", "SLX1B")	0
GO_REGULATION_OF_EXTRINSIC_APOPTOTIC_SIGNALING_PATHWAY_VIA_DEATH_DOMAIN_RECEPTORS	0.64893	0.780965	0.288284	0.876527	35585	35	c("HMOX1", "THBS1", "LGALS3", "PMAIP1")	0
GO_NEGATIVE_REGULATION_OF_WOUND_HEALING	0.308816	0.493159	0.425488	1.12894	16445	19	c("PLAU", "ANXA5", "PDGFA", "PLAUR")	0
GO_REGULATION_OF_IMMUNOGLOBULIN_PRODUCTION	0.113056	0.254376	-0.484891	-1.35335	5270	20	c("APLF", "IL6", "MSH6", "UNG", "PAXIP1", "SASH3", "XBP1", "BCL6")	0
GO_FATTY_ACYL_COA_METABOLIC_PROCESS	0.17772	0.345027	0.413024	1.2396	9716	33	c("ELOVL7", "ACSL4", "ACOT7", "ACOT11", "HSD17B12", "AGK", "ACACA", "ACOT13")	0
GO_NEGATIVE_REGULATION_OF_MUSCLE_CELL_APOPTOTIC_PROCESS	0.0327872	0.106943	0.632824	1.5841	1722	15	c("HMOX1", "IGF1", "CAV1")	0
GO_GPI_ANCHOR_METABOLIC_PROCESS	0.965933	0.992132	0.205581	0.575655	52114	24	c("PIGG", "PLAUR", "PIGQ", "PIGK", "PIGN", "PGAP1", "ALG5")	0
GO_POSITIVE_REGULATION_OF_INSULIN_SECRETION	0.0788779	0.199362	0.513596	1.42377	4242	23	c("ARRB1", "MCU", "HIF1A", "OXCT1", "SOX4", "SRI", "PLA2G6", "TRPM4")	0
GO_NUCLEIC_ACID_PHOSPHODIESTER_BOND_HYDROLYSIS	0.00231768	0.0157171	-0.358535	-1.51426	87	175	c("RNASE6", "HMGB2", "RPA2", "DNA2", "RFC5", "POLA1", "APLF", "ANG", "RNASE4", "TOE1", "RFC3", "FEN1", "POLD1", "TDP2", "PAN2", "DCP1B", "RPA1", "EXOSC2", "RFC4", "POLD2", "RPA3", "DCLRE1B", "RAD50", "EXOSC8", "CLP1", "DCPS", "POLD4", "PAN3", "HMGB1", "WRN", "TDP1", "DDB2", "SMG6", "EDC3", "PCF11", "XRN2", "PARN", "POLG", "ENPP1", "EXOSC5", "ISG20L2", "RNASEH2A", "ABT1", "KPNB1", "PCNA", "ENDOV",…	0
GO_REGULATION_OF_MYELOID_CELL_DIFFERENTIATION	0.316654	0.501828	0.292404	1.07574	18655	101	c("INHBA", "MAFB", "CCL3", "CSF1", "ID2", "ISG15", "RAB7B", "HIF1A", "HAX1", "TNF", "CCR1", "ATP6AP1", "HIST1H4I")	0
GO_REGULATION_OF_RESPONSE_TO_EXTERNAL_STIMULUS	4.34688e-05	0.0006275	0.355086	1.56283	2	460	c("CCL2", "CCL7", "NPY", "C3AR1", "ADAM8", "HPSE", "PTGS2", "SPP1", "S100A9", "MET", "CCL3", "CSF1", "ADORA2B", "PLAU", "STXBP5", "CCL4", "CD74", "FABP7", "THBS1", "PLA2G7", "PLXNA1", "SOCS3", "CD93", "SMURF1", "SEMA4D", "CD36", "LGALS9", "ATP6V1C1", "S100A8", "ATP6V1A", "DCN", "ATP6V1E1", "TSPO", "CAV1", "TLR7", "HIF1A", "SASH1", "CFH", "METAP1", "ATP6V1G1", "ANXA5", "LRRK2", "CYBA", "ATP6V0C", …	0
GO_REGULATION_OF_MITOCHONDRION_ORGANIZATION	0.0522071	0.148378	0.336737	1.31069	3184	149	c("CYB5R1", "IGF1", "VAT1", "PYCARD", "PSMD8", "DCN", "BAX", "TSPO", "HIF1A", "MLLT11", "PMAIP1", "LRRK2", "PID1", "BCL2L1", "HAX1", "BID", "SQSTM1", "UBE2L3", "ITGAX", "PSMB7", "MICALL2", "ATPIF1", "C1QBP", "PLAUR", "ATP13A2", "LRPPRC", "MFF", "PLA2G6", "FXN", "VPS11", "HSPA1A", "INF2", "MUL1", "ATG7", "PDCD5", "BBC3", "NKAP", "BAK1", "PPP3R1", "HES1", "TRIAP1", "STOML2", "YWHAG", "MTG1", "MPV17…	0
GO_POSITIVE_REGULATION_OF_PROTEIN_LOCALIZATION_TO_NUCLEUS	0.111316	0.252212	-0.33297	-1.2447	4708	79	c("ECT2", "PLK1", "BRCA1", "CDK1", "AKAP5", "IL18", "TMEM173", "IL6", "SULF2", "TLR2", "EIF2AK3", "MAVS", "TGFBR1", "DDX58", "CDK5RAP3", "RBCK1", "PIK3R1", "KAT7", "XBP1", "TLR4")	0
GO_STRIATED_MUSCLE_CONTRACTION	0.215616	0.39313	0.398488	1.19597	11788	33	c("PKP2", "ARG2", "ALDOA", "GAA", "TPM1", "VEGFB", "NEDD4L", "SLC8A1")	0
GO_LEUKOCYTE_MIGRATION	3.29316e-05	0.000504511	0.474713	1.8309	1	139	c("CCL2", "CCL7", "ITGAM", "ADAM8", "S100A9", "CCR5", "CCL3", "CEACAM1", "CCL4", "CD74", "SLC7A11", "CXCL16", "OLR1", "S100A8", "ITGB2", "VAV3", "LGALS3", "EPS8", "LYST", "CAV1", "SLC7A8", "ANXA1", "CD84", "MIF", "SLC3A2", "PROCR", "TNF", "SLC16A1", "PIK3CB", "MSN", "CCR1", "CXCR2", "ITGAX", "VEGFA")	0
GO_NEGATIVE_REGULATION_OF_INTRACELLULAR_PROTEIN_TRANSPORT	0.425787	0.605052	0.302809	1.01586	24053	58	c("CD36", "MDFIC", "SOX4", "LRRK2", "NFKBIE", "ITGB1BP1", "NFKBIB", "SRI", "LITAF", "AKAP1")	0
GO_MEIOSIS_I	2.21415e-05	0.000482353	-0.739973	-2.35604	0	35	c("AURKA", "ESPL1", "TOP2A", "RAD51", "PLK1", "FBXO5", "BRCA2", "CKS2", "TRIP13", "MSH2", "CDC25B", "MSH3", "BCL2L11", "MSH6", "SYCE2", "TERF1", "TOP2B", "RAD50", "RAD21", "RAD51D", "SLC2A8", "MLH1")	0
GO_SENSORY_PERCEPTION_OF_PAIN	0.241232	0.42147	0.481869	1.20623	12676	15	c("PTGS2", "P2RX4")	0
GO_NEGATIVE_REGULATION_OF_GENE_EXPRESSION_EPIGENETIC	0.000911681	0.00753105	-0.531047	-1.83806	39	52	c("HIST1H2AE", "EZH2", "H2AFV", "HIST1H4D", "SUV39H1", "H2AFZ", "HELLS", "H2AFX", "JARID2", "HAT1", "TNRC18", "RBBP4", "MSL3", "EPC1", "ARID1A", "SMARCA5", "TRIM27", "SIRT1", "RBBP7", "SIRT5", "EED", "H2AFY", "BAHD1")	0
GO_REGULATION_OF_ANATOMICAL_STRUCTURE_SIZE	0.00208435	0.0143333	0.371976	1.52036	131	219	c("IL7R", "KCNN4", "PTGS2", "SPP1", "ADORA2B", "HMOX1", "PTAFR", "BAIAP2", "PLXNA1", "SEMA4D", "AQP9", "GCLM", "RND2", "PYCARD", "VAV3", "GSN", "SCPEP1", "CAPG", "EPS8", "DSTN", "MTPN", "ECE1", "CAV1", "HIF1A", "GCH1", "SOD2", "LRRK2", "GCLC", "HAX1", "ANXA7", "RTN4", "ITGB1BP1", "FMN1", "NCKAP1", "MSN", "RAB11A", "VEGFA", "IFRD1")	0
GO_POSITIVE_REGULATION_OF_MITOCHONDRION_ORGANIZATION	0.576901	0.727614	0.251831	0.940354	34245	111	c("CYB5R1", "PYCARD", "PSMD8", "DCN", "BAX", "HIF1A", "MLLT11", "PMAIP1", "BID", "UBE2L3", "ITGAX", "PSMB7", "MICALL2", "ATPIF1", "C1QBP", "PLAUR", "MFF", "PLA2G6", "VPS11", "MUL1", "PDCD5", "BBC3", "NKAP", "BAK1", "PPP3R1", "HES1", "STOML2", "YWHAG", "MPV17L2", "UBL5", "DYNLL2", "CSNK2A2", "FBXW7", "ZBED3", "SH3GLB1")	0
GO_PEPTIDYL_LYSINE_MODIFICATION	2.7606e-05	0.000483588	-0.428747	-1.87791	0	235	c("BIRC5", "TOP2A", "AURKB", "CDCA8", "EZH2", "BRCA1", "BRCA2", "SUV39H1", "CHD5", "INCENP", "HIST1H1E", "MDC1", "NFATC2IP", "KAT6B", "PER1", "SMC3", "SETD1B", "MEN1", "BRPF3", "RPA1", "RANGAP1", "NCOA1", "SETD2", "HCFC1", "ARID4A", "TOP2B", "NCOA2", "USPL1", "SMC1A", "HAT1", "RAD21", "NUP153", "ING3", "WRN", "ASH1L", "CRTC2", "NSD1", "PAXIP1", "ARID4B", "SRCAP", "SAE1", "KAT7", "TADA2A", "DR1", …	0
GO_HORMONE_MEDIATED_SIGNALING_PATHWAY	0.0671328	0.177318	-0.347491	-1.3099	2822	83	c("BRCA1", "RARA", "NRIP1", "VDR", "PPARGC1B", "PMEPA1", "NR4A3", "NCOA1", "ADIPOR2", "TAF7", "SAFB", "CCNE1", "PIAS2", "DAXX", "RXRB", "NR4A1", "NR3C1", "ARID1A", "FKBP4", "PIAS1", "RBM14", "STAT5A", "STAT5B", "THRA", "PAQR7", "PPARG", "NEDD4")	0
GO_NEGATIVE_REGULATION_OF_PROTEIN_BINDING	0.315871	0.501131	-0.315249	-1.0835	13915	50	c("SLPI", "AURKA", "AURKB", "HFE")	0
GO_REGULATION_OF_LIPID_METABOLIC_PROCESS	0.101515	0.237384	-0.291458	-1.20672	3939	151	c("FABP1", "HTR2C", "FLT1", "GAL", "LSR", "BRCA1", "APOC1", "DGAT2", "RBL1", "INSIG1", "SCARB1", "VDR", "PDPR", "SCP2", "PIK3R6", "PDK3", "LDLR", "GK", "HCAR2", "NR4A3", "PDK1", "GOLM1")	0
GO_PROTEIN_IMPORT_INTO_NUCLEUS_TRANSLOCATION	0.20062	0.374791	0.467319	1.23993	10683	19	c("SLC11A1", "TNF", "IPO5", "IPO4")	0
GO_REGULATION_OF_ADENYLATE_CYCLASE_ACTIVITY	0.722438	0.832269	0.308024	0.80613	38333	18	c("ADORA2B", "TIMP2", "CALM3")	0
GO_POSITIVE_REGULATION_OF_LEUKOCYTE_DIFFERENTIATION	0.0189455	0.0729788	0.430286	1.50606	1087	74	c("IL7R", "ADAM8", "CSF1", "CD74", "ID2", "LGALS9", "CD86", "LGALS1", "MMP14", "LGALS3", "CD80", "HAX1", "ANXA1", "TNF", "CCR1", "ATP6AP1")	0
GO_MITOCHONDRIAL_MEMBRANE_ORGANIZATION	0.121966	0.269172	0.365565	1.26466	6978	69	c("ALKBH7", "BAX", "PMAIP1", "BCL2L1", "HK2", "BID", "MTCH2", "ATPIF1", "NDUFA13", "TIMM50", "TIMM22", "MFN2", "CHCHD6", "HSPA1A", "COX18", "CLN8", "AFG3L2", "MUL1", "THEM4", "APOO", "BBC3", "BAK1", "PPP3R1", "CHCHD3", "TOMM20", "TIMM10", "YWHAG")	0
GO_INTRA_GOLGI_VESICLE_MEDIATED_TRANSPORT	0.106769	0.243614	0.439342	1.33582	5854	35	c("OPTN", "VTI1B", "CUX1", "GOLGA4", "VTI1A", "COG6", "NAPG", "GOLGA3", "GOSR1", "GABARAPL2", "TRAPPC10", "COPE", "SYS1", "NAPA", "COPB2", "RAB6A", "COG5", "COG1", "NSF", "COPZ1")	0
GO_OVARIAN_FOLLICLE_DEVELOPMENT	0.0108017	0.0480883	0.59146	1.68496	584	26	c("INHBA", "MMP19", "ARRB1", "MMP14", "BAX", "AHR", "BCL2L1", "VEGFA")	0
GO_REGULATION_OF_MYOBLAST_DIFFERENTIATION	0.27713	0.463107	-0.417687	-1.15033	12954	19	c("CXCL10", "PLCB1", "IL18", "MAP3K5", "MBNL3", "NOTCH1", "MAPK14", "MEF2C")	0
GO_GLUCAN_METABOLIC_PROCESS	0.624731	0.764142	0.29314	0.891291	34258	35	c("AGL", "UGP2", "GBE1", "GAA", "PGM1", "STBD1", "CALM3", "PPP1R2", "GYS1", "CALM1", "UBC")	0
GO_NEGATIVE_REGULATION_OF_CELLULAR_RESPONSE_TO_GROWTH_FACTOR_STIMULUS	0.238495	0.418694	0.351499	1.15575	13385	52	c("XDH", "THBS1", "SMURF1", "DCN", "CAV1", "CAV2", "TWSG1", "HIPK2", "SMAD7")	0
GO_NUCLEOTIDE_SUGAR_METABOLIC_PROCESS	0.484709	0.656129	0.335949	0.980014	26356	29	c("UGP2", "UAP1L1", "GNPNAT1", "AMDHD2", "SLC35A3", "TGDS", "RENBP", "EXTL2", "PMM1", "TSTA3", "UGDH", "NAGK", "GALT", "GNE")	0
GO_ENERGY_DERIVATION_BY_OXIDATION_OF_ORGANIC_COMPOUNDS	6.50237e-05	0.000854096	0.445214	1.74933	3	159	c("AGL", "BAX", "ACO2", "UGP2", "CAT", "PID1", "GBE1", "IDH3B", "NDUFA12", "UQCRQ", "COX10", "NDUFS5", "COX7B", "CYC1", "NDUFC1", "GAA", "PMPCB", "NDUFS7", "PGM1", "NDUFA9", "NDUFA10", "NDUFAB1", "COX8A", "STBD1", "SLC25A12", "NDUFB6", "NDUFB2", "NDUFA6", "NDUFA13", "NDUFB9", "FXN", "CALM3", "SDHB", "NDUFB8", "COX5A", "CYCS", "NDUFS6", "MDH2", "IDH3A", "DLD", "NDUFA7", "NDUFA5", "PPP1R2", "SURF1"…	0
GO_REGULATION_OF_SUBSTRATE_ADHESION_DEPENDENT_CELL_SPREADING	0.63239	0.769316	0.308646	0.879274	34248	26	c("PTK2", "LIMS1", "ITGB1BP1", "C1QBP", "ARPC2", "BRAF")	0
GO_POST_GOLGI_VESICLE_MEDIATED_TRANSPORT	0.0484774	0.140797	0.408889	1.40362	2761	66	c("MYO5A", "OPTN", "RAB34", "SCAMP1", "LAMP1", "VTI1B", "VAMP4", "ARFGEF2", "SCAMP3", "GOLGA4", "VTI1A", "VPS13A", "MACF1", "ARF1", "WIPI1", "ARL3", "DOPEY2", "EXOC5", "EXOC2", "AP2A1", "VAMP3", "RAB10", "MON2", "COMMD1", "BLZF1", "RAB31")	0
GO_ERROR_FREE_TRANSLESION_SYNTHESIS	0.0089594	0.041868	-0.654337	-1.72508	422	16	c("RPA2", "RFC5", "RFC3", "RPA1", "RFC4", "RPA3", "PCNA")	0
GO_RESPONSE_TO_TESTOSTERONE	0.813501	0.89685	0.278761	0.739635	43322	19	c("TSPO", "MSN", "GBA", "NME1", "CDK4", "PSPH")	0
GO_REGULATION_OF_HEMOPOIESIS	0.0620148	0.167943	0.322548	1.27856	3833	170	c("INHBA", "IL7R", "ADAM8", "MAFB", "CCL3", "CSF1", "CD74", "ID2", "LGALS9", "ISG15", "CD86", "LGALS1", "RAB7B", "MMP14", "LGALS3", "HIF1A", "CD80", "HAX1", "ANXA1", "TNF", "CCR1", "ATP6AP1", "HIST1H4I", "FNIP1")	0
GO_ION_TRANSMEMBRANE_TRANSPORT	1.54076e-05	0.000482353	0.467997	1.96475	0	279	c("SLC11A1", "COX6A2", "KCNN4", "SLC6A8", "SLC22A4", "CCR5", "CCL3", "S100A6", "SLC7A11", "MCOLN2", "SLC39A2", "SLC37A2", "SLC31A1", "AQP9", "SLC40A1", "DDIT3", "ATP6V1C1", "MCU", "TPCN2", "ATP6V1A", "ATP6V1E1", "SLC39A6", "LASP1", "BAX", "ABCC1", "SLC5A6", "SLC11A2", "COX7A2", "SLC25A37", "SLC7A8", "ERO1L", "ATP6V1G1", "TCIRG1", "ANXA5", "CLCN7", "P2RX4", "ATP6V0C", "SLC20A1", "TMEM38B", "SLC36A…	0
GO_POSITIVE_REGULATION_OF_CALCIUM_MEDIATED_SIGNALING	0.00393507	0.0227985	0.699798	1.80614	207	17	c("CCL3", "CCL4", "IGF1", "TREM2", "P2RX4", "HTT", "CALM3")	0
GO_REGULATION_OF_GLYCOPROTEIN_METABOLIC_PROCESS	0.620744	0.760861	0.316814	0.887122	33490	24	c("HBEGF", "IGF1", "SOAT1", "FKTN")	0
GO_PYRIMIDINE_NUCLEOTIDE_METABOLIC_PROCESS	0.205519	0.380988	-0.402184	-1.20772	9427	27	c("MBD4", "DUT", "TYMS", "UNG", "DCK", "DTYMK", "UCK1", "SHMT1")	0
GO_PALATE_DEVELOPMENT	0.439608	0.618975	0.337033	1.01153	24035	33	c("INHBA", "BMPR1A", "SGPL1")	0
GO_INNATE_IMMUNE_RESPONSE_ACTIVATING_CELL_SURFACE_RECEPTOR_SIGNALING_PATHWAY	0.14574	0.304628	0.338772	1.21981	8479	88	c("CLEC4D", "IKBKG", "PSMB5", "PSMD8", "PSMB6", "PSMD4", "CLEC4E", "PSMB7", "PSMD2", "PSMD1", "RELB", "PSMB3", "PSMA3", "PSMB4", "FCER1G", "PSMC6", "PSMA6", "NRAS", "PSMA2", "PSMD12", "PSMC1", "PSME2", "PSMD11", "UBC", "PSMD6", "PSMC5", "SYK", "PSMC4", "MALT1", "PSMB2", "PSMC2", "FYN", "KRAS", "PSME4", "PSMD14", "PRKCD", "PRKACB", "PSMD7", "PSMA5", "CHUK", "PSMD13")	0
GO_PATTERNING_OF_BLOOD_VESSELS	0.682017	0.804841	0.327541	0.833215	36002	16	c("BAX", "VEGFA", "GNA13", "PLXND1", "CTNNB1", "BAK1")	0
GO_REGULATION_OF_HOMEOSTATIC_PROCESS	0.00276682	0.0176931	0.362762	1.48805	175	226	c("INHBA", "ADAM8", "MAFB", "PTGS2", "ANPEP", "SPP1", "CCR5", "CCL3", "MYO5A", "CD74", "ID2", "ARRB1", "DDIT3", "CD36", "LGALS9", "GCLM", "ISG15", "TPCN2", "DCN", "BAX", "TSPO", "CAV1", "HIF1A", "OXCT1", "MLLT11", "ERO1L", "LRRK2", "GCLC", "CYBA", "P2RX4", "ANXA1", "MIF", "TNF", "RIPK3", "ATP6AP1", "PLA2G4A", "SMAD7", "RANGRF", "HTT", "SRI", "PRKAA1", "TRIM6", "SMAP1", "PLA2G6", "CALM3", "NR1H3")	0
GO_GOLGI_TO_PLASMA_MEMBRANE_TRANSPORT	0.264032	0.449981	0.386197	1.15182	14431	32	c("OPTN", "RAB34", "VAMP4", "ARFGEF2", "GOLGA4", "MACF1", "EXOC2", "VAMP3", "RAB10", "COMMD1", "BLZF1", "RAB31", "VAMP7", "SYS1", "GOLGA7", "CCDC93", "RAB3IP")	0
GO_PROTEIN_TARGETING_TO_MEMBRANE	0.0519646	0.147977	0.346805	1.32525	3132	130	c("SMURF1", "SDCBP", "PACS2", "RPL4", "RPL12", "RPS19", "RPS2", "RPS12", "RPLP1", "MYO1C", "PEX3", "RPL23", "RPS25", "RPL30", "RPL19", "CHMP4B", "BSG", "RPL26", "PIP5K1A", "RPL5", "SRP14", "SRP72", "RPL24", "RPL7A", "RPS3", "RPS21", "RPL22", "RPS15A", "ATG4D", "RPS10", "RPL27", "PTCH1", "RPS23", "RPL27A", "RPS24", "RPL14", "SRP19", "RPS15", "ATG3", "RPL6", "ATG4A", "RPL29", "RPSA", "MICALL1", "NC…	0
GO_REGULATION_OF_MULTICELLULAR_ORGANISM_GROWTH	0.407638	0.590498	0.344463	1.03383	22287	33	c("CSF1", "IGF1", "LGMN", "SGPL1", "FXN", "PLAC8", "AFG3L2", "APP")	0
GO_REGULATION_OF_KIDNEY_DEVELOPMENT	0.00392	0.0227985	0.720304	1.80308	205	15	c("C3AR1", "BASP1", "PRKX", "PROM1", "PDGFA", "VEGFA")	0
GO_MACROMOLECULAR_COMPLEX_DISASSEMBLY	0.369456	0.551348	0.266725	1.04053	22606	151	c("DSTN", "CAV1", "MRPS28", "NCKAP5L", "MRPS18B", "EIF2D", "MRPL39", "MRPL27", "CHCHD1", "MRPS22", "MRPS10", "DAP3", "MRPL45", "MRPL23", "MRPL35", "MRPS7", "AURKAIP1", "KIF5B", "GFM2", "MRPS18A", "MRPL44", "MRPL46", "CFL2", "MRPL41", "MRPL19", "MRRF", "MRPL30", "MRPL37", "ETF1", "CTNNB1", "MRPS14", "SGK1", "CHMP2A", "MRPL3", "MRPL21", "MRPL1", "MRPS27", "MRPL52", "MRPL22", "MRPL54", "MCTS1", "MRP…	0
GO_POSITIVE_REGULATION_OF_CELLULAR_COMPONENT_BIOGENESIS	0.124853	0.273532	0.293401	1.18899	7858	203	c("SDC4", "MPP7", "BAIAP2", "FNIP2", "CD36", "PSRC1", "PYCARD", "GSN", "CAPG", "FLOT1", "BAX", "LIMS1", "CAV1", "VPS37B", "CDC34", "PMAIP1", "SDCBP", "RAB3GAP2", "TNF", "BID", "ITGB1BP1", "FMN1", "NCKAP1", "RALA", "MSN", "TPM1", "ARL2", "VEGFA", "FNIP1", "ARAP1", "HTT", "SDC1", "BHLHB9", "PTPRJ", "FER", "GTF2F2", "GTF2H4", "CLIP1", "ARPC2", "PSMC6", "NF2", "BRAF", "LCP1", "PIEZO1", "RBX1", "SPIRE…	0
GO_BONE_DEVELOPMENT	0.324493	0.508593	0.313115	1.08077	18547	68	c("PAPSS2", "FAM20C", "IGF1", "SEMA4D", "MMP14", "SH3PXD2B", "PLS3")	0
GO_NEGATIVE_REGULATION_OF_INTRACELLULAR_STEROID_HORMONE_RECEPTOR_SIGNALING_PATHWAY	0.154133	0.316738	-0.475609	-1.29287	7234	18	c("BRCA1", "PER1", "FOXP1", "PIAS2", "SIRT1", "CNOT1", "TCF21", "CLOCK", "CNOT2")	0
GO_REGULATION_OF_BIOMINERAL_TISSUE_DEVELOPMENT	0.0173749	0.0683358	0.561661	1.62554	941	28	c("CCL3", "FAM20C", "ECM1", "BMPR1A", "HIF1A", "CCR1", "SRGN", "PLA2G4A")	0
GO_NCRNA_PROCESSING	0.999985	1	0.136251	0.579071	65807	315	c("PNO1", "RPS27L", "AARS", "TARBP2", "ZCCHC11", "RPP40", "EXOSC1", "RPL4", "RPL12", "SARS", "TYW5", "NSUN3", "TUT1", "DDX1", "UTP15", "MRPL44", "RPS19", "RPP30", "FAM98B", "MOCS3", "RPS2", "RPS12", "RPLP1", "INTS2", "THG1L", "TRMT12", "RRP9", "SENP3", "EXOSC9", "RPF2", "CDK5RAP1", "NHP2", "SRFBP1", "RPL23", "RPS25", "UBA5", "DIMT1", "ALKBH8", "WDR55", "HSD17B10", "UTP20", "MPHOSPH6", "TBL3", "RP…	0
GO_NEGATIVE_REGULATION_OF_TRANSPORT	0.00278016	0.0177336	0.372983	1.5115	174	203	c("INHBA", "PTGS2", "ANPEP", "CEACAM1", "HMOX1", "CD74", "THBS1", "ACSL4", "ANXA4", "CD300A", "CD36", "LGALS9", "LGALS3", "BST2", "MDFIC", "CAV1", "SOX4", "ANXA5", "LRRK2", "PID1", "ANXA1", "CD84", "NFKBIE", "SDCBP", "TNF", "SCAMP5", "ITGB1BP1", "NDFIP2", "PFKL", "SRGN", "NFKBIB", "LMBRD1", "SRI", "PRKAA1", "LITAF", "SNX12", "MTMR2", "CALM3", "NR1H3", "CAB39", "AKAP1", "HSPA1A", "DPH3", "RHBDF2")	0
GO_THYMOCYTE_AGGREGATION	0.442157	0.620933	0.349122	1.01042	23971	28	c("MAFB", "CD74", "LIG4", "RIPK3", "DNAJA3")	0
GO_AMINE_METABOLIC_PROCESS	0.00105016	0.00852998	0.54831	1.80936	58	53	c("MAOA", "FABP5", "PLA2G12A", "LPCAT2", "CDS1", "SLC44A1", "AZIN1", "PLA2G16", "ODC1", "PCYT1A", "CHPT1", "LPCAT1", "SMOX", "PLA2G4A", "SMPDL3A", "SAMD8", "PAOX", "PLA2G6", "SRM", "AMD1", "ALDH7A1", "SMS")	0
GO_DNA_MODIFICATION	0.0513538	0.146668	-0.436613	-1.43119	2292	40	c("MBD4", "EZH2", "ATF7IP", "UNG", "MPG", "GATAD2B", "PICK1", "EXOSC5", "EHMT2", "FTO", "ATRX", "TET2", "TET3", "CTCF", "ALKBH1", "MTA2")	0
GO_PROTEIN_LOCALIZATION_TO_MEMBRANE	0.0272754	0.0937914	0.316055	1.31478	1753	256	c("MYO5A", "PKP2", "OPTN", "RAB34", "SMURF1", "OSBPL8", "FYB", "ITGB2", "RILPL2", "TMEM150A", "FLOT1", "BAX", "SH3PXD2B", "CAV1", "TSPAN5", "PMAIP1", "SDCBP", "ASNA1", "RAB3GAP2", "TNF", "BID", "ITGB1BP1", "VAMP4", "PACS2", "WRB", "RAB11A", "DNAJA3", "TSPAN17", "NDUFA13", "RPL4", "RPL12", "GOLGA4", "TIMM22", "CLIP1", "BBIP1", "MPP5", "NPC1", "FCER1G", "COX18", "RPS19", "BRAF", "RPS2", "MACF1", "R…	0
GO_MITOTIC_SPINDLE_ASSEMBLY	0.000108994	0.00133447	-0.693079	-2.08124	4	27	c("KIF23", "KIF11", "BIRC5", "RACGAP1", "AURKB", "NEK2", "TPX2", "NLRC4", "BIRC2", "CHEK2")	0
GO_RESPONSE_TO_ALKALOID	0.14707	0.306327	0.384064	1.25344	8227	50	c("PLAU", "HMOX1", "SLC7A11", "IGF1", "BAX", "HIF1A", "MDM2", "PPP1R15A", "BCL2L1", "TNF")	0
GO_AUTOPHAGY	0.14867	0.308384	0.279108	1.15643	9521	247	c("RRAGD", "S100A9", "OPTN", "CTSB", "CD93", "SMURF1", "S100A8", "GABARAPL1", "CTSD", "VPS37B", "RHEB", "VMP1", "TCIRG1", "ANXA5", "LRRK2", "ANXA7", "HK2", "LAMP1", "PIK3CB", "VTI1B", "ATG12", "SQSTM1", "PACS2", "GABARAP", "LGALS8", "CTSA", "LAMP2", "ATPIF1", "COX8A", "STBD1", "MRPS10", "PRKAA1", "ATP13A2", "STAM", "NDUFB9", "VTI1A", "PI4K2A", "MFN2", "VPS11", "NPC1", "LAMTOR3", "TMEM208", "STOM"…	0
GO_REGULATION_OF_CELL_PROJECTION_ORGANIZATION	0.557536	0.714941	0.231465	0.961558	35809	253	c("SPP1", "MARCKS", "PLK2", "BAIAP2", "PLXNA1", "PMP22", "PTK2", "SMURF1", "SEMA4D", "TBC1D19", "RND2", "LGALS1", "TBC1D16", "CAV1", "LRRK2", "MYO10", "ABL2", "LRP8", "TBC1D2", "RTN4", "NCKAP1", "RALA", "TBC1D1", "RAB11A", "VEGFA", "IFRD1", "ARAP1", "LRP1", "HTT", "CERS2", "PLXNB2", "BHLHB9", "CUX1", "GOLGA4", "FER", "ARPC2", "TBC1D24", "PDLIM5", "GRN", "NME1", "MAP2K2", "VDAC3", "PLXND1", "BRAF"…	0
GO_REGULATION_OF_ACTIN_FILAMENT_LENGTH	0.891402	0.953182	0.213068	0.769482	51941	90	c("BAIAP2", "PYCARD", "GSN", "CAPG", "EPS8", "DSTN", "MTPN", "HAX1", "FMN1", "NCKAP1", "FER", "ARPC2", "ABI2", "CFL2", "SPIRE1", "PFN1", "ACTR3", "GMFB", "TWF1", "ARF1", "ARF6", "CDC42EP2")	0
GO_REGULATION_OF_TRANSPORTER_ACTIVITY	0.21756	0.39453	0.330265	1.15849	12505	75	c("MYO5A", "PTAFR", "S100A1", "AHCYL1", "CTSS", "CAV1", "GLRX", "NDFIP2", "RANGRF", "HTT", "SRI", "UTRN", "AHNAK", "PLA2G6", "CALM3", "CAB39", "STOM", "FKBP1A", "NEDD4L", "CALM1")	0
GO_CELL_JUNCTION_ORGANIZATION	0.309188	0.493482	0.300019	1.08205	18016	89	c("PKP2", "MPP7", "VCL", "FBLIM1", "RHOC", "ARHGAP6", "LIMS1", "TLN2", "VMP1", "PVR", "ACTG1", "PLEC", "LAMC1", "ARL2", "SMAD7", "MICALL2", "ACTB", "CD9", "ITGA5", "MPP5")	0
GO_EMBRYONIC_HEART_TUBE_DEVELOPMENT	0.777266	0.870395	-0.265847	-0.790391	35632	26	c("STIL", "C2CD3", "ARL13B", "MKKS", "NOTCH1", "MEF2C", "HHEX", "PSEN1", "IFT57", "TBX2")	0
GO_PROTEIN_DESTABILIZATION	0.766727	0.863901	-0.27232	-0.794105	35306	24	c("PLK1", "CCDC88C")	0
GO_EAR_DEVELOPMENT	0.273273	0.457705	0.342596	1.12648	15337	52	c("MAFB", "SDC4", "RBPJ", "ECE1", "PLS3", "MAF", "NAGLU", "AHI1", "MPV17", "PDGFA")	0
GO_NEGATIVE_REGULATION_OF_CELL_MATRIX_ADHESION	0.216846	0.393584	0.454428	1.21938	11574	20	c("THBS1", "MMP14", "ARHGAP6", "ADAM15", "ITGB1BP1")	0
GO_POSITIVE_REGULATION_OF_SMOOTH_MUSCLE_CELL_PROLIFERATION	0.0112167	0.049469	0.549024	1.65866	613	34	c("C3AR1", "PTGS2", "HMOX1", "HBEGF", "PTAFR", "ID2", "IGF1", "HIF1A", "CYBA", "TNF", "NAMPT")	0
GO_MEMBRANE_BUDDING	0.176614	0.344717	0.331272	1.18879	10258	86	c("VPS37B", "CTSZ", "TRAPPC2", "MCFD2", "ANKRD28", "LMAN1", "VAPA", "SEC16A", "TRAPPC6B", "TRAPPC2L", "SAR1B", "VAPB", "TRAPPC4", "TSG101", "VPS37A", "ARF1", "CHMP6", "CHMP2A", "SEC23A", "AP2B1", "PDCD6IP", "CHMP4B", "SEC13", "BET1", "SEC24D", "TRAPPC10", "HIP1", "S100A10", "CHMP5", "CHMP1B", "LRSAM1", "RAB1B", "TMED10", "NAPA", "TBC1D20", "SEC22B", "TRAPPC3", "TMED9", "SCFD1", "SEC24A", "PRKCI",…	0
GO_REGULATION_OF_SYNAPTIC_PLASTICITY	0.0570389	0.158255	0.436058	1.41213	3182	48	c("SYNGR1", "PTGS2", "PLK2", "BAIAP2", "SNAP47", "GIPC1")	0
GO_CELLULAR_RESPONSE_TO_RETINOIC_ACID	0.34632	0.527729	0.38835	1.08743	18684	24	c("CCL2", "ABL2")	0
GO_NCRNA_TRANSCRIPTION	0.501127	0.669394	-0.263576	-0.974595	21334	74	c("INTS6", "ANG", "INTS3", "INTS10", "SRRT", "POLR2A", "SIRT7", "POLR2D", "POLR1E", "TAF1B", "TAF5", "POU2F2", "POLR2H", "TBP", "RPRD2", "BRF1", "GTF3C5", "POLR2J", "INTS8")	0
GO_REGULATION_OF_INTERLEUKIN_1_BETA_PRODUCTION	0.26266	0.448382	0.420006	1.16432	14128	23	c("CCL3", "LGALS9", "PYCARD", "IFNAR1", "TRIM16")	0
GO_NEGATIVE_REGULATION_OF_INTRINSIC_APOPTOTIC_SIGNALING_PATHWAY	0.0952861	0.228471	0.392809	1.31779	5382	58	c("CD74", "CREB3L1", "GRINA", "HIF1A", "SOD2", "LRRK2", "BCL2L1", "MIF", "BCL2L2", "VDAC2", "PLAUR", "NDUFA13", "HSPA1A", "NDUFS3", "IVNS1ABP", "PTTG1IP", "HSPH1")	0
GO_NEGATIVE_REGULATION_OF_EPITHELIAL_CELL_APOPTOTIC_PROCESS	0.919556	0.969774	-0.24138	-0.636368	43414	16	c("ANGPTL4", "TCF7L2")	0
GO_VESICLE_DOCKING_INVOLVED_IN_EXOCYTOSIS	0.236392	0.416789	0.429843	1.19159	12715	23	c("VTI1B", "EXOC4", "STX3", "VPS11", "VPS33B", "RABEPK", "EXOC2", "VAMP3", "PLEK", "STXBP3", "RAB8A", "STXBP2", "SCFD1")	0
GO_CD4_POSITIVE_ALPHA_BETA_T_CELL_ACTIVATION	0.704395	0.820294	-0.297578	-0.830553	32840	20	c("IL6", "SLAMF6", "HMGB1", "FOXP1", "SEMA4A", "BATF", "FUT7")	0
GO_ARTERY_MORPHOGENESIS	0.60043	0.745361	0.32153	0.900327	32394	24	c("RBPJ", "SOX4", "VEGFA", "SMAD7", "LRP1")	0
GO_POSITIVE_REGULATION_OF_REGULATED_SECRETORY_PATHWAY	0.290306	0.47512	0.445379	1.1495	15344	17	c("ADORA2B", "PTAFR", "LAMP1", "SCAMP5", "FCER1G")	0
GO_SPROUTING_ANGIOGENESIS	0.555087	0.712426	0.354285	0.927199	29453	18	c("THBS1", "CCBE1", "ITGB1BP1", "VEGFA", "RNF213")	0
GO_LYMPHOCYTE_ACTIVATION	0.0983856	0.23249	0.304785	1.22109	6136	185	c("IL7R", "SLAMF7", "SLC11A1", "MAFB", "LAT2", "CLEC4D", "CD74", "NLRC3", "ID2", "CD86", "ITGB2", "LGALS1", "RBPJ", "BST2", "BAX", "LY9", "SOX4", "LIG4", "CD80", "ANXA1")	0
GO_METALLO_SULFUR_CLUSTER_ASSEMBLY	0.481479	0.653019	0.38086	0.982976	25449	17	c("FAM96B", "FXN", "ISCU", "ISCA2", "SDHAF1", "NUBP1", "NFU1", "MMS19")	0
GO_PROTEIN_TRIMERIZATION	0.12948	0.279885	0.479462	1.32914	6964	23	c("ARG1", "MLKL", "MIF", "TRIM6")	0
GO_REGULATION_OF_PEPTIDYL_SERINE_PHOSPHORYLATION	0.458286	0.635454	0.295185	0.99643	25954	60	c("ARRB1", "FNIP2", "BAX", "CAV1", "HAX1", "MIF", "SMYD3", "TNF", "VEGFA", "FNIP1", "SMAD7", "PRKAA1", "TRIM6")	0
GO_PROTEOGLYCAN_METABOLIC_PROCESS	0.0343623	0.109684	0.494326	1.51196	1887	36	c("HPSE", "VCAN", "NDST1", "IGF1", "DCN", "CHST12", "CHPF2", "IDUA", "XYLT2", "HEXB")	0
GO_NITROGEN_COMPOUND_TRANSPORT	0.0226639	0.0831296	0.316913	1.32411	1463	267	c("SLC11A1", "PDPN", "SLC6A8", "SLC22A4", "MYO5A", "TST", "FLVCR1", "SLC7A11", "SLC19A2", "AQP9", "IL1RN", "IGF2BP2", "FLOT1", "GIPC1", "SLC44A1", "ABCC1", "SLC5A6", "SLC48A1", "SLC7A8", "SLC35D2", "ANXA1", "NFKBIE", "EIF4E", "SLC36A1", "CYB5R4", "SLC3A2", "SLC7A1", "SLC25A33", "HTT", "LMBRD1", "PRAF2", "COL4A3BP", "XPOT", "TCN2", "ABCG2", "SLC25A12", "CD320", "LRPPRC", "SLC35A2", "SERINC1", "ACA…	0
GO_DEFENSE_RESPONSE_TO_OTHER_ORGANISM	0.254124	0.437184	0.273798	1.09778	15865	186	c("NPY", "SLC11A1", "S100A9", "CLEC4D", "OPTN", "CD93", "ANXA3", "CD36", "HIST1H2BC", "S100A8", "ISG15", "CD86", "PYCARD", "RBPJ", "BST2", "LYST", "IL10RB", "TLR7", "IFITM2", "ANXA5", "PMAIP1")	0
GO_LEUKOCYTE_PROLIFERATION	0.0589511	0.162007	0.456011	1.42484	3262	40	c("IL7R", "SLC11A1", "CSF1", "CD86", "BAX")	0
GO_POSITIVE_REGULATION_OF_MICROTUBULE_POLYMERIZATION_OR_DEPOLYMERIZATION	0.702732	0.819421	0.317743	0.820076	37144	17	c("PSRC1", "CAV1", "ARL2", "CLIP1")	0
GO_ADHERENS_JUNCTION_ASSEMBLY	0.459616	0.636582	0.368567	1.00042	24571	21	c("VCL", "ARHGAP6", "SMAD7", "CTNNB1", "TBCD", "ACTN1", "PIP5K1A")	0
GO_SECRETORY_GRANULE_ORGANIZATION	0.270461	0.455612	0.468995	1.174	14212	15	c("LYST", "DTNBP1", "SRGN", "AGFG1", "VPS33B", "ABCA1", "BLOC1S2", "TMF1", "TBC1D20")	0
GO_POSITIVE_REGULATION_OF_INTERLEUKIN_12_PRODUCTION	0.49597	0.665572	-0.362434	-0.97154	23381	17	c("PLCB1", "TLR2", "HMGB1", "IRF5", "AGER", "TLR4", "IRF8", "IRF1", "TIRAP", "MAPK14")	0
GO_CELLULAR_RESPONSE_TO_INTERFERON_GAMMA	8.99653e-05	0.00113077	0.631091	2.00011	4	43	c("CCL2", "CCL7", "ASS1", "CCL3", "CCL4", "PTAFR", "LGALS9")	0
GO_IN_UTERO_EMBRYONIC_DEVELOPMENT	0.122217	0.269338	-0.275858	-1.1717	4621	182	c("NEK2", "STIL", "CCNB2", "BRCA2", "PYGO2", "SPINT1", "PLK4", "CCNB1", "E2F8", "MSH2", "NASP", "GINS1", "C2CD3", "INPP5K", "KRT19", "BCL2L11", "NCAPG2", "POLG2", "SIN3A", "PRDM1", "NCOA1", "SRSF1", "SETD2", "TGFBR1", "CNOT3", "SKIL", "CEBPA", "GINS4", "EPN1", "BPTF", "ACVR1B", "KDM6A", "ANKRD11", "TMEM100", "GAB1", "NOTCH1", "HS6ST1")	0
GO_ER_NUCLEUS_SIGNALING_PATHWAY	0.0243117	0.0864911	0.542262	1.58186	1321	29	c("CCL2", "ASNS", "DDIT3", "ATF6", "MBTPS2", "ATP2A2", "CCDC47", "ATF3")	0
GO_VESICLE_CYTOSKELETAL_TRAFFICKING	0.340236	0.52334	0.369464	1.08613	18548	30	c("MYO5A", "KIF3A", "AP3S1", "DTNBP1", "HTT", "KIF5B")	0
GO_REGULATION_OF_TRANSCRIPTION_FACTOR_IMPORT_INTO_NUCLEUS	0.319152	0.505511	0.320031	1.08663	18115	62	c("PTGS2", "PRDX1", "CD36", "LGALS9", "TLR7", "NFKBIE", "TNF", "NFKBIB", "SRI", "LITAF")	0
GO_MESENCHYMAL_CELL_DIFFERENTIATION	0.0992207	0.233706	0.437536	1.34572	5461	37	c("S100A4", "SEMA4D", "RBPJ", "LIMS1", "BMPR1A", "HIF1A", "ADAM15", "RTN4")	0
GO_NEGATIVE_REGULATION_OF_DNA_BIOSYNTHETIC_PROCESS	0.0130062	0.0553665	-0.609511	-1.67862	607	19	c("CTC1", "TINF2", "MEN1", "TERF1", "HNRNPU", "HNRNPA1")	0
GO_REGULATION_OF_SMALL_GTPASE_MEDIATED_SIGNAL_TRANSDUCTION	0.537869	0.697922	0.247794	0.96287	32816	147	c("RASA4", "CSF1", "ARHGAP10", "ARAP2", "FGD6", "ARRB1", "IGF1", "TIMP2", "VAV3", "RHOC", "ARHGAP6", "FLOT1")	0
GO_RNA_MODIFICATION	0.838165	0.916076	-0.217428	-0.818269	35357	82	c("ADARB1", "MEPCE", "METTL14", "GAR1", "DKC1", "NUDT16", "PARN", "RPUSD4", "TRMT1L", "FTSJ3", "FTO", "TRMT2B", "TRIT1", "BCDIN3D", "TRMT2A", "TGS1", "NOP58", "TRMT1", "DUS3L", "WTAP", "TRMT112", "GTPBP3", "OSGEP", "TFB2M", "NOP56", "EMG1", "URM1", "RRNAD1", "FBL", "PUS3", "QTRT1")	0
GO_CELLULAR_COMPONENT_ASSEMBLY_INVOLVED_IN_MORPHOGENESIS	0.783342	0.874744	0.23236	0.833835	45501	86	c("KIF3A", "INTU", "HSPB11", "TMEM237", "BBS5", "ACTG1", "AHI1", "ATP6V1D", "TPM1", "MTMR2", "CD9", "RPGR", "BBIP1", "ATP6V0D1", "MPP5", "CFL2", "ABLIM1", "SNAP29", "PIKFYVE", "AGFG1")	0
GO_ORGANELLE_FISSION	2.94325e-05	0.000483588	-0.596181	-2.7077	0	327	c("NDC80", "ASPM", "ANLN", "KIF2C", "CDCA2", "KIF15", "KIF23", "PRC1", "NUSAP1", "CIT", "AURKA", "ESPL1", "KIF11", "CDCA3", "NCAPD2", "BIRC5", "TOP2A", "UBE2C", "PKMYT1", "SPC24", "DLGAP5", "SPAG5", "NUF2", "CCNA2", "CDCA5", "RACGAP1", "AURKB", "NEK2", "CENPF", "RAD51", "CEP55", "SKA1", "MIS18BP1", "CDCA8", "BUB1", "CCNB2", "NCAPG", "PBK", "PLK1", "CDC20", "KIF20B", "FBXO5", "MKI67", "VRK1", "KIF…	0
GO_MUSCLE_STRUCTURE_DEVELOPMENT	0.174107	0.341194	0.291631	1.15601	10763	170	c("ASS1", "PKP2", "HBEGF", "BASP1", "CTSB", "IGF1", "LGALS1", "DCN", "RBPJ", "EPAS1", "MTPN", "CAV1", "CAV2", "PLEKHO1", "ACTG1", "GLMN", "BIN1", "SMYD3", "FKTN", "TPM1", "VEGFA", "IFRD1", "SMAD7", "ATP2A2", "SDC1", "SRI", "CAPN2", "UTRN", "ZFHX3", "RB1", "ATF3")	0
GO_NEGATIVE_REGULATION_OF_CELL_CYCLE_PROCESS	0.000153732	0.00173082	-0.430632	-1.77233	5	145	c("AURKA", "ESPL1", "CCNA2", "AURKB", "CENPF", "CLSPN", "BUB1", "PLK1", "FBXO5", "EZH2", "TFDP2", "BRCA1", "RPA2", "CDK1", "CCNB1", "E2F8", "MSH2", "CDKN1B", "BUB1B", "SMC3", "E2F1", "CASP2", "BTG2", "MAD2L1", "TOM1L2", "CENPJ", "MEN1", "CDK2", "TERF1", "CNOT3", "CHEK2", "CTDSPL", "CTDSP2", "CDK5RAP3", "SMC1A", "HMGN5", "TERF2", "FOXN3")	0
GO_RESPONSE_TO_INCREASED_OXYGEN_LEVELS	0.210195	0.38695	0.487201	1.23937	11095	16	c("PLAU", "CDKN1A", "CAV1", "CAT", "CDK4", "ATG7", "FAS")	0
GO_REGULATION_OF_CHROMATIN_SILENCING	0.0103725	0.0463934	-0.638991	-1.71288	488	17	c("UHRF1", "CDC45", "SIN3A", "ATAD2", "MIER1", "SIRT1", "H2AFY")	0
GO_RIBOSOMAL_LARGE_SUBUNIT_ASSEMBLY	0.290487	0.47512	0.420615	1.14169	15529	21	c("RPL12", "RPF2", "FASTKD2", "DHX30", "RPL5", "MRPL11", "RPL24", "MRPL20", "RPL6")	0
GO_MAINTENANCE_OF_LOCATION_IN_CELL	0.329409	0.51257	0.312162	1.07748	18828	68	c("FTH1", "GSN", "TSPO", "CAV1", "TLN2", "NFKBIE", "HK2", "GAA", "ARL2", "SRGN", "NFKBIB", "HK1", "SRI")	0
GO_CEREBELLAR_CORTEX_DEVELOPMENT	0.604691	0.748125	0.32953	0.894456	32327	21	c("MTPN", "NAGLU", "AARS", "UQCRQ")	0
GO_REGULATION_OF_MICROTUBULE_POLYMERIZATION	0.72638	0.834893	-0.283892	-0.819443	33565	23	c("STMN1", "CDKN1B", "FES", "TERF1", "CLASP2")	0
GO_CELLULAR_RESPONSE_TO_OXYGEN_LEVELS	0.133999	0.286678	0.3448	1.23525	7779	85	c("ADAM8", "PTGS2", "PLAU", "HMOX1", "RBPJ", "EPAS1", "CAV1", "HIF1A", "MDM2", "CPEB4", "ERO1L", "PPP1R15A", "PMAIP1", "HIPK2", "VEGFA", "CPEB2", "PRKAA1")	0
GO_DNA_CATABOLIC_PROCESS	0.545994	0.704789	-0.354369	-0.934249	25777	16	c("HMGB2", "HMGB1", "XRN2", "KPNB1")	0
GO_REGULATION_OF_INTRACELLULAR_ESTROGEN_RECEPTOR_SIGNALING_PATHWAY	0.385484	0.568907	-0.408414	-1.05983	18291	15	c("BRCA1", "PAK1")	0
GO_CELLULAR_RESPONSE_TO_HORMONE_STIMULUS	0.00166618	0.0122075	0.348554	1.47386	108	299	c("CCL2", "INHBA", "ARG1", "ASS1", "TRIB3", "MYO5A", "GNG8", "ASNS", "BAIAP2", "GNG12", "CTSB", "IGF1", "PTK2", "ATP6V1C1", "AHCYL1", "GOT1", "AP3S1", "ATP6V1A", "SERPINB9", "ATP6V1E1", "CTSS", "CAV1", "HIF1A", "AHR", "POR", "MDM2", "CAV2", "ATP6V1G1", "TCIRG1", "ANXA5", "PID1", "ATP6V0C", "ANXA1", "SMYD3", "ATP6V0D2", "ABHD2", "ATP6V1D", "MSN", "UBE2L3", "ATP6AP1", "NAMPT", "SLC25A33", "CPEB2", …	0
GO_DNA_REPAIR	2.95125e-05	0.000483588	-0.460411	-2.09334	0	331	c("BRIP1", "MBD4", "NEIL3", "ESCO2", "CDCA5", "FOXM1", "CLSPN", "UHRF1", "RAD51", "RAD51AP1", "HMGB2", "KIF22", "UBE2T", "DTL", "CHAF1A", "HIST1H4D", "BRCA1", "BRCA2", "RPA2", "DNA2", "CDK1", "CDC45", "RFC5", "LIG1", "MUM1", "TRIP13", "GINS2", "MSH2", "POLA1", "MMS22L", "MSH3", "MDC1", "PARP9", "APLF", "H2AFX", "RAD18", "TOP3A", "FANCG", "INTS3", "SMC3", "MSH6", "UNG", "BTG2", "RFC3", "FEN1", "UB…	0
GO_T_CELL_DIFFERENTIATION_INVOLVED_IN_IMMUNE_RESPONSE	0.343993	0.526277	0.408056	1.09495	18361	20	c("CLEC4D", "LY9", "CLEC4E", "RELB", "FCER1G", "BCL3", "TSC1", "RORA")	0
GO_SULFUR_COMPOUND_CATABOLIC_PROCESS	0.0309826	0.102549	0.604782	1.58277	1643	18	c("HPSE", "VCAN", "ACOT7", "DCN", "GNS", "IDUA", "HEXB")	0
GO_CHLORIDE_TRANSPORT	0.69532	0.813625	0.296405	0.837405	37547	25	c("TSPO", "CLCN7", "CLCN5", "TTYH2", "ANO10", "SLC12A2", "CLCN6", "SLC26A6", "CLCN3")	0
GO_PROTEIN_POLYMERIZATION	0.0941362	0.226434	-0.398891	-1.328	4181	43	c("UBE2C", "FBXO5", "MSRB2", "NDE1", "ANG", "PREX1", "CENPJ", "TPPP3", "MAP7D3", "CLASP2", "UBE2S", "WAS")	0
GO_CELLULAR_RESPONSE_TO_CORTICOSTEROID_STIMULUS	0.00163672	0.0120717	0.634821	1.85187	88	29	c("CCL2", "ARG1", "ASS1", "AHR", "ANXA1", "SMYD3", "UBE2L3", "ABCG2")	0
GO_SIGNAL_TRANSDUCTION_IN_RESPONSE_TO_DNA_DAMAGE	0.0401232	0.122433	-0.374822	-1.38889	1705	75	c("AURKA", "FOXM1", "TFDP2", "BRCA1", "BRCA2", "CDK1", "CCNB1", "CDKN1B", "E2F1", "CASP2", "BTG2", "CENPJ", "CEP63", "CDK2", "CNOT3", "CHEK2", "SMC1A", "PAXIP1", "RBL2", "PCNA", "SP100", "ATRX", "BATF", "ING4", "CRADD", "MAPK14", "CDC5L", "TFDP1", "CNOT6L", "CNOT1")	0
GO_MUSCLE_CONTRACTION	0.0305867	0.101626	0.409169	1.44161	1760	77	c("SLC6A8", "PKP2", "ARG2", "VCL", "MYOF", "TPCN2", "ALDOA", "GAA", "TPM1", "STBD1", "COL4A3BP", "UTRN", "PLA2G6", "CALM3", "TPM4", "NDUFS6", "VEGFB", "MYL6", "NEDD4L", "CALM1", "SLC8A1", "SLMAP", "MYL12A")	0
GO_TRANSITION_METAL_ION_HOMEOSTASIS	3.52553e-05	0.00053544	0.581131	1.9682	1	61	c("SLC11A1", "S100A9", "HMOX1", "FTH1", "FLVCR1", "SLC31A1", "SLC40A1", "S100A8", "SLC39A6", "EPAS1", "FBXL5", "HIF1A", "SLC11A2", "SLC25A37", "LCN2", "HMOX2", "STEAP3", "PRNP", "SLC31A2", "SRI", "ABCG2", "FXN", "ISCU", "SCO1", "SFXN1", "HYAL2", "ABCB7", "XIAP", "ARF1", "APP", "SCO2")	0
GO_REGULATION_OF_ADHERENS_JUNCTION_ORGANIZATION	0.0172316	0.0679935	0.556423	1.62317	936	29	c("SDC4", "THBS1", "PTK2", "MMP14", "ARHGAP6", "LIMS1", "ITGB1BP1", "FMN1", "VEGFA", "PTPRJ", "PTPN23", "MACF1", "TSC1")	0
GO_ENZYME_LINKED_RECEPTOR_PROTEIN_SIGNALING_PATHWAY	0.0403222	0.122814	0.291537	1.25268	2687	353	c("CCL2", "INHBA", "IGF2R", "MET", "CYFIP2", "CSF1", "FSTL1", "NDST1", "HBEGF", "BAIAP2", "IGF1", "PTK2", "SMURF1", "ATP6V1C1", "VAV3", "AP3S1", "ATP6V1A", "ATP6V1E1", "EPS8", "PTPRE", "BMPR1A", "CAV2", "SGPL1", "ATP6V1G1", "TCIRG1", "ACTG1", "CYBA", "ATP6V0C", "AHI1", "SDCBP", "ABL2", "SPRED2", "AFP", "PIK3CB", "TWSG1", "ATP6V0D2", "HIPK2", "NCKAP1", "ATP6V1D", "NRP2", "ATP6AP1", "PDGFA", "NAMPT…	0
GO_REGULATION_OF_DEFENSE_RESPONSE_TO_VIRUS_BY_VIRUS	0.659814	0.788532	0.315452	0.856244	35274	21	c("AP1S1", "ATP6V1H", "AP2M1", "ARF1", "AP2A1", "AP2B1", "HCK", "B2M", "FYN")	0
GO_REGULATION_OF_RECEPTOR_INTERNALIZATION	0.0232842	0.0843025	0.610698	1.62036	1239	19	c("CD63", "ARRB1", "FLOT1", "AHI1", "SDCBP", "VEGFA", "MTMR2")	0
GO_REGULATION_OF_CALCIUM_ION_TRANSMEMBRANE_TRANSPORT	0.491459	0.662243	0.303993	0.976461	27388	46	c("MYO5A", "S100A1", "BAX", "CYBA", "HTT", "SRI", "AHNAK", "PLA2G6", "CALM3", "FKBP1A", "CALM1", "SLC8A1")	0
GO_RESPONSE_TO_BACTERIUM	1.5688e-05	0.000482353	0.447172	1.83927	0	231	c("CCL2", "NPY", "ARG1", "ASS1", "SLC11A1", "PTGS2", "S100A9", "CLEC4D", "CCR5", "CCL3", "PLAU", "PTGIR", "PTAFR", "BAIAP2", "OPTN", "GNG12", "SOCS3", "IGF1", "CXCL16", "ANXA3", "PLSCR4", "TREM2", "CD36", "LGALS9", "HIST1H2BC", "S100A8", "ISG15", "CD86", "PYCARD", "DCN", "SERPINB9", "RBPJ", "LYST", "TSPO", "CAV1", "HIF1A", "GCH1", "CD80")	0
GO_POSITIVE_REGULATION_OF_LEUKOCYTE_MIGRATION	1.78968e-05	0.000482353	0.688652	2.23915	0	49	c("CCL2", "CCL7", "C3AR1", "ADAM8", "CCL3", "CSF1", "CCL4", "CD74", "THBS1", "PTAFR", "PLA2G7", "LGALS9", "PYCARD", "LGALS3", "TNF", "CXCL1", "CCR1", "VEGFA", "C1QBP")	0
GO_CALCIUM_ION_IMPORT	0.216191	0.393584	0.416226	1.20463	11720	28	c("CCR5", "CCL3", "DDIT3", "MCU", "TPCN2", "ERO1L", "ATP2A2", "MCOLN1", "MICU1", "SLC8A1", "RASA3", "BBC3")	0
GO_CELL_MATURATION	0.408263	0.591109	-0.299303	-1.02449	18014	49	c("FBXO5", "BRCA2", "TRIP13", "CCNB1", "CDC25B", "TYMS", "ANG", "ACRBP", "AXL", "CBFB", "RUNX2", "SCLT1", "BTK", "CEBPA", "PICK1", "PTK2B", "XBP1")	0
GO_REGULATION_OF_SECRETION	1.55504e-05	0.000482353	0.421225	1.75229	0	256	c("INHBA", "ADAM8", "KCNN4", "ANPEP", "S100A9", "CCL3", "MARCKS", "CEACAM1", "ADORA2B", "STXBP5", "SLC2A1", "HMOX1", "CD74", "SDC4", "PTAFR", "ACSL4", "ARRB1", "IGF1", "ANXA4", "CLEC5A", "CD300A", "LGALS9", "S100A8", "MCU", "PYCARD", "CD274", "IL1A", "RHBDD1", "HIF1A", "OXCT1", "SOX4", "ANXA5", "LRRK2", "CYBA", "P2RX4", "ANXA1", "CD84", "SDCBP", "MIF", "GLMN", "LAMP1", "TNF", "LPL", "SLC16A1", "S…	0
GO_CELLULAR_RESPONSE_TO_TOXIC_SUBSTANCE	0.692625	0.812021	0.32456	0.825632	36562	16	c("HIF1A", "MDM2", "PPP1R15A", "PLA2G4A")	0
GO_APOPTOTIC_SIGNALING_PATHWAY	0.0075224	0.036377	0.360987	1.45377	470	193	c("INHBA", "TRIB3", "BOK", "ZMAT3", "HMOX1", "PHLDA3", "FNIP2", "DDIT3", "PYCARD", "BAX", "IL1A", "CDKN1A", "AEN", "CAV1", "TNFSF12", "SGPL1", "MLLT11", "ERO1L", "PPP1R15A", "SOD2", "PMAIP1", "BCL2L1", "P2RX4", "UACA", "RPS27L", "LAMP1", "TNF", "BID", "HIPK2", "BCL2L2", "RIPK3", "GABARAP", "SRGN", "TNFRSF1B", "DAP3", "TM2D1", "NDUFA13", "MFF", "TIMM50", "FASTK", "CYCS", "CUL2")	0
GO_NEURAL_NUCLEUS_DEVELOPMENT	0.0377573	0.117253	0.510717	1.51284	2059	31	c("BASP1", "S100A1", "CKB", "ACTB", "LDHA", "CALM3", "SEC16A", "NDUFS3", "CALM1", "ATP5J", "SIRT2", "COX6B1")	0
GO_LYMPHOCYTE_MEDIATED_IMMUNITY	0.0359096	0.113203	0.451025	1.47198	2008	50	c("SLAMF7", "SLC11A1", "CD74", "RAET1E", "PRDX1", "LYST", "LIG4", "KDM5D")	0
GO_FC_EPSILON_RECEPTOR_SIGNALING_PATHWAY	0.383006	0.565777	0.276632	1.03588	22802	113	c("LAT2", "IKBKG", "PSMB5", "VAV3", "PSMD8", "PSMB6", "PIK3CB", "PSMD4", "PSMB7", "PSMD2", "PSMD1", "CALM3", "FER", "PSMB3", "PSMA3", "PSMB4", "FCER1G", "PSMC6", "PSMA6", "CALM1", "NRAS", "PSMA2", "PSMD12", "PSMC1", "PSME2", "PSMD11", "UBC", "PPP3R1", "PSMD6", "PSMC5", "SYK", "PSMC4", "MALT1", "PSMB2", "PSMC2", "KRAS", "PSME4", "PSMD14", "TEC", "PSMD7", "PSMA5", "CALM2", "CHUK", "PSMD13", "MAP2K4…	0
GO_HIPPOCAMPUS_DEVELOPMENT	0.0499493	0.143925	-0.462598	-1.45438	2263	33	c("EZH2", "PHLPP2", "ATP2B4", "AKAP5", "RARA", "BTG2", "NR4A3", "NCOA1", "KDM6B", "MKKS")	0
GO_REGULATION_OF_PROTEIN_LOCALIZATION_TO_CELL_SURFACE	0.763858	0.862001	0.300461	0.775474	40375	17	c("TNF", "RANGRF", "STX3", "NEDD4L", "CTNNB1", "KCNAB2", "COMMD1")	0
GO_RIBONUCLEOSIDE_TRIPHOSPHATE_BIOSYNTHETIC_PROCESS	0.025898	0.0900103	0.518853	1.55722	1415	33	c("CHCHD10", "NME6", "TCIRG1", "ALDOA", "ATP5C1", "ATP5G1", "CTPS2", "NME1", "ATP6V0A1", "SURF1", "ATP5L", "ATP5B", "ATP5J", "ATP5E", "UCKL1", "STOML2", "ATP5J2", "ATP5F1", "ATP5H", "ATP5D", "ATP5A1", "ATP5S")	0
GO_REGULATION_OF_CHROMOSOME_SEGREGATION	2.32137e-05	0.000482353	-0.707568	-2.55411	0	65	c("KIF2C", "ESPL1", "UBE2C", "DLGAP5", "SPAG5", "CDCA5", "RACGAP1", "AURKB", "NEK2", "CENPF", "ECT2", "BUB1", "PLK1", "FBXO5", "CENPE", "CCNB1", "BUB1B", "RAD18", "MAD2L1", "SFPQ", "TERF1")	0
GO_PROTEIN_K11_LINKED_UBIQUITINATION	0.289496	0.474718	-0.387041	-1.12864	13330	24	c("UBE2C", "UBE2T", "UBE2S", "ANAPC5", "UBE2H")	0
GO_SPHINGOLIPID_METABOLIC_PROCESS	0.0395364	0.121228	0.407111	1.41809	2264	72	c("GLA", "ST6GALNAC4", "PSAP", "BAX", "SGPL1", "ST8SIA4", "DEGS1", "ST3GAL1", "GBA", "CTSA", "SMPDL3A", "SAMD8", "PPP2R1A", "COL4A3BP", "CERS2", "ACER3", "ORMDL1", "HEXB", "ARSG", "AGK", "CERK", "SERINC1", "VAPA", "SPHK2", "VAPB", "CLN8", "SPTLC1")	0
GO_PROTEIN_ACETYLATION	0.00278531	0.0177336	-0.417246	-1.61556	114	97	c("ESCO2", "BRCA2", "CHD5", "NAA10", "KAT6B", "PER1", "BRPF3", "NCOA1", "HCFC1", "NCOA2", "HAT1", "ING3", "CRTC2", "SRCAP", "KAT7", "TADA2A", "DR1", "MSL2", "YEATS2", "TADA1", "MSL3", "EPC1", "TAF5", "ING4", "ESCO1", "TAF1", "USP22", "KAT6A", "CDYL", "SIRT1", "MSL1", "YEATS4", "BRPF1", "MEAF6", "SAP130", "EP300", "LDB1", "CLOCK", "BRD8", "EP400", "BRD1", "TAF12", "ACTL6A", "KAT2A")	0
GO_REGULATION_OF_NUCLEOCYTOPLASMIC_TRANSPORT	0.643635	0.777695	0.238633	0.914676	38899	133	c("PTGS2", "IGF1", "PRDX1", "CD36", "LGALS9", "MDFIC", "CDKN1A", "BMPR1A", "TLR7", "MDM2", "SOX4", "NFKBIE", "UHMK1", "TNF", "IPO5", "NFKBIB", "SRI", "LITAF")	0
GO_CELLULAR_HORMONE_METABOLIC_PROCESS	0.837411	0.915773	0.253314	0.744682	45653	30	c("SCPEP1", "ECE1", "SGPL1", "AFP", "HSD17B12")	0
GO_PTERIDINE_CONTAINING_COMPOUND_METABOLIC_PROCESS	0.777885	0.870754	0.280047	0.776332	41843	23	c("MTHFD2", "GCH1", "GGH", "ATPIF1", "PCBD2")	0
GO_BONE_REMODELING	0.208245	0.38433	-0.450254	-1.22395	9774	18	c("GPR55", "RASSF2", "IL6", "LRRK1")	0
GO_FORMATION_OF_TRANSLATION_PREINITIATION_COMPLEX	0.265409	0.450888	0.455193	1.17483	14028	17	c("EIF2D", "EIF3C", "MCTS1", "EIF3I", "DENR", "EIF3B", "EIF3H", "EIF3A", "EIF3G", "EIF3L", "EIF3F", "EIF3D", "EIF3M")	0
GO_CHEMOKINE_MEDIATED_SIGNALING_PATHWAY	0.000378867	0.003745	0.76989	1.95848	19	16	c("CCL2", "CCL7", "CCR5", "CCL3", "CCL4", "CXCL1", "CCR1", "CXCR2")	0
GO_POSITIVE_REGULATION_OF_INTERFERON_BETA_PRODUCTION	0.100867	0.236629	-0.46112	-1.35794	4639	25	c("HMGB2", "ZBTB20", "TLR2", "MAVS", "DDX58", "HMGB1", "IRF5", "TLR4", "DDX3X", "IRF1", "POLR3B", "TLR8")	0
GO_REGULATION_OF_PROTEIN_SECRETION	0.000603412	0.00536448	0.42395	1.6598	36	155	c("ADAM8", "KCNN4", "CCL3", "MARCKS", "STXBP5", "SLC2A1", "ARRB1", "IGF1", "ANXA4", "CLEC5A", "LGALS9", "MCU", "PYCARD", "CD274", "IL1A", "HIF1A", "OXCT1", "SOX4", "ANXA5", "ANXA1", "MIF", "GLMN", "TNF", "LPL", "SLC16A1", "SCAMP5", "PFKL", "CLEC4E", "ARL2", "SRGN", "SRI", "TRIM6", "ATP13A2", "PLA2G6", "NR1H3", "IFNAR1", "TRPM4", "DPH3", "RHBDF2", "ADAM9")	0
GO_REGULATION_OF_PEPTIDYL_TYROSINE_PHOSPHORYLATION	0.0607277	0.165497	0.368725	1.3415	3554	94	c("CD74", "SOCS3", "IGF1", "SEMA4D", "CD300A", "TREM2", "CD36", "ITGB2", "CAV1", "CD80", "HAX1", "MIF", "LRP8", "PDGFA", "VEGFA", "PPP2R1A", "ITGA5", "IFNAR1", "VEGFB", "MVP", "NF2", "CD81", "HYAL2", "SH3BP5", "RIPK2", "HSPH1", "APP")	0
GO_RESPONSE_TO_INSULIN	0.00553717	0.0292887	0.405525	1.54312	332	126	c("CCL2", "TRIB3", "MYO5A", "BAIAP2", "SOCS3", "IGF1", "ATP6V1C1", "GOT1", "AP3S1", "ATP6V1A", "ATP6V1E1", "HIF1A", "CAV2", "ATP6V1G1", "CAT", "TCIRG1", "ATP6V0C", "ATP6V0D2", "GGH", "ATP6V1D", "ATP6AP1", "NAMPT", "SLC25A33", "CPEB2", "ATP6V1H", "ATP6V0B", "FER")	0
GO_REGULATION_OF_MUSCLE_CELL_APOPTOTIC_PROCESS	0.0419363	0.126198	0.562603	1.5271	2241	21	c("HMOX1", "ARRB1", "IGF1", "CAV1")	0
GO_POSITIVE_REGULATION_OF_NIK_NF_KAPPAB_SIGNALING	0.955712	0.985451	0.219806	0.575255	50711	18	c("SASH1", "TNF", "HAVCR2", "RPS3", "MALT1", "ACTN4", "RC3H2", "TRAF6", "ZFP91")	0
GO_REGULATION_OF_CARBOHYDRATE_METABOLIC_PROCESS	0.125938	0.274908	-0.326046	-1.22453	5320	81	c("LEPR", "RAMP1", "PPP1R3D", "DGAT2", "INPP5K", "IL6", "TINF2", "PDK3", "PDK1", "NCOA2", "PHKG2", "HMGB1", "PRKAG1", "NFKB1", "BAD", "ENPP1", "PTK2B", "IGFBP5", "CBFA2T3", "INSR", "NLN", "P2RX7", "MLYCD", "SIRT1", "STAT3", "MIDN", "PGP", "IRS2")	0
GO_NEGATIVE_REGULATION_OF_SYNAPTIC_TRANSMISSION	0.353993	0.536788	0.389935	1.08096	19041	23	c("PTGS2", "PLK2", "LRRK2", "S1PR2", "MTMR2", "PLA2G6", "BRAF", "ARF1", "PNKD", "ATAD1")	0
GO_B_CELL_ACTIVATION	0.139241	0.294086	0.360268	1.24353	7958	68	c("IL7R", "LAT2", "CD86", "LGALS1", "RBPJ", "BST2", "BAX", "LIG4")	0
GO_REGULATION_OF_NEURON_DIFFERENTIATION	0.311178	0.495388	-0.241253	-1.05149	11324	225	c("CPNE5", "KLK8", "ASPM", "SLC6A4", "ECT2", "CDC20", "EZH2", "ZEB1", "PPP1R9A", "AKAP5", "RARA", "ENC1", "SSH2", "PBX1", "DPYSL2", "ARSB", "IL6", "ZMYND8", "FES", "SEMA3E", "PREX1", "CAMK1D", "SETX", "MARK2", "NCOA1", "OLFM1", "FMR1", "CDK5RAP3", "SEMA4B", "ULK2", "SKIL", "TCF3", "LRP4", "TWF2", "CLASP2")	0
GO_NEGATIVE_REGULATION_OF_INTERFERON_GAMMA_PRODUCTION	0.169949	0.336209	0.516257	1.29231	8930	15	c("INHBA", "LGALS9", "CD274", "PRNP", "C1QBP")	0
GO_NEGATIVE_REGULATION_OF_NF_KAPPAB_TRANSCRIPTION_FACTOR_ACTIVITY	0.101301	0.237186	0.420368	1.33227	5629	43	c("NLRC3", "ARRB1", "ANXA4", "PYCARD", "PRMT2", "CAT", "TAX1BP1", "DNAJA3", "IRAK3", "HAVCR2")	0
GO_PROTEIN_POLYUBIQUITINATION	0.999973	1	-0.143074	-0.616875	36985	206	c("UBE2C", "UBE2T", "DTL", "BRCA1", "RNF180", "PELI1", "FBXL8", "RNF167", "PSMB9", "CBFB", "PSMB10", "BIRC2", "DTX3L", "HLTF", "DZIP3", "RBCK1", "DDB2", "WSB1", "UBE2S", "ANAPC5", "RNF168", "PPIL2", "LONRF1")	0
GO_RIBONUCLEOPROTEIN_COMPLEX_LOCALIZATION	0.206512	0.3821	-0.290063	-1.13643	8472	104	c("GLE1", "SRSF1", "NUP153", "SRSF2", "SLBP", "SRSF4", "SMG6", "SRSF3", "CDC40", "MAGOH", "POLR2D", "NUP54", "NUP85", "NOL6", "NUP43", "NXT1", "HNRNPA2B1", "NUP98", "NUP155", "SRSF7", "TGS1", "SRSF11", "NUP133", "POM121", "SRSF9", "NOP58", "NUP35", "CASC3", "U2AF2", "HHEX", "SRSF10", "RBM8A", "UPF2", "POLDIP3", "CPSF2", "PABPN1", "BUD13", "SRSF6", "U2AF1", "DDX39B", "CPSF3", "SMG1", "UPF1", "CHTO…	0
GO_REGULATION_OF_MRNA_3_END_PROCESSING	0.492707	0.663312	-0.3375	-0.974179	22767	23	c("CCNB1", "BTG2", "TNRC6B", "TOB1", "PAF1", "TNRC6C", "CNOT1", "RNF40", "PABPC1", "ZFP36", "CTR9")	0
GO_REGULATION_OF_PEPTIDE_TRANSPORT	0.00446291	0.0248831	0.443294	1.61004	260	93	c("PTGS2", "S100A9", "MARCKS", "SLC2A1", "CD74", "ARRB1", "PRDX1", "LGALS9", "S100A8", "MCU", "TLR7", "HIF1A", "OXCT1", "SOX4", "ANXA5", "TNF", "SLC16A1", "PFKL", "ARL2", "NFKBIB", "SRI", "LITAF", "PLA2G6")	0
GO_POSITIVE_REGULATION_OF_ION_TRANSPORT	0.00513129	0.0278119	0.444943	1.60688	298	90	c("CCL2", "CCL3", "PKP2", "CCL4", "PTAFR", "S100A1", "AHCYL1", "LGALS3", "CTSS", "BAX", "TSPO", "CAV1", "GLRX", "P2RX4", "MIF", "CCR1", "HTT", "SRI", "PLA2G6", "CALM3")	0
GO_ATP_BIOSYNTHETIC_PROCESS	0.013623	0.0571928	0.594569	1.66487	734	24	c("CHCHD10", "TCIRG1", "ALDOA", "ATP5C1", "ATP5G1", "ATP6V0A1", "SURF1", "ATP5L", "ATP5B", "ATP5J", "ATP5E", "STOML2", "ATP5J2", "ATP5F1", "ATP5H", "ATP5D", "ATP5A1", "ATP5S")	0
GO_CANONICAL_WNT_SIGNALING_PATHWAY	0.789916	0.878488	0.254715	0.791632	43615	39	c("CCND1", "CAV1", "SOX4", "LRRK2", "SDC1")	0
GO_ACUTE_INFLAMMATORY_RESPONSE	0.231619	0.410577	0.417769	1.19014	12543	26	c("ASS1", "S100A8", "IL1RN", "IL1A", "HIF1A")	0
GO_NUCLEOBASE_METABOLIC_PROCESS	0.937742	0.977639	0.223808	0.632304	50638	25	c("XDH", "CMPK1", "IL1B", "UCKL1")	0
GO_HUMORAL_IMMUNE_RESPONSE	0.0332003	0.1077	0.488422	1.50984	1829	38	c("CCL2", "NPY", "BST1", "TREM2", "HIST1H2BC", "RBPJ", "BST2", "CFH", "TNF")	0
GO_PHAGOSOME_MATURATION	0.00440733	0.0246675	0.630836	1.78224	237	25	c("RAB34", "ATP6V1C1", "ATP6V1A", "ATP6V1E1", "ATP6V1G1", "TCIRG1", "ATP6V0C", "ATP6V0D2", "ATP6V1D", "ATP6V1H", "ATP6V0B", "ATP6V0D1", "ATP6V0A1", "ATP6V1B2", "ATP6V1F")	0
GO_CHROMATIN_MODIFICATION	3.03979e-05	0.000484373	-0.455622	-2.09848	0	376	c("AURKA", "CENPM", "CENPP", "AURKB", "UHRF1", "MIS18BP1", "CENPA", "CENPH", "EZH2", "VRK1", "CENPK", "ASF1B", "HIST1H4D", "BRCA2", "HJURP", "CDK1", "CENPQ", "RPS6KA5", "CCNB1", "SUV39H1", "MIS18A", "RBL1", "NASP", "HELLS", "CHD5", "CENPO", "PHF13", "HIST1H1E", "BAZ1A", "KAT6B", "PER1", "CENPL", "CBX3", "USP21", "SETD1B", "BANP", "JARID2", "BRD9", "MEN1", "ZBTB1", "SIN3A", "BRPF3", "DEK", "USP49"…	0
GO_MYELOID_LEUKOCYTE_ACTIVATION	0.00125795	0.00978948	0.534138	1.78654	70	57	c("SLC11A1", "LAT2", "CCL3", "CSF1", "CD93", "ANXA3", "CD86", "PYCARD", "RBPJ", "TLR7", "CXCR2", "TNFSF9", "RELB", "SLC7A2", "PI4K2A", "TYROBP", "FCER1G", "ADAM9", "HAVCR2", "HYAL2")	0
GO_ANTERIOR_POSTERIOR_PATTERN_SPECIFICATION	0.928594	0.973322	0.210045	0.70675	52524	59	c("BASP1", "DDIT3", "RBPJ", "BMPR1A", "ATP6AP2", "HIPK2", "RNF2")	0
GO_POSITIVE_REGULATION_OF_CELL_DIVISION	2.31091e-05	0.000482353	-0.62923	-2.24462	0	61	c("KIF23", "NUSAP1", "CIT", "AURKA", "ESPL1", "BIRC5", "UBE2C", "DLGAP5", "CDCA5", "RACGAP1", "AURKB", "ECT2", "PLK1", "KIF20B", "FBXO5", "PDGFC", "PLCB1", "CDC25B")	0
GO_PIGMENT_BIOSYNTHETIC_PROCESS	0.0989765	0.233319	0.462872	1.36073	5395	30	c("MYO5A", "TSPO", "SLC11A2", "COX10", "NFE2L1", "ATPIF1", "DDT", "FXN", "FECH")	0
GO_ERBB_SIGNALING_PATHWAY	0.372776	0.553469	-0.304528	-1.04665	16422	50	c("GRB7", "RPS6KA5", "NRG4", "RASSF2", "PAG1", "FES", "CSK", "PIK3R1", "PTK2B", "SHC1", "GAB1")	0
GO_EMBRYONIC_ORGAN_MORPHOGENESIS	0.286556	0.472849	0.311327	1.10168	16533	79	c("MAFB", "NDST1", "FLVCR1", "ID2", "MMP14", "HIF1A", "BBS5", "NAGLU", "AHI1", "HIPK2")	0
GO_REPRODUCTIVE_SYSTEM_DEVELOPMENT	0.0461897	0.135627	0.325797	1.3016	2872	181	c("INHBA", "PTGS2", "SPP1", "INSL6", "BOK", "MMP19", "BASP1", "CCND1", "ARRB1", "CTSB", "SOCS3", "PTK2", "PSAP", "MMP14", "DCN", "RBPJ", "BAX", "EPAS1", "HIF1A", "AHR", "SGPL1", "BCL2L1", "ANXA1", "ADAM15")	0
GO_CYTOSOLIC_CALCIUM_ION_TRANSPORT	0.340727	0.523477	0.399117	1.09444	18264	22	c("CCR5", "CCL3", "DDIT3", "TPCN2", "ERO1L", "ATP2A2", "MCOLN1", "SLC8A1", "RASA3", "BBC3")	0
GO_REGULATION_OF_SPINDLE_ORGANIZATION	0.299041	0.482992	-0.422781	-1.13331	14097	17	c("PLK1", "TPX2")	0
GO_POSITIVE_REGULATION_OF_CATABOLIC_PROCESS	0.590863	0.737567	0.225644	0.95257	38567	294	c("ADAM8", "RNF128", "TRIB3", "PLK2", "BCAP31", "IGF1", "PTK2", "SMURF1", "PSMB5", "PSMD8", "DCN", "PSMB6", "BAX", "FBXL5", "CAV1", "RHBDD1", "HIF1A", "MDM2", "TNFSF12", "LRRK2", "GCLC", "RAB3GAP2", "TNF", "PIK3CB", "SQSTM1", "LPCAT1", "MSN", "PSMD4", "GBA", "PSMB7", "SMAD7", "TNFRSF1B", "ATPIF1", "TRIM13", "PRKAA1", "EDEM1", "PSMD2", "PSMD1", "NDUFA13", "PSMB3", "RB1", "VPS11", "PSMA3", "PSMB4",…	0
GO_GLIOGENESIS	0.0146095	0.0602563	0.434606	1.52774	839	76	c("CCL2", "S100A9", "CCL3", "VCAN", "BOK", "ID2", "S100A8", "MMP14", "GSN", "TSPO", "SOX4", "ANXA1", "RTN4", "DUSP10", "EIF2B3", "HEXB", "CD9")	0
GO_PEPTIDYL_THREONINE_MODIFICATION	0.107353	0.244754	-0.417833	-1.32212	4858	34	c("VRK1", "CDK1", "OXSR1", "CLK1", "MARK2", "TGFBR1", "PRKCA", "MAP3K10", "ACVR1B", "TAF1", "WNK1", "PRKACA", "GALNT11", "PKN1")	0
GO_MATURATION_OF_5_8S_RRNA_FROM_TRICISTRONIC_RRNA_TRANSCRIPT_SSU_RRNA_5_8S_RRNA_LSU_RRNA_	0.626608	0.764835	-0.323884	-0.880429	29412	18	c("EXOSC2", "EXOSC8", "FTSJ3", "ABT1", "ERI1")	0
GO_ANTIGEN_PROCESSING_AND_PRESENTATION	0.145901	0.304628	0.307472	1.18951	8879	142	c("SLC11A1", "CD74", "RAET1E", "BCAP31", "RAB34", "KIF3A", "CD36", "PSMB5", "PSMD8", "PSMB6", "CTSS", "LGMN", "CTSD", "MARCH1", "CYBA", "OSBPL1A", "KDM5D", "PSMD4", "PSMB7", "AP1S1", "PSMD2", "PSMD1", "RELB", "PSMB3", "PSMA3", "PSMB4", "FCER1G", "NCF4", "SAR1B", "PSMC6", "DCTN3", "PSMA6", "DCTN6", "MR1", "AP2M1", "PSMA2", "PSMD12", "CLTC", "PSMC1", "ARF1", "PSME2", "PSMD11", "SEC23A", "AP2A1", "A…	0
GO_CELLULAR_AMINO_ACID_CATABOLIC_PROCESS	0.0312702	0.103033	0.462338	1.49723	1744	48	c("ARG1", "IVD", "GCAT", "GOT1", "MCCC1", "ACADSB", "DBT", "HIBADH", "GSTZ1", "ALDH4A1", "DLD", "ALDH7A1", "BCAT2")	0
GO_MAINTENANCE_OF_LOCATION	0.0968674	0.231312	0.352098	1.27882	5664	93	c("S100A9", "FTH1", "CD36", "S100A8", "GSN", "SOAT1", "TSPO", "CAV1", "TLN2", "NFKBIE", "HK2", "TNF", "GAA", "ARL2", "SRGN", "NFKBIB", "HK1", "FITM2", "SRI", "HEXB", "ABHD4", "PLIN2")	0
GO_NEPHRON_EPITHELIUM_DEVELOPMENT	0.791739	0.880179	0.265259	0.779796	43163	30	c("BASP1", "AHI1", "PROM1", "FMN1", "PECAM1")	0
GO_NEGATIVE_REGULATION_OF_RECEPTOR_ACTIVITY	0.935119	0.975951	0.236778	0.602328	49363	16	c("SRI", "CALM3", "FKBP1A", "CALM1", "FKBP1B")	0
GO_KERATINOCYTE_DIFFERENTIATION	0.893317	0.95453	0.241825	0.683205	48239	25	c("INTU", "RBPJ", "ANXA1", "ADAM9", "PALLD", "TSG101")	0
GO_POSITIVE_REGULATION_OF_CALCIUM_ION_TRANSMEMBRANE_TRANSPORT	0.35289	0.535951	0.395422	1.08431	18916	22	c("S100A1", "BAX", "HTT", "SRI", "CALM3", "CALM1", "STIM2")	0
GO_NEGATIVE_REGULATION_OF_EPITHELIAL_CELL_MIGRATION	0.196163	0.370423	0.446264	1.23711	10551	23	c("CD63", "THBS1", "DCN", "ITGB1BP1")	0
GO_CELL_REDOX_HOMEOSTASIS	0.0246439	0.0867892	0.470054	1.52838	1376	49	c("SLC11A1", "DDIT3", "TXNRD1", "GLRX", "ERO1L", "GCLC", "CYBA", "TXNL1", "DLD", "NCF4", "TMX3", "GLRX3")	0
GO_POSITIVE_REGULATION_OF_PROTEIN_SECRETION	0.00139209	0.0105437	0.477114	1.71793	80	88	c("ADAM8", "KCNN4", "CCL3", "ARRB1", "IGF1", "CLEC5A", "LGALS9", "MCU", "PYCARD", "CD274", "IL1A", "HIF1A", "OXCT1", "SOX4", "MIF", "GLMN", "TNF", "LPL", "SCAMP5", "CLEC4E", "SRI", "TRIM6", "ATP13A2", "PLA2G6", "IFNAR1", "TRPM4", "ADAM9", "HAVCR2", "TRIM16", "HYAL2", "PHPT1", "ARF1", "VPS35", "IL1B", "CD14")	0
GO_POSITIVE_REGULATION_OF_CYTOSKELETON_ORGANIZATION	0.41906	0.599303	0.2793	1.01766	24545	95	c("SDC4", "BAIAP2", "PSRC1", "PYCARD", "GSN", "DSTN", "CAV1", "HAX1", "ITGB1BP1", "FMN1", "NCKAP1", "TPM1", "ARL2", "FER", "CLIP1", "ARPC2", "ABI2", "NF2", "CFL2", "BRAF", "SPIRE1", "PFN1", "ACTR3")	0
GO_RESPONSE_TO_KETONE	0.0126336	0.0542064	0.415005	1.51211	739	95	c("CCL2", "ARG1", "ASS1", "THBS1", "PTAFR", "CCND1", "SOCS3", "BAX", "CDKN1A", "TSPO", "CAV1", "BCL2L1", "SMYD3", "ABHD2", "MSN", "GBA", "ABCG2", "PRKAA1", "CALM3", "NR1H3", "ACACA")	0
GO_NEGATIVE_REGULATION_OF_PROTEIN_KINASE_B_SIGNALING	0.0594698	0.16283	0.530137	1.46962	3198	23	c("XDH", "PHLDA3", "DDIT3", "MTM1", "LMBRD1", "PTPRJ", "HYAL2", "MUL1", "TSC2")	0
GO_REGULATION_OF_ENDOTHELIAL_CELL_MIGRATION	0.0139724	0.0579568	0.480522	1.58566	784	53	c("PTGS2", "MET", "THBS1", "PTK2", "CCBE1", "ANXA3", "DCN", "SASH1", "ITGB1BP1", "NRP2", "VEGFA")	0
GO_INNER_MITOCHONDRIAL_MEMBRANE_ORGANIZATION	0.0592758	0.162487	0.596718	1.49372	3114	15	c("BAX", "NDUFA13", "TIMM22", "CHCHD6", "AFG3L2", "APOO", "CHCHD3", "TIMM10", "LETM1", "SAMM50", "OPA1", "OMA1")	0
GO_CILIUM_MORPHOGENESIS	0.871748	0.940898	0.219322	0.776111	50298	79	c("KIF3A", "INTU", "GSN", "HSPB11", "TMEM237", "BBS5", "AHI1", "ATP6V1D", "RPGR", "BBIP1", "ATP6V0D1", "TCTN3", "ABLIM1", "PTPN23", "SNAP29", "ACTR3", "ARL3", "SEPT7", "ASAP1", "IFT43")	0
GO_ENERGY_COUPLED_PROTON_TRANSPORT_DOWN_ELECTROCHEMICAL_GRADIENT	0.0068599	0.0337841	0.669829	1.75301	363	18	c("TCIRG1", "ATP5C1", "ATP5G1", "ATP6V0A1", "ATP5L", "ATP5B", "ATP5J", "ATP5E", "STOML2", "ATP5J2", "ATP5F1", "ATP5H", "ATP5D", "ATP5A1", "ATP5S")	0
GO_CELLULAR_MODIFIED_AMINO_ACID_BIOSYNTHETIC_PROCESS	0.451823	0.630509	0.338416	1.00245	24650	31	c("GCLM", "MTHFD2", "GCH1", "GCLC", "CNDP2", "ATPIF1", "MGST2", "ALDH7A1", "GSS", "DHPS", "HAGH", "SLC27A1")	0
GO_PROTEIN_LOCALIZATION_TO_VACUOLE	0.0263583	0.0910674	0.502737	1.54626	1450	37	c("RNF128", "SMURF1", "VTI1B", "VTI1A", "SNX16", "CD81", "VPS13A", "TOLLIP", "PACSIN2", "AP3M1", "ARF6", "TMEM30A", "SNF8")	0
GO_CELLULAR_RESPONSE_TO_HYDROGEN_PEROXIDE	0.0557039	0.15555	-0.411198	-1.40148	2461	48	c("FABP1", "ECT2", "EZH2", "CDK1", "NET1", "MAP3K5", "IL6")	0
GO_REGULATION_OF_ORGAN_GROWTH	0.408753	0.591233	0.344165	1.03293	22348	33	c("FLVCR1", "BASP1", "PTK2", "RBPJ", "POR")	0
GO_POSITIVE_REGULATION_OF_CELL_GROWTH	0.0316794	0.104028	0.40687	1.43654	1825	78	c("S100A9", "HBEGF", "ACSL4", "IGF1", "CXCL16", "SMURF1", "SEMA4D", "S100A8", "RND2", "MMP14", "MTPN", "CYBA", "SDCBP", "RAB11A", "VEGFA", "SLC25A33", "GOLGA4", "FXN")	0
GO_REGULATION_OF_TRANSMEMBRANE_RECEPTOR_PROTEIN_SERINE_THREONINE_KINASE_SIGNALING_PATHWAY	0.154023	0.316738	0.339282	1.21301	8930	84	c("INHBA", "THBS1", "SMURF1", "RBPJ", "GIPC1", "BMPR1A", "CAV1", "CAV2", "SDCBP", "TWSG1", "HIPK2", "SMAD7")	0
GO_OVULATION_CYCLE_PROCESS	0.0196734	0.074775	0.514255	1.58168	1082	37	c("INHBA", "MMP19", "ARRB1", "MMP14", "BAX", "AHR", "SGPL1", "BCL2L1", "AFP", "PLA2G4A", "VEGFA")	0
GO_POSITIVE_REGULATION_OF_CELL_ADHESION	0.000340346	0.0034239	0.421819	1.66802	20	167	c("CCL2", "IL7R", "ADAM8", "CSF1", "NINJ1", "CD74", "CD63", "SDC4", "PTAFR", "IGF1", "CD36", "LGALS9", "CD86", "LGALS1", "PYCARD", "CD274", "VAV3", "FLOT1", "LIMS1", "CAV1", "CD80", "MYO10", "ANXA1", "TNF", "HSD17B12", "ITGB1BP1", "FMN1", "TPM1", "ARL2", "VEGFA", "SMAD7", "DNAJA3", "C1QBP", "UTRN", "STX3", "ADK", "PTPRJ", "TNFSF9")	0
GO_CEREBRAL_CORTEX_DEVELOPMENT	0.403678	0.586802	0.32006	1.03222	22498	47	c("NPY", "GNG12", "BAX", "HIF1A", "LRP8", "RTN4", "LRP1")	0
GO_REGULATION_OF_INTERLEUKIN_8_PRODUCTION	0.204861	0.380009	0.409209	1.21215	11176	31	c("ARRB1", "ANXA4", "DDIT3", "LGALS9", "PYCARD", "TLR7", "ANXA1", "TNF", "HSPA1A", "HYAL2", "BCL3", "HSPA1B")	0
GO_RNA_PHOSPHODIESTER_BOND_HYDROLYSIS	0.0118376	0.0514432	-0.393962	-1.50055	494	88	c("RNASE6", "ANG", "RNASE4", "TOE1", "FEN1", "PAN2", "EXOSC2", "EXOSC8", "CLP1", "DCPS", "PAN3", "SMG6", "EDC3", "PCF11", "XRN2", "PARN", "EXOSC5", "ISG20L2", "RNASEH2A", "ABT1", "ENDOV", "DBR1", "RCL1", "ERI1", "CSTF1", "DGCR8", "CSTF3", "CNOT6L", "CNOT1", "DIS3", "POP5", "DROSHA", "TSEN34", "CPSF2", "RNASEH2C", "PPP1R8", "WDR33", "ELAC2")	0
GO_ORGANIC_ACID_METABOLIC_PROCESS	1.43945e-05	0.000482353	0.470526	2.07957	0	483	c("ARG1", "ASS1", "ELOVL7", "HPSE", "PAPSS2", "PDPN", "PTGS2", "SLC6A8", "SLC22A4", "MYO5A", "TST", "VCAN", "SLC2A1", "ARG2", "CD74", "ASNS", "NDST1", "PGAM1", "ME1", "IVD", "ACSL4", "GCAT", "IGF1", "LIPA", "GCLM", "PTGR1", "AHCYL1", "MTHFD2", "GOT1", "ACOT7", "ACOT11", "SCPEP1", "DCN", "MPST", "ALKBH7", "MCCC1", "CKB", "HK3", "LDHB", "ADSSL1", "ADHFE1", "ABCC1", "ACO2", "FADS1", "AZIN1", "CRTAP"…	0
GO_POSITIVE_REGULATION_OF_PHOSPHOLIPID_METABOLIC_PROCESS	0.0747642	0.191912	-0.519137	-1.42972	3494	19	c("HTR2C", "FLT1")	0
GO_REGULATION_OF_SYMBIOSIS_ENCOMPASSING_MUTUALISM_THROUGH_PARASITISM	0.188713	0.359664	0.304793	1.15981	11348	126	c("CCL3", "CCL4", "CD36", "LGALS9", "ISG15", "LGALS1", "GSN", "BST2", "MDFIC", "CAV1", "VPS37B", "IFITM2", "CAV2", "TNF", "SQSTM1", "TRIM35", "TARBP2", "FUCA2", "RAD23A", "TRIM13", "TRIM6", "IFITM3", "VAPA", "GTF2F2", "VAPB", "STOM", "SRPK2", "PFN1", "TSG101", "DERL1")	0
GO_RESPONSE_TO_GROWTH_HORMONE	0.0665853	0.176351	0.552058	1.46477	3545	19	c("ASS1", "PTK2", "TRIM16")	0
GO_G1_DNA_DAMAGE_CHECKPOINT	0.18245	0.351218	-0.338661	-1.1896	7956	56	c("AURKA", "TFDP2", "RPA2", "CDK1", "CCNB1", "CDKN1B", "E2F1", "CASP2", "BTG2", "CENPJ", "CDK2", "CNOT3", "CHEK2")	0
GO_RESPONSE_TO_OXYGEN_LEVELS	0.0678404	0.178379	0.319313	1.26891	4203	173	c("CCL2", "ADAM8", "PTGS2", "PLAU", "HMOX1", "THBS1", "SOCS3", "IGF1", "MMP14", "RBPJ", "EPAS1", "CDKN1A", "ECE1", "CAV1", "HIF1A", "SLC11A2", "MDM2", "CPEB4", "ERO1L", "PPP1R15A", "CAT", "PMAIP1", "HMOX2", "CYB5R4", "HIPK2", "PDGFA", "VEGFA", "CPEB2", "PRKAA1", "CAPN2", "LDHA")	0
GO_POSITIVE_REGULATION_OF_IMMUNE_SYSTEM_PROCESS	1.44844e-05	0.000482353	0.401157	1.76675	0	464	c("CCL2", "CCL7", "INHBA", "IL7R", "ITGAM", "C3AR1", "ADAM8", "SLC11A1", "KCNN4", "LAT2", "CLEC4D", "CYFIP2", "CCL3", "CSF1", "ADORA2B", "MARCO", "HMOX1", "CCL4", "CD74", "THBS1", "PTAFR", "BAIAP2", "ID2", "PLA2G7", "CTSB", "IGF1", "PTK2", "BST1", "CD300A", "TREM2", "IKBKG", "FYB", "CD36", "LGALS9", "PSMB5", "ISG15", "CD86", "ITGB2", "LGALS1", "RAB7B", "PYCARD", "MMP14", "CD274", "VAV3", "PSMD8",…	0
GO_POSITIVE_REGULATION_OF_CALCIUM_ION_TRANSMEMBRANE_TRANSPORTER_ACTIVITY	0.278694	0.46465	0.457061	1.16269	14711	16	c("S100A1", "HTT", "CALM3", "CALM1", "STIM2")	0
GO_REGULATION_OF_RECEPTOR_MEDIATED_ENDOCYTOSIS	0.36524	0.547859	0.332625	1.05956	20337	44	c("CD63", "ARRB1", "FLOT1", "AHI1", "SDCBP", "PIK3CB", "VEGFA", "SMAP1", "MTMR2", "NEDD4L", "ARF1", "ARF6", "RAB21", "ATAD1", "LDLRAP1", "BTBD9", "SERPINE1", "SYK", "HIP1", "B2M")	0
GO_POSITIVE_REGULATION_OF_LYMPHOCYTE_MEDIATED_IMMUNITY	0.679415	0.802745	-0.281222	-0.85895	30998	29	c("SLAMF6", "MSH6", "UNG", "ZBTB1", "NLRP3", "PAXIP1", "SASH3")	0
GO_RESPONSE_TO_TRANSFORMING_GROWTH_FACTOR_BETA	0.0568894	0.158119	0.379023	1.35785	3302	85	c("CCL2", "ARG1", "PTK2", "SMURF1", "LIMS1", "BMPR1A", "CAV1", "HIPK2", "PDGFA", "SMAD7")	0
GO_TRANSCRIPTION_ELONGATION_FROM_RNA_POLYMERASE_II_PROMOTER	0.997886	1	-0.154068	-0.554422	42957	64	c("SETD2", "TAF4", "PAF1", "TAF4B", "POLR2A", "POLR2D", "TAF5", "POLR2H", "TAF1", "TBP", "POLR2J")	0
GO_OXIDATIVE_PHOSPHORYLATION	1.74131e-05	0.000482353	0.62231	2.17817	0	74	c("CHCHD10", "NDUFA12", "UQCRQ", "COX10", "NDUFS5", "COX7B", "CYC1", "NDUFC1", "PMPCB", "NDUFS7", "NDUFA9", "NDUFA10", "NDUFAB1", "COX8A", "NDUFB6", "NDUFB2", "NDUFA6", "NDUFA13", "NDUFB9", "FXN", "NDUFB8", "COX5A", "CYCS", "ATP5C1", "NDUFS6", "DLD", "NDUFA7", "NDUFA5", "SURF1", "UQCRC2", "COX7C", "NDUFB3", "NDUFS1", "SDHC", "NDUFB4", "COX6A1", "UQCRC1", "NDUFS3", "NDUFA1", "UQCRB", "COX6C", "NDU…	0
GO_APOPTOTIC_NUCLEAR_CHANGES	0.130007	0.280606	-0.507001	-1.33665	6137	16	c("TOP2A", "HMGB2", "DEDD2", "CDK5RAP3", "HMGB1", "KPNB1", "ACIN1")	0
GO_REGULATION_OF_DNA_BINDING	0.70432	0.820294	0.258319	0.857738	39586	55	c("HMOX1", "ID2", "IGF1", "DDIT3", "HIPK2", "SRI", "PLAUR", "TRIM6", "CALM3", "NME1", "EDF1", "BCL3", "CALM1", "CTNNB1", "SIRT2", "HES1", "ZFP90")	0
GO_IMMUNOGLOBULIN_PRODUCTION	0.449092	0.628297	0.367183	1.00687	24073	22	c("IL7R", "LIG4")	0
GO_TISSUE_MIGRATION	0.816696	0.898382	0.252612	0.768064	44785	35	c("PTK2", "ITGB2", "GIPC1", "TNFSF12", "PRKX", "VEGFA")	0
GO_RESPONSE_TO_ISCHEMIA	0.517003	0.681854	0.381735	0.955569	27168	15	c("CAV1", "CPEB4", "HK2")	0
GO_ENSHEATHMENT_OF_NEURONS	0.575562	0.727184	0.298601	0.923053	31724	38	c("MYO5A", "PMP22", "HEXB", "MTMR2", "CD9", "MPP5", "EIF2B5", "AFG3L2", "TSC1", "PIKFYVE", "SIRT2", "SBF2")	0
GO_POSITIVE_REGULATION_OF_PHOSPHORUS_METABOLIC_PROCESS	0.00177497	0.0126858	0.315209	1.39094	122	474	c("CCL2", "CCL7", "INHBA", "ADAM8", "SLC11A1", "CCL3", "CSF1", "MARCKS", "ADORA2B", "CCL4", "CD74", "XDH", "PTGIR", "SDC4", "THBS1", "PTAFR", "CCND1", "ARRB1", "SOCS3", "IGF1", "FNIP2", "PTK2", "SEMA4D", "CD300A", "TREM2", "IKBKG", "OSBPL8", "CD36", "LGALS9", "PSRC1", "GADD45A", "PYCARD", "PSAP", "TIMP2", "VAV3", "FLOT1", "MDFIC", "BAX", "IL1A", "CDKN1A", "ECE1", "BMPR1A", "CAV1", "HIF1A", "CAV2"…	0
GO_PLATELET_MORPHOGENESIS	0.465091	0.641232	0.398715	0.998073	24440	15	c("CLEC1B", "NBEAL2", "C1GALT1C1", "ACTN1", "ZFPM1")	0
GO_DENDRITE_MORPHOGENESIS	0.389873	0.574467	0.416391	1.05924	20580	16	c("SLC11A2", "FMN1", "TMEM106B", "MAP6", "MINK1", "ITGB1", "FYN", "RERE", "PTEN")	0
GO_RESPONSE_TO_CAMP	0.416294	0.597105	0.313551	1.02332	23289	50	c("ASS1", "MMP19", "PTAFR", "AQP9")	0
GO_MYOBLAST_DIFFERENTIATION	0.286274	0.472756	0.416987	1.14344	15345	22	c("IGF1", "LGALS1", "RBPJ", "EPAS1", "IFRD1", "SDC1", "RB1")	0
GO_NEGATIVE_REGULATION_OF_HEMOPOIESIS	0.0718504	0.186236	0.401079	1.35839	4075	61	c("INHBA", "MAFB", "CCL3", "CD74", "ID2")	0
GO_REGULATION_OF_MUSCLE_CELL_DIFFERENTIATION	0.759309	0.858196	-0.233076	-0.851276	32483	69	c("EZH2", "ZEB1", "CXCL10", "PLCB1", "IL18", "MAP3K5")	0
GO_RESPONSE_TO_STEROL	0.00448371	0.0249366	0.695709	1.79558	236	17	c("INHBA", "CCR5", "CCL3", "LRP8")	0
GO_REGULATION_OF_ENDOPLASMIC_RETICULUM_STRESS_INDUCED_INTRINSIC_APOPTOTIC_SIGNALING_PATHWAY	0.177655	0.345027	0.448957	1.25714	9584	24	c("DDIT3", "CREB3L1", "GRINA", "PMAIP1", "LRRK2")	0
GO_RIBOSOMAL_SMALL_SUBUNIT_BIOGENESIS	0.97177	0.995927	0.191896	0.633234	54595	53	c("RPS27L", "MRPS7", "RPS19", "SRFBP1", "UTP20", "TBL3", "RPS21", "UTP18", "RPS10", "RPS24", "BYSL", "MPHOSPH10", "RPS15", "RPSA", "RPS16", "HEATR1", "MRPS11", "ERAL1", "RPS6", "RPS28", "RRS1", "RPL38", "RPS8")	0
GO_TRABECULA_MORPHOGENESIS	0.218983	0.396149	0.474606	1.22493	11574	17	c("SEMA4D", "SLC40A1", "RBPJ", "FKBP1A")	0
GO_REGULATION_OF_CALCIUM_ION_IMPORT	0.0127137	0.0542064	0.524736	1.63083	701	39	c("CCL2", "CCL3", "MYO5A", "LGALS3", "BAX", "CYBA", "HTT", "SRI", "CALM3", "FKBP1A", "CALM1", "SLC8A1", "CTNNB1")	0
GO_HEPARAN_SULFATE_PROTEOGLYCAN_METABOLIC_PROCESS	0.0927861	0.224535	0.566057	1.41697	4875	15	c("HPSE", "NDST1", "XYLT2", "EXT1", "DSE", "EXTL2", "GLCE")	0
GO_CELLULAR_RESPONSE_TO_GLUCAGON_STIMULUS	0.000775663	0.00664318	0.745609	1.92437	40	17	c("ARG1", "ASS1", "GNG8", "GNG12")	0
GO_REGULATION_OF_METAL_ION_TRANSPORT	0.00388943	0.0226832	0.412277	1.57047	233	127	c("CCL2", "PTGS2", "CCL3", "MYO5A", "PKP2", "CCL4", "CD63", "S100A1", "IGF1", "AHCYL1", "LGALS3", "BAX", "TSPO", "CAV1", "GLRX", "CYBA", "P2RX4", "CD84", "PRNP", "SLC31A2", "CCR1", "RANGRF", "HTT", "SRI", "UTRN", "AHNAK", "PLA2G6", "CALM3", "CAB39")	0
GO_MODIFICATION_BY_SYMBIONT_OF_HOST_MORPHOLOGY_OR_PHYSIOLOGY	0.692835	0.812021	0.287284	0.844545	37771	30	c("SERPINB9", "BCL2L1", "HIPK2", "VAPA", "VAPB", "KPNA1", "HYAL2", "ATG7", "RRAGA")	0
GO_SISTER_CHROMATID_SEGREGATION	2.53107e-05	0.000482353	-0.713785	-2.90467	0	134	c("NDC80", "KIF2C", "KIF23", "PRC1", "NUSAP1", "ESPL1", "CENPM", "NCAPD2", "BIRC5", "TOP2A", "SPC24", "CENPP", "DLGAP5", "SPAG5", "NUF2", "CDCA5", "RACGAP1", "AURKB", "NEK2", "CENPF", "CEP55", "SKA1", "CDCA8", "BUB1", "NCAPG", "PLK1", "CDC20", "CENPA", "CENPH", "KIF22", "NCAPH", "CENPK", "CENPE", "SMC4", "CEP57L1", "SPC25", "CENPQ", "NCAPD3", "CCNB1", "SMC2", "PMF1", "INCENP", "CENPO", "PHF13", "…	0
GO_MONOSACCHARIDE_BIOSYNTHETIC_PROCESS	0.00797658	0.0382561	0.569856	1.69958	435	32	c("PGAM1", "GOT1", "ENO1", "PCK2", "ALDOA", "PGD", "PGK1", "AKR1A1", "SORD", "PGM1", "GAPDH", "SLC25A12", "ATF3", "MDH2")	0
GO_ORGANELLE_MEMBRANE_FUSION	0.0492698	0.142248	0.440226	1.43139	2752	49	c("RAB34", "STX11", "SNAP47", "VAV3", "CAV2", "EEA1", "VTI1B", "VAMP4", "STX7", "STX8", "STX3", "VTI1A", "VPS11", "SNAP29", "SEC22C", "GOSR1", "VPS8", "VAMP3")	0
GO_REGULATION_OF_ERK1_AND_ERK2_CASCADE	0.0126931	0.0542064	0.410371	1.50718	746	100	c("CCL2", "CCL7", "CCL3", "CCL4", "CD74", "ARRB1", "TREM2", "CD36", "LGALS9", "PYCARD", "ECE1", "CAV1", "MIF", "TNF", "ITGB1BP1", "CCR1", "ATP6AP1", "PDGFA", "VEGFA")	0
GO_CARBOHYDRATE_DERIVATIVE_BIOSYNTHETIC_PROCESS	0.139277	0.294086	0.269756	1.14976	9186	325	c("PAPSS2", "VCAN", "CHCHD10", "NDST1", "SDC4", "THBS1", "IGF1", "ST6GALNAC4", "ALG2", "NUS1", "ACOT7", "DCN", "ADSSL1", "UGP2", "NME6", "SLC35D2", "ST8SIA4", "TCIRG1", "DOLK", "ALDOA", "CHST12", "FKTN", "CHPF2", "B4GALT5", "ST3GAL1", "GALNT6", "AKR1A1", "MCFD2", "PFAS", "ALG3", "SORD", "UAP1L1", "PIGG", "TMEM5", "SDC1", "MGAT5", "GNPNAT1", "XYLT2", "IMPDH1", "EDEM1", "PLAUR", "SDC3", "ADK", "LMA…	0
GO_HEART_MORPHOGENESIS	0.145833	0.304628	0.344222	1.22314	8421	81	c("PKP2", "ID2", "PTK2", "RBPJ", "BMPR1A", "HIF1A", "MDM2", "SOX4", "BBS5", "ADAM15", "AHI1", "RTN4", "GAA", "TPM1", "VEGFA", "SMAD7", "COL4A3BP")	0
GO_RAS_PROTEIN_SIGNAL_TRANSDUCTION	0.946941	0.98022	-0.19375	-0.744809	39316	93	c("GRAP2", "CCNA2", "DHCR24", "RRAS2", "DOK3", "CDK2", "ROCK2", "CDC42EP3", "RFXANK", "KPNB1", "SHC1", "ELMO1", "ARHGEF11", "RREB1", "ARHGAP4", "TAX1BP3", "MAPK14", "RGL2", "BCL6", "ARHGAP1", "RAPGEF2", "PHACTR4", "G3BP1", "SOS1", "CRKL", "RAPGEF6", "ARHGEF1", "RASSF1", "RHOG", "ARHGAP29", "BRK1")	0
GO_REGULATION_OF_HORMONE_SECRETION	0.135211	0.288635	0.3437	1.23339	7853	86	c("INHBA", "MARCKS", "SLC2A1", "ARRB1", "MCU", "HIF1A", "OXCT1", "SOX4", "ANXA5", "ANXA1", "TNF", "SLC16A1", "PFKL", "ARL2")	0
GO_REGULATION_OF_CALCIUM_ION_TRANSPORT	0.00140384	0.0106052	0.489931	1.73371	80	79	c("CCL2", "PTGS2", "CCL3", "MYO5A", "CCL4", "S100A1", "IGF1", "LGALS3", "BAX", "TSPO", "CAV1", "CYBA", "P2RX4", "CD84", "CCR1", "HTT", "SRI", "AHNAK", "PLA2G6", "CALM3")	0
GO_SENSORY_PERCEPTION_OF_LIGHT_STIMULUS	0.33142	0.514054	0.344181	1.08494	18363	42	c("MYO5A", "ATF6", "EPAS1", "BBS5", "RABGGTB", "GUCA1A", "EML2", "RPGR", "ABLIM1", "CLN8", "DRAM2")	0
GO_TERPENOID_METABOLIC_PROCESS	0.292311	0.476722	0.386677	1.12799	15894	29	c("SDC4", "SCPEP1", "LRP8", "LPL", "LRP1", "SDC1", "ADH5", "SDC3")	0
GO_CELL_PROLIFERATION	0.00345835	0.0209041	-0.302166	-1.37856	115	343	c("KLK8", "ASPM", "KIF2C", "KIF15", "DLGAP5", "TK1", "RACGAP1", "AURKB", "CENPF", "UHRF1", "C5AR1", "LY86", "STIL", "BUB1", "TACC3", "PLK1", "MCM7", "MKI67", "ZEB1", "MCM10", "MELK", "TPX2", "BRCA2", "CKS2", "FIGNL1", "E2F8", "CD180", "CKS1B", "POC1B", "POLA1", "RUNX1", "INSIG1", "NASP", "MAP4K1", "RRM1", "HELLS", "GINS1", "BUB1B", "DOCK8", "NDE1", "TCF7L2", "IL6", "SCARB1", "TYMS", "CCND3", "SLA…	0
GO_REGULATION_OF_LIPID_KINASE_ACTIVITY	0.266233	0.451358	-0.390594	-1.15025	12246	25	c("FLT1", "RBL1", "PIK3R6", "PIK3R1", "AMBRA1", "PTK2B", "RBL2")	0
GO_LYSOSOME_LOCALIZATION	0.08426	0.208576	0.562632	1.43125	4447	16	c("LAT2", "RAB34", "TMEM106B", "MAP6", "LAMTOR1", "VPS33B")	0
GO_REGULATION_OF_FIBROBLAST_PROLIFERATION	0.0949424	0.228049	0.409065	1.33007	5304	49	c("CD74", "S100A6", "FTH1", "IGF1", "CD300A", "BAX", "CDKN1A", "LIG4", "PMAIP1", "MIF", "PDGFA")	0
GO_RESPONSE_TO_HORMONE	0.00031891	0.0032729	0.337438	1.48481	21	459	c("CCL2", "INHBA", "ARG1", "ASS1", "PTGS2", "MFGE8", "SPP1", "TRIB3", "MYO5A", "GNG8", "HMOX1", "ASNS", "MMP19", "THBS1", "PTAFR", "CCND1", "BAIAP2", "ME1", "GNG12", "CTSB", "SOCS3", "IGF1", "PTK2", "ANXA3", "ATP6V1C1", "AHCYL1", "IL1RN", "MMP14", "TIMP2", "GOT1", "AP3S1", "ATP6V1A", "AGL", "SERPINB9", "ATP6V1E1", "CTSS", "BAX", "CDKN1A", "TSPO", "CAV1", "HIF1A", "AHR", "POR", "OXCT1", "MDM2", "C…	0
GO_POSITIVE_REGULATION_OF_MUSCLE_HYPERTROPHY	0.286312	0.472756	0.462895	1.15873	15045	15	c("IGF1", "MTPN", "ECE1", "ADK")	0
GO_EMBRYONIC_PATTERN_SPECIFICATION	0.547858	0.706257	-0.35389	-0.932986	25865	16	c("STIL", "C2CD3", "SMAD1", "KDM6A")	0
GO_MULTIVESICULAR_BODY_ORGANIZATION	0.218996	0.396149	0.426934	1.20618	11825	25	c("VPS37B", "RAB11A", "STAM", "TSG101", "VPS37A", "CHMP6", "CHMP2A", "PDCD6IP", "CHMP4B", "SNF8", "STAM2", "CHMP5", "CHMP1B")	0
GO_REGULATION_OF_CELL_GROWTH	0.0301147	0.100722	0.330434	1.33432	1889	197	c("INHBA", "SPP1", "S100A9", "HBEGF", "OSGIN1", "ACSL4", "PLXNA1", "IGF1", "CXCL16", "SMURF1", "SEMA4D", "S100A8", "PSRC1", "RND2", "MMP14", "DCUN1D3", "BST2", "MTPN", "CDKN1A", "NME6", "ENO1", "SERTAD2", "CYBA", "ADAM15", "SDCBP", "RTN4", "CHPT1", "RAB11A", "VEGFA", "IFRD1", "SLC25A33", "PPP2R1A", "CD320", "PTPRJ", "NDUFA13", "GOLGA4", "FXN")	0
GO_CENTROSOME_CYCLE	2.21936e-05	0.000482353	-0.727679	-2.33005	0	36	c("AURKA", "KIF11", "NEK2", "STIL", "BRCA1", "BRCA2", "CDK1", "PLK4", "C2CD3", "NDE1", "SASS6", "CENPJ", "CEP63", "CDK2", "CEP192", "ROCK2", "CCP110")	0
GO_RESPONSE_TO_FIBROBLAST_GROWTH_FACTOR	0.290469	0.47512	0.327106	1.10786	16477	61	c("CCL2", "NDST1", "SPRED2", "ITGB1BP1", "SPRED1", "GTF2F2", "NCBP2", "KDM5B", "HYAL2", "POLR2L", "CTNNB1", "GALNT3", "UBC")	0
GO_NEGATIVE_REGULATION_OF_TELOMERE_MAINTENANCE_VIA_TELOMERE_LENGTHENING	0.0170277	0.0675549	-0.640259	-1.66147	807	15	c("TINF2", "TERF1", "HNRNPU", "TERF2", "HNRNPA1")	0
GO_NUCLEOTIDE_EXCISION_REPAIR_PREINCISION_COMPLEX_ASSEMBLY	0.729496	0.836826	-0.270848	-0.827263	33283	29	c("RPA2", "RPA1", "RPA3", "DDB2")	0
GO_LEARNING	0.900422	0.960073	0.222216	0.716667	50184	47	c("PTGS2", "HIF1A", "HTT", "BRAF", "CLN8", "NPTN", "GMFB", "APP", "SGK1", "PTGS1", "ATAD1", "NF1", "ITGB1", "FYN", "KRAS")	0
GO_CILIUM_ORGANIZATION	0.941368	0.978969	-0.198829	-0.722395	40443	67	c("TTLL5", "POC1B", "C2CD3", "ARL13B", "TTLL3", "TMEM138", "FBF1", "CCDC28B", "SCLT1", "MKKS", "IFT46", "IFT74", "DMD", "IFT27", "PCM1", "CEP250")	0
GO_REGULATION_OF_PHOSPHOLIPASE_ACTIVITY	0.353127	0.535982	-0.373323	-1.07758	16317	23	c("FLT1", "C5AR1", "GPR55", "PPT1", "ANG")	0
GO_CHONDROCYTE_DIFFERENTIATION	0.0417781	0.125852	-0.554389	-1.52681	1952	19	c("CHSY1", "RUNX1", "SULF2", "EIF2AK3", "RUNX2", "CREB3L2", "MEX3C", "MAPK14", "MEF2C")	0
GO_NEGATIVE_REGULATION_OF_TOR_SIGNALING	0.57376	0.726238	0.334446	0.917101	30756	22	c("HIF1A", "MTM1", "FNIP1", "PRKAA1", "TSC1", "TSC2")	0
GO_SUBSTANTIA_NIGRA_DEVELOPMENT	0.027372	0.0940126	0.541755	1.56793	1483	28	c("BASP1", "S100A1", "CKB", "ACTB", "LDHA", "CALM3", "SEC16A", "NDUFS3", "CALM1", "ATP5J", "SIRT2", "COX6B1")	0
GO_MATURATION_OF_SSU_RRNA_FROM_TRICISTRONIC_RRNA_TRANSCRIPT_SSU_RRNA_5_8S_RRNA_LSU_RRNA_	0.997044	1	-0.154169	-0.484698	45191	33	c("DIEXF", "ABT1", "RCL1", "UTP3", "TSR2", "EMG1", "NOC4L", "MRPS9", "WDR3", "RPS14", "KRR1", "NGDN", "RRP36", "DCAF13", "WDR46", "UTP23", "PWP2", "NOP14", "UTP6", "FCF1", "RPS8", "RRS1", "MRPS11", "HEATR1", "RPS16", "RPSA", "BYSL", "RPS24", "UTP18", "RPS21", "TBL3", "UTP20", "RPS19")	0
GO_REGULATION_OF_EARLY_ENDOSOME_TO_LATE_ENDOSOME_TRANSPORT	0.174649	0.341797	0.513869	1.28633	9177	15	c("MSN", "SNX12", "MTMR2", "VPS11", "MAP2K2", "DNAJC13", "PTPN23", "RAB21")	0
GO_JNK_CASCADE	0.931417	0.97383	-0.204286	-0.713167	40864	54	c("SH2D3C", "MAP4K1", "NOD1", "MAP3K5", "MAP4K2")	0
GO_ENDODERMAL_CELL_DIFFERENTIATION	0.0235573	0.0845976	0.619864	1.62225	1249	18	c("INHBA", "ITGB2", "MMP14", "ITGA5")	0
GO_PROTEIN_KINASE_B_SIGNALING	0.0428325	0.128498	0.536594	1.51599	2312	25	c("CCL2", "CCL3", "IGF1", "TNF")	0
GO_SOMITOGENESIS	0.657309	0.78586	0.322101	0.85463	35004	19	c("RBPJ", "BMPR1A")	0
GO_REGULATION_OF_DENDRITIC_SPINE_DEVELOPMENT	0.143113	0.301062	0.447558	1.29531	7758	28	c("MARCKS", "PLK2", "BAIAP2", "LRRK2", "LRP8", "BHLHB9", "PDLIM5", "GRN", "ARF1", "ARF6", "ASAP1")	0
GO_TRICARBOXYLIC_ACID_METABOLIC_PROCESS	0.0442305	0.132148	0.517934	1.49899	2397	28	c("ASS1", "ACO2", "IDH3B", "SDHB", "MDH2", "IDH3A", "DLD", "SDHC", "DLAT", "PDHA1", "MDH1", "SDHD", "IDH2", "CS", "PDHB", "SUCLA2")	0
GO_NEGATIVE_REGULATION_OF_RESPONSE_TO_EXTRACELLULAR_STIMULUS	0.362557	0.545805	0.412991	1.08084	19237	18	c("TSPO", "LRRK2", "MTM1", "NPC1", "FEZ2", "TSC1", "CHMP4B")	0
GO_NEGATIVE_REGULATION_OF_ESTABLISHMENT_OF_PROTEIN_LOCALIZATION	0.19873	0.372667	0.310931	1.15909	11770	110	c("ANXA4", "CD36", "MDFIC", "SOX4", "ANXA5", "LRRK2", "PID1", "BCL2L1", "ANXA1", "NFKBIE", "TNF", "ITGB1BP1", "NDFIP2", "PFKL", "SRGN", "NFKBIB", "SRI", "LITAF", "SNX12", "NR1H3", "AKAP1", "DPH3", "RHBDF2")	0
GO_RENAL_TUBULE_DEVELOPMENT	0.448347	0.628245	-0.337903	-1.00462	20553	26	c("PBX1", "ACAT1", "STAT1", "NOTCH1", "MEF2C", "MTSS1", "MYC", "PGF", "CTNNBIP1", "ILK", "TCF21", "DLG1", "GPC3")	0
GO_CARDIAC_VENTRICLE_MORPHOGENESIS	0.0249863	0.0877831	0.63687	1.6201	1318	16	c("PKP2", "RBPJ", "HIF1A", "SOX4", "TPM1", "SMAD7", "FKBP1A")	0
GO_ANTIGEN_PROCESSING_AND_PRESENTATION_OF_PEPTIDE_ANTIGEN_VIA_MHC_CLASS_I	0.0161986	0.0656042	0.438159	1.52623	927	72	c("BCAP31", "CD36", "PSMB5", "PSMD8", "PSMB6", "CYBA", "PSMD4", "PSMB7", "PSMD2", "PSMD1", "PSMB3", "PSMA3", "PSMB4", "FCER1G", "NCF4", "SAR1B", "PSMC6", "PSMA6", "MR1", "PSMA2", "PSMD12", "PSMC1", "PSME2", "PSMD11", "SEC23A", "CYBB", "PSMD6", "SEC13", "SEC24D", "PSMC5", "PSMC4", "B2M", "PSMB2", "PSMC2", "PSME4", "PSMD14", "PSMD7", "PSMA5")	0
GO_PROTEIN_STABILIZATION	0.64556	0.778532	0.249489	0.904398	37681	92	c("IGF1", "CDKN1A", "CRTAP", "SOX4", "ZSWIM7", "LAMP1", "SMAD7", "GAPDH", "LAMP2", "DNAJA3", "HSPA1A", "CCT3", "NAPG", "HSPD1", "PFN1", "COG7", "HSPA1B", "TSC1", "MUL1", "PHB", "CCT7", "CREBL2", "TELO2", "SEL1L", "STK3", "DNLZ", "GNAQ", "CCT2", "GTPBP4", "FBXW7", "ZBED3", "BAG6", "PRKCD", "PIN1", "PPIB", "FLNA", "TCP1", "PARK7", "GOLGA7", "CCT8", "MORC3", "NAA15")	0
GO_NEGATIVE_REGULATION_OF_PROTEIN_SECRETION	0.654085	0.784246	0.279237	0.876379	36198	41	c("ANXA4", "ANXA5", "ANXA1", "TNF", "PFKL", "SRGN", "NR1H3", "DPH3", "RHBDF2")	0
GO_REGULATION_OF_CELLULAR_KETONE_METABOLIC_PROCESS	0.650304	0.781329	0.244088	0.906492	38497	107	c("PTGS2", "TRIB3", "PSMB5", "PSMD8", "PSMB6", "CAV1", "AZIN1", "ODC1", "ANXA1", "PSMD4", "PLA2G4A", "PSMB7", "PSMD2", "PSMD1", "NR1H3", "PSMB3", "PSMA3", "PSMB4", "DLD", "PSMC6", "PSMA6", "DLAT", "PDHA1", "INSIG2", "PSMA2", "ACADVL", "PSMD12", "PSMC1", "ACADL", "PSME2", "WDTC1", "PSMD11")	0
GO_REGULATION_OF_SYNAPSE_ORGANIZATION	0.0874032	0.214897	-0.501706	-1.40028	4074	20	c("KLK8", "CDC20", "PPP1R9A", "ZMYND8")	0
GO_REGULATION_OF_MAST_CELL_ACTIVATION	0.0449675	0.133257	0.52239	1.49961	2433	27	c("ADORA2B", "HMOX1", "CD300A", "LGALS9", "PTPRE", "CD84", "FER", "FCER1G")	0
GO_MIDBRAIN_DEVELOPMENT	0.0218275	0.0808755	0.498244	1.56373	1207	41	c("NDST1", "BASP1", "S100A1", "CKB", "UQCRQ", "ACTB", "LDHA", "CALM3", "SEC16A", "NDUFS3", "CALM1", "ATP5J", "CTNNB1", "SIRT2", "HES1", "COX6B1")	0
GO_ORGANIC_ACID_CATABOLIC_PROCESS	0.164125	0.328701	0.319988	1.18935	9696	108	c("ARG1", "IVD", "GCAT", "GOT1", "MCCC1", "ACADSB", "PCCA", "ACAD10", "AKR1A1", "SORD", "IDUA", "DBT", "HIBADH", "GSTZ1", "ALDH4A1", "PHYH", "DCXR", "AMDHD2", "DLD", "ALDH7A1", "BCAT2", "ACADVL", "GCSH", "MUT", "ACADL", "DECR1", "SESN2", "RENBP", "ECHS1", "HSD17B10", "ECI1", "ETFA", "PON3", "MCEE")	0
GO_REGULATION_OF_NEURON_APOPTOTIC_PROCESS	0.00199747	0.0139345	0.456998	1.66511	116	95	c("CCL2", "ADAM8", "CCL3", "HMOX1", "DDIT3", "GCLM", "BAX", "LGMN", "HIF1A", "CPEB4", "CDC34", "LIG4", "SOD2", "PMAIP1", "GCLC", "BCL2L1", "AARS", "HIPK2")	0
GO_CELL_SEPARATION_AFTER_CYTOKINESIS	0.142397	0.30002	-0.508935	-1.32068	6756	15	c("CEP55", "KIF20A", "MITD1")	0
GO_AMIDE_BIOSYNTHETIC_PROCESS	1.4789e-05	0.000482353	0.393869	1.70989	0	395	c("ARG1", "ASS1", "PTRH1", "ARG2", "ASNS", "GCLM", "EIF4E3", "MTHFD2", "ST6GALNAC4", "DDX3Y", "PPA1", "SLC25A37", "CPEB4", "GCH1", "ST8SIA4", "DEGS1", "PSTK", "GCLC", "FARSB", "EIF4E", "EEF1G", "MRPS28", "RPS27L", "AARS", "EPRS", "MRPS18B", "EIF2D", "ST3GAL1", "MRPL39", "MRPL27", "CNDP2", "CHCHD1", "GBA", "CARS", "SLC25A33", "SAMD8", "CPEB2", "MRPS22", "EIF3C", "RARS", "ATPIF1", "MRPS10", "CERS2"…	0
GO_POSITIVE_REGULATION_OF_EXOCYTOSIS	0.023998	0.0859681	0.513792	1.56218	1315	35	c("ADORA2B", "STXBP5", "SDC4", "PTAFR", "SDCBP", "LAMP1", "SCAMP5", "ATP6AP1", "SDC1", "ATP13A2", "STAM", "PLA2G6", "FCER1G", "TSG101", "ARF1", "CHMP2A", "PDCD6IP", "SNF8", "SYK", "SNX4", "RAB2B", "RAB3D")	0
GO_MORPHOGENESIS_OF_AN_EPITHELIAL_SHEET	0.00336054	0.0205007	0.635106	1.8093	181	26	c("MMP12", "CEACAM1", "HBEGF", "RHOC", "ITGA5", "MPP5", "LCP1")	0
GO_SISTER_CHROMATID_COHESION	2.37806e-05	0.000482353	-0.698205	-2.63195	0	83	c("NDC80", "KIF2C", "CENPM", "BIRC5", "SPC24", "CENPP", "NUF2", "CDCA5", "AURKB", "CENPF", "SKA1", "CDCA8", "BUB1", "PLK1", "CDC20", "CENPA", "CENPH", "KIF22", "CENPK", "CENPE", "SPC25", "CENPQ", "PMF1", "INCENP", "CENPO", "BUB1B", "NDE1", "CENPL", "SMC3", "MAD2L1", "PDS5B", "RANGAP1", "CENPT", "SMC1A", "RAD21", "POGZ", "CLASP2")	0
GO_REGULATION_OF_I_KAPPAB_KINASE_NF_KAPPAB_SIGNALING	0.0211472	0.0790582	0.358853	1.39992	1293	151	c("PTGS2", "S100A4", "HMOX1", "PLK2", "NLRC3", "ECM1", "OPTN", "PRDX1", "IKBKG", "CD36", "LGALS9", "LGALS1", "PYCARD", "RHOC", "BST2", "IL1A", "TLR7", "NEK6", "SLC20A1", "MIB2", "TNF", "SQSTM1", "NDFIP2", "NFKBIB", "DNAJA3", "TRIM13", "LITAF", "TMED4", "VAPA")	0
GO_ORGAN_MORPHOGENESIS	0.00250547	0.0166422	0.338286	1.43859	164	317	c("CCL2", "INHBA", "ARG1", "MAFB", "CSF1", "MYO5A", "PKP2", "FAM20C", "NDST1", "FLVCR1", "ID2", "PLXNA1", "PTK2", "SLC40A1", "BHLHE41", "MMP14", "DCN", "RBPJ", "BAX", "BMPR1A", "CAV1", "HIF1A", "MDM2", "SOX4", "SGPL1", "CTSZ", "BBS5", "NAGLU", "LRRK2", "ADAM15", "PRKX", "AHI1", "PROM1", "TNF", "TWSG1", "EXOC4", "RTN4", "HIPK2", "FMN1", "GAA", "MSN", "TPM1", "PDGFA", "ITGAX", "GBA", "VEGFA", "SMAD…	0
GO_REGULATION_OF_NECROTIC_CELL_DEATH	0.655563	0.785278	0.322574	0.855886	34911	19	c("TSPO", "CAV1", "RIPK3", "UBC", "CFLAR", "SLC25A4")	0
GO_CELLULAR_RESPONSE_TO_CAMP	0.0987879	0.233073	0.499001	1.3833	5313	23	c("ASS1", "PTAFR", "AQP9")	0
GO_PROTEIN_LOCALIZATION_TO_CHROMOSOME	2.19173e-05	0.000482353	-0.705862	-2.15595	0	29	c("HIST1H1B", "ESCO2", "AURKB", "PLK1", "CENPA", "EZH2", "BRCA2", "CDK1", "BUB1B", "TINF2", "RAD21", "TERF2", "TERF2IP", "ATRX", "ATR", "PIH1D1", "LRWD1", "MIS12", "H2AFY", "RCC2")	0
GO_CARDIAC_MUSCLE_CELL_DIFFERENTIATION	0.47337	0.648407	-0.322338	-0.984531	21597	29	c("CDK1", "CCNB1", "RARA", "KDM6B", "AKAP13", "ARID1A", "MEF2C")	0
GO_NUCLEOSIDE_TRIPHOSPHATE_METABOLIC_PROCESS	1.62072e-05	0.000482353	0.482445	1.90629	0	166	c("CHCHD10", "PGAM1", "MOCOS", "ATP6V1A", "HK3", "NME6", "ENO1", "TCIRG1", "LRRK2", "NDUFA12", "ALDOA", "HK2", "PGK1", "UQCRQ", "COX10", "NDUFS5", "COX7B", "CYC1", "NDUFC1", "PFKL", "PMPCB", "NDUFS7", "PGM1", "SMPDL3A", "GAPDH", "NDUFA9", "NDUFA10", "NDUFAB1", "HK1", "COX8A", "NDUFB6", "LDHA", "NDUFB2", "ADK", "NDUFA6", "NDUFA13", "NDUFB9", "FXN", "NDUFB8", "COX5A", "CYCS", "ATP5C1", "ATP5G1", "N…	0
GO_BRANCHING_INVOLVED_IN_URETERIC_BUD_MORPHOGENESIS	0.294614	0.479405	-0.440802	-1.14388	13979	15	c("PBX1", "MYC", "PGF", "CTNNBIP1", "ILK", "TCF21", "DLG1", "GPC3")	0
GO_REGULATION_OF_RESPONSE_TO_WOUNDING	3.20631e-05	0.000500553	0.440169	1.76349	1	185	c("CCL2", "CCL7", "C3AR1", "ADAM8", "HPSE", "PTGS2", "SPP1", "S100A9", "CCL3", "ADORA2B", "PLAU", "STXBP5", "CCL4", "HBEGF", "THBS1", "PLA2G7", "SOCS3", "CD36", "S100A8", "GSN", "CAV1", "TLR7", "CFH", "ANXA5", "ANXA1", "MGLL", "TNF", "LPL", "PDGFA", "PLA2G4A", "GBA", "TNFRSF1B", "CHID1", "C1QBP", "CERS2", "DUSP10", "PLAUR")	0
GO_POSITIVE_REGULATION_OF_STEM_CELL_DIFFERENTIATION	0.270413	0.455612	-0.4085	-1.15448	12584	21	c("EZH2", "TCF7L2", "BCL9L", "OLFM1", "AGER", "NOTCH1")	0
GO_REGULATION_OF_HEART_RATE	0.0159997	0.0652519	0.58201	1.6443	863	25	c("PKP2", "EPAS1", "CAV1", "MDM2", "TPM1", "RANGRF", "ATP2A2", "SRI", "CALM3", "TRPM4", "CALM1", "SLC8A1")	0
GO_REGULATION_OF_EXTRINSIC_APOPTOTIC_SIGNALING_PATHWAY	0.0425963	0.127921	0.3771	1.37879	2500	97	c("INHBA", "HMOX1", "THBS1", "IGF1", "GCLM", "PYCARD", "LGALS3", "BAX", "IL1A", "CAV1", "TNFSF12", "PMAIP1", "GCLC", "BCL2L1", "TNF", "BID", "HTT", "PPP2R1A")	0
GO_INTRASPECIES_INTERACTION_BETWEEN_ORGANISMS	0.761295	0.859773	-0.297092	-0.783245	35942	16	c("SLC6A4", "DNAJC9")	0
GO_REGULATION_OF_EXTRINSIC_APOPTOTIC_SIGNALING_PATHWAY_IN_ABSENCE_OF_LIGAND	0.0244839	0.0865643	0.558215	1.59025	1325	26	c("INHBA", "BAX", "IL1A", "BCL2L1", "TNF", "PPP2R1A", "HSPA1A", "HSPA1B", "CTNNA1", "IL1B", "ZC3HC1", "FAS", "DAPK3", "NF1", "FYN")	0
GO_REGULATION_OF_B_CELL_DIFFERENTIATION	0.112093	0.252647	0.532344	1.37395	5924	17	c("INHBA", "ID2", "MMP14")	0
GO_MAINTENANCE_OF_PROTEIN_LOCALIZATION_IN_ORGANELLE	0.541786	0.701843	0.335603	0.939732	29230	24	c("TSPO", "HK2", "ARL2", "HK1", "BCL3")	0
GO_MRNA_3_END_PROCESSING	0.320915	0.505849	-0.29652	-1.07399	13807	66	c("NUDT21", "SRSF1", "LSM11", "CLP1", "SRSF2", "SLBP", "SRSF4", "PCF11", "SRSF3", "CDC40", "PAF1", "MAGOH", "CPSF7", "POLR2D", "SRSF7", "CSTF1", "SRSF11", "CSTF3", "SRSF9", "CASC3", "U2AF2", "RBM8A", "POLDIP3", "CPSF2", "PABPC1", "WDR33", "PABPN1", "SRSF6", "U2AF1", "DDX39B", "CPSF3")	0
GO_POSITIVE_REGULATION_OF_TRANSCRIPTION_FROM_RNA_POLYMERASE_II_PROMOTER_IN_RESPONSE_TO_STRESS	0.0448033	0.132906	0.575792	1.52775	2385	19	c("DDIT3", "CREB3L1", "RBPJ", "ATF6", "HIF1A", "VEGFA", "MBTPS2", "ATF3", "KLF2")	0
GO_REGULATION_OF_LIPASE_ACTIVITY	0.221595	0.399363	-0.375451	-1.18039	10043	33	c("FLT1", "C5AR1", "APOC1", "GPR55", "ANGPTL4", "PPT1", "ANG")	0
GO_INNATE_IMMUNE_RESPONSE	4.67079e-05	0.000661166	0.413308	1.71697	2	253	c("CCL2", "CCL7", "NPY", "SLAMF7", "ASS1", "SLC11A1", "S100A9", "CLEC4D", "CCL3", "CSF1", "MARCO", "CCL4", "RAET1E", "PTAFR", "CXCL16", "CD300LB", "PTK2", "PRDX1", "CLEC5A", "TREM2", "IKBKG", "LGALS9", "HIST1H2BC", "S100A8", "ISG15", "CD86", "PYCARD", "LGALS3", "BST2", "LY9", "LYST", "TLR7", "PSTPIP1", "IFITM2", "CFH", "GCH1", "LCN2", "CYBA", "ANXA1", "CD84", "ADAM15", "MIF", "ABL2", "EPRS", "ATG…	0
GO_G_PROTEIN_COUPLED_RECEPTOR_SIGNALING_PATHWAY	0.000276055	0.0028956	0.43105	1.69555	16	160	c("CCL2", "CCL7", "NPY", "C3AR1", "IGF2R", "CCR5", "CCL3", "ADORA2B", "GNG8", "CCL4", "PTGIR", "PTAFR", "GNG12", "ARRB1", "DGKH", "HOMER3", "AHCYL1", "PSAP", "RGS1", "GIPC1", "CAV1", "TAPT1", "S1PR2", "ANXA1", "PIK3CB", "CXCL1", "TPRA1", "CCR1", "CXCR2")	0
GO_GLOBAL_GENOME_NUCLEOTIDE_EXCISION_REPAIR	0.973198	0.996434	0.195496	0.583061	53194	32	c("GTF2H4", "RBX1", "GTF2H1", "RAD23B", "UBC", "CUL4B", "GTF2H3", "UBE2V2", "DDB1", "GTF2H5", "UBB", "XPC", "GTF2H2", "RPS27A", "CHD1L")	0
GO_NEGATIVE_REGULATION_OF_MRNA_METABOLIC_PROCESS	0.0785111	0.19925	-0.451591	-1.3886	3570	30	c("TOB1", "SRSF4", "ACIN1", "HNRNPA2B1", "SYNCRIP", "SRSF7", "SRSF9", "U2AF2", "SRSF10", "RNF40", "PABPC1", "CTR9", "SRSF6", "PTBP1", "SFSWAP", "CCNT1", "HNRNPK")	0
GO_REGULATION_OF_TRANSCRIPTION_FROM_RNA_POLYMERASE_I_PROMOTER	0.979614	0.999144	-0.1936	-0.533183	45793	19	c("EIF2AK3", "PIH1D1", "UBTF", "H2AFY", "NCL")	0
GO_REGULATION_OF_DNA_TEMPLATED_TRANSCRIPTION_INITIATION	0.561415	0.716352	-0.32194	-0.929267	25942	23	c("ATF7IP", "SETX", "HMGB1", "PAXIP1", "CREB1", "IRF8", "TAF1", "THRA", "CTNNBIP1")	0
GO_REGULATION_OF_CELL_ADHESION_MEDIATED_BY_INTEGRIN	0.176584	0.344717	0.478785	1.27036	9403	19	c("PLAU", "PTK2", "ITGB1BP1", "ADAM9", "PIEZO1", "SERPINE1", "SYK", "LPXN")	0
GO_NUCLEOSIDE_TRIPHOSPHATE_BIOSYNTHETIC_PROCESS	0.127152	0.276698	0.41493	1.29648	7037	40	c("CHCHD10", "NME6", "TCIRG1", "ALDOA", "ADK", "ATP5C1", "ATP5G1", "CTPS2", "NME1", "ATP6V0A1", "SURF1", "ATP5L", "CMPK1", "ATP5B", "ATP5J", "ATP5E", "UCKL1", "STOML2", "ATP5J2", "ATP5F1", "ATP5H", "ATP5D", "ATP5A1", "ATP5S", "SUCLG1")	0
GO_GLYOXYLATE_METABOLIC_PROCESS	0.288566	0.474	0.446043	1.15121	15252	17	c("NDUFAB1", "DBT", "DLD", "GRHPR", "DLAT", "PDHA1", "GCSH", "PDHX", "IDH2", "PDHB")	0
GO_REGULATION_OF_PROTEIN_MODIFICATION_BY_SMALL_PROTEIN_CONJUGATION_OR_REMOVAL	0.83395	0.913523	0.208363	0.853859	52994	224	c("TRIB3", "ARRB1", "PTK2", "SMURF1", "PSMB5", "ISG15", "PSMD8", "DCUN1D3", "PSMB6", "TSPO", "CAV1", "SOX4", "SASH1", "LRRK2", "GCLC", "GLMN", "NXN", "NDFIP2", "UBE2L3", "PSMD4", "PSMB7", "SMAD7", "DNAJA3", "PSMD2", "PSMD1", "PSMB3", "PSMA3", "PSMB4", "HSPA1A", "PSMC6", "PSMA6", "FKBP1A", "HSPA1B", "DERL1", "UBXN2A", "TOLLIP", "XIAP", "PTTG1IP", "MUL1", "PSMA2", "RIPK2", "PSMD12", "PSMC1", "CTNNB…	0
GO_COVALENT_CHROMATIN_MODIFICATION	2.78722e-05	0.000483588	-0.402037	-1.77359	0	250	c("AURKA", "AURKB", "UHRF1", "EZH2", "VRK1", "BRCA2", "CDK1", "RPS6KA5", "CCNB1", "SUV39H1", "HELLS", "CHD5", "HIST1H1E", "KAT6B", "PER1", "USP21", "SETD1B", "MEN1", "SIN3A", "BRPF3", "USP49", "CDK2", "SFPQ", "NCOA1", "SETD2", "ASXL1", "HCFC1", "ARID4A", "CHD4", "NCOA2", "HAT1", "KDM6B", "DTX3L", "ING3", "ASH1L", "CRTC2", "NSD1", "BAZ1B", "PAXIP1", "DDB2", "PRKCA", "ARID4B", "KDM5C", "PAF1", "SRC…	0
GO_PURINE_CONTAINING_COMPOUND_BIOSYNTHETIC_PROCESS	0.331947	0.514597	0.302465	1.07032	19152	79	c("PAPSS2", "CHCHD10", "ACOT7", "ADSSL1", "NME6", "TCIRG1", "ALDOA", "PFAS", "IMPDH1", "ADK", "ACACA", "ATP5C1", "AMD1", "ATP5G1", "NME1", "ATP6V0A1", "SURF1", "ATP5L", "AK3", "ATP5B", "ATP5J")	0
GO_SKELETAL_MUSCLE_ORGAN_DEVELOPMENT	0.184154	0.353285	0.367593	1.20867	10335	52	c("ASS1", "BASP1", "CTSB", "DCN", "CAV1", "CAV2")	0
GO_POSITIVE_REGULATION_OF_RECEPTOR_ACTIVITY	0.756811	0.856701	-0.279434	-0.797986	35112	22	c("HFE", "PPARGC1B", "NCOA2", "BAZ1B", "RXRB", "ASPH")	0
GO_FC_RECEPTOR_SIGNALING_PATHWAY	0.0434033	0.130018	0.336373	1.32167	2669	159	c("LAT2", "CLEC4D", "CYFIP2", "BAIAP2", "PTK2", "IKBKG", "PSMB5", "VAV3", "PSMD8", "PSMB6", "ACTG1", "MYO10", "PIK3CB", "NCKAP1", "PSMD4", "CLEC4E", "PSMB7", "ACTB", "PSMD2", "PSMD1", "PLA2G6", "CALM3", "FER", "PSMB3", "ARPC2", "PSMA3", "PSMB4", "FCER1G", "PSMC6", "PSMA6", "ACTR3", "CALM1", "MYO1C", "NRAS", "PSMA2", "PSMD12", "PSMC1", "PSME2", "PSMD11", "UBC")	0
GO_NEGATIVE_REGULATION_OF_HOMEOSTATIC_PROCESS	0.135205	0.288635	0.353757	1.2409	7771	75	c("MAFB", "ANPEP", "CCR5", "CCL3", "CD74", "DDIT3", "TPCN2", "ERO1L", "MIF")	0
GO_APPENDAGE_DEVELOPMENT	0.530136	0.693529	0.292445	0.954436	29658	50	c("FLVCR1", "INTU", "BAX", "ECE1", "BMPR1A", "SOX4", "FMN1")	0
GO_REGULATION_OF_B_CELL_MEDIATED_IMMUNITY	0.121639	0.269119	-0.521807	-1.35408	5771	15	c("APLF", "MSH6", "UNG", "BTK", "PAXIP1", "PTPN6", "BCL6")	0
GO_REGULATION_OF_CHEMOKINE_PRODUCTION	0.0228126	0.0834271	0.516057	1.56907	1250	35	c("ADORA2B", "HMOX1", "CD74", "LGALS9", "PYCARD", "TLR7", "HIF1A", "MIF", "TNF", "LPL")	0
GO_PROTEIN_AUTOUBIQUITINATION	0.362142	0.545739	-0.322284	-1.05642	16169	40	c("UHRF1", "UBE2T", "BRCA1", "RAD18")	0
GO_PROTEIN_LIPID_COMPLEX_SUBUNIT_ORGANIZATION	0.605334	0.748125	0.349355	0.888706	31954	16	c("PLA2G7", "SOAT1", "BIN1", "LPL")	0
GO_NEGATIVE_REGULATION_OF_PHOSPHORUS_METABOLIC_PROCESS	0.768656	0.865072	0.210682	0.892474	50429	304	c("INHBA", "TRIB3", "CAMK2N1", "XDH", "ARRB1", "MYO1D", "SOCS3", "SEMA4D", "CD300A", "GADD45A", "PYCARD", "DCN", "BAX", "CDKN1A", "TSPO", "CAV1", "PPP1R15A", "DNAJC15", "LRRK2", "PID1", "IMPACT", "RNF149", "SMYD3", "SPRED2", "TNF", "FKTN", "PRNP", "LPCAT1", "ITGB1BP1", "TARBP2", "PDGFA", "GBA", "SMAD7", "PPP2R1A", "DNAJA3", "SPRED1", "DUSP10")	0
GO_REGULATION_OF_CELL_CYCLE_G1_S_PHASE_TRANSITION	0.15026	0.31075	-0.301884	-1.18274	6164	104	c("AURKA", "EZH2", "TFDP2", "ATP2B4", "RPA2", "CDK1", "CDC45", "CCNB1", "PLCB1", "CDKN1B", "MEPCE", "E2F1", "CASP2", "BTG2", "CENPJ", "MEN1", "CDK2", "LSM11", "CNOT3", "CHEK2", "CTDSPL", "CTDSP2")	0
GO_ANION_HOMEOSTASIS	0.638724	0.77374	-0.324942	-0.871039	30111	17	c("DGAT2", "POLD1", "GPCPD1", "DGAT1", "ENPP1", "XBP1", "ABCG1", "SIRT1", "SLC9A3R1")	0
GO_LIPOPROTEIN_BIOSYNTHETIC_PROCESS	0.0845768	0.209182	0.396781	1.33507	4783	59	c("ZDHHC2", "ZDHHC14", "ATG12", "PIGG", "ZDHHC18", "ZDHHC21", "PLAUR", "ZDHHC12", "ZDHHC6", "ZDHHC20", "PIGQ", "WIPI1", "ATG7", "PPM1A", "ABCA1", "PIGK", "PIGN", "ZDHHC5", "PGAP1", "ATG4D", "ALG5", "ATG4A", "ZDHHC17", "GOLGA7")	0
GO_REGULATION_OF_FATTY_ACID_TRANSPORT	0.0396757	0.121445	0.621662	1.55616	2084	15	c("THBS1", "ACSL4", "P2RX4", "MIF", "PLA2G6")	0
GO_ELECTRON_TRANSPORT_CHAIN	1.73253e-05	0.000482353	0.581224	2.06108	0	80	c("NDUFA12", "UQCRQ", "COX10", "NDUFS5", "COX7B", "CYC1", "NDUFC1", "PMPCB", "NDUFS7", "NDUFA9", "NDUFA10", "NDUFAB1", "COX8A", "SLC25A12", "NDUFB6", "NDUFB2", "NDUFA6", "NDUFA13", "NDUFB9", "SDHB", "NDUFB8", "COX5A", "CYCS", "NDUFS6", "DLD", "NDUFA7", "NDUFA5", "UQCRC2", "COX7C", "NDUFB3", "NDUFS1", "SDHC", "NDUFB4", "COX6A1", "UQCRC1", "NDUFS3", "NDUFA1", "UQCRB", "COX6C", "NDUFA2", "COX4I1", "…	0
GO_REGULATION_OF_PATHWAY_RESTRICTED_SMAD_PROTEIN_PHOSPHORYLATION	0.102708	0.238075	0.509242	1.38226	5490	21	c("INHBA", "BMPR1A", "SDCBP", "SMAD7")	0
GO_NUCLEOTIDE_EXCISION_REPAIR_DNA_GAP_FILLING	0.00460939	0.0254564	-0.617502	-1.78239	212	23	c("RPA2", "RFC5", "LIG1", "RFC3", "POLD1", "RPA1", "RFC4", "POLD2", "RPA3", "POLD4")	0
GO_RESPONSE_TO_ORGANIC_CYCLIC_COMPOUND	0.00346251	0.0209041	0.311625	1.37176	238	461	c("CCL2", "INHBA", "ARG1", "ASS1", "MMP12", "PTGS2", "MFGE8", "SPP1", "CCR5", "CCL3", "PLAU", "HMOX1", "ASNS", "MSR1", "MMP19", "SLC7A11", "THBS1", "PTAFR", "CCND1", "MGMT", "CTSB", "SOCS3", "IGF1", "ANXA3", "AQP9", "CD36", "LGALS1", "IL1RN", "MMP14", "GOT1", "TPCN2", "GSN", "AGL", "SERPINB9", "FLOT1", "BAX", "CDKN1A", "TSPO", "CAV1", "HIF1A", "AHR", "MDM2", "PPP1R15A", "CAT", "PMAIP1", "LRRK2", …	0
GO_ONE_CARBON_METABOLIC_PROCESS	0.513806	0.679174	0.382735	0.958073	27000	15	c("AHCYL1", "MTHFD2", "AHCYL2", "ATPIF1")	0
GO_REGULATION_OF_INTERLEUKIN_1_PRODUCTION	0.298361	0.482274	0.384821	1.12258	16223	29	c("CCL3", "LGALS9", "PYCARD", "ANXA1", "IFNAR1", "HAVCR2", "TRIM16")	0
GO_NEGATIVE_REGULATION_OF_CELL_MORPHOGENESIS_INVOLVED_IN_DIFFERENTIATION	0.280152	0.465715	0.355413	1.12641	15569	43	c("SPP1", "PTK2", "SEMA4D", "RTN4", "ITGB1BP1", "IFRD1", "SMAD7")	0
GO_MITOTIC_NUCLEAR_DIVISION	2.8456e-05	0.000483588	-0.610393	-2.72363	0	276	c("NDC80", "ASPM", "ANLN", "KIF2C", "CDCA2", "KIF15", "KIF23", "PRC1", "NUSAP1", "CIT", "AURKA", "ESPL1", "KIF11", "CDCA3", "NCAPD2", "BIRC5", "UBE2C", "PKMYT1", "SPC24", "DLGAP5", "SPAG5", "NUF2", "CCNA2", "CDCA5", "RACGAP1", "AURKB", "NEK2", "CENPF", "CEP55", "SKA1", "MIS18BP1", "CDCA8", "BUB1", "CCNB2", "NCAPG", "PBK", "PLK1", "CDC20", "KIF20B", "FBXO5", "VRK1", "KIF22", "NCAPH", "CENPE", "TPX…	0
GO_NEGATIVE_REGULATION_OF_MYELOID_LEUKOCYTE_DIFFERENTIATION	0.0362459	0.11396	0.563616	1.54552	1942	22	c("INHBA", "MAFB", "CCL3")	0
GO_ACTOMYOSIN_STRUCTURE_ORGANIZATION	0.341383	0.523933	-0.344827	-1.07583	15478	32	c("KIF23", "RACGAP1", "F11R", "KRT19", "ITGB5")	0
GO_POSITIVE_REGULATION_OF_CELL_CYCLE_PROCESS	2.5622e-05	0.000482353	-0.485869	-1.99967	0	145	c("KIF23", "NUSAP1", "CIT", "AURKA", "ESPL1", "BIRC5", "UBE2C", "DLGAP5", "CDCA5", "RACGAP1", "AURKB", "ECT2", "PLK1", "KIF20B", "FBXO5", "TFDP2", "BRCA1", "CDK1", "CDC45", "PLK4", "CCNB1", "E2F8", "PLCB1", "CDKN1B", "PBX1", "CDC25B", "MEPCE", "E2F1", "CASP2", "BTG2", "MAD2L1", "CENPJ", "SIN3A", "CDK2", "SFPQ", "ROCK2", "TERF1", "LSM11", "CNOT3", "CHEK2", "SVIL")	0
GO_PALLIUM_DEVELOPMENT	0.161707	0.326324	-0.328015	-1.19802	6917	69	c("ASPM", "TACC3", "EZH2", "PHLPP2", "ATP2B4", "AKAP5", "PLCB1", "RARA", "NDE1", "H2AFX", "BTG2", "NR4A3", "NCOA1", "CEP120", "KDM6B", "TRA2B", "MKKS", "BAD")	0
GO_POSITIVE_REGULATION_OF_INTERLEUKIN_1_PRODUCTION	0.300743	0.484244	0.4346	1.13739	15957	18	c("CCL3", "LGALS9", "PYCARD", "IFNAR1", "HAVCR2", "TRIM16")	0
GO_GLOMERULUS_DEVELOPMENT	0.45411	0.632069	0.383942	1.00481	24095	18	c("BASP1", "PROM1", "MPV17", "PECAM1")	0
GO_TELOMERE_MAINTENANCE_VIA_RECOMBINATION	2.18403e-05	0.000482353	-0.827464	-2.50765	0	28	c("RAD51", "BRCA2", "RPA2", "DNA2", "RFC5", "LIG1", "PRIM1", "POLA1", "POLA2", "RFC3", "FEN1", "POLD1", "RPA1", "PRIM2", "RFC4", "POLD2", "RPA3", "RAD50", "POLD4", "WRN")	0
GO_REGULATION_OF_RELEASE_OF_CYTOCHROME_C_FROM_MITOCHONDRIA	0.100007	0.234989	0.450599	1.35237	5467	33	c("IGF1", "PYCARD", "BAX", "MLLT11", "PMAIP1", "BCL2L1", "BID", "PLAUR", "MFF", "PLA2G6", "FXN", "PDCD5", "BBC3", "BAK1", "TRIAP1")	0
GO_POSITIVE_REGULATION_OF_NF_KAPPAB_TRANSCRIPTION_FACTOR_ACTIVITY	0.155782	0.318779	0.336254	1.2087	9056	87	c("ADAM8", "S100A9", "IKBKG", "LGALS9", "S100A8", "ITGB2", "RAB7B", "PYCARD", "MTPN", "CAT", "TNF", "RIPK3", "NFKBIB", "TRIM13", "FER", "HSPA1A", "IRAK3", "PSMA6", "HSPA1B", "RIPK2", "PRDX3", "IL1B", "UBC", "NFKB2")	0
GO_CELLULAR_LIPID_CATABOLIC_PROCESS	0.574165	0.726362	0.261694	0.937515	33335	85	c("FABP7", "FABP5", "IVD", "GLA", "GDE1", "SGPL1", "ACADSB", "MGLL", "PCCA", "LPL", "ABHD2", "ACAD10", "PLA2G4A", "GBA", "SMPDL3A", "HEXB", "PHYH")	0
GO_REGULATION_OF_ALPHA_BETA_T_CELL_DIFFERENTIATION	0.676663	0.801116	0.303362	0.849454	36507	24	c("LGALS9", "CD86", "CD80", "ANXA1")	0
GO_MULTICELLULAR_ORGANISM_GROWTH	0.795262	0.882779	-0.23764	-0.809947	35148	48	c("STIL", "BRCA2", "RARA", "CTC1", "KDM6A", "ANKRD11", "ATRX", "CLIC4", "WDR48", "STK40", "RBBP6", "SOS1", "HHEX", "XPA", "RMI1", "TBL1XR1", "SP2")	0
GO_GRANULOCYTE_MIGRATION	0.000876872	0.00728479	0.623294	1.88304	47	34	c("CCL2", "CCL7", "S100A9", "CCL3", "CCL4", "S100A8", "ITGB2", "VAV3", "LGALS3", "ANXA1", "CXCR2", "VEGFA")	0
GO_NCRNA_METABOLIC_PROCESS	1	1	0.144893	0.633018	68229	423	c("PPA1", "PSTK", "FARSB", "PNO1", "RPS27L", "AARS", "EPRS", "MRPL39", "TARBP2", "CARS", "RARS", "ZCCHC11", "RPP40", "RPRD1A", "EXOSC1", "RPL4", "RPL12", "SARS", "GTF2F2", "TYW5", "RPAP2", "NARS", "EEF1E1", "NCBP2", "WARS", "NSUN3", "TUT1", "DDX1", "UTP15", "MRPL44", "RPS19", "RPP30", "FAM98B", "MOCS3", "RPS2", "RPS12", "RPLP1", "TARS2", "POLR2L", "INTS2", "THG1L", "TRMT12", "RRP9", "IARS", "SENP…	0
GO_NEGATIVE_REGULATION_OF_BMP_SIGNALING_PATHWAY	0.337149	0.520487	0.428053	1.10478	17820	17	c("SMURF1", "CAV1", "TWSG1", "HIPK2", "SMAD7")	0
GO_NEGATIVE_REGULATION_OF_NUCLEOCYTOPLASMIC_TRANSPORT	0.394135	0.578699	0.326419	1.0398	21946	44	c("CD36", "MDFIC", "SOX4", "NFKBIE", "NFKBIB", "SRI", "LITAF", "AKAP1", "FAF1")	0
GO_POSITIVE_REGULATION_OF_CELL_ACTIVATION	0.00807834	0.0385539	0.389902	1.50079	489	137	c("CCL2", "IL7R", "ADAM8", "ADORA2B", "CD74", "THBS1", "PTAFR", "IGF1", "BST1", "LGALS9", "CD86", "LGALS1", "PYCARD", "MMP14", "CD274", "VAV3", "CDKN1A", "CAV1", "CD80", "ANXA1", "MIF", "LAMP1")	0
GO_CARBOHYDRATE_BIOSYNTHETIC_PROCESS	0.000808095	0.00681042	0.526577	1.80285	45	65	c("SLC2A1", "NDST1", "PGAM1", "GOT1", "AGL", "UGP2", "ENO1", "PCK2", "GBE1", "ALDOA", "CHST12", "PGD", "PGK1", "IMPA1", "AKR1A1", "SORD", "PGM1", "GAPDH", "SLC25A12", "ATF3", "MDH2", "B4GALT1", "EXT1", "GYS1", "ISYNA1")	0
GO_AMINO_SUGAR_METABOLIC_PROCESS	0.0912403	0.221161	0.504507	1.39857	4907	23	c("ST3GAL1", "UAP1L1", "CHID1", "GNPNAT1", "AMDHD2", "SLC35A3", "CMAS", "RENBP", "EXTL2", "NPL", "GNPDA1", "CTBS")	0
GO_REGULATION_OF_CYTOKINESIS	2.23919e-05	0.000482353	-0.677587	-2.23446	0	41	c("KIF23", "CIT", "AURKA", "RACGAP1", "AURKB", "ECT2", "KIF20B", "BRCA2", "E2F8", "CDC25B", "CCP110", "SVIL", "PKP4", "CSPP1", "PIK3C3")	0
GO_MUSCLE_ORGAN_MORPHOGENESIS	0.154089	0.316738	0.490598	1.3017	8205	19	c("PKP2", "RBPJ", "TPM1", "SMAD7", "FKBP1A")	0
GO_AMINO_ACID_TRANSPORT	0.000357935	0.00356225	0.586262	1.90623	19	49	c("SLC11A1", "PDPN", "SLC6A8", "SLC7A11", "SLC19A2", "GIPC1", "SLC7A8", "NFKBIE", "SLC36A1", "SLC3A2", "SLC7A1", "PRAF2", "SLC25A12", "SERINC1", "SLC7A2", "PQLC2", "SLC38A7")	0
GO_EXOCRINE_SYSTEM_DEVELOPMENT	0.330561	0.512993	0.417506	1.10777	17603	19	c("PLXNA1", "IGSF3", "TNF", "TWSG1", "PLXND1", "CELA1")	0
GO_AMINOGLYCAN_METABOLIC_PROCESS	0.0338698	0.108771	0.419764	1.44889	1935	68	c("HPSE", "VCAN", "NDST1", "SDC4", "DCN", "HGSNAT", "SLC35D2", "LYVE1", "NAGLU", "CHST12", "GNS", "CHPF2", "B4GALT5", "ST3GAL1", "CHID1", "IDUA", "SDC1", "XYLT2", "SDC3", "HEXB")	0
GO_MACROPHAGE_ACTIVATION	0.209788	0.386446	0.479149	1.23665	11088	17	c("SLC11A1", "CD93", "TLR7", "SLC7A2", "TYROBP", "HAVCR2")	0
GO_CELL_CYCLE_G1_S_PHASE_TRANSITION	4.76849e-05	0.000671735	-0.512914	-1.94175	1	85	c("PKMYT1", "CDCA5", "RRM2", "CDKN3", "FBXO5", "MCM7", "CDKN2C", "MCM10", "RPA2", "CDK1", "CDC45", "MCM5", "RCC1", "MCM4", "PRIM1", "POLA1", "MCM3", "DHFR", "CDKN1B", "TYMS", "POLA2", "KLF11", "ORC6", "E2F1", "MCM6", "MCM2", "CDT1", "DBF4", "RPA1", "PRIM2", "CDK2")	0
GO_RNA_SPLICING_VIA_TRANSESTERIFICATION_REACTIONS	2.76656e-05	0.000483588	-0.430732	-1.88852	0	237	c("PSIP1", "LUC7L3", "METTL14", "LSM5", "HNRNPH1", "DDX46", "SETX", "USP49", "PPIL1", "SFPQ", "NUDT21", "ZCCHC8", "SRSF1", "RBMXL1", "HNRNPU", "CLP1", "HNRNPUL1", "DCPS", "SRSF2", "RBM15", "SRRT", "HNRNPA1", "TRA2B", "LSM6", "PRPF4B", "SRSF4", "SNRPG", "SNUPN", "PCF11", "SRSF3", "CDC40", "DHX9", "SNRPD1", "MAGOH", "HNRNPA0", "DHX32", "FRG1", "RBM22", "CPSF7", "RALY", "TFIP11", "GEMIN6", "FUS", "P…	0
GO_BLOOD_VESSEL_MORPHOGENESIS	1.6122e-05	0.000482353	0.43868	1.74648	0	176	c("CCL2", "ADAM8", "HPSE", "PTGS2", "MFGE8", "ANPEP", "CEACAM1", "PLAU", "HMOX1", "MMP19", "ECM1", "THBS1", "PTK2", "CCBE1", "MMP14", "VAV3", "NUS1", "RBPJ", "BAX", "EPAS1", "CAV1", "HIF1A", "TNFSF12", "SOX4", "SGPL1", "HTATIP2", "ADAM15", "PRKX", "GLMN", "ARHGAP24", "PIK3CB", "ITGB1BP1", "NRP2", "PDGFA", "VEGFA", "SMAD7", "LRP1", "ATPIF1")	0
GO_CENTRAL_NERVOUS_SYSTEM_NEURON_DIFFERENTIATION	0.00394048	0.0227985	0.547159	1.73411	218	43	c("NPY", "INHBA", "PTK2", "MTPN", "ATF5", "SOX4", "UQCRQ")	0
GO_ENDOTHELIUM_DEVELOPMENT	0.870875	0.940893	0.22916	0.745113	48660	49	c("MET", "SLC40A1", "RBPJ", "MSN", "PECAM1", "PTPRS", "EDF1", "RHOB", "CTNNB1")	0
GO_DOUBLE_STRAND_BREAK_REPAIR	2.43801e-05	0.000482353	-0.603647	-2.36082	0	103	c("BRIP1", "ESCO2", "CDCA5", "RAD51", "RAD51AP1", "HIST1H4D", "BRCA1", "BRCA2", "RPA2", "DNA2", "CDC45", "TRIP13", "GINS2", "MSH2", "POLA1", "MMS22L", "MDC1", "PARP9", "APLF", "H2AFX", "FEN1", "SETX", "TDP2", "RPA1", "SFPQ", "XRCC5", "RPA3", "CHEK2", "DCLRE1B", "RAD50", "DTX3L", "RAD21", "WRN", "TDP1", "GINS4", "BAZ1B", "PAXIP1", "MCM9", "RAD51D", "KDM2A", "RNF168", "RIF1", "MLH1")	0
GO_NUCLEOBASE_CONTAINING_COMPOUND_TRANSPORT	0.94561	0.980024	-0.189585	-0.784932	36700	151	c("SLC25A36", "MAGOHB", "GLE1", "SRSF1", "FMR1", "NUP153", "SRSF2", "SLBP", "HNRNPA1", "SRSF4", "SMG6", "SNUPN", "SRSF3", "CDC40", "MAGOH", "CKAP5", "POLR2D", "NUP54", "NUP85", "NOL6", "KHSRP", "NUP43", "HNRNPA3", "NXT1", "P2RX7", "HNRNPA2B1", "AHCTF1", "XPO7", "PARP11", "NUP98", "NUP155", "SRSF7", "SRSF11", "NUP133", "POM121", "SRSF9", "NXT2", "NUP35", "CASC3", "U2AF2", "HHEX", "SRSF10", "RBM8A"…	0
GO_MULTI_ORGANISM_ORGANELLE_ORGANIZATION	0.340527	0.523446	0.409158	1.09791	18176	20	c("VPS37B", "TSG101", "VPS37A", "CHMP6", "CHMP2A", "PDCD6IP", "CHMP4B", "CHMP5", "CHMP1B", "LRSAM1")	0
GO_MESONEPHRIC_TUBULE_MORPHOGENESIS	0.746076	0.847776	-0.29688	-0.795816	35172	17	c("PBX1", "MYC", "PGF", "CTNNBIP1", "ILK", "TCF21", "DLG1", "GPC3")	0
GO_RELEASE_OF_CYTOCHROME_C_FROM_MITOCHONDRIA	0.0440905	0.131865	0.615191	1.53996	2316	15	c("BAX", "SOD2", "PMAIP1", "BCL2L1", "BID", "MFF", "TIMM50", "BBC3", "BAK1")	0
GO_RESPONSE_TO_INTERLEUKIN_1	0.000638411	0.00560725	0.550014	1.83372	35	56	c("CCL2", "CCL7", "CCL3", "CCL4", "LGALS9", "PYCARD", "HSPA9", "HIF1A", "CYBA", "ANXA1")	0
GO_WATER_SOLUBLE_VITAMIN_METABOLIC_PROCESS	0.00604154	0.0309314	0.515946	1.68386	337	50	c("PTGS2", "SLC2A1", "SLC19A2", "MTHFD2", "MCCC1", "ABCC1", "SLC5A6", "GCLC", "PCCA", "AKR1A1", "NAMPT", "CYB5A", "LMBRD1", "TCN2", "CD320", "ACACA")	0
GO_SIGNAL_TRANSDUCTION_IN_ABSENCE_OF_LIGAND	0.18858	0.359664	0.455484	1.24901	10108	22	c("BOK", "BAX", "IL1A", "BCL2L1", "BCL2L2", "FOXO3", "IL1B", "BAK1", "FAS")	0
GO_RNA_CAPPING	0.816739	0.898382	0.254913	0.765064	44655	33	c("GTF2F2", "GTF2H4", "NCBP2", "GTF2H1", "POLR2L", "NCBP1", "GTF2F1", "GTF2H3", "POLR2F", "POLR2K", "POLR2C", "POLR2G", "CDK7", "GTF2H5", "POLR2I")	0
GO_REGULATION_OF_REACTIVE_OXYGEN_SPECIES_METABOLIC_PROCESS	0.000599613	0.00534701	0.484523	1.75639	34	92	c("ASS1", "PTGS2", "PLAU", "XDH", "THBS1", "CD36", "GLA", "GADD45A", "ITGB2", "CDKN1A", "TSPO", "CAV1", "HIF1A", "GCH1", "PID1", "CYBA", "P2RX4", "HK2", "TNF", "MPV17", "COQ7", "RIPK3", "SLC25A33")	0
GO_NEGATIVE_REGULATION_OF_DEFENSE_RESPONSE	0.710777	0.823822	0.249667	0.861769	40627	68	c("SOCS3", "LGALS9", "SERPINB9", "TARBP2", "GBA", "TNFRSF1B", "CHID1", "DNAJA3", "C1QBP", "DUSP10", "NR1H3", "PSMB4", "RPS19", "IRAK3", "HAVCR2", "METRNL", "MUL1", "RORA", "SIRT2")	0
GO_DNA_REPLICATION_INITIATION	0.000107434	0.0013331	-0.745521	-2.10695	4	21	c("MCM7", "MCM10", "CDC45", "MCM5", "GINS2", "MCM4", "PRIM1", "POLA1", "MCM3", "POLA2", "MCM6", "MCM2", "PRIM2")	0
GO_ETHANOLAMINE_CONTAINING_COMPOUND_METABOLIC_PROCESS	0.0274673	0.0942291	0.497354	1.53745	1513	38	c("FABP5", "PLA2G12A", "LPCAT2", "CDS1", "SLC44A1", "PLA2G16", "PCYT1A", "CHPT1", "LPCAT1", "PLA2G4A", "SMPDL3A", "SAMD8", "PLA2G6", "ALDH7A1")	0
GO_POSITIVE_REGULATION_OF_DENDRITE_DEVELOPMENT	0.789116	0.877932	0.265839	0.781501	43020	30	c("MARCKS", "BAIAP2", "LRP8", "BHLHB9", "CUX1", "GRN", "ARF1", "SGK1")	0
GO_ASTROCYTE_DIFFERENTIATION	0.184683	0.353835	0.490219	1.26523	9761	17	c("S100A9", "S100A8", "EIF2B5", "VIM", "NF1", "KRAS", "MAPK3", "HMBS", "PTPN11")	0
GO_PROTEIN_MONOUBIQUITINATION	0.299137	0.482992	-0.327316	-1.09967	13237	45	c("UHRF1", "UBE2T", "DTL", "RAD18", "DTX3L", "DDB2", "PAF1", "RNF168", "TRIM25", "FANCL", "BCOR", "UBE2O", "NEDD4", "RNF40", "KDM2B", "WAC", "CTR9", "UBE4B", "RYBP")	0
GO_FACE_DEVELOPMENT	0.875947	0.943076	-0.237427	-0.719528	40106	28	c("RARA", "SKI", "MKKS", "ANKRD11", "CSRNP1", "CLDN5", "ASPH", "NIPBL")	0
GO_RESPONSE_TO_ESTROGEN	0.19142	0.364348	0.316337	1.16553	11279	102	c("ASS1", "PTGS2", "MFGE8", "HMOX1", "CCND1", "SOCS3", "IGF1", "MMP14", "SERPINB9", "CAV1", "HIF1A", "AHR", "MDM2", "CAT", "ANXA1", "BID", "PDGFA", "GBA")	0
GO_DETOXIFICATION	0.0393868	0.121024	0.479941	1.48362	2170	38	c("PTGS2", "S100A9", "SRXN1", "PRDX1", "GSTM1", "PRDX6", "TXNRD1", "CAT", "SOD2", "NXN", "GPX4", "GSTZ1", "MGST2")	0
GO_VERY_LONG_CHAIN_FATTY_ACID_METABOLIC_PROCESS	0.30517	0.488675	0.45507	1.13914	16036	15	c("ELOVL7", "ACADVL", "ELOVL1")	0
GO_ESTABLISHMENT_OF_PROTEIN_LOCALIZATION_TO_MEMBRANE	0.0131644	0.0558574	0.343871	1.39865	830	209	c("PKP2", "OPTN", "RAB34", "SMURF1", "RILPL2", "TMEM150A", "FLOT1", "BAX", "TSPAN5", "PMAIP1", "SDCBP", "ASNA1", "RAB3GAP2", "TNF", "BID", "VAMP4", "PACS2", "WRB", "RAB11A", "TSPAN17", "NDUFA13", "RPL4", "RPL12", "GOLGA4", "TIMM22", "CLIP1", "MPP5", "NPC1", "COX18", "RPS19", "BRAF", "RPS2", "MACF1", "RPS12", "RPLP1", "MYO1C", "PEX3", "BBC3", "RPL23", "RPS25", "TIMM10", "VAMP3", "RPL30", "RPL19", …	0
GO_SMALL_GTPASE_MEDIATED_SIGNAL_TRANSDUCTION	0.991753	1	-0.171613	-0.742455	36557	212	c("RAB44", "GRAP2", "CCNA2", "DOCK5", "RAB27A", "SH2D3C", "RHOF", "DOCK8", "RAB19", "IQGAP2", "DHCR24", "ARL13B", "ARL10", "RHOH", "RRAS2", "LRRK1", "RAPGEF5", "DOK3", "CDK2", "ROCK2", "CDC42EP3", "DOCK7", "RFXANK", "RAB43", "BCAR3", "ARHGAP18", "RASGEF1B", "KPNB1", "NKIRAS2", "SHC1", "ELMO1", "ARHGEF11", "RREB1", "IFT27", "ARHGEF18", "ARHGAP4", "TAX1BP3", "MAPK14", "RGL2", "RAC3", "BCL6", "ARHGA…	0
GO_REGULATION_OF_PEPTIDASE_ACTIVITY	0.0345164	0.11	0.331494	1.32911	2154	186	c("S100A9", "CYFIP2", "BOK", "XDH", "ECM1", "THBS1", "MGMT", "ARRB1", "BCAP31", "CSTB", "LGALS9", "S100A8", "PYCARD", "MMP14", "TIMP2", "GSN", "SERPINB9", "BST2", "BAX", "CAV1", "SLC11A2", "POR", "MDM2", "PEBP1", "PMAIP1", "RPS27L", "TNF", "BID", "HSPE1", "VEGFA", "FNIP1", "HTT", "DNAJA3")	0
GO_POSITIVE_REGULATION_OF_PROTEIN_SERINE_THREONINE_KINASE_ACTIVITY	0.47193	0.648209	0.251867	0.99217	29085	162	c("ADAM8", "MARCKS", "ADORA2B", "CD74", "THBS1", "CCND1", "ARRB1", "IKBKG", "PSRC1", "GADD45A", "MDFIC", "SASH1", "LRRK2", "S1PR2", "MIF", "TNF", "PIK3CB", "PDGFA", "VEGFA")	0
GO_BROWN_FAT_CELL_DIFFERENTIATION	0.168198	0.33456	0.507508	1.29102	8878	16	c("PTGS2", "ERO1L", "PLAC8", "METRNL", "PEX11A")	0
GO_REGULATION_OF_CENTROSOME_CYCLE	0.0192048	0.0735341	-0.537206	-1.61317	880	27	c("AURKA", "KIF11", "NEK2", "BRCA1", "PLK4", "CENPJ", "CEP85", "ROCK2")	0
GO_POSITIVE_REGULATION_OF_TRANSFERASE_ACTIVITY	0.343335	0.525822	-0.224339	-1.03149	11304	371	c("FLT1", "UBE2C", "AURKB", "NEK2", "CLSPN", "C5AR1", "ECT2", "PLK1", "CDC20", "FBXO5", "EZH2", "ATP2B4", "CENPE", "PDGFC", "TPX2", "PPP1R9A", "CDK1", "RFC5", "CCNB1", "CDKN1B", "RASSF2", "MAP4K1", "NOD1", "MAP3K5", "ADCY3", "CDC25B", "DUSP5", "MAP4K2", "BUB1B", "FPR1", "CCND3", "ANG", "MAD2L1", "RFC3", "UNC119", "MADD", "PIK3R6", "FZD4", "PAK1", "PSMB9", "MARK2", "DUSP7", "RFC4", "ACVR2B", "CSPG…	0
GO_PROTEIN_SUMOYLATION	2.4246e-05	0.000482353	-0.489609	-1.89911	0	98	c("BIRC5", "TOP2A", "AURKB", "CDCA8", "BRCA1", "INCENP", "MDC1", "NFATC2IP", "SMC3", "RPA1", "RANGAP1", "TOP2B", "SMC1A", "RAD21", "NUP153", "WRN", "SAE1", "RNF168", "SENP1", "PIAS2", "NUP54", "PCNA", "SP100", "NUP85", "NUP43", "NSMCE4A", "PIAS3", "PIAS1", "NUP98", "L3MBTL2", "NUP155", "BLM", "SMC6", "NUP133", "POM121", "NOP58", "NUP35")	0
GO_NEGATIVE_REGULATION_OF_MITOTIC_CELL_CYCLE	0.000430282	0.00410033	-0.418464	-1.70289	16	134	c("AURKA", "TOP2A", "CCNA2", "CENPF", "CLSPN", "BUB1", "PLK1", "EZH2", "TFDP2", "RPA2", "CDK1", "CCNB1", "MSH2", "CDKN1B", "BUB1B", "MDC1", "TIPIN", "INTS3", "E2F1", "CASP2", "HECA", "BTG2", "MAD2L1", "TOM1L2", "CENPJ", "CDK2", "TERF1", "MAD2L1BP", "TOP2B", "CNOT3", "CHEK2", "CTDSPL", "CTDSP2", "CDK5RAP3", "SMC1A")	0
GO_POSITIVE_REGULATION_OF_AXON_EXTENSION	0.921692	0.970476	0.236686	0.635106	49198	20	c("RAB11A", "VEGFA", "GOLGA4", "MACF1", "FN1", "TRPV2", "SRF")	0
GO_REGULATION_OF_ION_HOMEOSTASIS	0.00535811	0.0287739	0.465508	1.63289	307	75	c("ANPEP", "CCR5", "CCL3", "MYO5A", "DDIT3", "GCLM", "TPCN2", "DCN", "BAX", "TSPO", "CAV1", "MLLT11", "ERO1L", "LRRK2", "GCLC", "CYBA", "P2RX4", "SMAD7", "RANGRF", "HTT", "SRI", "CALM3", "TRPM4", "MCOLN1", "FKBP1A", "NEDD4L", "CALM1", "SLC8A1", "RASA3", "SLC30A6")	0
GO_ORGAN_GROWTH	0.1562	0.31941	-0.501138	-1.30045	7411	15	c("LEPR", "RARA", "ACVR2B", "SMAD1")	0
GO_REGULATION_OF_LYMPHOCYTE_DIFFERENTIATION	0.0229925	0.0839127	0.436838	1.49956	1309	66	c("INHBA", "IL7R", "ADAM8", "CD74", "ID2", "LGALS9", "CD86", "MMP14", "CD80", "ANXA1")	0
GO_REGULATION_OF_BONE_REMODELING	0.246278	0.427978	0.455702	1.19262	13067	18	c("ADAM8", "SPP1", "ATP6AP1")	0
GO_REGULATION_OF_T_CELL_PROLIFERATION	0.474237	0.648407	0.291505	0.987282	26902	61	c("IGF1", "LGALS9", "CD86", "PYCARD", "CD274", "LGALS3", "CD80", "ANXA1", "GLMN", "PRNP", "RIPK3", "DNAJA3", "ADK", "TNFSF9")	0
GO_NERVE_DEVELOPMENT	0.566645	0.719492	-0.348737	-0.9194	26752	16	c("NAV2", "SULF2")	0
GO_PHAGOSOME_ACIDIFICATION	3.78867e-05	0.000552388	0.811242	2.06368	1	16	c("ATP6V1C1", "ATP6V1A", "ATP6V1E1", "ATP6V1G1", "TCIRG1", "ATP6V0C", "ATP6V0D2", "ATP6V1D", "ATP6V1H", "ATP6V0B", "ATP6V0D1", "ATP6V0A1", "ATP6V1B2", "ATP6V1F")	0
GO_REGULATION_OF_CELL_SIZE	0.00731054	0.035667	0.436517	1.57435	425	89	c("IL7R", "KCNN4", "SPP1", "PLXNA1", "SEMA4D", "AQP9", "RND2", "VAV3", "HIF1A", "ANXA7", "RTN4", "MSN", "RAB11A", "VEGFA", "IFRD1")	0
GO_TETRAPYRROLE_METABOLIC_PROCESS	0.0112897	0.0495796	0.548472	1.657	617	34	c("HMOX1", "BLVRB", "TSPO", "ABCC1", "SLC11A2", "HMOX2", "COX10", "NFE2L1", "ATPIF1", "LMBRD1", "TCN2", "CD320", "FXN", "FECH", "UROS", "MUT")	0
GO_REGULATION_OF_CENTROSOME_DUPLICATION	0.50939	0.675787	-0.340591	-0.962559	23706	21	c("BRCA1", "PLK4", "CENPJ", "ROCK2")	0
GO_NEGATIVE_REGULATION_OF_TRANSFERASE_ACTIVITY	0.832951	0.912771	-0.200108	-0.878613	30106	240	c("UBE2C", "PLK1", "CDC20", "FBXO5", "CDKN2C", "CDK1", "ADARB1", "CCNB1", "GMFG", "PDCD4", "CDKN1B", "DUSP5", "BUB1B", "DEPTOR", "INPP5K", "IL6", "SPRY1", "CTC1", "MAD2L1", "TINF2", "CEP85", "MEN1", "PSMB9", "DUSP7", "STK38", "CDK2", "TERF1", "PSMB10")	0
GO_BICELLULAR_TIGHT_JUNCTION_ASSEMBLY	0.265578	0.450888	-0.4101	-1.159	12359	21	c("CLDN1", "ECT2", "MARVELD2", "F11R")	0
GO_RIBONUCLEOPROTEIN_COMPLEX_SUBUNIT_ORGANIZATION	0.910498	0.964758	-0.195236	-0.818797	34872	166	c("GRB7", "PSIP1", "LUC7L3", "SETX", "SRSF1", "RBMXL1", "CLP1", "CIRBP", "SNRPG", "EDC3", "SNUPN", "CDC40", "SNRPD1", "RBM22", "TFIP11", "GEMIN6", "POLR2D", "ABT1", "DDX3X", "RBM5", "PRPF18", "SNRPE", "PIH1D1", "TGS1", "CRNKL1", "SF1", "EIF2A", "SRSF9", "SCAF11", "SHQ1", "SART3", "YTHDC1", "SF3A1", "SRSF10", "RPL3", "LSM4", "SF3A3", "KLC1", "DDX6", "CDC123", "EIF4H", "GEMIN5", "SRSF6", "LSM3", "L…	0
GO_REGULATION_OF_CALCIUM_ION_TRANSPORT_INTO_CYTOSOL	0.371233	0.552303	0.346513	1.05985	20396	36	c("MYO5A", "BAX", "CAV1", "CYBA", "P2RX4", "HTT", "SRI", "CALM3", "FKBP1A", "CALM1", "SLC8A1")	0
GO_MULTICELLULAR_ORGANISMAL_WATER_HOMEOSTASIS	0.432226	0.611534	-0.393591	-1.02136	20509	15	c("CLDN1", "ADCY3", "RAB11FIP2")	0
GO_REGULATION_OF_ALTERNATIVE_MRNA_SPLICING_VIA_SPLICEOSOME	0.157671	0.321743	-0.442822	-1.27819	7285	23	c("FMR1", "SRSF2", "TRA2B", "MAGOH", "RBM5", "RBM25", "HNRNPL", "RBM10", "SF3A1", "RBM8A", "DDX5", "WTAP", "SRSF6", "PTBP1")	0
GO_BLASTOCYST_DEVELOPMENT	0.00925474	0.0425719	-0.518267	-1.65951	416	36	c("NEK2", "BRCA2", "NASP", "GINS1", "NCAPG2", "TGFBR1", "CNOT3", "SKIL", "GINS4")	0
GO_REGULATION_OF_GRANULOCYTE_CHEMOTAXIS	0.00203535	0.0141649	0.709772	1.85754	107	18	c("CCL2", "C3AR1", "CSF1", "CD74", "THBS1", "CXCL1", "C1QBP")	0
GO_CHROMATIN_ORGANIZATION	3.12051e-05	0.000494534	-0.464933	-2.15948	0	412	c("AURKA", "HIST1H1B", "CENPM", "CENPP", "AURKB", "UHRF1", "MIS18BP1", "HIST1H2AE", "HIRIP3", "CENPA", "CENPH", "HMGB2", "EZH2", "VRK1", "H2AFV", "CENPK", "ASF1B", "CHAF1A", "HIST1H4D", "BRCA2", "HJURP", "CDK1", "MUM1", "CENPQ", "RPS6KA5", "CCNB1", "SUV39H1", "MIS18A", "RBL1", "NASP", "H2AFZ", "HELLS", "CHD5", "CENPO", "PHF13", "HIST1H1E", "BAZ1A", "H2AFX", "KAT6B", "PER1", "CENPL", "CBX3", "MCM2…	0
GO_POSITIVE_REGULATION_OF_CYTOKINESIS	0.000213038	0.00232666	-0.751484	-2.04279	9	18	c("KIF23", "CIT", "RACGAP1", "AURKB", "ECT2", "KIF20B", "CDC25B", "SVIL", "PKP4", "CSPP1")	0
GO_EPHRIN_RECEPTOR_SIGNALING_PATHWAY	0.166547	0.332183	0.388784	1.23846	9273	44	c("PTK2", "VAV3", "ACTG1", "SDCBP", "ACTB", "ARPC2", "ACTR3", "AP2M1", "MYL12A", "APH1B", "AP2A1", "AP2B1", "NCSTN", "PSEN2", "ROCK1", "FYN", "YES1")	0
GO_ORGANIC_ANION_TRANSPORT	0.00468753	0.0257902	0.393348	1.52846	285	147	c("SLC11A1", "KCNN4", "PDPN", "SLC6A8", "SLC22A4", "CEACAM1", "SLC2A1", "SLC7A11", "ACSL4", "CYB5R1", "SLC19A2", "AQP9", "OSBPL8", "CD36", "GIPC1", "SLC5A6", "SLC7A8", "ANXA1", "NFKBIE", "SLC36A1", "CYB5R4", "SLC3A2", "SLC16A1", "SLC7A1", "PLA2G4A", "PRAF2", "SLC25A12", "NPC2", "SLC35A2", "SERINC1", "ACACA", "SLC7A2", "ABCC5", "PQLC2", "PLIN2", "SLC38A7")	0
GO_STAT_CASCADE	0.0825901	0.205936	0.478612	1.39618	4490	29	c("CCL2", "SOCS3", "FER", "IFNAR1")	0
GO_SEGMENTATION	0.0166	0.0664001	0.553974	1.62855	904	30	c("MAFB", "BASP1", "RBPJ", "BMPR1A")	0
GO_POSITIVE_REGULATION_OF_PEPTIDASE_ACTIVITY	0.0101782	0.0456612	0.41542	1.52572	598	100	c("S100A9", "CYFIP2", "BOK", "XDH", "ARRB1", "BCAP31", "LGALS9", "S100A8", "PYCARD", "MMP14", "GSN", "BAX", "CAV1", "SLC11A2", "PMAIP1", "RPS27L", "TNF", "BID", "HSPE1", "DNAJA3")	0
GO_REGULATION_OF_OLIGODENDROCYTE_DIFFERENTIATION	0.238816	0.418971	0.482824	1.20862	12549	15	c("ID2", "RHEB", "DUSP10", "CTNNB1", "SIRT2", "HES1")	0
GO_INTERACTION_WITH_HOST	0.0743429	0.191505	0.374223	1.32703	4290	80	c("ANPEP", "CCR5", "CTSB", "CLEC5A", "CD86", "SERPINB9", "CAV1", "CAV2", "PVR", "CD80", "BCL2L1", "LAMP1", "HIPK2", "ITGA5", "VAPA", "WWP1", "SLC20A2", "NPC1", "HSPA1A", "VAPB", "KPNA1", "CD81", "HYAL2", "HSPA1B", "DERL1")	0
GO_GASTRULATION	0.193457	0.36655	0.342995	1.18391	11057	68	c("INHBA", "ITGB2", "MMP14", "TXNRD1", "BMPR1A", "TWSG1", "EXOC4", "RNF2", "ITGA5", "DLD", "NF2", "EXT1")	0
GO_RESPONSE_TO_UV	0.402699	0.586549	0.281943	1.02577	23573	94	c("PTGS2", "ZRANB3", "CCND1", "DCUN1D3", "BAX", "CDKN1A", "RHBDD1", "MDM2", "PPP1R15A", "CAT", "PMAIP1", "IMPACT")	0
GO_REGULATION_OF_NEUROTRANSMITTER_TRANSPORT	0.930704	0.973433	0.235975	0.61757	49384	18	c("LRRK2", "DTNBP1", "ATP2A2", "BRAF", "PNKD")	0
GO_NEGATIVE_REGULATION_OF_VASCULATURE_DEVELOPMENT	0.0151693	0.062301	0.557629	1.63929	826	30	c("CCL2", "XDH", "THBS1", "DCN", "ITGB1BP1")	0
GO_SKIN_EPIDERMIS_DEVELOPMENT	0.0223825	0.0825125	0.581011	1.61065	1203	23	c("INHBA", "INTU", "RBPJ", "AARS", "PDGFA", "ZDHHC21")	0
GO_VIRAL_GENOME_REPLICATION	0.0138722	0.0577687	0.673963	1.68708	728	15	c("CCL2", "CTBP1", "ATG16L1")	0
GO_NUCLEOTIDE_EXCISION_REPAIR	0.153531	0.31617	-0.305934	-1.18456	6338	97	c("NEIL3", "BRCA2", "RPA2", "RFC5", "LIG1", "RFC3", "POLD1", "RPA1", "RFC4", "POLD2", "RPA3", "POLD4", "DDB2", "RAD51D", "POLR2A", "POLR2D", "PCNA")	0
GO_POSITIVE_REGULATION_OF_REACTIVE_OXYGEN_SPECIES_METABOLIC_PROCESS	1.78495e-05	0.000482353	0.625688	2.04991	0	51	c("ASS1", "PTGS2", "PLAU", "XDH", "THBS1", "CD36", "GADD45A", "ITGB2", "CDKN1A", "TSPO", "PID1", "CYBA", "P2RX4", "TNF", "RIPK3")	0
GO_GOLGI_TO_ENDOSOME_TRANSPORT	0.90803	0.963389	0.251379	0.639471	47933	16	c("VPS13A", "WIPI1", "DOPEY2", "AP2A1", "MON2", "VPS13C", "SYS1", "RAB14", "AP1AR")	0
GO_REGULATION_OF_MUSCLE_HYPERTROPHY	0.581945	0.731275	0.320342	0.912594	31516	26	c("IGF1", "MTPN", "ECE1", "P2RX4", "ADK", "AKAP1", "GLRX3")	0
GO_FATTY_ACID_BIOSYNTHETIC_PROCESS	0.031874	0.104315	0.442343	1.47951	1798	57	c("ELOVL7", "PTGS2", "MYO5A", "CD74", "ACOT7", "FADS1", "DEGS1", "MIF", "MGLL", "LPL", "HSD17B12", "DECR2", "CH25H", "NDUFAB1", "PRKAA1", "MGST2", "ACACA", "PTGES")	0
GO_RECEPTOR_INTERNALIZATION	0.247358	0.428196	0.408804	1.17354	13388	27	c("ARRB1", "CD36", "ITGB2", "CAV1", "CXCR2", "LMBRD1", "CD9", "FCER1G", "CD81", "CLTC", "LDLRAP1", "RAB31", "SYK", "ITGB1")	0
GO_MULTICELLULAR_ORGANISM_METABOLIC_PROCESS	9.14746e-05	0.00114481	0.694545	2.07146	4	32	c("ARG1", "MMP12", "MMP19", "CTSB", "MMP14", "CTSS", "CTSD", "HIF1A", "ADAM15", "PEPD", "ACACA")	0
GO_HOMEOSTASIS_OF_NUMBER_OF_CELLS	0.00350355	0.0210646	0.430653	1.60067	206	108	c("INHBA", "IL7R", "CSF1", "HMOX1", "FLVCR1", "ID2", "PRDX1", "SLC40A1", "LIPA", "BAX", "EPAS1", "HIF1A", "SLC11A2", "PMAIP1", "ANXA1", "MAEA", "HIPK2", "RIPK3", "VEGFA", "NFE2L1", "DNAJA3", "ATPIF1")	0
GO_REGULATION_OF_LIPID_TRANSPORT	0.669011	0.79412	0.271645	0.872553	37283	46	c("THBS1", "ACSL4", "NUS1", "TSPO", "P2RX4", "MIF", "LRP1", "PLA2G6", "NR1H3", "KDM5B", "LAMTOR1")	0
GO_REGULATION_OF_REPRODUCTIVE_PROCESS	0.361206	0.54461	0.330767	1.06246	20129	46	c("INHBA", "PLAU", "PTAFR", "IGF1", "RHBDD1")	0
GO_POSITIVE_REGULATION_OF_HORMONE_SECRETION	0.0908563	0.220781	0.439282	1.35793	5007	38	c("INHBA", "ARRB1", "MCU", "HIF1A", "OXCT1", "SOX4", "SRI", "PLA2G6", "TRPM4")	0
GO_DNA_STRAND_ELONGATION	2.18403e-05	0.000482353	-0.728104	-2.20654	0	28	c("DNA2", "LIG1", "GINS2", "PRIM1", "POLA1", "GINS1", "POLA2", "RFC3", "FEN1", "POLD1", "PRIM2", "RFC4", "POLD2", "DCLRE1B", "RAD50", "POLD4", "GINS4", "RNASEH2A", "PCNA")	0
GO_NEURON_PROJECTION_MORPHOGENESIS	0.616539	0.756832	0.245376	0.923479	36778	117	c("ALCAM", "S100A6", "BAIAP2", "PLXNA1", "PTK2", "VCL", "FLOT1", "SLC11A2", "LRRK2", "IMPACT", "RAPH1", "FMN1", "NRP2", "DTNBP1", "TMEM106B", "VEGFA")	0
GO_REGULATION_OF_CELL_DIVISION	2.57599e-05	0.000482353	-0.573051	-2.3751	0	152	c("TXNIP", "ASPM", "ANLN", "KIF23", "NUSAP1", "CIT", "AURKA", "ESPL1", "KIF11", "BIRC5", "UBE2C", "PKMYT1", "DLGAP5", "CDCA5", "RACGAP1", "AURKB", "NEK2", "CENPF", "ECT2", "BUB1", "PLK1", "CDC20", "KIF20B", "FBXO5", "CENPE", "PDGFC", "BRCA2", "RCC1", "CCNB1", "E2F8", "PLCB1", "MSH2", "CDC25B", "BUB1B")	0
GO_REGULATION_OF_LYMPHOCYTE_MEDIATED_IMMUNITY	0.321319	0.506195	0.328791	1.08815	18034	54	c("IL7R", "CEACAM1", "LGALS9", "SERPINB9", "PVR", "LAMP1", "TNF", "RIPK3", "STX7", "TRPM4", "FCER1G", "HAVCR2", "HSPD1")	0
GO_SOMATIC_DIVERSIFICATION_OF_IMMUNE_RECEPTORS	0.00360862	0.021563	-0.607533	-1.78911	165	25	c("HMGB2", "LIG1", "MSH2", "MSH3", "MSH6", "UNG", "TCF3", "HMGB1", "RNF168", "MLH1", "BATF")	0
GO_NOTCH_SIGNALING_PATHWAY	0.711013	0.823822	-0.244599	-0.867488	30884	59	c("NEURL1B", "CDKN1B", "KRT19", "GMDS", "MAML3", "RBM15", "CEBPA", "IFT74", "EPN1", "PERP", "TMEM100", "NOTCH1", "CDK6", "MYC", "DTX2", "HHEX", "PSEN1", "PSENEN", "MAML1", "GALNT11", "EP300", "TBX2")	0
GO_RESPONSE_TO_RADIATION	0.0482482	0.140271	0.310138	1.27605	3074	232	c("CCL2", "CCL7", "PTGS2", "ZRANB3", "ASNS", "CCND1", "ID2", "MGMT", "ARRB1", "SOCS3", "CDS1", "GADD45A", "DCUN1D3", "BAX", "CDKN1A", "AEN", "CAV1", "RHBDD1", "HIF1A", "MDM2", "LIG4", "PPP1R15A", "CAT", "PMAIP1", "CYBA", "BCL2L1", "IMPACT", "ANXA1")	0
GO_HEART_DEVELOPMENT	0.493556	0.663475	0.241474	0.983284	31174	211	c("MARCKS", "PKP2", "NDST1", "ID2", "PTK2", "SMYD2", "RBPJ", "HSPB11", "ECE1", "SH3PXD2B", "BMPR1A", "HIF1A", "OXCT1", "MDM2", "TMEM65", "SOX4", "BBS5", "ADAM15", "AHI1", "RTN4", "COX17", "GAA", "TPM1", "VEGFA", "SMAD7", "COL4A3BP", "SRI")	0
GO_TISSUE_REGENERATION	0.0386151	0.119535	0.560657	1.53741	2069	22	c("PLAU", "NINJ1", "IGF1", "GSN", "MTPN", "ANXA1", "ADAM15", "IFRD1")	0
GO_MESODERM_MORPHOGENESIS	0.0605109	0.16506	0.529076	1.46668	3254	23	c("INHBA", "TXNRD1", "BMPR1A", "TWSG1", "EXOC4")	0
GO_RECEPTOR_METABOLIC_PROCESS	0.0940486	0.226434	0.421354	1.34221	5236	44	c("ARRB1", "SMURF1", "CD36", "ITGB2", "LGMN", "CAV1", "TNF", "CXCR2", "LMBRD1", "ARFGEF2", "CD9", "FCER1G", "CD81")	0
GO_INFLAMMATORY_RESPONSE	1.60169e-05	0.000482353	0.473814	1.89974	0	186	c("CCL2", "CCL7", "C3AR1", "ADAM8", "ASS1", "SLC11A1", "PTGS2", "SPP1", "S100A9", "CCR5", "CCL3", "CSF1", "HMOX1", "CCL4", "NDST1", "ECM1", "THBS1", "PTAFR", "IKBKG", "LIPA", "OLR1", "LGALS9", "S100A8", "ITGB2", "PYCARD", "IL1RN", "RBPJ", "IL1A", "IL10RB", "TLR7", "PSTPIP1", "HIF1A", "CYBA", "ANXA1", "MIF", "MGLL", "TNF", "CXCL1")	0
GO_TRNA_TRANSPORT	0.63519	0.771175	-0.288642	-0.887547	28890	30	c("NUP153", "NUP54", "NUP85", "NOL6", "NUP43", "NUP98", "NUP155", "NUP133", "POM121", "NUP35")	0
GO_REGULATION_OF_NIK_NF_KAPPAB_SIGNALING	0.930248	0.973433	-0.222567	-0.649021	42836	24	c("RASSF2", "NOD1", "EZR", "HMGB1")	0
GO_POSITIVE_REGULATION_OF_LIGASE_ACTIVITY	0.815206	0.898051	0.224577	0.821121	47863	97	c("TRIB3", "GCLM", "PSMB5", "PSMD8", "DCUN1D3", "PSMB6", "RIPK3", "UBE2L3", "PSMD4", "PSMB7", "PSMD2", "PSMD1", "PSMB3", "PSMA3", "PSMB4", "PSMC6", "PSMA6", "PSMA2", "PSMD12", "PSMC1", "PSME2", "ANAPC1", "PSMD11", "UBC")	0
GO_REGULATION_OF_TRANSCRIPTION_FROM_RNA_POLYMERASE_II_PROMOTER_IN_RESPONSE_TO_HYPOXIA	0.13484	0.288264	0.470453	1.31733	7274	24	c("RBPJ", "EPAS1", "HIF1A", "VEGFA", "CUL2", "CITED2", "RBX1", "SIRT2", "UBC")	0
GO_REGULATION_OF_INTRACELLULAR_PROTEIN_TRANSPORT	0.19646	0.37049	0.273726	1.12623	12520	232	c("CCL2", "PTGS2", "CYB5R1", "BCAP31", "IGF1", "PRDX1", "CD36", "LGALS9", "PSMD8", "MDFIC", "CDKN1A", "BMPR1A", "TLR7", "MDM2", "SOX4", "LRRK2", "HAX1", "NFKBIE", "UHMK1", "TNF", "IPO5", "ITGB1BP1", "UBE2L3", "ITGAX", "NFKBIB", "PSMB7", "MICALL2", "ATPIF1", "SRI", "EDEM1", "LITAF", "MFF")	0
GO_TUBE_DEVELOPMENT	0.0559212	0.155895	0.303857	1.25723	3576	244	c("ARG1", "ASS1", "PDPN", "MET", "CSF1", "ARG2", "SDC4", "HSD11B1", "ID2", "LIPA", "TNS3", "INTU", "MMP14", "RBPJ", "HSPB11", "BAX", "EPAS1", "DHCR7", "CDKN1A", "BMPR1A", "ATP6AP2", "HIF1A", "SOX4", "CTSZ", "BBS5", "CAT", "PRKX", "AHI1", "EIF4E", "GLMN", "TNF", "ITGB1BP1", "FMN1", "RALA", "PDGFA", "VEGFA", "SMAD7", "YIPF6", "SDC1", "PLXNB2")	0
GO_LOCOMOTION	1.45245e-05	0.000482353	0.392138	1.72299	0	452	c("CCL2", "CCL7", "ITGAM", "C3AR1", "ADAM8", "MMP12", "PDPN", "ANPEP", "S100A9", "CCR5", "MET", "INSL6", "CCL3", "MYO5A", "CEACAM1", "PLAU", "VCAN", "ALCAM", "CCL4", "CD74", "CD63", "SDC4", "HBEGF", "SLC7A11", "THBS1", "PTAFR", "ID2", "PLXNA1", "CTSB", "CXCL16", "PTK2", "CLEC5A", "SEMA4D", "OLR1", "LGALS9", "S100A8", "CD86", "ITGB2", "TNS3", "MMP14", "VAV3", "RHOC", "LGALS3", "EPS8", "BAX", "GIPC…	0
GO_RESPONSE_TO_EXTRACELLULAR_STIMULUS	1.56757e-05	0.000482353	0.426998	1.75581	0	230	c("CCL2", "NPY", "ARG1", "ASS1", "RRAGD", "PTGS2", "SPP1", "ADORA2B", "SLC2A1", "HMOX1", "FSTL1", "ASNS", "CCND1", "MGMT", "ACSL4", "SOCS3", "IGF1", "DDIT3", "TPCN2", "GSN", "AGL", "GABARAPL1", "ADSSL1", "CDKN1A", "TSPO", "CAV1", "FADS1", "POR", "OXCT1", "MDM2", "CPEB4", "PPP1R15A", "CAT", "DNAJC15", "PMAIP1", "LRRK2", "CYBA", "IMPACT")	0
GO_REGULATION_OF_PROTEIN_COMPLEX_ASSEMBLY	0.921904	0.970476	0.196476	0.808837	58787	233	c("MPP7", "BAIAP2", "FNIP2", "FBLIM1", "CD36", "PSRC1", "PYCARD", "GSN", "CAPG", "EPS8", "BAX", "MTPN", "CAV1", "DNAJC15", "PMAIP1", "IMPACT", "HAX1", "TNF", "BID", "FMN1", "NCKAP1", "MSN", "ARL2", "VEGFA", "FNIP1", "VDAC2", "EML2", "FER", "GTF2F2", "GTF2H4", "CLIP1", "ARPC2", "VPS11", "ABI2", "PSMC6", "LCP1", "PIEZO1", "RBX1", "SPIRE1", "PFN1", "GTF2H1", "ACTR3", "FAF1", "GMFB", "TWF1", "PSMC1",…	0
GO_REGULATION_OF_REGULATED_SECRETORY_PATHWAY	0.0337849	0.108771	0.461931	1.48977	1882	47	c("CEACAM1", "ADORA2B", "HMOX1", "PTAFR", "CD300A", "LGALS9", "LRRK2", "CD84", "LAMP1", "SCAMP5", "ATP2A2", "FER", "FCER1G", "B4GALT1", "BRAF")	0
GO_MITOCHONDRIAL_RNA_METABOLIC_PROCESS	0.870698	0.940893	0.259844	0.689443	46368	19	c("SLC25A33", "TARS2", "YARS2", "HSD17B10", "PNPT1", "TRMU")	0
GO_NUCLEUS_LOCALIZATION	0.201555	0.376029	-0.469778	-1.23851	9515	16	c("SYNE2", "SYNE1", "CEP120", "DOCK7", "PCM1", "SLC9A3R1", "HHEX", "WDR81", "SUN2")	0
GO_ORGANELLE_ASSEMBLY	5.6912e-05	0.000771885	-0.366226	-1.63413	1	276	c("ASPM", "ANLN", "KIF23", "AURKA", "KIF11", "BIRC5", "GRB7", "RACGAP1", "AURKB", "NEK2", "CENPF", "FBXO5", "CENPA", "CENPH", "CENPE", "TPX2", "HAUS4", "TTLL5", "RCC1", "PLK4", "POC1B", "C2CD3", "NLRC4", "SASS6", "HAUS6", "KRT19", "ARL13B", "HAUS1", "CENPJ", "CEP63", "CDK2", "CORO1A", "CEP192", "TTLL3", "TMEM138", "BIRC2", "CENPW", "CCP110", "CHEK2", "CENPT", "CHD4", "ATG9A", "FBF1", "CCDC28B", "…	0
GO_MITOTIC_DNA_INTEGRITY_CHECKPOINT	0.0053084	0.0285596	-0.43541	-1.60996	225	74	c("AURKA", "TOP2A", "CCNA2", "CLSPN", "TFDP2", "RPA2", "CDK1", "CCNB1", "MSH2", "CDKN1B", "MDC1", "TIPIN", "E2F1", "CASP2", "BTG2", "CENPJ", "CDK2", "TOP2B", "CNOT3", "CHEK2", "CDK5RAP3", "FOXN3")	0
GO_CARDIAC_VENTRICLE_DEVELOPMENT	0.0277571	0.0949996	0.500694	1.53998	1527	37	c("PKP2", "ID2", "RBPJ", "HIF1A", "MDM2", "TMEM65", "SOX4", "TPM1", "SMAD7", "CITED2", "FKBP1A", "HES1", "AP2B1", "ZFPM1")	0
GO_GLYCEROLIPID_BIOSYNTHETIC_PROCESS	0.201777	0.376203	0.302608	1.15002	12126	125	c("FABP5", "PLA2G12A", "LPCAT2", "CDS1", "SLC44A1", "PI4K2B", "PGS1", "AGPAT2", "PI4KA", "MTM1", "AGPAT5", "PCYT1A", "LPL", "PIK3CB", "CHPT1", "LPCAT1", "IMPA1", "AGPAT1", "PIGG", "PLA2G4A", "AGPAT4", "PLAUR", "MTMR2", "PLA2G6", "SACM1L", "PI4K2A")	0
GO_REGULATION_OF_GLUCOSE_METABOLIC_PROCESS	0.0582349	0.160656	-0.395014	-1.37901	2554	54	c("LEPR", "PPP1R3D", "DGAT2", "INPP5K", "IL6", "PDK3", "PDK1", "NCOA2", "PHKG2", "HMGB1", "BAD", "ENPP1", "IGFBP5", "INSR", "NLN", "MLYCD", "SIRT1", "MIDN", "PGP", "IRS2")	0
GO_EXTRINSIC_APOPTOTIC_SIGNALING_PATHWAY_VIA_DEATH_DOMAIN_RECEPTORS	0.768354	0.865066	0.28036	0.785047	41454	24	c("BAX", "TNF", "BID", "GABARAP")	0
GO_PURINE_NUCLEOSIDE_BIOSYNTHETIC_PROCESS	0.0134176	0.0564584	0.47067	1.57899	757	58	c("PAPSS2", "CHCHD10", "ACOT7", "ADSSL1", "NME6", "TCIRG1", "ALDOA", "IMPDH1", "ADK", "ACACA", "ATP5C1", "AMD1", "ATP5G1", "NME1", "ATP6V0A1", "SURF1", "ATP5L", "AK3", "ATP5B", "ATP5J", "ATP5E", "STOML2", "COASY", "ATP5J2", "ATP5F1", "ATP5H")	0
GO_FEMALE_SEX_DIFFERENTIATION	0.0829894	0.206659	0.422612	1.35748	4624	46	c("INHBA", "MMP19", "ARRB1", "MMP14", "BAX", "AHR", "SGPL1", "BCL2L1", "AFP", "PLA2G4A", "VEGFA")	0
GO_POSITIVE_REGULATION_OF_PHAGOCYTOSIS	0.00290564	0.0183395	0.620865	1.81116	157	29	c("CCL2", "SLC11A1", "MFGE8", "CD36", "PYCARD", "CYBA", "TNF")	0
GO_POSITIVE_REGULATION_OF_DNA_REPAIR	0.107899	0.245615	-0.468826	-1.35325	4985	23	c("FOXM1", "BRCA1", "H2AFX", "HMGB1", "NUDT16", "RNF168", "RIF1", "PCNA", "SIRT1", "UIMC1")	0
GO_NIK_NF_KAPPAB_SIGNALING	0.0305108	0.101564	0.423502	1.46179	1743	68	c("PSMB5", "PSMD8", "PSMB6", "RIPK3", "PSMD4", "PSMB7", "UBA3", "PSMD2", "PSMD1", "RELB", "PSMB3", "PSMA3", "PSMB4", "PSMC6", "UBE2M", "PSMA6", "PSMA2", "PSMD12", "PSMC1", "PSME2", "PSMD11", "UBC", "NFKB2", "PSMD6", "PSMC5", "PSMC4", "MALT1", "PSMB2", "PSMC2", "PSME4", "PSMD14", "PSMD7", "PSMA5", "CHUK", "PSMD13")	0
GO_MAMMARY_GLAND_DEVELOPMENT	0.0132192	0.0559467	0.477946	1.587	742	55	c("ARG1", "CSF1", "XDH", "CCND1", "ID2", "MGMT", "CAV1", "HIF1A", "HK2", "VEGFA")	0
GO_NEGATIVE_REGULATION_OF_SECRETION	0.00275751	0.0176931	0.489066	1.70053	157	71	c("INHBA", "ANPEP", "CEACAM1", "HMOX1", "CD74", "ACSL4", "ANXA4", "CD300A", "LGALS9", "ANXA5", "ANXA1", "CD84", "TNF", "PFKL", "SRGN")	0
GO_MITOTIC_SPINDLE_ORGANIZATION	2.26984e-05	0.000482353	-0.68157	-2.34253	0	50	c("NDC80", "KIF23", "PRC1", "AURKA", "KIF11", "BIRC5", "RACGAP1", "AURKB", "NEK2", "STIL", "STMN1", "TPX2", "SPC25", "RCC1", "CCNB1", "NLRC4", "SMC3", "BIRC2", "CHEK2", "SMC1A", "CLASP2")	0
GO_REGULATION_OF_PROTEIN_CATABOLIC_PROCESS	0.30018	0.484139	0.252229	1.06358	19565	291	c("ADAM8", "RNF128", "TRIB3", "PLK2", "BCAP31", "PTK2", "SMURF1", "PSMB5", "TIMP2", "PSMD8", "PSMB6", "GIPC1", "FBXL5", "CAV1", "RHBDD1", "AZIN1", "MDM2", "TNFSF12", "LRRK2", "GCLC", "ODC1", "MTM1", "SDCBP", "GLMN", "TNF", "LPCAT1", "MSN", "PSMD4", "GBA", "PSMB7", "SMAD7", "TNFRSF1B", "RAD23A", "ATPIF1", "EDEM1", "PSMD2", "SNX12", "PSMD1", "NDUFA13", "PSMB3", "RB1", "VPS11", "PSMA3", "PSMB4", "PS…	0
GO_REGULATION_OF_CD4_POSITIVE_ALPHA_BETA_T_CELL_ACTIVATION	0.562059	0.716352	0.352309	0.922027	29823	18	c("LGALS9", "CD86", "CD80", "ANXA1")	0
GO_MRNA_CLEAVAGE	0.758901	0.858067	-0.297734	-0.784939	35829	16	c("RNASE4", "CLP1", "PCF11", "CSTF1", "CSTF3", "CPSF2", "WDR33", "CPSF3")	0
GO_POSITIVE_REGULATION_OF_CHEMOKINE_PRODUCTION	0.0160546	0.0652931	0.558929	1.63048	872	29	c("ADORA2B", "HMOX1", "CD74", "LGALS9", "PYCARD", "TLR7", "HIF1A", "MIF", "TNF", "LPL")	0
GO_REGULATION_OF_GLYCOGEN_METABOLIC_PROCESS	0.272977	0.457537	-0.413361	-1.15371	12726	20	c("PPP1R3D", "INPP5K", "PHKG2", "HMGB1", "ENPP1", "INSR")	0
GO_ENDODERM_DEVELOPMENT	0.044603	0.132528	0.498068	1.48547	2437	32	c("INHBA", "ITGB2", "MMP14", "BMPR1A", "LAMC1")	0
GO_VESICLE_COATING	0.260619	0.445727	0.343128	1.1356	14627	54	c("CTSZ", "TRAPPC2", "MCFD2", "ANKRD28", "LMAN1", "SEC16A", "TRAPPC6B", "TRAPPC2L", "SAR1B", "TRAPPC4", "SEC23A", "AP2B1", "SEC13", "BET1", "SEC24D", "TRAPPC10", "HIP1", "RAB1B", "TMED10", "NAPA", "TBC1D20", "SEC22B", "TRAPPC3", "TMED9", "SCFD1", "SEC24A", "RAB1A", "NSF")	0
GO_CYTOPLASMIC_SEQUESTERING_OF_TRANSCRIPTION_FACTOR	0.32635	0.509967	0.446786	1.11841	17149	15	c("NFKBIE", "NFKBIB", "SRI", "FAF1")	0
GO_PYRIMIDINE_CONTAINING_COMPOUND_METABOLIC_PROCESS	0.137186	0.29157	-0.388346	-1.26602	6143	39	c("MBD4", "TK1", "DUT", "RRM1", "TYMS", "UNG", "DCK", "DTYMK", "UCK1", "SHMT1")	0
GO_OXIDATION_REDUCTION_PROCESS	1.43517e-05	0.000482353	0.402703	1.78388	0	497	c("PTGS2", "HMOX1", "XDH", "BLVRB", "SRXN1", "FTH1", "ALDH2", "HSD11B1", "MAOA", "OSGIN1", "PGAM1", "CREG1", "ME1", "IVD", "PLA2G7", "CYB5R1", "PRDX1", "VAT1", "PTGR1", "MTHFD2", "PRDX6", "AGL", "ALKBH7", "HK3", "LDHB", "TXNRD1", "BAX", "DHCR7", "ADHFE1", "ACO2", "SCCPDH", "FADS1", "PIR", "POR", "UGP2", "GLRX", "OSGIN2", "ERO1L", "ENO1", "HTATIP2", "DEGS1", "CAT", "SOD2", "PID1", "CYBA", "HMOX2",…	0
GO_RESPONSE_TO_ATP	0.0391938	0.120813	0.611734	1.55616	2068	16	c("CCL2", "PTGS2", "P2RX4")	0
GO_WATER_HOMEOSTASIS	0.847571	0.923932	-0.265046	-0.720487	39784	18	c("CLDN1", "ADCY3", "RAB11FIP2")	0
GO_GOLGI_TO_PLASMA_MEMBRANE_PROTEIN_TRANSPORT	0.197168	0.37117	0.457157	1.24088	10540	21	c("OPTN", "RAB34", "VAMP4", "GOLGA4", "MACF1", "VAMP3", "RAB10", "BLZF1", "RAB31", "VAMP7", "SYS1", "GOLGA7")	0
GO_VIRAL_LIFE_CYCLE	0.247564	0.428196	0.267004	1.09588	15748	227	c("CCL2", "ANPEP", "CCR5", "CTSB", "CLEC5A", "CD86", "CAV1", "VPS37B", "CAV2", "PVR", "CD80", "LAMP1", "RPL4", "RPL12", "ITGA5", "WWP1", "SLC20A2", "NPC1", "HSPA1A", "KPNA1", "RPS19", "CD81", "HYAL2", "RPS2", "HSPA1B", "FURIN", "NEDD4L", "TSG101", "DERL1", "RPS12", "RPLP1", "VPS37A", "NUP188", "UBC", "CHMP6", "CHMP2A", "RPL23", "RPS25", "PDCD6IP", "RPL30", "RPL19", "CHMP4B", "PPIA", "RPL26", "NUP…	0
GO_REGULATION_OF_SMOOTH_MUSCLE_CELL_MIGRATION	0.155766	0.318779	0.449812	1.28143	8435	26	c("PLAU", "PLXNA1", "IGF1", "TPM1", "PDGFA", "LRP1")	0
GO_ENTRAINMENT_OF_CIRCADIAN_CLOCK	0.835023	0.914355	0.275336	0.720581	44307	18	c("ID2", "GNAQ")	0
GO_REGULATION_OF_CYTOKINE_SECRETION	0.0902622	0.219887	0.392147	1.32374	5111	60	c("CCL3", "ANXA4", "CLEC5A", "LGALS9", "PYCARD", "CD274", "IL1A", "ANXA1", "MIF", "GLMN", "TNF", "LPL", "SCAMP5", "CLEC4E", "SRGN", "TRIM6", "IFNAR1", "HAVCR2", "TRIM16", "HYAL2")	0
GO_CELLULAR_RESPONSE_TO_AMINO_ACID_STARVATION	0.775298	0.86992	0.284863	0.773215	41448	21	c("CDKN1A", "IMPACT", "ATF3", "RRAGC", "RRAGA", "ATF4", "SH3GLB1", "EIF2S1")	0
GO_REGULATION_OF_ESTABLISHMENT_OF_PROTEIN_LOCALIZATION_TO_MITOCHONDRION	0.872265	0.940898	-0.21084	-0.799741	36560	86	c("BMF", "OSCP1", "MIS18A", "BCL2L11", "E2F1", "SLC17A9", "USP36", "PPP1R13B", "UGCG", "BAG4", "SAE1", "BAD")	0
GO_PRESYNAPTIC_PROCESS_INVOLVED_IN_SYNAPTIC_TRANSMISSION	0.915792	0.967905	0.231524	0.66463	49569	27	c("STX11", "SNAP47", "STX3", "SNAP29", "PPFIA1", "DNAJC5", "LIN7C", "NF1")	0
GO_PROTEIN_UBIQUITINATION	0.968703	0.994065	-0.180941	-0.846671	30177	452	c("NEURL1B", "AURKA", "CDCA3", "BIRC5", "UBE2C", "AURKB", "UHRF1", "PLK1", "CDC20", "UBE2T", "DTL", "BRCA1", "RNF180", "CDK1", "CCNB1", "ENC1", "G2E3", "BUB1B", "NLRC4", "RAD18", "PELI1", "MAD2L1", "FBXL8", "UBA7", "RNF167", "KLHL25", "PSMB9", "KLHL18", "SPSB3", "CBFB", "PSMB10", "BIRC2", "FBXO9", "DTX3L", "MED20", "HLTF", "NEURL3", "HERC4", "DZIP3", "RBCK1", "DDB2", "KLHL15", "WSB1", "TRIM39", "…	0
GO_MAINTENANCE_OF_CELL_NUMBER	0.619824	0.760373	-0.245911	-0.921563	26207	80	c("ASPM", "EZH2", "PBX1", "METTL14", "SMC3", "BCL9L", "KLF10", "SKI", "SMC1A", "ZFP36L2", "SRRT", "PAF1", "RIF1", "POLR2A", "POLR2D", "NOTCH1", "POLR2H", "PCM1", "POLR2J", "STAT3", "NIPBL")	0
GO_CELL_MORPHOGENESIS_INVOLVED_IN_DIFFERENTIATION	0.0296302	0.0995454	0.343767	1.35741	1826	165	c("MET", "S100A4", "ALCAM", "S100A6", "BASP1", "BAIAP2", "ID2", "PLXNA1", "PTK2", "VCL", "CLEC1B", "RILPL2", "RBPJ", "FLOT1", "LIMS1", "HIF1A", "SLC11A2", "NBEAL2", "LAMC1", "ADAM15", "RAPH1", "RTN4", "AKIP1", "FMN1", "NRP2", "TMEM106B", "VEGFA", "MICALL2", "PLXNB2", "FER", "RB1", "KIF5B", "FEZ2", "C1GALT1C1", "PALLD", "PLXND1", "EXT1", "MAP6")	0
GO_NEGATIVE_REGULATION_OF_CHROMOSOME_ORGANIZATION	2.35189e-05	0.000482353	-0.552071	-2.04568	0	75	c("ESPL1", "CENPF", "BUB1", "PLK1", "BRCA1", "BUB1B", "MAD2L1", "JARID2", "TINF2", "SIN3A", "XRCC5", "TERF1", "SKI", "ATAD2", "HNRNPU", "RAD50", "TERF2", "HNRNPA1", "TAF7", "SMG6", "TERF2IP", "ATRX", "PIH1D1", "SIRT1", "KDM5A", "KDM1A", "ERCC4", "H2AFY", "BCOR")	0
GO_COENZYME_BIOSYNTHETIC_PROCESS	0.0174355	0.0683358	0.413015	1.48959	1015	89	c("ELOVL7", "ME1", "ACSL4", "MOCOS", "MTHFD2", "ACOT7", "ACOT11", "NADSYN1", "GCH1", "COQ7", "COQ3", "HSD17B12", "NMNAT3", "NAMPT", "NDUFA9", "ATPIF1", "AGK", "ACACA", "ACOT13", "DLD", "PDXK", "PCBD2", "MOCS3", "RFK", "DLAT", "PDHA1", "COQ4", "THEM4")	0
GO_NEGATIVE_REGULATION_OF_INFLAMMATORY_RESPONSE	0.511637	0.677174	-0.287074	-0.96447	22641	45	c("PBK", "SPN", "NLRX1", "CALCRL", "SMPDL3B", "NLRP3", "ASH1L", "NFKB1", "CNR2")	0
GO_REGULATION_OF_CALCIUM_ION_DEPENDENT_EXOCYTOSIS	0.567554	0.719663	-0.338696	-0.920694	26640	18	c("TC2N", "PLCB1", "FMR1")	0
GO_ORGANOPHOSPHATE_CATABOLIC_PROCESS	0.0511816	0.146319	-0.382921	-1.37438	2208	63	c("MBD4", "MTMR7", "IMPA2", "PDE4B", "DUT", "INPP1", "INPP5K", "UNG", "MPG", "SMPDL3B", "PDE7A", "PNPLA6", "PNPLA8", "GPCPD1", "SAMHD1", "NUDT16", "PDE4A", "ABHD12", "ENPP1", "CNP", "NT5C", "MLYCD", "PLA2G15", "SYNJ1", "ITPA")	0
GO_POSITIVE_REGULATION_OF_CHROMATIN_MODIFICATION	0.0404224	0.122911	-0.397446	-1.41387	1752	60	c("HIST1H1B", "BRCA1", "RPS6KA5", "CCNB1", "JARID2", "SIN3A", "PRKD2", "MIER1", "PAXIP1", "PAF1", "TADA2A", "XBP1", "DAXX", "JDP2", "PIH1D1", "AKAP8", "BCL6", "SIRT1", "EED", "KDM1A", "NIPBL", "SART3", "RNF40", "EP300", "ATM", "CTR9", "RTF1")	0
GO_CRANIAL_SKELETAL_SYSTEM_DEVELOPMENT	0.670357	0.794942	0.315677	0.847066	35782	20	c("NDST1", "MMP14", "INSIG2", "CTNNB1", "SLC39A1")	0
GO_DNA_TEMPLATED_TRANSCRIPTION_INITIATION	0.228858	0.408165	-0.272065	-1.10863	9035	135	c("HIST1H4D", "E2F2", "RARA", "VDR", "MAML3", "TAF1D", "NR4A3", "MAZ", "TAF4", "RSF1", "MED20", "MED26", "TAF7", "TAF4B", "POLR2A", "POLR2D", "POLR1E", "TAF1B", "TAF5", "NR2C2AP", "NOTCH1", "RXRB", "NR4A1", "NR3C1", "POLR2H", "TAF1", "SMARCA5", "TBP", "BRF1", "POLR2J", "UBTF", "THRA", "MED25", "PPARG", "TTF1", "MAML1")	0
GO_DEOXYRIBONUCLEOTIDE_METABOLIC_PROCESS	0.00731443	0.035667	-0.60059	-1.73358	337	23	c("MBD4", "RRM2", "DUT", "RRM1", "TYMS", "UNG", "MPG", "DTYMK", "SAMHD1", "NUDT16", "SHMT1")	0
GO_CELLULAR_PROCESS_INVOLVED_IN_REPRODUCTION_IN_MULTICELLULAR_ORGANISM	0.129299	0.2797	-0.314541	-1.21144	5360	94	c("ASPM", "FBXO5", "HMGB2", "BRCA2", "PYGO2", "TTLL5", "TRIP13", "CCNB1", "MSH2", "RARA", "CHD5", "CDC25B", "FANCG", "ANG", "CASP2", "ACRBP", "FZD4", "PRDM1", "SMARCA2", "TGFBR1", "DEAF1", "HOOK1")	0
GO_POSITIVE_REGULATION_OF_CELL_DEATH	0.00431099	0.024268	0.322779	1.38953	287	360	c("INHBA", "ADAM8", "PTGS2", "IGF2R", "S100A9", "CCL3", "BOK", "ZMAT3", "XDH", "PHLDA3", "OSGIN1", "THBS1", "ARRB1", "BCAP31", "DDIT3", "LGALS9", "S100A8", "GADD45A", "PYCARD", "VAV3", "GSN", "DCUN1D3", "BAX", "CDKN1A", "TSPO", "CAV1", "HIF1A", "SLC11A2", "NACC2", "TNFSF12", "SOX4", "MLLT11", "CDC34", "PPP1R15A", "PRMT2", "ANXA5", "PMAIP1", "LRRK2", "BCL2L1", "ANXA1", "RPS27L", "BIN1", "TNF", "BI…	0
GO_ER_ASSOCIATED_UBIQUITIN_DEPENDENT_PROTEIN_CATABOLIC_PROCESS	0.369395	0.551348	0.322151	1.05545	20694	51	c("TRIM13", "EDEM1", "CCDC47", "JKAMP", "PSMC6", "AUP1", "DERL1", "PSMC1", "STT3B", "SEL1L", "UBXN8", "ERLIN2", "NPLOC4", "DERL2", "PSMC5", "PSMC4", "AMFR", "PSMC2")	0
GO_TUMOR_NECROSIS_FACTOR_MEDIATED_SIGNALING_PATHWAY	0.0410428	0.124369	0.399195	1.40647	2362	77	c("PSMB5", "PYCARD", "PSMD8", "PSMB6", "TNFSF12", "TNF", "PSMD4", "PSMB7", "TNFRSF1B", "PSMD2", "PSMD1", "PSMB3", "PSMA3", "PSMB4", "FOXO3", "PSMC6", "PSMA6", "TXNDC17", "PSMA2", "PSMD12", "PSMC1", "PSME2", "TRAF3", "PSMD11", "UBC", "FAS", "ADAM17", "PSMD6", "PSMC5", "PSMC4", "PSMB2", "PSMC2", "PSME4", "PSMD14", "PSMD7", "PSMA5")	0
GO_DEFENSE_RESPONSE_TO_GRAM_NEGATIVE_BACTERIUM	0.0353942	0.111986	0.628144	1.57239	1859	15	c("NPY", "SLC11A1", "OPTN", "PYCARD")	0
GO_SIGNAL_RELEASE	0.162417	0.327078	0.375021	1.23309	9115	52	c("INHBA", "MYO5A", "STX11", "SNAP47", "IL1RN", "ANXA1", "CYB5R4")	0
GO_REGULATION_OF_T_CELL_DIFFERENTIATION	0.143478	0.301212	0.387593	1.26026	8016	49	c("IL7R", "ADAM8", "CD74", "LGALS9", "CD86", "CD80", "ANXA1")	0
GO_ADAPTIVE_IMMUNE_RESPONSE	0.00235701	0.0159467	0.441002	1.6298	138	104	c("SLAMF7", "C3AR1", "SLC11A1", "LAT2", "CLEC4D", "ALCAM", "CD74", "RAET1E", "CD86", "CTSS", "LY9", "LIG4", "ANXA1", "CD84", "KDM5D")	0
GO_TRANSLESION_SYNTHESIS	0.00143036	0.0107776	-0.599592	-1.85856	64	31	c("DTL", "RPA2", "RFC5", "RFC3", "UBA7", "ZBTB1", "POLD1", "RPA1", "RFC4", "POLD2", "RPA3", "POLD4", "UBE2L6", "PCNA", "TRIM25")	0
GO_METHIONINE_METABOLIC_PROCESS	0.928075	0.973322	-0.238256	-0.618271	44038	15	c("MRI1", "MTR", "ENOPH1", "MTHFD1", "EIF2B1", "EIF2B4")	0
GO_DICARBOXYLIC_ACID_TRANSPORT	0.0588137	0.161793	0.519823	1.46861	3175	25	c("PDPN", "SLC7A11", "SLC19A2", "GIPC1", "PRAF2", "SLC25A12", "SLC38A7", "CLN8", "PPFIA1")	0
GO_DNA_RECOMBINATION	2.51282e-05	0.000482353	-0.58671	-2.37266	0	128	c("BRIP1", "TOP2A", "RAD51", "RAD51AP1", "HMGB2", "BRCA1", "BRCA2", "RPA2", "DNA2", "CDC45", "RFC5", "LIG1", "TRIP13", "GINS2", "MSH2", "PRIM1", "POLA1", "MMS22L", "MSH3", "H2AFX", "POLA2", "TOP3A", "MSH6", "UNG", "RFC3", "FEN1", "SETX", "POLD1", "RPA1", "PRIM2", "SFPQ", "XRCC5", "PSMC3IP", "RFC4", "POLD2", "HMGB3", "RPA3", "TOP2B", "RAD50", "POLD4", "RAD21", "TCF3", "HMGB1", "WRN", "NFRKB", "GIN…	0
GO_POST_TRANSLATIONAL_PROTEIN_MODIFICATION	0.802879	0.889174	-0.26936	-0.76125	37365	21	c("ESCO2", "ARSB")	0
GO_PROTEIN_FOLDING	0.0185891	0.0720333	0.359327	1.40799	1140	156	c("BAG2", "FKBP11", "CD74", "ATF6", "HSPA9", "LRPAP1", "CRTAP", "ERO1L", "DNAJB13", "AARS", "HSPE1", "DNAJA3", "TXNL1", "PFDN1", "AIP", "LMAN1", "VAPA", "GRPEL1", "ENTPD5", "HSPA1A", "FKBP9", "BAG1", "DNAJC21", "CCT3", "TMX3", "HSPD1", "FKBP1A", "HSPA1B", "HSPH1", "TBCE", "CCT7", "TBCD", "FKBP15", "GNB1", "CWC27", "DNLZ", "DNAJB4", "TBCA", "FKBP1B", "PPIA", "CHCHD4", "CCT2", "PIGK", "LTBP4", "HSP…	0
GO_GLYCOSPHINGOLIPID_METABOLIC_PROCESS	0.106056	0.24311	0.450655	1.34407	5796	32	c("GLA", "ST6GALNAC4", "PSAP", "BAX", "ST8SIA4", "ST3GAL1", "GBA", "CTSA", "HEXB", "ARSG", "CERK")	0
GO_NEURON_MIGRATION	0.111617	0.252502	-0.415331	-1.3142	5051	34	c("ASPM", "MATN2", "SDCCAG8", "NDE1", "AXL", "MARK2", "TOP2B")	0
GO_REGULATION_OF_NF_KAPPAB_IMPORT_INTO_NUCLEUS	0.107683	0.245316	0.481254	1.35964	5814	25	c("PTGS2", "PRDX1", "LGALS9", "TLR7", "TNF", "NFKBIB", "LITAF", "BCL3", "FAF1", "IL1B")	0
GO_REGULATION_OF_PROTEASOMAL_PROTEIN_CATABOLIC_PROCESS	0.18997	0.361823	-0.275203	-1.13163	7427	144	c("AURKA", "ESPL1", "DLGAP5", "CENPF", "BUB1", "PBK", "PLK1", "FBXO5", "RNF180", "CCNB1", "HFE", "BUB1B")	0
GO_POSITIVE_REGULATION_OF_MYELOID_CELL_DIFFERENTIATION	0.11191	0.252647	0.402967	1.30496	6244	48	c("INHBA", "CSF1", "ID2", "ISG15", "RAB7B", "HIF1A", "HAX1", "TNF", "CCR1", "ATP6AP1")	0
GO_CALCIUM_ION_REGULATED_EXOCYTOSIS	0.783547	0.874744	0.282456	0.766683	41889	21	c("STX11", "SNAP47", "STX3", "SNAP29", "DNAJC5", "VAMP3")	0
GO_CELLULAR_RESPONSE_TO_NITROGEN_COMPOUND	0.00130715	0.0100307	0.355748	1.49708	84	286	c("CCL2", "ARG1", "ASS1", "RRAGD", "PTGS2", "TRIB3", "MYO5A", "PLAU", "GNG8", "PTAFR", "BAIAP2", "GNG12", "IGF1", "PTK2", "AQP9", "TREM2", "ATP6V1C1", "AHCYL1", "GOT1", "AP3S1", "ATP6V1A", "ATP6V1E1", "FLOT1", "CAV1", "HIF1A", "POR", "MDM2", "CPEB4", "CAV2", "PPP1R15A", "ATP6V1G1", "TCIRG1", "ANXA5", "LRRK2", "CYBA", "BCL2L1", "P2RX4", "IMPACT", "ATP6V0C", "TNF", "ATP6V0D2", "IPO5", "ATP6V1D", "T…	0
GO_MOLTING_CYCLE	0.00555545	0.0292942	0.624389	1.76403	299	25	c("INHBA", "PTGS2", "INTU", "RBPJ", "AARS", "PDGFA", "ZDHHC21")	0
GO_CHROMOSOME_ORGANIZATION_INVOLVED_IN_MEIOTIC_CELL_CYCLE	0.00101816	0.00829315	-0.720961	-1.93261	47	17	c("NCAPD2", "RAD51", "SMC4", "NCAPD3", "TRIP13", "SMC2", "SYCE2", "TERF1", "RAD50")	0
GO_DNA_BIOSYNTHETIC_PROCESS	2.38424e-05	0.000482353	-0.637062	-2.41175	0	85	c("BRIP1", "TK1", "CENPF", "RAD51", "RAD51AP1", "DTL", "BRCA1", "BRCA2", "RPA2", "DNA2", "RFC5", "LIG1", "POLA1", "LIN9", "TYMS", "POLA2", "TOP3A", "RFC3", "UBA7", "POLG2", "ZBTB1", "POLD1", "RPA1", "TERF1", "RFC4", "POLD2", "RPA3", "RAD50", "GAR1", "POLD4", "WRNIP1", "TERF2", "WRN", "DKC1", "POLG", "RAD51D", "UBE2L6", "PCNA", "TRIM25", "TERF2IP")	0
GO_SUBSTRATE_ADHESION_DEPENDENT_CELL_SPREADING	0.949896	0.981537	-0.216512	-0.604296	44286	20	c("MERTK", "AXL", "FZD4", "FERMT2", "SRGAP2", "ITGA4", "ILK", "RAC1")	0
GO_MULTI_ORGANISM_LOCALIZATION	0.994591	1	0.166271	0.55434	56084	56	c("CAV1", "VPS37B", "CAV2", "KPNA1", "TSG101", "DERL1", "VPS37A", "NUP188", "UBC", "NUP205", "NUP50", "KPNA4", "RAE1", "TCP1", "THOC5", "NUP88", "NUP214", "NMT2", "VPS28", "RAN", "THOC6", "UBB", "NUP93", "RPS27A", "NUP62")	0
GO_NEGATIVE_REGULATION_OF_CELL_DEATH	0.00563004	0.0294743	0.306628	1.34819	387	455	c("CCL2", "ADAM8", "MET", "INSL6", "HMOX1", "CD74", "PLK2", "ASNS", "ARHGAP10", "THBS1", "MGMT", "ARRB1", "CTSB", "SOCS3", "IGF1", "IER3", "ANXA4", "PTK2", "CLEC5A", "SEMA4D", "SLC40A1", "IKBKG", "CREB3L1", "GCLM", "GRINA", "PSAP", "SERPINB9", "LGALS3", "HSPA9", "BAX", "LGMN", "IL1A", "CDKN1A", "CAV1", "RHBDD1", "HIF1A", "POR", "MDM2", "ATF5", "CPEB4", "SOX4", "LIG4", "HTATIP2", "PPP1R15A", "CAT"…	0
GO_TRANSCRIPTION_INITIATION_FROM_RNA_POLYMERASE_II_PROMOTER	0.500671	0.669394	-0.249064	-0.977617	20514	105	c("E2F2", "RARA", "VDR", "MAML3", "NR4A3", "MAZ", "TAF4", "MED20", "MED26", "TAF7", "TAF4B", "POLR2A", "POLR2D", "TAF5", "NR2C2AP", "NOTCH1", "RXRB", "NR4A1", "NR3C1", "POLR2H", "TAF1", "TBP", "POLR2J", "THRA", "MED25", "PPARG", "MAML1")	0
GO_POSITIVE_REGULATION_OF_DEVELOPMENTAL_GROWTH	0.409408	0.591316	0.29899	1.02636	23325	66	c("CSF1", "BASP1", "IGF1", "SMURF1", "SEMA4D", "RND2", "RBPJ", "MTM1", "RAB11A", "VEGFA")	0
GO_REGULATION_OF_ERYTHROCYTE_DIFFERENTIATION	0.0167381	0.0667016	0.568743	1.63267	905	27	c("INHBA", "MAFB", "ID2", "ISG15", "HIF1A")	0
GO_POSITIVE_REGULATION_OF_SEQUENCE_SPECIFIC_DNA_BINDING_TRANSCRIPTION_FACTOR_ACTIVITY	0.269553	0.454607	0.285435	1.09868	16349	137	c("ADAM8", "S100A9", "ANXA3", "IKBKG", "LGALS9", "S100A8", "ITGB2", "RAB7B", "PYCARD", "MTPN", "CAT", "LRP8", "TNF", "HIPK2", "RIPK3", "VEGFA", "NFKBIB", "MBTPS2", "TRIM13")	0
GO_ENDOMEMBRANE_SYSTEM_ORGANIZATION	0.231038	0.410441	0.257592	1.09436	15196	314	c("MYO5A", "PKP2", "AHNAK2", "BAIAP2", "OPTN", "RAB34", "SMURF1", "PLSCR4", "OSBPL8", "FYB", "MYOF", "TMEM43", "RILPL2", "TMEM150A", "FLOT1", "LYST", "CAV1", "TSPAN5", "VPS37B", "NEK6", "CAV2", "VMP1", "LRRK2", "ASNA1", "TNF", "RTN4", "HOOK2", "VAMP4", "PACS2", "DTNBP1", "WRB", "SRGN", "RAB11A", "HTT", "AKTIP", "PPP2R1A", "ATP2A2", "COL4A3BP", "CCDC47", "TSPAN17", "ARFGEF2", "LMAN1", "STAM", "GOL…	0
GO_GLYCEROPHOSPHOLIPID_METABOLIC_PROCESS	0.0650341	0.173187	0.323286	1.27654	4009	165	c("HBEGF", "FABP5", "PLA2G12A", "LPCAT2", "CDS1", "CD86", "TMEM150A", "SLC44A1", "PI4K2B", "GDE1", "PGS1", "AGPAT2", "PLA2G16", "CD80", "PI4KA", "MTM1", "AGPAT5", "PCYT1A", "PIK3CB", "CHPT1", "LPCAT1", "IMPA1", "AGPAT1", "PDGFA", "PIGG", "PLA2G4A", "AGPAT4", "PLAUR", "INPP5A", "MTMR2", "LPGAT1", "PLA2G6", "SACM1L", "SERINC1")	0
GO_REGULATION_OF_PROTEIN_ACETYLATION	0.211458	0.38829	-0.353407	-1.17658	9393	43	c("BRCA1", "PYGO2", "RPS6KA5", "EID1", "SIN3A", "PAXIP1", "TAF7", "TADA2A", "XBP1", "TERF2IP", "PIH1D1", "SIRT1", "CTCF")	0
GO_REGULATION_OF_NEUROLOGICAL_SYSTEM_PROCESS	0.18814	0.359278	-0.452458	-1.24609	8794	19	c("HTR2C", "KLK8", "IL6", "EIF2AK3")	0
GO_INTRINSIC_APOPTOTIC_SIGNALING_PATHWAY	0.0302625	0.100967	0.378315	1.40614	1787	108	c("TRIB3", "BOK", "ZMAT3", "HMOX1", "PHLDA3", "FNIP2", "DDIT3", "PYCARD", "BAX", "CDKN1A", "AEN", "MLLT11", "ERO1L", "PPP1R15A", "PMAIP1", "BCL2L1", "RPS27L", "TNF", "HIPK2", "BCL2L2", "TNFRSF1B")	0
GO_CELLULAR_RESPONSE_TO_HEAT	0.163809	0.328294	0.45549	1.27543	8837	24	c("HMOX1", "THBS1", "MYOF", "IL1A", "CDKN1A", "CLPB")	0
GO_T_CELL_RECEPTOR_SIGNALING_PATHWAY	0.907954	0.963389	0.207961	0.765077	53492	101	c("IKBKG", "FYB", "PSMB5", "PSMD8", "PSMB6", "PIK3CB", "PSMD4", "PSMB7", "PSMD2", "PSMD1", "PTPRJ", "PSMB3", "PSMA3", "PSMB4", "PSMC6", "PSMA6", "PSMA2", "RIPK2", "PSMD12", "PSMC1", "PSME2", "PSMD11", "UBC", "STOML2", "PSMD6", "PSMC5", "PSMC4", "MALT1", "PSMB2", "PSMC2", "DENND1B", "FYN", "PSME4", "PSMD14", "PSMD7", "PSMA5", "CHUK", "PSMD13")	0
GO_REGULATION_OF_PROTEIN_STABILITY	0.324929	0.508734	0.271479	1.06286	19923	155	c("RNF128", "IGF1", "PYCARD", "PSMD8", "GSN", "GIPC1", "CDKN1A", "CRTAP", "MDM2", "SOX4", "RNF149", "ZSWIM7", "LAMP1", "CTSA", "SMAD7", "GAPDH", "LAMP2", "DNAJA3", "VPS11", "HSPA1A", "NF2", "CCT3", "NAPG", "HSPD1", "CD81", "PFN1", "COG7", "HSPA1B", "DERL1", "TSC1", "MUL1", "PHB", "CCT7", "CREBL2", "VPS35", "TELO2")	0
GO_REGULATION_OF_DNA_METABOLIC_PROCESS	2.71282e-05	0.000482353	-0.395619	-1.71158	0	212	c("TOP2A", "ESCO2", "AURKB", "FOXM1", "NEK2", "RAD51", "RAD51AP1", "BRCA1", "PDGFC", "BRCA2", "RPA2", "DNA2", "FIGNL1", "CDK1", "RFC5", "E2F8", "MSH2", "MIS18A", "MSH3", "GMNN", "APLF", "H2AFX", "INPP5K", "IL6", "TIPIN", "SMC3", "MSH6", "UNG", "CTC1", "RFC3", "TINF2", "CDT1", "MEN1", "DEK", "CDK2", "PRKD2", "XRCC5", "TERF1", "RFC4", "MAP3K4", "HNRNPU", "CHEK2", "RAD50", "SMC1A", "USP1", "WRNIP1",…	0
GO_NADH_METABOLIC_PROCESS	0.00408536	0.0233952	0.655677	1.79797	218	22	c("PGAM1", "HK3", "ENO1", "IDH3B", "ALDOA", "HK2", "PGK1", "PFKL", "GAPDH", "HK1", "MDH2")	0
GO_POSITIVE_REGULATION_OF_NUCLEOCYTOPLASMIC_TRANSPORT	0.288811	0.474	-0.296631	-1.09195	12335	72	c("ECT2", "BRCA1", "CDK1", "AKAP5", "IL18", "TMEM173", "TCF7L2", "IL6", "SULF2", "TLR2", "MAVS", "TGFBR1", "DDX58", "CTDSPL2", "RBCK1", "PIK3R1", "XBP1", "TLR4")	0
GO_REGULATION_OF_BLOOD_VESSEL_ENDOTHELIAL_CELL_MIGRATION	0.162227	0.327035	0.443068	1.2719	8780	27	c("PTGS2", "THBS1", "ITGB1BP1", "VEGFA")	0
GO_GROWTH	0.0186506	0.0720333	0.34732	1.38683	1160	180	c("INHBA", "IL7R", "CSF1", "PLAU", "ALCAM", "NINJ1", "EMP1", "FLVCR1", "PLXNA1", "IGF1", "VCL", "PSAP", "GSN", "DHCR7", "MTPN", "BMPR1A", "ATF5", "PRMT2", "BCL2L1", "IMPACT", "ANXA1", "ADAM15", "SLC3A2", "RAPH1", "EMP3", "FMN1", "NRP2", "TARBP2", "VEGFA", "IFRD1")	0
GO_EMBRYONIC_MORPHOGENESIS	0.153488	0.31617	0.28873	1.16521	9627	196	c("INHBA", "MAFB", "NDST1", "SDC4", "FLVCR1", "ID2", "SOCS3", "ITGB2", "INTU", "MMP14", "TXNRD1", "BAX", "ECE1", "BMPR1A", "HIF1A", "SOX4", "BBS5", "NAGLU", "AHI1", "GLMN", "TWSG1", "EXOC4", "HIPK2", "RALA")	0
GO_INTERSTRAND_CROSS_LINK_REPAIR	0.00132606	0.010149	-0.640484	-1.88615	60	25	c("UBE2T", "RPA2", "FANCG", "RPA1", "RPA3", "DCLRE1B", "USP1", "RAD51D", "RNF168", "ATR", "FANCL", "ERCC4", "SLX1B", "XPA")	0
GO_POSITIVE_REGULATION_OF_TELOMERE_MAINTENANCE_VIA_TELOMERE_LENGTHENING	0.109867	0.249511	-0.455527	-1.34147	5053	25	c("AURKB", "NEK2", "MAP3K4", "DKC1", "HNRNPA1")	0
GO_NEGATIVE_REGULATION_OF_T_CELL_PROLIFERATION	0.763273	0.861674	0.283858	0.786897	41057	23	c("LGALS9", "CD274", "GLMN", "PRNP")	0
GO_REGULATION_OF_INSULIN_SECRETION_INVOLVED_IN_CELLULAR_RESPONSE_TO_GLUCOSE_STIMULUS	0.175406	0.343048	0.473722	1.27115	9362	20	c("ARRB1", "HIF1A", "OXCT1", "SRI", "PLA2G6", "TRPM4", "PHPT1", "FKBP1B")	0
GO_NEGATIVE_REGULATION_OF_CANONICAL_WNT_SIGNALING_PATHWAY	0.1726	0.340069	0.327392	1.18908	10093	93	c("DDIT3", "PSMB5", "PSMD8", "PSMB6", "CAV1", "PSMD4", "PSMB7", "PSMD2", "PSMD1", "PSMB3", "PSMA3", "PSMB4", "FOXO3", "PSMC6", "PSMA6", "RBX1", "PSMA2", "PSMD12", "PSMC1", "PSME2", "PSMD11", "UBC", "TMEM64", "STK3", "PSMD6", "PSMC5", "PSMC4", "PSMB2", "PSMC2", "MAD2L2", "PSME4", "PSMD14", "MLLT3", "PSMD7", "PSMA5", "LIMD1", "PSMD13")	0
GO_REGULATION_OF_CELLULAR_RESPONSE_TO_TRANSFORMING_GROWTH_FACTOR_BETA_STIMULUS	0.499018	0.66828	0.296614	0.971782	27956	51	c("THBS1", "SMURF1", "GIPC1", "CAV1", "CAV2", "SDCBP", "HIPK2", "SMAD7")	0
GO_PHOSPHATIDYLINOSITOL_DEPHOSPHORYLATION	0.873196	0.94096	-0.250414	-0.698918	40710	20	c("MTMR7", "INPP5K")	0
GO_DIGESTIVE_SYSTEM_PROCESS	0.0733696	0.1895	-0.548535	-1.44614	3463	16	c("FABP1", "SLC9A4", "F11R", "SCARB1", "VDR", "LDLR", "EZR")	0
GO_CALCIUM_ION_TRANSPORT	0.0392368	0.120818	0.40216	1.41368	2255	76	c("NPY", "KCNN4", "CCR5", "CCL3", "MCOLN2", "DDIT3", "MCU", "TPCN2", "CAV1", "ERO1L", "ANXA5", "SLC3A2", "CCR1", "ATP2A2", "SRI")	0
GO_ANTIGEN_PROCESSING_AND_PRESENTATION_OF_EXOGENOUS_PEPTIDE_ANTIGEN_VIA_MHC_CLASS_I	0.0051618	0.0279144	0.51121	1.68693	289	53	c("CD36", "PSMB5", "PSMD8", "PSMB6", "CYBA", "PSMD4", "PSMB7", "PSMD2", "PSMD1", "PSMB3", "PSMA3", "PSMB4", "FCER1G", "NCF4", "PSMC6", "PSMA6", "PSMA2", "PSMD12", "PSMC1", "PSME2", "PSMD11", "CYBB", "PSMD6", "PSMC5", "PSMC4", "B2M", "PSMB2", "PSMC2", "PSME4", "PSMD14", "PSMD7", "PSMA5")	0
GO_NEGATIVE_REGULATION_OF_CATALYTIC_ACTIVITY	0.163387	0.327673	-0.234494	-1.09354	5139	433	c("FABP1", "LEPR", "TXNIP", "SLPI", "BIRC5", "UBE2C", "PKMYT1", "PLK1", "CDC20", "FBXO5", "CDKN2C", "ATP2B4", "APOC1", "CDK1", "P2RY13", "ADARB1", "SPINT1", "AKAP5", "CCNB1", "GMFG", "PDCD4", "CDKN1B", "DUSP5", "ANGPTL4", "BUB1B", "PROS1", "F11R", "DEPTOR", "INPP5K", "IL6", "NLRC4", "IQGAP2", "DHCR24", "SPRY1", "PPP1R10", "CTC1", "PICALM", "MAD2L1", "RHOH", "TINF2", "PHACTR2", "CEP85", "MEN1", "P…	0
GO_CARDIAC_MUSCLE_TISSUE_DEVELOPMENT	0.398079	0.583023	0.314757	1.03494	22342	52	c("MARCKS", "PKP2", "ID2", "RBPJ", "TPM1", "VEGFA", "SMAD7", "PDLIM5", "FKBP1A", "SGCB", "SLC8A1", "TSC1")	0
GO_LEUKOCYTE_APOPTOTIC_PROCESS	0.764514	0.862407	-0.29604	-0.780473	36094	16	c("IL6", "BCL2L11", "HCAR2", "IRF3", "DFFA", "PKN1", "BCL10")	0
GO_POSITIVE_REGULATION_OF_NUCLEOTIDE_METABOLIC_PROCESS	0.193276	0.366445	0.388235	1.21307	10697	40	c("ADORA2B", "PTGIR", "IGF1", "TIMP2", "ECE1", "HIF1A", "PID1", "GUCA1A", "PRKAA1", "CALM3", "ENTPD5")	0
GO_REGULATION_OF_NOTCH_SIGNALING_PATHWAY	0.920757	0.970291	0.227299	0.663066	50067	29	c("MMP14", "TSPAN5", "ITGB1BP1", "TSPAN17")	0
GO_INTERFERON_GAMMA_MEDIATED_SIGNALING_PATHWAY	0.391049	0.575328	-0.347676	-1.04403	17938	27	c("IFNGR1", "IRF5", "STAT1", "TRIM26", "SP100", "IRF8", "TRIM25", "IRF1", "IRF2", "TRIM5", "ICAM1", "CD44", "IRF3")	0
GO_POSITIVE_REGULATION_OF_CYTOKINE_SECRETION	0.0372947	0.116312	0.475153	1.49126	2063	41	c("CCL3", "CLEC5A", "LGALS9", "PYCARD", "CD274", "IL1A", "MIF", "GLMN", "TNF", "LPL", "SCAMP5", "CLEC4E", "TRIM6", "IFNAR1", "HAVCR2", "TRIM16", "HYAL2")	0
GO_MICROTUBULE_BUNDLE_FORMATION	0.0317853	0.104247	-0.578175	-1.57168	1491	18	c("PRC1", "PLK1", "KIF20A", "TTLL5", "FES", "TPPP3", "TTLL3")	0
GO_NEGATIVE_REGULATION_OF_CYSTEINE_TYPE_ENDOPEPTIDASE_ACTIVITY	0.179377	0.34732	-0.340349	-1.19268	7855	55	c("FABP1", "BIRC5", "IL6", "NLRC4", "DHCR24")	0
GO_RESPONSE_TO_CARBOHYDRATE	0.155027	0.317903	0.333401	1.20663	9049	91	c("PTGS2", "PLAU", "THBS1", "ME1", "CTSB", "LGALS1", "HIF1A", "MDM2", "SOX4", "PPP1R15A", "CAT", "CYBA", "LPL", "PFKL", "EIF2B3", "LDHA")	0
GO_ORGANIC_ACID_TRANSMEMBRANE_TRANSPORT	0.0158933	0.0649086	0.50087	1.5955	884	44	c("SLC6A8", "SLC22A4", "SLC7A11", "AQP9", "SLC5A6", "SLC7A8", "SLC36A1", "SLC16A1", "SLC7A1", "SLC25A12", "ACACA", "SLC7A2", "PQLC2", "SLC38A7")	0
GO_SYSTEM_PROCESS	0.0115302	0.0504078	0.303693	1.32144	781	405	c("NPY", "INHBA", "C3AR1", "KCNN4", "PTGS2", "SLC6A8", "MYO5A", "ADORA2B", "PKP2", "ARG2", "HMOX1", "FABP7", "PLK2", "PTAFR", "ID2", "IGF1", "VCL", "AQP9", "CD36", "OLR1", "GCLM", "MYOF", "TPCN2", "GSN", "SCPEP1", "TPP1", "TIMM8B", "ATF6", "LGMN", "EPAS1", "ECE1", "CAV1", "ATP6AP2", "HIF1A", "SLC11A2", "CTSZ", "GCH1", "BBS5", "SOD2", "GCLC", "CYBA", "P2RX4", "RABGGTB", "ALDOA", "AARS", "PRNP", "I…	0
GO_REGULATION_OF_PROTEIN_MATURATION	0.0186198	0.0720333	0.51699	1.5901	1024	37	c("C3AR1", "ADAM8", "THBS1", "CCBE1", "GSN", "RHBDD1", "MDM2", "CFH", "PPP1R15A", "LRRK2", "C1QBP", "SNX12", "RPS6KA2")	0
GO_MONOCARBOXYLIC_ACID_BIOSYNTHETIC_PROCESS	0.0225612	0.0828572	0.425587	1.48582	1293	73	c("ELOVL7", "PTGS2", "MYO5A", "VCAN", "CD74", "ACOT7", "DCN", "FADS1", "DEGS1", "MIF", "CHST12", "MGLL", "LPL", "HSD17B12", "DECR2", "CH25H", "NDUFAB1", "PRKAA1", "MGST2", "ACACA", "PTGES")	0
GO_COLUMNAR_CUBOIDAL_EPITHELIAL_CELL_DEVELOPMENT	0.78187	0.874208	-0.284166	-0.772461	36700	18	c("RARA", "TYMS", "PRDM1", "MYO7A", "CDK6", "SEC24B", "SLC9A3R1")	0
GO_EAR_MORPHOGENESIS	0.702024	0.819215	0.294784	0.832827	37909	25	c("MAFB", "NAGLU")	0
GO_TERMINATION_OF_RNA_POLYMERASE_II_TRANSCRIPTION	0.00300728	0.0188463	-0.488449	-1.72098	130	57	c("SETX", "NUDT21", "MAZ", "SRSF1", "LSM11", "CLP1", "SRSF2", "SLBP", "SRSF4", "SNRPG", "PCF11", "SRSF3", "CDC40", "TTF2", "MAGOH", "CPSF7", "SNRPE", "SRSF7", "CSTF1", "SRSF11", "CSTF3", "SRSF9", "CASC3", "U2AF2", "RBM8A", "LSM10", "POLDIP3", "CPSF2", "PABPN1", "SRSF6", "U2AF1", "DDX39B", "CPSF3", "SNRPB", "CHTOP")	0
GO_SYNAPTIC_SIGNALING	0.341333	0.523933	0.296204	1.06295	19826	86	c("NPY", "MYO5A", "PMP22", "STX11", "SNAP47", "GIPC1", "TSPO", "LRRK2", "SDCBP")	0
GO_MITOTIC_CELL_CYCLE_CHECKPOINT	7.31404e-05	0.000939548	-0.465889	-1.82206	2	103	c("AURKA", "TOP2A", "CCNA2", "CENPF", "CLSPN", "BUB1", "PLK1", "TFDP2", "RPA2", "CDK1", "CCNB1", "MSH2", "CDKN1B", "BUB1B", "MDC1", "TIPIN", "INTS3", "E2F1", "CASP2", "BTG2", "MAD2L1", "CENPJ", "CDK2", "TERF1", "MAD2L1BP", "TOP2B", "CNOT3", "CHEK2", "CDK5RAP3", "SMC1A")	0
GO_RESPONSE_TO_LIPID	0.00109301	0.00881148	0.326214	1.42925	74	436	c("CCL2", "INHBA", "ARG1", "ASS1", "SLC11A1", "PTGS2", "IGF2R", "MFGE8", "SPP1", "CCR5", "CCL3", "PLAU", "HMOX1", "PTGIR", "THBS1", "PTAFR", "CCND1", "GNG12", "SOCS3", "IGF1", "CXCL16", "ANXA3", "PLSCR4", "TREM2", "CD36", "LGALS9", "S100A8", "CD86", "PYCARD", "IL1RN", "MMP14", "GOT1", "TPCN2", "AGL", "DCN", "SERPINB9", "BAX", "CDKN1A", "TSPO", "CAV1", "HIF1A", "AHR", "MDM2", "GCH1", "CD80", "CAT"…	0
GO_NEGATIVE_REGULATION_OF_MACROAUTOPHAGY	0.216466	0.393584	0.48422	1.23178	11426	16	c("TSPO", "LRRK2", "MTM1", "NPC1", "FEZ2", "TSC1", "CHMP4B")	0
GO_REGULATION_OF_MITOPHAGY	0.971075	0.99566	0.194467	0.607628	53749	40	c("TSPO", "HIF1A", "HAX1", "ATP13A2")	0
GO_FATTY_ACID_METABOLIC_PROCESS	0.00313695	0.01938	0.397963	1.55508	191	153	c("ELOVL7", "PDPN", "PTGS2", "MYO5A", "CD74", "IVD", "ACSL4", "LIPA", "PTGR1", "ACOT7", "ACOT11", "ALKBH7", "ABCC1", "FADS1", "AWAT1", "POR", "SGPL1", "DEGS1", "ACADSB", "MIF", "MGLL", "PCCA", "PTGR2", "LPL", "HSD17B12", "ACAD10", "DECR2", "PLA2G4A", "GPX4", "CH25H", "NDUFAB1", "PRKAA1", "MAPKAPK2", "PHYH", "MGST2", "ACACA", "PTGES", "NDUFS6", "DLD")	0
GO_ACTIVATION_OF_IMMUNE_RESPONSE	0.00629791	0.0317729	0.342232	1.42368	404	256	c("ITGAM", "C3AR1", "ADAM8", "LAT2", "CLEC4D", "CYFIP2", "MARCO", "BAIAP2", "CTSB", "PTK2", "IKBKG", "FYB", "CD36", "LGALS9", "PSMB5", "CD86", "ITGB2", "PYCARD", "VAV3", "PSMD8", "PSMB6", "CTSS", "BAX", "LGMN", "TLR7", "CFH", "ACTG1", "MYO10", "PIK3CB", "NCKAP1", "PSMD4", "CLEC4E", "PSMB7", "C1QBP", "ACTB", "PSMD2", "MAPKAPK2", "PSMD1", "PTPRJ", "PLA2G6", "RELB", "PSMB3", "ARPC2", "SPG21", "PSMA3…	0
GO_VASCULATURE_DEVELOPMENT	1.56848e-05	0.000482353	0.426902	1.7581	0	234	c("CCL2", "ADAM8", "HPSE", "PDPN", "PTGS2", "MFGE8", "ANPEP", "CEACAM1", "PLAU", "HMOX1", "NDST1", "MMP19", "ECM1", "FLVCR1", "THBS1", "SOCS3", "PTK2", "CCBE1", "DDIT3", "MMP14", "VAV3", "NUS1", "RBPJ", "BAX", "EPAS1", "DHCR7", "CAV1", "HIF1A", "AHR", "MDM2", "TNFSF12", "SOX4", "SGPL1", "HTATIP2", "ADAM15", "PRKX", "GLMN", "ARHGAP24", "PIK3CB", "ITGB1BP1", "NRP2", "PDGFA", "VEGFA", "SMAD7", "LRP1…	0
GO_CELL_CYCLE_G2_M_PHASE_TRANSITION	2.46063e-05	0.000482353	-0.532646	-2.10778	0	111	c("AURKA", "BIRC5", "PKMYT1", "FOXM1", "NEK2", "CCNB2", "PLK1", "MELK", "TPX2", "HAUS4", "CDK1", "HMMR", "PLK4", "CCNB1", "PLCB1", "CDC25B", "SDCCAG8", "NDE1", "HAUS6", "HAUS1", "CENPJ", "CNTRL", "CEP63", "CDK2", "CEP192", "TERF1", "CCP110", "PPM1D", "CHEK2")	0
GO_NEGATIVE_REGULATION_OF_CYTOKINE_SECRETION	0.531008	0.694181	0.365927	0.944437	28067	17	c("ANXA4", "ANXA1", "TNF", "SRGN")	0
GO_NATURAL_KILLER_CELL_ACTIVATION	0.386931	0.57042	0.39442	1.05836	20653	20	c("SLAMF7", "ID2", "ITGB2")	0
GO_NEGATIVE_REGULATION_OF_BINDING	0.41668	0.597365	-0.273832	-1.01712	17710	76	c("SLPI", "AURKA", "AURKB", "NEK2", "HFE", "MEPCE", "E2F1", "SIN3A", "MITD1")	0
GO_POSITIVE_REGULATION_OF_RESPONSE_TO_EXTRACELLULAR_STIMULUS	0.0932157	0.225378	0.435509	1.35352	5146	39	c("NPY", "DCN", "HIF1A", "RAB3GAP2", "SQSTM1", "GBA", "TRIM13", "SPTLC1", "SCOC", "RIPK2", "ATG7", "PIP4K2C", "SPTLC2")	0
GO_POSITIVE_REGULATION_OF_CALCIUM_ION_TRANSPORT_INTO_CYTOSOL	0.500019	0.669139	0.3702	0.968849	26531	18	c("BAX", "CAV1", "P2RX4", "HTT", "SRI", "CALM3", "CALM1", "BAK1")	0
GO_REGULATION_OF_SMOOTHENED_SIGNALING_PATHWAY	0.860674	0.933678	-0.266009	-0.7013	40634	16	c("CHSY1", "C2CD3", "RUNX2")	0
GO_EPIDERMIS_DEVELOPMENT	0.0763538	0.195648	0.384466	1.33297	4363	70	c("INHBA", "FABP5", "EMP1", "INTU", "RBPJ", "PLS3", "AGPAT2", "ANXA1", "AARS", "PDGFA", "ATP2A2", "ZDHHC21")	0
GO_CELLULAR_RESPONSE_TO_IONIZING_RADIATION	0.267591	0.453088	-0.348762	-1.13054	12009	38	c("RAD51", "RAD51AP1", "ECT2", "FIGNL1", "NET1", "H2AFX")	0
GO_ACTIN_MEDIATED_CELL_CONTRACTION	0.548999	0.706479	0.355871	0.931349	29130	18	c("PKP2", "TPM1", "TPM4", "MYL6", "NEDD4L")	0
GO_POSITIVE_REGULATION_OF_INNATE_IMMUNE_RESPONSE	0.0306341	0.101626	0.336998	1.34367	1903	178	c("ITGAM", "ADAM8", "CLEC4D", "MARCO", "CTSB", "IKBKG", "CD36", "LGALS9", "PSMB5", "CD86", "ITGB2", "PYCARD", "PSMD8", "PSMB6", "CTSS", "LGMN", "TLR7", "PVR", "LAMP1", "PSMD4", "CLEC4E", "PSMB7", "TRIM6", "PSMD2", "MAPKAPK2", "PSMD1", "POLR3D", "RELB", "PSMB3", "PSMA3", "PSMB4", "FCER1G", "PSMC6", "LY96", "RPS19", "IRAK3", "PSMA6", "HAVCR2", "TANK", "HSPD1", "TNIP3", "NRAS", "PSMA2", "RIPK2", "PS…	0
GO_NEUTRAL_LIPID_BIOSYNTHETIC_PROCESS	0.342829	0.525822	-0.415859	-1.09636	16185	16	c("LPIN1", "AGMO", "DGAT2", "ANG", "GK", "DGAT1")	0
GO_CELLULAR_RESPONSE_TO_NUTRIENT	0.474486	0.648407	-0.34191	-0.986908	21925	23	c("BRIP1", "USF1", "VDR", "NCOA1", "CCNE1", "XBP1")	0
GO_POSITIVE_REGULATION_OF_GLUCOSE_TRANSPORT	0.122032	0.269172	0.477605	1.33736	6583	24	c("MARCKS", "IGF1", "OSBPL8")	0
GO_REGULATION_OF_PLASMA_MEMBRANE_ORGANIZATION	0.0657659	0.174657	0.429673	1.39145	3669	48	c("S100A9", "TREM2", "PID1", "BCL2L1", "VTI1B", "STX7", "RANGRF", "STX8", "STX3", "KIF5B", "AP2M1", "CLTC", "PPFIA1", "ARF6")	0
GO_RESPONSE_TO_AMINO_ACID	0.000140412	0.00163125	0.554679	1.90409	7	66	c("CCL2", "ARG1", "ASS1", "RRAGD", "ASNS", "MGMT", "GSN", "CPEB4", "CYBA", "BCL2L1", "AARS", "TNF", "IPO5", "ABCG2", "CAPN2")	0
GO_POSITIVE_REGULATION_OF_LYMPHOCYTE_DIFFERENTIATION	0.0277026	0.0949245	0.485683	1.53099	1534	42	c("IL7R", "ADAM8", "CD74", "LGALS9", "CD86", "MMP14", "CD80", "ANXA1")	0
GO_VENTRICULAR_SEPTUM_DEVELOPMENT	0.290975	0.475607	0.415345	1.13894	15597	22	c("ID2", "MDM2", "SOX4", "SMAD7", "CITED2", "HES1", "AP2B1", "ZFPM1")	0
GO_INSULIN_RECEPTOR_SIGNALING_PATHWAY	0.00273097	0.0176575	0.531959	1.74283	152	51	c("BAIAP2", "ATP6V1C1", "AP3S1", "ATP6V1A", "ATP6V1E1", "CAV2", "ATP6V1G1", "TCIRG1", "ATP6V0C", "ATP6V0D2", "ATP6V1D", "ATP6AP1", "NAMPT", "ATP6V1H", "ATP6V0B", "FER", "ATP6V0D1", "ATP6V0A1", "ATP6V1B2", "ATP6V1F", "SH2B2")	0
GO_VIRION_ASSEMBLY	0.608233	0.750257	0.301832	0.900208	33245	32	c("VPS37B", "TSG101", "VPS37A", "UBC", "CHMP6", "CHMP2A", "PDCD6IP", "CHMP4B", "PPIA", "CHMP5", "CHMP1B", "LRSAM1", "RAB1B", "TBC1D20", "RAB1A", "VPS28", "CHMP3", "UBB", "VPS4B", "RPS27A", "CHMP7")	0
GO_NEGATIVE_REGULATION_OF_CARBOHYDRATE_METABOLIC_PROCESS	0.0461031	0.135627	-0.525825	-1.50161	2138	22	c("LEPR", "INPP5K", "IL6", "TINF2", "ENPP1", "CBFA2T3", "STAT3", "MIDN", "PGP")	0
GO_SIGNAL_TRANSDUCTION_BY_P53_CLASS_MEDIATOR	0.292821	0.47702	-0.283582	-1.08434	12219	90	c("AURKA", "FOXM1", "TFDP2", "BRCA1", "BRCA2", "CDK1", "E2F2", "CCNB1", "MSH2", "CDKN1B", "E2F1", "CASP2", "BTG2", "CENPJ", "CDK2", "PPP1R13B", "CNOT3", "CHEK2")	0
GO_BLOOD_VESSEL_REMODELING	0.197371	0.371294	0.493278	1.25482	10418	16	c("RBPJ", "BAX", "EPAS1", "MDM2")	0
GO_GLIAL_CELL_MIGRATION	0.0140025	0.0579989	0.643768	1.68481	742	18	c("CCL2", "CCL3", "VCAN", "MMP14", "TSPO", "RTN4", "HEXB")	0
GO_MODULATION_BY_VIRUS_OF_HOST_MORPHOLOGY_OR_PHYSIOLOGY	0.728231	0.836083	-0.277026	-0.823627	33384	26	c("TYMS", "BCL2L11", "CPSF4", "BAD", "INSR", "KPNB1", "EIF2AK2")	0
GO_PROTEIN_K48_LINKED_DEUBIQUITINATION	0.861161	0.933859	-0.265747	-0.700609	40657	16	c("OTUD5", "USP37", "TNFAIP3", "OTUD4", "VCPIP1", "OTUD7B", "USP19", "USP5", "USP34")	0
GO_RNA_SECONDARY_STRUCTURE_UNWINDING	0.999095	1	-0.138689	-0.43603	45284	33	c("DDX46", "DDX3X", "DDX41", "DDX10", "DDX5", "DDX6", "DDX51", "DDX50", "DDX39B", "DDX23", "DDX55", "DDX21", "DDX31")	0
GO_ENDOPLASMIC_RETICULUM_CALCIUM_ION_HOMEOSTASIS	0.0466196	0.136235	0.601219	1.52941	2460	16	c("BCAP31", "GRINA", "BAX", "ATP2A2", "APP", "BBC3", "BAK1")	0
GO_POSITIVE_REGULATION_OF_RESPONSE_TO_WOUNDING	1.74948e-05	0.000482353	0.641502	2.21425	0	68	c("CCL2", "CCL7", "ADAM8", "HPSE", "PTGS2", "S100A9", "CCL3", "ADORA2B", "CCL4", "HBEGF", "THBS1", "PLA2G7", "CD36", "S100A8", "TLR7", "ANXA1", "TNF", "LPL")	0
GO_STEROID_METABOLIC_PROCESS	0.610156	0.750723	0.255329	0.920874	35554	89	c("HSD11B1", "CYB5R1", "LIPA", "SOAT1", "LGMN", "DHCR7", "TSPO", "SGPL1", "CAT", "OSBPL1A", "AFP", "HSD17B12", "MBTPS2", "CH25H", "PRKAA1", "NPC2")	0
GO_DIVALENT_INORGANIC_CATION_HOMEOSTASIS	0.000151167	0.00172792	0.486909	1.82328	8	113	c("CCL2", "CCL7", "C3AR1", "SLC11A1", "S100A9", "CCR5", "CCL3", "BCAP31", "DDIT3", "CD36", "S100A8", "MCU", "GRINA", "TPCN2", "SLC39A6", "BAX", "CAV1", "ERO1L", "ANXA7", "ABL2", "PIK3CB", "CCR1", "ATP2A2", "CCDC47", "ATP13A2", "HEXB", "PLA2G6", "TRPM4", "MCOLN1", "VAPB", "GNA13", "MICU1", "S1PR4", "NPTN", "SLC8A1", "ANXA6", "CD52", "RASA3", "APP", "IL1B", "BBC3", "BAK1", "GNB1", "TMEM64")	0
GO_REGULATION_OF_ANION_TRANSMEMBRANE_TRANSPORT	0.0460857	0.135627	0.592446	1.52907	2435	17	c("THBS1", "PTAFR", "CLCN7", "CLCN5", "VDAC2", "VDAC3")	0
GO_TOXIN_TRANSPORT	0.938497	0.977792	0.219185	0.644349	51164	30	c("CD274", "SLC7A8", "ATP6V0A1", "CCT3", "CCT7", "CCT2", "GGA1", "HSPA5", "TCP1", "CCT8", "SCFD1", "LRP6", "COPB2", "COPZ1", "BNIP3", "TRIP4", "RAB28", "DNAJC17")	0
GO_REGULATION_OF_PROTEIN_IMPORT	0.558311	0.715301	0.255416	0.948561	33051	107	c("PTGS2", "IGF1", "PRDX1", "CD36", "LGALS9", "MDFIC", "CDKN1A", "BMPR1A", "TLR7", "NFKBIE", "TNF", "IPO5", "NFKBIB", "SRI", "LITAF")	0
GO_NEGATIVE_REGULATION_OF_RESPONSE_TO_CYTOKINE_STIMULUS	0.0858486	0.211338	0.514605	1.41113	4601	22	c("ECM1", "IL1RN", "CAV1", "DNAJA3", "NR1H3", "IRAK3", "MUL1")	0
GO_NEGATIVE_REGULATION_OF_DEPHOSPHORYLATION	0.935948	0.976466	-0.209416	-0.68645	41790	40	c("PKMYT1", "INPP5K", "CEP192", "ROCK2", "BAG4", "ZFYVE1", "CNST", "PPP1R35", "UBN1")	0
GO_CELLULAR_RESPONSE_TO_CYTOKINE_STIMULUS	0.000307125	0.00317581	0.371851	1.56618	19	288	c("CCL2", "CCL7", "IL7R", "ARG1", "ASS1", "CCR5", "CCL3", "CSF1", "CCL4", "CD74", "PTAFR", "SOCS3", "LGALS9", "PSMB5", "ISG15", "CD86", "PYCARD", "PSMD8", "DCN", "PSMB6", "BST2", "HSPA9", "IL1A", "IL10RB", "HIF1A", "IFITM2", "TNFSF12", "CDC34", "PID1", "CYBA", "HAX1", "IL2RG", "EPRS", "LRP8", "TNF", "CXCL1", "CCR1", "CXCR2", "PSMD4", "GBA", "PSMB7", "GAPDH", "TNFRSF1B", "TRIM6", "PSMD2", "IFITM3"…	0
GO_FAT_CELL_DIFFERENTIATION	0.407178	0.59027	0.300955	1.02806	23189	64	c("PTGS2", "CCND1", "OSBPL8", "ATF5", "ERO1L", "PID1", "TMEM120B")	0
GO_CELLULAR_RESPONSE_TO_INORGANIC_SUBSTANCE	0.286693	0.472849	0.313486	1.10197	16483	76	c("RASA4", "HMOX1", "ID2", "SLC40A1", "CD86", "GSN", "TSPO", "HIF1A", "LIG4", "ANXA5", "LRRK2", "PRNP", "GUCA1A")	0
GO_RESPONSE_TO_PROGESTERONE	0.0409986	0.124369	0.544774	1.52544	2211	24	c("CCL2", "THBS1", "SOCS3", "TSPO", "CAV1", "ABHD2")	0
GO_GENE_SILENCING	0.00575554	0.0298801	-0.379917	-1.52063	231	119	c("HIST1H2AE", "H2AFV", "HIST1H4D", "SUV39H1", "H2AFZ", "HELLS", "H2AFX", "TNRC6B", "SMAD1", "CNOT3", "CLP1", "HAT1", "NUP153", "SRRT", "TNRC18", "TNRC6C", "POLR2A", "POLR2D", "NUP54", "MSL3", "NUP85", "NUP43", "ARID1A", "HNRNPA2B1", "POLR2H", "SMARCA5", "NUP98", "ERI1", "SIRT1", "NUP155", "SIRT5", "POLR2J", "DGCR8", "NUP133", "STAT3", "POM121", "CNOT6L", "CNOT1", "H2AFY", "NUP35", "BAHD1", "DROS…	0
GO_ZINC_II_ION_TRANSPORT	0.08892	0.217344	0.558768	1.42142	4693	16	c("SLC39A2", "SLC39A6", "SLC11A2", "SLC30A6", "SLC39A1", "SLC39A14", "SLC30A7", "SLC30A9", "SLC39A11", "SLC39A9")	0
GO_RESPONSE_TO_FATTY_ACID	0.133655	0.286572	0.400846	1.28252	7450	45	c("ASS1", "PTGS2", "PTAFR", "CD36", "CAT", "PID1")	0
GO_NUCLEOSIDE_MONOPHOSPHATE_BIOSYNTHETIC_PROCESS	0.460558	0.637076	0.295747	0.995115	26050	59	c("CHCHD10", "ADSSL1", "TCIRG1", "ALDOA", "PFAS", "IMPDH1", "ADK", "ATP5C1", "ATP5G1", "ATP6V0A1", "SURF1", "ATP5L", "UPP2", "AK3", "RFK", "CMPK1", "ATP5B", "ATP5J", "ATP5E", "UCKL1", "STOML2")	0
GO_EPITHELIAL_CELL_APOPTOTIC_PROCESS	0.50753	0.674668	0.373049	0.962819	26826	17	c("GSN", "BCL2L1", "BID", "MTCH2", "RB1", "ARF6", "STK3", "FAS")	0
GO_DNA_SYNTHESIS_INVOLVED_IN_DNA_REPAIR	2.2792e-05	0.000482353	-0.65777	-2.27668	0	52	c("BRIP1", "RAD51", "RAD51AP1", "DTL", "BRCA1", "BRCA2", "RPA2", "DNA2", "RFC5", "POLA1", "TOP3A", "RFC3", "UBA7", "ZBTB1", "POLD1", "RPA1", "RFC4", "POLD2", "RPA3", "RAD50", "POLD4", "WRNIP1", "WRN", "RAD51D", "UBE2L6", "PCNA", "TRIM25")	0
GO_COLUMNAR_CUBOIDAL_EPITHELIAL_CELL_DIFFERENTIATION	0.0620283	0.167943	0.459554	1.4206	3418	38	c("MYO5A", "FAM20C", "MREG", "RBPJ", "CDKN1A", "PLS3", "HIF1A", "SOX4")	0
GO_TRANSFORMING_GROWTH_FACTOR_BETA_RECEPTOR_SIGNALING_PATHWAY	0.196263	0.370423	0.348245	1.18591	11155	63	c("CCL2", "PTK2", "SMURF1", "BMPR1A", "HIPK2", "PDGFA", "SMAD7")	0
GO_POSITIVE_REGULATION_OF_GROWTH	0.0461474	0.135627	0.362466	1.3553	2742	112	c("S100A9", "CSF1", "HBEGF", "BASP1", "ACSL4", "IGF1", "CXCL16", "SMURF1", "SEMA4D", "S100A8", "RND2", "MMP14", "RBPJ", "MTPN", "CYBA", "MTM1", "SDCBP", "RAB11A", "VEGFA", "SLC25A33")	0
GO_NEGATIVE_REGULATION_OF_CELL_PROJECTION_ORGANIZATION	0.214373	0.391673	0.34698	1.17127	12140	60	c("SPP1", "PLK2", "PMP22", "PTK2", "SEMA4D", "LGALS1", "RTN4", "IFRD1", "LRP1", "CERS2")	0
GO_TISSUE_REMODELING	0.0163826	0.065904	0.494349	1.5879	912	46	c("ARG1", "LIPA", "MMP14", "TPP1", "RBPJ", "BAX", "EPAS1", "IL1A", "CAV1", "HIF1A", "MDM2", "ANXA1")	0
GO_REGULATION_OF_CYTOPLASMIC_TRANSPORT	0.349996	0.532666	0.248063	1.04204	22726	281	c("PTGS2", "MYO5A", "CYB5R1", "BCAP31", "IGF1", "PRDX1", "CD36", "LGALS9", "PSMD8", "MDFIC", "BAX", "CDKN1A", "BMPR1A", "CAV1", "TLR7", "MDM2", "SOX4", "LRRK2", "CYBA", "P2RX4", "HAX1", "NFKBIE", "UHMK1", "YIPF5", "TNF", "IPO5", "MSN", "UBE2L3", "ITGAX", "NFKBIB", "PSMB7", "MICALL2", "HTT", "ATP2A2", "ATPIF1", "SRI", "EDEM1", "LITAF", "SNX12", "MTMR2", "CALM3", "VPS11", "NCBP2", "AKAP1", "KPNA1",…	0
GO_OSSIFICATION	0.00895162	0.041868	0.402179	1.51361	533	117	c("PTGS2", "SPP1", "CCL3", "CSF1", "VCAN", "GPNMB", "ECM1", "IGF1", "CLEC5A", "SEMA4D", "CREB3L1", "MMP14")	0
GO_MULTI_MULTICELLULAR_ORGANISM_PROCESS	0.00296108	0.018649	0.462202	1.65864	171	86	c("CCL2", "ARG1", "PTGS2", "SPP1", "PLAU", "PTAFR", "ACSL4", "CTSB", "IGF1", "LGALS9", "HIF1A", "VMP1", "NAMPT", "PLA2G4A", "UBE2A", "ABCG2", "HEXB", "PLA2G6")	0
GO_REGULATION_OF_ENDOCYTOSIS	0.00414054	0.0235486	0.418227	1.57401	246	117	c("CCL2", "SLC11A1", "MFGE8", "CD63", "ARRB1", "CD300A", "CD36", "PYCARD", "LGALS3", "FLOT1", "CAV1", "CYBA", "AHI1", "SDCBP", "ABL2", "BIN1", "TNF", "PIK3CB", "SCAMP5", "VEGFA", "SNX12", "SMAP1", "MTMR2")	0
GO_REGULATION_OF_EPIDERMAL_CELL_DIFFERENTIATION	0.552859	0.710506	-0.347158	-0.930592	26063	17	c("EZH2", "VDR", "ROCK2")	0
GO_MYELOID_LEUKOCYTE_MEDIATED_IMMUNITY	0.0674802	0.17786	0.511257	1.44441	3643	25	c("LAT2", "CCL3", "ANXA3", "SERPINB9")	0
GO_ACTION_POTENTIAL	0.125724	0.274908	0.50051	1.34303	6710	20	c("PKP2", "TPCN2", "P2RX4", "SRI", "NEDD4L", "SLC8A1", "FKBP1B", "GNAQ")	0
GO_GOLGI_TO_VACUOLE_TRANSPORT	0.739181	0.844612	0.290142	0.804318	39761	23	c("LAMP1", "VTI1B", "VTI1A", "VPS13A", "WIPI1", "DOPEY2", "AP2A1", "MON2", "VPS13C", "SYS1", "RAB14", "AP1AR")	0
GO_REGULATION_OF_CYTOKINE_BIOSYNTHETIC_PROCESS	0.00736506	0.0357378	0.513231	1.66204	410	48	c("INHBA", "RNF128", "HMOX1", "THBS1", "PTAFR", "CD86", "IGF2BP2", "IL1A", "TLR7", "CD80", "GLMN", "TNF")	0
GO_NEGATIVE_REGULATION_OF_I_KAPPAB_KINASE_NF_KAPPAB_SIGNALING	0.573817	0.726238	0.303595	0.923078	31466	35	c("NLRC3", "OPTN", "PYCARD", "NFKBIB", "DNAJA3", "LITAF", "TNIP3", "FAF1", "RORA")	0
GO_NUCLEAR_TRANSCRIBED_MRNA_CATABOLIC_PROCESS_DEADENYLATION_DEPENDENT_DECAY	0.0673064	0.177616	-0.396077	-1.36572	2959	51	c("LSM5", "PAN2", "DCP1B", "EXOSC2", "CNOT3", "EXOSC8", "DCPS", "ZFP36L2", "PAN3", "LSM6", "EDC3", "PARN", "EXOSC5", "MLH1", "POLR2D", "CNOT6L", "CNOT1", "DIS3", "LSM4", "DDX6", "EDC4", "PABPC1", "ZFP36", "LSM3", "CNOT8", "CNOT2", "DCP2")	0
GO_HISTONE_H3_K4_METHYLATION	0.476708	0.649267	-0.34854	-0.985026	22185	21	c("HIST1H1E", "SETD1B", "ARID4A", "ASH1L", "PAXIP1", "KDM6A", "TET2", "TET3", "WDR82", "CTR9", "RTF1")	0
GO_ALCOHOL_METABOLIC_PROCESS	0.23894	0.418971	0.277566	1.10831	14873	180	c("ALDH2", "FABP5", "PTAFR", "CYB5R1", "IGF1", "PLA2G12A", "LPCAT2", "LIPA", "CDS1", "GOT1", "NUS1", "SOAT1", "LGMN", "DHCR7", "SLC44A1", "PLA2G16", "CAT", "OSBPL1A", "GK5", "PCYT1A", "COQ3", "CHPT1", "LPCAT1", "IMPA1", "SORD", "PLA2G4A", "GBA", "SMPDL3A", "SAMD8", "MBTPS2", "CH25H", "ACER3", "PRKAA1", "ADH5", "NPC2", "INPP5A", "MTMR2", "PLA2G6", "CALM3", "PPIP5K1", "NPC1", "ALDH7A1")	0
GO_CELL_SUBSTRATE_JUNCTION_ASSEMBLY	0.880797	0.946133	0.250377	0.686573	47215	22	c("ARHGAP6", "PLEC", "LAMC1", "ITGA5", "DST", "ACTN1", "PIP5K1A", "CD151", "FN1")	0
GO_MONOSACCHARIDE_TRANSPORT	0.13763	0.292089	0.486543	1.32064	7357	21	c("SLC2A1", "FABP5", "HK3", "HK2", "HK1", "BRAF", "TSC1", "SESN2")	0
GO_REGULATION_OF_B_CELL_ACTIVATION	0.0604677	0.16506	0.413607	1.38756	3415	58	c("INHBA", "CD74", "ID2", "BST1", "CD300A", "MMP14", "VAV3", "CDKN1A", "AHR", "MIF")	0
GO_REGULATION_OF_STEROL_TRANSPORT	0.674002	0.79829	-0.304595	-0.85014	31423	20	c("APOC1", "SCP2", "PLTP", "ABCA7", "NFKB1", "ABCA2", "ABCG1", "SIRT1")	0
GO_POSITIVE_REGULATION_OF_INTRACELLULAR_SIGNAL_TRANSDUCTION	1.45588e-05	0.000482353	0.372855	1.63506	0	441	c("CCL2", "CCL7", "ADAM8", "RRAGD", "HPSE", "PTGS2", "S100A9", "S100A4", "CCL3", "CSF1", "ADORA2B", "HMOX1", "CCL4", "CD74", "XDH", "PTGIR", "PLK2", "HBEGF", "ECM1", "THBS1", "ARRB1", "SOCS3", "BCAP31", "IGF1", "PTK2", "SEMA4D", "TREM2", "IKBKG", "OSBPL8", "DDIT3", "CD36", "LGALS9", "S100A8", "GADD45A", "LGALS1", "PYCARD", "PSAP", "TIMP2", "RHOC", "DCN", "BST2", "MDFIC", "BAX", "IL1A", "CAV1", "T…	0
GO_NEGATIVE_REGULATION_OF_GROWTH	0.0340369	0.109188	0.374719	1.39277	2010	108	c("INHBA", "SPP1", "OSGIN1", "PTK2", "SEMA4D", "CD36", "PSRC1", "DCUN1D3", "BST2", "LGMN", "CDKN1A", "HIF1A", "NME6", "ENO1", "SERTAD2", "ADAM15", "TNF", "RTN4", "SQSTM1", "IFRD1", "PPP2R1A", "PTPRJ", "NDUFA13", "FXN")	0
GO_REGULATION_OF_SYSTEM_PROCESS	0.0196938	0.074775	0.352019	1.39333	1216	168	c("INHBA", "PTGS2", "ANPEP", "CCL3", "ADORA2B", "PKP2", "HMOX1", "HBEGF", "PTAFR", "S100A1", "IGF1", "AHCYL1", "SCPEP1", "EPAS1", "MTPN", "ECE1", "CAV1", "HIF1A", "GTF2IRD1", "MDM2", "TMEM65", "CYBA", "P2RX4", "MGLL", "GAA", "TPM1", "SMAD7", "RANGRF", "ATP2A2", "SRI", "MTMR2", "ADK", "PLA2G6", "CALM3", "NR1H3")	0
GO_REGULATION_OF_CYTOSOLIC_CALCIUM_ION_CONCENTRATION	0.0841587	0.208576	0.400056	1.33807	4749	57	c("C3AR1", "CCR5", "CCL3", "BCAP31", "DDIT3", "CD36", "TPCN2", "CAV1", "ERO1L", "ABL2", "CCR1", "PLA2G6", "TRPM4", "MCOLN1", "GNA13", "S1PR4", "NPTN", "SLC8A1", "CD52", "RASA3", "IL1B", "BBC3", "GNB1", "TMEM64")	0
GO_REGULATION_OF_CARBOHYDRATE_BIOSYNTHETIC_PROCESS	0.162971	0.327297	-0.368517	-1.22688	7239	43	c("LEPR", "PPP1R3D", "DGAT2", "INPP5K", "IL6", "NFKB1", "ENPP1", "PTK2B", "INSR", "NLN")	0
GO_RESPONSE_TO_BMP	0.629674	0.767292	0.297518	0.887341	34417	32	c("FSTL1", "SMURF1", "BMPR1A", "TWSG1", "SMAD7")	0
GO_SMALL_MOLECULE_CATABOLIC_PROCESS	0.016744	0.0667016	0.352461	1.40184	1038	174	c("ARG1", "ESD", "ALDH2", "PGAM1", "IVD", "GCAT", "GOT1", "MCCC1", "HK3", "SLC44A1", "OXCT1", "ENO1", "ACADSB", "RBKS", "ALDOA", "HK2", "GK5", "PCCA", "PGK1", "ACAD10", "IMPA1", "AKR1A1", "PFKL", "SORD", "PGM1", "SMPDL3A", "GAPDH", "NUDT9", "HK1", "IDUA", "DBT", "ADH5", "HIBADH", "MTMR2", "GSTZ1", "ALDH4A1", "PHYH", "DCXR", "AMDHD2")	0
GO_RESPONSE_TO_TEMPERATURE_STIMULUS	0.00576933	0.0298816	0.454471	1.6116	332	80	c("CCL2", "HMOX1", "THBS1", "SOCS3", "IGF1", "MYOF", "ACOT11", "IL1A", "CDKN1A", "ERO1L", "GCLC", "LPL", "CLPB", "PLA2G4A", "DNAJA3", "PRKAA1", "IMPDH1", "EIF2B3", "HSPA1A", "HSPD1", "PLAC8", "EIF2B5", "HSPA1B", "METRNL")	0
GO_REGULATION_OF_TOR_SIGNALING	0.116748	0.261673	0.400716	1.29768	6514	48	c("RRAGD", "HIF1A", "RHEB", "MTM1", "FNIP1", "PRKAA1", "LAMTOR3", "RRAGC", "LAMTOR1", "TSC1", "TELO2", "RRAGA", "TSC2")	0
GO_CELLULAR_MODIFIED_AMINO_ACID_METABOLIC_PROCESS	0.000152473	0.00172792	0.49274	1.82364	8	105	c("ASS1", "SLC6A8", "PLA2G12A", "GSTM1", "GCLM", "AHCYL1", "MTHFD2", "MPST", "CKB", "CRTAP", "SLC5A6", "ERO1L", "GCH1", "PLA2G16", "GCLC", "AHCYL2", "EEF1G", "GGH", "CNDP2", "PLA2G4A", "ATPIF1", "APIP", "GSTZ1", "ALDH4A1", "SERINC1", "MGST2", "SARS", "P4HA1", "AMD1", "EEF1E1", "ALDH7A1")	0
GO_CELLULAR_GLUCOSE_HOMEOSTASIS	0.368282	0.551006	0.330638	1.05789	20530	45	c("PLAU", "LGALS1", "HK3", "HIF1A", "SOX4", "CYBA", "HK2", "HK1")	0
GO_HEAD_DEVELOPMENT	0.302512	0.485484	0.249997	1.06057	19871	309	c("NPY", "INHBA", "MAFB", "MARCKS", "BOK", "FABP7", "NDST1", "FLVCR1", "SLC7A11", "BASP1", "ID2", "S100A1", "GNG12", "ANXA3", "RBPJ", "CKB", "BAX", "MTPN", "BMPR1A", "ATP6AP2", "HIF1A", "OXCT1", "ATF5", "SGPL1", "NAGLU", "LRRK2", "AHI1", "AARS", "LRP8", "UQCRQ", "BID", "TWSG1", "RTN4", "COX17")	0
GO_REGULATION_OF_HEMATOPOIETIC_PROGENITOR_CELL_DIFFERENTIATION	0.302458	0.485484	-0.409193	-1.12693	14138	19	c("HMGB2", "HIST1H4D", "ZBTB1", "EIF2AK2", "NOTCH1", "MEF2C", "KDM1A", "GABPA", "SOS1", "NFE2L2", "N4BP2L2")	0
GO_REGULATION_OF_VASCULAR_ENDOTHELIAL_GROWTH_FACTOR_PRODUCTION	0.0009929	0.00811007	0.711892	1.91024	52	20	c("CCL2", "C3AR1", "HPSE", "PTGS2", "ADORA2B", "CCBE1", "IL1A", "HIF1A")	0
GO_PROTEIN_DEGLYCOSYLATION	0.580227	0.729915	0.343029	0.910157	30899	19	c("AGA", "MAN2B2", "EDEM1", "SEL1L", "DERL2", "PARK7", "MAN2C1")	0
GO_RESPONSE_TO_VITAMIN_D	0.0801582	0.201675	0.557071	1.43777	4236	17	c("PTGS2", "SPP1", "TPCN2", "PLA2G4A")	0
GO_TRANSLATIONAL_ELONGATION	0.000373337	0.00370289	0.479947	1.76834	21	102	c("PSTK", "EEF1G", "MRPS28", "MRPS18B", "MRPL39", "MRPL27", "CHCHD1", "MRPS22", "MRPS10", "DAP3", "MRPL45", "MRPL23", "MRPL35", "MRPS7", "AURKAIP1", "EEF1E1", "GFM2", "MRPS18A", "MRPL44", "MRPL46", "MRPL41", "MRPL19", "RPLP1", "MRPL30", "MRPL37", "MRPS14", "GFM1", "GTPBP2", "MRPL3", "MRPL21", "MRPL1", "TUFM", "MRPS27", "MRPL52", "MRPL22", "MRPL54", "MRPL11", "MRPL49", "GADD45GIP1", "MRPL42", "MRP…	0
GO_REGULATION_OF_CELL_SUBSTRATE_ADHESION	0.0057491	0.0298801	0.441028	1.59274	334	90	c("CSF1", "PLAU", "NINJ1", "SDC4", "THBS1", "PTK2", "CD36", "LGALS1", "MMP14", "ARHGAP6", "LIMS1", "ADAM15", "PIK3CB", "HSD17B12", "ITGB1BP1", "FMN1", "ARL2", "VEGFA", "C1QBP", "UTRN", "PTPRJ", "ITGA5", "ARPC2")	0
GO_CYTOKINE_SECRETION	0.285556	0.472096	-0.420653	-1.14348	13403	18	c("TREM1", "NLRC4", "TLR2", "NLRP3", "HMGB1", "FOXP1", "TLR4", "NOTCH1", "TRIM27")	0
GO_POSITIVE_REGULATION_OF_OXIDOREDUCTASE_ACTIVITY	0.474473	0.648407	0.349248	0.986698	25621	25	c("HIF1A", "POR", "GCH1", "ABL2", "TNF", "RIPK3", "FXN", "CALM3", "RFK", "CALM1", "IL1B")	0
GO_ORGANIC_CYCLIC_COMPOUND_CATABOLIC_PROCESS	0.97765	0.99908	-0.178816	-0.797488	34380	275	c("RNASE6", "MBD4", "HMGB2", "DNA2", "PDE4B", "DUT", "SCARB1", "DEDD2", "UNG", "FEN1", "LSM5", "PAN2", "MPG", "DCP1B", "EXOSC2", "PDE7A", "MAGOHB", "CNOT3", "EXOSC8", "DCPS", "ZFP36L2", "PAN3", "HMGB1", "LSM6", "SAMHD1", "NUDT16", "SMG6", "EDC3", "XRN2", "PARN", "PDE4A", "MAGOH", "ENPP1", "EXOSC5", "MLH1", "CNP", "RNASEH2A", "POLR2D", "KPNB1", "KHSRP", "PRPF18", "RPL10A", "ZCCHC6", "TET2", "COMT"…	0
GO_ACTIN_FILAMENT_POLYMERIZATION	0.78355	0.874744	-0.293713	-0.762182	37180	15	c("MSRB2", "ANG", "PREX1")	0
GO_NEUTRAL_LIPID_METABOLIC_PROCESS	0.212674	0.389748	0.379737	1.1918	11769	41	c("SLC22A4", "FABP7", "FABP5", "ACSL4", "CAV1", "PGS1", "AGPAT2", "CAT", "LIPF", "AGPAT5", "MGLL", "LPL", "ABHD2", "LPCAT1", "AGPAT1", "AGPAT4")	0
GO_DEFENSE_RESPONSE_TO_GRAM_POSITIVE_BACTERIUM	0.410503	0.591692	0.363045	1.03425	22231	26	c("NPY", "CD36", "HIST1H2BC", "TNF")	0
GO_RESPONSE_TO_LIPOPROTEIN_PARTICLE	0.0244715	0.0865643	0.648139	1.62244	1285	15	c("CCL2", "CD36", "ITGB2", "CD9", "NPC1", "FCER1G", "CD81")	0
GO_ALPHA_BETA_T_CELL_ACTIVATION	0.591522	0.738073	-0.300894	-0.911867	27083	28	c("BMX", "IL6", "SLAMF6", "HMGB1", "FOXP1", "SEMA4A", "IRF1", "BATF", "FUT7", "ELF4")	0
GO_REGULATION_OF_JNK_CASCADE	0.256098	0.44006	-0.291298	-1.10951	10708	88	c("PLCB1", "PDCD4", "RASSF2", "MAP4K1", "NOD1", "MAP3K5", "MAP4K2", "PER1", "FZD4", "PAK1", "MEN1", "MAP3K4", "MAP3K11", "HMGB1", "TAOK2", "CARD9", "IGF1R", "MAP3K10", "PTK2B", "TLR4", "DUSP22", "GAB1", "DAXX", "TIRAP", "DVL3")	0
GO_CELLULAR_ALDEHYDE_METABOLIC_PROCESS	0.0704241	0.183354	0.433849	1.38812	3925	45	c("ESD", "DERA", "PGD", "AKR1A1", "NDUFAB1", "DBT", "ADH5", "DLD", "ALDH7A1", "GRHPR", "PDXK", "DLAT", "PDHA1", "GCSH", "RPE", "PDHX", "PNKD", "IDH2", "HAGH", "PDHB", "TPI1", "H6PD", "PGM2", "AKR1B10", "RDH11", "PARK7", "OGDH", "ALDH3B1", "TALDO1")	0
GO_DEVELOPMENTAL_PIGMENTATION	0.0504741	0.144865	0.569099	1.50999	2687	19	c("MYO5A", "CD63", "MREG", "ATP6AP2")	0
[truncated: 16,116 more rows]

## Sheet: Cluster 0
pathway	pval	padj	ES	NES	nMoreExtreme	size	leadingEdge	cluster
[truncated: 666 more rows]

## Sheet: Cluster 1
pathway	pval	padj	ES	NES	nMoreExtreme	size	leadingEdge	cluster
[truncated: 112 more rows]

## Sheet: Cluster 2
pathway	pval	padj	ES	NES	nMoreExtreme	size	leadingEdge	cluster
[truncated: 146 more rows]

[truncated: 5 more sheets: Cluster 3, Cluster 4, Cluster 5, Cluster 6, Cluster 7]
