# Supplementary material for: Single cell transcriptomic analysis of murine lung development on hyperoxia-induced damage
Source: Nat Commun. 2021 Mar 10;12:1565. doi: 10.1038/s41467-021-21865-2 (PMC7946947; doi:10.1038/s41467-021-21865-2)
Supplement: Supplementary file 18 — Supplementary Data 15 [file 41467_2021_21865_MOESM18_ESM.xlsx]

## Sheet: lymphoid_subset_markers
Supplementary Data 15. Lymphoid subset markers.
	p_val	avg_logFC	pct.1	pct.2	p_val_adj	cluster	gene
Cd74	0	3.49229	0.986	0.095	0	0	Cd74
Igkc	0	3.2394	0.934	0.058	0	0	Igkc
Ly6d	0	2.7589	0.936	0.055	0	0	Ly6d
Cd79a	0	2.62515	0.97	0.045	0	0	Cd79a
Ms4a1	0	2.61627	0.882	0.02	0	0	Ms4a1
H2-Aa	0	2.60476	0.731	0.043	0	0	H2-Aa
Ighm	0	2.50581	0.995	0.403	0	0	Ighm
Cd79b	0	2.48416	0.965	0.087	0	0	Cd79b
H2-Ab1	0	2.46241	0.737	0.042	0	0	H2-Ab1
Iglc2	0	2.45093	0.631	0.019	0	0	Iglc2
Iglc1	0	2.44864	0.747	0.022	0	0	Iglc1
H2-Eb1	0	2.43315	0.702	0.033	0	0	H2-Eb1
Mef2c	0	2.12479	0.775	0.042	0	0	Mef2c
Ebf1	0	2.05627	0.921	0.05	0	0	Ebf1
Iglc3	0	1.98864	0.706	0.019	0	0	Iglc3
Plac8	0	1.96121	0.739	0.19	0	0	Plac8
Ighd	0	1.71745	0.548	0.025	0	0	Ighd
Fcmr	0	1.65993	0.542	0.009	0	0	Fcmr
Pax5	0	1.60025	0.637	0.025	0	0	Pax5
Mzb1	0	1.56723	0.636	0.038	0	0	Mzb1
Scd1	0	1.52337	0.579	0.043	0	0	Scd1
Napsa	0	1.51928	0.635	0.082	0	0	Napsa
Pou2f2	0	1.47593	0.627	0.109	0	0	Pou2f2
Spib	0	1.43461	0.516	0.026	0	0	Spib
Fcrla	0	1.4297	0.584	0.027	0	0	Fcrla
Siglecg	0	1.40843	0.528	0.021	0	0	Siglecg
Cd37	0	1.40189	0.837	0.392	0	0	Cd37
Syk	0	1.39101	0.58	0.064	0	0	Syk
Bank1	0	1.38436	0.503	0.012	0	0	Bank1
Vpreb3	0	1.3765	0.475	0.033	0	0	Vpreb3
Unc93b1	0	1.34653	0.577	0.061	0	0	Unc93b1
Ralgps2	0	1.32615	0.65	0.163	0	0	Ralgps2
Tnfrsf13c	0	1.27621	0.428	0.018	0	0	Tnfrsf13c
Serp1	0	1.25342	0.839	0.415	0	0	Serp1
Cd19	0	1.24106	0.486	0.021	0	0	Cd19
Cd83	0	1.2347	0.463	0.045	0	0	Cd83
Pkig	0	1.21788	0.512	0.062	0	0	Pkig
Pou2af1	0	1.21779	0.459	0.032	0	0	Pou2af1
H2-DMa	0	1.19237	0.463	0.051	0	0	H2-DMa
H2-Ob	0	1.1756	0.435	0.027	0	0	H2-Ob
Ctsh	0	1.15022	0.464	0.054	0	0	Ctsh
Chst3	0	1.14769	0.379	0.017	0	0	Chst3
Ly86	0	1.11932	0.398	0.013	0	0	Ly86
Lyn	0	1.10476	0.456	0.053	0	0	Lyn
Bcl11a	0	1.10404	0.374	0.014	0	0	Bcl11a
H3f3a	0	0.976633	0.994	0.939	0	0	H3f3a
Ly6e	0	0.885398	0.895	0.602	0	0	Ly6e
Serinc3	1.16574e-306	0.978139	0.829	0.47	2.57628e-302	0	Serinc3
Blnk	1.43266e-299	0.96508	0.376	0.023	3.16619e-295	0	Blnk
Blk	4.3857e-292	0.973296	0.42	0.047	9.69241e-288	0	Blk
Tcf4	4.71581e-286	1.07381	0.483	0.096	1.04219e-281	0	Tcf4
Cd55	1.16106e-284	1.1634	0.527	0.128	2.56595e-280	0	Cd55
Wdfy4	2.01299e-281	0.913864	0.338	0.016	4.4487e-277	0	Wdfy4
Cd22	4.60739e-279	0.979438	0.315	0.008	1.01823e-274	0	Cd22
Cd180	2.74612e-274	0.94464	0.31	0.008	6.06894e-270	0	Cd180
Dok3	1.6178e-273	0.922057	0.352	0.024	3.57534e-269	0	Dok3
Pld4	3.14814e-267	0.955877	0.32	0.015	6.95738e-263	0	Pld4
Cd24a	8.51032e-267	1.08574	0.46	0.087	1.88078e-262	0	Cd24a
Gga2	1.21401e-263	0.978278	0.354	0.033	2.68296e-259	0	Gga2
Rnase6	5.56173e-261	0.919744	0.306	0.012	1.22914e-256	0	Rnase6
Arhgap17	1.09138e-247	1.01776	0.584	0.219	2.41196e-243	0	Arhgap17
H2-DMb2	1.2957e-245	0.800783	0.275	0.005	2.86351e-241	0	H2-DMb2
Cxcr5	2.4762e-229	0.803779	0.281	0.013	5.47241e-225	0	Cxcr5
Fgd2	2.71333e-222	0.781697	0.258	0.007	5.99646e-218	0	Fgd2
Cybb	9.13414e-221	0.893601	0.307	0.028	2.01864e-216	0	Cybb
Smim14	4.34669e-219	0.947011	0.619	0.286	9.60619e-215	0	Smim14
Ncf1	4.01065e-218	0.796663	0.295	0.024	8.86354e-214	0	Ncf1
Swap70	1.87312e-215	0.965873	0.442	0.115	4.13959e-211	0	Swap70
Ptpn6	5.5374e-212	1.02153	0.517	0.19	1.22376e-207	0	Ptpn6
Apobec3	5.98659e-212	0.919851	0.669	0.356	1.32304e-207	0	Apobec3
Fth1	3.80194e-209	0.516597	0.985	0.977	8.40228e-205	0	Fth1
Gdi2	4.7191e-206	0.838314	0.737	0.528	1.04292e-201	0	Gdi2
Rilpl2	3.40661e-205	1.09746	0.526	0.216	7.5286e-201	0	Rilpl2
Fam43a	5.64641e-204	0.765442	0.263	0.016	1.24786e-199	0	Fam43a
Fam129c	1.21961e-202	0.838327	0.291	0.027	2.69533e-198	0	Fam129c
Cd72	1.93953e-200	0.944756	0.309	0.038	4.28636e-196	0	Cd72
Ctsz	1.15214e-199	0.939536	0.496	0.182	2.54624e-195	0	Ctsz
Erp29	4.02947e-199	0.912801	0.614	0.339	8.90512e-195	0	Erp29
Sdc4	2.49026e-197	1.00071	0.386	0.084	5.50348e-193	0	Sdc4
Snn	1.03874e-193	0.7332	0.272	0.023	2.29561e-189	0	Snn
Gm30211	4.4806e-192	0.895985	0.25	0.014	9.90212e-188	0	Gm30211
Aldh2	3.20969e-180	0.805829	0.415	0.118	7.09341e-176	0	Aldh2
Cecr2	4.59093e-178	0.618512	0.277	0.03	1.0146e-173	0	Cecr2
Foxp1	2.30589e-173	0.641568	0.873	0.713	5.09602e-169	0	Foxp1
Gm31243	8.71783e-171	0.658127	0.195	0.003	1.92664e-166	0	Gm31243
Btla	2.22935e-170	0.822521	0.34	0.073	4.92687e-166	0	Btla
Txndc16	4.79739e-170	0.792389	0.316	0.059	1.06022e-165	0	Txndc16
2001-03-01	1.20023e-167	0.668628	0.2	0.006	2.6525e-163	0	2001-03-01
Pold4	2.5706e-167	0.886761	0.55	0.265	5.68103e-163	0	Pold4
Spi1	2.83896e-167	0.598756	0.234	0.019	6.2741e-163	0	Spi1
Btk	9.51274e-161	0.555584	0.198	0.007	2.10231e-156	0	Btk
A630001G21Rik	1.0202e-160	0.796369	0.36	0.094	2.25464e-156	0	A630001G21Rik
B3gnt5	1.57525e-160	0.742225	0.227	0.019	3.48131e-156	0	B3gnt5
Bhlhe41	4.6489e-160	0.585795	0.198	0.008	1.02741e-155	0	Bhlhe41
Hvcn1	3.36867e-159	0.884104	0.342	0.084	7.44476e-155	0	Hvcn1
Snx5	7.63168e-157	0.876438	0.565	0.309	1.6866e-152	0	Snx5
Pafah1b3	2.46833e-155	0.729235	0.349	0.086	5.45501e-151	0	Pafah1b3
Lmo2	1.02536e-153	0.628505	0.208	0.014	2.26605e-149	0	Lmo2
Rel	1.01638e-151	0.825694	0.607	0.353	2.24621e-147	0	Rel
Lyl1	3.3605e-150	0.544072	0.188	0.008	7.4267e-146	0	Lyl1
Fchsd2	6.15792e-149	0.858254	0.389	0.125	1.3609e-144	0	Fchsd2
Fcrl1	2.20796e-147	0.61379	0.185	0.008	4.87959e-143	0	Fcrl1
Plcg2	1.35943e-146	0.646451	0.238	0.031	3.00434e-142	0	Plcg2
Snx30	2.6399e-145	0.662673	0.258	0.041	5.83418e-141	0	Snx30
Ncf4	1.08945e-144	0.774092	0.411	0.149	2.40769e-140	0	Ncf4
Snx2	3.01616e-142	0.778401	0.482	0.218	6.66572e-138	0	Snx2
Tnfrsf13b	4.11996e-142	0.758886	0.348	0.1	9.10512e-138	0	Tnfrsf13b
Irf4	1.40816e-141	0.714943	0.261	0.044	3.11203e-137	0	Irf4
Cyba	4.05283e-141	0.559412	0.811	0.677	8.95677e-137	0	Cyba
H2-Oa	1.08423e-140	0.702798	0.292	0.065	2.39616e-136	0	H2-Oa
Ero1lb	2.00494e-138	0.68665	0.25	0.042	4.43091e-134	0	Ero1lb
Arpc5l	1.06059e-134	0.777623	0.615	0.399	2.3439e-130	0	Arpc5l
Bcar3	2.45317e-133	0.536232	0.169	0.007	5.4215e-129	0	Bcar3
Irf5	1.09196e-132	0.575584	0.212	0.026	2.41323e-128	0	Irf5
Ptprj	6.38466e-132	0.655347	0.234	0.037	1.41101e-127	0	Ptprj
Srpk3	4.7653e-130	0.565458	0.154	0.003	1.05313e-125	0	Srpk3
Plekho1	4.94991e-128	0.651547	0.296	0.072	1.09393e-123	0	Plekho1
Ncf2	2.54765e-126	0.561958	0.208	0.027	5.6303e-122	0	Ncf2
Slc15a4	1.35424e-125	0.650845	0.239	0.043	2.99287e-121	0	Slc15a4
Cd86	2.2406e-125	0.531202	0.206	0.026	4.95173e-121	0	Cd86
Tmem163	4.61952e-124	0.544422	0.203	0.026	1.02091e-119	0	Tmem163
Ppp3ca	5.25468e-123	0.790672	0.54	0.302	1.16129e-118	0	Ppp3ca
Irf8	4.43923e-121	0.632046	0.374	0.125	9.8107e-117	0	Irf8
Ptp4a3	2.87286e-120	0.73941	0.438	0.195	6.34901e-116	0	Ptp4a3
Prkcd	5.87724e-120	0.769725	0.38	0.144	1.29887e-115	0	Prkcd
Gns	7.3122e-120	0.617977	0.248	0.051	1.616e-115	0	Gns
Lat2	1.13347e-119	0.613052	0.246	0.051	2.50497e-115	0	Lat2
Ctss	3.05512e-119	0.699006	0.451	0.204	6.75182e-115	0	Ctss
Sh3bp5	1.56343e-118	0.695793	0.451	0.203	3.45518e-114	0	Sh3bp5
Zeb2	2.92689e-118	0.71117	0.306	0.086	6.46843e-114	0	Zeb2
Capg	6.97863e-118	0.643303	0.442	0.188	1.54228e-113	0	Capg
Stk17b	2.9638e-115	0.542109	0.898	0.855	6.55001e-111	0	Stk17b
Dusp2	8.09343e-115	0.879751	0.548	0.309	1.78865e-110	0	Dusp2
Mtss1	1.88436e-113	0.733891	0.393	0.156	4.16443e-109	0	Mtss1
Fcer2a	2.90698e-113	0.629465	0.131	0.002	6.42443e-109	0	Fcer2a
Sh2b3	7.91904e-113	0.685879	0.281	0.077	1.75011e-108	0	Sh2b3
Trim7	2.54838e-112	0.522871	0.141	0.005	5.63191e-108	0	Trim7
Dennd5b	2.02885e-109	0.572013	0.15	0.01	4.48377e-105	0	Dennd5b
Cd38	4.00749e-109	0.527472	0.204	0.033	8.85655e-105	0	Cd38
Sema4b	8.19582e-109	0.651212	0.237	0.052	1.81128e-104	0	Sema4b
Rubcn	6.13826e-108	0.578406	0.184	0.025	1.35656e-103	0	Rubcn
Plk2	8.8735e-107	0.781631	0.246	0.06	1.96104e-102	0	Plk2
Myo1c	4.74563e-106	0.549336	0.188	0.028	1.04878e-101	0	Myo1c
Lpgat1	2.15267e-105	0.596747	0.246	0.06	4.7574e-101	0	Lpgat1
Prkcb	4.64595e-105	0.648431	0.473	0.239	1.02676e-100	0	Prkcb
Pml	3.31441e-102	0.589944	0.249	0.063	7.32485e-98	0	Pml
Camk2d	1.14529e-101	0.674147	0.487	0.265	2.53109e-97	0	Camk2d
Trp53i11	2.12056e-101	0.665798	0.295	0.096	4.68643e-97	0	Trp53i11
Inpp5d	1.51013e-96	0.666829	0.429	0.214	3.33739e-92	0	Inpp5d
Atp6v0b	1.81735e-96	0.655208	0.518	0.316	4.01634e-92	0	Atp6v0b
Chchd10	2.03673e-95	0.714079	0.407	0.192	4.50116e-91	0	Chchd10
Hck	5.6483e-95	0.535773	0.133	0.009	1.24828e-90	0	Hck
Map3k1	3.88345e-93	0.650534	0.532	0.332	8.58243e-89	0	Map3k1
Med13	1.41244e-91	0.666229	0.481	0.274	3.12149e-87	0	Med13
Tcf3	1.44588e-90	0.648411	0.402	0.196	3.19539e-86	0	Tcf3
Nrros	9.53886e-87	0.577503	0.231	0.066	2.10809e-82	0	Nrros
Snx29	3.92676e-86	0.568378	0.188	0.04	8.67814e-82	0	Snx29
Strbp	5.66559e-86	0.615133	0.334	0.14	1.2521e-81	0	Strbp
Prkce	1.31002e-83	0.538004	0.191	0.043	2.89515e-79	0	Prkce
Blvrb	1.36922e-81	0.530875	0.239	0.074	3.02598e-77	0	Blvrb
Cmtm7	4.67688e-81	0.58739	0.455	0.255	1.03359e-76	0	Cmtm7
Pxk	4.82429e-81	0.681913	0.319	0.138	1.06617e-76	0	Pxk
Tmod3	3.15547e-79	0.636581	0.533	0.368	6.97359e-75	0	Tmod3
Gm20696	3.28423e-78	0.585187	0.25	0.084	7.25814e-74	0	Gm20696
Iqsec1	4.87168e-78	0.512469	0.241	0.078	1.07664e-73	0	Iqsec1
Serpinb1a	2.06085e-77	0.583428	0.258	0.089	4.55448e-73	0	Serpinb1a
Zfp318	2.56133e-77	0.596882	0.206	0.057	5.66055e-73	0	Zfp318
Dgkd	3.65693e-76	0.598743	0.492	0.301	8.08181e-72	0	Dgkd
Plaur	6.96296e-76	0.594651	0.219	0.067	1.53881e-71	0	Plaur
Cerk	1.67532e-74	0.642118	0.329	0.152	3.70246e-70	0	Cerk
Plekha2	1.88007e-73	0.612288	0.396	0.213	4.15495e-69	0	Plekha2
Pgap1	4.53909e-72	0.645167	0.239	0.082	1.00314e-67	0	Pgap1
Zfp706	1.42928e-71	0.552046	0.562	0.431	3.1587e-67	0	Zfp706
Egr3	1.22529e-69	0.526846	0.146	0.028	2.70788e-65	0	Egr3
Pten	8.88623e-69	0.625002	0.478	0.312	1.96386e-64	0	Pten
Tmem131l	1.18138e-68	0.547358	0.319	0.146	2.61084e-64	0	Tmem131l
Dmxl1	1.57588e-67	0.635025	0.347	0.179	3.48269e-63	0	Dmxl1
Psap	1.35207e-66	0.528361	0.59	0.469	2.98808e-62	0	Psap
Map4k1	4.37211e-66	0.515954	0.239	0.089	9.66237e-62	0	Map4k1
Ctso	1.12234e-65	0.516094	0.255	0.1	2.48038e-61	0	Ctso
Tpd52	1.6681e-64	0.520306	0.257	0.103	3.6865e-60	0	Tpd52
Lmbrd1	1.17061e-63	0.505729	0.252	0.1	2.58706e-59	0	Lmbrd1
Cst3	4.63301e-63	0.606173	0.517	0.374	1.02389e-58	0	Cst3
Grb2	1.98141e-60	0.534605	0.482	0.338	4.37892e-56	0	Grb2
Tsc22d3	7.45434e-59	0.582105	0.584	0.441	1.64741e-54	0	Tsc22d3
Slc12a6	9.64788e-59	0.522112	0.335	0.172	2.13218e-54	0	Slc12a6
Treml2	1.29798e-58	0.548721	0.245	0.101	2.86854e-54	0	Treml2
Hip1r	3.00656e-58	0.535448	0.287	0.138	6.6445e-54	0	Hip1r
Parp1	3.63615e-56	0.528266	0.33	0.178	8.0359e-52	0	Parp1
Vars	2.83637e-55	0.540078	0.353	0.202	6.26837e-51	0	Vars
Trim25	2.15167e-53	0.51403	0.326	0.172	4.75519e-49	0	Trim25
Lrmp	3.18711e-51	0.595306	0.348	0.205	7.04352e-47	0	Lrmp
Stap1	4.75696e-51	0.53441	0.23	0.099	1.05129e-46	0	Stap1
Limd1	9.48082e-51	0.52378	0.376	0.229	2.09526e-46	0	Limd1
Mtpn	7.27157e-49	0.526394	0.43	0.297	1.60702e-44	0	Mtpn
Birc3	2.13412e-46	0.516601	0.362	0.22	4.7164e-42	0	Birc3
Cib1	2.43318e-44	0.553433	0.338	0.208	5.37732e-40	0	Cib1
Gpr171	2.11842e-43	0.522053	0.272	0.145	4.6817e-39	0	Gpr171
Tmem123	9.75781e-40	0.524642	0.367	0.244	2.15648e-35	0	Tmem123
Apoe	3.8605e-29	0.805047	0.206	0.114	8.53171e-25	0	Apoe
Tcf7	0	1.4031	0.866	0.248	0	1	Tcf7
Igfbp4	0	1.33169	0.5	0.083	0	1	Igfbp4
Ms4a6b	0	1.32133	0.8	0.244	0	1	Ms4a6b
Lef1	0	1.30561	0.819	0.247	0	1	Lef1
Dusp10	0	1.19854	0.666	0.177	0	1	Dusp10
Satb1	0	1.14069	0.955	0.546	0	1	Satb1
Ms4a4b	0	1.12249	0.898	0.324	0	1	Ms4a4b
Fyb	0	1.11442	0.785	0.27	0	1	Fyb
Bcl11b	0	1.0755	0.69	0.218	0	1	Bcl11b
Cd3d	0	1.06554	0.899	0.294	0	1	Cd3d
Trbc2	0	1.00488	0.921	0.385	0	1	Trbc2
Rpl12	0	0.523038	0.996	0.986	0	1	Rpl12
Cd3g	8.81093e-302	0.898513	0.853	0.354	1.94721e-297	1	Cd3g
Rgs10	5.47028e-300	1.14771	0.631	0.192	1.20893e-295	1	Rgs10
Cd28	3.91038e-287	1.00602	0.683	0.23	8.64194e-283	1	Cd28
Trac	2.60363e-282	0.997816	0.621	0.179	5.75402e-278	1	Trac
Cd4	8.50614e-274	0.841592	0.398	0.048	1.87986e-269	1	Cd4
Rpl5	1.5201e-273	0.50877	0.994	0.955	3.35942e-269	1	Rpl5
Actn1	4.0098e-273	0.992905	0.54	0.133	8.86166e-269	1	Actn1
Rps29	4.13927e-263	0.519879	0.992	0.95	9.14778e-259	1	Rps29
Tmsb10	1.90335e-259	0.562059	0.987	0.919	4.20641e-255	1	Tmsb10
Vps37b	8.8336e-228	0.750121	0.914	0.599	1.95223e-223	1	Vps37b
Slfn1	1.97612e-222	0.793446	0.319	0.037	4.36722e-218	1	Slfn1
Dgka	1.82302e-214	0.86368	0.594	0.224	4.02887e-210	1	Dgka
Smc4	5.25508e-209	0.945889	0.74	0.385	1.16137e-204	1	Smc4
Itm2a	5.51948e-204	0.979788	0.412	0.097	1.2198e-199	1	Itm2a
Atp1b3	1.41311e-200	0.823706	0.703	0.358	3.12297e-196	1	Atp1b3
Emb	1.26469e-181	0.593712	0.848	0.429	2.79496e-177	1	Emb
Txk	3.69175e-180	0.7434	0.647	0.287	8.15877e-176	1	Txk
Gimap6	1.76638e-178	0.702644	0.841	0.594	3.9037e-174	1	Gimap6
Il7r	1.58933e-174	0.757036	0.622	0.255	3.51242e-170	1	Il7r
Skap1	3.75282e-173	0.710044	0.668	0.314	8.29373e-169	1	Skap1
Dapl1	1.21172e-170	0.876103	0.253	0.028	2.6779e-166	1	Dapl1
S1pr1	3.23348e-169	0.769488	0.68	0.35	7.14599e-165	1	S1pr1
Cd3e	1.28173e-165	0.699686	0.53	0.198	2.83263e-161	1	Cd3e
Nsg2	4.18684e-164	0.655528	0.347	0.077	9.25291e-160	1	Nsg2
Il6ra	3.95425e-160	0.767701	0.414	0.124	8.7389e-156	1	Il6ra
Saraf	1.61571e-157	0.738818	0.635	0.327	3.57071e-153	1	Saraf
Inpp4b	1.51476e-155	0.758646	0.46	0.16	3.34761e-151	1	Inpp4b
Crlf3	5.23493e-153	0.750027	0.682	0.39	1.15692e-148	1	Crlf3
Lat	1.98371e-151	0.734863	0.515	0.21	4.384e-147	1	Lat
Prkcq	2.48431e-151	0.731702	0.453	0.163	5.49032e-147	1	Prkcq
Itk	6.0011e-151	0.696726	0.581	0.265	1.32624e-146	1	Itk
Trib2	1.29488e-149	0.738626	0.377	0.104	2.86169e-145	1	Trib2
Trat1	2.57771e-145	0.641505	0.26	0.043	5.69675e-141	1	Trat1
Smad7	9.52858e-141	0.682335	0.64	0.34	2.10582e-136	1	Smad7
Pdlim4	4.20338e-140	0.531437	0.179	0.012	9.28946e-136	1	Pdlim4
Fxyd5	6.47821e-138	0.568411	0.752	0.428	1.43168e-133	1	Fxyd5
Vipr1	2.56085e-134	0.54685	0.202	0.023	5.65947e-130	1	Vipr1
Ablim1	5.45681e-134	0.61467	0.765	0.507	1.20595e-129	1	Ablim1
Rflnb	4.30754e-133	0.714353	0.327	0.086	9.51966e-129	1	Rflnb
St8sia6	2.99151e-131	0.667911	0.227	0.036	6.61124e-127	1	St8sia6
Bcl2	2.96991e-130	0.8347	0.569	0.298	6.56349e-126	1	Bcl2
Klf2	1.65412e-127	0.60385	0.843	0.576	3.65561e-123	1	Klf2
Trbc1	1.09832e-125	0.865938	0.586	0.305	2.42728e-121	1	Trbc1
Kif1b	2.22876e-125	0.704598	0.357	0.113	4.92556e-121	1	Kif1b
Tdrp	4.00485e-123	0.541316	0.252	0.049	8.85073e-119	1	Tdrp
Cd247	1.34158e-122	0.636692	0.425	0.162	2.96488e-118	1	Cd247
Klf3	1.44058e-122	0.665115	0.653	0.372	3.18368e-118	1	Klf3
Gimap3	1.05851e-119	0.655111	0.587	0.313	2.33931e-115	1	Gimap3
Pde4d	7.18016e-119	0.638649	0.344	0.112	1.58681e-114	1	Pde4d
Npc2	1.2242e-118	0.575398	0.739	0.527	2.70549e-114	1	Npc2
Rgcc	1.36599e-117	0.672091	0.529	0.252	3.01883e-113	1	Rgcc
Zc3hav1	1.724e-116	0.557271	0.743	0.487	3.81005e-112	1	Zc3hav1
Znrf1	3.53831e-116	0.654623	0.441	0.184	7.81966e-112	1	Znrf1
Grap2	2.48134e-113	0.629063	0.468	0.209	5.48377e-109	1	Grap2
Camk4	4.71701e-111	0.639637	0.392	0.152	1.04246e-106	1	Camk4
Tesc	7.80855e-110	0.583913	0.284	0.079	1.72569e-105	1	Tesc
Tecpr1	1.04224e-107	0.646518	0.566	0.308	2.30336e-103	1	Tecpr1
Faah	1.49075e-105	0.688681	0.362	0.14	3.29456e-101	1	Faah
Tubb2a	4.80945e-104	0.799605	0.334	0.117	1.06289e-99	1	Tubb2a
Rapgef6	4.62823e-100	0.603484	0.685	0.473	1.02284e-95	1	Rapgef6
Ly6c1	3.26008e-99	0.516105	0.149	0.016	7.20477e-95	1	Ly6c1
Ikbke	1.48876e-98	0.557599	0.266	0.075	3.29017e-94	1	Ikbke
Ranbp10	1.13354e-93	0.55726	0.315	0.11	2.50512e-89	1	Ranbp10
Gramd3	1.86999e-93	0.528968	0.613	0.362	4.13268e-89	1	Gramd3
Arhgap31	1.99526e-91	0.576964	0.364	0.144	4.40953e-87	1	Arhgap31
Gm2682	1.34874e-88	0.555295	0.316	0.117	2.98072e-84	1	Gm2682
Nsd3	1.39591e-88	0.545971	0.668	0.472	3.08496e-84	1	Nsd3
Galnt6	6.18775e-88	0.534701	0.281	0.094	1.36749e-83	1	Galnt6
Tmem64	6.92574e-84	0.5865	0.401	0.183	1.53059e-79	1	Tmem64
Klf13	5.80264e-83	0.526657	0.649	0.445	1.28238e-78	1	Klf13
Lck	2.0669e-82	0.540032	0.468	0.247	4.56784e-78	1	Lck
Frat2	2.27046e-82	0.531375	0.438	0.212	5.01772e-78	1	Frat2
Itga6	5.16879e-82	0.585264	0.291	0.105	1.1423e-77	1	Itga6
Utrn	1.55046e-81	0.581513	0.447	0.234	3.42651e-77	1	Utrn
Phf20l1	3.59611e-81	0.53531	0.565	0.351	7.94741e-77	1	Phf20l1
Cep97	1.31744e-79	0.553123	0.283	0.103	2.91154e-75	1	Cep97
Ppm1h	2.23656e-78	0.538707	0.291	0.111	4.9428e-74	1	Ppm1h
Chd3	2.43322e-78	0.56588	0.429	0.218	5.37742e-74	1	Chd3
Fyn	3.24078e-78	0.546913	0.451	0.242	7.16213e-74	1	Fyn
Leprotl1	8.70703e-75	0.525164	0.49	0.288	1.92425e-70	1	Leprotl1
Srpk1	1.92075e-74	0.537014	0.499	0.307	4.24486e-70	1	Srpk1
Cd6	4.8798e-72	0.517677	0.239	0.08	1.07844e-67	1	Cd6
Selenop	3.68825e-67	0.538637	0.359	0.171	8.15103e-63	1	Selenop
Fam105a	4.14209e-66	0.528228	0.331	0.159	9.15401e-62	1	Fam105a
Mllt3	3.0104e-65	0.529134	0.295	0.129	6.65298e-61	1	Mllt3
Setd1b	1.48518e-62	0.528829	0.344	0.169	3.28224e-58	1	Setd1b
Cd5	6.00639e-62	0.587546	0.274	0.115	1.32741e-57	1	Cd5
Gimap9	3.87274e-52	0.500468	0.42	0.257	8.55876e-48	1	Gimap9
Cd8b1	0	1.44029	0.584	0.04	0	2	Cd8b1
Klrd1	0	1.27585	0.645	0.092	0	2	Klrd1
Cd8a	0	1.08423	0.487	0.023	0	2	Cd8a
Nkg7	0	1.04818	0.725	0.107	0	2	Nkg7
Ly6c2	3.19142e-189	1.01083	0.359	0.044	7.05304e-185	2	Ly6c2
Fam241a	2.80117e-180	0.901343	0.485	0.098	6.19059e-176	2	Fam241a
Ctsw	1.77309e-139	0.691901	0.52	0.135	3.91853e-135	2	Ctsw
Il2rb	1.62945e-138	0.841534	0.598	0.179	3.60108e-134	2	Il2rb
Ccl5	8.6304e-130	0.963482	0.433	0.098	1.90732e-125	2	Ccl5
Sidt1	9.12388e-123	0.671569	0.374	0.08	2.01638e-118	2	Sidt1
Ms4a4b1	3.97368e-115	0.617493	0.922	0.432	8.78182e-111	2	Ms4a4b
Cd3d1	1.1499e-114	0.678197	0.875	0.413	2.54127e-110	2	Cd3d
Ptpn22	1.13311e-110	0.732119	0.592	0.221	2.50418e-106	2	Ptpn22
Dnajc15	4.47362e-110	0.69664	0.658	0.273	9.8867e-106	2	Dnajc15
Epsti1	1.35133e-107	0.712105	0.687	0.299	2.98645e-103	2	Epsti1
Cd7	6.29439e-99	0.650501	0.355	0.085	1.39106e-94	2	Cd7
Emb1	3.1033e-94	0.667461	0.88	0.506	6.8583e-90	2	Emb
Hcst	6.90189e-88	0.614014	0.748	0.376	1.52532e-83	2	Hcst
Selplg	1.05684e-79	0.564357	0.729	0.368	2.33562e-75	2	Selplg
Thy1	1.03002e-76	0.543219	0.567	0.234	2.27634e-72	2	Thy1
Zfp36l2	3.94364e-74	0.539801	0.905	0.621	8.71545e-70	2	Zfp36l2
Arl4c	1.29638e-73	0.578699	0.495	0.194	2.86499e-69	2	Arl4c
Ikzf2	7.68181e-69	0.729354	0.403	0.142	1.69768e-64	2	Ikzf2
Gramd31	3.89509e-64	0.531209	0.725	0.395	8.60815e-60	2	Gramd3
Cd27	2.56717e-58	0.507551	0.433	0.174	5.67345e-54	2	Cd27
H2-Q7	5.12712e-51	0.516382	0.515	0.246	1.13309e-46	2	H2-Q7
Gm26917	2.23731e-35	0.645547	0.656	0.44	4.94445e-31	2	Gm26917
Gzma	0	3.38503	0.743	0.033	0	3	Gzma
Ccl51	0	2.87469	0.827	0.084	0	3	Ccl5
Tyrobp	0	2.50347	0.895	0.127	0	3	Tyrobp
Fcer1g	0	2.41487	0.959	0.076	0	3	Fcer1g
AW112010	0	2.37236	0.957	0.196	0	3	AW112010
Xcl1	0	2.29277	0.525	0.013	0	3	Xcl1
Nkg71	0	2.06876	0.902	0.124	0	3	Nkg7
Serpinb6b	0	1.80862	0.755	0.064	0	3	Serpinb6b
Klrd11	0	1.7994	0.816	0.106	0	3	Klrd1
Il2rb1	0	1.77495	0.932	0.174	0	3	Il2rb
Serpinb9	0	1.7537	0.75	0.044	0	3	Serpinb9
Klrk1	0	1.73989	0.775	0.022	0	3	Klrk1
Car2	0	1.69182	0.723	0.037	0	3	Car2
Spry2	0	1.52706	0.72	0.051	0	3	Spry2
Klre1	0	1.51443	0.561	0.012	0	3	Klre1
Klrb1b	0	1.51037	0.668	0.006	0	3	Klrb1b
Ctsw1	0	1.45147	0.811	0.131	0	3	Ctsw
Klrb1c	0	1.41033	0.63	0.013	0	3	Klrb1c
Ncr1	0	1.38618	0.609	0.003	0	3	Ncr1
Il18rap	0	1.25204	0.67	0.068	0	3	Il18rap
Sytl3	0	1.12086	0.575	0.048	0	3	Sytl3
Prf1	0	1.0776	0.393	0.015	0	3	Prf1
Klrc1	0	1.01448	0.43	0.012	0	3	Klrc1
Klrc2	0	0.969412	0.42	0.013	0	3	Klrc2
Klri2	0	0.826394	0.27	0.002	0	3	Klri2
Ifng	1.5012e-294	1.54605	0.47	0.032	3.31765e-290	3	Ifng
Ccr5	5.71225e-293	1.06664	0.491	0.037	1.26241e-288	3	Ccr5
Sulf2	4.56948e-292	0.619378	0.316	0.008	1.00985e-287	3	Sulf2
Klrb1f	4.15798e-282	0.716529	0.332	0.011	9.18915e-278	3	Klrb1f
Il18r1	6.54492e-270	1.11835	0.609	0.072	1.44643e-265	3	Il18r1
Neurl3	7.8086e-231	1.2626	0.814	0.176	1.7257e-226	3	Neurl3
Klrb1a	2.4621e-229	0.537276	0.2	0.002	5.44124e-225	3	Klrb1a
Fasl	1.64351e-228	0.681756	0.311	0.015	3.63215e-224	3	Fasl
Itgax	8.23422e-228	0.649618	0.266	0.009	1.81976e-223	3	Itgax
Gzmb	3.27533e-216	1.23296	0.359	0.025	7.23848e-212	3	Gzmb
Tbx21	1.03964e-214	0.761735	0.341	0.023	2.29761e-210	3	Tbx21
Cd160	7.38289e-213	0.819896	0.405	0.036	1.63162e-208	3	Cd160
Samd3	2.12098e-211	0.619107	0.298	0.015	4.68737e-207	3	Samd3
Fcgr3	6.47969e-210	0.612785	0.289	0.014	1.43201e-205	3	Fcgr3
Anxa2	1.18911e-208	1.27594	0.745	0.169	2.62793e-204	3	Anxa2
Ccr2	2.28594e-206	1.07892	0.593	0.089	5.05194e-202	3	Ccr2
Bhlhe40	8.02558e-197	1.15692	0.693	0.138	1.77365e-192	3	Bhlhe40
Cd71	9.8944e-192	1.06698	0.545	0.084	2.18666e-187	3	Cd7
AC163354.1	1.5021e-186	0.639473	0.225	0.008	3.31965e-182	3	AC163354.1
Eomes	1.07964e-184	0.663447	0.268	0.015	2.38601e-180	3	Eomes
Rgs1	2.22886e-182	1.45207	0.741	0.178	4.92579e-178	3	Rgs1
Arsb	4.76941e-182	0.759996	0.402	0.044	1.05404e-177	3	Arsb
Nrgn	4.52011e-181	0.971918	0.295	0.02	9.98943e-177	3	Nrgn
Ccl4	2.69369e-180	1.924	0.345	0.031	5.95306e-176	3	Ccl4
Anxa1	1.82888e-163	0.880998	0.457	0.067	4.04183e-159	3	Anxa1
Nrarp	1.57511e-157	0.618265	0.282	0.022	3.48099e-153	3	Nrarp
Ccl3	1.87263e-155	1.3469	0.289	0.024	4.13851e-151	3	Ccl3
Itgb1	3.33783e-154	1.01494	0.709	0.191	7.37659e-150	3	Itgb1
Pglyrp1	6.56651e-151	0.75764	0.427	0.063	1.4512e-146	3	Pglyrp1
H2-Q6	1.33343e-149	0.937671	0.525	0.099	2.94689e-145	3	H2-Q6
Efhd2	9.15543e-146	0.881053	0.616	0.149	2.02335e-141	3	Efhd2
Ctla2a	2.80162e-145	1.1518	0.618	0.143	6.19159e-141	3	Ctla2a
Qrfp	4.09484e-144	0.579005	0.277	0.024	9.0496e-140	3	Qrfp
Lgals1	1.81329e-141	1.12828	0.891	0.386	4.00736e-137	3	Lgals1
Serpina3g	4.22288e-141	0.670001	0.273	0.024	9.33255e-137	3	Serpina3g
Metrnl	1.63027e-139	0.500456	0.252	0.02	3.6029e-135	3	Metrnl
H2-Q71	6.68471e-135	1.07695	0.75	0.241	1.47732e-130	3	H2-Q7
Irf81	2.27766e-132	1.20525	0.668	0.185	5.03363e-128	3	Irf8
Nr4a2	1.88313e-129	0.897139	0.575	0.135	4.16173e-125	3	Nr4a2
Nabp1	3.51603e-121	0.952924	0.62	0.173	7.77042e-117	3	Nabp1
Sh2d2a	1.55163e-116	0.943696	0.67	0.217	3.42911e-112	3	Sh2d2a
Itga2	3.72836e-116	0.513593	0.243	0.024	8.23968e-112	3	Itga2
Id2	1.30489e-114	0.91482	0.634	0.184	2.8838e-110	3	Id2
Ifngr1	3.19408e-114	0.970511	0.902	0.468	7.05891e-110	3	Ifngr1
Stat4	5.91325e-112	0.782264	0.559	0.146	1.30683e-107	3	Stat4
Dok2	1.26909e-111	0.752098	0.518	0.126	2.80468e-107	3	Dok2
Ier5l	6.85804e-106	0.727032	0.318	0.049	1.51563e-101	3	Ier5l
Chsy1	8.16802e-104	0.642527	0.407	0.082	1.80513e-99	3	Chsy1
Ugcg	1.31273e-103	0.940511	0.839	0.397	2.90112e-99	3	Ugcg
H2afz	9.69566e-102	0.86625	0.961	0.703	2.14274e-97	3	H2afz
Gem	2.59002e-101	1.05714	0.541	0.154	5.72395e-97	3	Gem
Zyx	7.31054e-100	0.741763	0.605	0.183	1.61563e-95	3	Zyx
Ahnak	3.04023e-98	0.762104	0.818	0.328	6.71892e-94	3	Ahnak
Ctsd	3.02002e-95	0.803428	0.802	0.357	6.67424e-91	3	Ctsd
Gm19585	3.26012e-95	0.512115	0.298	0.047	7.20487e-91	3	Gm19585
Itga1	6.77584e-95	0.53621	0.225	0.026	1.49746e-90	3	Itga1
S100a6	1.418e-92	0.747954	0.736	0.275	3.13378e-88	3	S100a6
1700025G04Rik	3.15355e-91	0.507455	0.307	0.052	6.96934e-87	3	1700025G04Rik
S100a10	3.10272e-90	0.721255	0.925	0.604	6.85701e-86	3	S100a10
Nudt4	4.25972e-89	0.673795	0.498	0.139	9.41398e-85	3	Nudt4
Pde2a	5.15287e-89	0.522011	0.266	0.039	1.13878e-84	3	Pde2a
Plek	8.09997e-89	0.637813	0.416	0.096	1.79009e-84	3	Plek
Tnfrsf9	3.70524e-87	0.501558	0.205	0.023	8.18858e-83	3	Tnfrsf9
Gzmc	7.88197e-87	1.04941	0.102	0.003	1.74192e-82	3	Gzmc
Ptpn221	8.71107e-87	0.725157	0.652	0.235	1.92515e-82	3	Ptpn22
Dgat1	1.44306e-85	0.735652	0.391	0.09	3.18916e-81	3	Dgat1
Litaf	9.17283e-85	0.587535	0.461	0.118	2.0272e-80	3	Litaf
H2-K1	9.79497e-85	0.638368	0.991	0.864	2.16469e-80	3	H2-K1
Osbpl3	2.39301e-83	0.509999	0.343	0.07	5.28854e-79	3	Osbpl3
Runx3	3.5791e-83	0.708846	0.584	0.196	7.90981e-79	3	Runx3
Socs2	8.00504e-82	0.618177	0.325	0.065	1.76911e-77	3	Socs2
Traf1	4.46601e-81	0.804671	0.466	0.13	9.86987e-77	3	Traf1
Zfp512	1.53917e-80	0.548404	0.32	0.064	3.40156e-76	3	Zfp512
H2-D1	1.75851e-79	0.579653	0.995	0.884	3.88631e-75	3	H2-D1
Cebpb	9.01331e-78	0.933709	0.72	0.32	1.99194e-73	3	Cebpb
Lgals3	1.62443e-77	0.691644	0.468	0.133	3.58998e-73	3	Lgals3
Prex1	9.25131e-76	0.728628	0.58	0.205	2.04454e-71	3	Prex1
Rora	1.21955e-75	0.752978	0.509	0.153	2.6952e-71	3	Rora
Actg1	1.36689e-75	0.560529	0.984	0.871	3.02083e-71	3	Actg1
Dnajc151	2.65876e-75	0.663927	0.7	0.289	5.87586e-71	3	Dnajc15
Fgl2	3.3516e-75	0.608756	0.339	0.073	7.40704e-71	3	Fgl2
Tspo	1.24036e-74	0.672125	0.882	0.53	2.74119e-70	3	Tspo
Sema4a	1.54998e-73	0.507496	0.314	0.066	3.42546e-69	3	Sema4a
Zfp36l21	3.63843e-73	0.818636	0.948	0.631	8.04093e-69	3	Zfp36l2
Ier2	7.9877e-70	0.681878	0.943	0.637	1.76528e-65	3	Ier2
Fosl2	1.28049e-68	0.690211	0.625	0.242	2.82987e-64	3	Fosl2
Klra5	1.07927e-67	0.662127	0.105	0.006	2.38518e-63	3	Klra5
Hcst1	9.92673e-67	0.680213	0.802	0.39	2.19381e-62	3	Hcst
Epsti11	2.58355e-66	0.764657	0.675	0.319	5.70964e-62	3	Epsti1
Fxyd51	1.67979e-65	0.658528	0.873	0.494	3.71233e-61	3	Fxyd5
Dusp5	2.641e-64	0.667831	0.795	0.417	5.8366e-60	3	Dusp5
Gimap5	3.42092e-64	0.659435	0.723	0.338	7.56023e-60	3	Gimap5
Myl6	8.07722e-64	0.517531	0.966	0.788	1.78507e-59	3	Myl6
Dennd4a	1.10115e-63	0.657123	0.886	0.523	2.43353e-59	3	Dennd4a
Tagln2	2.19486e-63	0.626142	0.868	0.51	4.85063e-59	3	Tagln2
Icam1	3.34638e-63	0.740384	0.452	0.15	7.39549e-59	3	Icam1
Mfsd6	8.49433e-63	0.544959	0.357	0.094	1.87725e-58	3	Mfsd6
S100a4	1.21404e-62	0.525655	0.432	0.124	2.68302e-58	3	S100a4
Bcl2l11	2.54824e-62	0.620661	0.632	0.26	5.6316e-58	3	Bcl2l11
Btg2	9.7295e-61	0.661725	0.898	0.622	2.15022e-56	3	Btg2
Socs3	7.79547e-60	0.529484	0.395	0.118	1.7228e-55	3	Socs3
Txk1	3.12951e-58	0.538466	0.773	0.361	6.91623e-54	3	Txk
Tnfrsf18	3.53094e-58	0.539977	0.407	0.124	7.80337e-54	3	Tnfrsf18
Hilpda	5.0098e-58	0.556328	0.518	0.193	1.10717e-53	3	Hilpda
Gimap4	1.76373e-57	0.651976	0.764	0.396	3.89785e-53	3	Gimap4
S100a11	4.62218e-57	0.555213	0.761	0.369	1.0215e-52	3	S100a11
Ptms	4.84852e-56	0.542436	0.414	0.135	1.07152e-51	3	Ptms
Itgal	1.42732e-55	0.636562	0.575	0.241	3.15437e-51	3	Itgal
Selplg1	1.98833e-55	0.622423	0.743	0.385	4.39421e-51	3	Selplg
Rinl	2.32069e-55	0.550406	0.505	0.188	5.12873e-51	3	Rinl
Junb	2.35016e-55	0.561404	0.993	0.89	5.19384e-51	3	Junb
Hopx	1.23279e-54	0.500216	0.361	0.107	2.72446e-50	3	Hopx
Ybx3	2.10003e-53	0.535515	0.477	0.179	4.64106e-49	3	Ybx3
Itgb2	5.71224e-53	0.537879	0.505	0.194	1.26241e-48	3	Itgb2
Vps37b1	1.24735e-52	0.57306	0.955	0.669	2.75664e-48	3	Vps37b
Cd82	2.55737e-52	0.650811	0.48	0.181	5.65179e-48	3	Cd82
2011-09-01	1.26063e-50	0.522339	0.589	0.254	2.786e-46	3	2011-09-01
Tulp4	5.06337e-50	0.543418	0.42	0.146	1.119e-45	3	Tulp4
Klra7	5.32099e-50	0.5292	0.105	0.01	1.17594e-45	3	Klra7
Ywhaq	2.64697e-49	0.579466	0.693	0.372	5.8498e-45	3	Ywhaq
D16Ertd472e	1.02365e-48	0.525326	0.507	0.205	2.26226e-44	3	D16Ertd472e
Pik3r1	4.25206e-48	0.613055	0.6	0.273	9.39705e-44	3	Pik3r1
Tpm4	9.91896e-48	0.54029	0.709	0.371	2.19209e-43	3	Tpm4
Nfkbia	1.01338e-47	0.684804	0.82	0.568	2.23957e-43	3	Nfkbia
Cd9	3.25036e-47	0.564918	0.489	0.198	7.1833e-43	3	Cd9
Nr4a1	3.27313e-47	0.635238	0.695	0.374	7.23362e-43	3	Nr4a1
Txn1	3.81731e-47	0.55853	0.768	0.469	8.43626e-43	3	Txn1
Pycard	6.1294e-45	0.578959	0.657	0.345	1.3546e-40	3	Pycard
Tnfaip3	6.44046e-45	0.55407	0.814	0.48	1.42334e-40	3	Tnfaip3
Nr4a3	7.48847e-45	0.565027	0.398	0.141	1.65495e-40	3	Nr4a3
Gpx4	2.41487e-43	0.511276	0.789	0.476	5.33687e-39	3	Gpx4
Ifitm1	9.8661e-43	1.47763	0.145	0.025	2.18041e-38	3	Ifitm1
Ly6c21	3.02073e-41	0.718011	0.245	0.068	6.67582e-37	3	Ly6c2
Vim	8.59367e-41	0.504435	0.873	0.63	1.8992e-36	3	Vim
Ifrd1	1.46878e-36	0.534796	0.63	0.338	3.246e-32	3	Ifrd1
Mxd1	4.4526e-36	0.526257	0.411	0.171	9.84024e-32	3	Mxd1
Tmem176b	3.34344e-34	0.594178	0.298	0.105	7.389e-30	3	Tmem176b
Dusp1	1.13622e-33	0.510828	0.643	0.355	2.51106e-29	3	Dusp1
Slc3a2	1.39981e-33	0.553299	0.614	0.344	3.09359e-29	3	Slc3a2
Hmgb2	1.62945e-33	0.679043	0.78	0.569	3.60109e-29	3	Hmgb2
Ifitm2	1.68395e-30	0.891424	0.257	0.091	3.72153e-26	3	Ifitm2
Nfkbiz	3.83953e-30	0.515114	0.461	0.224	8.48537e-26	3	Nfkbiz
Pim1	1.04001e-27	0.568156	0.793	0.612	2.29843e-23	3	Pim1
Mki67	3.76428e-21	0.542638	0.243	0.098	8.31906e-17	3	Mki67
Cxcl10	3.27497e-17	0.68866	0.102	0.028	7.23769e-13	3	Cxcl10
Stmn1	1.88913e-16	0.607247	0.375	0.22	4.17497e-12	3	Stmn1
Odc1	6.32252e-16	0.586202	0.375	0.213	1.39728e-11	3	Odc1
Ifitm3	3.66907e-15	0.556075	0.218	0.101	8.10864e-11	3	Ifitm3
Hist1h1b	7.05848e-15	0.584503	0.161	0.065	1.55992e-10	3	Hist1h1b
Hspa1a	9.30326e-10	0.586621	0.125	0.054	2.05602e-05	3	Hspa1a
Foxp3	0	0.779165	0.294	0.002	0	4	Foxp3
Ctla4	1.83359e-305	1.72521	0.644	0.065	4.05224e-301	4	Ctla4
Tnfrsf4	1.30117e-297	1.27658	0.474	0.029	2.8756e-293	4	Tnfrsf4
Ikzf21	2.11995e-242	1.74548	0.768	0.134	4.68509e-238	4	Ikzf2
Lrrc32	2.87718e-218	0.658288	0.232	0.005	6.35857e-214	4	Lrrc32
Traf11	1.56536e-156	1.04763	0.633	0.123	3.45945e-152	4	Traf1
Izumo1r	6.88874e-143	0.79504	0.404	0.051	1.52241e-138	4	Izumo1r
Icos	6.79441e-135	1.07134	0.631	0.142	1.50157e-130	4	Icos
1500009L16Rik	4.11912e-129	0.678143	0.283	0.027	9.10325e-125	4	1500009L16Rik
Klrg1	2.68764e-127	0.686097	0.226	0.015	5.93968e-123	4	Klrg1
Lgals11	4.49701e-127	1.51203	0.873	0.393	9.93839e-123	4	Lgals1
Rora1	2.24962e-126	0.772174	0.663	0.148	4.97166e-122	4	Rora
S100a61	2.48451e-120	1.6682	0.763	0.279	5.49077e-116	4	S100a6
Cd51	3.37324e-116	0.780128	0.59	0.134	7.45487e-112	4	Cd5
S100a41	1.59913e-115	1.22316	0.55	0.12	3.53409e-111	4	S100a4
Il2ra	4.03533e-114	0.772562	0.364	0.051	8.91809e-110	4	Il2ra
Tnfrsf181	2.31536e-110	0.81935	0.542	0.119	5.11695e-106	4	Tnfrsf18
S100a101	2.00542e-103	1.37897	0.922	0.608	4.43197e-99	4	S100a10
Ass1	2.91538e-100	0.761225	0.48	0.105	6.44298e-96	4	Ass1
Hopx1	2.34043e-99	0.727312	0.48	0.102	5.17234e-95	4	Hopx
Il2rb2	1.33349e-98	0.617358	0.712	0.197	2.94702e-94	4	Il2rb
AW1120101	1.09084e-97	0.855334	0.712	0.22	2.41075e-93	4	AW112010
Gstp3	1.94292e-97	0.544106	0.426	0.081	4.29385e-93	4	Gstp3
Crip1	1.81032e-92	1.23053	0.951	0.712	4.0008e-88	4	Crip1
Cd61	5.93109e-86	0.553111	0.466	0.104	1.31077e-81	4	Cd6
Nrp1	7.836e-86	0.51596	0.256	0.033	1.73176e-81	4	Nrp1
Gata3	2.42096e-84	0.648593	0.536	0.139	5.35033e-80	4	Gata3
Glrx	3.75703e-83	0.52219	0.364	0.07	8.30303e-79	4	Glrx
Actg11	7.97055e-81	0.863967	0.973	0.873	1.76149e-76	4	Actg1
Actb	3.33979e-78	0.64954	0.997	0.985	7.38093e-74	4	Actb
Pycard1	3.23136e-77	0.947189	0.749	0.343	7.1413e-73	4	Pycard
Lgals31	1.85517e-75	0.997415	0.48	0.136	4.09993e-71	4	Lgals3
Itgb11	2.52818e-74	0.91639	0.601	0.204	5.58727e-70	4	Itgb1
Itgb7	1.04436e-72	0.773149	0.73	0.314	2.30804e-68	4	Itgb7
H2afz1	1.14718e-71	0.956706	0.946	0.707	2.53528e-67	4	H2afz
Anxa21	1.97918e-70	0.839592	0.558	0.188	4.37399e-66	4	Anxa2
S100a13	8.97826e-68	0.698668	0.763	0.342	1.9842e-63	4	S100a13
Myl61	3.87922e-67	0.614271	0.96	0.79	8.57307e-63	4	Myl6
Sh2d1a	4.26603e-66	0.643917	0.558	0.179	9.42792e-62	4	Sh2d1a
Pkp3	1.09164e-63	0.510933	0.404	0.104	2.41253e-59	4	Pkp3
Trac1	7.65309e-63	0.594571	0.722	0.279	1.69133e-58	4	Trac
Ifi27l2a	8.66889e-63	1.10233	0.693	0.32	1.91582e-58	4	Ifi27l2a
Atxn1	9.72777e-61	0.510996	0.361	0.089	2.14984e-56	4	Atxn1
Ccnb2	1.49148e-60	0.500889	0.291	0.061	3.29617e-56	4	Ccnb2
Birc5	2.79224e-60	0.695214	0.323	0.073	6.17084e-56	4	Birc5
Cd281	2.98163e-60	0.567679	0.795	0.331	6.58941e-56	4	Cd28
Cd3d2	8.99324e-60	0.559351	0.946	0.436	1.98751e-55	4	Cd3d
Pclaf	8.77585e-59	0.714602	0.34	0.082	1.93946e-54	4	Pclaf
Vim1	1.70764e-58	0.907242	0.887	0.632	3.77389e-54	4	Vim
Ahnak1	2.14255e-56	0.663301	0.752	0.338	4.73505e-52	4	Ahnak
S100a111	6.96912e-56	0.817094	0.741	0.375	1.54018e-51	4	S100a11
Trbc21	2.62914e-55	0.569209	0.941	0.513	5.81041e-51	4	Trbc2
Txn11	3.13621e-55	0.714404	0.806	0.47	6.93103e-51	4	Txn1
Mki671	3.98218e-54	0.64205	0.353	0.093	8.80062e-50	4	Mki67
Gapdh	5.13812e-54	0.65505	0.704	0.343	1.13552e-49	4	Gapdh
Thy11	1.35372e-53	0.591136	0.628	0.25	2.99173e-49	4	Thy1
Abracl	1.07829e-51	0.58009	0.852	0.565	2.38302e-47	4	Abracl
Cd52	8.03108e-50	0.616837	0.97	0.894	1.77487e-45	4	Cd52
Hmgb21	1.37494e-49	0.961124	0.841	0.568	3.03862e-45	4	Hmgb2
Ube2c	2.46047e-49	0.673493	0.278	0.065	5.43763e-45	4	Ube2c
Gzmb1	7.03676e-49	0.807526	0.208	0.039	1.55512e-44	4	Gzmb
Ldha	1.90261e-47	0.621921	0.795	0.501	4.20477e-43	4	Ldha
Cotl1	1.60747e-46	0.629365	0.814	0.504	3.55251e-42	4	Cotl1
Snx18	9.82602e-44	0.527931	0.531	0.208	2.17155e-39	4	Snx18
Nfkbia1	2.32748e-42	0.548243	0.871	0.568	5.14373e-38	4	Nfkbia
Pkm	2.55278e-42	0.568797	0.765	0.434	5.64165e-38	4	Pkm
Hif1a	3.40539e-42	0.512982	0.566	0.236	7.52591e-38	4	Hif1a
Pim11	4.77229e-42	0.653485	0.906	0.607	1.05468e-37	4	Pim1
Srgn	7.78903e-41	0.56096	0.97	0.83	1.72138e-36	4	Srgn
Maf	8.15118e-41	0.515178	0.342	0.105	1.80141e-36	4	Maf
Cd48	8.97919e-41	0.519335	0.617	0.289	1.9844e-36	4	Cd48
Hint1	3.8309e-39	0.502648	0.868	0.66	8.46628e-35	4	Hint1
Trbc11	3.83894e-38	0.676803	0.679	0.367	8.48405e-34	4	Trbc1
Tnfaip31	8.02908e-38	0.505222	0.86	0.481	1.77443e-33	4	Tnfaip3
Pgk1	1.37997e-37	0.509858	0.588	0.288	3.04974e-33	4	Pgk1
Dnajc152	2.29666e-37	0.505448	0.628	0.298	5.07562e-33	4	Dnajc15
Psmb8	6.05124e-37	0.542164	0.803	0.532	1.33732e-32	4	Psmb8
Selenoh	1.20628e-36	0.514625	0.609	0.298	2.66589e-32	4	Selenoh
Top2a	1.96222e-35	0.50332	0.315	0.1	4.33652e-31	4	Top2a
Stmn11	7.3079e-34	0.654822	0.48	0.215	1.61505e-29	4	Stmn1
Dut	3.06138e-31	0.540382	0.493	0.227	6.76566e-27	4	Dut
Hist1h1b1	2.40577e-29	0.589263	0.218	0.062	5.31675e-25	4	Hist1h1b
Ly6a	1.7263e-26	0.506713	0.294	0.109	3.81513e-22	4	Ly6a
Ran	2.93146e-25	0.527407	0.747	0.523	6.47853e-21	4	Ran
Gzma1	6.65345e-09	0.697003	0.164	0.078	0.000147041	4	Gzma
Areg	0	3.0599	0.761	0.02	0	5	Areg
Csf2	0	2.87287	0.631	0.008	0	5	Csf2
Ccl1	0	2.01113	0.432	0.005	0	5	Ccl1
Il1rl1	0	1.80053	0.779	0.011	0	5	Il1rl1
Arg1	0	1.63967	0.775	0.021	0	5	Arg1
Il13	0	1.58916	0.356	0.004	0	5	Il13
Lif	0	1.55832	0.486	0.008	0	5	Lif
Calca	0	1.53946	0.419	0.002	0	5	Calca
Hlf	0	1.40556	0.658	0.011	0	5	Hlf
Ltb4r1	0	1.23464	0.658	0.025	0	5	Ltb4r1
Il5	0	1.16868	0.351	0	0	5	Il5
Ptpn13	0	1.08279	0.559	0.024	0	5	Ptpn13
Ccdc184	0	1.06577	0.432	0.005	0	5	Ccdc184
Ar	0	1.06302	0.554	0.024	0	5	Ar
Kit	0	1.03461	0.545	0.017	0	5	Kit
Cysltr1	0	0.994294	0.482	0.008	0	5	Cysltr1
Rnf128	0	0.870879	0.387	0.004	0	5	Rnf128
Stab2	0	0.859732	0.266	0	0	5	Stab2
Frmd4b	2.1516e-288	1.28717	0.631	0.041	4.75503e-284	5	Frmd4b
Cish	8.97003e-285	1.44807	0.779	0.072	1.98238e-280	5	Cish
Pxdc1	4.1184e-281	1.38719	0.671	0.048	9.10165e-277	5	Pxdc1
Il2	2.01822e-274	1.62025	0.311	0.005	4.46026e-270	5	Il2
Cxcr6	4.43643e-271	1.45808	0.73	0.062	9.80451e-267	5	Cxcr6
Lpcat2	2.9056e-270	0.796639	0.423	0.015	6.42137e-266	5	Lpcat2
Slc7a8	5.31619e-269	0.518287	0.239	0.001	1.17488e-264	5	Slc7a8
Hs3st1	1.08155e-268	1.40958	0.514	0.027	2.39021e-264	5	Hs3st1
Rora2	1.87945e-262	1.99732	0.977	0.149	4.15358e-258	5	Rora
Furin	2.49422e-262	2.019	0.847	0.104	5.51223e-258	5	Furin
Ptgir	4.94045e-261	0.50625	0.261	0.003	1.09184e-256	5	Ptgir
Il2ra1	5.8786e-260	1.27376	0.644	0.049	1.29917e-255	5	Il2ra
1810011H11Rik	1.19581e-257	0.525204	0.252	0.003	2.64274e-253	5	1810011H11Rik
Gata31	1.90237e-237	1.88095	0.892	0.136	4.20425e-233	5	Gata3
Ctla2a1	2.32401e-228	2.0708	0.919	0.149	5.13607e-224	5	Ctla2a
Mdfic	6.38055e-223	0.979894	0.505	0.033	1.4101e-218	5	Mdfic
Fgl21	7.61695e-212	1.35696	0.671	0.071	1.68335e-207	5	Fgl2
Cdkn1a	6.99587e-210	1.54244	0.703	0.082	1.54609e-205	5	Cdkn1a
S100a42	1.79371e-207	1.56304	0.847	0.12	3.96411e-203	5	S100a4
Cxcl2	4.89042e-198	3.02418	0.568	0.056	1.08078e-193	5	Cxcl2
Fosb	2.06987e-197	1.94057	0.901	0.176	4.57442e-193	5	Fosb
Gm20186	4.16009e-190	1.74145	0.662	0.082	9.1938e-186	5	Gm20186
Cd200r1	6.6128e-189	0.689872	0.36	0.018	1.46143e-184	5	Cd200r1
Rgs18	1.99982e-185	0.66104	0.284	0.01	4.4196e-181	5	Rgs18
Gadd45b	1.72726e-183	2.08895	0.923	0.211	3.81725e-179	5	Gadd45b
Hilpda1	4.80227e-178	2.49929	0.869	0.192	1.0613e-173	5	Hilpda
Samsn1	8.86495e-178	1.37925	0.806	0.14	1.95915e-173	5	Samsn1
Bhlhe401	1.15255e-176	1.75319	0.829	0.153	2.54714e-172	5	Bhlhe40
Rab27b	3.04162e-176	0.61503	0.342	0.017	6.72199e-172	5	Rab27b
Plscr1	7.48016e-168	0.905737	0.5	0.047	1.65311e-163	5	Plscr1
Ccr21	1.73875e-158	1.4248	0.698	0.103	3.84263e-154	5	Ccr2
Ramp1	1.65407e-156	1.46532	0.874	0.194	3.6555e-152	5	Ramp1
Tnfrsf182	3.8438e-156	1.27438	0.739	0.122	8.49481e-152	5	Tnfrsf18
Id21	6.28437e-154	1.67216	0.86	0.192	1.38885e-149	5	Id2
Coro2a	5.34807e-151	1.05363	0.644	0.092	1.18192e-146	5	Coro2a
Cxcl3	4.12588e-144	0.745482	0.144	0.002	9.1182e-140	5	Cxcl3
Spry1	1.05021e-143	0.789131	0.36	0.026	2.32097e-139	5	Spry1
Socs21	1.1328e-141	1.1258	0.536	0.066	2.50349e-137	5	Socs2
Plxdc2	2.31316e-138	0.592554	0.369	0.029	5.11209e-134	5	Plxdc2
Hes1	5.83785e-135	1.30078	0.518	0.066	1.29016e-130	5	Hes1
Nfkbiz1	3.14651e-132	1.4446	0.856	0.218	6.9538e-128	5	Nfkbiz
Nr4a21	2.33398e-131	1.57994	0.721	0.145	5.15809e-127	5	Nr4a2
Il4	2.04012e-130	0.532266	0.171	0.004	4.50867e-126	5	Il4
Rgs11	4.63496e-127	1.43112	0.838	0.195	1.02433e-122	5	Rgs1
Xlr4a	9.30319e-125	0.683767	0.383	0.036	2.05601e-120	5	Xlr4a
Atxn11	3.14511e-123	0.844467	0.577	0.088	6.95069e-119	5	Atxn1
Jag1	1.74917e-121	0.578394	0.27	0.017	3.86566e-117	5	Jag1
Tmem176a	4.0805e-117	0.846069	0.599	0.095	9.0179e-113	5	Tmem176a
Ptgs2	8.30427e-114	1.24486	0.23	0.013	1.83524e-109	5	Ptgs2
Ero1l	7.58057e-112	0.906001	0.536	0.084	1.67531e-107	5	Ero1l
Tnfsf11	7.21066e-111	0.671792	0.342	0.032	1.59356e-106	5	Tnfsf11
Fam129a	1.73991e-110	0.785584	0.505	0.073	3.84519e-106	5	Fam129a
Cd821	6.1695e-107	1.05538	0.752	0.182	1.36346e-102	5	Cd82
Ell2	8.34332e-107	0.625507	0.432	0.054	1.84387e-102	5	Ell2
Fam110a	2.67391e-105	0.732171	0.387	0.045	5.90935e-101	5	Fam110a
Icos1	2.28432e-103	1.09077	0.698	0.152	5.04836e-99	5	Icos
Nfkb1	2.24758e-100	1.41544	0.928	0.435	4.96716e-96	5	Nfkb1
2008-09-01	2.55942e-99	0.50676	0.329	0.033	5.65633e-95	5	2008-09-01
Tiam1	5.81164e-99	0.506481	0.338	0.035	1.28437e-94	5	Tiam1
Nfkbia2	6.60819e-99	1.61416	0.964	0.572	1.46041e-94	5	Nfkbia
Rbpj	4.2342e-96	0.869677	0.604	0.119	9.35758e-92	5	Rbpj
Nr4a31	1.83415e-94	1.37091	0.626	0.142	4.05347e-90	5	Nr4a3
Traf12	7.58262e-93	1.00489	0.635	0.136	1.67576e-88	5	Traf1
St6galnac3	4.74135e-91	0.55787	0.378	0.048	1.04784e-86	5	St6galnac3
Nrip1	5.25116e-89	1.15633	0.887	0.314	1.16051e-84	5	Nrip1
Fosl21	6.8346e-89	1.13447	0.802	0.249	1.51045e-84	5	Fosl2
Itgav	8.84447e-88	0.777989	0.5	0.089	1.95463e-83	5	Itgav
Tespa1	1.47715e-86	0.835161	0.577	0.117	3.26451e-82	5	Tespa1
Itm2b	2.57805e-86	0.989483	0.991	0.763	5.69748e-82	5	Itm2b
Nabp11	5.56359e-84	0.986697	0.698	0.186	1.22955e-79	5	Nabp1
Lilr4b	3.59758e-83	0.511207	0.23	0.019	7.95064e-79	5	Lilr4b
Lmo4	5.3971e-83	1.3028	0.676	0.182	1.19276e-78	5	Lmo4
Nfkbid	8.63935e-81	0.773755	0.658	0.156	1.9093e-76	5	Nfkbid
Nav2	1.26744e-80	0.594438	0.342	0.045	2.80105e-76	5	Nav2
Nr4a11	5.22218e-79	1.22354	0.878	0.379	1.1541e-74	5	Nr4a1
Cd44	1.546e-78	1.04622	0.73	0.22	3.41667e-74	5	Cd44
Ahcyl2	2.15532e-78	0.720764	0.581	0.131	4.76326e-74	5	Ahcyl2
Lmna	2.83863e-78	0.889167	0.622	0.151	6.27336e-74	5	Lmna
Klf4	1.27329e-77	1.18086	0.581	0.138	2.81397e-73	5	Klf4
Tnfaip32	3.03698e-77	1.08582	0.95	0.487	6.71173e-73	5	Tnfaip3
Tmem176b1	6.63699e-77	0.786065	0.518	0.104	1.46678e-72	5	Tmem176b
Tnf	1.07157e-75	0.538247	0.225	0.02	2.36818e-71	5	Tnf
Spry21	1.09761e-75	0.692797	0.468	0.084	2.42571e-71	5	Spry2
Npnt	2.02275e-75	0.544845	0.347	0.048	4.47029e-71	5	Npnt
Basp1	4.0463e-75	0.677247	0.311	0.04	8.94232e-71	5	Basp1
Il10ra	9.76444e-75	0.580406	0.414	0.068	2.15794e-70	5	Il10ra
Sptssa	2.43199e-73	0.970855	0.842	0.309	5.3747e-69	5	Sptssa
Plin2	3.39996e-66	0.626088	0.464	0.097	7.51391e-62	5	Plin2
Zfp36	1.80595e-65	1.23227	0.914	0.494	3.99115e-61	5	Zfp36
Cdc42ep3	2.39749e-63	0.719273	0.491	0.111	5.29846e-59	5	Cdc42ep3
Paxbp1	2.91281e-61	0.77052	0.563	0.153	6.43732e-57	5	Paxbp1
Ifrd11	5.70821e-61	1.16123	0.784	0.343	1.26151e-56	5	Ifrd1
Irf2bp2	3.09131e-60	0.865491	0.883	0.426	6.83178e-56	5	Irf2bp2
Inpp4b1	1.05977e-58	0.718378	0.721	0.228	2.34209e-54	5	Inpp4b
Mgat5	3.18757e-58	0.511352	0.378	0.072	7.04453e-54	5	Mgat5
Maf1	3.27831e-58	0.521936	0.477	0.106	7.24506e-54	5	Maf
Mapkapk3	4.03424e-58	0.630929	0.468	0.107	8.91566e-54	5	Mapkapk3
Junb1	8.14323e-58	0.791654	0.986	0.894	1.79965e-53	5	Junb
Bambi	6.32319e-57	0.934731	0.342	0.063	1.39742e-52	5	Bambi
Rgs2	1.58568e-56	1.26343	0.847	0.461	3.50436e-52	5	Rgs2
Itm2c	3.93779e-56	0.614681	0.545	0.146	8.70252e-52	5	Itm2c
Pla2g16	9.84969e-56	0.631935	0.554	0.153	2.17678e-51	5	Pla2g16
Cxcl101	1.13557e-55	1.03309	0.216	0.026	2.50962e-51	5	Cxcl10
Anxa11	3.32439e-55	0.564768	0.396	0.083	7.34691e-51	5	Anxa1
Dgat11	1.11762e-54	0.629739	0.437	0.099	2.46994e-50	5	Dgat1
Fos	1.89387e-54	1.15101	0.779	0.349	4.18546e-50	5	Fos
Itgb3	4.38629e-54	0.506755	0.36	0.069	9.69369e-50	5	Itgb3
Uhrf2	2.77094e-53	0.863041	0.743	0.285	6.12378e-49	5	Uhrf2
Acot7	4.35906e-53	0.528927	0.374	0.079	9.63351e-49	5	Acot7
Elovl5	1.3862e-52	0.598851	0.541	0.149	3.0635e-48	5	Elovl5
Ptpn7	2.36134e-52	0.614312	0.509	0.139	5.21856e-48	5	Ptpn7
Aff4	6.08638e-52	0.734036	0.757	0.296	1.34509e-47	5	Aff4
Tspan13	7.57875e-52	0.642085	0.707	0.242	1.6749e-47	5	Tspan13
Map3k8	1.11626e-51	0.674699	0.482	0.125	2.46694e-47	5	Map3k8
Mns1	3.79877e-51	0.50404	0.311	0.058	8.39529e-47	5	Mns1
Lgals12	1.099e-50	0.87618	0.829	0.406	2.4288e-46	5	Lgals1
Spcs3	2.0692e-50	0.523644	0.486	0.127	4.57294e-46	5	Spcs3
Zfp36l1	5.88616e-50	0.937741	0.937	0.629	1.30084e-45	5	Zfp36l1
Csrnp1	1.30524e-49	0.73205	0.676	0.246	2.88459e-45	5	Csrnp1
Serpinb6a	1.5274e-49	0.551668	0.428	0.104	3.37555e-45	5	Serpinb6a
Gpr65	1.80991e-49	0.575365	0.311	0.059	3.9999e-45	5	Gpr65
Ptger4	3.27466e-49	0.528185	0.338	0.067	7.23699e-45	5	Ptger4
Trps1	1.5468e-47	0.541992	0.401	0.094	3.41842e-43	5	Trps1
Kctd12	2.0776e-47	0.773409	0.59	0.195	4.5915e-43	5	Kctd12
Eprs	5.10682e-47	0.933113	0.703	0.281	1.12861e-42	5	Eprs
Prdx6	7.58541e-47	0.960726	0.851	0.509	1.67637e-42	5	Prdx6
Nr3c1	2.05524e-46	0.672623	0.779	0.324	4.54207e-42	5	Nr3c1
Il7r1	2.34991e-45	0.619156	0.842	0.342	5.1933e-41	5	Il7r
Srgn1	4.12975e-45	0.704639	0.982	0.833	9.12675e-41	5	Srgn
Nedd4	2.65408e-44	0.524748	0.635	0.218	5.86552e-40	5	Nedd4
Itk1	8.04995e-44	0.629069	0.802	0.338	1.77904e-39	5	Itk
Gclc	8.88087e-44	0.708278	0.514	0.155	1.96267e-39	5	Gclc
Dtnbp1	1.76292e-43	0.516303	0.446	0.124	3.89605e-39	5	Dtnbp1
Zcchc10	7.78763e-42	0.528524	0.369	0.091	1.72107e-37	5	Zcchc10
Phlda1	1.43155e-41	0.708862	0.446	0.128	3.16374e-37	5	Phlda1
Lcp2	6.59041e-41	0.518645	0.577	0.193	1.45648e-36	5	Lcp2
Atp2a2	1.84901e-40	0.623816	0.586	0.211	4.08631e-36	5	Atp2a2
Dusp11	1.01665e-39	0.863875	0.761	0.361	2.24681e-35	5	Dusp1
Neurl31	1.73348e-39	0.738062	0.595	0.207	3.83099e-35	5	Neurl3
D16Ertd472e1	1.99606e-39	0.568343	0.59	0.213	4.41128e-35	5	D16Ertd472e
Tiparp	4.4143e-38	0.733272	0.509	0.173	9.7556e-34	5	Tiparp
Ldha1	6.32018e-38	0.669658	0.856	0.506	1.39676e-33	5	Ldha
Sdhaf1	7.95697e-38	0.533762	0.505	0.165	1.75849e-33	5	Sdhaf1
Rgcc1	3.49365e-37	1.02862	0.689	0.318	7.72098e-33	5	Rgcc
S100a62	3.77716e-37	0.512839	0.712	0.293	8.34753e-33	5	S100a6
Itgb71	4.15145e-37	0.576647	0.748	0.324	9.17469e-33	5	Itgb7
Tagln21	1.16102e-36	0.695411	0.874	0.523	2.56586e-32	5	Tagln2
Capns1	1.27931e-36	0.60254	0.703	0.315	2.82728e-32	5	Capns1
Slc38a1	3.72038e-36	0.627337	0.82	0.431	8.22203e-32	5	Slc38a1
Slc25a3	4.87292e-36	0.611114	0.95	0.699	1.07692e-31	5	Slc25a3
Ly6a1	1.21808e-35	0.590136	0.392	0.11	2.69196e-31	5	Ly6a
Tmem641	2.65573e-35	0.644174	0.595	0.232	5.86917e-31	5	Tmem64
Plec	3.87132e-35	0.596674	0.518	0.184	8.55561e-31	5	Plec
Prr13	1.11673e-34	0.527464	0.676	0.279	2.46797e-30	5	Prr13
Rexo2	2.01799e-34	0.540671	0.667	0.282	4.45975e-30	5	Rexo2
Znrf11	4.17566e-34	0.54647	0.626	0.244	9.22822e-30	5	Znrf1
Cxcl1	1.10741e-32	1.33746	0.135	0.018	2.44738e-28	5	Cxcl1
Aebp2	1.79012e-32	0.606848	0.676	0.317	3.95617e-28	5	Aebp2
Atf3	6.85841e-32	0.645994	0.315	0.085	1.51571e-27	5	Atf3
Pim3	1.95906e-30	0.531138	0.473	0.173	4.32952e-26	5	Pim3
Sod1	2.51297e-30	0.625272	0.599	0.26	5.55367e-26	5	Sod1
Bzw2	3.85314e-30	0.5075	0.608	0.257	8.51544e-26	5	Bzw2
Skap11	1.03498e-29	0.501766	0.793	0.401	2.28731e-25	5	Skap1
Txn12	3.79021e-29	0.56803	0.815	0.478	8.37637e-25	5	Txn1
Coq10b	5.4518e-29	0.563228	0.689	0.331	1.20485e-24	5	Coq10b
Pim12	3.82488e-28	0.570335	0.878	0.616	8.45298e-24	5	Pim1
Ppp1r15a	2.44918e-27	0.653715	0.766	0.43	5.4127e-23	5	Ppp1r15a
Arl5b	6.25406e-27	0.534086	0.423	0.15	1.38215e-22	5	Arl5b
H2-Q72	1.89121e-26	0.522731	0.608	0.265	4.17957e-22	5	H2-Q7
Arhgef6	4.95125e-26	0.668468	0.482	0.188	1.09423e-21	5	Arhgef6
Gm42031	1.6472e-25	0.73705	0.333	0.109	3.64031e-21	5	Gm42031
Psmb7	1.95858e-25	0.516249	0.599	0.27	4.32846e-21	5	Psmb7
Gpx41	3.73733e-25	0.509773	0.806	0.487	8.2595e-21	5	Gpx4
Vim2	5.1487e-25	0.628711	0.892	0.638	1.13786e-20	5	Vim
Cd69	1.71096e-24	0.66338	0.572	0.253	3.78121e-20	5	Cd69
Spty2d1	5.55878e-23	0.578319	0.505	0.227	1.22849e-18	5	Spty2d1
Cebpb1	1.52145e-20	0.56443	0.626	0.338	3.3624e-16	5	Cebpb
Dad1	2.91415e-20	0.596336	0.833	0.551	6.44026e-16	5	Dad1
Odc11	2.43508e-18	0.68697	0.446	0.216	5.38153e-14	5	Odc1
Trdc	0	2.67867	0.912	0.04	0	6	Trdc
Il17a	0	2.44344	0.544	0.002	0	6	Il17a
Cd163l1	0	2.28518	0.885	0.016	0	6	Cd163l1
Cxcr61	0	1.94968	0.863	0.063	0	6	Cxcr6
Tcrg-C1	0	1.76193	0.808	0.026	0	6	Tcrg-C1
Actn2	0	1.35822	0.61	0.012	0	6	Actn2
Trdv4	0	1.13386	0.516	0.009	0	6	Trdv4
Il1r1	0	0.884009	0.423	0.007	0	6	Il1r1
Kcnk1	0	0.813674	0.368	0.003	0	6	Kcnk1
Tns4	0	0.60616	0.302	0.002	0	6	Tns4
Il23r	4.83629e-299	0.517741	0.275	0.002	1.06882e-294	6	Il23r
Tmem176a1	4.43643e-250	1.77491	0.852	0.09	9.80451e-246	6	Tmem176a
S100a43	7.68794e-247	2.06411	0.956	0.121	1.69903e-242	6	S100a4
Ltb4r11	2.84281e-244	1.0859	0.566	0.032	6.28261e-240	6	Ltb4r1
Maf2	4.363e-242	1.52958	0.885	0.097	9.64224e-238	6	Maf
Ckb	1.58618e-240	1.70794	0.863	0.098	3.50545e-236	6	Ckb
Pdcd1	5.85648e-239	1.03383	0.445	0.019	1.29428e-234	6	Pdcd1
Tmem176b2	9.74413e-235	1.69085	0.857	0.097	2.15345e-230	6	Tmem176b
Rbpms2	4.14632e-231	0.520798	0.236	0.002	9.16337e-227	6	Rbpms2
Prelid2	5.93058e-210	0.809337	0.445	0.023	1.31066e-205	6	Prelid2
Rorc	3.92899e-208	0.62085	0.291	0.007	8.68307e-204	6	Rorc
Aqp3	8.70674e-208	0.75018	0.368	0.014	1.92419e-203	6	Aqp3
Ccr22	2.93486e-205	1.59649	0.835	0.103	6.48604e-201	6	Ccr2
Sox13	9.50485e-195	0.52823	0.242	0.004	2.10057e-190	6	Sox13
Slc6a13	4.74506e-184	0.669662	0.357	0.015	1.04866e-179	6	Slc6a13
Tcrg-C2	7.47676e-175	0.941699	0.379	0.019	1.65236e-170	6	Tcrg-C2
Tcrg-C4	4.75052e-170	0.769771	0.418	0.025	1.04986e-165	6	Tcrg-C4
Rora3	1.47106e-168	1.62117	0.912	0.156	3.25104e-164	6	Rora
Coro2b	1.59438e-164	0.578116	0.291	0.011	3.52359e-160	6	Coro2b
Zbtb16	1.13188e-162	0.650431	0.308	0.013	2.50146e-158	6	Zbtb16
Podnl1	4.10143e-160	0.757538	0.374	0.021	9.06416e-156	6	Podnl1
Hbegf	5.03151e-151	0.64318	0.242	0.008	1.11196e-146	6	Hbegf
Avpi1	1.58778e-149	0.963871	0.544	0.054	3.50898e-145	6	Avpi1
Smox	1.37413e-148	0.848143	0.467	0.039	3.03683e-144	6	Smox
Ramp11	9.54168e-144	1.50547	0.912	0.197	2.10871e-139	6	Ramp1
Il18r11	1.37594e-140	1.23071	0.676	0.092	3.04082e-136	6	Il18r1
Fgl22	1.44702e-137	1.16485	0.615	0.076	3.19791e-133	6	Fgl2
Clnk	2.58391e-137	0.50338	0.236	0.008	5.71044e-133	6	Clnk
Tnfsf111	4.43844e-135	0.899959	0.407	0.032	9.80895e-131	6	Tnfsf11
1981-09-01	2.40029e-133	0.836129	0.407	0.033	5.30464e-129	6	2008-09-01
Rgs12	5.67249e-132	1.86613	0.879	0.198	1.25362e-127	6	Rgs1
S100a63	9.58901e-132	1.94288	0.978	0.287	2.11917e-127	6	S100a6
Krt83	3.03229e-131	0.844413	0.352	0.024	6.70137e-127	6	Krt83
Osbpl31	2.02777e-130	1.06696	0.582	0.074	4.48137e-126	6	Osbpl3
F2r	2.2087e-127	0.935677	0.516	0.058	4.88124e-123	6	F2r
Dgat12	6.12947e-126	1.13995	0.643	0.095	1.35461e-121	6	Dgat1
Gcnt2	5.85241e-123	0.675562	0.335	0.023	1.29338e-118	6	Gcnt2
Fam129a1	4.3392e-120	0.96541	0.56	0.074	9.58963e-116	6	Fam129a
Ramp3	8.62901e-120	0.90997	0.407	0.037	1.90701e-115	6	Ramp3
Ppp1r14c	1.59084e-119	0.532019	0.269	0.014	3.51577e-115	6	Ppp1r14c
Gpr183	2.16537e-119	1.17265	0.725	0.128	4.78546e-115	6	Gpr183
Serpinb1a1	1.90174e-115	1.08105	0.753	0.135	4.20284e-111	6	Serpinb1a
Prrt1	3.75965e-104	0.506911	0.258	0.016	8.30884e-100	6	Prrt1
Cish1	8.33532e-104	0.945213	0.56	0.083	1.84211e-99	6	Cish
Pxdc11	1.70158e-103	1.09983	0.473	0.058	3.7605e-99	6	Pxdc1
Furin1	1.04707e-102	0.934363	0.659	0.114	2.31403e-98	6	Furin
Pde5a	1.5882e-100	0.64314	0.33	0.028	3.50991e-96	6	Pde5a
Nav21	7.81283e-96	0.75298	0.401	0.045	1.72663e-91	6	Nav2
Adgrg5	4.47578e-94	0.563781	0.28	0.021	9.89148e-90	6	Adgrg5
Icos2	6.94171e-94	1.18783	0.714	0.155	1.53412e-89	6	Icos
Bcl2a1b	3.88382e-92	1.20484	0.56	0.1	8.58324e-88	6	Bcl2a1b
Jaml	4.4064e-92	0.676313	0.385	0.043	9.73815e-88	6	Jaml
Igf1r	2.76953e-90	0.812135	0.538	0.084	6.12066e-86	6	Igf1r
Adam8	2.3707e-89	0.521839	0.291	0.025	5.23924e-85	6	Adam8
Sdc1	1.27227e-85	0.514904	0.236	0.016	2.81171e-81	6	Sdc1
S100a112	1.42319e-85	1.24292	0.956	0.38	3.14525e-81	6	S100a11
Hk2	4.71472e-85	0.57355	0.247	0.018	1.04195e-80	6	Hk2
Cd822	1.09222e-83	0.925856	0.758	0.185	2.41381e-79	6	Cd82
Tasp1	2.57742e-81	0.721036	0.451	0.067	5.69611e-77	6	Tasp1
Il7r2	7.27613e-80	1.29906	0.929	0.343	1.60802e-75	6	Il7r
Slc7a6os	1.09794e-78	1.08222	0.527	0.099	2.42645e-74	6	Slc7a6os
Bcl2a1d	1.32218e-78	0.582799	0.324	0.036	2.92202e-74	6	Bcl2a1d
Ero1l1	4.12877e-78	0.798687	0.5	0.088	9.12457e-74	6	Ero1l
St6galnac31	2.09846e-74	0.721156	0.374	0.05	4.63759e-70	6	St6galnac3
Tnfrsf25	2.90348e-73	0.652765	0.401	0.059	6.4167e-69	6	Tnfrsf25
Slc16a6	5.31881e-73	0.94183	0.593	0.131	1.17546e-68	6	Slc16a6
Il2ra2	1.67614e-72	0.806141	0.407	0.06	3.70427e-68	6	Il2ra
Selenop1	3.37198e-72	0.940063	0.758	0.209	7.45207e-68	6	Selenop
Ifngr11	1.22498e-71	1.21987	0.929	0.485	2.70721e-67	6	Ifngr1
Plin21	1.42845e-71	0.846892	0.511	0.098	3.15688e-67	6	Plin2
Hilpda2	4.85512e-70	1.08273	0.72	0.201	1.07298e-65	6	Hilpda
S100a102	1.65248e-69	1.04377	0.984	0.616	3.65198e-65	6	S100a10
Lgals13	6.06252e-69	1.1077	0.951	0.405	1.33982e-64	6	Lgals1
Rexo21	5.77285e-68	1.10252	0.78	0.281	1.2758e-63	6	Rexo2
Emb2	4.9692e-67	1.07883	0.995	0.535	1.09819e-62	6	Emb
Itm2b1	1.32538e-66	0.917963	0.978	0.765	2.92909e-62	6	Itm2b
Ikzf22	2.4678e-66	0.64594	0.665	0.157	5.45384e-62	6	Ikzf2
Cd164	8.42205e-66	0.962914	0.808	0.28	1.86127e-61	6	Cd164
Blk1	1.1877e-65	0.859463	0.687	0.172	2.62482e-61	6	Blk
Lmo41	3.94814e-63	0.926149	0.676	0.185	8.7254e-59	6	Lmo4
Samsn11	1.72315e-61	0.815739	0.604	0.151	3.80817e-57	6	Samsn1
Atp2b4	1.82351e-59	0.60221	0.363	0.059	4.02996e-55	6	Atp2b4
Ikzf3	7.35055e-59	0.925586	0.758	0.25	1.62447e-54	6	Ikzf3
D16Ertd472e2	1.1013e-58	0.92944	0.681	0.213	2.43387e-54	6	D16Ertd472e
Capg1	1.96628e-57	1.05103	0.764	0.269	4.34548e-53	6	Capg
Hnrnpll	3.48122e-57	0.617915	0.385	0.068	7.69349e-53	6	Hnrnpll
Odc12	1.16585e-55	0.964386	0.67	0.211	2.57652e-51	6	Odc1
Mgat51	4.59434e-54	0.579266	0.396	0.074	1.01535e-49	6	Mgat5
Pi4k2a	3.83659e-52	0.622273	0.489	0.111	8.47886e-48	6	Pi4k2a
Cd3g1	3.54537e-51	0.908821	0.923	0.484	7.83528e-47	6	Cd3g
Zap70	1.87271e-49	0.74923	0.549	0.151	4.13868e-45	6	Zap70
Plxnd1	2.82269e-48	0.534939	0.286	0.044	6.23815e-44	6	Plxnd1
Tagln22	4.21307e-48	0.875214	0.918	0.524	9.3109e-44	6	Tagln2
Rinl1	1.03528e-47	0.764958	0.632	0.197	2.28798e-43	6	Rinl
Tspo1	4.66356e-46	0.784664	0.918	0.543	1.03065e-41	6	Tspo
Clcn3	2.24703e-45	0.829184	0.643	0.214	4.96595e-41	6	Clcn3
Sept111	1.19439e-44	0.75459	0.714	0.265	2.6396e-40	6	2011-09-01
Tmem642	1.4335e-43	0.67675	0.698	0.231	3.16805e-39	6	Tmem64
Auts2	2.0275e-42	0.5791	0.258	0.041	4.48078e-38	6	Auts2
Itgb72	6.67212e-40	0.756738	0.775	0.326	1.47454e-35	6	Itgb7
Smco4	2.02289e-39	0.525353	0.434	0.114	4.47058e-35	6	Smco4
Nrip11	3.6515e-39	0.862219	0.747	0.322	8.06981e-35	6	Nrip1
Nfil3	2.4147e-38	0.521802	0.319	0.067	5.33648e-34	6	Nfil3
Fosb1	3.65759e-37	0.800708	0.566	0.191	8.08328e-33	6	Fosb
Gpx1	3.73645e-37	0.826787	0.786	0.402	8.25755e-33	6	Gpx1
Ahnak2	8.61029e-37	0.787975	0.802	0.349	1.90288e-32	6	Ahnak
Cdkn1a1	1.37237e-36	0.731451	0.385	0.096	3.03294e-32	6	Cdkn1a
Fosl22	6.20751e-36	0.723005	0.659	0.257	1.37186e-31	6	Fosl2
Pfkp	8.77568e-36	0.641921	0.566	0.195	1.93942e-31	6	Pfkp
Aebp21	4.2006e-35	0.748672	0.72	0.318	9.28333e-31	6	Aebp2
Cxcl102	9.31501e-35	0.692713	0.192	0.028	2.05862e-30	6	Cxcl10
Cd441	2.10801e-34	0.713458	0.604	0.227	4.6587e-30	6	Cd44
Cwc25	3.12205e-34	0.65087	0.44	0.129	6.89973e-30	6	Cwc25
Cers4	1.41372e-33	0.555204	0.434	0.124	3.12431e-29	6	Cers4
Prdx61	2.45489e-32	0.698604	0.846	0.512	5.42531e-28	6	Prdx6
Dap	6.70113e-32	0.65921	0.527	0.189	1.48095e-27	6	Dap
Dusp12	1.10173e-31	0.716556	0.747	0.365	2.43483e-27	6	Dusp1
Cd2471	2.10046e-31	0.67832	0.588	0.227	4.64201e-27	6	Cd247
Myo1e	1.01116e-30	0.509966	0.363	0.096	2.23467e-26	6	Myo1e
Spcs2	4.0073e-30	0.651752	0.802	0.468	8.85613e-26	6	Spcs2
Cd3e1	8.4659e-30	0.547957	0.687	0.281	1.87096e-25	6	Cd3e
Arg11	1.07579e-29	0.611308	0.225	0.043	2.3775e-25	6	Arg1
Hsp90b1	4.68133e-29	0.805343	0.813	0.48	1.03457e-24	6	Hsp90b1
Thy12	1.04357e-28	0.607263	0.626	0.262	2.30628e-24	6	Thy1
Vim3	1.16854e-28	0.734235	0.934	0.638	2.58248e-24	6	Vim
Cstb	1.2034e-28	0.663229	0.544	0.211	2.65951e-24	6	Cstb
Galnt1	1.32227e-28	0.609243	0.61	0.253	2.92222e-24	6	Galnt1
Tmem154	1.42681e-28	0.511214	0.264	0.061	3.15324e-24	6	Tmem154
Junb2	1.68745e-28	0.593183	1	0.895	3.72926e-24	6	Junb
Fnbp1	1.78222e-28	0.584281	0.659	0.292	3.93871e-24	6	Fnbp1
Ppp1r14b	2.73434e-28	0.653755	0.769	0.393	6.04289e-24	6	Ppp1r14b
Fxyd52	3.00272e-28	0.588322	0.907	0.509	6.636e-24	6	Fxyd5
Prr131	5.02323e-28	0.566302	0.659	0.282	1.11013e-23	6	Prr13
Lat1	9.71463e-28	0.505596	0.676	0.286	2.14693e-23	6	Lat
Slc38a11	1.32735e-27	0.614148	0.802	0.434	2.93345e-23	6	Slc38a1
Zfp36l11	1.92815e-27	0.741878	0.907	0.632	4.26122e-23	6	Zfp36l1
Smpdl3a	7.45222e-27	0.540353	0.522	0.193	1.64694e-22	6	Smpdl3a
Eprs1	9.04956e-27	0.730413	0.621	0.286	1.99995e-22	6	Eprs
Ncor1	1.13032e-26	0.609849	0.868	0.587	2.49801e-22	6	Ncor1
2009-09-01	1.17421e-26	0.572037	0.549	0.22	2.595e-22	6	2009-09-01
Kbtbd11	1.80154e-26	0.500725	0.429	0.14	3.9814e-22	6	Kbtbd11
Fos1	2.00917e-26	0.814257	0.681	0.355	4.44027e-22	6	Fos
Pim13	2.12806e-26	0.705979	0.907	0.616	4.70301e-22	6	Pim1
Arhgap311	2.26876e-26	0.696841	0.516	0.197	5.01395e-22	6	Arhgap31
Tab2	4.35923e-26	0.634408	0.665	0.311	9.6339e-22	6	Tab2
Lmna1	1.18607e-25	0.722152	0.445	0.159	2.62121e-21	6	Lmna
Cebpb2	2.42923e-25	0.609948	0.692	0.338	5.36861e-21	6	Cebpb
Uhrf21	3.76788e-25	0.660023	0.632	0.292	8.32702e-21	6	Uhrf2
Sptssa1	3.61849e-24	0.638615	0.637	0.319	7.99686e-20	6	Sptssa
Itgal1	5.05532e-24	0.563694	0.588	0.255	1.11723e-19	6	Itgal
Park7	7.78872e-24	0.517052	0.808	0.463	1.72131e-19	6	Park7
Nudt41	1.39483e-23	0.504663	0.429	0.156	3.08257e-19	6	Nudt4
Tnfaip33	1.83393e-23	0.639787	0.835	0.493	4.05299e-19	6	Tnfaip3
Ppib	1.45311e-22	0.501824	0.885	0.596	3.21137e-18	6	Ppib
Sec11c	2.25775e-22	0.579085	0.742	0.425	4.98963e-18	6	Sec11c
Diaph1	4.03759e-22	0.534773	0.637	0.303	8.92308e-18	6	Diaph1
Krtcap2	7.76903e-22	0.509072	0.736	0.411	1.71696e-17	6	Krtcap2
Gadd45b1	1.00852e-21	0.626292	0.533	0.227	2.22883e-17	6	Gadd45b
1810058I24Rik	5.36535e-21	0.521188	0.681	0.346	1.18574e-16	6	1810058I24Rik
Selplg2	5.73694e-21	0.502238	0.742	0.4	1.26786e-16	6	Selplg
Nabp12	1.27605e-20	0.503855	0.478	0.196	2.82007e-16	6	Nabp1
Laptm5	1.70314e-20	0.512919	0.901	0.632	3.76395e-16	6	Laptm5
Anxa6	1.21093e-19	0.512028	0.687	0.365	2.67616e-15	6	Anxa6
Nfkbia3	2.36391e-18	0.595933	0.83	0.578	5.22425e-14	6	Nfkbia
Pdia3	3.64614e-18	0.52894	0.665	0.372	8.05796e-14	6	Pdia3
Rgs21	1.37914e-17	0.603897	0.742	0.467	3.04791e-13	6	Rgs2
Anxa5	3.06119e-17	0.513308	0.434	0.189	6.76524e-13	6	Anxa5
Coq10b1	4.04248e-16	0.502887	0.604	0.335	8.93389e-12	6	Coq10b
Cd691	1.90209e-15	0.509022	0.522	0.256	4.20361e-11	6	Cd69
Jun	4.42083e-12	0.51339	0.56	0.323	9.77003e-08	6	Jun
Mki672	1.71857e-05	0.557899	0.203	0.106	0.379803	6	Mki67
Rag1	0	1.95803	0.667	0.016	0	7	Rag1
Tifa	3.15183e-206	2.29804	0.889	0.071	6.96555e-202	7	Tifa
Gfra1	1.4698e-187	0.799569	0.293	0.005	3.24826e-183	7	Gfra1
Prg3	1.16184e-144	0.834867	0.162	0.001	2.56767e-140	7	Prg3
Uchl1	4.41456e-123	0.930148	0.283	0.009	9.75617e-119	7	Uchl1
Vpreb2	2.53917e-118	0.708847	0.111	0	5.61157e-114	7	Vpreb2
Reln	8.33478e-118	1.06946	0.273	0.009	1.84199e-113	7	Reln
Vpreb31	1.90646e-116	2.30334	1	0.186	4.21328e-112	7	Vpreb3
Cecr21	6.0891e-109	1.85621	0.798	0.112	1.34569e-104	7	Cecr2
Xrcc6	9.77151e-106	1.75269	0.626	0.067	2.1595e-101	7	Xrcc6
Pafah1b31	4.31515e-104	2.07483	0.909	0.174	9.53648e-100	7	Pafah1b3
Igll1	4.69157e-97	0.939045	0.111	0.001	1.03684e-92	7	Igll1
Gm37065	2.76254e-88	1.23625	0.475	0.044	6.10521e-84	7	Gm37065
Vpreb1	4.77055e-85	1.44002	0.141	0.003	1.05429e-80	7	Vpreb1
Bcl7a	9.84325e-80	1.60295	0.717	0.119	2.17536e-75	7	Bcl7a
Col5a3	2.02773e-79	1.09909	0.222	0.009	4.48129e-75	7	Col5a3
Il12a	5.82414e-76	1.1541	0.364	0.028	1.28713e-71	7	Il12a
Atp1b1	9.20029e-69	2.01414	0.838	0.226	2.03326e-64	7	Atp1b1
Myl4	5.48316e-67	1.2728	0.384	0.037	1.21178e-62	7	Myl4
Spns3	5.62357e-67	0.834833	0.212	0.01	1.24281e-62	7	Spns3
Slc12a3	2.29873e-66	0.516924	0.131	0.003	5.0802e-62	7	Slc12a3
Sox4	8.51994e-66	1.84703	0.758	0.16	1.88291e-61	7	Sox4
Akap12	3.37141e-65	1.45686	0.545	0.079	7.45082e-61	7	Akap12
Ebf11	3.49673e-62	1.68724	1	0.368	7.72776e-58	7	Ebf1
Smarca4	4.37239e-61	1.75546	0.818	0.253	9.66299e-57	7	Smarca4
Chchd101	9.67846e-61	1.74692	0.848	0.264	2.13894e-56	7	Chchd10
Bst1	1.00341e-60	0.735536	0.212	0.012	2.21753e-56	7	Bst1
Ptgr1	9.69741e-55	0.801413	0.253	0.019	2.14313e-50	7	Ptgr1
Serinc5	4.90671e-51	1.28975	0.485	0.076	1.08438e-46	7	Serinc5
Herpud1	1.28237e-49	1.56153	0.788	0.26	2.83404e-45	7	Herpud1
Blnk1	1.32656e-49	1.32141	0.657	0.147	2.93169e-45	7	Blnk
Myb	2.81225e-47	1.36488	0.636	0.152	6.21508e-43	7	Myb
Arl5c	9.50914e-45	1.5246	0.848	0.345	2.10152e-40	7	Arl5c
Marcks	6.37938e-44	1.25552	0.626	0.15	1.40984e-39	7	Marcks
Nuak1	5.26051e-43	0.583013	0.162	0.01	1.16257e-38	7	Nuak1
Dnajc7	1.12572e-42	1.81871	0.818	0.353	2.48785e-38	7	Dnajc7
Mast4	8.30961e-42	1.1108	0.424	0.073	1.83642e-37	7	Mast4
Rhoh	8.76216e-42	1.74204	0.859	0.42	1.93644e-37	7	Rhoh
Fcrla1	1.5841e-38	1.26776	0.737	0.229	3.50086e-34	7	Fcrla
Polm	4.25099e-38	1.08743	0.354	0.054	9.39469e-34	7	Polm
Stk3	6.73736e-38	0.841178	0.253	0.028	1.48896e-33	7	Stk3
Mzb11	5.11953e-36	1.21363	0.758	0.255	1.13142e-31	7	Mzb1
Elof1	3.08545e-35	1.17927	0.596	0.178	6.81885e-31	7	Elof1
Cplx2	8.41292e-35	0.674692	0.232	0.025	1.85926e-30	7	Cplx2
Cacna1e	3.66601e-33	0.847693	0.192	0.018	8.10187e-29	7	Cacna1e
Tcf31	2.17904e-32	1.11269	0.717	0.266	4.81567e-28	7	Tcf3
C1galt1	2.27719e-32	1.25741	0.616	0.197	5.03259e-28	7	C1galt1
Cd79b1	5.24996e-32	0.987407	0.96	0.409	1.16024e-27	7	Cd79b
Stambpl1	3.62525e-31	1.00157	0.444	0.101	8.0118e-27	7	Stambpl1
Cd24a1	4.04819e-31	1.2939	0.646	0.221	8.94651e-27	7	Cd24a
Pou2af11	6.04602e-29	0.964527	0.616	0.186	1.33617e-24	7	Pou2af1
Pgls	1.47856e-28	1.1503	0.798	0.484	3.26762e-24	7	Pgls
Irf41	3.71411e-28	0.924913	0.475	0.12	8.20819e-24	7	Irf4
Bach2	1.05732e-27	1.2491	0.707	0.296	2.33668e-23	7	Bach2
Kansl1l	3.17178e-27	0.786844	0.354	0.071	7.00964e-23	7	Kansl1l
Rrm2b	3.51964e-27	0.990175	0.364	0.077	7.7784e-23	7	Rrm2b
Serinc31	4.66676e-27	0.958337	0.929	0.6	1.03135e-22	7	Serinc3
Gm302111	5.09045e-27	1.35004	0.414	0.098	1.12499e-22	7	Gm30211
Dok31	6.59531e-27	1.02677	0.505	0.141	1.45756e-22	7	Dok3
Coq7	1.02831e-26	1.21553	0.404	0.099	2.27256e-22	7	Coq7
H3f3b	5.4216e-26	0.658859	1	0.981	1.19817e-21	7	H3f3b
Ighm1	6.07027e-26	0.900127	0.99	0.619	1.34153e-21	7	Ighm
Syk1	9.43811e-26	0.92245	0.697	0.251	2.08582e-21	7	Syk
Fam129c1	1.18525e-25	1.06179	0.455	0.121	2.6194e-21	7	Fam129c
Cnp	1.94913e-25	1.15282	0.636	0.272	4.30759e-21	7	Cnp
Cd721	6.13568e-25	0.881637	0.485	0.134	1.35599e-20	7	Cd72
Lig4	6.98886e-25	0.512525	0.162	0.017	1.54454e-20	7	Lig4
Jund	1.00177e-24	1.08252	0.949	0.858	2.2139e-20	7	Jund
2001-06-01	1.06505e-24	1.36423	0.697	0.324	2.35377e-20	7	Jun
Fam53b	6.76069e-24	1.21763	0.576	0.218	1.49411e-19	7	Fam53b
Spib1	5.31505e-23	0.924329	0.596	0.204	1.17463e-18	7	Spib
Lrmp1	5.458e-23	0.962814	0.616	0.253	1.20622e-18	7	Lrmp
Sec11c1	6.38949e-23	1.03291	0.747	0.43	1.41208e-18	7	Sec11c
H3f3a1	1.99181e-22	0.643959	0.99	0.959	4.4019e-18	7	H3f3a
Gpat3	2.30621e-22	0.732107	0.232	0.038	5.09673e-18	7	Gpat3
Gm26735	2.4424e-22	0.60258	0.162	0.019	5.39771e-18	7	Gm26735
Pkig1	1.57799e-21	0.856855	0.596	0.226	3.48736e-17	7	Pkig
Zeb21	2.99563e-21	1.01733	0.495	0.164	6.62035e-17	7	Zeb2
Eps8	5.28536e-21	0.576578	0.182	0.026	1.16807e-16	7	Eps8
Pla2g12a	7.8052e-21	0.67443	0.293	0.063	1.72495e-16	7	Pla2g12a
Sec63	2.45766e-19	1.09976	0.556	0.231	5.43144e-15	7	Sec63
Marcksl1	5.05906e-19	0.640074	0.333	0.085	1.11805e-14	7	Marcksl1
Cd79a1	6.05964e-19	0.669431	0.889	0.385	1.33918e-14	7	Cd79a
Mgst1	2.68288e-18	0.745183	0.323	0.083	5.92916e-14	7	Mgst1
Cxcr4	5.94026e-18	0.986344	0.586	0.268	1.3128e-13	7	Cxcr4
Blvrb1	6.95224e-18	0.976658	0.404	0.132	1.53645e-13	7	Blvrb
Zfpm1	1.63011e-17	0.818174	0.343	0.1	3.60254e-13	7	Zfpm1
Ptma	2.19129e-17	0.765397	1	0.979	4.84275e-13	7	Ptma
Kctd3	2.56764e-17	0.708477	0.263	0.06	5.67448e-13	7	Kctd3
Ptp4a31	3.80123e-17	0.821675	0.606	0.281	8.40073e-13	7	Ptp4a3
Cd93	1.07634e-16	0.753529	0.273	0.066	2.37871e-12	7	Cd93
Cyfip2	1.25596e-16	0.875774	0.636	0.34	2.77567e-12	7	Cyfip2
Unc93b11	1.92606e-16	0.77103	0.596	0.25	4.2566e-12	7	Unc93b1
Rgs16	2.00045e-16	0.891092	0.141	0.02	4.42099e-12	7	Rgs16
BC035044	2.4358e-16	0.622354	0.273	0.066	5.38311e-12	7	BC035044
Hdac5	3.38947e-16	0.777491	0.283	0.073	7.49073e-12	7	Hdac5
Gpd1l	8.74542e-16	0.852442	0.434	0.159	1.93274e-11	7	Gpd1l
Tapt1	1.56997e-15	0.751158	0.364	0.116	3.46963e-11	7	Tapt1
Tmem131l1	1.64458e-15	0.834756	0.495	0.207	3.63453e-11	7	Tmem131l
Gas7	1.98721e-15	0.616032	0.192	0.038	4.39173e-11	7	Gas7
Slc25a51	2.54818e-15	0.761217	0.394	0.135	5.63147e-11	7	Slc25a51
Slamf7	2.72191e-15	0.703368	0.263	0.067	6.01541e-11	7	Slamf7
Cerk1	3.01369e-15	0.905164	0.505	0.214	6.66025e-11	7	Cerk
Cmtm71	3.23002e-15	0.798607	0.626	0.325	7.13835e-11	7	Cmtm7
Apobec1	4.52783e-15	0.672657	0.212	0.046	1.00065e-10	7	Apobec1
Dck	8.11371e-15	0.722297	0.394	0.138	1.79313e-10	7	Dck
Zfp7061	1.07833e-14	0.843763	0.687	0.477	2.38311e-10	7	Zfp706
Tubb2b	1.13163e-14	0.700062	0.303	0.085	2.5009e-10	7	Tubb2b
Cdc42ep31	1.4891e-14	0.647675	0.364	0.121	3.29092e-10	7	Cdc42ep3
Hes6	4.49099e-14	0.841871	0.404	0.156	9.92508e-10	7	Hes6
Slamf6	6.33995e-14	0.891884	0.566	0.282	1.40113e-09	7	Slamf6
Bcr	1.36001e-13	0.532167	0.192	0.041	3.00562e-09	7	Bcr
Serp11	2.40214e-13	0.601113	0.828	0.57	5.30873e-09	7	Serp1
Plscr3	2.56481e-13	0.539646	0.222	0.054	5.66823e-09	7	Plscr3
Edem3	3.98919e-13	0.576419	0.232	0.059	8.81611e-09	7	Edem3
Bmf	5.83937e-13	0.500846	0.182	0.038	1.2905e-08	7	Bmf
Pax51	7.04777e-13	0.649712	0.566	0.25	1.55756e-08	7	Pax5
Aff1	1.69029e-12	0.858618	0.455	0.205	3.73553e-08	7	Aff1
Plekha21	2.37605e-12	0.674533	0.556	0.277	5.25108e-08	7	Plekha2
Srp14	2.87238e-12	0.701015	0.717	0.501	6.34796e-08	7	Srp14
Il16	4.14933e-12	0.683625	0.434	0.189	9.17003e-08	7	Il16
Klhl6	6.33637e-12	0.738181	0.535	0.284	1.40034e-07	7	Klhl6
Cbfa2t3	7.55284e-12	0.66687	0.293	0.094	1.66918e-07	7	Cbfa2t3
Fbxl12	7.65345e-12	0.684583	0.343	0.126	1.69141e-07	7	Fbxl12
Slc12a61	8.08486e-12	0.705806	0.495	0.229	1.78676e-07	7	Slc12a6
Ift22	9.46107e-12	0.516761	0.182	0.042	2.0909e-07	7	Ift22
Srsf3	1.03743e-11	0.645322	0.768	0.671	2.29273e-07	7	Srsf3
Lmo42	1.24341e-11	0.782182	0.444	0.195	2.74794e-07	7	Lmo4
Dusp6	1.27763e-11	0.583384	0.212	0.055	2.82357e-07	7	Dusp6
Ezh2	2.46553e-11	0.865431	0.394	0.176	5.44881e-07	7	Ezh2
Nav22	2.48172e-11	0.588531	0.202	0.053	5.4846e-07	7	Nav2
Mtss11	3.24413e-11	0.738241	0.495	0.241	7.16952e-07	7	Mtss1
Ptprcap	6.5239e-11	0.540896	0.808	0.671	1.44178e-06	7	Ptprcap
Atp13a2	9.06461e-11	0.791374	0.313	0.117	2.00328e-06	7	Atp13a2
Polg	9.73206e-11	0.619213	0.293	0.101	2.15078e-06	7	Polg
Ly6d1	1.03338e-10	0.520936	0.758	0.381	2.28376e-06	7	Ly6d
Ypel3	1.22547e-10	0.80347	0.596	0.371	2.70829e-06	7	Ypel3
Cyp4f18	1.69959e-10	0.662327	0.202	0.054	3.7561e-06	7	Cyp4f18
Cd381	4.58646e-10	0.677714	0.273	0.094	1.01361e-05	7	Cd38
Psme4	4.95512e-10	0.830163	0.354	0.152	1.09508e-05	7	Psme4
Sdc41	5.38724e-10	0.532441	0.444	0.194	1.19058e-05	7	Sdc4
Plekho11	5.44152e-10	0.693699	0.364	0.153	1.20258e-05	7	Plekho1
Cxxc5	5.76953e-10	0.552294	0.323	0.122	1.27507e-05	7	Cxxc5
Grk2	8.2837e-10	0.708541	0.626	0.432	1.8307e-05	7	Grk2
Hist1h1c	1.20543e-09	0.943854	0.313	0.127	2.664e-05	7	Hist1h1c
Ddx17	1.49306e-09	0.756851	0.586	0.365	3.29965e-05	7	Ddx17
Litaf1	1.79156e-09	0.672349	0.333	0.139	3.95934e-05	7	Litaf
H2afv	1.9921e-09	0.87657	0.636	0.498	4.40253e-05	7	H2afv
Erp291	2.19359e-09	0.58874	0.667	0.439	4.84783e-05	7	Erp29
Chst31	3.01345e-09	0.594757	0.364	0.149	6.65971e-05	7	Chst3
Mindy2	3.18649e-09	0.762292	0.475	0.259	7.04215e-05	7	Mindy2
Vars1	3.39925e-09	0.640308	0.475	0.255	7.51234e-05	7	Vars
Spi11	4.13536e-09	0.508333	0.273	0.097	9.13915e-05	7	Spi1
Sema4b1	6.21388e-09	0.58127	0.303	0.119	0.000137327	7	Sema4b
Foxp11	8.60329e-09	0.606313	0.859	0.772	0.000190133	7	Foxp1
Apobec31	8.72913e-09	0.57388	0.657	0.471	0.000192914	7	Apobec3
Snn1	8.86809e-09	0.621986	0.293	0.114	0.000195985	7	Snn
Clint1	1.50076e-08	0.671076	0.606	0.446	0.000331667	7	Clint1
E2f2	3.02093e-08	0.572927	0.273	0.107	0.000667626	7	E2f2
Thap11	3.46954e-08	0.620246	0.202	0.067	0.000766768	7	Thap11
Mlxip	4.28461e-08	0.589706	0.293	0.121	0.0009469	7	Mlxip
Dusp21	5.27088e-08	0.505007	0.596	0.396	0.00116487	7	Dusp2
Rabgap1l	5.91786e-08	0.556664	0.606	0.398	0.00130785	7	Rabgap1l
Bloc1s2	6.50527e-08	0.701202	0.343	0.167	0.00143766	7	Bloc1s2
Mob4	7.18108e-08	0.654684	0.495	0.301	0.00158702	7	Mob4
Hist3h2a	7.36242e-08	0.548627	0.232	0.084	0.00162709	7	Hist3h2a
Desi1	1.04217e-07	0.515438	0.232	0.087	0.0023032	7	Desi1
Srsf4	1.05033e-07	0.560707	0.323	0.146	0.00232124	7	Srsf4
Supt4a	1.24276e-07	0.571169	0.737	0.598	0.00274651	7	Supt4a
AI314180	1.28263e-07	0.533673	0.354	0.168	0.00283461	7	AI314180
Hmgb1	1.34603e-07	0.782682	0.586	0.491	0.00297472	7	Hmgb1
Calm2	1.44829e-07	0.653007	0.697	0.628	0.00320072	7	Calm2
Asf1a	1.51575e-07	0.906784	0.354	0.184	0.0033498	7	Asf1a
Phip	1.59379e-07	0.581916	0.596	0.417	0.00352228	7	Phip
Ube2e3	1.9045e-07	0.559928	0.404	0.224	0.00420895	7	Ube2e3
Ddah2	2.08828e-07	0.511961	0.141	0.04	0.0046151	7	Ddah2
Map1lc3b	2.55075e-07	0.512934	0.778	0.639	0.00563715	7	Map1lc3b
Prkcd1	3.02974e-07	0.511832	0.434	0.23	0.00669572	7	Prkcd
Btg21	3.25239e-07	0.644818	0.737	0.64	0.00718778	7	Btg2
Uhrf1	3.85039e-07	0.598223	0.202	0.074	0.00850937	7	Uhrf1
Rnf7	5.72821e-07	0.572037	0.485	0.327	0.0126593	7	Rnf7
Mgat1	8.39848e-07	0.536002	0.293	0.135	0.0185606	7	Mgat1
Atf7ip	9.03462e-07	0.724437	0.394	0.224	0.0199665	7	Atf7ip
Filip1l	9.3984e-07	0.601081	0.343	0.172	0.0207705	7	Filip1l
Baz2b	9.81917e-07	0.622541	0.455	0.269	0.0217004	7	Baz2b
Arpc5l1	9.8376e-07	0.511153	0.616	0.479	0.0217411	7	Arpc5l
Tacc1	1.01785e-06	0.516527	0.606	0.443	0.0224944	7	Tacc1
Cdip1	1.49988e-06	0.588047	0.354	0.188	0.0331474	7	Cdip1
Cks2	1.88951e-06	0.69311	0.384	0.228	0.0417582	7	Cks2
Klhl24	2.82841e-06	0.679375	0.626	0.474	0.0625078	7	Klhl24
A630001G21Rik1	2.92552e-06	0.559257	0.364	0.191	0.0646539	7	A630001G21Rik
Eif2b2	3.73195e-06	0.631999	0.293	0.149	0.082476	7	Eif2b2
Hmgn2	6.38852e-06	0.714899	0.303	0.165	0.141186	7	Hmgn2
Arid1b	7.06796e-06	0.638459	0.343	0.19	0.156202	7	Arid1b
Trim11	7.11876e-06	0.637092	0.273	0.135	0.157325	7	Trim11
Rai1	7.5082e-06	0.651428	0.293	0.147	0.165931	7	Rai1
Gclc1	1.13925e-05	0.582353	0.313	0.166	0.251775	7	Gclc
Apip	1.27088e-05	0.518456	0.192	0.08	0.280864	7	Apip
Spin1	1.29869e-05	0.656703	0.313	0.171	0.287011	7	Spin1
Top1	2.14443e-05	0.534074	0.545	0.433	0.473919	7	Top1
Mcm7	2.3484e-05	0.547849	0.283	0.148	0.518997	7	Mcm7
Mylip	2.38242e-05	0.611338	0.293	0.159	0.526514	7	Mylip
Tbpl1	2.6763e-05	0.511835	0.253	0.126	0.591462	7	Tbpl1
Ehbp1l1	3.08314e-05	0.539882	0.212	0.096	0.681374	7	Ehbp1l1
St8sia4	3.4895e-05	0.645559	0.465	0.31	0.77118	7	St8sia4
Tmem60	3.50664e-05	0.508535	0.232	0.111	0.774968	7	Tmem60
Colgalt1	3.8435e-05	0.521891	0.323	0.174	0.849413	7	Colgalt1
Tspan131	7.38899e-05	0.607165	0.384	0.257	1	7	Tspan13
Ivns1abp	8.6988e-05	0.546352	0.414	0.273	1	7	Ivns1abp
Akt1	0.000104458	0.555901	0.313	0.191	1	7	Akt1
Ubl3	0.000105892	0.528268	0.545	0.432	1	7	Ubl3
Hibadh	0.000127178	0.530008	0.283	0.159	1	7	Hibadh
Hmgb22	0.000175828	0.929931	0.677	0.582	1	7	Hmgb2
U2surp	0.000255442	0.538045	0.434	0.31	1	7	U2surp
Rassf4	0.000372664	0.536958	0.152	0.067	1	7	Rassf4
Jmjd1c	0.000394042	0.552106	0.485	0.398	1	7	Jmjd1c
Tmbim4	0.000576597	0.507288	0.293	0.188	1	7	Tmbim4
Slc1a5	0.000584433	0.533119	0.303	0.19	1	7	Slc1a5
Cd692	0.000667229	0.91409	0.364	0.263	1	7	Cd69
Tmem106b	0.000824022	0.507656	0.222	0.124	1	7	Tmem106b
Pclaf1	0.0044574	0.783551	0.172	0.096	1	7	Pclaf
Swap701	0.0056037	0.571779	0.323	0.236	1	7	Swap70
Rrm2	0.00561648	0.603469	0.131	0.067	1	7	Rrm2
Cep250	0.00619129	0.504378	0.172	0.097	1	7	Cep250
Rag11	0	2.8313	0.876	0.014	0	8	Rag1
Arpp21	0	2.05067	0.674	0.004	0	8	Arpp21
Dntt	0	1.88605	0.551	0.003	0	8	Dntt
Aqp11	0	1.50303	0.472	0.007	0	8	Aqp11
Chrna9	0	1.4135	0.337	0.001	0	8	Chrna9
A930003A15Rik	0	1.28571	0.404	0.001	0	8	A930003A15Rik
Slc7a11	6.1471e-268	1.64184	0.427	0.007	1.35851e-263	8	Slc7a11
Dgkeos	8.50316e-249	0.86021	0.27	0.002	1.8792e-244	8	Dgkeos
Insl5	8.49747e-243	0.882287	0.225	0.001	1.87794e-238	8	Insl5
Ccr9	3.77061e-195	2.13548	0.685	0.036	8.33304e-191	8	Ccr9
Tctex1d1	2.52742e-177	0.898725	0.225	0.002	5.58559e-173	8	Tctex1d1
Endou	5.1987e-166	1.22407	0.416	0.014	1.14891e-161	8	Endou
Ptcra	1.63426e-156	0.500655	0.157	0.001	3.61171e-152	8	Ptcra
Gm525	8.53039e-149	0.627347	0.18	0.002	1.88522e-144	8	Gm525
Syt13	9.13943e-149	0.55063	0.18	0.002	2.01981e-144	8	Syt13
H2-Q2	3.24692e-140	0.660403	0.191	0.002	7.1757e-136	8	H2-Q2
H1fx	7.79716e-117	1.29076	0.303	0.011	1.72317e-112	8	H1fx
Mpzl2	5.86547e-111	0.568836	0.146	0.002	1.29627e-106	8	Mpzl2
F13a1	2.3224e-102	0.896034	0.169	0.003	5.1325e-98	8	F13a1
Gpr162	6.96205e-99	0.538233	0.135	0.002	1.53861e-94	8	Gpr162
Slc16a5	6.39442e-98	0.573945	0.157	0.003	1.41317e-93	8	Slc16a5
Ldhb	7.56794e-98	1.73547	0.629	0.067	1.67251e-93	8	Ldhb
Cd8b11	1.25258e-92	1.78577	0.73	0.093	2.76821e-88	8	Cd8b1
Tubb2b1	1.26897e-91	1.74496	0.674	0.08	2.80443e-87	8	Tubb2b
Gtf2h4	2.07137e-90	1.76095	0.528	0.05	4.57774e-86	8	Gtf2h4
Tube1	2.802e-90	0.888124	0.303	0.015	6.19241e-86	8	Tube1
Ntrk3	1.60423e-81	1.03605	0.337	0.021	3.54535e-77	8	Ntrk3
Cd8a1	7.7082e-81	1.79653	0.584	0.069	1.70351e-76	8	Cd8a
Gm15340	1.28605e-73	0.854707	0.225	0.01	2.84217e-69	8	Gm15340
Xrcc61	4.86222e-66	1.35784	0.539	0.069	1.07455e-61	8	Xrcc6
Hist3h2ba	5.29833e-63	1.10712	0.348	0.029	1.17093e-58	8	Hist3h2ba
Ptpn14	1.10065e-62	0.813274	0.213	0.01	2.43243e-58	8	Ptpn14
Nyap1	2.41326e-60	0.615798	0.124	0.003	5.3333e-56	8	Nyap1
Sox41	2.58484e-57	1.78414	0.742	0.162	5.71251e-53	8	Sox4
Ldlrad3	1.75129e-55	0.658354	0.169	0.007	3.87035e-51	8	Ldlrad3
Utp14b	4.81573e-54	1.33565	0.438	0.056	1.06428e-49	8	Utp14b
Myb1	1.19045e-51	1.51606	0.685	0.153	2.63089e-47	8	Myb
Nhsl1	2.63326e-49	0.536047	0.135	0.005	5.81952e-45	8	Nhsl1
Mier1	1.35226e-46	2.0513	0.944	0.43	2.9885e-42	8	Mier1
Nebl	1.49623e-45	1.25964	0.416	0.059	3.30668e-41	8	Nebl
Trbc22	3.75112e-45	1.65122	0.978	0.532	8.28997e-41	8	Trbc2
Rnf157	1.73665e-42	1.01646	0.36	0.046	3.83799e-38	8	Rnf157
Slc35d1	1.80682e-41	1.34068	0.438	0.07	3.99308e-37	8	Slc35d1
Desi11	3.79241e-41	1.16102	0.472	0.083	8.38122e-37	8	Desi1
Gm38405	3.8696e-41	0.861519	0.157	0.009	8.55181e-37	8	Gm38405
Wdr78	2.82249e-39	0.709626	0.146	0.008	6.23769e-35	8	Wdr78
Sla2	1.51579e-38	1.12475	0.461	0.084	3.3499e-34	8	Sla2
Dck1	4.0718e-38	1.30333	0.584	0.136	8.99868e-34	8	Dck
Kremen1	2.67276e-37	1.00152	0.371	0.055	5.90681e-33	8	Kremen1
Clk3	3.06411e-37	1.50264	0.607	0.16	6.77168e-33	8	Clk3
Themis	1.1143e-36	1.37328	0.562	0.132	2.46261e-32	8	Themis
Ap3s1	1.77887e-36	1.38085	0.64	0.183	3.93131e-32	8	Ap3s1
Spint2	2.28135e-35	1.30146	0.551	0.136	5.04179e-31	8	Spint2
Cd41	3.55506e-35	1.34974	0.573	0.142	7.85668e-31	8	Cd4
Prrt11	7.5281e-35	0.872689	0.213	0.02	1.66371e-30	8	Prrt1
Agfg2	5.49524e-34	0.905249	0.326	0.047	1.21445e-29	8	Agfg2
Prodh	7.61879e-34	0.51066	0.135	0.008	1.68375e-29	8	Prodh
Ssbp2	9.75467e-34	1.33039	0.629	0.178	2.15578e-29	8	Ssbp2
Cdkn1c	3.11918e-33	0.626124	0.247	0.028	6.89339e-29	8	Cdkn1c
Ctsl	7.56965e-33	1.15529	0.483	0.103	1.67289e-28	8	Ctsl
Tubb2a1	9.05193e-33	1.40308	0.618	0.173	2.00048e-28	8	Tubb2a
Bex1	1.91038e-32	0.771575	0.124	0.007	4.22195e-28	8	Bex1
Mex3a	7.8226e-32	0.786164	0.213	0.022	1.72879e-27	8	Mex3a
B230118H07Rik	4.53502e-31	0.847987	0.169	0.014	1.00224e-26	8	B230118H07Rik
Tcf71	1.36038e-30	1.167	0.876	0.418	3.00643e-26	8	Tcf7
Bach1	3.48073e-30	1.2471	0.483	0.114	7.69241e-26	8	Bach1
Nsg21	5.44899e-30	1.19949	0.562	0.148	1.20423e-25	8	Nsg2
Ptprf	2.12735e-29	0.832707	0.202	0.021	4.70144e-25	8	Ptprf
Smo	5.47633e-29	0.561293	0.18	0.017	1.21027e-24	8	Smo
Snx181	2.66144e-28	1.54592	0.64	0.221	5.88178e-24	8	Snx18
Bcl11b1	3.35191e-28	1.29707	0.775	0.347	7.40772e-24	8	Bcl11b
Satb11	7.39482e-26	1.13077	0.944	0.658	1.63425e-21	8	Satb1
Ano6	1.78239e-24	0.945684	0.382	0.085	3.93909e-20	8	Ano6
Edem1	2.15585e-23	1.18492	0.472	0.137	4.76443e-19	8	Edem1
Camk41	3.79628e-23	1.29211	0.584	0.215	8.38977e-19	8	Camk4
Ilvbl	1.42647e-22	1.08395	0.427	0.114	3.15249e-18	8	Ilvbl
Marcks1	3.0221e-22	1.03976	0.506	0.153	6.67884e-18	8	Marcks
Ccpg1	3.10094e-22	0.865715	0.36	0.08	6.85307e-18	8	Ccpg1
Rmnd5a	3.54348e-22	1.14101	0.539	0.182	7.83109e-18	8	Rmnd5a
Plxnd11	3.81732e-22	0.850538	0.27	0.048	8.43627e-18	8	Plxnd1
Ramp12	3.95772e-22	1.02901	0.596	0.213	8.74656e-18	8	Ramp1
Ccnd3	1.26402e-21	1.19638	0.674	0.309	2.79348e-17	8	Ccnd3
Lig41	1.46464e-21	0.65766	0.157	0.018	3.23686e-17	8	Lig4
Trbc12	3.35251e-21	1.7377	0.708	0.381	7.40904e-17	8	Trbc1
Atl2	4.31707e-21	0.920437	0.393	0.1	9.54072e-17	8	Atl2
Cd2472	6.4766e-21	1.01573	0.607	0.232	1.43133e-16	8	Cd247
Rhoh1	1.16303e-20	1.01693	0.775	0.422	2.5703e-16	8	Rhoh
Brdt	3.33999e-20	0.686377	0.146	0.016	7.38137e-16	8	Brdt
Lat3	1.13876e-19	0.963781	0.64	0.292	2.51667e-15	8	Lat
Lck1	1.64362e-19	1.23354	0.652	0.305	3.63241e-15	8	Lck
H3f3b1	2.56922e-19	0.580855	1	0.981	5.67799e-15	8	H3f3b
Marcksl11	2.60433e-19	0.759277	0.348	0.085	5.75556e-15	8	Marcksl1
Ptms1	4.66001e-19	1.03264	0.461	0.15	1.02986e-14	8	Ptms
Hmgb11	6.20013e-19	1.19633	0.719	0.489	1.37023e-14	8	Hmgb1
Whrn	7.49095e-19	0.553841	0.135	0.015	1.6555e-14	8	Whrn
Sh2d1a1	2.04457e-18	0.976901	0.517	0.196	4.51851e-14	8	Sh2d1a
Acsl3	2.66774e-18	0.5898	0.202	0.033	5.8957e-14	8	Acsl3
Cd3g2	8.52202e-18	0.840878	0.831	0.492	1.88337e-13	8	Cd3g
Ets2	1.05837e-17	0.909291	0.472	0.165	2.33899e-13	8	Ets2
Ubb	3.41373e-17	0.578798	0.944	0.926	7.54434e-13	8	Ubb
Znrf12	4.39898e-17	0.99323	0.584	0.252	9.72175e-13	8	Znrf1
Rnf145	6.20507e-17	1.08907	0.472	0.169	1.37132e-12	8	Rnf145
Cux1	6.99209e-17	0.998311	0.573	0.247	1.54525e-12	8	Cux1
Trp53inp1	9.12238e-17	0.956239	0.607	0.258	2.01605e-12	8	Trp53inp1
Tcf12	1.25104e-16	1.13569	0.674	0.353	2.7648e-12	8	Tcf12
Trat11	2.2729e-16	0.785256	0.36	0.101	5.0231e-12	8	Trat1
Cnot6	2.27977e-16	1.04189	0.596	0.266	5.03829e-12	8	Cnot6
Anxa22	6.09549e-16	1.00076	0.517	0.205	1.3471e-11	8	Anxa2
Pou6f1	1.98964e-15	0.603267	0.202	0.038	4.3971e-11	8	Pou6f1
Txn13	3.3443e-15	0.896046	0.708	0.487	7.3909e-11	8	Txn1
Sin3b	1.56094e-14	0.976254	0.629	0.347	3.44967e-10	8	Sin3b
Patz1	1.70968e-14	0.967479	0.315	0.091	3.7784e-10	8	Patz1
Ripor1	2.39153e-14	0.61082	0.258	0.062	5.28527e-10	8	Ripor1
AI504432	2.52376e-14	0.699872	0.281	0.071	5.57751e-10	8	AI504432
Cacna1e1	3.92288e-14	0.587529	0.135	0.02	8.66956e-10	8	Cacna1e
Gbp8	4.57537e-14	0.647544	0.213	0.045	1.01116e-09	8	Gbp8
Rbmx	9.01933e-14	0.775941	0.348	0.109	1.99327e-09	8	Rbmx
Metap2	9.32084e-14	0.988927	0.551	0.282	2.05991e-09	8	Metap2
Ppp1r14b1	1.00857e-13	0.954884	0.64	0.401	2.22894e-09	8	Ppp1r14b
Cdca7	1.53766e-13	0.650923	0.247	0.061	3.39822e-09	8	Cdca7
Cd3d3	1.72012e-13	0.737565	0.787	0.462	3.80147e-09	8	Cd3d
Gmfg	1.06826e-12	0.812818	0.809	0.657	2.36085e-08	8	Gmfg
Anp32e	1.11831e-12	1.14619	0.573	0.345	2.47146e-08	8	Anp32e
Socs1	1.20137e-12	0.759296	0.303	0.09	2.65504e-08	8	Socs1
Cd24a2	1.35155e-12	0.737642	0.528	0.223	2.98693e-08	8	Cd24a
Thy13	1.47496e-12	0.937572	0.539	0.269	3.25967e-08	8	Thy1
Tspan3	1.61686e-12	0.628552	0.247	0.063	3.57325e-08	8	Tspan3
Abcc5	1.63527e-12	0.630373	0.236	0.059	3.61394e-08	8	Abcc5
Jup	1.65324e-12	0.628549	0.169	0.033	3.65365e-08	8	Jup
Stx6	3.56015e-12	0.709798	0.337	0.112	7.86792e-08	8	Stx6
Mvb12b	7.22246e-12	0.646225	0.202	0.048	1.59616e-07	8	Mvb12b
Hjurp	7.41883e-12	0.830557	0.393	0.151	1.63956e-07	8	Hjurp
Ezh21	1.42435e-11	0.919127	0.416	0.176	3.1478e-07	8	Ezh2
Pip5k1b	1.92474e-11	0.521082	0.112	0.017	4.25367e-07	8	Pip5k1b
Zfp219	1.99526e-11	0.558755	0.169	0.035	4.40952e-07	8	Zfp219
Nck2	2.53747e-11	0.659747	0.236	0.064	5.60782e-07	8	Nck2
Kif11	2.60485e-11	0.646716	0.225	0.059	5.75673e-07	8	Kif11
Incenp	2.8187e-11	0.568485	0.27	0.08	6.22932e-07	8	Incenp
Epb41	2.84594e-11	0.980976	0.404	0.169	6.28954e-07	8	Epb41
Rai11	2.90368e-11	0.783984	0.382	0.146	6.41714e-07	8	Rai1
Stmn12	2.99736e-11	1.36836	0.472	0.228	6.62417e-07	8	Stmn1
Hist1h1b2	3.68898e-11	0.779011	0.247	0.069	8.15264e-07	8	Hist1h1b
Eci2	5.61672e-11	0.73009	0.36	0.138	1.24129e-06	8	Eci2
Rbm39	6.62606e-11	0.522664	0.944	0.926	1.46436e-06	8	Rbm39
Ube2t	8.21423e-11	0.539416	0.213	0.057	1.81534e-06	8	Ube2t
Nav23	1.23232e-10	0.951257	0.202	0.053	2.72342e-06	8	Nav2
Dgcr6	1.34542e-10	0.571362	0.202	0.051	2.97338e-06	8	Dgcr6
Pip4k2a	1.39707e-10	0.797173	0.393	0.161	3.08752e-06	8	Pip4k2a
Ube2c1	1.8975e-10	1.27144	0.247	0.075	4.19348e-06	8	Ube2c
Prep	2.13728e-10	0.608824	0.247	0.073	4.72339e-06	8	Prep
Lipa	2.77159e-10	0.771889	0.27	0.087	6.12521e-06	8	Lipa
Srsf31	2.95573e-10	0.551745	0.787	0.671	6.53215e-06	8	Srsf3
Arid2	4.14964e-10	0.950445	0.427	0.197	9.1707e-06	8	Arid2
Cnn3	4.187e-10	0.554193	0.292	0.093	9.25326e-06	8	Cnn3
Hnrnpa0	5.10498e-10	0.574187	0.787	0.752	1.1282e-05	8	Hnrnpa0
Pdcl	6.64748e-10	0.53669	0.247	0.075	1.46909e-05	8	Pdcl
Lmo43	6.78739e-10	0.71679	0.438	0.196	1.50001e-05	8	Lmo4
Sit1	8.00047e-10	0.664124	0.191	0.05	1.7681e-05	8	Sit1
Zfp422	1.18425e-09	0.525095	0.258	0.082	2.6172e-05	8	Zfp422
Tapt11	1.47074e-09	0.631582	0.315	0.117	3.25033e-05	8	Tapt1
Runx1	2.82281e-09	0.736962	0.517	0.29	6.23841e-05	8	Runx1
Phlda11	6.0376e-09	0.595689	0.348	0.137	0.000133431	8	Phlda1
Smim13	1.02924e-08	0.594019	0.191	0.054	0.000227462	8	Smim13
Pan3	1.25736e-08	0.810566	0.551	0.326	0.000277877	8	Pan3
Hba-a1	1.27376e-08	1.22034	0.18	0.049	0.000281502	8	Hba-a1
Mprip	1.35027e-08	0.744937	0.303	0.119	0.000298411	8	Mprip
Ccnb21	1.43717e-08	0.597095	0.225	0.072	0.000317615	8	Ccnb2
Pla2g12a1	1.56058e-08	0.546558	0.213	0.064	0.000344888	8	Pla2g12a
Itpr2	1.66431e-08	0.687351	0.494	0.268	0.000367812	8	Itpr2
Smc2	1.80117e-08	0.813614	0.303	0.121	0.000398058	8	Smc2
Nrip12	1.82271e-08	0.828675	0.551	0.331	0.000402818	8	Nrip1
Nusap1	1.87141e-08	0.51347	0.191	0.055	0.000413581	8	Nusap1
Agtrap	1.94157e-08	0.593731	0.18	0.05	0.000429088	8	Agtrap
Cenpf	2.00329e-08	0.72293	0.213	0.067	0.000442727	8	Cenpf
Ube2s	2.05774e-08	0.930354	0.607	0.486	0.000454761	8	Ube2s
Tbxa2r	2.24784e-08	0.575417	0.18	0.05	0.000496772	8	Tbxa2r
Birc51	2.54289e-08	0.825507	0.247	0.086	0.000561979	8	Birc5
Cd3e2	2.87797e-08	0.784589	0.517	0.29	0.000636032	8	Cd3e
Prc1	3.81913e-08	0.554652	0.191	0.057	0.000844028	8	Prc1
Lmnb1	3.89775e-08	0.777076	0.382	0.192	0.000861403	8	Lmnb1
Trib1	3.91119e-08	0.633575	0.258	0.092	0.000864374	8	Trib1
Idh2	5.00338e-08	0.598682	0.303	0.123	0.00110575	8	Idh2
Kdm5b	6.41316e-08	0.700744	0.337	0.15	0.00141731	8	Kdm5b
Tm6sf1	9.88111e-08	0.722568	0.371	0.174	0.00218373	8	Tm6sf1
Pde4d1	1.07635e-07	0.712175	0.371	0.175	0.00237874	8	Pde4d
Cdca8	1.09348e-07	0.526039	0.225	0.077	0.00241659	8	Cdca8
Mbtd1	1.1089e-07	0.586138	0.483	0.257	0.00245068	8	Mbtd1
Brwd3	1.16715e-07	0.511	0.225	0.076	0.00257939	8	Brwd3
Calm21	1.19029e-07	0.584796	0.719	0.627	0.00263054	8	Calm2
Fas	1.3137e-07	0.614911	0.247	0.091	0.00290327	8	Fas
Hibadh1	1.33414e-07	0.735549	0.348	0.158	0.00294845	8	Hibadh
Cyb5a	1.39223e-07	0.884327	0.506	0.328	0.00307682	8	Cyb5a
Usp7	1.6348e-07	0.730049	0.551	0.351	0.00361291	8	Usp7
Bpgm	1.92941e-07	0.650127	0.202	0.068	0.004264	8	Bpgm
Brd3	1.98323e-07	0.59149	0.337	0.147	0.00438293	8	Brd3
Hdac7	2.33468e-07	0.722885	0.382	0.191	0.00515965	8	Hdac7
Mxd4	2.68804e-07	0.863284	0.528	0.356	0.00594057	8	Mxd4
Dut1	3.25027e-07	0.778661	0.416	0.24	0.0071831	8	Dut
Cenpe	3.52432e-07	0.606763	0.191	0.062	0.00778875	8	Cenpe
Tubb5	4.46355e-07	0.955598	0.629	0.53	0.00986444	8	Tubb5
Ccng2	4.84151e-07	0.633955	0.337	0.156	0.0106997	8	Ccng2
Rcbtb2	4.93601e-07	0.643828	0.292	0.126	0.0109086	8	Rcbtb2
Fbxo5	5.06082e-07	0.508162	0.18	0.056	0.0111844	8	Fbxo5
Cbl	5.07559e-07	0.718015	0.551	0.354	0.011217	8	Cbl
Prps2	5.22053e-07	0.671456	0.292	0.126	0.0115374	8	Prps2
Ankrd50	7.09327e-07	0.620126	0.18	0.058	0.0156761	8	Ankrd50
Emc8	7.89505e-07	0.524398	0.258	0.102	0.0174481	8	Emc8
Csnk1a1	7.9191e-07	0.5608	0.742	0.621	0.0175012	8	Csnk1a1
Cd271	8.06182e-07	0.600179	0.393	0.201	0.0178166	8	Cd27
Prkcb1	8.53067e-07	0.65673	0.539	0.324	0.0188528	8	Prkcb
Dnajb1	8.61076e-07	0.699659	0.472	0.272	0.0190298	8	Dnajb1
U2af1	8.89361e-07	0.594523	0.528	0.384	0.0196549	8	U2af1
Abtb2	9.72352e-07	0.520162	0.169	0.053	0.021489	8	Abtb2
Hes61	1.08365e-06	0.564739	0.337	0.157	0.0239486	8	Hes6
Senp1	1.08402e-06	0.825889	0.258	0.109	0.0239568	8	Senp1
Smarcd2	1.93919e-06	0.550501	0.371	0.188	0.0428562	8	Smarcd2
Eif4g2	2.31776e-06	0.599118	0.719	0.651	0.0512224	8	Eif4g2
Snu13	2.7349e-06	0.574228	0.629	0.517	0.0604414	8	Snu13
Ptpn71	3.06088e-06	0.622085	0.315	0.15	0.0676455	8	Ptpn7
Tnrc6b	3.16805e-06	0.704558	0.663	0.503	0.070014	8	Tnrc6b
Atpif1	3.60136e-06	0.690594	0.517	0.349	0.07959	8	Atpif1
Gsk3b	3.69687e-06	0.77195	0.517	0.36	0.0817008	8	Gsk3b
Itpkb	3.86892e-06	0.711833	0.528	0.358	0.0855031	8	Itpkb
Cks1b	4.32906e-06	0.531254	0.292	0.135	0.0956722	8	Cks1b
Def6	4.34196e-06	0.647899	0.393	0.221	0.0959573	8	Def6
Fyb1	4.44984e-06	0.527232	0.618	0.414	0.0983415	8	Fyb
Sla	4.75582e-06	0.621535	0.393	0.221	0.105104	8	Sla
Eid1	5.22687e-06	0.530319	0.371	0.201	0.115514	8	Eid1
Tsc22d4	5.33848e-06	0.549356	0.494	0.314	0.11798	8	Tsc22d4
Eif4e3	5.64132e-06	0.529361	0.18	0.064	0.124673	8	Eif4e3
Cep85	6.05237e-06	0.533034	0.157	0.052	0.133757	8	Cep85
Tpcn1	6.10508e-06	0.540798	0.157	0.052	0.134922	8	Tpcn1
Sik2	6.27087e-06	0.521104	0.225	0.09	0.138586	8	Sik2
H1f0	6.91049e-06	0.577435	0.27	0.122	0.152722	8	H1f0
Mef2d	7.47228e-06	0.676154	0.596	0.427	0.165137	8	Mef2d
Actr1b	7.93491e-06	0.527634	0.258	0.114	0.175362	8	Actr1b
Ppp2r5c	8.55702e-06	0.709494	0.472	0.289	0.18911	8	Ppp2r5c
C1galt11	8.64905e-06	0.619791	0.371	0.201	0.191144	8	C1galt1
Atp6v1g1	9.14796e-06	0.549108	0.573	0.419	0.20217	8	Atp6v1g1
Id3	9.49946e-06	0.844899	0.315	0.158	0.209938	8	Id3
H13	9.57027e-06	0.542506	0.382	0.209	0.211503	8	H13
Top2a1	9.61096e-06	0.850303	0.247	0.111	0.212402	8	Top2a
Aff11	9.8338e-06	0.611456	0.382	0.207	0.217327	8	Aff1
Agpat5	1.16401e-05	0.625365	0.281	0.134	0.257247	8	Agpat5
Skap12	1.17365e-05	0.546221	0.596	0.412	0.259376	8	Skap1
Rrm21	1.49713e-05	0.549414	0.18	0.067	0.330866	8	Rrm2
Suz12	1.5558e-05	0.581608	0.472	0.295	0.343832	8	Suz12
Dclre1c	1.60171e-05	0.550986	0.169	0.061	0.353977	8	Dclre1c
Pclaf2	1.99215e-05	0.725583	0.225	0.095	0.440264	8	Pclaf
Zfp644	1.99852e-05	0.603334	0.596	0.427	0.441672	8	Zfp644
Ctcf	2.11353e-05	0.754263	0.539	0.412	0.467091	8	Ctcf
Cep971	2.31457e-05	0.506125	0.303	0.152	0.511519	8	Cep97
Thoc2	2.3531e-05	0.521876	0.517	0.339	0.520035	8	Thoc2
Rgcc2	2.5133e-05	0.652559	0.494	0.328	0.555439	8	Rgcc
Scarb2	2.52807e-05	0.508006	0.27	0.128	0.558704	8	Scarb2
Rcsd1	2.53161e-05	0.725958	0.494	0.342	0.559487	8	Rcsd1
Eif2ak3	2.58678e-05	0.608194	0.281	0.136	0.571678	8	Eif2ak3
Txk2	2.66158e-05	0.678825	0.539	0.388	0.588209	8	Txk
Mki673	2.7271e-05	0.750497	0.236	0.107	0.602689	8	Mki67
Ssna1	3.19166e-05	0.567911	0.371	0.212	0.705357	8	Ssna1
Frat21	3.19713e-05	0.669147	0.449	0.274	0.706565	8	Frat2
Sik1	3.70351e-05	0.610272	0.483	0.32	0.818476	8	Sik1
Dusp51	4.03246e-05	0.543385	0.596	0.441	0.891173	8	Dusp5
Ints13	4.23659e-05	0.521356	0.236	0.108	0.936285	8	Ints13
Csnk1e	4.38572e-05	0.553221	0.281	0.137	0.969245	8	Csnk1e
Wdr12	4.60968e-05	0.660146	0.292	0.153	1	8	Wdr12
Tia1	4.82484e-05	0.600657	0.427	0.26	1	8	Tia1
Mgea5	5.25241e-05	0.59073	0.461	0.295	1	8	Mgea5
Mrpl58	5.75528e-05	0.63577	0.393	0.241	1	8	Mrpl58
Xrn1	6.66974e-05	0.60927	0.36	0.208	1	8	Xrn1
Hist1h2bc	6.72949e-05	0.522202	0.157	0.058	1	8	Hist1h2bc
Chmp5	6.91773e-05	0.541878	0.337	0.193	1	8	Chmp5
Ppt1	7.94004e-05	0.627897	0.213	0.096	1	8	Ppt1
Pag1	8.21775e-05	0.674283	0.337	0.189	1	8	Pag1
Serinc51	9.16419e-05	0.515483	0.191	0.081	1	8	Serinc5
Cd81	9.26595e-05	0.53885	0.427	0.278	1	8	Cd81
Rad21	0.000108775	0.687371	0.393	0.261	1	8	Rad21
Zfp280d	0.000110761	0.595137	0.315	0.174	1	8	Zfp280d
Prdx2	0.000112763	0.538395	0.517	0.398	1	8	Prdx2
Ilf2	0.000116704	0.545845	0.382	0.233	1	8	Ilf2
Klf131	0.00011812	0.687975	0.596	0.502	1	8	Klf13
E130307A14Rik	0.00011824	0.512336	0.124	0.042	1	8	E130307A14Rik
Helz	0.000130547	0.668356	0.36	0.229	1	8	Helz
Smc3	0.000133113	0.558687	0.494	0.365	1	8	Smc3
Stat5a	0.00014795	0.52668	0.258	0.13	1	8	Stat5a
Zfp148	0.000156066	0.511954	0.427	0.275	1	8	Zfp148
Rps6kb1	0.000165152	0.576629	0.404	0.251	1	8	Rps6kb1
Hmgcs1	0.000172818	0.529734	0.202	0.091	1	8	Hmgcs1
Ppp1r9b	0.00017791	0.504615	0.213	0.097	1	8	Ppp1r9b
Ddx42	0.000182938	0.684369	0.348	0.217	1	8	Ddx42
Fbxl121	0.000183816	0.500826	0.258	0.127	1	8	Fbxl12
Ppp2ca	0.000183915	0.552238	0.618	0.538	1	8	Ppp2ca
Vdac1	0.000190714	0.545459	0.393	0.253	1	8	Vdac1
Dctn4	0.000194216	0.632431	0.371	0.225	1	8	Dctn4
Itk2	0.000202104	0.58289	0.506	0.353	1	8	Itk
Hnrnph1	0.000215978	0.509483	0.629	0.55	1	8	Hnrnph1
Psmc4	0.000228398	0.541369	0.393	0.25	1	8	Psmc4
R3hdm1	0.000255623	0.549429	0.472	0.335	1	8	R3hdm1
Kat6b	0.000255691	0.545778	0.236	0.119	1	8	Kat6b
Smarca41	0.000257918	0.63154	0.404	0.26	1	8	Smarca4
Ttc3	0.000306448	0.69706	0.348	0.216	1	8	Ttc3
Hes11	0.000326175	0.525774	0.18	0.08	1	8	Hes1
Cnot2	0.00035543	0.54769	0.337	0.206	1	8	Cnot2
Lztfl1	0.000367005	0.573374	0.326	0.194	1	8	Lztfl1
Stat5b	0.000370428	0.58034	0.337	0.2	1	8	Stat5b
Fkbp1a	0.000379704	0.573896	0.416	0.293	1	8	Fkbp1a
Taf7	0.000411164	0.536482	0.371	0.23	1	8	Taf7
Kmt5a	0.000437258	0.532422	0.326	0.196	1	8	Kmt5a
Map4	0.000443277	0.558249	0.247	0.134	1	8	Map4
Pbrm1	0.000487142	0.54133	0.506	0.403	1	8	Pbrm1
Psma6	0.000523765	0.523459	0.438	0.324	1	8	Psma6
Phf2	0.000590237	0.594538	0.225	0.118	1	8	Phf2
Atox1	0.000608265	0.547525	0.506	0.39	1	8	Atox1
Topors	0.00071832	0.536284	0.36	0.223	1	8	Topors
Dynll1	0.00073176	0.506062	0.596	0.562	1	8	Dynll1
Trim24	0.000772253	0.523661	0.236	0.125	1	8	Trim24
H2afx	0.000857005	0.815356	0.247	0.145	1	8	H2afx
Map4k5	0.000927136	0.506783	0.112	0.043	1	8	Map4k5
Brd2	0.000927685	0.507653	0.584	0.489	1	8	Brd2
Usp22	0.000979097	0.506554	0.202	0.102	1	8	Usp22
Mkln1	0.000992215	0.567811	0.472	0.357	1	8	Mkln1
H2afv1	0.00101068	0.816405	0.528	0.5	1	8	H2afv
Cdkn1b	0.00104605	0.515262	0.517	0.401	1	8	Cdkn1b
Kif5b	0.00113607	0.513783	0.562	0.481	1	8	Kif5b
Ndel1	0.00130219	0.646665	0.326	0.217	1	8	Ndel1
Mef2a	0.0013766	0.626067	0.371	0.257	1	8	Mef2a
Fam160b1	0.00139817	0.590507	0.236	0.13	1	8	Fam160b1
Egln1	0.00145755	0.537599	0.292	0.177	1	8	Egln1
Ppfia1	0.00163515	0.525553	0.247	0.145	1	8	Ppfia1
Ubald2	0.00165757	0.53331	0.494	0.39	1	8	Ubald2
Top2b	0.00184673	0.533386	0.596	0.525	1	8	Top2b
Pwwp2a	0.00196906	0.580721	0.236	0.135	1	8	Pwwp2a
Hexim1	0.00201003	0.555991	0.404	0.282	1	8	Hexim1
Arl6ip1	0.00205563	0.575724	0.562	0.546	1	8	Arl6ip1
Cd282	0.00212867	0.530209	0.506	0.357	1	8	Cd28
Selenoi	0.00258213	0.503288	0.146	0.068	1	8	Selenoi
Sidt2	0.00328875	0.525807	0.337	0.24	1	8	Sidt2
Top11	0.00351336	0.546964	0.517	0.434	1	8	Top1
Hmgn21	0.00376031	0.669209	0.258	0.166	1	8	Hmgn2
Hbb-bs	0.00404034	0.987137	0.337	0.217	1	8	Hbb-bs
Atg101	0.00434979	0.522525	0.36	0.256	1	8	Atg101
Hba-a2	0.00441227	1.10378	0.112	0.046	1	8	Hba-a2
Rtn3	0.00543682	0.525171	0.337	0.23	1	8	Rtn3
Trim111	0.00568389	0.530347	0.225	0.136	1	8	Trim11
Trac2	0.00580111	0.628911	0.416	0.303	1	8	Trac
Tuba1b	0.00727465	0.636225	0.315	0.215	1	8	Tuba1b
Khdrbs1	0.00727617	0.530874	0.472	0.391	1	8	Khdrbs1
Zbtb20	0.00758809	0.606297	0.315	0.229	1	8	Zbtb20
Hnrnpab	0.00785879	0.527197	0.494	0.47	1	8	Hnrnpab
4833420G17Rik	0.00803006	0.505318	0.326	0.221	1	8	4833420G17Rik
Nabp13	0.00811555	0.538099	0.292	0.203	1	8	Nabp1
Ptma1	0.00823201	0.652756	0.933	0.98	1	8	Ptma

## Sheet: Cluster 0
	p_val	avg_logFC	pct.1	pct.2	p_val_adj	cluster	gene
Cd74	0	3.49229	0.986	0.095	0	0	Cd74
Igkc	0	3.2394	0.934	0.058	0	0	Igkc
Ly6d	0	2.7589	0.936	0.055	0	0	Ly6d
Cd79a	0	2.62515	0.97	0.045	0	0	Cd79a
Ms4a1	0	2.61627	0.882	0.02	0	0	Ms4a1
H2-Aa	0	2.60476	0.731	0.043	0	0	H2-Aa
Ighm	0	2.50581	0.995	0.403	0	0	Ighm
Cd79b	0	2.48416	0.965	0.087	0	0	Cd79b
H2-Ab1	0	2.46241	0.737	0.042	0	0	H2-Ab1
Iglc2	0	2.45093	0.631	0.019	0	0	Iglc2
Iglc1	0	2.44864	0.747	0.022	0	0	Iglc1
H2-Eb1	0	2.43315	0.702	0.033	0	0	H2-Eb1
Mef2c	0	2.12479	0.775	0.042	0	0	Mef2c
Ebf1	0	2.05627	0.921	0.05	0	0	Ebf1
Iglc3	0	1.98864	0.706	0.019	0	0	Iglc3
Plac8	0	1.96121	0.739	0.19	0	0	Plac8
Ighd	0	1.71745	0.548	0.025	0	0	Ighd
Fcmr	0	1.65993	0.542	0.009	0	0	Fcmr
Pax5	0	1.60025	0.637	0.025	0	0	Pax5
Mzb1	0	1.56723	0.636	0.038	0	0	Mzb1
Scd1	0	1.52337	0.579	0.043	0	0	Scd1
Napsa	0	1.51928	0.635	0.082	0	0	Napsa
Pou2f2	0	1.47593	0.627	0.109	0	0	Pou2f2
Spib	0	1.43461	0.516	0.026	0	0	Spib
Fcrla	0	1.4297	0.584	0.027	0	0	Fcrla
Siglecg	0	1.40843	0.528	0.021	0	0	Siglecg
Cd37	0	1.40189	0.837	0.392	0	0	Cd37
Syk	0	1.39101	0.58	0.064	0	0	Syk
Bank1	0	1.38436	0.503	0.012	0	0	Bank1
Vpreb3	0	1.3765	0.475	0.033	0	0	Vpreb3
Unc93b1	0	1.34653	0.577	0.061	0	0	Unc93b1
Ralgps2	0	1.32615	0.65	0.163	0	0	Ralgps2
Tnfrsf13c	0	1.27621	0.428	0.018	0	0	Tnfrsf13c
Serp1	0	1.25342	0.839	0.415	0	0	Serp1
Cd19	0	1.24106	0.486	0.021	0	0	Cd19
Cd83	0	1.2347	0.463	0.045	0	0	Cd83
Pkig	0	1.21788	0.512	0.062	0	0	Pkig
Pou2af1	0	1.21779	0.459	0.032	0	0	Pou2af1
H2-DMa	0	1.19237	0.463	0.051	0	0	H2-DMa
H2-Ob	0	1.1756	0.435	0.027	0	0	H2-Ob
Cd55	1.16106e-284	1.1634	0.527	0.128	2.56595e-280	0	Cd55
Ctsh	0	1.15022	0.464	0.054	0	0	Ctsh
Chst3	0	1.14769	0.379	0.017	0	0	Chst3
Ly86	0	1.11932	0.398	0.013	0	0	Ly86
Lyn	0	1.10476	0.456	0.053	0	0	Lyn
Bcl11a	0	1.10404	0.374	0.014	0	0	Bcl11a
Rilpl2	3.40661e-205	1.09746	0.526	0.216	7.5286e-201	0	Rilpl2
Cd24a	8.51032e-267	1.08574	0.46	0.087	1.88078e-262	0	Cd24a
Tcf4	4.71581e-286	1.07381	0.483	0.096	1.04219e-281	0	Tcf4
Ptpn6	5.5374e-212	1.02153	0.517	0.19	1.22376e-207	0	Ptpn6
Arhgap17	1.09138e-247	1.01776	0.584	0.219	2.41196e-243	0	Arhgap17
Sdc4	2.49026e-197	1.00071	0.386	0.084	5.50348e-193	0	Sdc4
Cd22	4.60739e-279	0.979438	0.315	0.008	1.01823e-274	0	Cd22
Gga2	1.21401e-263	0.978278	0.354	0.033	2.68296e-259	0	Gga2
Serinc3	1.16574e-306	0.978139	0.829	0.47	2.57628e-302	0	Serinc3
H3f3a	0	0.976633	0.994	0.939	0	0	H3f3a
Blk	4.3857e-292	0.973296	0.42	0.047	9.69241e-288	0	Blk
Swap70	1.87312e-215	0.965873	0.442	0.115	4.13959e-211	0	Swap70
Blnk	1.43266e-299	0.96508	0.376	0.023	3.16619e-295	0	Blnk
Pld4	3.14814e-267	0.955877	0.32	0.015	6.95738e-263	0	Pld4
Smim14	4.34669e-219	0.947011	0.619	0.286	9.60619e-215	0	Smim14
Cd72	1.93953e-200	0.944756	0.309	0.038	4.28636e-196	0	Cd72
Cd180	2.74612e-274	0.94464	0.31	0.008	6.06894e-270	0	Cd180
Ctsz	1.15214e-199	0.939536	0.496	0.182	2.54624e-195	0	Ctsz
Dok3	1.6178e-273	0.922057	0.352	0.024	3.57534e-269	0	Dok3
Apobec3	5.98659e-212	0.919851	0.669	0.356	1.32304e-207	0	Apobec3
Rnase6	5.56173e-261	0.919744	0.306	0.012	1.22914e-256	0	Rnase6
Wdfy4	2.01299e-281	0.913864	0.338	0.016	4.4487e-277	0	Wdfy4
Erp29	4.02947e-199	0.912801	0.614	0.339	8.90512e-195	0	Erp29
Gm30211	4.4806e-192	0.895985	0.25	0.014	9.90212e-188	0	Gm30211
Cybb	9.13414e-221	0.893601	0.307	0.028	2.01864e-216	0	Cybb
Pold4	2.5706e-167	0.886761	0.55	0.265	5.68103e-163	0	Pold4
Ly6e	0	0.885398	0.895	0.602	0	0	Ly6e
Hvcn1	3.36867e-159	0.884104	0.342	0.084	7.44476e-155	0	Hvcn1
Dusp2	8.09343e-115	0.879751	0.548	0.309	1.78865e-110	0	Dusp2
Snx5	7.63168e-157	0.876438	0.565	0.309	1.6866e-152	0	Snx5
Fchsd2	6.15792e-149	0.858254	0.389	0.125	1.3609e-144	0	Fchsd2
Fam129c	1.21961e-202	0.838327	0.291	0.027	2.69533e-198	0	Fam129c
Gdi2	4.7191e-206	0.838314	0.737	0.528	1.04292e-201	0	Gdi2
Rel	1.01638e-151	0.825694	0.607	0.353	2.24621e-147	0	Rel
Btla	2.22935e-170	0.822521	0.34	0.073	4.92687e-166	0	Btla
Aldh2	3.20969e-180	0.805829	0.415	0.118	7.09341e-176	0	Aldh2
Apoe	3.8605e-29	0.805047	0.206	0.114	8.53171e-25	0	Apoe
Cxcr5	2.4762e-229	0.803779	0.281	0.013	5.47241e-225	0	Cxcr5
H2-DMb2	1.2957e-245	0.800783	0.275	0.005	2.86351e-241	0	H2-DMb2
Ncf1	4.01065e-218	0.796663	0.295	0.024	8.86354e-214	0	Ncf1
A630001G21Rik	1.0202e-160	0.796369	0.36	0.094	2.25464e-156	0	A630001G21Rik
Txndc16	4.79739e-170	0.792389	0.316	0.059	1.06022e-165	0	Txndc16
Ppp3ca	5.25468e-123	0.790672	0.54	0.302	1.16129e-118	0	Ppp3ca
Fgd2	2.71333e-222	0.781697	0.258	0.007	5.99646e-218	0	Fgd2
Plk2	8.8735e-107	0.781631	0.246	0.06	1.96104e-102	0	Plk2
Snx2	3.01616e-142	0.778401	0.482	0.218	6.66572e-138	0	Snx2
Arpc5l	1.06059e-134	0.777623	0.615	0.399	2.3439e-130	0	Arpc5l
Ncf4	1.08945e-144	0.774092	0.411	0.149	2.40769e-140	0	Ncf4
Prkcd	5.87724e-120	0.769725	0.38	0.144	1.29887e-115	0	Prkcd
Fam43a	5.64641e-204	0.765442	0.263	0.016	1.24786e-199	0	Fam43a
Tnfrsf13b	4.11996e-142	0.758886	0.348	0.1	9.10512e-138	0	Tnfrsf13b
B3gnt5	1.57525e-160	0.742225	0.227	0.019	3.48131e-156	0	B3gnt5
Ptp4a3	2.87286e-120	0.73941	0.438	0.195	6.34901e-116	0	Ptp4a3
Mtss1	1.88436e-113	0.733891	0.393	0.156	4.16443e-109	0	Mtss1
Snn	1.03874e-193	0.7332	0.272	0.023	2.29561e-189	0	Snn
Pafah1b3	2.46833e-155	0.729235	0.349	0.086	5.45501e-151	0	Pafah1b3
Irf4	1.40816e-141	0.714943	0.261	0.044	3.11203e-137	0	Irf4
Chchd10	2.03673e-95	0.714079	0.407	0.192	4.50116e-91	0	Chchd10
Zeb2	2.92689e-118	0.71117	0.306	0.086	6.46843e-114	0	Zeb2
H2-Oa	1.08423e-140	0.702798	0.292	0.065	2.39616e-136	0	H2-Oa
Ctss	3.05512e-119	0.699006	0.451	0.204	6.75182e-115	0	Ctss
Sh3bp5	1.56343e-118	0.695793	0.451	0.203	3.45518e-114	0	Sh3bp5
Ero1lb	2.00494e-138	0.68665	0.25	0.042	4.43091e-134	0	Ero1lb
Sh2b3	7.91904e-113	0.685879	0.281	0.077	1.75011e-108	0	Sh2b3
Pxk	4.82429e-81	0.681913	0.319	0.138	1.06617e-76	0	Pxk
Camk2d	1.14529e-101	0.674147	0.487	0.265	2.53109e-97	0	Camk2d
2001-03-01	1.20023e-167	0.668628	0.2	0.006	2.6525e-163	0	2001-03-01
Inpp5d	1.51013e-96	0.666829	0.429	0.214	3.33739e-92	0	Inpp5d
Med13	1.41244e-91	0.666229	0.481	0.274	3.12149e-87	0	Med13
Trp53i11	2.12056e-101	0.665798	0.295	0.096	4.68643e-97	0	Trp53i11
Snx30	2.6399e-145	0.662673	0.258	0.041	5.83418e-141	0	Snx30
Gm31243	8.71783e-171	0.658127	0.195	0.003	1.92664e-166	0	Gm31243
Ptprj	6.38466e-132	0.655347	0.234	0.037	1.41101e-127	0	Ptprj
Atp6v0b	1.81735e-96	0.655208	0.518	0.316	4.01634e-92	0	Atp6v0b
Plekho1	4.94991e-128	0.651547	0.296	0.072	1.09393e-123	0	Plekho1
Sema4b	8.19582e-109	0.651212	0.237	0.052	1.81128e-104	0	Sema4b
Slc15a4	1.35424e-125	0.650845	0.239	0.043	2.99287e-121	0	Slc15a4
Map3k1	3.88345e-93	0.650534	0.532	0.332	8.58243e-89	0	Map3k1
Prkcb	4.64595e-105	0.648431	0.473	0.239	1.02676e-100	0	Prkcb
Tcf3	1.44588e-90	0.648411	0.402	0.196	3.19539e-86	0	Tcf3
Plcg2	1.35943e-146	0.646451	0.238	0.031	3.00434e-142	0	Plcg2
Pgap1	4.53909e-72	0.645167	0.239	0.082	1.00314e-67	0	Pgap1
Capg	6.97863e-118	0.643303	0.442	0.188	1.54228e-113	0	Capg
Cerk	1.67532e-74	0.642118	0.329	0.152	3.70246e-70	0	Cerk
Foxp1	2.30589e-173	0.641568	0.873	0.713	5.09602e-169	0	Foxp1
Tmod3	3.15547e-79	0.636581	0.533	0.368	6.97359e-75	0	Tmod3
Dmxl1	1.57588e-67	0.635025	0.347	0.179	3.48269e-63	0	Dmxl1
Irf8	4.43923e-121	0.632046	0.374	0.125	9.8107e-117	0	Irf8
Fcer2a	2.90698e-113	0.629465	0.131	0.002	6.42443e-109	0	Fcer2a
Lmo2	1.02536e-153	0.628505	0.208	0.014	2.26605e-149	0	Lmo2
Pten	8.88623e-69	0.625002	0.478	0.312	1.96386e-64	0	Pten
Cecr2	4.59093e-178	0.618512	0.277	0.03	1.0146e-173	0	Cecr2
Gns	7.3122e-120	0.617977	0.248	0.051	1.616e-115	0	Gns
Strbp	5.66559e-86	0.615133	0.334	0.14	1.2521e-81	0	Strbp
Fcrl1	2.20796e-147	0.61379	0.185	0.008	4.87959e-143	0	Fcrl1
Lat2	1.13347e-119	0.613052	0.246	0.051	2.50497e-115	0	Lat2
Plekha2	1.88007e-73	0.612288	0.396	0.213	4.15495e-69	0	Plekha2
Cst3	4.63301e-63	0.606173	0.517	0.374	1.02389e-58	0	Cst3
Spi1	2.83896e-167	0.598756	0.234	0.019	6.2741e-163	0	Spi1
Dgkd	3.65693e-76	0.598743	0.492	0.301	8.08181e-72	0	Dgkd
Zfp318	2.56133e-77	0.596882	0.206	0.057	5.66055e-73	0	Zfp318
Lpgat1	2.15267e-105	0.596747	0.246	0.06	4.7574e-101	0	Lpgat1
Lrmp	3.18711e-51	0.595306	0.348	0.205	7.04352e-47	0	Lrmp
Plaur	6.96296e-76	0.594651	0.219	0.067	1.53881e-71	0	Plaur
Pml	3.31441e-102	0.589944	0.249	0.063	7.32485e-98	0	Pml
Cmtm7	4.67688e-81	0.58739	0.455	0.255	1.03359e-76	0	Cmtm7
Bhlhe41	4.6489e-160	0.585795	0.198	0.008	1.02741e-155	0	Bhlhe41
Gm20696	3.28423e-78	0.585187	0.25	0.084	7.25814e-74	0	Gm20696
Serpinb1a	2.06085e-77	0.583428	0.258	0.089	4.55448e-73	0	Serpinb1a
Tsc22d3	7.45434e-59	0.582105	0.584	0.441	1.64741e-54	0	Tsc22d3
Rubcn	6.13826e-108	0.578406	0.184	0.025	1.35656e-103	0	Rubcn
Nrros	9.53886e-87	0.577503	0.231	0.066	2.10809e-82	0	Nrros
Irf5	1.09196e-132	0.575584	0.212	0.026	2.41323e-128	0	Irf5
Dennd5b	2.02885e-109	0.572013	0.15	0.01	4.48377e-105	0	Dennd5b
Snx29	3.92676e-86	0.568378	0.188	0.04	8.67814e-82	0	Snx29
Srpk3	4.7653e-130	0.565458	0.154	0.003	1.05313e-125	0	Srpk3
Ncf2	2.54765e-126	0.561958	0.208	0.027	5.6303e-122	0	Ncf2
Cyba	4.05283e-141	0.559412	0.811	0.677	8.95677e-137	0	Cyba
Btk	9.51274e-161	0.555584	0.198	0.007	2.10231e-156	0	Btk
Cib1	2.43318e-44	0.553433	0.338	0.208	5.37732e-40	0	Cib1
Zfp706	1.42928e-71	0.552046	0.562	0.431	3.1587e-67	0	Zfp706
Myo1c	4.74563e-106	0.549336	0.188	0.028	1.04878e-101	0	Myo1c
Treml2	1.29798e-58	0.548721	0.245	0.101	2.86854e-54	0	Treml2
Tmem131l	1.18138e-68	0.547358	0.319	0.146	2.61084e-64	0	Tmem131l
Tmem163	4.61952e-124	0.544422	0.203	0.026	1.02091e-119	0	Tmem163
Lyl1	3.3605e-150	0.544072	0.188	0.008	7.4267e-146	0	Lyl1
Stk17b	2.9638e-115	0.542109	0.898	0.855	6.55001e-111	0	Stk17b
Vars	2.83637e-55	0.540078	0.353	0.202	6.26837e-51	0	Vars
Prkce	1.31002e-83	0.538004	0.191	0.043	2.89515e-79	0	Prkce
Bcar3	2.45317e-133	0.536232	0.169	0.007	5.4215e-129	0	Bcar3
Hck	5.6483e-95	0.535773	0.133	0.009	1.24828e-90	0	Hck
Hip1r	3.00656e-58	0.535448	0.287	0.138	6.6445e-54	0	Hip1r
Grb2	1.98141e-60	0.534605	0.482	0.338	4.37892e-56	0	Grb2
Stap1	4.75696e-51	0.53441	0.23	0.099	1.05129e-46	0	Stap1
Cd86	2.2406e-125	0.531202	0.206	0.026	4.95173e-121	0	Cd86
Blvrb	1.36922e-81	0.530875	0.239	0.074	3.02598e-77	0	Blvrb
Psap	1.35207e-66	0.528361	0.59	0.469	2.98808e-62	0	Psap
Parp1	3.63615e-56	0.528266	0.33	0.178	8.0359e-52	0	Parp1
Cd38	4.00749e-109	0.527472	0.204	0.033	8.85655e-105	0	Cd38
Egr3	1.22529e-69	0.526846	0.146	0.028	2.70788e-65	0	Egr3
Mtpn	7.27157e-49	0.526394	0.43	0.297	1.60702e-44	0	Mtpn
Tmem123	9.75781e-40	0.524642	0.367	0.244	2.15648e-35	0	Tmem123
Limd1	9.48082e-51	0.52378	0.376	0.229	2.09526e-46	0	Limd1
Trim7	2.54838e-112	0.522871	0.141	0.005	5.63191e-108	0	Trim7
Slc12a6	9.64788e-59	0.522112	0.335	0.172	2.13218e-54	0	Slc12a6
Gpr171	2.11842e-43	0.522053	0.272	0.145	4.6817e-39	0	Gpr171
Tpd52	1.6681e-64	0.520306	0.257	0.103	3.6865e-60	0	Tpd52
Birc3	2.13412e-46	0.516601	0.362	0.22	4.7164e-42	0	Birc3
Fth1	3.80194e-209	0.516597	0.985	0.977	8.40228e-205	0	Fth1
Ctso	1.12234e-65	0.516094	0.255	0.1	2.48038e-61	0	Ctso
Map4k1	4.37211e-66	0.515954	0.239	0.089	9.66237e-62	0	Map4k1
Trim25	2.15167e-53	0.51403	0.326	0.172	4.75519e-49	0	Trim25
Iqsec1	4.87168e-78	0.512469	0.241	0.078	1.07664e-73	0	Iqsec1
Lmbrd1	1.17061e-63	0.505729	0.252	0.1	2.58706e-59	0	Lmbrd1

## Sheet: Cluster 1
	p_val	avg_logFC	pct.1	pct.2	p_val_adj	cluster	gene
Tcf7	0	1.4031	0.866	0.248	0	1	Tcf7
Igfbp4	0	1.33169	0.5	0.083	0	1	Igfbp4
Ms4a6b	0	1.32133	0.8	0.244	0	1	Ms4a6b
Lef1	0	1.30561	0.819	0.247	0	1	Lef1
Dusp10	0	1.19854	0.666	0.177	0	1	Dusp10
Rgs10	5.47028e-300	1.14771	0.631	0.192	1.20893e-295	1	Rgs10
Satb1	0	1.14069	0.955	0.546	0	1	Satb1
Ms4a4b	0	1.12249	0.898	0.324	0	1	Ms4a4b
Fyb	0	1.11442	0.785	0.27	0	1	Fyb
Bcl11b	0	1.0755	0.69	0.218	0	1	Bcl11b
Cd3d	0	1.06554	0.899	0.294	0	1	Cd3d
Cd28	3.91038e-287	1.00602	0.683	0.23	8.64194e-283	1	Cd28
Trbc2	0	1.00488	0.921	0.385	0	1	Trbc2
Trac	2.60363e-282	0.997816	0.621	0.179	5.75402e-278	1	Trac
Actn1	4.0098e-273	0.992905	0.54	0.133	8.86166e-269	1	Actn1
Itm2a	5.51948e-204	0.979788	0.412	0.097	1.2198e-199	1	Itm2a
Smc4	5.25508e-209	0.945889	0.74	0.385	1.16137e-204	1	Smc4
Cd3g	8.81093e-302	0.898513	0.853	0.354	1.94721e-297	1	Cd3g
Dapl1	1.21172e-170	0.876103	0.253	0.028	2.6779e-166	1	Dapl1
Trbc1	1.09832e-125	0.865938	0.586	0.305	2.42728e-121	1	Trbc1
Dgka	1.82302e-214	0.86368	0.594	0.224	4.02887e-210	1	Dgka
Cd4	8.50614e-274	0.841592	0.398	0.048	1.87986e-269	1	Cd4
Bcl2	2.96991e-130	0.8347	0.569	0.298	6.56349e-126	1	Bcl2
Atp1b3	1.41311e-200	0.823706	0.703	0.358	3.12297e-196	1	Atp1b3
Tubb2a	4.80945e-104	0.799605	0.334	0.117	1.06289e-99	1	Tubb2a
Slfn1	1.97612e-222	0.793446	0.319	0.037	4.36722e-218	1	Slfn1
S1pr1	3.23348e-169	0.769488	0.68	0.35	7.14599e-165	1	S1pr1
Il6ra	3.95425e-160	0.767701	0.414	0.124	8.7389e-156	1	Il6ra
Inpp4b	1.51476e-155	0.758646	0.46	0.16	3.34761e-151	1	Inpp4b
Il7r	1.58933e-174	0.757036	0.622	0.255	3.51242e-170	1	Il7r
Vps37b	8.8336e-228	0.750121	0.914	0.599	1.95223e-223	1	Vps37b
Crlf3	5.23493e-153	0.750027	0.682	0.39	1.15692e-148	1	Crlf3
Txk	3.69175e-180	0.7434	0.647	0.287	8.15877e-176	1	Txk
Saraf	1.61571e-157	0.738818	0.635	0.327	3.57071e-153	1	Saraf
Trib2	1.29488e-149	0.738626	0.377	0.104	2.86169e-145	1	Trib2
Lat	1.98371e-151	0.734863	0.515	0.21	4.384e-147	1	Lat
Prkcq	2.48431e-151	0.731702	0.453	0.163	5.49032e-147	1	Prkcq
Rflnb	4.30754e-133	0.714353	0.327	0.086	9.51966e-129	1	Rflnb
Skap1	3.75282e-173	0.710044	0.668	0.314	8.29373e-169	1	Skap1
Kif1b	2.22876e-125	0.704598	0.357	0.113	4.92556e-121	1	Kif1b
Gimap6	1.76638e-178	0.702644	0.841	0.594	3.9037e-174	1	Gimap6
Cd3e	1.28173e-165	0.699686	0.53	0.198	2.83263e-161	1	Cd3e
Itk	6.0011e-151	0.696726	0.581	0.265	1.32624e-146	1	Itk
Faah	1.49075e-105	0.688681	0.362	0.14	3.29456e-101	1	Faah
Smad7	9.52858e-141	0.682335	0.64	0.34	2.10582e-136	1	Smad7
Rgcc	1.36599e-117	0.672091	0.529	0.252	3.01883e-113	1	Rgcc
St8sia6	2.99151e-131	0.667911	0.227	0.036	6.61124e-127	1	St8sia6
Klf3	1.44058e-122	0.665115	0.653	0.372	3.18368e-118	1	Klf3
Nsg2	4.18684e-164	0.655528	0.347	0.077	9.25291e-160	1	Nsg2
Gimap3	1.05851e-119	0.655111	0.587	0.313	2.33931e-115	1	Gimap3
Znrf1	3.53831e-116	0.654623	0.441	0.184	7.81966e-112	1	Znrf1
Tecpr1	1.04224e-107	0.646518	0.566	0.308	2.30336e-103	1	Tecpr1
Trat1	2.57771e-145	0.641505	0.26	0.043	5.69675e-141	1	Trat1
Camk4	4.71701e-111	0.639637	0.392	0.152	1.04246e-106	1	Camk4
Pde4d	7.18016e-119	0.638649	0.344	0.112	1.58681e-114	1	Pde4d
Cd247	1.34158e-122	0.636692	0.425	0.162	2.96488e-118	1	Cd247
Grap2	2.48134e-113	0.629063	0.468	0.209	5.48377e-109	1	Grap2
Ablim1	5.45681e-134	0.61467	0.765	0.507	1.20595e-129	1	Ablim1
Klf2	1.65412e-127	0.60385	0.843	0.576	3.65561e-123	1	Klf2
Rapgef6	4.62823e-100	0.603484	0.685	0.473	1.02284e-95	1	Rapgef6
Emb	1.26469e-181	0.593712	0.848	0.429	2.79496e-177	1	Emb
Cd5	6.00639e-62	0.587546	0.274	0.115	1.32741e-57	1	Cd5
Tmem64	6.92574e-84	0.5865	0.401	0.183	1.53059e-79	1	Tmem64
Itga6	5.16879e-82	0.585264	0.291	0.105	1.1423e-77	1	Itga6
Tesc	7.80855e-110	0.583913	0.284	0.079	1.72569e-105	1	Tesc
Utrn	1.55046e-81	0.581513	0.447	0.234	3.42651e-77	1	Utrn
Arhgap31	1.99526e-91	0.576964	0.364	0.144	4.40953e-87	1	Arhgap31
Npc2	1.2242e-118	0.575398	0.739	0.527	2.70549e-114	1	Npc2
Fxyd5	6.47821e-138	0.568411	0.752	0.428	1.43168e-133	1	Fxyd5
Chd3	2.43322e-78	0.56588	0.429	0.218	5.37742e-74	1	Chd3
Tmsb10	1.90335e-259	0.562059	0.987	0.919	4.20641e-255	1	Tmsb10
Ikbke	1.48876e-98	0.557599	0.266	0.075	3.29017e-94	1	Ikbke
Zc3hav1	1.724e-116	0.557271	0.743	0.487	3.81005e-112	1	Zc3hav1
Ranbp10	1.13354e-93	0.55726	0.315	0.11	2.50512e-89	1	Ranbp10
Gm2682	1.34874e-88	0.555295	0.316	0.117	2.98072e-84	1	Gm2682
Cep97	1.31744e-79	0.553123	0.283	0.103	2.91154e-75	1	Cep97
Fyn	3.24078e-78	0.546913	0.451	0.242	7.16213e-74	1	Fyn
Vipr1	2.56085e-134	0.54685	0.202	0.023	5.65947e-130	1	Vipr1
Nsd3	1.39591e-88	0.545971	0.668	0.472	3.08496e-84	1	Nsd3
Tdrp	4.00485e-123	0.541316	0.252	0.049	8.85073e-119	1	Tdrp
Lck	2.0669e-82	0.540032	0.468	0.247	4.56784e-78	1	Lck
Ppm1h	2.23656e-78	0.538707	0.291	0.111	4.9428e-74	1	Ppm1h
Selenop	3.68825e-67	0.538637	0.359	0.171	8.15103e-63	1	Selenop
Srpk1	1.92075e-74	0.537014	0.499	0.307	4.24486e-70	1	Srpk1
Phf20l1	3.59611e-81	0.53531	0.565	0.351	7.94741e-77	1	Phf20l1
Galnt6	6.18775e-88	0.534701	0.281	0.094	1.36749e-83	1	Galnt6
Pdlim4	4.20338e-140	0.531437	0.179	0.012	9.28946e-136	1	Pdlim4
Frat2	2.27046e-82	0.531375	0.438	0.212	5.01772e-78	1	Frat2
Mllt3	3.0104e-65	0.529134	0.295	0.129	6.65298e-61	1	Mllt3
Gramd3	1.86999e-93	0.528968	0.613	0.362	4.13268e-89	1	Gramd3
Setd1b	1.48518e-62	0.528829	0.344	0.169	3.28224e-58	1	Setd1b
Fam105a	4.14209e-66	0.528228	0.331	0.159	9.15401e-62	1	Fam105a
Klf13	5.80264e-83	0.526657	0.649	0.445	1.28238e-78	1	Klf13
Leprotl1	8.70703e-75	0.525164	0.49	0.288	1.92425e-70	1	Leprotl1
Rpl12	0	0.523038	0.996	0.986	0	1	Rpl12
Rps29	4.13927e-263	0.519879	0.992	0.95	9.14778e-259	1	Rps29
Cd6	4.8798e-72	0.517677	0.239	0.08	1.07844e-67	1	Cd6
Ly6c1	3.26008e-99	0.516105	0.149	0.016	7.20477e-95	1	Ly6c1
Rpl5	1.5201e-273	0.50877	0.994	0.955	3.35942e-269	1	Rpl5
Gimap9	3.87274e-52	0.500468	0.42	0.257	8.55876e-48	1	Gimap9

## Sheet: Cluster 2
	p_val	avg_logFC	pct.1	pct.2	p_val_adj	cluster	gene
Cd8b1	0	1.44029	0.584	0.04	0	2	Cd8b1
Klrd1	0	1.27585	0.645	0.092	0	2	Klrd1
Cd8a	0	1.08423	0.487	0.023	0	2	Cd8a
Nkg7	0	1.04818	0.725	0.107	0	2	Nkg7
Ly6c2	3.19142e-189	1.01083	0.359	0.044	7.05304e-185	2	Ly6c2
Ccl5	8.6304e-130	0.963482	0.433	0.098	1.90732e-125	2	Ccl5
Fam241a	2.80117e-180	0.901343	0.485	0.098	6.19059e-176	2	Fam241a
Il2rb	1.62945e-138	0.841534	0.598	0.179	3.60108e-134	2	Il2rb
Ptpn22	1.13311e-110	0.732119	0.592	0.221	2.50418e-106	2	Ptpn22
Ikzf2	7.68181e-69	0.729354	0.403	0.142	1.69768e-64	2	Ikzf2
Epsti1	1.35133e-107	0.712105	0.687	0.299	2.98645e-103	2	Epsti1
Dnajc15	4.47362e-110	0.69664	0.658	0.273	9.8867e-106	2	Dnajc15
Ctsw	1.77309e-139	0.691901	0.52	0.135	3.91853e-135	2	Ctsw
Cd3d1	1.1499e-114	0.678197	0.875	0.413	2.54127e-110	2	Cd3d
Sidt1	9.12388e-123	0.671569	0.374	0.08	2.01638e-118	2	Sidt1
Emb1	3.1033e-94	0.667461	0.88	0.506	6.8583e-90	2	Emb
Cd7	6.29439e-99	0.650501	0.355	0.085	1.39106e-94	2	Cd7
Gm26917	2.23731e-35	0.645547	0.656	0.44	4.94445e-31	2	Gm26917
Ms4a4b1	3.97368e-115	0.617493	0.922	0.432	8.78182e-111	2	Ms4a4b
Hcst	6.90189e-88	0.614014	0.748	0.376	1.52532e-83	2	Hcst
Arl4c	1.29638e-73	0.578699	0.495	0.194	2.86499e-69	2	Arl4c
Selplg	1.05684e-79	0.564357	0.729	0.368	2.33562e-75	2	Selplg
Thy1	1.03002e-76	0.543219	0.567	0.234	2.27634e-72	2	Thy1
Zfp36l2	3.94364e-74	0.539801	0.905	0.621	8.71545e-70	2	Zfp36l2
Gramd31	3.89509e-64	0.531209	0.725	0.395	8.60815e-60	2	Gramd3
H2-Q7	5.12712e-51	0.516382	0.515	0.246	1.13309e-46	2	H2-Q7
Cd27	2.56717e-58	0.507551	0.433	0.174	5.67345e-54	2	Cd27

## Sheet: Cluster 3
	p_val	avg_logFC	pct.1	pct.2	p_val_adj	cluster	gene
Gzma	0	3.38503	0.743	0.033	0	3	Gzma
Ccl51	0	2.87469	0.827	0.084	0	3	Ccl5
Tyrobp	0	2.50347	0.895	0.127	0	3	Tyrobp
Fcer1g	0	2.41487	0.959	0.076	0	3	Fcer1g
AW112010	0	2.37236	0.957	0.196	0	3	AW112010
Xcl1	0	2.29277	0.525	0.013	0	3	Xcl1
Nkg71	0	2.06876	0.902	0.124	0	3	Nkg7
Ccl4	2.69369e-180	1.924	0.345	0.031	5.95306e-176	3	Ccl4
Serpinb6b	0	1.80862	0.755	0.064	0	3	Serpinb6b
Klrd11	0	1.7994	0.816	0.106	0	3	Klrd1
Il2rb1	0	1.77495	0.932	0.174	0	3	Il2rb
Serpinb9	0	1.7537	0.75	0.044	0	3	Serpinb9
Klrk1	0	1.73989	0.775	0.022	0	3	Klrk1
Car2	0	1.69182	0.723	0.037	0	3	Car2
Ifng	1.5012e-294	1.54605	0.47	0.032	3.31765e-290	3	Ifng
Spry2	0	1.52706	0.72	0.051	0	3	Spry2
Klre1	0	1.51443	0.561	0.012	0	3	Klre1
Klrb1b	0	1.51037	0.668	0.006	0	3	Klrb1b
Ifitm1	9.8661e-43	1.47763	0.145	0.025	2.18041e-38	3	Ifitm1
Rgs1	2.22886e-182	1.45207	0.741	0.178	4.92579e-178	3	Rgs1
Ctsw1	0	1.45147	0.811	0.131	0	3	Ctsw
Klrb1c	0	1.41033	0.63	0.013	0	3	Klrb1c
Ncr1	0	1.38618	0.609	0.003	0	3	Ncr1
Ccl3	1.87263e-155	1.3469	0.289	0.024	4.13851e-151	3	Ccl3
Anxa2	1.18911e-208	1.27594	0.745	0.169	2.62793e-204	3	Anxa2
Neurl3	7.8086e-231	1.2626	0.814	0.176	1.7257e-226	3	Neurl3
Il18rap	0	1.25204	0.67	0.068	0	3	Il18rap
Gzmb	3.27533e-216	1.23296	0.359	0.025	7.23848e-212	3	Gzmb
Irf81	2.27766e-132	1.20525	0.668	0.185	5.03363e-128	3	Irf8
Bhlhe40	8.02558e-197	1.15692	0.693	0.138	1.77365e-192	3	Bhlhe40
Ctla2a	2.80162e-145	1.1518	0.618	0.143	6.19159e-141	3	Ctla2a
Lgals1	1.81329e-141	1.12828	0.891	0.386	4.00736e-137	3	Lgals1
Sytl3	0	1.12086	0.575	0.048	0	3	Sytl3
Il18r1	6.54492e-270	1.11835	0.609	0.072	1.44643e-265	3	Il18r1
Ccr2	2.28594e-206	1.07892	0.593	0.089	5.05194e-202	3	Ccr2
Prf1	0	1.0776	0.393	0.015	0	3	Prf1
H2-Q71	6.68471e-135	1.07695	0.75	0.241	1.47732e-130	3	H2-Q7
Cd71	9.8944e-192	1.06698	0.545	0.084	2.18666e-187	3	Cd7
Ccr5	5.71225e-293	1.06664	0.491	0.037	1.26241e-288	3	Ccr5
Gem	2.59002e-101	1.05714	0.541	0.154	5.72395e-97	3	Gem
Gzmc	7.88197e-87	1.04941	0.102	0.003	1.74192e-82	3	Gzmc
Itgb1	3.33783e-154	1.01494	0.709	0.191	7.37659e-150	3	Itgb1
Klrc1	0	1.01448	0.43	0.012	0	3	Klrc1
Nrgn	4.52011e-181	0.971918	0.295	0.02	9.98943e-177	3	Nrgn
Ifngr1	3.19408e-114	0.970511	0.902	0.468	7.05891e-110	3	Ifngr1
Klrc2	0	0.969412	0.42	0.013	0	3	Klrc2
Nabp1	3.51603e-121	0.952924	0.62	0.173	7.77042e-117	3	Nabp1
Sh2d2a	1.55163e-116	0.943696	0.67	0.217	3.42911e-112	3	Sh2d2a
Ugcg	1.31273e-103	0.940511	0.839	0.397	2.90112e-99	3	Ugcg
H2-Q6	1.33343e-149	0.937671	0.525	0.099	2.94689e-145	3	H2-Q6
Cebpb	9.01331e-78	0.933709	0.72	0.32	1.99194e-73	3	Cebpb
Id2	1.30489e-114	0.91482	0.634	0.184	2.8838e-110	3	Id2
Nr4a2	1.88313e-129	0.897139	0.575	0.135	4.16173e-125	3	Nr4a2
Ifitm2	1.68395e-30	0.891424	0.257	0.091	3.72153e-26	3	Ifitm2
Efhd2	9.15543e-146	0.881053	0.616	0.149	2.02335e-141	3	Efhd2
Anxa1	1.82888e-163	0.880998	0.457	0.067	4.04183e-159	3	Anxa1
H2afz	9.69566e-102	0.86625	0.961	0.703	2.14274e-97	3	H2afz
Klri2	0	0.826394	0.27	0.002	0	3	Klri2
Cd160	7.38289e-213	0.819896	0.405	0.036	1.63162e-208	3	Cd160
Zfp36l21	3.63843e-73	0.818636	0.948	0.631	8.04093e-69	3	Zfp36l2
Traf1	4.46601e-81	0.804671	0.466	0.13	9.86987e-77	3	Traf1
Ctsd	3.02002e-95	0.803428	0.802	0.357	6.67424e-91	3	Ctsd
Stat4	5.91325e-112	0.782264	0.559	0.146	1.30683e-107	3	Stat4
Epsti11	2.58355e-66	0.764657	0.675	0.319	5.70964e-62	3	Epsti1
Ahnak	3.04023e-98	0.762104	0.818	0.328	6.71892e-94	3	Ahnak
Tbx21	1.03964e-214	0.761735	0.341	0.023	2.29761e-210	3	Tbx21
Arsb	4.76941e-182	0.759996	0.402	0.044	1.05404e-177	3	Arsb
Pglyrp1	6.56651e-151	0.75764	0.427	0.063	1.4512e-146	3	Pglyrp1
Rora	1.21955e-75	0.752978	0.509	0.153	2.6952e-71	3	Rora
Dok2	1.26909e-111	0.752098	0.518	0.126	2.80468e-107	3	Dok2
S100a6	1.418e-92	0.747954	0.736	0.275	3.13378e-88	3	S100a6
Zyx	7.31054e-100	0.741763	0.605	0.183	1.61563e-95	3	Zyx
Icam1	3.34638e-63	0.740384	0.452	0.15	7.39549e-59	3	Icam1
Dgat1	1.44306e-85	0.735652	0.391	0.09	3.18916e-81	3	Dgat1
Prex1	9.25131e-76	0.728628	0.58	0.205	2.04454e-71	3	Prex1
Ier5l	6.85804e-106	0.727032	0.318	0.049	1.51563e-101	3	Ier5l
Ptpn221	8.71107e-87	0.725157	0.652	0.235	1.92515e-82	3	Ptpn22
S100a10	3.10272e-90	0.721255	0.925	0.604	6.85701e-86	3	S100a10
Ly6c21	3.02073e-41	0.718011	0.245	0.068	6.67582e-37	3	Ly6c2
Klrb1f	4.15798e-282	0.716529	0.332	0.011	9.18915e-278	3	Klrb1f
Runx3	3.5791e-83	0.708846	0.584	0.196	7.90981e-79	3	Runx3
Lgals3	1.62443e-77	0.691644	0.468	0.133	3.58998e-73	3	Lgals3
Fosl2	1.28049e-68	0.690211	0.625	0.242	2.82987e-64	3	Fosl2
Cxcl10	3.27497e-17	0.68866	0.102	0.028	7.23769e-13	3	Cxcl10
Nfkbia	1.01338e-47	0.684804	0.82	0.568	2.23957e-43	3	Nfkbia
Ier2	7.9877e-70	0.681878	0.943	0.637	1.76528e-65	3	Ier2
Fasl	1.64351e-228	0.681756	0.311	0.015	3.63215e-224	3	Fasl
Hcst1	9.92673e-67	0.680213	0.802	0.39	2.19381e-62	3	Hcst
Hmgb2	1.62945e-33	0.679043	0.78	0.569	3.60109e-29	3	Hmgb2
Nudt4	4.25972e-89	0.673795	0.498	0.139	9.41398e-85	3	Nudt4
Tspo	1.24036e-74	0.672125	0.882	0.53	2.74119e-70	3	Tspo
Serpina3g	4.22288e-141	0.670001	0.273	0.024	9.33255e-137	3	Serpina3g
Dusp5	2.641e-64	0.667831	0.795	0.417	5.8366e-60	3	Dusp5
Dnajc151	2.65876e-75	0.663927	0.7	0.289	5.87586e-71	3	Dnajc15
Eomes	1.07964e-184	0.663447	0.268	0.015	2.38601e-180	3	Eomes
Klra5	1.07927e-67	0.662127	0.105	0.006	2.38518e-63	3	Klra5
Btg2	9.7295e-61	0.661725	0.898	0.622	2.15022e-56	3	Btg2
Gimap5	3.42092e-64	0.659435	0.723	0.338	7.56023e-60	3	Gimap5
Fxyd51	1.67979e-65	0.658528	0.873	0.494	3.71233e-61	3	Fxyd5
Dennd4a	1.10115e-63	0.657123	0.886	0.523	2.43353e-59	3	Dennd4a
Gimap4	1.76373e-57	0.651976	0.764	0.396	3.89785e-53	3	Gimap4
Cd82	2.55737e-52	0.650811	0.48	0.181	5.65179e-48	3	Cd82
Itgax	8.23422e-228	0.649618	0.266	0.009	1.81976e-223	3	Itgax
Chsy1	8.16802e-104	0.642527	0.407	0.082	1.80513e-99	3	Chsy1
AC163354.1	1.5021e-186	0.639473	0.225	0.008	3.31965e-182	3	AC163354.1
H2-K1	9.79497e-85	0.638368	0.991	0.864	2.16469e-80	3	H2-K1
Plek	8.09997e-89	0.637813	0.416	0.096	1.79009e-84	3	Plek
Itgal	1.42732e-55	0.636562	0.575	0.241	3.15437e-51	3	Itgal
Nr4a1	3.27313e-47	0.635238	0.695	0.374	7.23362e-43	3	Nr4a1
Tagln2	2.19486e-63	0.626142	0.868	0.51	4.85063e-59	3	Tagln2
Selplg1	1.98833e-55	0.622423	0.743	0.385	4.39421e-51	3	Selplg
Bcl2l11	2.54824e-62	0.620661	0.632	0.26	5.6316e-58	3	Bcl2l11
Sulf2	4.56948e-292	0.619378	0.316	0.008	1.00985e-287	3	Sulf2
Samd3	2.12098e-211	0.619107	0.298	0.015	4.68737e-207	3	Samd3
Nrarp	1.57511e-157	0.618265	0.282	0.022	3.48099e-153	3	Nrarp
Socs2	8.00504e-82	0.618177	0.325	0.065	1.76911e-77	3	Socs2
Pik3r1	4.25206e-48	0.613055	0.6	0.273	9.39705e-44	3	Pik3r1
Fcgr3	6.47969e-210	0.612785	0.289	0.014	1.43201e-205	3	Fcgr3
Fgl2	3.3516e-75	0.608756	0.339	0.073	7.40704e-71	3	Fgl2
Stmn1	1.88913e-16	0.607247	0.375	0.22	4.17497e-12	3	Stmn1
Tmem176b	3.34344e-34	0.594178	0.298	0.105	7.389e-30	3	Tmem176b
Litaf	9.17283e-85	0.587535	0.461	0.118	2.0272e-80	3	Litaf
Hspa1a	9.30326e-10	0.586621	0.125	0.054	2.05602e-05	3	Hspa1a
Odc1	6.32252e-16	0.586202	0.375	0.213	1.39728e-11	3	Odc1
Hist1h1b	7.05848e-15	0.584503	0.161	0.065	1.55992e-10	3	Hist1h1b
H2-D1	1.75851e-79	0.579653	0.995	0.884	3.88631e-75	3	H2-D1
Ywhaq	2.64697e-49	0.579466	0.693	0.372	5.8498e-45	3	Ywhaq
Qrfp	4.09484e-144	0.579005	0.277	0.024	9.0496e-140	3	Qrfp
Pycard	6.1294e-45	0.578959	0.657	0.345	1.3546e-40	3	Pycard
Vps37b1	1.24735e-52	0.57306	0.955	0.669	2.75664e-48	3	Vps37b
Pim1	1.04001e-27	0.568156	0.793	0.612	2.29843e-23	3	Pim1
Nr4a3	7.48847e-45	0.565027	0.398	0.141	1.65495e-40	3	Nr4a3
Cd9	3.25036e-47	0.564918	0.489	0.198	7.1833e-43	3	Cd9
Junb	2.35016e-55	0.561404	0.993	0.89	5.19384e-51	3	Junb
Actg1	1.36689e-75	0.560529	0.984	0.871	3.02083e-71	3	Actg1
Txn1	3.81731e-47	0.55853	0.768	0.469	8.43626e-43	3	Txn1
Hilpda	5.0098e-58	0.556328	0.518	0.193	1.10717e-53	3	Hilpda
Ifitm3	3.66907e-15	0.556075	0.218	0.101	8.10864e-11	3	Ifitm3
S100a11	4.62218e-57	0.555213	0.761	0.369	1.0215e-52	3	S100a11
Tnfaip3	6.44046e-45	0.55407	0.814	0.48	1.42334e-40	3	Tnfaip3
Slc3a2	1.39981e-33	0.553299	0.614	0.344	3.09359e-29	3	Slc3a2
Rinl	2.32069e-55	0.550406	0.505	0.188	5.12873e-51	3	Rinl
Zfp512	1.53917e-80	0.548404	0.32	0.064	3.40156e-76	3	Zfp512
Mfsd6	8.49433e-63	0.544959	0.357	0.094	1.87725e-58	3	Mfsd6
Tulp4	5.06337e-50	0.543418	0.42	0.146	1.119e-45	3	Tulp4
Mki67	3.76428e-21	0.542638	0.243	0.098	8.31906e-17	3	Mki67
Ptms	4.84852e-56	0.542436	0.414	0.135	1.07152e-51	3	Ptms
Tpm4	9.91896e-48	0.54029	0.709	0.371	2.19209e-43	3	Tpm4
Tnfrsf18	3.53094e-58	0.539977	0.407	0.124	7.80337e-54	3	Tnfrsf18
Txk1	3.12951e-58	0.538466	0.773	0.361	6.91623e-54	3	Txk
Itgb2	5.71224e-53	0.537879	0.505	0.194	1.26241e-48	3	Itgb2
Klrb1a	2.4621e-229	0.537276	0.2	0.002	5.44124e-225	3	Klrb1a
Itga1	6.77584e-95	0.53621	0.225	0.026	1.49746e-90	3	Itga1
Ybx3	2.10003e-53	0.535515	0.477	0.179	4.64106e-49	3	Ybx3
Ifrd1	1.46878e-36	0.534796	0.63	0.338	3.246e-32	3	Ifrd1
Socs3	7.79547e-60	0.529484	0.395	0.118	1.7228e-55	3	Socs3
Klra7	5.32099e-50	0.5292	0.105	0.01	1.17594e-45	3	Klra7
Mxd1	4.4526e-36	0.526257	0.411	0.171	9.84024e-32	3	Mxd1
S100a4	1.21404e-62	0.525655	0.432	0.124	2.68302e-58	3	S100a4
D16Ertd472e	1.02365e-48	0.525326	0.507	0.205	2.26226e-44	3	D16Ertd472e
2011-09-01	1.26063e-50	0.522339	0.589	0.254	2.786e-46	3	2011-09-01
Pde2a	5.15287e-89	0.522011	0.266	0.039	1.13878e-84	3	Pde2a
Myl6	8.07722e-64	0.517531	0.966	0.788	1.78507e-59	3	Myl6
Nfkbiz	3.83953e-30	0.515114	0.461	0.224	8.48537e-26	3	Nfkbiz
Itga2	3.72836e-116	0.513593	0.243	0.024	8.23968e-112	3	Itga2
Gm19585	3.26012e-95	0.512115	0.298	0.047	7.20487e-91	3	Gm19585
Gpx4	2.41487e-43	0.511276	0.789	0.476	5.33687e-39	3	Gpx4
Dusp1	1.13622e-33	0.510828	0.643	0.355	2.51106e-29	3	Dusp1
Osbpl3	2.39301e-83	0.509999	0.343	0.07	5.28854e-79	3	Osbpl3
Sema4a	1.54998e-73	0.507496	0.314	0.066	3.42546e-69	3	Sema4a
1700025G04Rik	3.15355e-91	0.507455	0.307	0.052	6.96934e-87	3	1700025G04Rik
Vim	8.59367e-41	0.504435	0.873	0.63	1.8992e-36	3	Vim
Tnfrsf9	3.70524e-87	0.501558	0.205	0.023	8.18858e-83	3	Tnfrsf9
Metrnl	1.63027e-139	0.500456	0.252	0.02	3.6029e-135	3	Metrnl
Hopx	1.23279e-54	0.500216	0.361	0.107	2.72446e-50	3	Hopx

## Sheet: Cluster 4
	p_val	avg_logFC	pct.1	pct.2	p_val_adj	cluster	gene
Ikzf21	2.11995e-242	1.74548	0.768	0.134	4.68509e-238	4	Ikzf2
Ctla4	1.83359e-305	1.72521	0.644	0.065	4.05224e-301	4	Ctla4
S100a61	2.48451e-120	1.6682	0.763	0.279	5.49077e-116	4	S100a6
Lgals11	4.49701e-127	1.51203	0.873	0.393	9.93839e-123	4	Lgals1
S100a101	2.00542e-103	1.37897	0.922	0.608	4.43197e-99	4	S100a10
Tnfrsf4	1.30117e-297	1.27658	0.474	0.029	2.8756e-293	4	Tnfrsf4
Crip1	1.81032e-92	1.23053	0.951	0.712	4.0008e-88	4	Crip1
S100a41	1.59913e-115	1.22316	0.55	0.12	3.53409e-111	4	S100a4
Ifi27l2a	8.66889e-63	1.10233	0.693	0.32	1.91582e-58	4	Ifi27l2a
Icos	6.79441e-135	1.07134	0.631	0.142	1.50157e-130	4	Icos
Traf11	1.56536e-156	1.04763	0.633	0.123	3.45945e-152	4	Traf1
Lgals31	1.85517e-75	0.997415	0.48	0.136	4.09993e-71	4	Lgals3
Hmgb21	1.37494e-49	0.961124	0.841	0.568	3.03862e-45	4	Hmgb2
H2afz1	1.14718e-71	0.956706	0.946	0.707	2.53528e-67	4	H2afz
Pycard1	3.23136e-77	0.947189	0.749	0.343	7.1413e-73	4	Pycard
Itgb11	2.52818e-74	0.91639	0.601	0.204	5.58727e-70	4	Itgb1
Vim1	1.70764e-58	0.907242	0.887	0.632	3.77389e-54	4	Vim
Actg11	7.97055e-81	0.863967	0.973	0.873	1.76149e-76	4	Actg1
AW1120101	1.09084e-97	0.855334	0.712	0.22	2.41075e-93	4	AW112010
Anxa21	1.97918e-70	0.839592	0.558	0.188	4.37399e-66	4	Anxa2
Tnfrsf181	2.31536e-110	0.81935	0.542	0.119	5.11695e-106	4	Tnfrsf18
S100a111	6.96912e-56	0.817094	0.741	0.375	1.54018e-51	4	S100a11
Gzmb1	7.03676e-49	0.807526	0.208	0.039	1.55512e-44	4	Gzmb
Izumo1r	6.88874e-143	0.79504	0.404	0.051	1.52241e-138	4	Izumo1r
Cd51	3.37324e-116	0.780128	0.59	0.134	7.45487e-112	4	Cd5
Foxp3	0	0.779165	0.294	0.002	0	4	Foxp3
Itgb7	1.04436e-72	0.773149	0.73	0.314	2.30804e-68	4	Itgb7
Il2ra	4.03533e-114	0.772562	0.364	0.051	8.91809e-110	4	Il2ra
Rora1	2.24962e-126	0.772174	0.663	0.148	4.97166e-122	4	Rora
Ass1	2.91538e-100	0.761225	0.48	0.105	6.44298e-96	4	Ass1
Hopx1	2.34043e-99	0.727312	0.48	0.102	5.17234e-95	4	Hopx
Pclaf	8.77585e-59	0.714602	0.34	0.082	1.93946e-54	4	Pclaf
Txn11	3.13621e-55	0.714404	0.806	0.47	6.93103e-51	4	Txn1
S100a13	8.97826e-68	0.698668	0.763	0.342	1.9842e-63	4	S100a13
Gzma1	6.65345e-09	0.697003	0.164	0.078	0.000147041	4	Gzma
Birc5	2.79224e-60	0.695214	0.323	0.073	6.17084e-56	4	Birc5
Klrg1	2.68764e-127	0.686097	0.226	0.015	5.93968e-123	4	Klrg1
1500009L16Rik	4.11912e-129	0.678143	0.283	0.027	9.10325e-125	4	1500009L16Rik
Trbc11	3.83894e-38	0.676803	0.679	0.367	8.48405e-34	4	Trbc1
Ube2c	2.46047e-49	0.673493	0.278	0.065	5.43763e-45	4	Ube2c
Ahnak1	2.14255e-56	0.663301	0.752	0.338	4.73505e-52	4	Ahnak
Lrrc32	2.87718e-218	0.658288	0.232	0.005	6.35857e-214	4	Lrrc32
Gapdh	5.13812e-54	0.65505	0.704	0.343	1.13552e-49	4	Gapdh
Stmn11	7.3079e-34	0.654822	0.48	0.215	1.61505e-29	4	Stmn1
Pim11	4.77229e-42	0.653485	0.906	0.607	1.05468e-37	4	Pim1
Actb	3.33979e-78	0.64954	0.997	0.985	7.38093e-74	4	Actb
Gata3	2.42096e-84	0.648593	0.536	0.139	5.35033e-80	4	Gata3
Sh2d1a	4.26603e-66	0.643917	0.558	0.179	9.42792e-62	4	Sh2d1a
Mki671	3.98218e-54	0.64205	0.353	0.093	8.80062e-50	4	Mki67
Cotl1	1.60747e-46	0.629365	0.814	0.504	3.55251e-42	4	Cotl1
Ldha	1.90261e-47	0.621921	0.795	0.501	4.20477e-43	4	Ldha
Il2rb2	1.33349e-98	0.617358	0.712	0.197	2.94702e-94	4	Il2rb
Cd52	8.03108e-50	0.616837	0.97	0.894	1.77487e-45	4	Cd52
Myl61	3.87922e-67	0.614271	0.96	0.79	8.57307e-63	4	Myl6
Trac1	7.65309e-63	0.594571	0.722	0.279	1.69133e-58	4	Trac
Thy11	1.35372e-53	0.591136	0.628	0.25	2.99173e-49	4	Thy1
Hist1h1b1	2.40577e-29	0.589263	0.218	0.062	5.31675e-25	4	Hist1h1b
Abracl	1.07829e-51	0.58009	0.852	0.565	2.38302e-47	4	Abracl
Trbc21	2.62914e-55	0.569209	0.941	0.513	5.81041e-51	4	Trbc2
Pkm	2.55278e-42	0.568797	0.765	0.434	5.64165e-38	4	Pkm
Cd281	2.98163e-60	0.567679	0.795	0.331	6.58941e-56	4	Cd28
Srgn	7.78903e-41	0.56096	0.97	0.83	1.72138e-36	4	Srgn
Cd3d2	8.99324e-60	0.559351	0.946	0.436	1.98751e-55	4	Cd3d
Cd61	5.93109e-86	0.553111	0.466	0.104	1.31077e-81	4	Cd6
Nfkbia1	2.32748e-42	0.548243	0.871	0.568	5.14373e-38	4	Nfkbia
Gstp3	1.94292e-97	0.544106	0.426	0.081	4.29385e-93	4	Gstp3
Psmb8	6.05124e-37	0.542164	0.803	0.532	1.33732e-32	4	Psmb8
Dut	3.06138e-31	0.540382	0.493	0.227	6.76566e-27	4	Dut
Snx18	9.82602e-44	0.527931	0.531	0.208	2.17155e-39	4	Snx18
Ran	2.93146e-25	0.527407	0.747	0.523	6.47853e-21	4	Ran
Glrx	3.75703e-83	0.52219	0.364	0.07	8.30303e-79	4	Glrx
Cd48	8.97919e-41	0.519335	0.617	0.289	1.9844e-36	4	Cd48
Nrp1	7.836e-86	0.51596	0.256	0.033	1.73176e-81	4	Nrp1
Maf	8.15118e-41	0.515178	0.342	0.105	1.80141e-36	4	Maf
Selenoh	1.20628e-36	0.514625	0.609	0.298	2.66589e-32	4	Selenoh
Hif1a	3.40539e-42	0.512982	0.566	0.236	7.52591e-38	4	Hif1a
Atxn1	9.72777e-61	0.510996	0.361	0.089	2.14984e-56	4	Atxn1
Pkp3	1.09164e-63	0.510933	0.404	0.104	2.41253e-59	4	Pkp3
Pgk1	1.37997e-37	0.509858	0.588	0.288	3.04974e-33	4	Pgk1
Ly6a	1.7263e-26	0.506713	0.294	0.109	3.81513e-22	4	Ly6a
Dnajc152	2.29666e-37	0.505448	0.628	0.298	5.07562e-33	4	Dnajc15
Tnfaip31	8.02908e-38	0.505222	0.86	0.481	1.77443e-33	4	Tnfaip3
Top2a	1.96222e-35	0.50332	0.315	0.1	4.33652e-31	4	Top2a
Hint1	3.8309e-39	0.502648	0.868	0.66	8.46628e-35	4	Hint1
Ccnb2	1.49148e-60	0.500889	0.291	0.061	3.29617e-56	4	Ccnb2

## Sheet: Cluster 5
	p_val	avg_logFC	pct.1	pct.2	p_val_adj	cluster	gene
Areg	0	3.0599	0.761	0.02	0	5	Areg
Cxcl2	4.89042e-198	3.02418	0.568	0.056	1.08078e-193	5	Cxcl2
Csf2	0	2.87287	0.631	0.008	0	5	Csf2
Hilpda1	4.80227e-178	2.49929	0.869	0.192	1.0613e-173	5	Hilpda
Gadd45b	1.72726e-183	2.08895	0.923	0.211	3.81725e-179	5	Gadd45b
Ctla2a1	2.32401e-228	2.0708	0.919	0.149	5.13607e-224	5	Ctla2a
Furin	2.49422e-262	2.019	0.847	0.104	5.51223e-258	5	Furin
Ccl1	0	2.01113	0.432	0.005	0	5	Ccl1
Rora2	1.87945e-262	1.99732	0.977	0.149	4.15358e-258	5	Rora
Fosb	2.06987e-197	1.94057	0.901	0.176	4.57442e-193	5	Fosb
Gata31	1.90237e-237	1.88095	0.892	0.136	4.20425e-233	5	Gata3
Il1rl1	0	1.80053	0.779	0.011	0	5	Il1rl1
Bhlhe401	1.15255e-176	1.75319	0.829	0.153	2.54714e-172	5	Bhlhe40
Gm20186	4.16009e-190	1.74145	0.662	0.082	9.1938e-186	5	Gm20186
Id21	6.28437e-154	1.67216	0.86	0.192	1.38885e-149	5	Id2
Arg1	0	1.63967	0.775	0.021	0	5	Arg1
Il2	2.01822e-274	1.62025	0.311	0.005	4.46026e-270	5	Il2
Nfkbia2	6.60819e-99	1.61416	0.964	0.572	1.46041e-94	5	Nfkbia
Il13	0	1.58916	0.356	0.004	0	5	Il13
Nr4a21	2.33398e-131	1.57994	0.721	0.145	5.15809e-127	5	Nr4a2
S100a42	1.79371e-207	1.56304	0.847	0.12	3.96411e-203	5	S100a4
Lif	0	1.55832	0.486	0.008	0	5	Lif
Cdkn1a	6.99587e-210	1.54244	0.703	0.082	1.54609e-205	5	Cdkn1a
Calca	0	1.53946	0.419	0.002	0	5	Calca
Ramp1	1.65407e-156	1.46532	0.874	0.194	3.6555e-152	5	Ramp1
Cxcr6	4.43643e-271	1.45808	0.73	0.062	9.80451e-267	5	Cxcr6
Cish	8.97003e-285	1.44807	0.779	0.072	1.98238e-280	5	Cish
Nfkbiz1	3.14651e-132	1.4446	0.856	0.218	6.9538e-128	5	Nfkbiz
Rgs11	4.63496e-127	1.43112	0.838	0.195	1.02433e-122	5	Rgs1
Ccr21	1.73875e-158	1.4248	0.698	0.103	3.84263e-154	5	Ccr2
Nfkb1	2.24758e-100	1.41544	0.928	0.435	4.96716e-96	5	Nfkb1
Hs3st1	1.08155e-268	1.40958	0.514	0.027	2.39021e-264	5	Hs3st1
Hlf	0	1.40556	0.658	0.011	0	5	Hlf
Pxdc1	4.1184e-281	1.38719	0.671	0.048	9.10165e-277	5	Pxdc1
Samsn1	8.86495e-178	1.37925	0.806	0.14	1.95915e-173	5	Samsn1
Nr4a31	1.83415e-94	1.37091	0.626	0.142	4.05347e-90	5	Nr4a3
Fgl21	7.61695e-212	1.35696	0.671	0.071	1.68335e-207	5	Fgl2
Cxcl1	1.10741e-32	1.33746	0.135	0.018	2.44738e-28	5	Cxcl1
Lmo4	5.3971e-83	1.3028	0.676	0.182	1.19276e-78	5	Lmo4
Hes1	5.83785e-135	1.30078	0.518	0.066	1.29016e-130	5	Hes1
Frmd4b	2.1516e-288	1.28717	0.631	0.041	4.75503e-284	5	Frmd4b
Tnfrsf182	3.8438e-156	1.27438	0.739	0.122	8.49481e-152	5	Tnfrsf18
Il2ra1	5.8786e-260	1.27376	0.644	0.049	1.29917e-255	5	Il2ra
Rgs2	1.58568e-56	1.26343	0.847	0.461	3.50436e-52	5	Rgs2
Ptgs2	8.30427e-114	1.24486	0.23	0.013	1.83524e-109	5	Ptgs2
Ltb4r1	0	1.23464	0.658	0.025	0	5	Ltb4r1
Zfp36	1.80595e-65	1.23227	0.914	0.494	3.99115e-61	5	Zfp36
Nr4a11	5.22218e-79	1.22354	0.878	0.379	1.1541e-74	5	Nr4a1
Klf4	1.27329e-77	1.18086	0.581	0.138	2.81397e-73	5	Klf4
Il5	0	1.16868	0.351	0	0	5	Il5
Ifrd11	5.70821e-61	1.16123	0.784	0.343	1.26151e-56	5	Ifrd1
Nrip1	5.25116e-89	1.15633	0.887	0.314	1.16051e-84	5	Nrip1
Fos	1.89387e-54	1.15101	0.779	0.349	4.18546e-50	5	Fos
Fosl21	6.8346e-89	1.13447	0.802	0.249	1.51045e-84	5	Fosl2
Socs21	1.1328e-141	1.1258	0.536	0.066	2.50349e-137	5	Socs2
Icos1	2.28432e-103	1.09077	0.698	0.152	5.04836e-99	5	Icos
Tnfaip32	3.03698e-77	1.08582	0.95	0.487	6.71173e-73	5	Tnfaip3
Ptpn13	0	1.08279	0.559	0.024	0	5	Ptpn13
Ccdc184	0	1.06577	0.432	0.005	0	5	Ccdc184
Ar	0	1.06302	0.554	0.024	0	5	Ar
Cd821	6.1695e-107	1.05538	0.752	0.182	1.36346e-102	5	Cd82
Coro2a	5.34807e-151	1.05363	0.644	0.092	1.18192e-146	5	Coro2a
Cd44	1.546e-78	1.04622	0.73	0.22	3.41667e-74	5	Cd44
Kit	0	1.03461	0.545	0.017	0	5	Kit
Cxcl101	1.13557e-55	1.03309	0.216	0.026	2.50962e-51	5	Cxcl10
Rgcc1	3.49365e-37	1.02862	0.689	0.318	7.72098e-33	5	Rgcc
Traf12	7.58262e-93	1.00489	0.635	0.136	1.67576e-88	5	Traf1
Cysltr1	0	0.994294	0.482	0.008	0	5	Cysltr1
Itm2b	2.57805e-86	0.989483	0.991	0.763	5.69748e-82	5	Itm2b
Nabp11	5.56359e-84	0.986697	0.698	0.186	1.22955e-79	5	Nabp1
Mdfic	6.38055e-223	0.979894	0.505	0.033	1.4101e-218	5	Mdfic
Sptssa	2.43199e-73	0.970855	0.842	0.309	5.3747e-69	5	Sptssa
Prdx6	7.58541e-47	0.960726	0.851	0.509	1.67637e-42	5	Prdx6
Zfp36l1	5.88616e-50	0.937741	0.937	0.629	1.30084e-45	5	Zfp36l1
Bambi	6.32319e-57	0.934731	0.342	0.063	1.39742e-52	5	Bambi
Eprs	5.10682e-47	0.933113	0.703	0.281	1.12861e-42	5	Eprs
Ero1l	7.58057e-112	0.906001	0.536	0.084	1.67531e-107	5	Ero1l
Plscr1	7.48016e-168	0.905737	0.5	0.047	1.65311e-163	5	Plscr1
Lmna	2.83863e-78	0.889167	0.622	0.151	6.27336e-74	5	Lmna
Lgals12	1.099e-50	0.87618	0.829	0.406	2.4288e-46	5	Lgals1
Rnf128	0	0.870879	0.387	0.004	0	5	Rnf128
Rbpj	4.2342e-96	0.869677	0.604	0.119	9.35758e-92	5	Rbpj
Irf2bp2	3.09131e-60	0.865491	0.883	0.426	6.83178e-56	5	Irf2bp2
Dusp11	1.01665e-39	0.863875	0.761	0.361	2.24681e-35	5	Dusp1
Uhrf2	2.77094e-53	0.863041	0.743	0.285	6.12378e-49	5	Uhrf2
Stab2	0	0.859732	0.266	0	0	5	Stab2
Tmem176a	4.0805e-117	0.846069	0.599	0.095	9.0179e-113	5	Tmem176a
Atxn11	3.14511e-123	0.844467	0.577	0.088	6.95069e-119	5	Atxn1
Tespa1	1.47715e-86	0.835161	0.577	0.117	3.26451e-82	5	Tespa1
Lpcat2	2.9056e-270	0.796639	0.423	0.015	6.42137e-266	5	Lpcat2
Junb1	8.14323e-58	0.791654	0.986	0.894	1.79965e-53	5	Junb
Spry1	1.05021e-143	0.789131	0.36	0.026	2.32097e-139	5	Spry1
Tmem176b1	6.63699e-77	0.786065	0.518	0.104	1.46678e-72	5	Tmem176b
Fam129a	1.73991e-110	0.785584	0.505	0.073	3.84519e-106	5	Fam129a
Itgav	8.84447e-88	0.777989	0.5	0.089	1.95463e-83	5	Itgav
Nfkbid	8.63935e-81	0.773755	0.658	0.156	1.9093e-76	5	Nfkbid
Kctd12	2.0776e-47	0.773409	0.59	0.195	4.5915e-43	5	Kctd12
Paxbp1	2.91281e-61	0.77052	0.563	0.153	6.43732e-57	5	Paxbp1
Cxcl3	4.12588e-144	0.745482	0.144	0.002	9.1182e-140	5	Cxcl3
Neurl31	1.73348e-39	0.738062	0.595	0.207	3.83099e-35	5	Neurl3
Gm42031	1.6472e-25	0.73705	0.333	0.109	3.64031e-21	5	Gm42031
Aff4	6.08638e-52	0.734036	0.757	0.296	1.34509e-47	5	Aff4
Tiparp	4.4143e-38	0.733272	0.509	0.173	9.7556e-34	5	Tiparp
Fam110a	2.67391e-105	0.732171	0.387	0.045	5.90935e-101	5	Fam110a
Csrnp1	1.30524e-49	0.73205	0.676	0.246	2.88459e-45	5	Csrnp1
Ahcyl2	2.15532e-78	0.720764	0.581	0.131	4.76326e-74	5	Ahcyl2
Cdc42ep3	2.39749e-63	0.719273	0.491	0.111	5.29846e-59	5	Cdc42ep3
Inpp4b1	1.05977e-58	0.718378	0.721	0.228	2.34209e-54	5	Inpp4b
Phlda1	1.43155e-41	0.708862	0.446	0.128	3.16374e-37	5	Phlda1
Gclc	8.88087e-44	0.708278	0.514	0.155	1.96267e-39	5	Gclc
Srgn1	4.12975e-45	0.704639	0.982	0.833	9.12675e-41	5	Srgn
Tagln21	1.16102e-36	0.695411	0.874	0.523	2.56586e-32	5	Tagln2
Spry21	1.09761e-75	0.692797	0.468	0.084	2.42571e-71	5	Spry2
Cd200r1	6.6128e-189	0.689872	0.36	0.018	1.46143e-184	5	Cd200r1
Odc11	2.43508e-18	0.68697	0.446	0.216	5.38153e-14	5	Odc1
Xlr4a	9.30319e-125	0.683767	0.383	0.036	2.05601e-120	5	Xlr4a
Basp1	4.0463e-75	0.677247	0.311	0.04	8.94232e-71	5	Basp1
Map3k8	1.11626e-51	0.674699	0.482	0.125	2.46694e-47	5	Map3k8
Nr3c1	2.05524e-46	0.672623	0.779	0.324	4.54207e-42	5	Nr3c1
Tnfsf11	7.21066e-111	0.671792	0.342	0.032	1.59356e-106	5	Tnfsf11
Ldha1	6.32018e-38	0.669658	0.856	0.506	1.39676e-33	5	Ldha
Arhgef6	4.95125e-26	0.668468	0.482	0.188	1.09423e-21	5	Arhgef6
Cd69	1.71096e-24	0.66338	0.572	0.253	3.78121e-20	5	Cd69
Rgs18	1.99982e-185	0.66104	0.284	0.01	4.4196e-181	5	Rgs18
Ppp1r15a	2.44918e-27	0.653715	0.766	0.43	5.4127e-23	5	Ppp1r15a
Atf3	6.85841e-32	0.645994	0.315	0.085	1.51571e-27	5	Atf3
Tmem641	2.65573e-35	0.644174	0.595	0.232	5.86917e-31	5	Tmem64
Tspan13	7.57875e-52	0.642085	0.707	0.242	1.6749e-47	5	Tspan13
Pla2g16	9.84969e-56	0.631935	0.554	0.153	2.17678e-51	5	Pla2g16
Mapkapk3	4.03424e-58	0.630929	0.468	0.107	8.91566e-54	5	Mapkapk3
Dgat11	1.11762e-54	0.629739	0.437	0.099	2.46994e-50	5	Dgat1
Itk1	8.04995e-44	0.629069	0.802	0.338	1.77904e-39	5	Itk
Vim2	5.1487e-25	0.628711	0.892	0.638	1.13786e-20	5	Vim
Slc38a1	3.72038e-36	0.627337	0.82	0.431	8.22203e-32	5	Slc38a1
Plin2	3.39996e-66	0.626088	0.464	0.097	7.51391e-62	5	Plin2
Ell2	8.34332e-107	0.625507	0.432	0.054	1.84387e-102	5	Ell2
Sod1	2.51297e-30	0.625272	0.599	0.26	5.55367e-26	5	Sod1
Atp2a2	1.84901e-40	0.623816	0.586	0.211	4.08631e-36	5	Atp2a2
Il7r1	2.34991e-45	0.619156	0.842	0.342	5.1933e-41	5	Il7r
Rab27b	3.04162e-176	0.61503	0.342	0.017	6.72199e-172	5	Rab27b
Itm2c	3.93779e-56	0.614681	0.545	0.146	8.70252e-52	5	Itm2c
Ptpn7	2.36134e-52	0.614312	0.509	0.139	5.21856e-48	5	Ptpn7
Slc25a3	4.87292e-36	0.611114	0.95	0.699	1.07692e-31	5	Slc25a3
Aebp2	1.79012e-32	0.606848	0.676	0.317	3.95617e-28	5	Aebp2
Capns1	1.27931e-36	0.60254	0.703	0.315	2.82728e-32	5	Capns1
Elovl5	1.3862e-52	0.598851	0.541	0.149	3.0635e-48	5	Elovl5
Plec	3.87132e-35	0.596674	0.518	0.184	8.55561e-31	5	Plec
Dad1	2.91415e-20	0.596336	0.833	0.551	6.44026e-16	5	Dad1
Nav2	1.26744e-80	0.594438	0.342	0.045	2.80105e-76	5	Nav2
Plxdc2	2.31316e-138	0.592554	0.369	0.029	5.11209e-134	5	Plxdc2
Ly6a1	1.21808e-35	0.590136	0.392	0.11	2.69196e-31	5	Ly6a
Il10ra	9.76444e-75	0.580406	0.414	0.068	2.15794e-70	5	Il10ra
Jag1	1.74917e-121	0.578394	0.27	0.017	3.86566e-117	5	Jag1
Spty2d1	5.55878e-23	0.578319	0.505	0.227	1.22849e-18	5	Spty2d1
Itgb71	4.15145e-37	0.576647	0.748	0.324	9.17469e-33	5	Itgb7
Gpr65	1.80991e-49	0.575365	0.311	0.059	3.9999e-45	5	Gpr65
Pim12	3.82488e-28	0.570335	0.878	0.616	8.45298e-24	5	Pim1
D16Ertd472e1	1.99606e-39	0.568343	0.59	0.213	4.41128e-35	5	D16Ertd472e
Txn12	3.79021e-29	0.56803	0.815	0.478	8.37637e-25	5	Txn1
Anxa11	3.32439e-55	0.564768	0.396	0.083	7.34691e-51	5	Anxa1
Cebpb1	1.52145e-20	0.56443	0.626	0.338	3.3624e-16	5	Cebpb
Coq10b	5.4518e-29	0.563228	0.689	0.331	1.20485e-24	5	Coq10b
St6galnac3	4.74135e-91	0.55787	0.378	0.048	1.04784e-86	5	St6galnac3
Serpinb6a	1.5274e-49	0.551668	0.428	0.104	3.37555e-45	5	Serpinb6a
Znrf11	4.17566e-34	0.54647	0.626	0.244	9.22822e-30	5	Znrf1
Npnt	2.02275e-75	0.544845	0.347	0.048	4.47029e-71	5	Npnt
Trps1	1.5468e-47	0.541992	0.401	0.094	3.41842e-43	5	Trps1
Rexo2	2.01799e-34	0.540671	0.667	0.282	4.45975e-30	5	Rexo2
Tnf	1.07157e-75	0.538247	0.225	0.02	2.36818e-71	5	Tnf
Arl5b	6.25406e-27	0.534086	0.423	0.15	1.38215e-22	5	Arl5b
Sdhaf1	7.95697e-38	0.533762	0.505	0.165	1.75849e-33	5	Sdhaf1
Il4	2.04012e-130	0.532266	0.171	0.004	4.50867e-126	5	Il4
Pim3	1.95906e-30	0.531138	0.473	0.173	4.32952e-26	5	Pim3
Acot7	4.35906e-53	0.528927	0.374	0.079	9.63351e-49	5	Acot7
Zcchc10	7.78763e-42	0.528524	0.369	0.091	1.72107e-37	5	Zcchc10
Ptger4	3.27466e-49	0.528185	0.338	0.067	7.23699e-45	5	Ptger4
Prr13	1.11673e-34	0.527464	0.676	0.279	2.46797e-30	5	Prr13
1810011H11Rik	1.19581e-257	0.525204	0.252	0.003	2.64274e-253	5	1810011H11Rik
Nedd4	2.65408e-44	0.524748	0.635	0.218	5.86552e-40	5	Nedd4
Spcs3	2.0692e-50	0.523644	0.486	0.127	4.57294e-46	5	Spcs3
H2-Q72	1.89121e-26	0.522731	0.608	0.265	4.17957e-22	5	H2-Q7
Maf1	3.27831e-58	0.521936	0.477	0.106	7.24506e-54	5	Maf
Lcp2	6.59041e-41	0.518645	0.577	0.193	1.45648e-36	5	Lcp2
Slc7a8	5.31619e-269	0.518287	0.239	0.001	1.17488e-264	5	Slc7a8
Dtnbp1	1.76292e-43	0.516303	0.446	0.124	3.89605e-39	5	Dtnbp1
Psmb7	1.95858e-25	0.516249	0.599	0.27	4.32846e-21	5	Psmb7
S100a62	3.77716e-37	0.512839	0.712	0.293	8.34753e-33	5	S100a6
Mgat5	3.18757e-58	0.511352	0.378	0.072	7.04453e-54	5	Mgat5
Lilr4b	3.59758e-83	0.511207	0.23	0.019	7.95064e-79	5	Lilr4b
Gpx41	3.73733e-25	0.509773	0.806	0.487	8.2595e-21	5	Gpx4
Bzw2	3.85314e-30	0.5075	0.608	0.257	8.51544e-26	5	Bzw2
2008-09-01	2.55942e-99	0.50676	0.329	0.033	5.65633e-95	5	2008-09-01
Itgb3	4.38629e-54	0.506755	0.36	0.069	9.69369e-50	5	Itgb3
Tiam1	5.81164e-99	0.506481	0.338	0.035	1.28437e-94	5	Tiam1
Ptgir	4.94045e-261	0.50625	0.261	0.003	1.09184e-256	5	Ptgir
Mns1	3.79877e-51	0.50404	0.311	0.058	8.39529e-47	5	Mns1
Skap11	1.03498e-29	0.501766	0.793	0.401	2.28731e-25	5	Skap1

## Sheet: Cluster 6
	p_val	avg_logFC	pct.1	pct.2	p_val_adj	cluster	gene
Trdc	0	2.67867	0.912	0.04	0	6	Trdc
Il17a	0	2.44344	0.544	0.002	0	6	Il17a
Cd163l1	0	2.28518	0.885	0.016	0	6	Cd163l1
S100a43	7.68794e-247	2.06411	0.956	0.121	1.69903e-242	6	S100a4
Cxcr61	0	1.94968	0.863	0.063	0	6	Cxcr6
S100a63	9.58901e-132	1.94288	0.978	0.287	2.11917e-127	6	S100a6
Rgs12	5.67249e-132	1.86613	0.879	0.198	1.25362e-127	6	Rgs1
Tmem176a1	4.43643e-250	1.77491	0.852	0.09	9.80451e-246	6	Tmem176a
Tcrg-C1	0	1.76193	0.808	0.026	0	6	Tcrg-C1
Ckb	1.58618e-240	1.70794	0.863	0.098	3.50545e-236	6	Ckb
Tmem176b2	9.74413e-235	1.69085	0.857	0.097	2.15345e-230	6	Tmem176b
Rora3	1.47106e-168	1.62117	0.912	0.156	3.25104e-164	6	Rora
Ccr22	2.93486e-205	1.59649	0.835	0.103	6.48604e-201	6	Ccr2
Maf2	4.363e-242	1.52958	0.885	0.097	9.64224e-238	6	Maf
Ramp11	9.54168e-144	1.50547	0.912	0.197	2.10871e-139	6	Ramp1
Actn2	0	1.35822	0.61	0.012	0	6	Actn2
Il7r2	7.27613e-80	1.29906	0.929	0.343	1.60802e-75	6	Il7r
S100a112	1.42319e-85	1.24292	0.956	0.38	3.14525e-81	6	S100a11
Il18r11	1.37594e-140	1.23071	0.676	0.092	3.04082e-136	6	Il18r1
Ifngr11	1.22498e-71	1.21987	0.929	0.485	2.70721e-67	6	Ifngr1
Bcl2a1b	3.88382e-92	1.20484	0.56	0.1	8.58324e-88	6	Bcl2a1b
Icos2	6.94171e-94	1.18783	0.714	0.155	1.53412e-89	6	Icos
Gpr183	2.16537e-119	1.17265	0.725	0.128	4.78546e-115	6	Gpr183
Fgl22	1.44702e-137	1.16485	0.615	0.076	3.19791e-133	6	Fgl2
Dgat12	6.12947e-126	1.13995	0.643	0.095	1.35461e-121	6	Dgat1
Trdv4	0	1.13386	0.516	0.009	0	6	Trdv4
Lgals13	6.06252e-69	1.1077	0.951	0.405	1.33982e-64	6	Lgals1
Rexo21	5.77285e-68	1.10252	0.78	0.281	1.2758e-63	6	Rexo2
Pxdc11	1.70158e-103	1.09983	0.473	0.058	3.7605e-99	6	Pxdc1
Ltb4r11	2.84281e-244	1.0859	0.566	0.032	6.28261e-240	6	Ltb4r1
Hilpda2	4.85512e-70	1.08273	0.72	0.201	1.07298e-65	6	Hilpda
Slc7a6os	1.09794e-78	1.08222	0.527	0.099	2.42645e-74	6	Slc7a6os
Serpinb1a1	1.90174e-115	1.08105	0.753	0.135	4.20284e-111	6	Serpinb1a
Emb2	4.9692e-67	1.07883	0.995	0.535	1.09819e-62	6	Emb
Osbpl31	2.02777e-130	1.06696	0.582	0.074	4.48137e-126	6	Osbpl3
Capg1	1.96628e-57	1.05103	0.764	0.269	4.34548e-53	6	Capg
S100a102	1.65248e-69	1.04377	0.984	0.616	3.65198e-65	6	S100a10
Pdcd1	5.85648e-239	1.03383	0.445	0.019	1.29428e-234	6	Pdcd1
Fam129a1	4.3392e-120	0.96541	0.56	0.074	9.58963e-116	6	Fam129a
Odc12	1.16585e-55	0.964386	0.67	0.211	2.57652e-51	6	Odc1
Avpi1	1.58778e-149	0.963871	0.544	0.054	3.50898e-145	6	Avpi1
Cd164	8.42205e-66	0.962914	0.808	0.28	1.86127e-61	6	Cd164
Cish1	8.33532e-104	0.945213	0.56	0.083	1.84211e-99	6	Cish
Slc16a6	5.31881e-73	0.94183	0.593	0.131	1.17546e-68	6	Slc16a6
Tcrg-C2	7.47676e-175	0.941699	0.379	0.019	1.65236e-170	6	Tcrg-C2
Selenop1	3.37198e-72	0.940063	0.758	0.209	7.45207e-68	6	Selenop
F2r	2.2087e-127	0.935677	0.516	0.058	4.88124e-123	6	F2r
Furin1	1.04707e-102	0.934363	0.659	0.114	2.31403e-98	6	Furin
D16Ertd472e2	1.1013e-58	0.92944	0.681	0.213	2.43387e-54	6	D16Ertd472e
Lmo41	3.94814e-63	0.926149	0.676	0.185	8.7254e-59	6	Lmo4
Cd822	1.09222e-83	0.925856	0.758	0.185	2.41381e-79	6	Cd82
Ikzf3	7.35055e-59	0.925586	0.758	0.25	1.62447e-54	6	Ikzf3
Itm2b1	1.32538e-66	0.917963	0.978	0.765	2.92909e-62	6	Itm2b
Ramp3	8.62901e-120	0.90997	0.407	0.037	1.90701e-115	6	Ramp3
Cd3g1	3.54537e-51	0.908821	0.923	0.484	7.83528e-47	6	Cd3g
Tnfsf111	4.43844e-135	0.899959	0.407	0.032	9.80895e-131	6	Tnfsf11
Il1r1	0	0.884009	0.423	0.007	0	6	Il1r1
Tagln22	4.21307e-48	0.875214	0.918	0.524	9.3109e-44	6	Tagln2
Nrip11	3.6515e-39	0.862219	0.747	0.322	8.06981e-35	6	Nrip1
Blk1	1.1877e-65	0.859463	0.687	0.172	2.62482e-61	6	Blk
Smox	1.37413e-148	0.848143	0.467	0.039	3.03683e-144	6	Smox
Plin21	1.42845e-71	0.846892	0.511	0.098	3.15688e-67	6	Plin2
Krt83	3.03229e-131	0.844413	0.352	0.024	6.70137e-127	6	Krt83
1981-09-01	2.40029e-133	0.836129	0.407	0.033	5.30464e-129	6	2008-09-01
Clcn3	2.24703e-45	0.829184	0.643	0.214	4.96595e-41	6	Clcn3
Gpx1	3.73645e-37	0.826787	0.786	0.402	8.25755e-33	6	Gpx1
Samsn11	1.72315e-61	0.815739	0.604	0.151	3.80817e-57	6	Samsn1
Fos1	2.00917e-26	0.814257	0.681	0.355	4.44027e-22	6	Fos
Kcnk1	0	0.813674	0.368	0.003	0	6	Kcnk1
Igf1r	2.76953e-90	0.812135	0.538	0.084	6.12066e-86	6	Igf1r
Prelid2	5.93058e-210	0.809337	0.445	0.023	1.31066e-205	6	Prelid2
Il2ra2	1.67614e-72	0.806141	0.407	0.06	3.70427e-68	6	Il2ra
Hsp90b1	4.68133e-29	0.805343	0.813	0.48	1.03457e-24	6	Hsp90b1
Fosb1	3.65759e-37	0.800708	0.566	0.191	8.08328e-33	6	Fosb
Ero1l1	4.12877e-78	0.798687	0.5	0.088	9.12457e-74	6	Ero1l
Ahnak2	8.61029e-37	0.787975	0.802	0.349	1.90288e-32	6	Ahnak
Tspo1	4.66356e-46	0.784664	0.918	0.543	1.03065e-41	6	Tspo
Tcrg-C4	4.75052e-170	0.769771	0.418	0.025	1.04986e-165	6	Tcrg-C4
Rinl1	1.03528e-47	0.764958	0.632	0.197	2.28798e-43	6	Rinl
Podnl1	4.10143e-160	0.757538	0.374	0.021	9.06416e-156	6	Podnl1
Itgb72	6.67212e-40	0.756738	0.775	0.326	1.47454e-35	6	Itgb7
Sept111	1.19439e-44	0.75459	0.714	0.265	2.6396e-40	6	2011-09-01
Nav21	7.81283e-96	0.75298	0.401	0.045	1.72663e-91	6	Nav2
Aqp3	8.70674e-208	0.75018	0.368	0.014	1.92419e-203	6	Aqp3
Zap70	1.87271e-49	0.74923	0.549	0.151	4.13868e-45	6	Zap70
Aebp21	4.2006e-35	0.748672	0.72	0.318	9.28333e-31	6	Aebp2
Zfp36l11	1.92815e-27	0.741878	0.907	0.632	4.26122e-23	6	Zfp36l1
Vim3	1.16854e-28	0.734235	0.934	0.638	2.58248e-24	6	Vim
Cdkn1a1	1.37237e-36	0.731451	0.385	0.096	3.03294e-32	6	Cdkn1a
Eprs1	9.04956e-27	0.730413	0.621	0.286	1.99995e-22	6	Eprs
Fosl22	6.20751e-36	0.723005	0.659	0.257	1.37186e-31	6	Fosl2
Lmna1	1.18607e-25	0.722152	0.445	0.159	2.62121e-21	6	Lmna
St6galnac31	2.09846e-74	0.721156	0.374	0.05	4.63759e-70	6	St6galnac3
Tasp1	2.57742e-81	0.721036	0.451	0.067	5.69611e-77	6	Tasp1
Dusp12	1.10173e-31	0.716556	0.747	0.365	2.43483e-27	6	Dusp1
Cd441	2.10801e-34	0.713458	0.604	0.227	4.6587e-30	6	Cd44
Pim13	2.12806e-26	0.705979	0.907	0.616	4.70301e-22	6	Pim1
Prdx61	2.45489e-32	0.698604	0.846	0.512	5.42531e-28	6	Prdx6
Arhgap311	2.26876e-26	0.696841	0.516	0.197	5.01395e-22	6	Arhgap31
Cxcl102	9.31501e-35	0.692713	0.192	0.028	2.05862e-30	6	Cxcl10
Cd2471	2.10046e-31	0.67832	0.588	0.227	4.64201e-27	6	Cd247
Tmem642	1.4335e-43	0.67675	0.698	0.231	3.16805e-39	6	Tmem64
Jaml	4.4064e-92	0.676313	0.385	0.043	9.73815e-88	6	Jaml
Gcnt2	5.85241e-123	0.675562	0.335	0.023	1.29338e-118	6	Gcnt2
Slc6a13	4.74506e-184	0.669662	0.357	0.015	1.04866e-179	6	Slc6a13
Cstb	1.2034e-28	0.663229	0.544	0.211	2.65951e-24	6	Cstb
Uhrf21	3.76788e-25	0.660023	0.632	0.292	8.32702e-21	6	Uhrf2
Dap	6.70113e-32	0.65921	0.527	0.189	1.48095e-27	6	Dap
Ppp1r14b	2.73434e-28	0.653755	0.769	0.393	6.04289e-24	6	Ppp1r14b
Tnfrsf25	2.90348e-73	0.652765	0.401	0.059	6.4167e-69	6	Tnfrsf25
Spcs2	4.0073e-30	0.651752	0.802	0.468	8.85613e-26	6	Spcs2
Cwc25	3.12205e-34	0.65087	0.44	0.129	6.89973e-30	6	Cwc25
Zbtb16	1.13188e-162	0.650431	0.308	0.013	2.50146e-158	6	Zbtb16
Ikzf22	2.4678e-66	0.64594	0.665	0.157	5.45384e-62	6	Ikzf2
Hbegf	5.03151e-151	0.64318	0.242	0.008	1.11196e-146	6	Hbegf
Pde5a	1.5882e-100	0.64314	0.33	0.028	3.50991e-96	6	Pde5a
Pfkp	8.77568e-36	0.641921	0.566	0.195	1.93942e-31	6	Pfkp
Tnfaip33	1.83393e-23	0.639787	0.835	0.493	4.05299e-19	6	Tnfaip3
Sptssa1	3.61849e-24	0.638615	0.637	0.319	7.99686e-20	6	Sptssa
Tab2	4.35923e-26	0.634408	0.665	0.311	9.6339e-22	6	Tab2
Gadd45b1	1.00852e-21	0.626292	0.533	0.227	2.22883e-17	6	Gadd45b
Pi4k2a	3.83659e-52	0.622273	0.489	0.111	8.47886e-48	6	Pi4k2a
Rorc	3.92899e-208	0.62085	0.291	0.007	8.68307e-204	6	Rorc
Hnrnpll	3.48122e-57	0.617915	0.385	0.068	7.69349e-53	6	Hnrnpll
Slc38a11	1.32735e-27	0.614148	0.802	0.434	2.93345e-23	6	Slc38a1
Arg11	1.07579e-29	0.611308	0.225	0.043	2.3775e-25	6	Arg1
Cebpb2	2.42923e-25	0.609948	0.692	0.338	5.36861e-21	6	Cebpb
Ncor1	1.13032e-26	0.609849	0.868	0.587	2.49801e-22	6	Ncor1
Galnt1	1.32227e-28	0.609243	0.61	0.253	2.92222e-24	6	Galnt1
Thy12	1.04357e-28	0.607263	0.626	0.262	2.30628e-24	6	Thy1
Tns4	0	0.60616	0.302	0.002	0	6	Tns4
Rgs21	1.37914e-17	0.603897	0.742	0.467	3.04791e-13	6	Rgs2
Atp2b4	1.82351e-59	0.60221	0.363	0.059	4.02996e-55	6	Atp2b4
Nfkbia3	2.36391e-18	0.595933	0.83	0.578	5.22425e-14	6	Nfkbia
Junb2	1.68745e-28	0.593183	1	0.895	3.72926e-24	6	Junb
Fxyd52	3.00272e-28	0.588322	0.907	0.509	6.636e-24	6	Fxyd5
Fnbp1	1.78222e-28	0.584281	0.659	0.292	3.93871e-24	6	Fnbp1
Bcl2a1d	1.32218e-78	0.582799	0.324	0.036	2.92202e-74	6	Bcl2a1d
Mgat51	4.59434e-54	0.579266	0.396	0.074	1.01535e-49	6	Mgat5
Auts2	2.0275e-42	0.5791	0.258	0.041	4.48078e-38	6	Auts2
Sec11c	2.25775e-22	0.579085	0.742	0.425	4.98963e-18	6	Sec11c
Coro2b	1.59438e-164	0.578116	0.291	0.011	3.52359e-160	6	Coro2b
Hk2	4.71472e-85	0.57355	0.247	0.018	1.04195e-80	6	Hk2
2009-09-01	1.17421e-26	0.572037	0.549	0.22	2.595e-22	6	2009-09-01
Prr131	5.02323e-28	0.566302	0.659	0.282	1.11013e-23	6	Prr13
Adgrg5	4.47578e-94	0.563781	0.28	0.021	9.89148e-90	6	Adgrg5
Itgal1	5.05532e-24	0.563694	0.588	0.255	1.11723e-19	6	Itgal
Cers4	1.41372e-33	0.555204	0.434	0.124	3.12431e-29	6	Cers4
Cd3e1	8.4659e-30	0.547957	0.687	0.281	1.87096e-25	6	Cd3e
Smpdl3a	7.45222e-27	0.540353	0.522	0.193	1.64694e-22	6	Smpdl3a
Plxnd1	2.82269e-48	0.534939	0.286	0.044	6.23815e-44	6	Plxnd1
Diaph1	4.03759e-22	0.534773	0.637	0.303	8.92308e-18	6	Diaph1
Ppp1r14c	1.59084e-119	0.532019	0.269	0.014	3.51577e-115	6	Ppp1r14c
Pdia3	3.64614e-18	0.52894	0.665	0.372	8.05796e-14	6	Pdia3
Sox13	9.50485e-195	0.52823	0.242	0.004	2.10057e-190	6	Sox13
Smco4	2.02289e-39	0.525353	0.434	0.114	4.47058e-35	6	Smco4
Adam8	2.3707e-89	0.521839	0.291	0.025	5.23924e-85	6	Adam8
Nfil3	2.4147e-38	0.521802	0.319	0.067	5.33648e-34	6	Nfil3
1810058I24Rik	5.36535e-21	0.521188	0.681	0.346	1.18574e-16	6	1810058I24Rik
Rbpms2	4.14632e-231	0.520798	0.236	0.002	9.16337e-227	6	Rbpms2
Il23r	4.83629e-299	0.517741	0.275	0.002	1.06882e-294	6	Il23r
Park7	7.78872e-24	0.517052	0.808	0.463	1.72131e-19	6	Park7
Sdc1	1.27227e-85	0.514904	0.236	0.016	2.81171e-81	6	Sdc1
Jun	4.42083e-12	0.51339	0.56	0.323	9.77003e-08	6	Jun
Anxa5	3.06119e-17	0.513308	0.434	0.189	6.76524e-13	6	Anxa5
Laptm5	1.70314e-20	0.512919	0.901	0.632	3.76395e-16	6	Laptm5
Anxa6	1.21093e-19	0.512028	0.687	0.365	2.67616e-15	6	Anxa6
Tmem154	1.42681e-28	0.511214	0.264	0.061	3.15324e-24	6	Tmem154
Myo1e	1.01116e-30	0.509966	0.363	0.096	2.23467e-26	6	Myo1e
Krtcap2	7.76903e-22	0.509072	0.736	0.411	1.71696e-17	6	Krtcap2
Cd691	1.90209e-15	0.509022	0.522	0.256	4.20361e-11	6	Cd69
Prrt1	3.75965e-104	0.506911	0.258	0.016	8.30884e-100	6	Prrt1
Lat1	9.71463e-28	0.505596	0.676	0.286	2.14693e-23	6	Lat
Nudt41	1.39483e-23	0.504663	0.429	0.156	3.08257e-19	6	Nudt4
Nabp12	1.27605e-20	0.503855	0.478	0.196	2.82007e-16	6	Nabp1
Clnk	2.58391e-137	0.50338	0.236	0.008	5.71044e-133	6	Clnk
Coq10b1	4.04248e-16	0.502887	0.604	0.335	8.93389e-12	6	Coq10b
Selplg2	5.73694e-21	0.502238	0.742	0.4	1.26786e-16	6	Selplg
Ppib	1.45311e-22	0.501824	0.885	0.596	3.21137e-18	6	Ppib
Kbtbd11	1.80154e-26	0.500725	0.429	0.14	3.9814e-22	6	Kbtbd11

## Sheet: Cluster 7
	p_val	avg_logFC	pct.1	pct.2	p_val_adj	cluster	gene
Vpreb31	1.90646e-116	2.30334	1	0.186	4.21328e-112	7	Vpreb3
Tifa	3.15183e-206	2.29804	0.889	0.071	6.96555e-202	7	Tifa
Pafah1b31	4.31515e-104	2.07483	0.909	0.174	9.53648e-100	7	Pafah1b3
Atp1b1	9.20029e-69	2.01414	0.838	0.226	2.03326e-64	7	Atp1b1
Rag1	0	1.95803	0.667	0.016	0	7	Rag1
Cecr21	6.0891e-109	1.85621	0.798	0.112	1.34569e-104	7	Cecr2
Sox4	8.51994e-66	1.84703	0.758	0.16	1.88291e-61	7	Sox4
Dnajc7	1.12572e-42	1.81871	0.818	0.353	2.48785e-38	7	Dnajc7
Smarca4	4.37239e-61	1.75546	0.818	0.253	9.66299e-57	7	Smarca4
Xrcc6	9.77151e-106	1.75269	0.626	0.067	2.1595e-101	7	Xrcc6
Chchd101	9.67846e-61	1.74692	0.848	0.264	2.13894e-56	7	Chchd10
Rhoh	8.76216e-42	1.74204	0.859	0.42	1.93644e-37	7	Rhoh
Ebf11	3.49673e-62	1.68724	1	0.368	7.72776e-58	7	Ebf1
Bcl7a	9.84325e-80	1.60295	0.717	0.119	2.17536e-75	7	Bcl7a
Herpud1	1.28237e-49	1.56153	0.788	0.26	2.83404e-45	7	Herpud1
Arl5c	9.50914e-45	1.5246	0.848	0.345	2.10152e-40	7	Arl5c
Akap12	3.37141e-65	1.45686	0.545	0.079	7.45082e-61	7	Akap12
Vpreb1	4.77055e-85	1.44002	0.141	0.003	1.05429e-80	7	Vpreb1
Myb	2.81225e-47	1.36488	0.636	0.152	6.21508e-43	7	Myb
2001-06-01	1.06505e-24	1.36423	0.697	0.324	2.35377e-20	7	Jun
Gm302111	5.09045e-27	1.35004	0.414	0.098	1.12499e-22	7	Gm30211
Blnk1	1.32656e-49	1.32141	0.657	0.147	2.93169e-45	7	Blnk
Cd24a1	4.04819e-31	1.2939	0.646	0.221	8.94651e-27	7	Cd24a
Serinc5	4.90671e-51	1.28975	0.485	0.076	1.08438e-46	7	Serinc5
Myl4	5.48316e-67	1.2728	0.384	0.037	1.21178e-62	7	Myl4
Fcrla1	1.5841e-38	1.26776	0.737	0.229	3.50086e-34	7	Fcrla
C1galt1	2.27719e-32	1.25741	0.616	0.197	5.03259e-28	7	C1galt1
Marcks	6.37938e-44	1.25552	0.626	0.15	1.40984e-39	7	Marcks
Bach2	1.05732e-27	1.2491	0.707	0.296	2.33668e-23	7	Bach2
Gm37065	2.76254e-88	1.23625	0.475	0.044	6.10521e-84	7	Gm37065
Fam53b	6.76069e-24	1.21763	0.576	0.218	1.49411e-19	7	Fam53b
Coq7	1.02831e-26	1.21553	0.404	0.099	2.27256e-22	7	Coq7
Mzb11	5.11953e-36	1.21363	0.758	0.255	1.13142e-31	7	Mzb1
Elof1	3.08545e-35	1.17927	0.596	0.178	6.81885e-31	7	Elof1
Il12a	5.82414e-76	1.1541	0.364	0.028	1.28713e-71	7	Il12a
Cnp	1.94913e-25	1.15282	0.636	0.272	4.30759e-21	7	Cnp
Pgls	1.47856e-28	1.1503	0.798	0.484	3.26762e-24	7	Pgls
Tcf31	2.17904e-32	1.11269	0.717	0.266	4.81567e-28	7	Tcf3
Mast4	8.30961e-42	1.1108	0.424	0.073	1.83642e-37	7	Mast4
Sec63	2.45766e-19	1.09976	0.556	0.231	5.43144e-15	7	Sec63
Col5a3	2.02773e-79	1.09909	0.222	0.009	4.48129e-75	7	Col5a3
Polm	4.25099e-38	1.08743	0.354	0.054	9.39469e-34	7	Polm
Jund	1.00177e-24	1.08252	0.949	0.858	2.2139e-20	7	Jund
Reln	8.33478e-118	1.06946	0.273	0.009	1.84199e-113	7	Reln
Fam129c1	1.18525e-25	1.06179	0.455	0.121	2.6194e-21	7	Fam129c
Sec11c1	6.38949e-23	1.03291	0.747	0.43	1.41208e-18	7	Sec11c
Dok31	6.59531e-27	1.02677	0.505	0.141	1.45756e-22	7	Dok3
Zeb21	2.99563e-21	1.01733	0.495	0.164	6.62035e-17	7	Zeb2
Stambpl1	3.62525e-31	1.00157	0.444	0.101	8.0118e-27	7	Stambpl1
Rrm2b	3.51964e-27	0.990175	0.364	0.077	7.7784e-23	7	Rrm2b
Cd79b1	5.24996e-32	0.987407	0.96	0.409	1.16024e-27	7	Cd79b
Cxcr4	5.94026e-18	0.986344	0.586	0.268	1.3128e-13	7	Cxcr4
Blvrb1	6.95224e-18	0.976658	0.404	0.132	1.53645e-13	7	Blvrb
Pou2af11	6.04602e-29	0.964527	0.616	0.186	1.33617e-24	7	Pou2af1
Lrmp1	5.458e-23	0.962814	0.616	0.253	1.20622e-18	7	Lrmp
Serinc31	4.66676e-27	0.958337	0.929	0.6	1.03135e-22	7	Serinc3
Hist1h1c	1.20543e-09	0.943854	0.313	0.127	2.664e-05	7	Hist1h1c
Igll1	4.69157e-97	0.939045	0.111	0.001	1.03684e-92	7	Igll1
Uchl1	4.41456e-123	0.930148	0.283	0.009	9.75617e-119	7	Uchl1
Irf41	3.71411e-28	0.924913	0.475	0.12	8.20819e-24	7	Irf4
Spib1	5.31505e-23	0.924329	0.596	0.204	1.17463e-18	7	Spib
Syk1	9.43811e-26	0.92245	0.697	0.251	2.08582e-21	7	Syk
Asf1a	1.51575e-07	0.906784	0.354	0.184	0.0033498	7	Asf1a
Cerk1	3.01369e-15	0.905164	0.505	0.214	6.66025e-11	7	Cerk
Ighm1	6.07027e-26	0.900127	0.99	0.619	1.34153e-21	7	Ighm
Slamf6	6.33995e-14	0.891884	0.566	0.282	1.40113e-09	7	Slamf6
Rgs16	2.00045e-16	0.891092	0.141	0.02	4.42099e-12	7	Rgs16
Cd721	6.13568e-25	0.881637	0.485	0.134	1.35599e-20	7	Cd72
H2afv	1.9921e-09	0.87657	0.636	0.498	4.40253e-05	7	H2afv
Cyfip2	1.25596e-16	0.875774	0.636	0.34	2.77567e-12	7	Cyfip2
Ezh2	2.46553e-11	0.865431	0.394	0.176	5.44881e-07	7	Ezh2
Aff1	1.69029e-12	0.858618	0.455	0.205	3.73553e-08	7	Aff1
Pkig1	1.57799e-21	0.856855	0.596	0.226	3.48736e-17	7	Pkig
Gpd1l	8.74542e-16	0.852442	0.434	0.159	1.93274e-11	7	Gpd1l
Cacna1e	3.66601e-33	0.847693	0.192	0.018	8.10187e-29	7	Cacna1e
Zfp7061	1.07833e-14	0.843763	0.687	0.477	2.38311e-10	7	Zfp706
Hes6	4.49099e-14	0.841871	0.404	0.156	9.92508e-10	7	Hes6
Stk3	6.73736e-38	0.841178	0.253	0.028	1.48896e-33	7	Stk3
Prg3	1.16184e-144	0.834867	0.162	0.001	2.56767e-140	7	Prg3
Spns3	5.62357e-67	0.834833	0.212	0.01	1.24281e-62	7	Spns3
Tmem131l1	1.64458e-15	0.834756	0.495	0.207	3.63453e-11	7	Tmem131l
Psme4	4.95512e-10	0.830163	0.354	0.152	1.09508e-05	7	Psme4
Ptp4a31	3.80123e-17	0.821675	0.606	0.281	8.40073e-13	7	Ptp4a3
Zfpm1	1.63011e-17	0.818174	0.343	0.1	3.60254e-13	7	Zfpm1
Ypel3	1.22547e-10	0.80347	0.596	0.371	2.70829e-06	7	Ypel3
Ptgr1	9.69741e-55	0.801413	0.253	0.019	2.14313e-50	7	Ptgr1
Gfra1	1.4698e-187	0.799569	0.293	0.005	3.24826e-183	7	Gfra1
Cmtm71	3.23002e-15	0.798607	0.626	0.325	7.13835e-11	7	Cmtm7
Atp13a2	9.06461e-11	0.791374	0.313	0.117	2.00328e-06	7	Atp13a2
Kansl1l	3.17178e-27	0.786844	0.354	0.071	7.00964e-23	7	Kansl1l
Hmgb1	1.34603e-07	0.782682	0.586	0.491	0.00297472	7	Hmgb1
Lmo42	1.24341e-11	0.782182	0.444	0.195	2.74794e-07	7	Lmo4
Hdac5	3.38947e-16	0.777491	0.283	0.073	7.49073e-12	7	Hdac5
Unc93b11	1.92606e-16	0.77103	0.596	0.25	4.2566e-12	7	Unc93b1
Ptma	2.19129e-17	0.765397	1	0.979	4.84275e-13	7	Ptma
Mindy2	3.18649e-09	0.762292	0.475	0.259	7.04215e-05	7	Mindy2
Slc25a51	2.54818e-15	0.761217	0.394	0.135	5.63147e-11	7	Slc25a51
Ddx17	1.49306e-09	0.756851	0.586	0.365	3.29965e-05	7	Ddx17
Cd93	1.07634e-16	0.753529	0.273	0.066	2.37871e-12	7	Cd93
Tapt1	1.56997e-15	0.751158	0.364	0.116	3.46963e-11	7	Tapt1
Mgst1	2.68288e-18	0.745183	0.323	0.083	5.92916e-14	7	Mgst1
Mtss11	3.24413e-11	0.738241	0.495	0.241	7.16952e-07	7	Mtss1
Klhl6	6.33637e-12	0.738181	0.535	0.284	1.40034e-07	7	Klhl6
Bst1	1.00341e-60	0.735536	0.212	0.012	2.21753e-56	7	Bst1
Gpat3	2.30621e-22	0.732107	0.232	0.038	5.09673e-18	7	Gpat3
Atf7ip	9.03462e-07	0.724437	0.394	0.224	0.0199665	7	Atf7ip
Dck	8.11371e-15	0.722297	0.394	0.138	1.79313e-10	7	Dck
Vpreb2	2.53917e-118	0.708847	0.111	0	5.61157e-114	7	Vpreb2
Grk2	8.2837e-10	0.708541	0.626	0.432	1.8307e-05	7	Grk2
Kctd3	2.56764e-17	0.708477	0.263	0.06	5.67448e-13	7	Kctd3
Slc12a61	8.08486e-12	0.705806	0.495	0.229	1.78676e-07	7	Slc12a6
Slamf7	2.72191e-15	0.703368	0.263	0.067	6.01541e-11	7	Slamf7
Bloc1s2	6.50527e-08	0.701202	0.343	0.167	0.00143766	7	Bloc1s2
Srp14	2.87238e-12	0.701015	0.717	0.501	6.34796e-08	7	Srp14
Tubb2b	1.13163e-14	0.700062	0.303	0.085	2.5009e-10	7	Tubb2b
Plekho11	5.44152e-10	0.693699	0.364	0.153	1.20258e-05	7	Plekho1
Cks2	1.88951e-06	0.69311	0.384	0.228	0.0417582	7	Cks2
Fbxl12	7.65345e-12	0.684583	0.343	0.126	1.69141e-07	7	Fbxl12
Il16	4.14933e-12	0.683625	0.434	0.189	9.17003e-08	7	Il16
Cd381	4.58646e-10	0.677714	0.273	0.094	1.01361e-05	7	Cd38
Cplx2	8.41292e-35	0.674692	0.232	0.025	1.85926e-30	7	Cplx2
Plekha21	2.37605e-12	0.674533	0.556	0.277	5.25108e-08	7	Plekha2
Pla2g12a	7.8052e-21	0.67443	0.293	0.063	1.72495e-16	7	Pla2g12a
Apobec1	4.52783e-15	0.672657	0.212	0.046	1.00065e-10	7	Apobec1
Litaf1	1.79156e-09	0.672349	0.333	0.139	3.95934e-05	7	Litaf
Clint1	1.50076e-08	0.671076	0.606	0.446	0.000331667	7	Clint1
Cd79a1	6.05964e-19	0.669431	0.889	0.385	1.33918e-14	7	Cd79a
Cbfa2t3	7.55284e-12	0.66687	0.293	0.094	1.66918e-07	7	Cbfa2t3
Cyp4f18	1.69959e-10	0.662327	0.202	0.054	3.7561e-06	7	Cyp4f18
H3f3b	5.4216e-26	0.658859	1	0.981	1.19817e-21	7	H3f3b
Mob4	7.18108e-08	0.654684	0.495	0.301	0.00158702	7	Mob4
Calm2	1.44829e-07	0.653007	0.697	0.628	0.00320072	7	Calm2
Pax51	7.04777e-13	0.649712	0.566	0.25	1.55756e-08	7	Pax5
Cdc42ep31	1.4891e-14	0.647675	0.364	0.121	3.29092e-10	7	Cdc42ep3
Srsf3	1.03743e-11	0.645322	0.768	0.671	2.29273e-07	7	Srsf3
Btg21	3.25239e-07	0.644818	0.737	0.64	0.00718778	7	Btg2
H3f3a1	1.99181e-22	0.643959	0.99	0.959	4.4019e-18	7	H3f3a
Vars1	3.39925e-09	0.640308	0.475	0.255	7.51234e-05	7	Vars
Marcksl1	5.05906e-19	0.640074	0.333	0.085	1.11805e-14	7	Marcksl1
Baz2b	9.81917e-07	0.622541	0.455	0.269	0.0217004	7	Baz2b
BC035044	2.4358e-16	0.622354	0.273	0.066	5.38311e-12	7	BC035044
Snn1	8.86809e-09	0.621986	0.293	0.114	0.000195985	7	Snn
Thap11	3.46954e-08	0.620246	0.202	0.067	0.000766768	7	Thap11
Polg	9.73206e-11	0.619213	0.293	0.101	2.15078e-06	7	Polg
Gas7	1.98721e-15	0.616032	0.192	0.038	4.39173e-11	7	Gas7
Foxp11	8.60329e-09	0.606313	0.859	0.772	0.000190133	7	Foxp1
Gm26735	2.4424e-22	0.60258	0.162	0.019	5.39771e-18	7	Gm26735
Serp11	2.40214e-13	0.601113	0.828	0.57	5.30873e-09	7	Serp1
Filip1l	9.3984e-07	0.601081	0.343	0.172	0.0207705	7	Filip1l
Uhrf1	3.85039e-07	0.598223	0.202	0.074	0.00850937	7	Uhrf1
Chst31	3.01345e-09	0.594757	0.364	0.149	6.65971e-05	7	Chst3
Mlxip	4.28461e-08	0.589706	0.293	0.121	0.0009469	7	Mlxip
Erp291	2.19359e-09	0.58874	0.667	0.439	4.84783e-05	7	Erp29
Nav22	2.48172e-11	0.588531	0.202	0.053	5.4846e-07	7	Nav2
Cdip1	1.49988e-06	0.588047	0.354	0.188	0.0331474	7	Cdip1
Dusp6	1.27763e-11	0.583384	0.212	0.055	2.82357e-07	7	Dusp6
Nuak1	5.26051e-43	0.583013	0.162	0.01	1.16257e-38	7	Nuak1
Phip	1.59379e-07	0.581916	0.596	0.417	0.00352228	7	Phip
Sema4b1	6.21388e-09	0.58127	0.303	0.119	0.000137327	7	Sema4b
Eps8	5.28536e-21	0.576578	0.182	0.026	1.16807e-16	7	Eps8
Edem3	3.98919e-13	0.576419	0.232	0.059	8.81611e-09	7	Edem3
Apobec31	8.72913e-09	0.57388	0.657	0.471	0.000192914	7	Apobec3
E2f2	3.02093e-08	0.572927	0.273	0.107	0.000667626	7	E2f2
Rnf7	5.72821e-07	0.572037	0.485	0.327	0.0126593	7	Rnf7
Supt4a	1.24276e-07	0.571169	0.737	0.598	0.00274651	7	Supt4a
Srsf4	1.05033e-07	0.560707	0.323	0.146	0.00232124	7	Srsf4
Ube2e3	1.9045e-07	0.559928	0.404	0.224	0.00420895	7	Ube2e3
Rabgap1l	5.91786e-08	0.556664	0.606	0.398	0.00130785	7	Rabgap1l
Cxxc5	5.76953e-10	0.552294	0.323	0.122	1.27507e-05	7	Cxxc5
Hist3h2a	7.36242e-08	0.548627	0.232	0.084	0.00162709	7	Hist3h2a
Ptprcap	6.5239e-11	0.540896	0.808	0.671	1.44178e-06	7	Ptprcap
Plscr3	2.56481e-13	0.539646	0.222	0.054	5.66823e-09	7	Plscr3
Mgat1	8.39848e-07	0.536002	0.293	0.135	0.0185606	7	Mgat1
AI314180	1.28263e-07	0.533673	0.354	0.168	0.00283461	7	AI314180
Sdc41	5.38724e-10	0.532441	0.444	0.194	1.19058e-05	7	Sdc4
Bcr	1.36001e-13	0.532167	0.192	0.041	3.00562e-09	7	Bcr
Ly6d1	1.03338e-10	0.520936	0.758	0.381	2.28376e-06	7	Ly6d
Slc12a3	2.29873e-66	0.516924	0.131	0.003	5.0802e-62	7	Slc12a3
Ift22	9.46107e-12	0.516761	0.182	0.042	2.0909e-07	7	Ift22
Tacc1	1.01785e-06	0.516527	0.606	0.443	0.0224944	7	Tacc1
Desi1	1.04217e-07	0.515438	0.232	0.087	0.0023032	7	Desi1
Map1lc3b	2.55075e-07	0.512934	0.778	0.639	0.00563715	7	Map1lc3b
Lig4	6.98886e-25	0.512525	0.162	0.017	1.54454e-20	7	Lig4
Ddah2	2.08828e-07	0.511961	0.141	0.04	0.0046151	7	Ddah2
Prkcd1	3.02974e-07	0.511832	0.434	0.23	0.00669572	7	Prkcd
Arpc5l1	9.8376e-07	0.511153	0.616	0.479	0.0217411	7	Arpc5l
Spi11	4.13536e-09	0.508333	0.273	0.097	9.13915e-05	7	Spi1
Dusp21	5.27088e-08	0.505007	0.596	0.396	0.00116487	7	Dusp2
Bmf	5.83937e-13	0.500846	0.182	0.038	1.2905e-08	7	Bmf

## Sheet: Cluster 8
	p_val	avg_logFC	pct.1	pct.2	p_val_adj	cluster	gene
Rag11	0	2.8313	0.876	0.014	0	8	Rag1
Ccr9	3.77061e-195	2.13548	0.685	0.036	8.33304e-191	8	Ccr9
Mier1	1.35226e-46	2.0513	0.944	0.43	2.9885e-42	8	Mier1
Arpp21	0	2.05067	0.674	0.004	0	8	Arpp21
Dntt	0	1.88605	0.551	0.003	0	8	Dntt
Cd8a1	7.7082e-81	1.79653	0.584	0.069	1.70351e-76	8	Cd8a
Cd8b11	1.25258e-92	1.78577	0.73	0.093	2.76821e-88	8	Cd8b1
Sox41	2.58484e-57	1.78414	0.742	0.162	5.71251e-53	8	Sox4
Gtf2h4	2.07137e-90	1.76095	0.528	0.05	4.57774e-86	8	Gtf2h4
Tubb2b1	1.26897e-91	1.74496	0.674	0.08	2.80443e-87	8	Tubb2b
Trbc12	3.35251e-21	1.7377	0.708	0.381	7.40904e-17	8	Trbc1
Ldhb	7.56794e-98	1.73547	0.629	0.067	1.67251e-93	8	Ldhb
Trbc22	3.75112e-45	1.65122	0.978	0.532	8.28997e-41	8	Trbc2
Slc7a11	6.1471e-268	1.64184	0.427	0.007	1.35851e-263	8	Slc7a11
Snx181	2.66144e-28	1.54592	0.64	0.221	5.88178e-24	8	Snx18
Myb1	1.19045e-51	1.51606	0.685	0.153	2.63089e-47	8	Myb
Aqp11	0	1.50303	0.472	0.007	0	8	Aqp11
Clk3	3.06411e-37	1.50264	0.607	0.16	6.77168e-33	8	Clk3
Chrna9	0	1.4135	0.337	0.001	0	8	Chrna9
Tubb2a1	9.05193e-33	1.40308	0.618	0.173	2.00048e-28	8	Tubb2a
Ap3s1	1.77887e-36	1.38085	0.64	0.183	3.93131e-32	8	Ap3s1
Themis	1.1143e-36	1.37328	0.562	0.132	2.46261e-32	8	Themis
Stmn12	2.99736e-11	1.36836	0.472	0.228	6.62417e-07	8	Stmn1
Xrcc61	4.86222e-66	1.35784	0.539	0.069	1.07455e-61	8	Xrcc6
Cd41	3.55506e-35	1.34974	0.573	0.142	7.85668e-31	8	Cd4
Slc35d1	1.80682e-41	1.34068	0.438	0.07	3.99308e-37	8	Slc35d1
Utp14b	4.81573e-54	1.33565	0.438	0.056	1.06428e-49	8	Utp14b
Ssbp2	9.75467e-34	1.33039	0.629	0.178	2.15578e-29	8	Ssbp2
Dck1	4.0718e-38	1.30333	0.584	0.136	8.99868e-34	8	Dck
Spint2	2.28135e-35	1.30146	0.551	0.136	5.04179e-31	8	Spint2
Bcl11b1	3.35191e-28	1.29707	0.775	0.347	7.40772e-24	8	Bcl11b
Camk41	3.79628e-23	1.29211	0.584	0.215	8.38977e-19	8	Camk4
H1fx	7.79716e-117	1.29076	0.303	0.011	1.72317e-112	8	H1fx
A930003A15Rik	0	1.28571	0.404	0.001	0	8	A930003A15Rik
Ube2c1	1.8975e-10	1.27144	0.247	0.075	4.19348e-06	8	Ube2c
Nebl	1.49623e-45	1.25964	0.416	0.059	3.30668e-41	8	Nebl
Bach1	3.48073e-30	1.2471	0.483	0.114	7.69241e-26	8	Bach1
Lck1	1.64362e-19	1.23354	0.652	0.305	3.63241e-15	8	Lck
Endou	5.1987e-166	1.22407	0.416	0.014	1.14891e-161	8	Endou
Hba-a1	1.27376e-08	1.22034	0.18	0.049	0.000281502	8	Hba-a1
Nsg21	5.44899e-30	1.19949	0.562	0.148	1.20423e-25	8	Nsg2
Ccnd3	1.26402e-21	1.19638	0.674	0.309	2.79348e-17	8	Ccnd3
Hmgb11	6.20013e-19	1.19633	0.719	0.489	1.37023e-14	8	Hmgb1
Edem1	2.15585e-23	1.18492	0.472	0.137	4.76443e-19	8	Edem1
Tcf71	1.36038e-30	1.167	0.876	0.418	3.00643e-26	8	Tcf7
Desi11	3.79241e-41	1.16102	0.472	0.083	8.38122e-37	8	Desi1
Ctsl	7.56965e-33	1.15529	0.483	0.103	1.67289e-28	8	Ctsl
Anp32e	1.11831e-12	1.14619	0.573	0.345	2.47146e-08	8	Anp32e
Rmnd5a	3.54348e-22	1.14101	0.539	0.182	7.83109e-18	8	Rmnd5a
Tcf12	1.25104e-16	1.13569	0.674	0.353	2.7648e-12	8	Tcf12
Satb11	7.39482e-26	1.13077	0.944	0.658	1.63425e-21	8	Satb1
Sla2	1.51579e-38	1.12475	0.461	0.084	3.3499e-34	8	Sla2
Hist3h2ba	5.29833e-63	1.10712	0.348	0.029	1.17093e-58	8	Hist3h2ba
Rnf145	6.20507e-17	1.08907	0.472	0.169	1.37132e-12	8	Rnf145
Ilvbl	1.42647e-22	1.08395	0.427	0.114	3.15249e-18	8	Ilvbl
Cnot6	2.27977e-16	1.04189	0.596	0.266	5.03829e-12	8	Cnot6
Marcks1	3.0221e-22	1.03976	0.506	0.153	6.67884e-18	8	Marcks
Ntrk3	1.60423e-81	1.03605	0.337	0.021	3.54535e-77	8	Ntrk3
Ptms1	4.66001e-19	1.03264	0.461	0.15	1.02986e-14	8	Ptms
Ramp12	3.95772e-22	1.02901	0.596	0.213	8.74656e-18	8	Ramp1
Rhoh1	1.16303e-20	1.01693	0.775	0.422	2.5703e-16	8	Rhoh
Rnf157	1.73665e-42	1.01646	0.36	0.046	3.83799e-38	8	Rnf157
Cd2472	6.4766e-21	1.01573	0.607	0.232	1.43133e-16	8	Cd247
Kremen1	2.67276e-37	1.00152	0.371	0.055	5.90681e-33	8	Kremen1
Anxa22	6.09549e-16	1.00076	0.517	0.205	1.3471e-11	8	Anxa2
Cux1	6.99209e-17	0.998311	0.573	0.247	1.54525e-12	8	Cux1
Znrf12	4.39898e-17	0.99323	0.584	0.252	9.72175e-13	8	Znrf1
Metap2	9.32084e-14	0.988927	0.551	0.282	2.05991e-09	8	Metap2
Epb41	2.84594e-11	0.980976	0.404	0.169	6.28954e-07	8	Epb41
Sh2d1a1	2.04457e-18	0.976901	0.517	0.196	4.51851e-14	8	Sh2d1a
Sin3b	1.56094e-14	0.976254	0.629	0.347	3.44967e-10	8	Sin3b
Patz1	1.70968e-14	0.967479	0.315	0.091	3.7784e-10	8	Patz1
Lat3	1.13876e-19	0.963781	0.64	0.292	2.51667e-15	8	Lat
Trp53inp1	9.12238e-17	0.956239	0.607	0.258	2.01605e-12	8	Trp53inp1
Tubb5	4.46355e-07	0.955598	0.629	0.53	0.00986444	8	Tubb5
Ppp1r14b1	1.00857e-13	0.954884	0.64	0.401	2.22894e-09	8	Ppp1r14b
Nav23	1.23232e-10	0.951257	0.202	0.053	2.72342e-06	8	Nav2
Arid2	4.14964e-10	0.950445	0.427	0.197	9.1707e-06	8	Arid2
Ano6	1.78239e-24	0.945684	0.382	0.085	3.93909e-20	8	Ano6
Thy13	1.47496e-12	0.937572	0.539	0.269	3.25967e-08	8	Thy1
Ube2s	2.05774e-08	0.930354	0.607	0.486	0.000454761	8	Ube2s
Atl2	4.31707e-21	0.920437	0.393	0.1	9.54072e-17	8	Atl2
Ezh21	1.42435e-11	0.919127	0.416	0.176	3.1478e-07	8	Ezh2
Ets2	1.05837e-17	0.909291	0.472	0.165	2.33899e-13	8	Ets2
Agfg2	5.49524e-34	0.905249	0.326	0.047	1.21445e-29	8	Agfg2
Tctex1d1	2.52742e-177	0.898725	0.225	0.002	5.58559e-173	8	Tctex1d1
Txn13	3.3443e-15	0.896046	0.708	0.487	7.3909e-11	8	Txn1
F13a1	2.3224e-102	0.896034	0.169	0.003	5.1325e-98	8	F13a1
Tube1	2.802e-90	0.888124	0.303	0.015	6.19241e-86	8	Tube1
Cyb5a	1.39223e-07	0.884327	0.506	0.328	0.00307682	8	Cyb5a
Insl5	8.49747e-243	0.882287	0.225	0.001	1.87794e-238	8	Insl5
Prrt11	7.5281e-35	0.872689	0.213	0.02	1.66371e-30	8	Prrt1
Ccpg1	3.10094e-22	0.865715	0.36	0.08	6.85307e-18	8	Ccpg1
Mxd4	2.68804e-07	0.863284	0.528	0.356	0.00594057	8	Mxd4
Gm38405	3.8696e-41	0.861519	0.157	0.009	8.55181e-37	8	Gm38405
Dgkeos	8.50316e-249	0.86021	0.27	0.002	1.8792e-244	8	Dgkeos
Gm15340	1.28605e-73	0.854707	0.225	0.01	2.84217e-69	8	Gm15340
Plxnd11	3.81732e-22	0.850538	0.27	0.048	8.43627e-18	8	Plxnd1
B230118H07Rik	4.53502e-31	0.847987	0.169	0.014	1.00224e-26	8	B230118H07Rik
Cd3g2	8.52202e-18	0.840878	0.831	0.492	1.88337e-13	8	Cd3g
Ptprf	2.12735e-29	0.832707	0.202	0.021	4.70144e-25	8	Ptprf
Hjurp	7.41883e-12	0.830557	0.393	0.151	1.63956e-07	8	Hjurp
Nrip12	1.82271e-08	0.828675	0.551	0.331	0.000402818	8	Nrip1
Senp1	1.08402e-06	0.825889	0.258	0.109	0.0239568	8	Senp1
Birc51	2.54289e-08	0.825507	0.247	0.086	0.000561979	8	Birc5
Smc2	1.80117e-08	0.813614	0.303	0.121	0.000398058	8	Smc2
Ptpn14	1.10065e-62	0.813274	0.213	0.01	2.43243e-58	8	Ptpn14
Gmfg	1.06826e-12	0.812818	0.809	0.657	2.36085e-08	8	Gmfg
Pan3	1.25736e-08	0.810566	0.551	0.326	0.000277877	8	Pan3
Pip4k2a	1.39707e-10	0.797173	0.393	0.161	3.08752e-06	8	Pip4k2a
Mex3a	7.8226e-32	0.786164	0.213	0.022	1.72879e-27	8	Mex3a
Trat11	2.2729e-16	0.785256	0.36	0.101	5.0231e-12	8	Trat1
Cd3e2	2.87797e-08	0.784589	0.517	0.29	0.000636032	8	Cd3e
Rai11	2.90368e-11	0.783984	0.382	0.146	6.41714e-07	8	Rai1
Hist1h1b2	3.68898e-11	0.779011	0.247	0.069	8.15264e-07	8	Hist1h1b
Dut1	3.25027e-07	0.778661	0.416	0.24	0.0071831	8	Dut
Lmnb1	3.89775e-08	0.777076	0.382	0.192	0.000861403	8	Lmnb1
Rbmx	9.01933e-14	0.775941	0.348	0.109	1.99327e-09	8	Rbmx
Lipa	2.77159e-10	0.771889	0.27	0.087	6.12521e-06	8	Lipa
Bex1	1.91038e-32	0.771575	0.124	0.007	4.22195e-28	8	Bex1
Socs1	1.20137e-12	0.759296	0.303	0.09	2.65504e-08	8	Socs1
Marcksl11	2.60433e-19	0.759277	0.348	0.085	5.75556e-15	8	Marcksl1
Mprip	1.35027e-08	0.744937	0.303	0.119	0.000298411	8	Mprip
Cd24a2	1.35155e-12	0.737642	0.528	0.223	2.98693e-08	8	Cd24a
Cd3d3	1.72012e-13	0.737565	0.787	0.462	3.80147e-09	8	Cd3d
Runx1	2.82281e-09	0.736962	0.517	0.29	6.23841e-05	8	Runx1
Hibadh1	1.33414e-07	0.735549	0.348	0.158	0.00294845	8	Hibadh
Eci2	5.61672e-11	0.73009	0.36	0.138	1.24129e-06	8	Eci2
Usp7	1.6348e-07	0.730049	0.551	0.351	0.00361291	8	Usp7
Cenpf	2.00329e-08	0.72293	0.213	0.067	0.000442727	8	Cenpf
Hdac7	2.33468e-07	0.722885	0.382	0.191	0.00515965	8	Hdac7
Tm6sf1	9.88111e-08	0.722568	0.371	0.174	0.00218373	8	Tm6sf1
Cbl	5.07559e-07	0.718015	0.551	0.354	0.011217	8	Cbl
Lmo43	6.78739e-10	0.71679	0.438	0.196	1.50001e-05	8	Lmo4
Pde4d1	1.07635e-07	0.712175	0.371	0.175	0.00237874	8	Pde4d
Stx6	3.56015e-12	0.709798	0.337	0.112	7.86792e-08	8	Stx6
Wdr78	2.82249e-39	0.709626	0.146	0.008	6.23769e-35	8	Wdr78
Kdm5b	6.41316e-08	0.700744	0.337	0.15	0.00141731	8	Kdm5b
AI504432	2.52376e-14	0.699872	0.281	0.071	5.57751e-10	8	AI504432
Dnajb1	8.61076e-07	0.699659	0.472	0.272	0.0190298	8	Dnajb1
Itpr2	1.66431e-08	0.687351	0.494	0.268	0.000367812	8	Itpr2
Brdt	3.33999e-20	0.686377	0.146	0.016	7.38137e-16	8	Brdt
Prps2	5.22053e-07	0.671456	0.292	0.126	0.0115374	8	Prps2
Sit1	8.00047e-10	0.664124	0.191	0.05	1.7681e-05	8	Sit1
H2-Q2	3.24692e-140	0.660403	0.191	0.002	7.1757e-136	8	H2-Q2
Nck2	2.53747e-11	0.659747	0.236	0.064	5.60782e-07	8	Nck2
Ldlrad3	1.75129e-55	0.658354	0.169	0.007	3.87035e-51	8	Ldlrad3
Lig41	1.46464e-21	0.65766	0.157	0.018	3.23686e-17	8	Lig4
Prkcb1	8.53067e-07	0.65673	0.539	0.324	0.0188528	8	Prkcb
Cdca7	1.53766e-13	0.650923	0.247	0.061	3.39822e-09	8	Cdca7
Bpgm	1.92941e-07	0.650127	0.202	0.068	0.004264	8	Bpgm
Gbp8	4.57537e-14	0.647544	0.213	0.045	1.01116e-09	8	Gbp8
Kif11	2.60485e-11	0.646716	0.225	0.059	5.75673e-07	8	Kif11
Mvb12b	7.22246e-12	0.646225	0.202	0.048	1.59616e-07	8	Mvb12b
Rcbtb2	4.93601e-07	0.643828	0.292	0.126	0.0109086	8	Rcbtb2
Ccng2	4.84151e-07	0.633955	0.337	0.156	0.0106997	8	Ccng2
Trib1	3.91119e-08	0.633575	0.258	0.092	0.000864374	8	Trib1
Tapt11	1.47074e-09	0.631582	0.315	0.117	3.25033e-05	8	Tapt1
Abcc5	1.63527e-12	0.630373	0.236	0.059	3.61394e-08	8	Abcc5
Tspan3	1.61686e-12	0.628552	0.247	0.063	3.57325e-08	8	Tspan3
Jup	1.65324e-12	0.628549	0.169	0.033	3.65365e-08	8	Jup
Gm525	8.53039e-149	0.627347	0.18	0.002	1.88522e-144	8	Gm525
Cdkn1c	3.11918e-33	0.626124	0.247	0.028	6.89339e-29	8	Cdkn1c
Ankrd50	7.09327e-07	0.620126	0.18	0.058	0.0156761	8	Ankrd50
Nyap1	2.41326e-60	0.615798	0.124	0.003	5.3333e-56	8	Nyap1
Fas	1.3137e-07	0.614911	0.247	0.091	0.00290327	8	Fas
Ripor1	2.39153e-14	0.61082	0.258	0.062	5.28527e-10	8	Ripor1
Prep	2.13728e-10	0.608824	0.247	0.073	4.72339e-06	8	Prep
Cenpe	3.52432e-07	0.606763	0.191	0.062	0.00778875	8	Cenpe
Pou6f1	1.98964e-15	0.603267	0.202	0.038	4.3971e-11	8	Pou6f1
Cd271	8.06182e-07	0.600179	0.393	0.201	0.0178166	8	Cd27
Idh2	5.00338e-08	0.598682	0.303	0.123	0.00110575	8	Idh2
Ccnb21	1.43717e-08	0.597095	0.225	0.072	0.000317615	8	Ccnb2
Phlda11	6.0376e-09	0.595689	0.348	0.137	0.000133431	8	Phlda1
U2af1	8.89361e-07	0.594523	0.528	0.384	0.0196549	8	U2af1
Smim13	1.02924e-08	0.594019	0.191	0.054	0.000227462	8	Smim13
Agtrap	1.94157e-08	0.593731	0.18	0.05	0.000429088	8	Agtrap
Brd3	1.98323e-07	0.59149	0.337	0.147	0.00438293	8	Brd3
Acsl3	2.66774e-18	0.5898	0.202	0.033	5.8957e-14	8	Acsl3
Cacna1e1	3.92288e-14	0.587529	0.135	0.02	8.66956e-10	8	Cacna1e
Mbtd1	1.1089e-07	0.586138	0.483	0.257	0.00245068	8	Mbtd1
Calm21	1.19029e-07	0.584796	0.719	0.627	0.00263054	8	Calm2
H3f3b1	2.56922e-19	0.580855	1	0.981	5.67799e-15	8	H3f3b
Ubb	3.41373e-17	0.578798	0.944	0.926	7.54434e-13	8	Ubb
Tbxa2r	2.24784e-08	0.575417	0.18	0.05	0.000496772	8	Tbxa2r
Hnrnpa0	5.10498e-10	0.574187	0.787	0.752	1.1282e-05	8	Hnrnpa0
Slc16a5	6.39442e-98	0.573945	0.157	0.003	1.41317e-93	8	Slc16a5
Dgcr6	1.34542e-10	0.571362	0.202	0.051	2.97338e-06	8	Dgcr6
Mpzl2	5.86547e-111	0.568836	0.146	0.002	1.29627e-106	8	Mpzl2
Incenp	2.8187e-11	0.568485	0.27	0.08	6.22932e-07	8	Incenp
Hes61	1.08365e-06	0.564739	0.337	0.157	0.0239486	8	Hes6
Smo	5.47633e-29	0.561293	0.18	0.017	1.21027e-24	8	Smo
Csnk1a1	7.9191e-07	0.5608	0.742	0.621	0.0175012	8	Csnk1a1
Zfp219	1.99526e-11	0.558755	0.169	0.035	4.40952e-07	8	Zfp219
Prc1	3.81913e-08	0.554652	0.191	0.057	0.000844028	8	Prc1
Cnn3	4.187e-10	0.554193	0.292	0.093	9.25326e-06	8	Cnn3
Whrn	7.49095e-19	0.553841	0.135	0.015	1.6555e-14	8	Whrn
Srsf31	2.95573e-10	0.551745	0.787	0.671	6.53215e-06	8	Srsf3
Syt13	9.13943e-149	0.55063	0.18	0.002	2.01981e-144	8	Syt13
Smarcd2	1.93919e-06	0.550501	0.371	0.188	0.0428562	8	Smarcd2
Pla2g12a1	1.56058e-08	0.546558	0.213	0.064	0.000344888	8	Pla2g12a
Ube2t	8.21423e-11	0.539416	0.213	0.057	1.81534e-06	8	Ube2t
Gpr162	6.96205e-99	0.538233	0.135	0.002	1.53861e-94	8	Gpr162
Pdcl	6.64748e-10	0.53669	0.247	0.075	1.46909e-05	8	Pdcl
Nhsl1	2.63326e-49	0.536047	0.135	0.005	5.81952e-45	8	Nhsl1
Cdca8	1.09348e-07	0.526039	0.225	0.077	0.00241659	8	Cdca8
Zfp422	1.18425e-09	0.525095	0.258	0.082	2.6172e-05	8	Zfp422
Emc8	7.89505e-07	0.524398	0.258	0.102	0.0174481	8	Emc8
Rbm39	6.62606e-11	0.522664	0.944	0.926	1.46436e-06	8	Rbm39
Pip5k1b	1.92474e-11	0.521082	0.112	0.017	4.25367e-07	8	Pip5k1b
Abtb2	9.72352e-07	0.520162	0.169	0.053	0.021489	8	Abtb2
Nusap1	1.87141e-08	0.51347	0.191	0.055	0.000413581	8	Nusap1
Brwd3	1.16715e-07	0.511	0.225	0.076	0.00257939	8	Brwd3
Prodh	7.61879e-34	0.51066	0.135	0.008	1.68375e-29	8	Prodh
Fbxo5	5.06082e-07	0.508162	0.18	0.056	0.0111844	8	Fbxo5
Ptcra	1.63426e-156	0.500655	0.157	0.001	3.61171e-152	8	Ptcra
