# Supplementary material for: Single cell transcriptomic analysis of murine lung development on hyperoxia-induced damage
Source: Nat Commun. 2021 Mar 10;12:1565. doi: 10.1038/s41467-021-21865-2 (PMC7946947; doi:10.1038/s41467-021-21865-2)
Supplement: Supplementary file 19 — Supplementary Data16 [file 41467_2021_21865_MOESM19_ESM.xlsx]

## Sheet: dsa_lymphocytes
Supplementary Data 16. Hyperoxia-induced changes in lung lymphoid populations.
gene	cluster_id	logFC__Hyperoxia	logCPM__Hyperoxia	F__Hyperoxia	p_val__Hyperoxia	p_adj.loc__Hyperoxia	Normoxia.frq	Hyperoxia.frq	Frequency		0.1
Rp1	0	-0.854	3.37	4.37	0.148	0.773	0.00129786	0	FALSE
Sox17	0	0.168	3.86	0.126	0.723	0.949	0.0116807	0.0184049	FALSE
Mrpl15	0	-0.0862	6.53	0.22	0.641	0.949	0.170019	0.223313	TRUE
Lypla1	0	-0.0586	5.7	0.0837	0.773	0.949	0.107722	0.128834	TRUE
Tcea1	0	-0.216	6.66	2.01	0.16	0.773	0.216742	0.225767	TRUE
Atp6v1h	0	-0.136	5.97	0.561	0.456	0.874	0.13303	0.159509	TRUE
Rb1cc1	0	-0.0176	7.24	0.0134	0.908	0.981	0.307592	0.344785	TRUE
4732440D04Rik	0	0.334	4.85	1.38	0.243	0.78	0.0421804	0.0723926	FALSE
Alkal1	0	-0.152	3.38	0.144	0.793	0.949	0.00129786	0.00122699	FALSE
Pcmtd1	0	-0.148	6.96	0.845	0.361	0.805	0.250487	0.271166	TRUE
Gm26901	0	0.731	3.58	2.09	0.215	0.78	0.00389358	0.00858896	FALSE
Rrs1	0	0.192	5.95	0.903	0.345	0.805	0.112265	0.155828	TRUE
Adhfe1	0	0.163	3.36	0.172	0.79	0.949	0.000648929	0.00122699	FALSE
Mybl1	0	-0.00564	3.43	0.00057	0.981	0.997	0.00194679	0.00245399	FALSE
Vcpip1	0	-0.0563	5.93	0.0916	0.763	0.949	0.128488	0.148466	TRUE
1700034P13Rik	0	-0.821	3.36	4.96	0.148	0.773	0.00129786	0	FALSE
Sgk3	0	-0.421	5.49	3.66	0.0592	0.773	0.0953926	0.0920245	FALSE
Mcmdc2	0	0.344	3.78	0.475	0.493	0.888	0.00908501	0.0159509	FALSE
Snhg6	0	-0.2	6.55	1.12	0.293	0.78	0.17586	0.204908	TRUE
Cops5	0	-0.0853	6.46	0.283	0.604	0.935	0.171966	0.202454	TRUE
Cspp1	0	0.111	6.8	0.572	0.494	0.888	0.216742	0.289571	TRUE
Arfgef1	0	-0.11	6.66	0.409	0.525	0.895	0.221934	0.250307	TRUE
Prex2	0	-0.34	4.24	0.675	0.414	0.836	0.0240104	0.0245399	FALSE
Sulf1	0	0.567	3.56	1.28	0.339	0.804	0.00389358	0.00858896	FALSE
Slco5a1	0	-1.12	4.13	5.35	0.0234	0.773	0.0259572	0.0147239	FALSE
Ncoa2	0	-0.0125	6.03	0.0045	0.947	0.994	0.137573	0.186503	TRUE
Tram1	0	-0.266	6.79	3.05	0.0845	0.773	0.238806	0.242945	TRUE
Lactb2	0	-0.309	4.29	0.718	0.399	0.824	0.027904	0.0282209	FALSE
Eya1	0	-0.481	3.77	0.851	0.359	0.805	0.0116807	0.00981595	FALSE
Kcnb2	0	-1.88	3.46	10.3	0.00684	0.773	0.00324465	0	FALSE
Terf1	0	-0.256	5.57	1.35	0.249	0.78	0.0940947	0.0920245	FALSE
Sbspon	0	-0.839	3.36	4.62	0.148	0.773	0.00129786	0	FALSE
Rpl7	0	0.0569	11.5	0.367	0.546	0.912	0.972096	0.986503	TRUE
Rdh10	0	0.664	4.19	2.39	0.126	0.773	0.0155743	0.0355828	FALSE
Stau2	0	-0.41	4.08	0.956	0.331	0.795	0.0207657	0.0196319	FALSE
Ube2w	0	0.0214	5.74	0.0109	0.917	0.984	0.10902	0.139877	TRUE
Eloc	0	-0.0165	7.1	0.0129	0.91	0.981	0.24854	0.309202	TRUE
D030040B21Rik	0	-0.459	3.34	2.89	0.307	0.78	0.000648929	0	FALSE
Tmem70	0	-0.134	5.01	0.215	0.644	0.949	0.0558079	0.0625767	FALSE
Ly96	0	0.0372	4.64	0.0117	0.914	0.983	0.0376379	0.0466258	FALSE
Jph1	0	-1.39	3.41	6.91	0.0409	0.773	0.00259572	0	FALSE
Pi15	0	-0.315	3.57	0.34	0.703	0.949	0.00584036	0.00613497	FALSE
Crispld1	0	-0.484	3.34	2.63	0.307	0.78	0.000648929	0	FALSE
Il17a	0	1.44	3.38	11	0.0202	0.773	0	0.00368098	FALSE
Il17f	0	1.34	3.37	12.5	0.0202	0.773	0	0.00368098	FALSE
Mcm3	0	0.283	6.18	1.62	0.207	0.78	0.0759247	0.107975	TRUE
Paqr8	0	0.309	3.4	0.359	0.707	0.949	0.00129786	0.00245399	FALSE
Efhc1	0	-0.172	3.38	0.149	0.793	0.949	0.00129786	0.00122699	FALSE
Tram2	0	-0.46	5.01	2.23	0.139	0.773	0.0635951	0.0588957	FALSE
Tmem14a	0	0.673	3.5	1.89	0.219	0.78	0.00259572	0.00736196	FALSE
Gsta3	0	-0.652	3.47	1.55	0.352	0.805	0.00389358	0.00245399	FALSE
Kcnq5	0	0.236	4.02	0.289	0.592	0.933	0.0155743	0.0245399	FALSE
Gm26580	0	-1.34	3.4	8.64	0.0409	0.773	0.00259572	0	FALSE
4933415F23Rik	0	-0.467	3.34	2.83	0.307	0.78	0.000648929	0	FALSE
Gm29107	0	0.182	3.36	0.184	0.79	0.949	0.000648929	0.00245399	FALSE
Ogfrl1	0	0.373	4.87	1.68	0.198	0.78	0.0428293	0.0650307	FALSE
B3gat2	0	-0.0116	3.51	0.00105	0.974	0.996	0.00389358	0.00490798	FALSE
Smap1	0	-0.132	6.58	0.795	0.375	0.81	0.2122	0.230675	TRUE
Sdhaf4	0	0.194	5.21	0.559	0.457	0.875	0.0655419	0.100613	TRUE
Fam135a	0	0.402	3.52	0.546	0.552	0.913	0.00324465	0.00613497	FALSE
Lmbrd1	0	-0.392	6.85	6.73	0.0113	0.773	0.246593	0.26135	TRUE
Phf3	0	-0.0464	7.71	0.134	0.715	0.949	0.393251	0.467485	TRUE
Ptp4a1	0	-0.109	6.32	0.393	0.532	0.901	0.170019	0.184049	TRUE
Prim2	0	0.011	4.64	0.00115	0.973	0.996	0.03634	0.0466258	FALSE
Rab23	0	-0.618	4.05	1.93	0.169	0.773	0.0188189	0.0159509	FALSE
Bag2	0	0.443	4.05	1.01	0.317	0.786	0.0136275	0.0257669	FALSE
Zfp451	0	-0.0578	5.64	0.0799	0.778	0.949	0.0999351	0.117791	TRUE
Bend6	0	0.187	3.36	0.192	0.79	0.949	0.000648929	0.00122699	FALSE
Dst	0	-0.337	4.17	0.632	0.429	0.849	0.0240104	0.0220859	FALSE
Gm37233	0	0.568	3.5	1.14	0.369	0.807	0.00259572	0.00613497	FALSE
Ccdc115	0	0.243	6.08	1.93	0.169	0.773	0.125243	0.17546	TRUE
Imp4	0	-0.0133	6.22	0.0045	0.947	0.994	0.147307	0.17546	TRUE
Ptpn18	0	0.0325	8.64	0.0813	0.776	0.949	0.534718	0.608589	TRUE
4930568A12Rik	0	0.284	3.4	0.309	0.707	0.949	0.00129786	0.00245399	FALSE
Arhgef4	0	-1.28	3.64	5.05	0.041	0.773	0.00843608	0.00368098	FALSE
Gm38336	0	-0.298	3.55	0.323	0.6	0.934	0.00519143	0.00490798	FALSE
Fam168b	0	-0.0224	6.77	0.0161	0.899	0.981	0.237508	0.272393	TRUE
Plekhb2	0	-0.458	5	2.5	0.118	0.773	0.0635951	0.0601227	FALSE
1110002O04Rik	0	-0.47	3.34	2.8	0.307	0.78	0.000648929	0	FALSE
Hs6st1	0	-0.0271	4.93	0.00914	0.924	0.988	0.0558079	0.0711656	FALSE
Gm33280	0	0.197	3.36	0.209	0.79	0.949	0.000648929	0.00122699	FALSE
Uggt1	0	-0.625	5.35	6.53	0.0126	0.773	0.0953926	0.0773006	FALSE
Neurl3	0	-0.126	5.56	0.125	0.724	0.949	0.0856587	0.0871166	FALSE
Arid5a	0	-0.0304	6.61	0.035	0.852	0.968	0.201817	0.233129	TRUE
4930403P22Rik	0	0.114	3.57	0.0434	0.869	0.971	0.00519143	0.00736196	FALSE
Kansl3	0	-0.321	5.69	2.11	0.15	0.773	0.117456	0.121472	TRUE
Fer1l5	0	-0.484	3.34	2.63	0.307	0.78	0.000648929	0	FALSE
Lman2l	0	-0.00374	5.25	0.000241	0.988	0.998	0.0687865	0.0932515	FALSE
Cnnm4	0	-0.0406	4.36	0.00937	0.923	0.987	0.0285529	0.0380368	FALSE
Cnnm3	0	0.0405	4.6	0.0137	0.907	0.981	0.0389358	0.0503067	FALSE
Gm38033	0	-0.478	3.34	2.73	0.307	0.78	0.000648929	0	FALSE
Ankrd23	0	0.663	3.34	4.51	0.18	0.773	0	0.00122699	FALSE
Ankrd39	0	-0.694	4.62	4.44	0.0384	0.773	0.045425	0.0380368	FALSE
Sema4c	0	-0.63	3.53	1.3	0.353	0.805	0.00519143	0.00368098	FALSE
Fam178b	0	-0.459	3.34	2.89	0.307	0.78	0.000648929	0	FALSE
Cox5b	0	0.106	8.09	0.688	0.409	0.833	0.393251	0.458896	TRUE
Actr1b	0	-0.528	5.32	4.23	0.0431	0.773	0.0927969	0.0797546	FALSE
Zap70	0	0.61	3.46	1.36	0.381	0.81	0.00194679	0.00490798	FALSE
Tmem131	0	-0.0412	5.49	0.029	0.865	0.971	0.0927969	0.103067	TRUE
Inpp4a	0	-0.559	4.45	2.12	0.149	0.773	0.036989	0.0331288	FALSE
Coa5	0	-0.137	5.73	0.462	0.499	0.888	0.109669	0.127607	TRUE
Unc50	0	0.167	5.79	0.622	0.433	0.853	0.102531	0.15092	TRUE
Mgat4a	0	-0.227	5	0.604	0.439	0.858	0.0616483	0.0687117	FALSE
2010300C02Rik	0	0.191	3.36	0.194	0.79	0.949	0.000648929	0.00122699	FALSE
Tsga10	0	0.121	4.62	0.113	0.738	0.949	0.0343933	0.0515337	FALSE
Lipt1	0	-0.764	3.48	1.77	0.352	0.805	0.00389358	0.00245399	FALSE
Mitd1	0	0.325	5.04	1.32	0.254	0.78	0.0486697	0.0883436	FALSE
Mrpl30	0	0.119	7.37	0.756	0.387	0.813	0.273848	0.392638	TRUE
Txndc9	0	0.0561	6.34	0.116	0.735	0.949	0.16353	0.197546	TRUE
Eif5b	0	0.00334	7.64	0.000628	0.98	0.997	0.310188	0.407362	TRUE
Rev1	0	-0.402	5.64	2.76	0.101	0.773	0.10902	0.10184	TRUE
Aff3	0	-0.0411	6.27	0.0459	0.831	0.961	0.161583	0.198773	TRUE
Gm16150	0	-0.00385	3.43	0.000508	0.982	0.997	0.00194679	0.00245399	FALSE
Gm16152	0	-0.474	5.43	3.04	0.085	0.773	0.0934458	0.0981595	FALSE
Chst10	0	0.223	4.49	0.372	0.544	0.91	0.027904	0.0453988	FALSE
Pdcl3	0	-0.0767	5.97	0.159	0.691	0.949	0.129137	0.154601	TRUE
Rpl31	0	0.113	9.81	0.876	0.352	0.805	0.724854	0.818405	TRUE
Tbc1d8	0	0.661	3.54	1.23	0.355	0.805	0.00324465	0.00490798	FALSE
Cnot11	0	0.487	5.04	3.1	0.0822	0.773	0.0473718	0.0895706	FALSE
Rnf149	0	0.071	5.34	0.102	0.75	0.949	0.0746269	0.0993865	FALSE
Rfx8	0	0.162	3.36	0.171	0.79	0.949	0.000648929	0.00122699	FALSE
Map4k4	0	-0.0264	6.82	0.027	0.87	0.971	0.23037	0.274847	TRUE
Il1r2	0	-0.796	3.5	2.03	0.241	0.78	0.0045425	0.00245399	FALSE
Gm16894	0	-0.471	3.34	2.8	0.307	0.78	0.000648929	0	FALSE
Il1r1	0	-0.637	3.64	1.47	0.254	0.78	0.00843608	0.00613497	FALSE
Il1rl2	0	-0.265	3.44	0.277	0.711	0.949	0.00259572	0.00245399	FALSE
Il1rl1	0	0.608	3.34	5.15	0.18	0.773	0	0.00122699	FALSE
Il18r1	0	-0.232	3.63	0.209	0.649	0.949	0.00584036	0.00613497	FALSE
Il18rap	0	0.454	3.45	0.939	0.381	0.81	0.00194679	0.00368098	FALSE
Mfsd9	0	0.178	3.37	0.172	0.79	0.949	0.000648929	0.00122699	FALSE
Mrps9	0	0.0428	6.06	0.0577	0.811	0.955	0.133679	0.170552	TRUE
Tgfbrap1	0	0.0318	4.56	0.00809	0.929	0.99	0.0356911	0.0453988	FALSE
8430432A02Rik	0	0.655	3.38	1.94	0.364	0.805	0.000648929	0.00245399	FALSE
AI597479	0	0.156	3.72	0.0955	0.758	0.949	0.00778715	0.0122699	FALSE
Fhl2	0	0.108	3.58	0.0407	0.869	0.971	0.0045425	0.00613497	FALSE
Nck2	0	-0.184	4.16	0.207	0.651	0.949	0.0227125	0.0233129	FALSE
1500015O10Rik	0	-0.472	3.34	2.79	0.307	0.78	0.000648929	0	FALSE
Uxs1	0	0.15	4.27	0.127	0.722	0.949	0.0214147	0.0331288	FALSE
Tpp2	0	-0.203	6.75	1.82	0.28	0.78	0.22453	0.251534	TRUE
Mettl21c	0	0.295	3.4	0.32	0.707	0.949	0.00129786	0.00245399	FALSE
Gm8251	0	0.968	3.95	4.11	0.046	0.773	0.0103829	0.0196319	FALSE
Tex30	0	-0.0899	6.45	0.257	0.614	0.942	0.173913	0.203681	TRUE
Kdelc1	0	-0.0837	3.52	0.0146	0.965	0.996	0.00389358	0.00490798	FALSE
Bivm	0	-1.3	3.48	5.99	0.0791	0.773	0.0045425	0.00122699	FALSE
Ercc5	0	-0.265	4.93	0.778	0.38	0.81	0.0538611	0.0601227	FALSE
Mettl21e	0	0.123	3.36	0.155	0.79	0.949	0.000648929	0.00122699	FALSE
Gulp1	0	-1.2	3.48	5.08	0.0791	0.773	0.00389358	0.00122699	FALSE
Col3a1	0	0.116	6.37	0.322	0.572	0.925	0.170019	0.21227	TRUE
Col5a2	0	0.13	4.4	0.109	0.742	0.949	0.0285529	0.0368098	FALSE
Wdr75	0	-0.189	5.52	0.549	0.461	0.876	0.0817651	0.0920245	FALSE
Slc40a1	0	0.656	3.46	1.55	0.381	0.81	0.00194679	0.00490798	FALSE
Dnah7b	0	0.198	3.36	0.186	0.79	0.949	0.000648929	0.00122699	FALSE
Slc39a10	0	-0.235	4.26	0.351	0.555	0.915	0.0259572	0.0294479	FALSE
Gm28151	0	-0.436	3.4	0.879	0.51	0.888	0.00194679	0.00122699	FALSE
Gm28322	0	-0.47	3.34	2.8	0.307	0.78	0.000648929	0	FALSE
Gm29325	0	1.23	3.42	7.35	0.0721	0.773	0.000648929	0.00490798	FALSE
Cavin2	0	-0.766	4.45	3.87	0.0526	0.773	0.0343933	0.0306748	FALSE
Nabp1	0	0.383	4.67	1.22	0.273	0.78	0.0350422	0.0613497	FALSE
Gm17767	0	0.188	3.36	0.194	0.79	0.949	0.000648929	0.00122699	FALSE
Myo1b	0	1.06	3.82	4.8	0.033	0.773	0.00713822	0.0208589	FALSE
Stat4	0	0.563	5.49	4.76	0.0322	0.773	0.0674886	0.12638	TRUE
Gm31812	0	0.575	3.42	1.51	0.385	0.81	0.00129786	0.00368098	FALSE
Stat1	0	-0.115	6.06	0.274	0.602	0.934	0.136924	0.160736	TRUE
Gls	0	0.0176	7.64	0.0125	0.911	0.982	0.38157	0.440491	TRUE
Nab1	0	-0.235	6.28	1.69	0.197	0.78	0.16353	0.176687	TRUE
Nemp2	0	-0.12	4.63	0.114	0.737	0.949	0.0402336	0.0515337	FALSE
Mfsd6	0	0.29	4.41	0.641	0.426	0.846	0.0240104	0.0404908	FALSE
Inpp1	0	-0.168	4.52	0.209	0.649	0.949	0.0350422	0.0404908	FALSE
Hibch	0	-0.29	4.56	0.667	0.417	0.839	0.0376379	0.0429448	FALSE
1700019D03Rik	0	0.369	3.48	0.504	0.595	0.933	0.00259572	0.00490798	FALSE
1700019A02Rik	0	0.659	3.34	4.61	0.18	0.773	0	0.00122699	FALSE
Pms1	0	-0.0355	4.22	0.00642	0.936	0.992	0.0220636	0.0294479	FALSE
Gm28777	0	-0.471	3.34	2.8	0.307	0.78	0.000648929	0	FALSE
Ormdl1	0	-0.207	5.14	0.614	0.436	0.854	0.0720311	0.0834356	FALSE
Osgepl1	0	-4.01e-05	4.33	3.55e-07	1	1	0.0266061	0.0355828	FALSE
Gm28551	0	-0.453	3.34	2.93	0.307	0.78	0.000648929	0	FALSE
Asnsd1	0	0.178	6.18	1.05	0.31	0.784	0.13952	0.195092	TRUE
Dnah7a	0	-0.164	3.38	0.135	0.793	0.949	0.00129786	0.00122699	FALSE
Stk17b	0	-0.147	10	1.09	0.3	0.78	0.897469	0.899387	TRUE
Hecw2	0	-1.29	3.48	5.62	0.0791	0.773	0.0045425	0.00122699	FALSE
Ccdc150	0	1.47	3.39	10.6	0.0202	0.773	0	0.00368098	FALSE
Gtf3c3	0	-0.209	4.39	0.38	0.539	0.906	0.0311486	0.0319018	FALSE
Pgap1	0	-0.549	6.91	4.19	0.0441	0.773	0.245944	0.225767	TRUE
Ankrd44	0	-0.239	7.84	2.52	0.117	0.773	0.46074	0.456442	TRUE
4930444A19Rik	0	-0.459	3.34	2.89	0.307	0.78	0.000648929	0	FALSE
Sf3b1	0	-0.119	8.98	1.24	0.268	0.78	0.657365	0.709202	TRUE
Coq10b	0	0.157	6.67	0.691	0.408	0.832	0.201817	0.277301	TRUE
Hspd1	0	-0.0973	7.82	0.263	0.609	0.939	0.26087	0.331288	TRUE
Hspe1	0	-0.0109	9.18	0.00659	0.935	0.992	0.576898	0.667485	TRUE
Mob4	0	0.034	7.13	0.0689	0.794	0.949	0.269955	0.353374	TRUE
Rftn2	0	-0.284	3.85	0.331	0.567	0.921	0.0136275	0.0134969	FALSE
Gm10561	0	-1.37	3.49	6.31	0.0489	0.773	0.00519143	0.00122699	FALSE
Mars2	0	0.653	4.72	4.3	0.0415	0.773	0.0350422	0.0699387	FALSE
Boll	0	-0.453	3.34	2.93	0.307	0.78	0.000648929	0	FALSE
Plcl1	0	0.799	3.52	2.42	0.219	0.78	0.00259572	0.00858896	FALSE
Satb2	0	-0.741	3.42	2.06	0.324	0.786	0.00259572	0.00122699	FALSE
4930558J18Rik	0	-0.00186	3.42	0.000414	0.984	0.997	0.00194679	0.00245399	FALSE
1700066M21Rik	0	-0.206	3.7	0.137	0.808	0.954	0.00778715	0.00981595	FALSE
Tyw5	0	-0.342	4.34	0.761	0.386	0.811	0.0285529	0.0306748	FALSE
Maip1	0	0.205	5.31	0.666	0.417	0.839	0.0661908	0.103067	TRUE
Spats2l	0	0.161	3.62	0.0868	0.804	0.952	0.00519143	0.00981595	FALSE
Kctd18	0	-0.299	4.95	1.15	0.286	0.78	0.0577547	0.0601227	FALSE
Sgo2a	0	-0.513	4.38	1.03	0.314	0.786	0.0175211	0.0159509	FALSE
Aox1	0	0.623	3.38	2.11	0.364	0.805	0.000648929	0.00245399	FALSE
Aox3	0	-0.81	3.36	5.1	0.148	0.773	0.00129786	0	FALSE
Aox2	0	-0.472	3.34	2.79	0.307	0.78	0.000648929	0	FALSE
Bzw1	0	0.116	7.83	0.828	0.366	0.806	0.360805	0.444172	TRUE
Clk1	0	-0.201	8.56	2.04	0.158	0.773	0.617132	0.653988	TRUE
Ppil3	0	0.00596	5.44	0.000772	0.978	0.997	0.082414	0.105521	TRUE
Nif3l1	0	-0.618	4.13	2	0.162	0.773	0.0240104	0.0208589	FALSE
Orc2	0	-0.189	5.13	0.543	0.463	0.879	0.0622972	0.0699387	FALSE
Gm15834	0	-0.909	3.51	3.34	0.163	0.773	0.00519143	0.00245399	FALSE
Fam126b	0	0.101	4.84	0.0926	0.762	0.949	0.045425	0.0662577	FALSE
Ndufb3	0	-0.0456	7.11	0.0975	0.756	0.949	0.255029	0.305521	TRUE
Als2cr12	0	-0.839	3.36	4.64	0.148	0.773	0.00129786	0	FALSE
Cflar	0	0.0372	5.94	0.0339	0.854	0.968	0.129137	0.152147	TRUE
Casp8	0	-0.625	5.24	5.44	0.0223	0.773	0.0778715	0.0711656	FALSE
Trak2	0	-0.242	5.69	1.13	0.292	0.78	0.112914	0.122699	TRUE
Stradb	0	-0.195	4.77	0.364	0.548	0.913	0.0493186	0.0527607	FALSE
Tmem237	0	-0.573	3.9	1.26	0.266	0.78	0.0155743	0.0122699	FALSE
G730003C15Rik	0	0.17	3.45	0.0696	0.907	0.981	0.00259572	0.00368098	FALSE
Mpp4	0	-0.47	3.34	2.8	0.307	0.78	0.000648929	0	FALSE
Als2	0	-0.763	3.83	2.6	0.111	0.773	0.0142764	0.00981595	FALSE
Fzd7	0	0.0729	3.46	0.0201	0.907	0.981	0.00259572	0.00368098	FALSE
Sumo1	0	0.129	7.87	0.908	0.344	0.805	0.367294	0.476074	TRUE
Nop58	0	0.0399	7.32	0.0566	0.813	0.956	0.222583	0.289571	TRUE
Bmpr2	0	-0.749	4.52	3.77	0.056	0.773	0.036989	0.0319018	FALSE
Fam117b	0	-0.0622	6.25	0.122	0.728	0.949	0.162881	0.181595	TRUE
Ica1l	0	0.869	3.44	2.99	0.2	0.78	0.00129786	0.00490798	FALSE
Wdr12	0	-0.0926	5.92	0.196	0.66	0.949	0.116158	0.142331	TRUE
Carf	0	-0.238	4.13	0.298	0.587	0.933	0.0207657	0.0245399	FALSE
Nbeal1	0	-0.198	5.42	0.641	0.426	0.846	0.0850097	0.0920245	FALSE
Cyp20a1	0	-0.556	4.35	1.94	0.167	0.773	0.0330954	0.0306748	FALSE
Abi2	0	-0.287	3.83	0.314	0.577	0.928	0.0116807	0.0122699	FALSE
Raph1	0	0.0322	4.17	0.0055	0.941	0.993	0.0201168	0.0233129	FALSE
Cd28	0	-0.589	3.68	1.12	0.322	0.786	0.00648929	0.00613497	FALSE
Ctla4	0	-0.243	4.78	0.389	0.534	0.903	0.0266061	0.0294479	FALSE
Icos	0	-0.739	3.42	1.98	0.324	0.786	0.00194679	0.00122699	FALSE
Pard3b	0	0.206	3.65	0.152	0.747	0.949	0.00584036	0.00858896	FALSE
Pard3bos1	0	-0.485	3.34	2.61	0.307	0.78	0.000648929	0	FALSE
Nrp2	0	0.164	3.85	0.0928	0.761	0.949	0.00908501	0.0122699	FALSE
Gm4208	0	-1.35	3.4	6.54	0.0409	0.773	0.000648929	0	FALSE
Ino80d	0	-0.294	6.49	2.8	0.0984	0.773	0.213498	0.21227	TRUE
Ino80dos	0	-0.24	3.65	0.215	0.731	0.949	0.00778715	0.00858896	FALSE
Gm20342	0	-0.299	4.84	1.18	0.28	0.78	0.0545101	0.0539877	FALSE
Ndufs1	0	0.0112	5.66	0.00298	0.957	0.996	0.0986372	0.12638	TRUE
Eef1b2	0	0.033	10.7	0.0884	0.767	0.949	0.852044	0.90184	TRUE
Zdbf2	0	-0.0623	3.52	0.00853	0.965	0.996	0.00324465	0.00490798	FALSE
Adam23	0	0.664	3.38	1.99	0.364	0.805	0.000648929	0.00245399	FALSE
Fastkd2	0	0.153	4.56	0.186	0.667	0.949	0.0330954	0.0404908	FALSE
Klf7	0	-0.0288	5.65	0.0163	0.899	0.981	0.0979883	0.119018	TRUE
Gm26649	0	0.198	3.39	0.247	0.707	0.949	0.00129786	0.00245399	FALSE
Creb1	0	-0.135	6.37	0.519	0.473	0.887	0.183647	0.197546	TRUE
Mettl21a	0	-0.431	3.69	0.661	0.488	0.888	0.00908501	0.00858896	FALSE
Ccnyl1	0	-0.14	3.82	0.0868	0.769	0.949	0.0110318	0.0147239	FALSE
Fzd5	0	0.161	4.2	0.162	0.688	0.949	0.0207657	0.0306748	FALSE
Plekhm3	0	-0.12	6.36	0.402	0.528	0.897	0.168073	0.191411	TRUE
Akr1cl	0	0.608	3.34	5.15	0.18	0.773	0	0.00122699	FALSE
Idh1	0	-0.215	3.88	0.172	0.679	0.949	0.0129786	0.0147239	FALSE
Pikfyve	0	-0.0481	5.63	0.0485	0.826	0.959	0.0953926	0.11411	TRUE
Map2	0	0.19	3.5	0.0985	0.819	0.956	0.00324465	0.00490798	FALSE
Rpe	0	-0.575	5.25	4.99	0.0284	0.773	0.0817651	0.0736196	FALSE
Kansl1l	0	-0.411	5.51	2.47	0.12	0.773	0.0953926	0.0969325	FALSE
Acadl	0	0.055	6.48	0.119	0.731	0.949	0.160934	0.202454	TRUE
Lancl1	0	-0.153	4.57	0.199	0.656	0.949	0.03634	0.0453988	FALSE
Ikzf2	0	-1.43	3.58	5.13	0.031	0.773	0.00259572	0.00245399	FALSE
Spag16	0	0.608	3.34	5.15	0.18	0.773	0	0.00122699	FALSE
Bard1	0	0.149	3.95	0.0998	0.753	0.949	0.0110318	0.0159509	FALSE
Atic	0	0.131	6.12	0.523	0.472	0.886	0.117456	0.152147	TRUE
Fn1	0	-0.0444	5.71	0.0333	0.856	0.968	0.107073	0.106748	TRUE
Mreg	0	0.677	3.98	2.18	0.143	0.773	0.0103829	0.0233129	FALSE
D230017M19Rik	0	-0.694	3.55	1.61	0.254	0.78	0.00584036	0.00368098	FALSE
Pecr	0	0.0596	3.7	0.0147	0.904	0.981	0.00778715	0.0110429	FALSE
Xrcc5	0	-0.473	4.79	2.56	0.114	0.773	0.0473718	0.0503067	FALSE
2004-03-01	0	-0.459	3.34	2.89	0.307	0.78	0.000648929	0	FALSE
Smarcal1	0	0.368	4.46	1.17	0.282	0.78	0.0292018	0.0478528	FALSE
Rpl37a	0	0.0136	11.7	0.0208	0.886	0.977	0.982479	0.98773	TRUE
Igfbp2	0	-0.346	3.55	0.425	0.6	0.934	0.00519143	0.00490798	FALSE
Igfbp5	0	-0.0486	4.15	0.0131	0.909	0.981	0.0201168	0.0257669	FALSE
C530043A13Rik	0	-0.484	3.34	2.63	0.307	0.78	0.000648929	0	FALSE
Tns1	0	0.275	4.43	0.493	0.485	0.888	0.027904	0.0417178	FALSE
Arpc2	0	-0.153	9.19	2.21	0.141	0.773	0.718365	0.752147	TRUE
Aamp	0	0.135	6.59	0.725	0.397	0.822	0.183647	0.244172	TRUE
Pnkd	0	-0.187	5.46	0.72	0.399	0.824	0.091499	0.104294	TRUE
Tmbim1	0	-0.472	4.09	1.07	0.305	0.78	0.0220636	0.0184049	FALSE
Catip	0	-0.472	3.34	2.78	0.307	0.78	0.000648929	0	FALSE
Slc11a1	0	1.46	3.39	10.1	0.0202	0.773	0	0.00368098	FALSE
Ctdsp1	0	0.193	5.3	0.658	0.42	0.842	0.0720311	0.107975	TRUE
Usp37	0	0.11	5.15	0.174	0.677	0.949	0.0603504	0.0760736	FALSE
Cnot9	0	0.151	4.8	0.239	0.626	0.949	0.0421804	0.0613497	FALSE
Plcd4	0	0.665	3.34	4.45	0.18	0.773	0	0.00122699	FALSE
Zfp142	0	0.454	4.61	1.94	0.168	0.773	0.0330954	0.0515337	FALSE
Bcs1l	0	-0.335	4.07	0.525	0.471	0.886	0.0188189	0.0220859	FALSE
Rnf25	0	0.212	4.01	0.22	0.641	0.949	0.0155743	0.0233129	FALSE
Stk36	0	-0.853	3.36	4.4	0.148	0.773	0.00129786	0	FALSE
Ttll4	0	-0.0412	4.19	0.00789	0.929	0.99	0.0220636	0.0245399	FALSE
Cyp27a1	0	0.715	3.62	1.85	0.21	0.78	0.0045425	0.0110429	FALSE
Prkag3	0	1.62	3.39	13.9	0.00732	0.773	0	0.00368098	FALSE
Wnt6	0	0.155	3.36	0.185	0.79	0.949	0.000648929	0.00122699	FALSE
Wnt10a	0	-0.00107	4.29	5.66e-05	0.994	0.999	0.0168722	0.0220859	FALSE
Cfap65	0	-0.446	3.4	0.873	0.51	0.888	0.00194679	0.00122699	FALSE
Nhej1	0	-0.27	3.98	0.326	0.57	0.923	0.0168722	0.0159509	FALSE
Slc23a3	0	0.638	3.43	1.35	0.385	0.81	0.00129786	0.00368098	FALSE
Cnppd1	0	-0.367	6.03	3.62	0.0609	0.773	0.154445	0.139877	TRUE
Retreg2	0	0.428	5.12	2.62	0.109	0.773	0.0564568	0.0932515	FALSE
Zfand2b	0	-0.153	5.57	0.473	0.493	0.888	0.0966905	0.115337	TRUE
Abcb6	0	0.0602	3.59	0.0178	0.894	0.979	0.00519143	0.00736196	FALSE
Atg9a	0	-0.156	4.37	0.17	0.681	0.949	0.0304997	0.0306748	FALSE
Ankzf1	0	-0.777	4.54	4.77	0.0319	0.773	0.0415315	0.0331288	FALSE
Glb1l	0	0.107	3.6	0.0533	0.818	0.956	0.00584036	0.00858896	FALSE
Stk16	0	-0.0392	5.44	0.0276	0.868	0.971	0.0850097	0.100613	TRUE
Tuba4a	0	-0.104	6.4	0.351	0.556	0.915	0.160934	0.176687	TRUE
Dnajb2	0	-0.379	4.1	0.7	0.405	0.829	0.0207657	0.0196319	FALSE
Ptprn	0	-0.47	3.34	2.8	0.307	0.78	0.000648929	0	FALSE
Dnpep	0	-0.00165	5.49	2.36e-05	0.996	0.999	0.0850097	0.116564	TRUE
Des	0	0.108	3.8	0.0657	0.798	0.95	0.00973394	0.0159509	FALSE
Speg	0	-0.74	3.43	1.8	0.324	0.786	0.00259572	0.00122699	FALSE
Gmppa	0	0.0994	4.46	0.0862	0.77	0.949	0.0311486	0.0441718	FALSE
Chpf	0	-0.392	3.9	0.649	0.423	0.845	0.0136275	0.0134969	FALSE
Obsl1	0	0.553	3.46	1.28	0.381	0.81	0.00194679	0.00490798	FALSE
Tmem198	0	0.175	3.36	0.172	0.79	0.949	0.000648929	0.00122699	FALSE
Inha	0	0.608	3.34	5.15	0.18	0.773	0	0.00122699	FALSE
Stk11ip	0	-0.116	4.75	0.117	0.733	0.949	0.046074	0.0527607	FALSE
Slc4a3	0	0.2	3.36	0.209	0.79	0.949	0.000648929	0.00122699	FALSE
Epha4	0	0.366	3.48	0.468	0.595	0.933	0.00259572	0.00490798	FALSE
Sgpp2	0	-0.695	3.42	1.95	0.324	0.786	0.00259572	0.00122699	FALSE
Farsb	0	0.00679	6.27	0.00148	0.969	0.996	0.151201	0.181595	TRUE
Mogat1	0	-0.914	3.44	3.04	0.204	0.78	0.00324465	0.00122699	FALSE
Acsl3	0	0.905	3.97	4.24	0.0427	0.773	0.0110318	0.0233129	FALSE
Utp14b	0	0.449	4.73	1.67	0.2	0.78	0.0356911	0.0576687	FALSE
Kcne4	0	-0.957	3.51	3.18	0.163	0.773	0.00519143	0.00245399	FALSE
Ap1s3	0	0.00621	5.59	0.000603	0.98	0.997	0.0973394	0.123926	TRUE
Wdfy1	0	-0.195	5.96	0.832	0.364	0.805	0.122648	0.143558	TRUE
Mrpl44	0	0.276	4.89	0.679	0.413	0.835	0.0441272	0.0662577	FALSE
Serpine2	0	-0.117	4.73	0.134	0.715	0.949	0.046074	0.0527607	FALSE
Cul3	0	-0.145	7.01	1.22	0.273	0.78	0.266061	0.311656	TRUE
Dock10	0	-0.0778	7.18	0.281	0.598	0.934	0.30305	0.319018	TRUE
Irs1	0	-0.33	3.55	0.391	0.6	0.934	0.00519143	0.00490798	FALSE
Rhbdd1	0	-0.245	4.11	0.361	0.55	0.913	0.0207657	0.0233129	FALSE
Gm28940	0	-0.516	3.4	1.08	0.51	0.888	0.00194679	0.00122699	FALSE
Col4a4	0	0.208	3.98	0.229	0.633	0.949	0.0149254	0.0220859	FALSE
Col4a3	0	0.109	3.82	0.0595	0.808	0.954	0.00973394	0.0122699	FALSE
Mff	0	-0.256	6.39	2.35	0.129	0.773	0.194679	0.208589	TRUE
Agfg1	0	-0.234	6.08	1.65	0.203	0.78	0.153147	0.158282	TRUE
A030005L19Rik	0	0.267	3.4	0.316	0.707	0.949	0.00129786	0.00245399	FALSE
Slc19a3	0	-0.836	3.36	4.66	0.148	0.773	0.00129786	0	FALSE
Daw1	0	-0.485	3.34	2.61	0.307	0.78	0.000648929	0	FALSE
Pid1	0	0.253	3.53	0.187	0.749	0.949	0.00389358	0.00490798	FALSE
Dner	0	-0.485	3.34	2.61	0.307	0.78	0.000648929	0	FALSE
Trip12	0	-0.132	6.68	0.596	0.443	0.861	0.229721	0.250307	TRUE
Fbxo36	0	-0.527	3.52	0.869	0.483	0.888	0.0045425	0.00368098	FALSE
C130026I21Rik	0	-0.00717	4.13	8.89e-05	0.992	0.999	0.01817	0.0269939	FALSE
A530032D15Rik	0	0.135	5.8	0.348	0.557	0.915	0.0953926	0.127607	TRUE
A530040E14Rik	0	0.053	4.43	0.0168	0.897	0.98	0.0292018	0.0392638	FALSE
Gm16028	0	-0.983	3.94	3.9	0.0519	0.773	0.0168722	0.00981595	FALSE
G530012D18Rik	0	0.138	3.36	0.176	0.79	0.949	0.000648929	0.00122699	FALSE
Sp110	0	-0.0447	6.65	0.0667	0.797	0.95	0.191434	0.234356	TRUE
Gm16094	0	0.68	3.79	1.72	0.193	0.78	0.00778715	0.0171779	FALSE
Sp140	0	-0.0161	7.14	0.00983	0.921	0.987	0.226476	0.282209	TRUE
Gm17017	0	-0.485	3.34	2.61	0.307	0.78	0.000648929	0	FALSE
Sp100	0	-0.0726	8.07	0.232	0.631	0.949	0.489293	0.541104	TRUE
A630001G21Rik	0	-0.3	7.4	4.48	0.0375	0.773	0.35756	0.365644	TRUE
Cab39	0	-0.127	7.09	0.717	0.4	0.824	0.278391	0.319018	TRUE
Itm2c	0	0.235	4.83	0.636	0.427	0.848	0.0434783	0.0625767	FALSE
Gpr55	0	-0.262	3.64	0.215	0.648	0.949	0.00713822	0.00613497	FALSE
Psmd1	0	0.0226	6.04	0.013	0.909	0.981	0.114212	0.146012	TRUE
Htr2b	0	0.608	3.34	5.15	0.18	0.773	0	0.00122699	FALSE
Armc9	0	0.37	3.78	0.552	0.46	0.875	0.00908501	0.0147239	FALSE
Gm16341	0	0.678	3.46	1.54	0.381	0.81	0.00194679	0.00490798	FALSE
B3gnt7	0	-0.531	4.16	1.56	0.215	0.78	0.0240104	0.0196319	FALSE
Gm28626	0	1.13	3.37	7.51	0.0579	0.773	0	0.00245399	FALSE
Ncl	0	0.0517	9.91	0.159	0.691	0.949	0.675535	0.755828	TRUE
Ptma	0	0.197	11.9	2.53	0.116	0.773	0.978585	0.98773	TRUE
Pde6d	0	0.334	4.84	1.5	0.224	0.78	0.0434783	0.0748466	FALSE
Cops7b	0	-0.0159	4.48	0.00142	0.97	0.996	0.0311486	0.0417178	FALSE
Dis3l2	0	0.0836	5	0.0877	0.768	0.949	0.0571058	0.0736196	FALSE
Eif4e2	0	0.113	6.84	0.522	0.472	0.886	0.207008	0.266258	TRUE
Gigyf2	0	0.000908	6.13	1.02e-05	0.997	0.999	0.154445	0.173006	TRUE
Kcnj13	0	0.811	3.64	2.33	0.133	0.773	0.0045425	0.0122699	FALSE
Inpp5d	0	-0.0405	7.7	0.0735	0.787	0.949	0.408825	0.466258	TRUE
Atg16l1	0	-0.0859	5.93	0.188	0.666	0.949	0.124594	0.155828	TRUE
Sag	0	-0.213	4.12	0.277	0.6	0.934	0.0220636	0.0233129	FALSE
Dgkd	0	-0.0893	7.91	0.306	0.581	0.931	0.469825	0.533742	TRUE
Gm19582	0	-0.79	3.36	4.83	0.148	0.773	0.00129786	0	FALSE
Usp40	0	-0.0114	4.71	0.00171	0.967	0.996	0.0434783	0.0478528	FALSE
Dnajb3	0	-0.122	3.52	0.0293	0.965	0.996	0.00389358	0.00490798	FALSE
Mroh2a	0	-0.471	3.34	2.8	0.307	0.78	0.000648929	0	FALSE
Hjurp	0	0.249	5.66	1.13	0.292	0.78	0.0772226	0.103067	TRUE
Gm29538	0	-0.182	3.39	0.147	0.793	0.949	0.00129786	0.00122699	FALSE
Glrp1	0	-0.471	3.34	2.8	0.307	0.78	0.000648929	0	FALSE
Arl4c	0	0.107	4.53	0.0931	0.761	0.949	0.0298507	0.0429448	FALSE
Sh3bp4	0	0.348	3.48	0.419	0.595	0.933	0.00259572	0.00490798	FALSE
Agap1	0	0.0579	3.66	0.0121	0.913	0.982	0.00713822	0.00981595	FALSE
Iqca	0	-1.12	3.38	6.47	0.0767	0.773	0.00194679	0	FALSE
Ackr3	0	-0.711	4.19	2.51	0.117	0.773	0.0240104	0.0196319	FALSE
Cops8	0	0.182	6	0.985	0.324	0.786	0.12135	0.166871	TRUE
Col6a3	0	0.00236	4.36	1.94e-05	0.996	0.999	0.027904	0.0306748	FALSE
Mlph	0	-1.08	3.38	6.64	0.0767	0.773	0.00194679	0	FALSE
Lrrfip1	0	0.119	7.05	0.691	0.408	0.832	0.253082	0.303067	TRUE
Rbm44	0	0.626	3.34	5.02	0.18	0.773	0	0.00122699	FALSE
Ramp1	0	0.0924	4.15	0.0422	0.838	0.964	0.0175211	0.0233129	FALSE
Ube2f	0	-0.219	5.6	1.02	0.315	0.786	0.101882	0.117791	TRUE
Scly	0	-1.42	4.41	11.6	0.00103	0.591	0.0402336	0.0184049	FALSE
Klhl30	0	-0.453	3.34	2.93	0.307	0.78	0.000648929	0	FALSE
Ilkap	0	0.0788	6.5	0.249	0.619	0.947	0.158339	0.220859	TRUE
Hes6	0	-0.371	6.25	4.73	0.0328	0.773	0.166775	0.184049	TRUE
Per2	0	0.141	3.8	0.103	0.749	0.949	0.0103829	0.0159509	FALSE
Traf3ip1	0	0.343	4.1	0.648	0.423	0.846	0.0168722	0.0269939	FALSE
Asb1	0	-0.563	4.1	1.69	0.197	0.78	0.0233615	0.0196319	FALSE
Twist2	0	0.187	3.36	0.193	0.79	0.949	0.000648929	0.00122699	FALSE
Hdac4	0	-0.228	4.67	0.438	0.51	0.888	0.0408825	0.0453988	FALSE
Gm26720	0	-0.472	3.34	2.78	0.307	0.78	0.000648929	0	FALSE
Ndufa10	0	0.292	6.65	3.09	0.0828	0.773	0.170668	0.247853	TRUE
Cops9	0	0.178	6.49	1.1	0.297	0.78	0.168073	0.214724	TRUE
Otos	0	0.176	3.37	0.172	0.79	0.949	0.000648929	0.00122699	FALSE
Gpc1	0	-1.36	3.4	8.02	0.0409	0.773	0.00259572	0	FALSE
Gm29480	0	0.663	3.34	4.51	0.18	0.773	0	0.00122699	FALSE
Ankmy1	0	0.608	3.34	5.15	0.18	0.773	0	0.00122699	FALSE
Dusp28	0	-0.216	4.09	0.23	0.633	0.949	0.0194679	0.0220859	FALSE
5033417F24Rik	0	-0.453	3.34	2.93	0.307	0.78	0.000648929	0	FALSE
Rnpepl1	0	-0.166	5.66	0.614	0.436	0.854	0.110967	0.133742	TRUE
9430060I03Rik	0	-0.244	3.64	0.226	0.648	0.949	0.00713822	0.00736196	FALSE
Capn10	0	-0.643	3.94	1.83	0.18	0.774	0.0168722	0.0134969	FALSE
Gpr35	0	-1.36	3.4	7.91	0.0409	0.773	0.00259572	0	FALSE
Kif1a	0	0.658	3.34	4.64	0.18	0.773	0	0.00122699	FALSE
2310007B03Rik	0	-0.0139	3.42	0.00112	0.975	0.996	0.00194679	0.00245399	FALSE
Crocc2	0	0.655	3.34	4.68	0.18	0.773	0	0.00122699	FALSE
Sned1	0	0.344	3.72	0.409	0.651	0.949	0.00713822	0.0122699	FALSE
Mterf4	0	-0.098	4.4	0.0616	0.805	0.953	0.0292018	0.0368098	FALSE
Pask	0	-0.105	3.79	0.0415	0.839	0.965	0.00908501	0.00981595	FALSE
Ppp1r7	0	0.16	5.45	0.488	0.487	0.888	0.0726801	0.100613	TRUE
Hdlbp	0	0.115	6.37	0.554	0.459	0.875	0.158339	0.202454	TRUE
2002-09-01	0	-0.665	4.07	2.21	0.141	0.773	0.0214147	0.0171779	FALSE
Farp2	0	0.348	3.47	0.505	0.595	0.933	0.00259572	0.00490798	FALSE
Stk25	0	-0.0108	5.16	0.00192	0.965	0.996	0.0668397	0.0822086	FALSE
Bok	0	-0.0881	3.47	0.0352	0.854	0.968	0.00324465	0.00368098	FALSE
Thap4	0	-0.967	4.21	5.52	0.0213	0.773	0.027255	0.0184049	FALSE
Atg4b	0	0.201	5	0.539	0.465	0.881	0.0525633	0.0822086	FALSE
Dtymk	0	-0.0748	6.67	0.131	0.718	0.949	0.162881	0.176687	TRUE
Ing5	0	-0.137	5.26	0.234	0.63	0.949	0.0765737	0.0822086	FALSE
D2hgdh	0	-0.117	4.18	0.0878	0.768	0.949	0.0227125	0.0257669	FALSE
Pdcd1	0	-0.92	3.44	2.87	0.204	0.78	0.00259572	0.00122699	FALSE
Fam174a	0	-0.0812	5.86	0.168	0.683	0.949	0.122648	0.15092	TRUE
St8sia4	0	-0.0931	7.53	0.424	0.517	0.891	0.319273	0.374233	TRUE
Slco4c1	0	-0.226	3.44	0.219	0.711	0.949	0.00259572	0.00245399	FALSE
Panct2	0	0.948	3.44	3.32	0.2	0.78	0.00129786	0.00490798	FALSE
D1Ertd622e	0	0.0379	6.46	0.0465	0.83	0.961	0.170668	0.21227	TRUE
Ppip5k2	0	0.08	5.7	0.153	0.697	0.949	0.092148	0.125153	TRUE
Gin1	0	-0.32	5.23	1.38	0.244	0.78	0.0720311	0.0723926	FALSE
Pam	0	-1.49	3.98	10.1	0.00218	0.773	0.0214147	0.00858896	FALSE
1810006J02Rik	0	0.66	3.34	4.59	0.18	0.773	0	0.00122699	FALSE
Gm7967	0	-0.485	3.34	2.61	0.307	0.78	0.000648929	0	FALSE
Gm28187	0	-0.486	3.47	0.622	0.505	0.888	0.00194679	0.00245399	FALSE
Rnf152	0	-0.705	3.42	1.8	0.324	0.786	0.00194679	0.00122699	FALSE
Pign	0	-0.158	4.57	0.222	0.639	0.949	0.0389358	0.0441718	FALSE
2310035C23Rik	0	-0.0886	6.29	0.23	0.633	0.949	0.176509	0.197546	TRUE
Tnfrsf11a	0	0.638	3.42	1.59	0.385	0.81	0.00129786	0.00368098	FALSE
Gm7160	0	0.829	3.6	2.44	0.132	0.773	0.00389358	0.0110429	FALSE
Zcchc2	0	-0.00358	5.46	0.000194	0.989	0.998	0.0902012	0.11411	TRUE
Phlpp1	0	0.268	4.97	0.849	0.36	0.805	0.0486697	0.0711656	FALSE
Bcl2	0	-0.0428	6.44	0.0644	0.8	0.951	0.168722	0.197546	TRUE
D630008O14Rik	0	-0.00314	3.41	0.000565	0.981	0.997	0.00194679	0.00245399	FALSE
Kdsr	0	-0.0667	5.18	0.0658	0.798	0.95	0.0668397	0.0858896	FALSE
Vps4b	0	0.221	6.3	1.57	0.214	0.78	0.152498	0.204908	TRUE
Serpinb7	0	0.674	3.46	1.49	0.381	0.81	0.00194679	0.00490798	FALSE
Serpinb8	0	1.04	3.36	9.41	0.0579	0.773	0	0.00245399	FALSE
Dsel	0	2.07	3.51	15.7	0.00105	0.591	0.000648929	0.00981595	FALSE
Tsn	0	0.21	7.37	2.64	0.108	0.773	0.286178	0.370552	TRUE
Nifk	0	0.0752	6.09	0.121	0.729	0.949	0.126541	0.158282	TRUE
Clasp1	0	-0.37	6.36	4.27	0.0421	0.773	0.1817	0.193865	TRUE
2900060B14Rik	0	-0.713	4.21	2.94	0.0906	0.773	0.0246593	0.0220859	FALSE
Tfcp2l1	0	-0.856	3.44	2.82	0.204	0.78	0.00324465	0.00122699	FALSE
Gli2	0	0.188	3.36	0.183	0.79	0.949	0.000648929	0.00122699	FALSE
Ralb	0	0.0633	4.38	0.0308	0.861	0.97	0.0266061	0.0380368	FALSE
Gm27184	0	1.21	3.42	7.23	0.0721	0.773	0.000648929	0.00490798	FALSE
Tmem185b	0	0.0373	4.75	0.0122	0.912	0.982	0.0447761	0.0552147	FALSE
3830432H09Rik	0	0.658	3.34	4.63	0.18	0.773	0	0.00122699	FALSE
Epb41l5	0	-0.139	4.04	0.111	0.74	0.949	0.0175211	0.0171779	FALSE
Ptpn4	0	-0.338	4.87	1.34	0.25	0.78	0.0558079	0.0552147	FALSE
Tmem177	0	0.34	3.64	0.332	0.595	0.933	0.00584036	0.00981595	FALSE
Tmem37	0	0.414	3.52	0.557	0.552	0.913	0.00324465	0.00613497	FALSE
Dbi	0	0.128	6.76	0.51	0.477	0.888	0.166126	0.207362	TRUE
3110009E18Rik	0	-0.0383	4.57	0.00945	0.923	0.987	0.0356911	0.0490798	FALSE
Steap3	0	-0.587	3.69	1.19	0.322	0.786	0.00908501	0.00736196	FALSE
Marco	0	-1.35	3.78	6.16	0.0152	0.773	0.0142764	0.00613497	FALSE
Insig2	0	0.216	5.08	0.693	0.408	0.831	0.0584036	0.0809816	FALSE
Ccdc93	0	-0.251	4.39	0.444	0.507	0.888	0.0317975	0.0319018	FALSE
Ddx18	0	0.236	6.26	1.82	0.181	0.775	0.138871	0.185276	TRUE
Actr3	0	-0.0676	9.14	0.451	0.504	0.888	0.674886	0.723926	TRUE
Slc35f5	0	0.00203	3.9	9.23e-05	0.992	0.999	0.0123297	0.0171779	FALSE
Lypd1	0	0.188	3.36	0.193	0.79	0.949	0.000648929	0.00122699	FALSE
Nckap5	0	-0.615	3.75	1.48	0.241	0.78	0.0103829	0.00858896	FALSE
Mgat5	0	-0.446	4.35	1.38	0.243	0.78	0.0304997	0.0294479	FALSE
Tmem163	0	-0.224	6.53	1.8	0.183	0.78	0.202466	0.203681	TRUE
Acmsd	0	0.661	3.34	4.55	0.18	0.773	0	0.00122699	FALSE
Ccnt2	0	0.00692	6.75	0.00132	0.971	0.996	0.227774	0.282209	TRUE
Rab3gap1	0	0.0403	6.05	0.047	0.829	0.961	0.137573	0.168098	TRUE
Zranb3	0	0.487	3.78	1	0.338	0.803	0.00843608	0.0159509	FALSE
R3hdm1	0	-0.0455	7.28	0.103	0.749	0.949	0.298507	0.348466	TRUE
Ubxn4	0	0.121	6.94	0.667	0.416	0.839	0.23037	0.29816	TRUE
Mcm6	0	-0.0487	6.09	0.0312	0.86	0.97	0.0726801	0.105521	TRUE
Dars	0	-0.0364	5.82	0.027	0.87	0.971	0.110318	0.132515	TRUE
Cxcr4	0	-0.537	7.17	6.04	0.0162	0.773	0.316029	0.262577	TRUE
Thsd7b	0	0.659	3.34	4.61	0.18	0.773	0	0.00122699	FALSE
Cd55b	0	-0.852	3.36	4.31	0.148	0.773	0.00129786	0	FALSE
Gm15675	0	-0.0912	5.85	0.124	0.726	0.949	0.120052	0.132515	TRUE
Cd55	0	-0.0451	8.27	0.094	0.76	0.949	0.507463	0.564417	TRUE
Gm16083	0	0.588	3.42	1.41	0.385	0.81	0.00129786	0.00368098	FALSE
C4bp	0	-0.47	3.34	2.8	0.307	0.78	0.000648929	0	FALSE
Gm29427	0	-0.485	3.34	2.6	0.307	0.78	0.000648929	0	FALSE
Pfkfb2	0	-0.926	3.57	2.82	0.18	0.773	0.00648929	0.00368098	FALSE
Yod1	0	-0.217	4.81	0.462	0.499	0.888	0.0473718	0.0564417	FALSE
AA986860	0	-1.24	3.48	4.38	0.0791	0.773	0.0045425	0.00122699	FALSE
Gm15848	0	0.392	4.88	1.7	0.196	0.78	0.0389358	0.0699387	FALSE
Pigr	0	-0.947	3.7	3.33	0.075	0.773	0.0103829	0.00613497	FALSE
Fcmr	0	-0.131	8.82	0.997	0.321	0.786	0.534718	0.554601	TRUE
Il10	0	0.732	3.67	1.93	0.168	0.773	0.00389358	0.00981595	FALSE
Mapkapk2	0	0.0313	6.12	0.0324	0.858	0.969	0.135626	0.180368	TRUE
Dyrk3	0	0.802	3.91	2.52	0.116	0.773	0.00908501	0.0184049	FALSE
Eif2d	0	0.504	4.64	2.57	0.113	0.773	0.0337443	0.0613497	FALSE
Rassf5	0	-0.179	6.41	0.974	0.327	0.79	0.191434	0.208589	TRUE
Ikbke	0	0.153	3.94	0.102	0.751	0.949	0.0129786	0.0196319	FALSE
Srgap2	0	0.531	4.57	2.66	0.107	0.773	0.0304997	0.0515337	FALSE
Fam72a	0	0.843	3.79	2.68	0.106	0.773	0.00584036	0.0159509	FALSE
Ctse	0	-0.144	4.33	0.143	0.706	0.949	0.027904	0.0319018	FALSE
Rab7b	0	-1.77	3.45	9.74	0.0123	0.773	0.00324465	0	FALSE
Slc26a9	0	0.188	3.36	0.194	0.79	0.949	0.000648929	0.00122699	FALSE
Pm20d1	0	-0.471	3.34	2.8	0.307	0.78	0.000648929	0	FALSE
Slc41a1	0	0.264	4.69	0.765	0.385	0.81	0.0382868	0.0576687	FALSE
Rab29	0	0.257	4	0.325	0.57	0.923	0.0149254	0.0233129	FALSE
Nucks1	0	0.266	8.13	3.53	0.064	0.773	0.337443	0.395092	TRUE
Slc45a3	0	-0.459	3.34	2.89	0.307	0.78	0.000648929	0	FALSE
Elk4	0	-0.11	6.81	0.419	0.519	0.893	0.244646	0.290798	TRUE
Mfsd4a	0	-0.182	4.83	0.355	0.553	0.914	0.0486697	0.0539877	FALSE
Gm26892	0	-0.148	3.38	0.136	0.793	0.949	0.00129786	0.00122699	FALSE
Cdk18	0	0.658	3.34	4.63	0.18	0.773	0	0.00122699	FALSE
Klhdc8a	0	0.18	3.36	0.184	0.79	0.949	0.000648929	0.00122699	FALSE
Nuak2	0	-0.0013	5.6	5.68e-05	0.994	0.999	0.0973394	0.122699	TRUE
F730311O21Rik	0	-0.313	3.5	0.338	0.649	0.949	0.00389358	0.00368098	FALSE
Tmcc2	0	1.32	3.72	6.15	0.0153	0.773	0.0045425	0.00736196	FALSE
Dstyk	0	0.048	4.65	0.0151	0.903	0.981	0.0402336	0.0490798	FALSE
Rbbp5	0	0.34	4.48	0.884	0.35	0.805	0.0298507	0.0490798	FALSE
Tmem81	0	0.138	3.7	0.0758	0.84	0.965	0.00713822	0.0110429	FALSE
Mdm4	0	-0.0832	6.95	0.349	0.556	0.915	0.252433	0.284663	TRUE
Pik3c2b	0	0.187	5.94	0.915	0.342	0.805	0.122648	0.170552	TRUE
Ppp1r15b	0	-0.231	6.2	1.53	0.22	0.78	0.159637	0.160736	TRUE
Plekha6	0	-0.0556	3.48	0.0218	0.883	0.976	0.00324465	0.00368098	FALSE
Ren1	0	0.922	3.4	4.47	0.164	0.773	0.000648929	0.00368098	FALSE
Etnk2	0	0.297	3.4	0.32	0.707	0.949	0.00129786	0.00368098	FALSE
Sox13	0	-0.0544	3.6	0.00856	0.957	0.996	0.00584036	0.00736196	FALSE
Snrpe	0	0.103	9.11	0.684	0.411	0.834	0.594419	0.67362	TRUE
Gm26706	0	0.665	3.34	4.46	0.18	0.773	0	0.00122699	FALSE
Zc3h11a	0	-0.195	4.15	0.223	0.638	0.949	0.0227125	0.0257669	FALSE
Gm38394	0	-0.198	3.86	0.168	0.712	0.949	0.0129786	0.0147239	FALSE
Lax1	0	-0.191	5.08	0.515	0.475	0.888	0.0622972	0.0723926	FALSE
Atp2b4	0	-0.0929	3.69	0.025	0.95	0.994	0.00778715	0.00858896	FALSE
Prelp	0	-0.927	3.43	3.63	0.204	0.78	0.00324465	0.00122699	FALSE
Fmod	0	0.141	3.36	0.163	0.79	0.949	0.000648929	0.00122699	FALSE
Btg2	0	0.00448	8.84	0.00144	0.97	0.996	0.589228	0.663804	TRUE
Chit1	0	0.154	3.36	0.183	0.79	0.949	0.000648929	0.00122699	FALSE
Chil1	0	-0.31	4.45	0.711	0.402	0.826	0.0350422	0.0368098	FALSE
Mybph	0	0.658	3.34	4.63	0.18	0.773	0	0.00122699	FALSE
Adora1	0	1.07	3.36	8.72	0.0579	0.773	0	0.00245399	FALSE
Ppfia4	0	0.558	3.73	1.19	0.278	0.78	0.00713822	0.0122699	FALSE
Tmem183a	0	-0.268	5.66	1.75	0.189	0.78	0.10318	0.119018	TRUE
Cyb5r1	0	-0.106	3.57	0.0374	0.87	0.971	0.00519143	0.00613497	FALSE
Adipor1	0	-0.121	6.22	0.472	0.494	0.888	0.172615	0.188957	TRUE
Platr1	0	1.09	3.36	8.19	0.0579	0.773	0	0.00245399	FALSE
Klhl12	0	-0.208	4.98	0.482	0.49	0.888	0.0603504	0.0662577	FALSE
Rabif	0	0.0781	5.38	0.126	0.724	0.949	0.0765737	0.107975	TRUE
Kdm5b	0	0.0867	5.4	0.125	0.724	0.949	0.0785204	0.105521	TRUE
Ppp1r12b	0	-0.00344	4.15	0.000253	0.987	0.998	0.0201168	0.0257669	FALSE
Ube2t	0	-0.333	4.53	0.853	0.359	0.805	0.0343933	0.0355828	FALSE
Lgr6	0	-0.459	3.34	2.89	0.307	0.78	0.000648929	0	FALSE
Ptpn7	0	0.00389	5.24	0.000291	0.986	0.998	0.0545101	0.0760736	FALSE
Arl8a	0	-0.395	5.86	3.34	0.0714	0.773	0.137573	0.13865	TRUE
Gm15445	0	-0.616	3.66	1.36	0.254	0.78	0.00843608	0.00613497	FALSE
Elf3	0	-0.82	3.36	4.93	0.148	0.773	0.00129786	0	FALSE
Rnpep	0	-0.147	4.95	0.284	0.596	0.933	0.055159	0.0674847	FALSE
Timm17a	0	0.276	6.47	2.95	0.09	0.773	0.159637	0.230675	TRUE
Lmod1	0	0.959	3.44	3.31	0.2	0.78	0.00129786	0.00490798	FALSE
Shisa4	0	-0.0891	3.48	0.0322	0.858	0.969	0.00324465	0.00368098	FALSE
Ipo9	0	0.0723	4.53	0.051	0.822	0.957	0.0343933	0.0478528	FALSE
Nav1	0	-0.437	3.68	0.745	0.391	0.816	0.00908501	0.00736196	FALSE
Csrp1	0	0.0962	5.4	0.159	0.691	0.949	0.0778715	0.104294	TRUE
Phlda3	0	0.018	3.9	0.00333	0.954	0.996	0.0110318	0.0147239	FALSE
Tnni1	0	0.124	3.36	0.157	0.79	0.949	0.000648929	0.00122699	FALSE
Lad1	0	0.658	3.34	4.64	0.18	0.773	0	0.00122699	FALSE
Tnnt2	0	-1.12	3.45	4.44	0.127	0.773	0.00389358	0.00122699	FALSE
Tmem9	0	-0.0694	4.3	0.0281	0.867	0.971	0.0266061	0.0343558	FALSE
Cacna1s	0	0.101	3.49	0.0488	0.826	0.959	0.00324465	0.00490798	FALSE
Kif21b	0	-0.215	6.27	1.18	0.281	0.78	0.180402	0.185276	TRUE
Gm26781	0	-0.471	3.34	2.8	0.307	0.78	0.000648929	0	FALSE
Camsap2	0	0.398	4.56	1.44	0.233	0.78	0.0311486	0.0552147	FALSE
Ddx59	0	0.138	3.93	0.0836	0.773	0.949	0.0123297	0.0171779	FALSE
Kif14	0	0.319	3.74	0.367	0.546	0.912	0.00778715	0.0122699	FALSE
Zfp281	0	0.00365	5.4	0.000216	0.988	0.998	0.082414	0.0957055	FALSE
Gm19705	0	-0.16	3.38	0.128	0.793	0.949	0.00129786	0.00122699	FALSE
Nr5a2	0	-0.484	3.34	2.63	0.307	0.78	0.000648929	0	FALSE
Gm26979	0	0.647	3.34	4.81	0.18	0.773	0	0.00122699	FALSE
Gm26936	0	-0.471	3.34	2.8	0.307	0.78	0.000648929	0	FALSE
A430106G13Rik	0	-0.449	3.85	0.695	0.407	0.83	0.0110318	0.0122699	FALSE
Ptprc	0	-0.0175	8.88	0.0162	0.899	0.981	0.693056	0.71411	TRUE
Gm28556	0	-0.485	3.34	2.61	0.307	0.78	0.000648929	0	FALSE
Nek7	0	-0.371	6.64	5.06	0.0273	0.773	0.2122	0.222086	TRUE
2310009B15Rik	0	0.147	5.54	0.334	0.565	0.92	0.0837119	0.109202	TRUE
Dennd1b	0	-0.208	6.84	1.38	0.244	0.78	0.265412	0.279755	TRUE
Zbtb41	0	0.167	4.5	0.24	0.625	0.949	0.0292018	0.0429448	FALSE
Aspm	0	0.901	5.08	4.82	0.0311	0.773	0.0220636	0.0441718	FALSE
Cfh	0	-0.724	3.78	1.63	0.205	0.78	0.0123297	0.00858896	FALSE
Cdc73	0	-0.021	5.79	0.00873	0.926	0.988	0.120052	0.139877	TRUE
B3galt2	0	-0.278	3.44	0.293	0.711	0.949	0.00259572	0.00245399	FALSE
Glrx2	0	0.161	5.96	0.733	0.394	0.82	0.126541	0.160736	TRUE
Trove2	0	0.0429	3.96	0.0106	0.918	0.985	0.0142764	0.0184049	FALSE
Uchl5	0	0.00448	6.04	0.000567	0.981	0.997	0.121999	0.154601	TRUE
Rgs2	0	-0.177	8.04	1.73	0.192	0.78	0.386113	0.428221	TRUE
Rgs13	0	-0.641	4	1.39	0.242	0.78	0.0129786	0.0122699	FALSE
Rgs1	0	1.08	5.91	13.8	0.000374	0.371	0.0512654	0.0957055	FALSE
Rgs18	0	0.149	3.97	0.111	0.74	0.949	0.0142764	0.0208589	FALSE
Pla2g4a	0	0.916	3.57	3.11	0.13	0.773	0.00324465	0.00981595	FALSE
Ptgs2	0	0.123	3.69	0.0616	0.84	0.965	0.00778715	0.0110429	FALSE
Ptgs2os2	0	0.626	3.34	5.02	0.18	0.773	0	0.00122699	FALSE
BC003331	0	0.426	5.23	2.73	0.102	0.773	0.0609994	0.0993865	FALSE
Tpr	0	0.0586	8.47	0.223	0.638	0.949	0.487995	0.549693	TRUE
Prg4	0	-0.839	3.36	4.62	0.148	0.773	0.00129786	0	FALSE
Hmcn1	0	-0.369	4.17	0.747	0.39	0.815	0.0201168	0.0220859	FALSE
Gm10138	0	-0.0538	4.13	0.0153	0.902	0.981	0.0194679	0.0233129	FALSE
Ivns1abp	0	-0.106	7.06	0.581	0.448	0.867	0.285529	0.304294	TRUE
Swt1	0	0.0993	6.32	0.355	0.553	0.914	0.152498	0.213497	TRUE
Trmt1l	0	-0.273	5.55	1.27	0.263	0.78	0.0953926	0.105521	TRUE
Rnf2	0	-0.188	6.2	0.981	0.325	0.788	0.162881	0.180368	TRUE
Fam129a	0	-0.521	3.87	0.939	0.335	0.799	0.0142764	0.0110429	FALSE
2810414N06Rik	0	-0.173	3.38	0.154	0.793	0.949	0.00129786	0.00122699	FALSE
Edem3	0	-0.332	5.03	1.19	0.279	0.78	0.0661908	0.0625767	FALSE
1700025G04Rik	0	-0.542	3.68	1.08	0.322	0.786	0.00908501	0.00858896	FALSE
Tsen15	0	0.123	4.76	0.141	0.708	0.949	0.0421804	0.0552147	FALSE
Colgalt2	0	1.02	3.36	8.67	0.0579	0.773	0	0.00245399	FALSE
Rgl1	0	-0.386	4.11	0.778	0.381	0.81	0.0214147	0.0208589	FALSE
Arpc5	0	-0.0685	8.73	0.379	0.54	0.907	0.616483	0.684663	TRUE
Ncf2	0	-0.0883	6.46	0.257	0.613	0.942	0.198572	0.226994	TRUE
Smg7	0	-0.0956	5.69	0.216	0.644	0.949	0.110967	0.130061	TRUE
Nmnat2	0	-0.167	3.38	0.139	0.793	0.949	0.00129786	0.00122699	FALSE
Lamc2	0	0.813	3.48	2.3	0.214	0.78	0.00194679	0.00613497	FALSE
Lamc1	0	0.309	5.14	1.56	0.216	0.78	0.0584036	0.0920245	FALSE
Shcbp1l	0	-0.102	3.52	0.022	0.965	0.996	0.00389358	0.00490798	FALSE
Dhx9	0	0.00702	7.53	0.00233	0.962	0.996	0.362751	0.404908	TRUE
Npl	0	0.581	3.41	1.52	0.385	0.81	0.00129786	0.00368098	FALSE
C230024C17Rik	0	0.663	3.34	4.51	0.18	0.773	0	0.00122699	FALSE
Rgs16	0	0.409	3.96	0.608	0.438	0.856	0.00973394	0.0171779	FALSE
Gm28513	0	0.608	3.34	5.15	0.18	0.773	0	0.00122699	FALSE
Rnasel	0	-0.168	4.59	0.281	0.598	0.934	0.0382868	0.0478528	FALSE
Teddm2	0	-0.187	3.37	0.195	0.793	0.949	0.00129786	0.00122699	FALSE
Glul	0	0.0491	5.75	0.0605	0.806	0.953	0.108371	0.13865	TRUE
Cacna1e	0	-0.226	4.61	0.433	0.513	0.889	0.0395847	0.0404908	FALSE
Gm9530	0	-0.18	3.38	0.149	0.793	0.949	0.00129786	0.00122699	FALSE
Ier5	0	-0.199	8.28	2.75	0.101	0.773	0.494484	0.530061	TRUE
Mr1	0	-0.602	3.69	1.39	0.248	0.78	0.00973394	0.00736196	FALSE
Stx6	0	-0.177	5.47	0.661	0.504	0.888	0.0863076	0.0944785	FALSE
BC034090	0	-0.825	3.36	4.91	0.148	0.773	0.00129786	0	FALSE
Xpr1	0	-0.238	6.33	1.51	0.223	0.78	0.184296	0.196319	TRUE
Acbd6	0	0.154	6.35	0.827	0.366	0.806	0.151849	0.213497	TRUE
Qsox1	0	0.0462	4.36	0.0159	0.9	0.981	0.027904	0.0343558	FALSE
Cep350	0	-0.0311	6.02	0.0244	0.876	0.974	0.13303	0.169325	TRUE
Tor1aip1	0	-0.0925	7.31	0.411	0.523	0.895	0.328358	0.392638	TRUE
Tor1aip2	0	-0.232	5.57	0.75	0.389	0.815	0.0979883	0.110429	TRUE
Nphs2	0	-0.472	3.34	2.79	0.307	0.78	0.000648929	0	FALSE
Axdnd1	0	-0.796	3.36	5.26	0.148	0.773	0.00129786	0	FALSE
Gm2000	0	-0.239	5.02	0.793	0.376	0.81	0.0629461	0.0687117	FALSE
Soat1	0	-0.342	5.09	1.65	0.203	0.78	0.0668397	0.0711656	FALSE
Gm10031	0	-0.252	3.53	0.194	0.769	0.949	0.0045425	0.00490798	FALSE
Abl2	0	-0.349	5.08	1.76	0.189	0.78	0.0655419	0.0662577	FALSE
Tor3a	0	-0.102	5.51	0.154	0.696	0.949	0.0765737	0.104294	TRUE
Fam20b	0	0.316	4.85	1.13	0.29	0.78	0.045425	0.0699387	FALSE
Ralgps2	0	-0.128	8.7	0.852	0.359	0.805	0.643738	0.66135	TRUE
Angptl1	0	-1.99	3.47	13.3	0.00384	0.773	0.00519143	0	FALSE
Rasal2	0	0.993	3.79	3.45	0.067	0.773	0.00584036	0.0147239	FALSE
Cryzl2	0	0.0473	3.94	0.0133	0.908	0.981	0.0142764	0.0196319	FALSE
Sec16b	0	-0.0501	3.57	0.0129	0.91	0.981	0.00519143	0.00613497	FALSE
Pappa2	0	-0.188	3.47	0.0931	0.854	0.968	0.00324465	0.00368098	FALSE
Cop1	0	-0.125	6.66	0.447	0.506	0.888	0.21804	0.241718	TRUE
4930523C07Rik	0	-0.29	8.18	4.6	0.0352	0.773	0.501622	0.493252	TRUE
4930562F07Rik	0	-0.115	3.48	0.0508	0.854	0.968	0.00324465	0.00368098	FALSE
Tnn	0	-0.796	3.36	5.26	0.148	0.773	0.00129786	0	FALSE
Mrps14	0	0.0555	7.47	0.13	0.72	0.949	0.289422	0.359509	TRUE
Cacybp	0	-0.0916	7.22	0.292	0.59	0.933	0.251785	0.282209	TRUE
Rabgap1l	0	-0.271	8.03	3.01	0.0867	0.773	0.482803	0.472393	TRUE
Gm36975	0	0.187	3.36	0.193	0.79	0.949	0.000648929	0.00122699	FALSE
Rc3h1	0	0.291	6.23	2.61	0.11	0.773	0.144062	0.207362	TRUE
Serpinc1	0	-0.137	3.77	0.0596	0.808	0.954	0.00908501	0.0122699	FALSE
Zbtb37	0	-0.356	4.86	1.4	0.24	0.78	0.0512654	0.0539877	FALSE
Gm37362	0	0.188	3.36	0.193	0.79	0.949	0.000648929	0.00122699	FALSE
Dars2	0	0.879	3.93	3.48	0.0658	0.773	0.00973394	0.0257669	FALSE
Gm37634	0	-0.472	3.34	2.79	0.307	0.78	0.000648929	0	FALSE
Cenpl	0	-0.0992	4.36	0.0619	0.804	0.953	0.027255	0.0331288	FALSE
Klhl20	0	-0.036	4.74	0.0113	0.916	0.984	0.046074	0.0588957	FALSE
Ankrd45	0	-0.47	3.34	2.8	0.307	0.78	0.000648929	0	FALSE
Prdx6	0	-0.127	7.2	0.739	0.392	0.817	0.269955	0.321472	TRUE
Tnfsf4	0	-0.808	3.36	5.1	0.148	0.773	0.00129786	0	FALSE
Tnfsf18	0	1.06	3.36	9.03	0.0579	0.773	0	0.00245399	FALSE
Fasl	0	0.261	3.4	0.325	0.707	0.949	0.00129786	0.00245399	FALSE
Suco	0	-0.0275	5.77	0.0202	0.987	0.998	0.105775	0.144785	TRUE
4930558K02Rik	0	0.648	3.38	1.92	0.364	0.805	0.000648929	0.00245399	FALSE
Pigc	0	-0.374	4.02	0.623	0.432	0.852	0.0194679	0.0196319	FALSE
Gm38304	0	-0.471	3.34	2.8	0.307	0.78	0.000648929	0	FALSE
Dnm3	0	-0.861	3.43	3.02	0.204	0.78	0.00324465	0.00122699	FALSE
Dnm3os	0	-0.465	3.47	0.682	0.505	0.888	0.00324465	0.00245399	FALSE
Mettl13	0	-0.22	4.37	0.325	0.57	0.923	0.027255	0.0269939	FALSE
Vamp4	0	-0.262	5.34	1.18	0.281	0.78	0.082414	0.0834356	FALSE
Prrc2c	0	0.0368	8.53	0.109	0.742	0.949	0.524984	0.607362	TRUE
Fmo4	0	-0.47	3.34	2.8	0.307	0.78	0.000648929	0	FALSE
Fmo1	0	-0.152	3.74	0.0887	0.767	0.949	0.00973394	0.0110429	FALSE
Fmo2	0	-0.726	4.45	2.08	0.153	0.773	0.0376379	0.0269939	FALSE
Fmo3	0	0.658	3.34	4.62	0.18	0.773	0	0.00122699	FALSE
Prrx1	0	-1.3	3.56	5.78	0.0475	0.773	0.00713822	0.00368098	FALSE
Gm26523	0	0.205	3.36	0.216	0.79	0.949	0.000648929	0.00122699	FALSE
Gorab	0	-0.153	4.05	0.125	0.725	0.949	0.0175211	0.0208589	FALSE
Kifap3	0	0.329	3.81	0.457	0.539	0.906	0.00908501	0.0159509	FALSE
Scyl3	0	-0.112	5.01	0.143	0.706	0.949	0.0609994	0.0699387	FALSE
BC055324	0	-0.206	3.8	0.161	0.698	0.949	0.0110318	0.0110429	FALSE
Mettl18	0	-0.24	3.86	0.217	0.643	0.949	0.0129786	0.0134969	FALSE
Sell	0	-0.15	6.84	0.504	0.48	0.888	0.218689	0.222086	TRUE
Selp	0	-0.587	3.48	1.24	0.352	0.805	0.00389358	0.00245399	FALSE
Gm16548	0	-0.459	3.34	2.89	0.307	0.78	0.000648929	0	FALSE
F5	0	0.988	3.4	4	0.164	0.773	0.000648929	0.00245399	FALSE
Slc19a2	0	0.268	3.77	0.265	0.61	0.94	0.00843608	0.0134969	FALSE
Ccdc181	0	-0.708	3.72	1.7	0.196	0.78	0.0103829	0.00736196	FALSE
Blzf1	0	-0.538	4.56	2.16	0.146	0.773	0.0389358	0.0380368	FALSE
Nme7	0	-0.113	4.41	0.0859	0.77	0.949	0.0324465	0.0392638	FALSE
Atp1b1	0	-0.131	6.44	0.344	0.559	0.916	0.162232	0.176687	TRUE
Dpt	0	-0.172	4.48	0.191	0.663	0.949	0.0337443	0.0368098	FALSE
Xcl1	0	1.4	3.67	4.06	0.0474	0.773	0.00129786	0.00368098	FALSE
Sft2d2	0	-0.0706	5.38	0.0817	0.776	0.949	0.0739779	0.0969325	FALSE
Tiprl	0	-0.00836	6.11	0.00255	0.96	0.996	0.142764	0.176687	TRUE
Dcaf6	0	-0.219	4.34	0.288	0.593	0.933	0.0292018	0.0319018	FALSE
Mpc2	0	0.00497	6.97	0.00104	0.974	0.996	0.245295	0.289571	TRUE
Mpzl1	0	-0.813	3.72	2.37	0.143	0.773	0.0110318	0.00613497	FALSE
Rcsd1	0	-0.0568	7.56	0.194	0.661	0.949	0.358858	0.411043	TRUE
Creg1	0	0.276	5.58	1.57	0.215	0.78	0.0850097	0.106748	TRUE
Cd247	0	-1.49	3.6	6.86	0.0202	0.773	0.00713822	0.00245399	FALSE
Pou2f1	0	-0.067	5.9	0.0945	0.759	0.949	0.122648	0.144785	TRUE
Gm15853	0	0.298	3.4	0.341	0.707	0.949	0.00129786	0.00245399	FALSE
Tada1	0	-0.647	5.2	6.05	0.0161	0.773	0.0791694	0.0662577	FALSE
Pogk	0	-0.558	3.96	1.48	0.228	0.78	0.0168722	0.0159509	FALSE
Fam78b	0	-1.07	3.46	4.12	0.127	0.773	0.00389358	0.00122699	FALSE
Uck2	0	-0.313	5.2	1.12	0.293	0.78	0.0597015	0.0662577	FALSE
Tmco1	0	0.222	6.09	1.44	0.234	0.78	0.125892	0.177914	TRUE
Aldh9a1	0	0.132	5.4	0.334	0.565	0.92	0.0778715	0.0932515	FALSE
Mgst3	0	-0.226	4.54	0.38	0.539	0.906	0.0376379	0.0368098	FALSE
Pbx1	0	-0.171	4.27	0.19	0.664	0.949	0.0259572	0.0282209	FALSE
Nuf2	0	1.1	4.12	5.61	0.0203	0.773	0.0110318	0.0306748	FALSE
Rgs5	0	-0.23	3.38	0.207	0.793	0.949	0.00129786	0.00122699	FALSE
Rgs4	0	-0.491	3.34	2.46	0.307	0.78	0.000648929	0	FALSE
Hsd17b7	0	0.541	4.05	1.34	0.25	0.78	0.0136275	0.0257669	FALSE
3110045C21Rik	0	-0.165	3.38	0.143	0.793	0.949	0.00129786	0.00122699	FALSE
Ddr2	0	0.541	3.64	1.09	0.309	0.783	0.00519143	0.0110429	FALSE
Uap1	0	-0.41	4.64	1.4	0.241	0.78	0.0421804	0.0441718	FALSE
Uhmk1	0	-0.295	5.75	1.98	0.163	0.773	0.120052	0.12638	TRUE
4930500M09Rik	0	0.665	3.34	4.46	0.18	0.773	0	0.00122699	FALSE
Sh2d1b1	0	1.26	3.47	6.86	0.0488	0.773	0.00129786	0.00736196	FALSE
Gm7694	0	0.188	3.36	0.193	0.79	0.949	0.000648929	0.00122699	FALSE
Nos1ap	0	-0.16	3.38	0.137	0.793	0.949	0.00129786	0.00122699	FALSE
Olfml2b	0	0.023	3.64	0.00183	0.967	0.996	0.00584036	0.00981595	FALSE
Atf6	0	-0.0586	6.05	0.104	0.748	0.949	0.135626	0.174233	TRUE
Dusp12	0	-0.0503	4.82	0.0267	0.871	0.972	0.0467229	0.0552147	FALSE
Gm26620	0	0.0916	3.46	0.0265	0.907	0.981	0.00259572	0.00368098	FALSE
Fcrlb	0	1.41	3.38	11.3	0.0202	0.773	0	0.00368098	FALSE
Fcrla	0	-0.0497	8.54	0.192	0.662	0.949	0.564568	0.622086	TRUE
Fcgr2b	0	-0.000839	6.04	3.04e-05	0.996	0.999	0.131084	0.173006	TRUE
Fcgr4	0	1.21	3.42	7.06	0.0721	0.773	0.000648929	0.00490798	FALSE
Fcgr3	0	-0.363	3.63	0.43	0.648	0.949	0.00713822	0.00736196	FALSE
Cfap126	0	-0.476	3.56	0.71	0.459	0.875	0.00519143	0.00368098	FALSE
Sdhc	0	-0.106	5.58	0.239	0.626	0.949	0.0889033	0.109202	TRUE
Mpz	0	-0.464	3.4	0.894	0.51	0.888	0.00194679	0.00122699	FALSE
Pcp4l1	0	1.7	3.4	14.1	0.00732	0.773	0	0.00368098	FALSE
Nr1i3	0	-0.484	3.34	2.63	0.307	0.78	0.000648929	0	FALSE
Tomm40l	0	0.56	3.96	1.53	0.219	0.78	0.0123297	0.0233129	FALSE
Apoa2	0	1.05	3.36	8.34	0.0579	0.773	0	0.00122699	FALSE
Fcer1g	0	0.283	5.12	0.839	0.362	0.805	0.0499676	0.0601227	FALSE
Ndufs2	0	0.0865	6.94	0.372	0.544	0.91	0.217391	0.294479	TRUE
Adamts4	0	-0.841	3.36	4.6	0.148	0.773	0.00129786	0	FALSE
B4galt3	0	-0.361	5.05	1.42	0.237	0.78	0.0668397	0.0638037	FALSE
Ppox	0	-0.286	4.45	0.558	0.457	0.875	0.0343933	0.0355828	FALSE
Usp21	0	-0.816	4.2	3.77	0.0559	0.773	0.0266061	0.0196319	FALSE
Ufc1	0	0.236	6.9	2.57	0.113	0.773	0.216093	0.307975	TRUE
Gm20045	0	0.643	3.73	1.34	0.25	0.78	0.00648929	0.0122699	FALSE
Dedd	0	0.228	4.73	0.523	0.472	0.886	0.0408825	0.0601227	FALSE
Nit1	0	0.106	5.15	0.164	0.687	0.949	0.0635951	0.0834356	FALSE
Pfdn2	0	-0.0529	7.09	0.132	0.717	0.949	0.273199	0.330061	TRUE
Klhdc9	0	-0.472	3.34	2.79	0.307	0.78	0.000648929	0	FALSE
Nectin4	0	0.283	3.43	0.349	0.645	0.949	0.00194679	0.00245399	FALSE
Arhgap30	0	-0.0145	8.36	0.0119	0.913	0.983	0.547696	0.62454	TRUE
Usf1	0	-0.163	5.96	0.67	0.416	0.838	0.134977	0.160736	TRUE
Tstd1	0	-0.244	3.5	0.227	0.649	0.949	0.00389358	0.00613497	FALSE
F11r	0	-0.144	3.62	0.0756	0.794	0.949	0.00648929	0.00736196	FALSE
B930036N10Rik	0	0.427	4.78	1.59	0.211	0.78	0.03634	0.0625767	FALSE
Alyref2	0	-0.508	5.09	3.33	0.072	0.773	0.0687865	0.0625767	FALSE
Itln1	0	1.06	3.36	9.03	0.0579	0.773	0	0.00245399	FALSE
Cd244	0	-0.156	3.74	0.0962	0.757	0.949	0.00908501	0.00981595	FALSE
Ly9	0	-0.245	5.76	1.6	0.21	0.78	0.115509	0.130061	TRUE
Slamf7	0	-0.329	5.62	1.94	0.168	0.773	0.0947437	0.103067	TRUE
Gm37787	0	1.12	3.36	7.79	0.0579	0.773	0	0.00245399	FALSE
Cd48	0	-0.087	7.12	0.302	0.584	0.933	0.267359	0.303067	TRUE
Slamf1	0	0.18	3.87	0.16	0.69	0.949	0.0116807	0.0184049	FALSE
Cd84	0	-0.23	5.76	1.14	0.288	0.78	0.115509	0.123926	TRUE
Gm10521	0	-0.423	3.51	0.651	0.483	0.888	0.0045425	0.00368098	FALSE
Gm37065	0	0.295	4.56	0.627	0.431	0.851	0.0304997	0.0490798	FALSE
Slamf6	0	-0.145	6.92	0.909	0.343	0.805	0.234912	0.26135	TRUE
Vangl2	0	-0.309	4.81	0.888	0.349	0.805	0.0512654	0.0527607	FALSE
Ncstn	0	0.0204	5.09	0.00496	0.944	0.993	0.0616483	0.0822086	FALSE
Copa	0	0.101	6.6	0.404	0.527	0.897	0.19987	0.24908	TRUE
Gm37756	0	-0.834	3.36	4.77	0.148	0.773	0.00129786	0	FALSE
Pex19	0	-0.448	5.15	3.1	0.082	0.773	0.0739779	0.0736196	FALSE
Dcaf8	0	0.0926	6.8	0.376	0.542	0.908	0.227125	0.287117	TRUE
Pea15a	0	-0.548	3.91	1.32	0.257	0.78	0.0155743	0.0134969	FALSE
Igsf8	0	-0.497	4.5	1.79	0.185	0.78	0.03634	0.0319018	FALSE
Atp1a2	0	-0.64	3.66	1.47	0.254	0.78	0.00843608	0.00613497	FALSE
Pigm	0	-0.413	4.78	1.58	0.213	0.78	0.0506165	0.0515337	FALSE
Slamf9	0	-0.27	3.87	0.313	0.611	0.94	0.0129786	0.0134969	FALSE
Igsf9	0	-0.611	3.47	1.43	0.352	0.805	0.00389358	0.00245399	FALSE
Tagln2	0	-0.0949	8.89	0.446	0.506	0.888	0.451655	0.476074	TRUE
Cfap45	0	-0.0967	3.57	0.0319	0.87	0.971	0.00519143	0.00613497	FALSE
Dusp23	0	0.0374	3.71	0.00432	0.983	0.997	0.00778715	0.00981595	FALSE
Fcer1a	0	-0.453	3.34	2.93	0.307	0.78	0.000648929	0	FALSE
Aim2	0	-0.172	5.52	0.627	0.431	0.851	0.0895522	0.100613	TRUE
Ifi206	0	-0.384	4.34	0.958	0.331	0.795	0.0266061	0.0294479	FALSE
Ifi214	0	-0.549	4.38	1.7	0.196	0.78	0.0311486	0.0269939	FALSE
Ifi213	0	0.873	3.93	3.61	0.0726	0.773	0.00973394	0.0208589	FALSE
Ifi209	0	-0.000525	6.21	2.28e-05	0.996	0.999	0.147307	0.174233	TRUE
Ifi208	0	-0.954	3.44	3.32	0.204	0.78	0.00324465	0.00122699	FALSE
Ifi207	0	-0.0132	3.48	0.00795	0.929	0.99	0.00324465	0.00245399	FALSE
Ifi204	0	-0.478	3.34	2.73	0.307	0.78	0.000648929	0	FALSE
Mndal	0	-0.235	7.92	3.41	0.0684	0.773	0.425049	0.439264	TRUE
Ifi211	0	0.141	3.36	0.18	0.79	0.949	0.000648929	0.00122699	FALSE
Ifi203	0	-0.0689	7.38	0.201	0.655	0.949	0.302401	0.342331	TRUE
Ifi205	0	-0.485	3.34	2.6	0.307	0.78	0.000648929	0	FALSE
Spta1	0	-0.486	3.34	2.59	0.307	0.78	0.000648929	0	FALSE
Fmn2	0	-1.13	3.46	4.98	0.127	0.773	0.00389358	0.00122699	FALSE
Grem2	0	-0.22	3.38	0.207	0.793	0.949	0.00129786	0.00122699	FALSE
Fh1	0	-0.0437	6.41	0.0533	0.818	0.956	0.161583	0.191411	TRUE
Kmo	0	-0.164	5.65	0.484	0.489	0.888	0.0947437	0.116564	TRUE
Opn3	0	0.215	3.63	0.14	0.804	0.952	0.00584036	0.00858896	FALSE
Chml	0	-0.471	4.39	1.56	0.215	0.78	0.0337443	0.0319018	FALSE
Exo1	0	-0.00673	4.01	3.85e-06	0.998	0.999	0.0123297	0.0171779	FALSE
Rbm8a2	0	-0.206	3.63	0.117	0.794	0.949	0.00648929	0.00736196	FALSE
Cep170	0	-0.246	6.11	1.69	0.198	0.78	0.152498	0.166871	TRUE
Sdccag8	0	0.167	4.81	0.307	0.581	0.931	0.0395847	0.0638037	FALSE
Akt3	0	-0.122	4.73	0.167	0.684	0.949	0.0441272	0.0515337	FALSE
Gm26801	0	-0.169	3.38	0.153	0.793	0.949	0.00129786	0.00122699	FALSE
Zbtb18	0	-0.133	6.1	0.375	0.542	0.908	0.155094	0.17546	TRUE
Gm37306	0	-0.145	3.38	0.138	0.793	0.949	0.00129786	0.00122699	FALSE
Adss	0	0.0259	6.7	0.0288	0.866	0.971	0.188838	0.251534	TRUE
Desi2	0	-0.188	5.98	0.928	0.338	0.803	0.138222	0.147239	TRUE
B230369F24Rik	0	1.31	3.58	7.06	0.02	0.773	0.00259572	0.0122699	FALSE
Cox20	0	-0.369	6.21	4.24	0.0429	0.773	0.156392	0.159509	TRUE
Hnrnpu	0	-0.0261	8.67	0.053	0.819	0.956	0.571707	0.609816	TRUE
Efcab2	0	0.441	4.38	1.56	0.215	0.78	0.0253082	0.0429448	FALSE
Kif26b	0	-0.453	3.34	2.93	0.307	0.78	0.000648929	0	FALSE
Smyd3	0	-0.193	4.6	0.344	0.559	0.916	0.0389358	0.0429448	FALSE
Tfb2m	0	0.236	5.22	0.854	0.358	0.805	0.0655419	0.0981595	FALSE
Cnst	0	0.165	4.45	0.205	0.652	0.949	0.0292018	0.0441718	FALSE
Sccpdh	0	-0.366	3.88	0.624	0.432	0.852	0.0142764	0.0134969	FALSE
Ahctf1	0	0.176	6.71	1.26	0.265	0.78	0.195328	0.256442	TRUE
Cdc42bpa	0	0.208	3.99	0.226	0.636	0.949	0.0142764	0.0233129	FALSE
Coq8a	0	0.0701	5.82	0.0965	0.757	0.949	0.108371	0.141104	TRUE
Gm37336	0	-0.453	3.34	2.93	0.307	0.78	0.000648929	0	FALSE
Psen2	0	-0.106	5.65	0.263	0.61	0.94	0.10318	0.120245	TRUE
Itpkb	0	-0.233	6.05	1.2	0.276	0.78	0.142764	0.159509	TRUE
Stum	0	-0.181	3.37	0.177	0.793	0.949	0.00129786	0.00122699	FALSE
Parp1	0	0.171	7.41	1.83	0.18	0.774	0.303699	0.380368	TRUE
Lin9	0	0.037	4.83	0.0135	0.908	0.981	0.045425	0.0515337	FALSE
Acbd3	0	-0.17	6.58	1.21	0.274	0.78	0.195977	0.238037	TRUE
H3f3a	0	-0.0184	11.7	0.0303	0.862	0.97	0.992213	0.996319	TRUE
Gm17275	0	0.537	3.75	1.24	0.268	0.78	0.00778715	0.0159509	FALSE
H3f3aos	0	0.83	3.56	2.26	0.219	0.78	0.00324465	0.00858896	FALSE
Sde2	0	-0.0933	6.45	0.236	0.629	0.949	0.170019	0.209816	TRUE
Pycr2	0	-0.0358	5.55	0.0219	0.883	0.975	0.0869565	0.115337	TRUE
Lefty1	0	0.649	3.42	1.45	0.385	0.81	0.00129786	0.00368098	FALSE
Tmem63a	0	-0.284	4.5	0.669	0.416	0.838	0.0376379	0.0380368	FALSE
Ephx1	0	0.21	5.6	0.839	0.363	0.805	0.0863076	0.12638	TRUE
Nvl	0	-0.226	5.41	1.09	0.301	0.78	0.0876055	0.0957055	FALSE
Cnih4	0	0.0714	6.02	0.164	0.687	0.949	0.118105	0.16319	TRUE
Wdr26	0	-0.101	7.68	0.573	0.451	0.871	0.383517	0.434356	TRUE
A430110L20Rik	0	-0.82	3.36	4.82	0.148	0.773	0.00129786	0	FALSE
Dnah14	0	0.559	3.38	1.98	0.364	0.805	0.000648929	0.00245399	FALSE
Lbr	0	-0.0603	7.3	0.208	0.649	0.949	0.306944	0.353374	TRUE
Gm5533	0	-0.197	3.44	0.192	0.711	0.949	0.00259572	0.00245399	FALSE
Enah	0	0.649	3.83	1.8	0.231	0.78	0.00908501	0.0184049	FALSE
Srp9	0	0.0387	8.28	0.117	0.733	0.949	0.500324	0.586503	TRUE
Degs1	0	-0.0532	6.47	0.104	0.748	0.949	0.184945	0.245399	TRUE
1700047M11Rik	0	0.626	3.34	5.02	0.18	0.773	0	0.00122699	FALSE
Fbxo28	0	-0.078	4.88	0.068	0.795	0.949	0.0506165	0.0564417	FALSE
Trp53bp2	0	-0.0908	4.53	0.0672	0.796	0.949	0.03634	0.0429448	FALSE
Capn2	0	-0.192	4.63	0.317	0.575	0.926	0.0415315	0.0478528	FALSE
Susd4	0	1.63	3.39	15.2	0.00732	0.773	0	0.00490798	FALSE
Disp1	0	-0.735	3.82	2.24	0.141	0.773	0.0136275	0.00858896	FALSE
Brox	0	-0.122	5.67	0.274	0.602	0.934	0.105775	0.121472	TRUE
Aida	0	-0.203	6.13	1.21	0.274	0.78	0.147956	0.164417	TRUE
Mia3	0	-0.3	6.1	2.8	0.0981	0.773	0.158988	0.174233	TRUE
Taf1a	0	-0.621	4.26	2.39	0.126	0.773	0.0285529	0.0208589	FALSE
Gm37986	0	-1.56	3.42	9.93	0.0223	0.773	0.00324465	0	FALSE
Gm33973	0	0.658	3.34	4.63	0.18	0.773	0	0.00122699	FALSE
Dusp10	0	-0.444	5.53	3.89	0.0522	0.773	0.0979883	0.0944785	FALSE
1700056E22Rik	0	-0.417	3.88	0.706	0.403	0.827	0.0149254	0.0122699	FALSE
Gm37800	0	0.655	3.34	4.68	0.18	0.773	0	0.00122699	FALSE
Hlx	0	-0.555	3.75	1.07	0.303	0.78	0.0110318	0.00858896	FALSE
Gm34342	0	0.551	3.5	1.1	0.369	0.807	0.00259572	0.00613497	FALSE
2002-03-01	0	-0.043	7.19	0.108	0.743	0.949	0.286827	0.344785	TRUE
C130074G19Rik	0	-0.432	3.46	0.694	0.505	0.888	0.00324465	0.00245399	FALSE
Mark1	0	-1.99	3.47	14.4	0.00384	0.773	0.00519143	0	FALSE
Rab3gap2	0	-0.473	4.82	2.16	0.145	0.773	0.0545101	0.0515337	FALSE
Iars2	0	-0.181	5.1	0.417	0.52	0.893	0.0713822	0.0773006	FALSE
Bpnt1	0	0.102	4.6	0.0925	0.762	0.949	0.036989	0.0478528	FALSE
4930532G15Rik	0	0.407	3.61	0.689	0.452	0.871	0.00519143	0.00981595	FALSE
Eprs	0	0.249	6.95	2.51	0.117	0.773	0.198572	0.274847	TRUE
Lyplal1	0	1.01	3.59	3.47	0.0754	0.773	0.00324465	0.0122699	FALSE
Tgfb2	0	-0.176	3.79	0.129	0.721	0.949	0.0110318	0.0110429	FALSE
Rrp15	0	0.273	5.94	1.68	0.198	0.78	0.0999351	0.160736	TRUE
A430105J06Rik	0	0.139	3.49	0.0716	0.819	0.956	0.00324465	0.00490798	FALSE
Spata17	0	0.659	3.34	4.61	0.18	0.773	0	0.00122699	FALSE
Gpatch2	0	0.317	5.18	1.8	0.183	0.78	0.0609994	0.0944785	FALSE
Gm38155	0	-1.13	3.38	5.37	0.0767	0.773	0.00194679	0	FALSE
Esrrg	0	0.626	3.34	5.02	0.18	0.773	0	0.00122699	FALSE
Kctd3	0	-0.303	5.43	1.37	0.246	0.78	0.092148	0.0969325	FALSE
Kcnk2	0	0.597	3.46	1.16	0.381	0.81	0.00194679	0.00368098	FALSE
Cenpf	0	1.21	6.38	8.12	0.00559	0.773	0.0311486	0.0515337	FALSE
Ptpn14	0	-0.226	3.79	0.197	0.698	0.949	0.0103829	0.0122699	FALSE
Gm37422	0	-0.484	3.34	2.63	0.307	0.78	0.000648929	0	FALSE
Smyd2	0	-0.26	4.22	0.386	0.536	0.904	0.0207657	0.0282209	FALSE
Prox1	0	0.855	3.55	2.56	0.219	0.78	0.00259572	0.00858896	FALSE
Rps6kc1	0	0.191	3.53	0.141	0.749	0.949	0.00324465	0.00613497	FALSE
Angel2	0	-0.207	6.42	1.58	0.213	0.78	0.187541	0.191411	TRUE
Flvcr1	0	0.445	4.18	1.16	0.285	0.78	0.0194679	0.0343558	FALSE
Tatdn3	0	-0.531	4.03	1.53	0.22	0.78	0.0194679	0.0171779	FALSE
Nsl1	0	-0.492	3.73	0.836	0.39	0.815	0.00973394	0.00736196	FALSE
Batf3	0	0.275	3.41	0.274	0.707	0.949	0.00129786	0.00122699	FALSE
Fam71a	0	0.637	3.38	2.1	0.364	0.805	0.000648929	0.00245399	FALSE
Atf3	0	0.363	6.52	1.99	0.162	0.773	0.10318	0.143558	TRUE
D730003I15Rik	0	-0.189	4.38	0.258	0.613	0.941	0.0304997	0.0331288	FALSE
Gm37168	0	0.171	3.36	0.174	0.79	0.949	0.000648929	0.00122699	FALSE
Nenf	0	0.162	5.64	0.586	0.446	0.865	0.0908501	0.137423	TRUE
Tmem206	0	-0.482	4.93	2.41	0.125	0.773	0.0597015	0.0588957	FALSE
Ppp2r5a	0	-0.0216	7.17	0.0219	0.883	0.975	0.297859	0.347239	TRUE
Gm32200	0	-0.68	3.42	1.83	0.324	0.786	0.00194679	0.00122699	FALSE
Dtl	0	0.236	5.48	0.786	0.378	0.81	0.0525633	0.0846626	FALSE
Ints7	0	-0.289	5.76	2.17	0.176	0.773	0.117456	0.12638	TRUE
Lpgat1	0	-0.0259	6.79	0.0232	0.879	0.974	0.239455	0.257669	TRUE
Gm38037	0	-0.309	3.44	0.311	0.711	0.949	0.00259572	0.00245399	FALSE
Nek2	0	-0.054	4.49	0.0183	0.893	0.979	0.0240104	0.0319018	FALSE
1700034H15Rik	0	-1.09	3.38	7.01	0.0767	0.773	0.00194679	0	FALSE
Slc30a1	0	-0.107	4.31	0.0687	0.794	0.949	0.027904	0.0319018	FALSE
Gm26670	0	0.754	3.65	2.38	0.131	0.773	0.00519143	0.0134969	FALSE
Traf5	0	-0.207	6.31	1.48	0.227	0.78	0.165477	0.191411	TRUE
Gm26879	0	0.279	3.44	0.367	0.645	0.949	0.00194679	0.00368098	FALSE
Rcor3	0	-0.709	4.3	3.36	0.0705	0.773	0.0311486	0.0220859	FALSE
Gm10516	0	0.159	3.36	0.189	0.79	0.949	0.000648929	0.00122699	FALSE
Hhat	0	-1.75	3.74	10.2	0.00235	0.773	0.0116807	0.00490798	FALSE
Sertad4	0	-0.0558	3.48	0.0204	0.887	0.978	0.00324465	0.00368098	FALSE
Syt14	0	-0.459	3.34	2.89	0.307	0.78	0.000648929	0	FALSE
Diexf	0	0.197	4.75	0.427	0.516	0.89	0.0402336	0.0601227	FALSE
Irf6	0	-0.0145	3.42	0.00132	0.975	0.996	0.00194679	0.00245399	FALSE
A130010J15Rik	0	-0.089	4.04	0.0409	0.84	0.965	0.0162232	0.0208589	FALSE
Traf3ip3	0	-0.234	6.86	2.51	0.117	0.773	0.247242	0.258896	TRUE
4930570N18Rik	0	0.921	3.77	3.57	0.0811	0.773	0.00713822	0.0184049	FALSE
Lamb3	0	-0.153	5.24	0.342	0.56	0.917	0.0746269	0.0834356	FALSE
Hsd11b1	0	0.105	4.21	0.0639	0.801	0.952	0.0220636	0.0294479	FALSE
G0s2	0	-0.331	4.33	0.65	0.422	0.845	0.027904	0.0306748	FALSE
Camk1g	0	-0.288	3.44	0.296	0.711	0.949	0.00259572	0.00245399	FALSE
4631405K08Rik	0	-0.485	3.34	2.61	0.307	0.78	0.000648929	0	FALSE
Plxna2	0	0.803	3.59	2.21	0.215	0.78	0.00389358	0.00981595	FALSE
Cd34	0	-0.478	4.52	1.71	0.195	0.78	0.0382868	0.0355828	FALSE
Gm16897	0	-0.491	3.34	2.46	0.307	0.78	0.000648929	0	FALSE
Gm32250	0	-0.471	3.34	2.8	0.307	0.78	0.000648929	0	FALSE
Cd46	0	0.271	3.67	0.251	0.696	0.949	0.00713822	0.0110429	FALSE
Cr1l	0	-0.152	6.68	0.777	0.381	0.81	0.221285	0.244172	TRUE
Cr2	0	-0.0424	4.65	0.0129	0.91	0.981	0.0402336	0.0466258	FALSE
Fam171a1	0	0.545	3.67	1.05	0.308	0.782	0.00584036	0.0122699	FALSE
Nmt2	0	-0.246	5.1	0.835	0.364	0.805	0.064244	0.0736196	FALSE
Rpp38	0	0.0597	3.67	0.0146	0.904	0.981	0.00713822	0.00981595	FALSE
Meig1	0	-0.67	3.42	1.78	0.324	0.786	0.00194679	0.00122699	FALSE
Dclre1c	0	-0.406	5.53	2.8	0.098	0.773	0.092148	0.0907975	FALSE
Suv39h2	0	-0.355	4.14	0.656	0.421	0.842	0.0214147	0.0208589	FALSE
Hspa14	0	0.256	6.32	2.28	0.135	0.773	0.141467	0.211043	TRUE
Gm45902	0	0.138	4.34	0.123	0.727	0.949	0.0259572	0.0368098	FALSE
Cdnf	0	-0.459	3.34	2.89	0.307	0.78	0.000648929	0	FALSE
Fam107b	0	-0.146	8.17	0.875	0.353	0.805	0.535367	0.558282	TRUE
Frmd4a	0	0.675	3.78	1.81	0.182	0.778	0.00713822	0.0171779	FALSE
Gm13179	0	0.663	3.34	4.51	0.18	0.773	0	0.00122699	FALSE
Prpf18	0	-0.262	5.48	1.45	0.232	0.78	0.0947437	0.10184	TRUE
Bend7	0	-0.711	3.56	1.45	0.254	0.78	0.00584036	0.00368098	FALSE
Sephs1	0	-0.254	4.63	0.544	0.463	0.878	0.0395847	0.0417178	FALSE
Phyh	0	0.327	4.72	1.15	0.286	0.78	0.0395847	0.0638037	FALSE
Mcm10	0	-0.253	4.22	0.281	0.598	0.934	0.0142764	0.0220859	FALSE
Optn	0	0.357	4.01	0.507	0.479	0.888	0.0123297	0.0220859	FALSE
Gm26776	0	0.655	3.34	4.68	0.18	0.773	0	0.00122699	FALSE
Ccdc3	0	0.663	3.38	2	0.364	0.805	0.000648929	0.00245399	FALSE
Camk1d	0	-0.204	5.24	0.581	0.448	0.867	0.0804672	0.0846626	FALSE
Cdc123	0	-0.131	5.85	0.416	0.521	0.893	0.107722	0.146012	TRUE
Nudt5	0	0.0348	5.87	0.0258	0.873	0.973	0.0953926	0.133742	TRUE
Gm13199	0	-0.732	3.49	1.98	0.241	0.78	0.0045425	0.00245399	FALSE
Sec61a2	0	-0.1	4.92	0.129	0.721	0.949	0.0532122	0.0662577	FALSE
Dhtkd1	0	-0.459	3.34	2.89	0.307	0.78	0.000648929	0	FALSE
Upf2	0	-0.222	6.28	1.75	0.189	0.78	0.168073	0.18773	TRUE
Echdc3	0	0.0253	3.77	0.00113	0.973	0.996	0.00908501	0.0110429	FALSE
Gm13383	0	-0.0346	3.69	0.00448	0.95	0.994	0.00713822	0.00858896	FALSE
Usp6nl	0	-0.246	5.41	1.09	0.299	0.78	0.0902012	0.0907975	FALSE
Celf2	0	-0.176	8.13	2.18	0.144	0.773	0.467878	0.483436	TRUE
Gata3	0	0.586	3.49	1.36	0.369	0.807	0.00259572	0.00613497	FALSE
Taf3	0	-0.117	5.65	0.295	0.588	0.933	0.0979883	0.119018	TRUE
Atp5c1	0	0.0735	8.52	0.33	0.567	0.921	0.467229	0.573006	TRUE
Kin	0	-0.141	5.95	0.606	0.439	0.857	0.129137	0.144785	TRUE
Itih5	0	-0.0247	3.95	0.00187	0.966	0.996	0.0142764	0.0196319	FALSE
Sfmbt2	0	0.29	3.4	0.297	0.707	0.949	0.00129786	0.00245399	FALSE
Prkcq	0	-0.176	3.69	0.105	0.808	0.954	0.00584036	0.00981595	FALSE
Pfkfb3	0	-0.143	4.68	0.153	0.696	0.949	0.0428293	0.0527607	FALSE
Gm10851	0	-0.472	3.34	2.79	0.307	0.78	0.000648929	0	FALSE
Rbm17	0	0.053	6.75	0.121	0.729	0.949	0.200519	0.256442	TRUE
Il2ra	0	-0.799	3.49	2.52	0.241	0.78	0.00389358	0.00245399	FALSE
Il15ra	0	0.538	3.61	0.95	0.333	0.797	0.0045425	0.00858896	FALSE
Fbxo18	0	0.0825	4.51	0.0505	0.823	0.958	0.0330954	0.0453988	FALSE
Ankrd16	0	-0.385	5.16	1.86	0.177	0.773	0.073329	0.0785276	FALSE
Itga8	0	0.641	3.74	1.52	0.267	0.78	0.00713822	0.0147239	FALSE
Mindy3	0	-0.373	5.32	2.26	0.137	0.773	0.0830629	0.0846626	FALSE
Pter	0	0.571	3.49	1.29	0.369	0.807	0.00194679	0.00490798	FALSE
Rsu1	0	-0.0224	5.33	0.00758	0.931	0.99	0.0772226	0.0981595	FALSE
Trdmt1	0	0.36	3.95	0.709	0.405	0.829	0.0129786	0.0220859	FALSE
Vim	0	0.0476	9.67	0.127	0.722	0.949	0.617781	0.640491	TRUE
St8sia6	0	-0.65	4.99	4.27	0.0422	0.773	0.0486697	0.0453988	FALSE
Hacd1	0	-0.0995	4.08	0.0456	0.831	0.962	0.0175211	0.0208589	FALSE
Stam	0	0.0792	4.44	0.0546	0.816	0.956	0.0292018	0.0417178	FALSE
Mrc1	0	0.000402	3.75	4.27e-05	0.995	0.999	0.00973394	0.0122699	FALSE
Cacnb2	0	-0.816	3.78	2.55	0.143	0.773	0.0123297	0.00858896	FALSE
Gm10848	0	0.156	3.36	0.199	0.79	0.949	0.000648929	0.00122699	FALSE
Gm13269	0	-0.212	3.38	0.2	0.793	0.949	0.00129786	0.00122699	FALSE
Nsun6	0	-0.299	4.36	0.595	0.443	0.861	0.0304997	0.0306748	FALSE
Arl5b	0	-0.263	5.86	1.89	0.173	0.773	0.119403	0.119018	TRUE
Plxdc2	0	-0.575	4.16	1.54	0.218	0.78	0.0220636	0.0208589	FALSE
Nebl	0	0.338	4.55	0.802	0.373	0.81	0.0253082	0.0441718	FALSE
A930004D18Rik	0	-0.84	3.36	4.61	0.148	0.773	0.00129786	0	FALSE
Mllt10	0	-0.211	6.67	1.73	0.192	0.78	0.221285	0.242945	TRUE
Dnajc1	0	-0.207	5.91	1.12	0.293	0.78	0.121999	0.134969	TRUE
Commd3	0	0.0539	6.65	0.127	0.722	0.949	0.19403	0.256442	TRUE
Bmi1	0	-0.348	5.05	1.49	0.226	0.78	0.0674886	0.0650307	FALSE
Pip4k2a	0	-0.0217	5.92	0.0111	0.916	0.984	0.120052	0.154601	TRUE
4930426L09Rik	0	0.647	3.34	4.81	0.18	0.773	0	0.00122699	FALSE
Armc3	0	0.445	4.22	1.3	0.257	0.78	0.0194679	0.0331288	FALSE
Msrb2	0	-0.0785	3.89	0.0279	0.868	0.971	0.0136275	0.0171779	FALSE
Otud1	0	-0.225	4.91	0.521	0.472	0.886	0.0564568	0.0625767	FALSE
Etl4	0	-0.369	4.21	0.639	0.427	0.847	0.01817	0.0196319	FALSE
Arhgap21	0	-0.136	4.38	0.113	0.737	0.949	0.0246593	0.0343558	FALSE
Enkur	0	-0.343	3.61	0.43	0.557	0.915	0.00648929	0.00613497	FALSE
Thnsl1	0	0.318	3.48	0.385	0.595	0.933	0.00259572	0.00490798	FALSE
Apbb1ip	0	0.0896	7.11	0.318	0.574	0.926	0.27904	0.339877	TRUE
Pdss1	0	-0.131	4.21	0.098	0.755	0.949	0.0214147	0.0269939	FALSE
Abi1	0	-0.0227	6.69	0.0189	0.891	0.979	0.228423	0.271166	TRUE
Acbd5	0	-0.176	6.13	0.83	0.365	0.806	0.147956	0.158282	TRUE
Mastl	0	0.0937	4.08	0.0407	0.841	0.965	0.0162232	0.0220859	FALSE
Yme1l1	0	-0.0408	6.11	0.0537	0.817	0.956	0.150552	0.17546	TRUE
Spopl	0	-0.0336	5.99	0.0286	0.866	0.971	0.136275	0.158282	TRUE
Hnmt	0	-0.471	3.34	2.8	0.307	0.78	0.000648929	0	FALSE
Il1rn	0	-0.144	3.68	0.0746	0.785	0.949	0.00778715	0.00613497	FALSE
Psd4	0	-0.0219	5.46	0.00883	0.925	0.988	0.0850097	0.117791	TRUE
Cacna1b	0	-1.11	3.38	6.61	0.0767	0.773	0.00194679	0	FALSE
Ehmt1	0	-0.123	5.68	0.415	0.521	0.893	0.105127	0.122699	TRUE
Arrdc1	0	0.19	5.78	0.963	0.329	0.793	0.101233	0.153374	TRUE
Zmynd19	0	-0.327	4.46	0.733	0.395	0.82	0.0311486	0.0306748	FALSE
Dph7	0	0.476	3.99	1.21	0.275	0.78	0.0129786	0.0233129	FALSE
Mrpl41	0	-0.175	5.92	0.764	0.385	0.81	0.12135	0.142331	TRUE
Pnpla7	0	0.227	5.28	0.843	0.361	0.805	0.0655419	0.105521	TRUE
Nsmf	0	-0.0913	3.96	0.0467	0.829	0.961	0.0155743	0.0184049	FALSE
Noxa1	0	-0.471	3.34	2.8	0.307	0.78	0.000648929	0	FALSE
Nrarp	0	0.0108	3.69	6.25e-05	0.994	0.999	0.00778715	0.00981595	FALSE
Tor4a	0	-0.569	3.7	1.08	0.302	0.78	0.00973394	0.00736196	FALSE
Nelfb	0	-0.0949	5.83	0.229	0.634	0.949	0.121999	0.142331	TRUE
Tubb4b	0	0.257	8.01	1.7	0.196	0.78	0.284231	0.377914	TRUE
Rnf208	0	0.66	3.34	4.59	0.18	0.773	0	0.00122699	FALSE
Ndor1	0	-0.286	3.69	0.304	0.601	0.934	0.00843608	0.00858896	FALSE
Tmem203	0	-0.0544	4.92	0.036	0.85	0.968	0.0538611	0.0662577	FALSE
Tprn	0	0.203	4.17	0.249	0.62	0.947	0.0194679	0.0294479	FALSE
Ssna1	0	0.0587	6.21	0.115	0.736	0.949	0.13952	0.181595	TRUE
Anapc2	0	-0.0253	5.29	0.0112	0.916	0.984	0.0759247	0.0957055	FALSE
Lrrc26	0	1.09	3.36	8.19	0.0579	0.773	0	0.00245399	FALSE
AA543186	0	-0.827	3.36	4.74	0.148	0.773	0.00129786	0	FALSE
Man1b1	0	-0.251	4.89	0.683	0.411	0.834	0.0545101	0.0564417	FALSE
Dpp7	0	0.425	3.96	0.889	0.405	0.829	0.0129786	0.0220859	FALSE
Uap1l1	0	-0.411	4.86	1.51	0.222	0.78	0.0506165	0.0539877	FALSE
Sapcd2	0	0.35	4.01	0.466	0.497	0.888	0.0103829	0.0171779	FALSE
Entpd2	0	-0.467	3.34	2.83	0.307	0.78	0.000648929	0	FALSE
Npdc1	0	-1.03	3.53	3.62	0.109	0.773	0.00584036	0.00245399	FALSE
Fut7	0	-0.459	3.34	2.89	0.307	0.78	0.000648929	0	FALSE
Abca2	0	-0.111	4.21	0.0745	0.786	0.949	0.0240104	0.0294479	FALSE
Paxx	0	-0.0827	5.87	0.174	0.677	0.949	0.127839	0.144785	TRUE
Clic3	0	-0.582	3.69	1.24	0.322	0.786	0.00843608	0.00736196	FALSE
C8g	0	-0.151	3.38	0.143	0.793	0.949	0.00129786	0.00122699	FALSE
Fbxw5	0	-0.266	4.86	0.957	0.331	0.795	0.0545101	0.0576687	FALSE
Traf2	0	-0.205	5.48	0.752	0.388	0.814	0.0869565	0.105521	TRUE
Edf1	0	0.0476	7.57	0.101	0.751	0.949	0.32122	0.415951	TRUE
Mamdc4	0	0.303	3.43	0.413	0.645	0.949	0.00194679	0.00368098	FALSE
Phpt1	0	0.312	4.81	0.963	0.329	0.793	0.0415315	0.0650307	FALSE
Rabl6	0	-0.0398	5.3	0.0266	0.871	0.972	0.0739779	0.0858896	FALSE
Fcnaos	0	-0.471	3.34	2.8	0.307	0.78	0.000648929	0	FALSE
Tmem141	0	-0.356	3.51	0.453	0.503	0.888	0.0045425	0.00368098	FALSE
Fcna	0	0.647	3.34	4.81	0.18	0.773	0	0.00122699	FALSE
A230005M16Rik	0	0.565	3.42	1.51	0.385	0.81	0.00129786	0.00368098	FALSE
Bmyc	0	0.12	6.22	0.34	0.561	0.918	0.129786	0.192638	TRUE
Camsap1	0	-0.436	4.99	2.4	0.125	0.773	0.0597015	0.0576687	FALSE
Ubac1	0	-0.121	4.98	0.168	0.683	0.949	0.0558079	0.0760736	FALSE
Nacc2	0	-1.08	3.53	4.12	0.109	0.773	0.00584036	0.00245399	FALSE
Tmem250-ps	0	-0.384	3.92	0.76	0.386	0.811	0.0155743	0.0134969	FALSE
1810012K08Rik	0	-0.491	3.34	2.46	0.307	0.78	0.000648929	0	FALSE
Qsox2	0	-0.481	3.86	0.818	0.369	0.807	0.0136275	0.0122699	FALSE
Ccdc187	0	-1.09	3.38	7.03	0.0767	0.773	0.00194679	0	FALSE
Gpsm1	0	-0.0986	3.82	0.0465	0.83	0.961	0.0116807	0.0134969	FALSE
Dnlz	0	0.000131	5.35	2.78e-05	0.996	0.999	0.073329	0.0993865	FALSE
Snapc4	0	-0.25	4.31	0.423	0.518	0.892	0.027904	0.0306748	FALSE
Gm13563	0	-0.809	3.36	5.07	0.148	0.773	0.00129786	0	FALSE
Sdccag3	0	-0.212	5.32	0.864	0.356	0.805	0.0817651	0.0944785	FALSE
Pmpca	0	0.513	5.31	5	0.0283	0.773	0.0609994	0.111656	TRUE
Inpp5e	0	-0.896	4.1	3.82	0.0543	0.773	0.0246593	0.0159509	FALSE
Sec16a	0	0.106	5.18	0.191	0.797	0.949	0.0661908	0.0920245	FALSE
Notch1	0	-0.0515	5.15	0.0309	0.861	0.97	0.0661908	0.0809816	FALSE
Egfl7	0	0.0798	4.91	0.0786	0.78	0.949	0.0486697	0.0662577	FALSE
Agpat2	0	0.346	4.25	0.706	0.403	0.827	0.0214147	0.0355828	FALSE
Fam69b	0	-0.496	3.4	1.02	0.51	0.888	0.00194679	0.00122699	FALSE
Lcn4	0	-0.471	3.34	2.8	0.307	0.78	0.000648929	0	FALSE
Surf6	0	-0.347	4.77	1.22	0.272	0.78	0.0473718	0.0490798	FALSE
Med22	0	-0.334	4.27	0.703	0.404	0.828	0.0259572	0.0269939	FALSE
Rpl7a	0	0.0607	7.81	0.202	0.655	0.949	0.35172	0.453988	TRUE
Surf1	0	-0.0591	5.28	0.0663	0.798	0.95	0.0720311	0.0834356	FALSE
Surf2	0	-0.343	5.54	2.06	0.155	0.773	0.0876055	0.103067	TRUE
Surf4	0	-0.381	5.79	3.47	0.0663	0.773	0.119403	0.119018	TRUE
Rexo4	0	0.368	5.34	2.57	0.113	0.773	0.0668397	0.107975	TRUE
Adamts13	0	-0.471	3.34	2.8	0.307	0.78	0.000648929	0	FALSE
Cacfd1	0	-0.151	5.01	0.318	0.575	0.926	0.0603504	0.0723926	FALSE
Slc2a6	0	-0.355	3.87	0.526	0.47	0.886	0.0123297	0.0134969	FALSE
Adamtsl2	0	-1.2	3.55	4.23	0.0723	0.773	0.00648929	0.00245399	FALSE
Sardh	0	-1.31	3.4	8.39	0.0409	0.773	0.00194679	0	FALSE
Vav2	0	-0.302	5.72	2.3	0.134	0.773	0.117456	0.127607	TRUE
Brd3	0	-0.257	6.01	1.37	0.246	0.78	0.140818	0.15092	TRUE
Wdr5	0	-0.246	5.11	0.927	0.339	0.804	0.064244	0.0748466	FALSE
Rxra	0	0.222	3.5	0.13	0.819	0.956	0.00324465	0.00490798	FALSE
Col5a1	0	-0.281	3.88	0.337	0.563	0.92	0.0142764	0.0147239	FALSE
Olfm1	0	-0.235	3.54	0.152	0.769	0.949	0.0045425	0.00368098	FALSE
1700007K13Rik	0	-0.833	3.36	4.5	0.148	0.773	0.00129786	0	FALSE
Mrps2	0	-0.348	4.1	0.654	0.421	0.843	0.0214147	0.0220859	FALSE
Gm10134	0	-0.453	3.34	2.93	0.307	0.78	0.000648929	0	FALSE
Ralgds	0	-0.441	4.91	2.16	0.146	0.773	0.0564568	0.0539877	FALSE
Gtf3c5	0	-0.11	3.88	0.0536	0.818	0.956	0.0136275	0.0159509	FALSE
Gfi1b	0	0.608	3.34	5.15	0.18	0.773	0	0.00122699	FALSE
Tsc1	0	-0.215	5.51	0.741	0.392	0.817	0.0960415	0.104294	TRUE
Spaca9	0	-0.678	4.04	1.96	0.165	0.773	0.0194679	0.0147239	FALSE
Ak8	0	-0.0783	3.47	0.0316	0.859	0.969	0.00324465	0.00368098	FALSE
Gtf3c4	0	0.264	4.14	0.445	0.507	0.888	0.0188189	0.0294479	FALSE
Ddx31	0	0.25	4.09	0.374	0.543	0.909	0.0168722	0.0269939	FALSE
Cfap77	0	-1.11	3.38	6.57	0.0767	0.773	0.00194679	0	FALSE
Ttf1	0	0.0111	5.42	0.0023	0.962	0.996	0.0798183	0.105521	TRUE
Setx	0	-0.218	6.26	1.4	0.24	0.78	0.162881	0.191411	TRUE
Med27	0	-0.454	4.48	1.72	0.194	0.78	0.0376379	0.0355828	FALSE
Rapgef1	0	-0.358	6.23	4.28	0.0419	0.773	0.165477	0.179141	TRUE
Trub2	0	0.501	4.63	2.41	0.125	0.773	0.0330954	0.0576687	FALSE
Coq4	0	-0.0232	4.22	0.00432	0.948	0.994	0.0233615	0.0220859	FALSE
Slc27a4	0	-0.64	3.8	1.82	0.182	0.777	0.0129786	0.00981595	FALSE
Urm1	0	-0.0817	5.64	0.184	0.721	0.949	0.100584	0.107975	TRUE
2600006K01Rik	0	0.124	3.36	0.157	0.79	0.949	0.000648929	0.00122699	FALSE
Cercam	0	-0.307	3.44	0.312	0.711	0.949	0.00259572	0.00245399	FALSE
Odf2	0	-0.0186	5.77	0.00782	0.93	0.99	0.104478	0.122699	TRUE
Gle1	0	-0.0636	5.71	0.0861	0.77	0.949	0.108371	0.12638	TRUE
Sptan1	0	-0.0432	6.5	0.0663	0.798	0.95	0.198572	0.222086	TRUE
Wdr34	0	0.027	3.86	0.00418	0.949	0.994	0.0103829	0.0159509	FALSE
Set	0	0.0353	8.95	0.0826	0.775	0.949	0.535367	0.619632	TRUE
Pkn3	0	-0.299	3.55	0.326	0.6	0.934	0.00519143	0.00490798	FALSE
Zdhhc12	0	-0.105	4.51	0.0953	0.758	0.949	0.0350422	0.0417178	FALSE
Zer1	0	-0.194	5.12	0.487	0.487	0.888	0.0700844	0.0748466	FALSE
Tbc1d13	0	0.127	4.17	0.0965	0.757	0.949	0.0207657	0.0269939	FALSE
Endog	0	0.671	4.72	4.08	0.0469	0.773	0.0330954	0.0662577	FALSE
Spout1	0	-0.76	4.51	4.41	0.0389	0.773	0.0395847	0.0306748	FALSE
Kyat1	0	-0.657	3.6	1.47	0.256	0.78	0.00713822	0.00490798	FALSE
1700084E18Rik	0	0.365	3.54	0.515	0.515	0.89	0.00389358	0.00736196	FALSE
Lrrc8a	0	-0.0195	4.66	0.00303	0.956	0.996	0.0395847	0.0552147	FALSE
Phyhd1	0	-0.809	3.36	5.07	0.148	0.773	0.00129786	0	FALSE
Dolk	0	0.148	4.32	0.137	0.712	0.949	0.0253082	0.0392638	FALSE
Nup188	0	-0.0511	4.66	0.0186	0.892	0.979	0.0376379	0.0503067	FALSE
Sh3glb2	0	0.445	5.15	2.92	0.0917	0.773	0.055159	0.0932515	FALSE
Miga2	0	0.331	3.52	0.395	0.552	0.913	0.00324465	0.00613497	FALSE
Dolpp1	0	-0.0962	4.3	0.059	0.809	0.954	0.0259572	0.0343558	FALSE
Crat	0	0.0392	4.11	0.0104	0.919	0.985	0.0188189	0.0269939	FALSE
Ptpa	0	0.127	6.13	0.565	0.534	0.902	0.13303	0.17546	TRUE
Ier5l	0	0.532	5.03	3.62	0.0607	0.773	0.0428293	0.0797546	FALSE
Cstad	0	-0.284	3.44	0.294	0.711	0.949	0.00259572	0.00245399	FALSE
Ntmt1	0	-0.437	4.8	1.72	0.194	0.78	0.0512654	0.0490798	FALSE
Asb6	0	-0.505	4.67	2.63	0.109	0.773	0.045425	0.0429448	FALSE
Prrx2	0	-0.47	3.34	2.8	0.307	0.78	0.000648929	0	FALSE
Ptges	0	0.359	3.44	0.439	0.645	0.949	0.00194679	0.00368098	FALSE
Tor1b	0	-0.21	5.09	0.569	0.453	0.871	0.0648929	0.0711656	FALSE
Tor1a	0	-0.237	5.57	1.16	0.285	0.78	0.0986372	0.112883	TRUE
BC005624	0	-0.142	6.73	0.831	0.365	0.806	0.229072	0.241718	TRUE
Usp20	0	0.175	3.97	0.14	0.709	0.949	0.0129786	0.0208589	FALSE
Fnbp1	0	0.143	6.76	0.839	0.363	0.805	0.205062	0.267485	TRUE
Gpr107	0	-0.0961	6.03	0.267	0.607	0.938	0.14536	0.164417	TRUE
Ncs1	0	-0.559	3.46	0.945	0.505	0.888	0.00324465	0.00245399	FALSE
Hmcn2	0	0.175	3.37	0.17	0.79	0.949	0.000648929	0.00122699	FALSE
Ass1	0	-0.0405	6.14	0.0238	0.878	0.974	0.0889033	0.119018	TRUE
Fubp3	0	0.169	4.55	0.296	0.588	0.933	0.0350422	0.0453988	FALSE
Exosc2	0	-0.229	4.84	0.599	0.441	0.86	0.0486697	0.0564417	FALSE
Abl1	0	-0.173	5.11	0.398	0.53	0.9	0.0681376	0.0760736	FALSE
Qrfp	0	1.24	3.52	4.72	0.0612	0.773	0.00194679	0.00613497	FALSE
Fibcd1	0	0.666	3.38	1.94	0.364	0.805	0.000648929	0.00245399	FALSE
Lamc3	0	-0.84	3.36	4.61	0.148	0.773	0.00129786	0	FALSE
Aif1l	0	-0.241	3.44	0.233	0.711	0.949	0.00259572	0.00245399	FALSE
Nup214	0	0.146	5.71	0.415	0.521	0.893	0.0973394	0.141104	TRUE
Fam78a	0	-0.477	4.27	1.29	0.26	0.78	0.0298507	0.0257669	FALSE
Prrc2b	0	-0.023	6.25	0.0162	0.899	0.981	0.160286	0.196319	TRUE
Gm13610	0	-0.826	3.36	4.9	0.148	0.773	0.00129786	0	FALSE
Pomt1	0	0.181	3.82	0.165	0.686	0.949	0.0103829	0.0159509	FALSE
Uck1	0	-0.0832	5.12	0.101	0.752	0.949	0.0622972	0.0748466	FALSE
Swi5	0	0.129	7.45	0.791	0.377	0.81	0.273848	0.357055	TRUE
Golga2	0	-0.134	4.88	0.209	0.649	0.949	0.0525633	0.0662577	FALSE
Dnm1	0	0.254	3.44	0.303	0.645	0.949	0.00194679	0.00368098	FALSE
Ciz1	0	-0.0628	5.31	0.0586	0.809	0.954	0.0739779	0.0981595	FALSE
1110008P14Rik	0	0.306	6.02	2.5	0.118	0.773	0.125892	0.193865	TRUE
Lcn2	0	-0.424	4.44	1.1	0.298	0.78	0.0337443	0.0343558	FALSE
Ptges2	0	0.289	4.19	0.473	0.494	0.888	0.0201168	0.0294479	FALSE
Slc25a25	0	-0.0402	4.94	0.0179	0.894	0.979	0.0525633	0.0687117	FALSE
Naif1	0	1.35	3.72	6.42	0.0133	0.773	0.0045425	0.0171779	FALSE
Fam102a	0	-0.156	5.14	0.333	0.566	0.92	0.0707333	0.0797546	FALSE
Dpm2	0	0.0876	5.88	0.197	0.659	0.949	0.112914	0.146012	TRUE
St6galnac4	0	0.163	5.54	0.587	0.446	0.864	0.0811162	0.104294	TRUE
St6galnac6	0	-0.383	4.06	0.747	0.39	0.815	0.0188189	0.0171779	FALSE
Ak1	0	-0.514	3.4	1.01	0.51	0.888	0.00194679	0.00122699	FALSE
Eng	0	-0.338	3.89	0.503	0.481	0.888	0.0136275	0.0134969	FALSE
Fpgs	0	0.296	4.24	0.598	0.442	0.86	0.0214147	0.0331288	FALSE
Cdk9	0	-0.107	7.24	0.625	0.431	0.851	0.310188	0.368098	TRUE
Sh2d3c	0	-0.348	5.12	1.73	0.193	0.78	0.0700844	0.0674847	FALSE
Tor2a	0	-0.0714	5.42	0.101	0.751	0.949	0.0869565	0.106748	TRUE
Ptrh1	0	0.341	3.53	0.296	0.749	0.949	0.00389358	0.00613497	FALSE
Cfap157	0	0.196	3.36	0.197	0.79	0.949	0.000648929	0.00122699	FALSE
Stxbp1	0	0.414	4.64	1.33	0.252	0.78	0.0343933	0.0539877	FALSE
Gm13523	0	0.626	3.34	5.02	0.18	0.773	0	0.00122699	FALSE
Fam129b	0	-0.421	3.7	0.609	0.488	0.888	0.00908501	0.00858896	FALSE
Lrsam1	0	0.127	3.61	0.0602	0.807	0.954	0.00584036	0.00858896	FALSE
Rpl12	0	0.00618	12	0.00472	0.945	0.993	0.98767	0.992638	TRUE
Slc2a8	0	-0.583	3.86	1.47	0.229	0.78	0.0142764	0.0110429	FALSE
Garnl3	0	1.71	3.4	13.9	0.00732	0.773	0	0.00490798	FALSE
Ralgps1	0	-0.48	4.19	1.25	0.267	0.78	0.0246593	0.0233129	FALSE
Angptl2	0	0.806	3.52	2.42	0.219	0.78	0.00259572	0.00736196	FALSE
Zbtb34	0	0.85	3.84	3.77	0.0558	0.773	0.00843608	0.0220859	FALSE
Zbtb43	0	-0.26	5	0.788	0.378	0.81	0.0609994	0.0650307	FALSE
Mvb12b	0	-0.172	3.74	0.117	0.749	0.949	0.00843608	0.0122699	FALSE
Pbx3	0	-0.449	4.2	1.07	0.305	0.78	0.0253082	0.0196319	FALSE
Mapkap1	0	0.159	5.62	0.47	0.495	0.888	0.0889033	0.117791	TRUE
Gapvd1	0	-0.0586	6.35	0.111	0.74	0.949	0.173264	0.188957	TRUE
Hspa5	0	-0.146	8.56	1.46	0.231	0.78	0.490591	0.570552	TRUE
Rabepk	0	0.104	5.04	0.163	0.687	0.949	0.0532122	0.0773006	FALSE
Fbxw2	0	0.0858	6.66	0.283	0.596	0.934	0.208306	0.277301	TRUE
Psmd5	0	-0.0693	5.02	0.0605	0.806	0.953	0.0590526	0.0699387	FALSE
Cutal	0	-0.472	3.34	2.78	0.307	0.78	0.000648929	0	FALSE
Phf19	0	0.245	3.93	0.285	0.595	0.933	0.0123297	0.0184049	FALSE
Traf1	0	0.863	4.73	4.8	0.0314	0.773	0.027255	0.0417178	FALSE
Hc	0	-0.528	3.91	1.29	0.259	0.78	0.0155743	0.0134969	FALSE
Cntrl	0	-0.0551	6.76	0.117	0.733	0.949	0.223881	0.24908	TRUE
Rab14	0	-0.167	7.7	1.53	0.219	0.78	0.402336	0.435583	TRUE
Gsn	0	0.106	5.63	0.22	0.64	0.949	0.0973394	0.123926	TRUE
Stom	0	0.214	3.8	0.208	0.65	0.949	0.00908501	0.0147239	FALSE
Ggta1	0	0.146	4.77	0.203	0.653	0.949	0.0421804	0.0625767	FALSE
Dab2ip	0	0.115	3.96	0.0684	0.816	0.956	0.0136275	0.0196319	FALSE
Ttll11	0	0.608	3.34	5.15	0.18	0.773	0	0.00122699	FALSE
9030204H09Rik	0	-0.484	3.34	2.63	0.307	0.78	0.000648929	0	FALSE
Ndufa8	0	0.171	7.04	1.47	0.23	0.78	0.231019	0.307975	TRUE
Lhx6	0	-0.484	3.34	2.63	0.307	0.78	0.000648929	0	FALSE
Rbm18	0	-0.231	5.55	1.17	0.282	0.78	0.101233	0.100613	TRUE
Mrrf	0	-0.455	4.66	1.64	0.204	0.78	0.0415315	0.0429448	FALSE
Ptgs1	0	0.398	3.68	0.552	0.556	0.915	0.00584036	0.0110429	FALSE
Pdcl	0	-0.113	5.15	0.204	0.653	0.949	0.0655419	0.0748466	FALSE
Rc3h2	0	-0.464	6.3	5.51	0.0215	0.773	0.187541	0.176687	TRUE
Zbtb6	0	-0.152	4.33	0.154	0.696	0.949	0.0292018	0.0331288	FALSE
Zbtb26	0	0.1	4.1	0.0579	0.81	0.954	0.01817	0.0257669	FALSE
Rabgap1	0	0.141	5.45	0.369	0.546	0.911	0.082414	0.111656	TRUE
Strbp	0	-0.303	7.28	4.13	0.0456	0.773	0.332901	0.337423	TRUE
Gpr21	0	-0.433	3.46	0.634	0.505	0.888	0.00324465	0.00245399	FALSE
Dennd1a	0	0.0367	5.02	0.0152	0.902	0.981	0.0577547	0.0674847	FALSE
Nek6	0	0.146	4.25	0.14	0.709	0.949	0.0207657	0.0282209	FALSE
Psmb7	0	0.186	6.83	1.47	0.229	0.78	0.214147	0.284663	TRUE
Nr6a1	0	-0.432	3.46	0.635	0.505	0.888	0.00259572	0.00245399	FALSE
Nr6a1os	0	-0.467	3.34	2.83	0.307	0.78	0.000648929	0	FALSE
Olfml2a	0	-0.49	3.52	0.788	0.483	0.888	0.0045425	0.00368098	FALSE
Gm13496	0	-0.485	3.34	2.61	0.307	0.78	0.000648929	0	FALSE
Wdr38	0	-0.515	3.4	1.08	0.51	0.888	0.00194679	0.00122699	FALSE
Rpl35	0	0.049	8.89	0.146	0.703	0.949	0.548994	0.665031	TRUE
Arpc5l	0	-0.0866	8.63	0.598	0.442	0.86	0.601557	0.641718	TRUE
Golga1	0	-0.659	4.29	2.82	0.097	0.773	0.0292018	0.0257669	FALSE
Scai	0	-0.389	5.72	2.65	0.108	0.773	0.119403	0.110429	TRUE
Ppp6c	0	0.0199	6.01	0.0116	0.915	0.983	0.133679	0.171779	TRUE
Kynu	0	-0.268	4.89	0.682	0.411	0.834	0.0493186	0.0601227	FALSE
Arhgap15	0	-0.238	7.55	1.82	0.181	0.775	0.38806	0.407362	TRUE
Gtdc1	0	-0.347	4.3	0.805	0.372	0.81	0.0285529	0.0294479	FALSE
Zeb2	0	0.117	7.28	0.673	0.415	0.837	0.289422	0.337423	TRUE
Zeb2os	0	-0.366	4.05	0.768	0.383	0.81	0.0201168	0.0196319	FALSE
Gm13470	0	0.569	3.38	2.09	0.364	0.805	0.000648929	0.00245399	FALSE
Acvr2a	0	0.094	3.82	0.046	0.831	0.961	0.0110318	0.0171779	FALSE
Orc4	0	-0.258	5.84	1.93	0.268	0.78	0.120701	0.13865	TRUE
Mbd5	0	-0.702	4.56	4.3	0.0413	0.773	0.0434783	0.0319018	FALSE
Epc2	0	-0.0594	6.34	0.129	0.721	0.949	0.17586	0.213497	TRUE
Mmadhc	0	-0.161	5.37	0.405	0.526	0.896	0.0817651	0.0883436	FALSE
Rnd3	0	0.156	3.56	0.0427	0.945	0.993	0.0045425	0.00122699	FALSE
Rbm43	0	-0.138	4.99	0.238	0.627	0.949	0.0545101	0.0687117	FALSE
Nmi	0	-0.134	5.68	0.408	0.525	0.895	0.105775	0.125153	TRUE
Tnfaip6	0	-0.0142	3.42	0.00133	0.975	0.996	0.00194679	0.00245399	FALSE
Rif1	0	-0.0182	6.28	0.0103	0.919	0.985	0.14536	0.181595	TRUE
Neb	0	-1.63	3.53	8.71	0.0185	0.773	0.00648929	0.00122699	FALSE
Arl5a	0	-0.101	5.28	0.182	0.671	0.949	0.0759247	0.0871166	FALSE
Cacnb4	0	-0.793	3.55	2.13	0.254	0.78	0.00584036	0.00368098	FALSE
Stam2	0	-0.271	4.93	0.883	0.35	0.805	0.0532122	0.0588957	FALSE
Fmnl2	0	-0.0681	3.58	0.0162	0.899	0.981	0.00389358	0.00613497	FALSE
Prpf40a	0	0.0185	7.47	0.0189	0.891	0.979	0.301752	0.337423	TRUE
Arl6ip6	0	-0.122	5.37	0.238	0.627	0.949	0.0811162	0.0969325	FALSE
Rprm	0	-1.55	3.42	9.68	0.0223	0.773	0.00324465	0	FALSE
Kcnj3	0	-0.467	3.34	2.83	0.307	0.78	0.000648929	0	FALSE
Nr4a2	0	0.132	5.28	0.281	0.598	0.934	0.0519143	0.0711656	FALSE
Gpd2	0	-0.152	5.94	0.647	0.424	0.846	0.129137	0.13865	TRUE
Cytip	0	-0.0547	8.84	0.241	0.625	0.949	0.644387	0.695706	TRUE
Gm13546	0	0.28	3.43	0.364	0.645	0.949	0.00194679	0.00368098	FALSE
Acvr1	0	0.6	3.38	1.97	0.364	0.805	0.000648929	0.00245399	FALSE
Upp2	0	-1.56	3.42	9.56	0.0223	0.773	0.00324465	0	FALSE
Ccdc148	0	-0.471	3.34	2.8	0.307	0.78	0.000648929	0	FALSE
Pkp4	0	-0.73	3.67	1.93	0.19	0.78	0.00908501	0.00613497	FALSE
Dapl1	0	-1.71	3.44	8.67	0.0123	0.773	0.00194679	0	FALSE
Tanc1	0	-0.0172	3.64	0.000341	0.985	0.997	0.00648929	0.00981595	FALSE
Wdsub1	0	-0.998	3.77	3.87	0.058	0.773	0.0129786	0.00736196	FALSE
Baz2b	0	0.00562	7.26	0.00134	0.971	0.996	0.308241	0.355828	TRUE
Gm13620	0	0.325	3.48	0.418	0.595	0.933	0.00259572	0.00490798	FALSE
2007-03-01	0	-0.117	7.41	0.729	0.396	0.821	0.349124	0.382822	TRUE
Cd302	0	0.0862	3.94	0.0287	0.866	0.971	0.0136275	0.0171779	FALSE
Ly75	0	-0.101	3.96	0.0518	0.821	0.956	0.0149254	0.0196319	FALSE
Pla2r1	0	0.112	3.46	0.0332	0.907	0.981	0.00259572	0.00368098	FALSE
Itgb6	0	-0.00807	3.52	0.000692	0.979	0.997	0.00389358	0.00490798	FALSE
Rbms1	0	-0.176	6.92	1.28	0.262	0.78	0.268657	0.282209	TRUE
Tank	0	0.0111	5.81	0.00278	0.958	0.996	0.110967	0.136196	TRUE
Psmd14	0	0.00402	6.6	0.000614	0.98	0.997	0.184296	0.235583	TRUE
Dpp4	0	-0.0402	6.02	0.0569	0.812	0.955	0.141467	0.157055	TRUE
Gm13561	0	1.07	3.36	8.39	0.0579	0.773	0	0.00245399	FALSE
Fap	0	-0.453	3.34	2.93	0.307	0.78	0.000648929	0	FALSE
Ifih1	0	-0.149	3.65	0.0711	0.876	0.974	0.00713822	0.00858896	FALSE
Gca	0	0.261	3.4	0.314	0.707	0.949	0.00129786	0.00245399	FALSE
Fign	0	-0.858	3.37	4.19	0.148	0.773	0.00129786	0	FALSE
Grb14	0	0.367	3.48	0.455	0.595	0.933	0.00259572	0.00490798	FALSE
Cobll1	0	-0.362	5.44	2.13	0.148	0.773	0.0953926	0.0920245	FALSE
Gm13594	0	-0.771	3.5	1.98	0.241	0.78	0.0045425	0.00245399	FALSE
Galnt3	0	0.907	3.44	2.89	0.2	0.78	0.00129786	0.00368098	FALSE
Ttc21b	0	-0.767	3.82	2.37	0.141	0.773	0.0129786	0.00981595	FALSE
Scn7a	0	-0.917	4.63	6.21	0.0149	0.773	0.045425	0.0306748	FALSE
Xirp2	0	-0.453	3.34	2.93	0.307	0.78	0.000648929	0	FALSE
B3galt1	0	-0.471	3.34	2.8	0.307	0.78	0.000648929	0	FALSE
Stk39	0	-0.355	3.61	0.476	0.557	0.915	0.00648929	0.00613497	FALSE
Cers6	0	-0.507	4.02	1.15	0.286	0.78	0.0201168	0.0159509	FALSE
Nostrin	0	0.0229	3.77	0.00366	0.952	0.995	0.00973394	0.0147239	FALSE
Spc25	0	1.19	4.46	8.37	0.00494	0.773	0.0175211	0.0392638	FALSE
Gm13613	0	-0.453	3.34	2.93	0.307	0.78	0.000648929	0	FALSE
Lrp2	0	-0.167	3.38	0.139	0.793	0.949	0.00129786	0.00122699	FALSE
Bbs5	0	0.0865	3.73	0.033	0.856	0.968	0.00843608	0.0122699	FALSE
Klhl41	0	0.653	3.38	2.1	0.364	0.805	0.000648929	0.00245399	FALSE
Fastkd1	0	-0.17	3.97	0.135	0.714	0.949	0.0162232	0.0184049	FALSE
Ppig	0	-0.00993	7.5	0.00549	0.941	0.993	0.301752	0.36319	TRUE
Ccdc173	0	-0.231	3.7	0.157	0.808	0.954	0.00778715	0.00981595	FALSE
Phospho2	0	0.118	4.89	0.161	0.689	0.949	0.0499676	0.0674847	FALSE
Klhl23	0	0.903	3.48	2.74	0.214	0.78	0.00194679	0.00613497	FALSE
Ssb	0	0.105	8.04	0.776	0.381	0.81	0.389358	0.483436	TRUE
Mettl5	0	0.218	4.88	0.534	0.467	0.883	0.0467229	0.0748466	FALSE
Mettl5os	0	-0.48	3.45	0.85	0.505	0.888	0.00259572	0.00245399	FALSE
Ubr3	0	-0.242	5.64	1.14	0.288	0.78	0.107722	0.116564	TRUE
Myo3b	0	-0.807	3.36	5.11	0.148	0.773	0.00129786	0	FALSE
Sp5	0	0.608	3.34	5.15	0.18	0.773	0	0.00122699	FALSE
Gad1os	0	-0.472	3.34	2.79	0.307	0.78	0.000648929	0	FALSE
Erich2	0	1.07	3.36	8.41	0.0579	0.773	0	0.00245399	FALSE
Gad1	0	-1.04	4.26	6	0.0165	0.773	0.027255	0.0208589	FALSE
Gorasp2	0	-0.0526	6.06	0.0745	0.786	0.949	0.146009	0.168098	TRUE
Tlk1	0	-0.0126	6.73	0.00682	0.934	0.992	0.221285	0.256442	TRUE
Mettl8	0	-1.06	4.07	5.07	0.0272	0.773	0.0227125	0.0134969	FALSE
Dcaf17	0	-0.00197	5.61	0.000134	0.991	0.999	0.092148	0.115337	TRUE
Cybrd1	0	0.666	3.34	4.42	0.18	0.773	0	0.00122699	FALSE
Dync1i2	0	-0.0881	6.12	0.277	0.6	0.934	0.149254	0.174233	TRUE
Slc25a12	0	-0.461	4.56	2.06	0.156	0.773	0.0421804	0.0392638	FALSE
Hat1	0	0.316	5.83	1.96	0.165	0.773	0.0927969	0.143558	TRUE
Metap1d	0	-0.211	4.73	0.419	0.519	0.893	0.0447761	0.0503067	FALSE
Dlx1as	0	0.655	3.34	4.68	0.18	0.773	0	0.00122699	FALSE
Dlx1	0	-0.453	3.34	2.93	0.307	0.78	0.000648929	0	FALSE
Itga6	0	-0.737	4.96	6.31	0.0141	0.773	0.0603504	0.0527607	FALSE
Pdk1	0	-0.0371	5.5	0.028	0.868	0.971	0.0882544	0.111656	TRUE
Rapgef4	0	-0.779	4.49	4.17	0.0445	0.773	0.0402336	0.0306748	FALSE
Rapgef4os3	0	-1.11	3.38	6.22	0.0767	0.773	0.00194679	0	FALSE
Map3k20	0	-0.299	4.24	0.498	0.482	0.888	0.0253082	0.0269939	FALSE
Cdca7	0	0.198	5.42	0.52	0.473	0.887	0.0538611	0.0871166	FALSE
Sp3	0	-0.0621	6.6	0.159	0.691	0.949	0.199221	0.234356	TRUE
Sp3os	0	0.215	5.49	0.995	0.322	0.786	0.0837119	0.119018	TRUE
Ola1	0	0.158	6.72	0.832	0.364	0.805	0.186892	0.238037	TRUE
Cir1	0	-0.0376	6.16	0.0464	0.83	0.961	0.14536	0.169325	TRUE
Scrn3	0	0.0704	3.64	0.0134	0.967	0.996	0.00648929	0.00858896	FALSE
Gpr155	0	-0.193	4.44	0.267	0.607	0.938	0.0298507	0.0368098	FALSE
Wipf1	0	-0.342	6.82	3.58	0.0621	0.773	0.264114	0.252761	TRUE
Chrna1os	0	0.617	3.38	1.98	0.364	0.805	0.000648929	0.00245399	FALSE
Chn1os3	0	0.661	3.34	4.55	0.18	0.773	0	0.00122699	FALSE
Chn1	0	-0.0267	3.45	0.000417	0.984	0.997	0.00259572	0.00245399	FALSE
Atf2	0	-0.215	5.88	1.43	0.236	0.78	0.131084	0.153374	TRUE
Atp5g3	0	0.201	8.21	2.57	0.113	0.773	0.422453	0.519018	TRUE
Lnpk	0	-0.0208	5.34	0.00802	0.929	0.99	0.073329	0.0907975	FALSE
Hoxd9	0	-0.453	3.34	2.93	0.307	0.78	0.000648929	0	FALSE
Hoxd8	0	-0.79	3.36	4.83	0.148	0.773	0.00129786	0	FALSE
Mtx2	0	-0.0266	5.64	0.0124	0.912	0.982	0.0960415	0.122699	TRUE
Hnrnpa3	0	0.0465	8.66	0.186	0.667	0.949	0.594419	0.652761	TRUE
Nfe2l2	0	-0.122	6.33	0.517	0.474	0.888	0.170668	0.2	TRUE
Agps	0	-0.303	5.4	1.76	0.188	0.78	0.0908501	0.0944785	FALSE
Ttc30b	0	-0.728	3.42	2.33	0.324	0.786	0.00259572	0.00122699	FALSE
Ttc30a1	0	-0.37	3.57	0.493	0.485	0.888	0.00519143	0.00368098	FALSE
Rbm45	0	-0.00451	3.99	8.53e-06	0.998	0.999	0.0149254	0.0208589	FALSE
Osbpl6	0	0.89	3.44	3.26	0.2	0.78	0.00129786	0.00613497	FALSE
Prkra	0	0.635	3.95	1.77	0.188	0.78	0.0116807	0.0245399	FALSE
Fkbp7	0	0.113	3.85	0.0451	0.832	0.962	0.0116807	0.0159509	FALSE
Plekha3	0	-0.187	4.93	0.395	0.531	0.901	0.0519143	0.0674847	FALSE
Ttn	0	0.333	3.44	0.377	0.645	0.949	0.00194679	0.00245399	FALSE
Ccdc141	0	-0.316	3.88	0.48	0.519	0.893	0.0123297	0.0110429	FALSE
Sestd1	0	-0.441	3.4	0.853	0.51	0.888	0.00194679	0.00122699	FALSE
Zfp385b	0	0.174	3.36	0.209	0.79	0.949	0.000648929	0.00122699	FALSE
Cwc22	0	0.236	5.49	0.91	0.343	0.805	0.0817651	0.117791	TRUE
Ube2e3	0	-0.0588	6.56	0.113	0.738	0.949	0.184296	0.228221	TRUE
Itga4	0	-0.15	8.25	1.25	0.268	0.78	0.462038	0.516564	TRUE
Cerkl	0	-0.216	3.84	0.195	0.66	0.949	0.0110318	0.0134969	FALSE
Ssfa2	0	-0.364	4.85	1.24	0.269	0.78	0.0571058	0.0503067	FALSE
Pde1a	0	-0.162	3.38	0.147	0.793	0.949	0.00129786	0.00122699	FALSE
Prdx6b	0	-0.825	3.36	4.9	0.148	0.773	0.00129786	0	FALSE
Dnajc10	0	0.197	5.22	0.704	0.404	0.828	0.0635951	0.0969325	FALSE
Nckap1	0	0.412	3.79	0.655	0.434	0.853	0.00908501	0.0159509	FALSE
Dusp19	0	0.13	4.35	0.109	0.742	0.949	0.0253082	0.0355828	FALSE
Nup35	0	-0.27	4.39	0.478	0.491	0.888	0.0304997	0.0319018	FALSE
Zc3h15	0	-0.036	7.06	0.0626	0.803	0.952	0.256976	0.310429	TRUE
Itgav	0	-0.188	5.11	0.435	0.512	0.889	0.0661908	0.0736196	FALSE
Fam171b	0	0.626	3.34	5.02	0.18	0.773	0	0.00122699	FALSE
Calcrl	0	-0.591	4.48	2.44	0.122	0.773	0.0389358	0.0319018	FALSE
Tfpi	0	0.142	3.94	0.101	0.751	0.949	0.0136275	0.0208589	FALSE
Gm13710	0	-0.459	3.34	2.89	0.307	0.78	0.000648929	0	FALSE
Ctnnd1	0	0.0732	4.02	0.0228	0.88	0.975	0.0168722	0.0196319	FALSE
Btbd18	0	-0.16	3.38	0.155	0.793	0.949	0.00129786	0.00122699	FALSE
Selenoh	0	0.305	7.58	2.98	0.088	0.773	0.238806	0.310429	TRUE
Tmx2	0	0.0199	5.07	0.00626	0.937	0.993	0.0577547	0.0822086	FALSE
Med19	0	-0.0119	5.17	0.00213	0.963	0.996	0.064244	0.0809816	FALSE
Zdhhc5	0	-0.486	5.22	3.76	0.0561	0.773	0.0791694	0.0736196	FALSE
Clp1	0	-0.207	5.21	0.719	0.399	0.824	0.0694354	0.0809816	FALSE
Ypel4	0	1.04	3.36	9.41	0.0579	0.773	0	0.00245399	FALSE
Gm19426	0	-0.834	3.36	4.77	0.148	0.773	0.00129786	0	FALSE
Serping1	0	0.395	4.14	0.938	0.336	0.799	0.0175211	0.0294479	FALSE
Ube2l6	0	0.911	3.67	3.43	0.068	0.773	0.0045425	0.0134969	FALSE
Timm10	0	0.0129	5.66	0.00337	0.954	0.996	0.103829	0.116564	TRUE
Slc43a1	0	0.421	3.91	0.755	0.387	0.814	0.0116807	0.0208589	FALSE
Slc43a3	0	-0.139	4.9	0.177	0.675	0.949	0.045425	0.0539877	FALSE
Prg3	0	1.81	3.54	9.73	0.0051	0.773	0.00129786	0.00736196	FALSE
Ssrp1	0	0.167	7.22	1.19	0.279	0.78	0.241402	0.287117	TRUE
Tnks1bp1	0	-0.344	4.03	0.656	0.42	0.842	0.01817	0.0184049	FALSE
Aplnr	0	-1.11	3.46	4.18	0.127	0.773	0.00389358	0.00122699	FALSE
4833423E24Rik	0	0.608	3.34	5.15	0.18	0.773	0	0.00122699	FALSE
Olfr1033	0	-0.148	3.38	0.14	0.793	0.949	0.00129786	0.00122699	FALSE
Olfr73	0	0.56	3.45	1.2	0.381	0.81	0.00194679	0.00490798	FALSE
Olfr1175-ps	0	0.596	3.38	2	0.364	0.805	0.000648929	0.00245399	FALSE
Olfr1192-ps1	0	-0.467	3.34	2.83	0.307	0.78	0.000648929	0	FALSE
Olfr1204	0	-0.459	3.34	2.89	0.307	0.78	0.000648929	0	FALSE
Olfr1220	0	-0.47	3.34	2.8	0.307	0.78	0.000648929	0	FALSE
Olfr1238	0	-0.453	3.34	2.93	0.307	0.78	0.000648929	0	FALSE
Olfr1260	0	0.136	3.36	0.152	0.79	0.949	0.000648929	0.00122699	FALSE
Olfr1265	0	-0.471	3.34	2.8	0.307	0.78	0.000648929	0	FALSE
Ptprj	0	-0.194	6.68	1.17	0.283	0.78	0.226476	0.247853	TRUE
4933423P22Rik	0	0.0197	3.58	0.00459	0.946	0.994	0.00519143	0.00736196	FALSE
Nup160	0	0.0895	5.15	0.12	0.729	0.949	0.0603504	0.0858896	FALSE
Fnbp4	0	0.076	6.78	0.259	0.612	0.941	0.216742	0.272393	TRUE
Mtch2	0	-0.202	6.45	1.61	0.208	0.78	0.188189	0.215951	TRUE
C1qtnf4	0	0.705	3.71	2.09	0.191	0.78	0.00648929	0.0147239	FALSE
Ndufs3	0	0.0332	6.86	0.0443	0.834	0.962	0.221934	0.27362	TRUE
Kbtbd4	0	0.112	4.41	0.0978	0.755	0.949	0.027904	0.0417178	FALSE
Celf1	0	-0.204	7.26	1.83	0.18	0.774	0.324465	0.311656	TRUE
Rapsn	0	0.954	3.4	4.27	0.164	0.773	0.000648929	0.00368098	FALSE
Psmc3	0	-0.037	6.57	0.0462	0.83	0.961	0.184945	0.211043	TRUE
Slc39a13	0	0.0534	3.92	0.0108	0.917	0.984	0.0142764	0.0184049	FALSE
Spi1	0	-0.113	6.74	0.562	0.477	0.888	0.225178	0.250307	TRUE
Mybpc3	0	0.119	3.45	0.0432	0.907	0.981	0.00259572	0.00368098	FALSE
Madd	0	-0.0848	5.9	0.178	0.674	0.949	0.131733	0.153374	TRUE
Nr1h3	0	-0.0452	3.42	0.00474	0.975	0.996	0.00194679	0.00245399	FALSE
Acp2	0	-0.567	3.8	1.36	0.247	0.78	0.0123297	0.00858896	FALSE
Ddb2	0	-0.0171	4.47	0.00208	0.964	0.996	0.0298507	0.0417178	FALSE
A330069E16Rik	0	-0.672	3.96	2	0.161	0.773	0.01817	0.0134969	FALSE
Gm17281	0	-0.804	3.36	5.15	0.148	0.773	0.00129786	0	FALSE
Pacsin3	0	0.279	3.46	0.375	0.595	0.933	0.00259572	0.00490798	FALSE
Arfgap2	0	0.25	6.34	2.1	0.152	0.773	0.161583	0.217178	TRUE
1110051M20Rik	0	0.371	3.76	0.536	0.466	0.882	0.00843608	0.0147239	FALSE
Lrp4	0	-1.09	3.38	7.02	0.0767	0.773	0.00194679	0	FALSE
Ckap5	0	0.0917	5.35	0.134	0.716	0.949	0.0655419	0.0809816	FALSE
Zfp408	0	-0.213	4.11	0.229	0.634	0.949	0.0207657	0.0233129	FALSE
Arhgap1	0	0.468	5.29	3.51	0.0648	0.773	0.0661908	0.109202	TRUE
Atg13	0	-0.112	4.63	0.0948	0.759	0.949	0.0408825	0.0490798	FALSE
Harbi1	0	-0.0768	3.94	0.0274	0.869	0.971	0.0149254	0.0184049	FALSE
Ambra1	0	-0.392	5.11	1.86	0.176	0.773	0.0739779	0.0723926	FALSE
Mdk	0	-0.25	4.45	0.491	0.486	0.888	0.0324465	0.0368098	FALSE
Dgkz	0	-0.121	6.09	0.397	0.53	0.9	0.152498	0.173006	TRUE
Gm9821	0	-0.821	3.36	4.79	0.148	0.773	0.00129786	0	FALSE
Creb3l1	0	0.0335	3.55	0.00449	0.947	0.994	0.0045425	0.00613497	FALSE
Phf21a	0	-0.348	5.99	2.53	0.116	0.773	0.141467	0.137423	TRUE
Large2	0	0.131	3.36	0.167	0.79	0.949	0.000648929	0.00122699	FALSE
Pex16	0	-0.184	4.83	0.367	0.547	0.912	0.0512654	0.0576687	FALSE
1700029I15Rik	0	0.578	3.38	1.96	0.364	0.805	0.000648929	0.00245399	FALSE
Mapk8ip1	0	-0.737	3.49	1.96	0.241	0.78	0.0045425	0.00245399	FALSE
Cry2	0	-0.274	4.13	0.384	0.537	0.905	0.0227125	0.0245399	FALSE
Slc35c1	0	-0.615	4.46	2.86	0.0949	0.773	0.0376379	0.0306748	FALSE
Chst1	0	0.24	3.4	0.289	0.707	0.949	0.00129786	0.00368098	FALSE
Syt13	0	-0.485	3.34	2.6	0.307	0.78	0.000648929	0	FALSE
Prdm11	0	0.0746	4.37	0.0354	0.851	0.968	0.0285529	0.0392638	FALSE
Trp53i11	0	-0.0213	7.11	0.0168	0.897	0.98	0.287476	0.310429	TRUE
Tspan18	0	0.0502	3.45	0.0151	0.907	0.981	0.00259572	0.00368098	FALSE
Cd82	0	0.156	5.51	0.465	0.497	0.888	0.0863076	0.117791	TRUE
Gm10804	0	-0.484	3.34	2.63	0.307	0.78	0.000648929	0	FALSE
Ext2	0	-0.166	4.67	0.281	0.598	0.934	0.0434783	0.0478528	FALSE
Accs	0	0.286	4.03	0.42	0.519	0.893	0.0149254	0.0245399	FALSE
Gm13889	0	-1.07	3.78	4.4	0.058	0.773	0.0129786	0.00858896	FALSE
Alkbh3	0	0.189	5.24	0.604	0.44	0.858	0.0629461	0.103067	TRUE
Hsd17b12	0	0.147	5.71	0.552	0.46	0.875	0.0973394	0.137423	TRUE
Ttc17	0	0.143	4.93	0.219	0.641	0.949	0.055159	0.0736196	FALSE
Api5	0	0.0451	6.21	0.0684	0.794	0.949	0.149254	0.184049	TRUE
Gm10800	0	0.659	3.34	4.61	0.18	0.773	0	0.00122699	FALSE
B230118H07Rik	0	1.13	3.63	4.82	0.0461	0.773	0.00389358	0.0122699	FALSE
Rag1	0	0.122	3.79	0.0347	0.853	0.968	0.00584036	0.00858896	FALSE
Traf6	0	0.237	5.12	0.982	0.325	0.788	0.0590526	0.0883436	FALSE
Prr5l	0	-0.615	3.53	1.37	0.353	0.805	0.00519143	0.00368098	FALSE
Commd9	0	0.158	5.06	0.347	0.558	0.915	0.0532122	0.0822086	FALSE
Ldlrad3	0	0.343	3.79	0.585	0.447	0.865	0.00908501	0.0159509	FALSE
Gm13920	0	0.588	3.42	1.42	0.385	0.81	0.00129786	0.00368098	FALSE
Trim44	0	0.0134	6.57	0.00652	0.936	0.992	0.190785	0.241718	TRUE
Fjx1	0	0.89	3.45	2.8	0.2	0.78	0.00129786	0.00490798	FALSE
Pamr1	0	0.536	3.59	0.912	0.482	0.888	0.0045425	0.00858896	FALSE
Slc1a2	0	0.196	3.36	0.197	0.79	0.949	0.000648929	0.00122699	FALSE
Cd44	0	-0.0594	6.94	0.142	0.707	0.949	0.227774	0.283436	TRUE
Pdhx	0	0.0821	4.67	0.0615	0.805	0.953	0.0395847	0.0527607	FALSE
Apip	0	-0.295	5.32	1.22	0.272	0.78	0.0785204	0.0834356	FALSE
Ehf	0	0.185	3.36	0.191	0.79	0.949	0.000648929	0.00122699	FALSE
Elf5	0	-0.0261	3.51	0.0023	0.965	0.996	0.00389358	0.00490798	FALSE
Cat	0	-0.0318	6	0.03	0.863	0.971	0.131084	0.165644	TRUE
Abtb2	0	0.782	3.7	2.65	0.129	0.773	0.00584036	0.0147239	FALSE
Nat10	0	-0.13	4.98	0.209	0.649	0.949	0.0545101	0.0662577	FALSE
Caprin1	0	-0.24	7.42	3.11	0.0816	0.773	0.337443	0.336196	TRUE
Lmo2	0	-0.0458	6.64	0.0855	0.771	0.949	0.199221	0.225767	TRUE
Fbxo3	0	-0.204	5.5	0.733	0.395	0.82	0.0940947	0.107975	TRUE
Gm10912	0	1.23	3.42	6.38	0.0721	0.773	0.000648929	0.00490798	FALSE
Cd59b	0	-0.484	3.34	2.63	0.307	0.78	0.000648929	0	FALSE
Cd59a	0	0.44	3.65	0.773	0.425	0.846	0.00584036	0.0110429	FALSE
D430041D05Rik	0	-0.471	3.34	2.8	0.307	0.78	0.000648929	0	FALSE
Hipk3	0	-0.0837	5.44	0.138	0.711	0.949	0.0882544	0.0993865	FALSE
Cstf3	0	-0.212	5.96	1.33	0.253	0.78	0.130435	0.15092	TRUE
Tcp11l1	0	-1.71	3.44	10.4	0.0123	0.773	0.00389358	0	FALSE
Depdc7	0	-0.453	3.34	2.93	0.307	0.78	0.000648929	0	FALSE
Qser1	0	0.309	4.57	0.942	0.335	0.798	0.0317975	0.0527607	FALSE
Prrg4	0	0.187	3.36	0.193	0.79	0.949	0.000648929	0.00122699	FALSE
Ccdc73	0	0.405	3.51	0.546	0.552	0.913	0.00324465	0.00613497	FALSE
Eif3m	0	-0.134	8.26	1.24	0.27	0.78	0.474367	0.525153	TRUE
Wt1	0	0.216	3.36	0.211	0.79	0.949	0.000648929	0.00122699	FALSE
Rcn1	0	0.159	4.45	0.161	0.689	0.949	0.0311486	0.0453988	FALSE
Elp4	0	-0.243	4.4	0.402	0.528	0.897	0.0304997	0.0355828	FALSE
Immp1l	0	-0.0869	5.84	0.201	0.655	0.949	0.119403	0.142331	TRUE
Dnajc24	0	0.0376	5.19	0.0217	0.883	0.976	0.064244	0.0846626	FALSE
Mpped2	0	0.276	3.57	0.228	0.69	0.949	0.00324465	0.00736196	FALSE
Arl14ep	0	-0.274	4.53	0.612	0.436	0.855	0.03634	0.0380368	FALSE
Mettl15	0	-0.647	3.84	1.55	0.333	0.797	0.0129786	0.0110429	FALSE
Kif18a	0	0.0132	4.47	0.00127	0.972	0.996	0.0246593	0.0343558	FALSE
Bdnf	0	-0.119	3.47	0.0556	0.854	0.968	0.00324465	0.00368098	FALSE
Lin7c	0	0.133	5.98	0.506	0.479	0.888	0.13303	0.173006	TRUE
Lgr4	0	-0.189	3.44	0.165	0.711	0.949	0.00259572	0.00245399	FALSE
Ccdc34	0	0.0155	5.41	0.00353	0.953	0.995	0.0512654	0.0723926	FALSE
Fibin	0	-1.03	3.66	3.52	0.0972	0.773	0.00908501	0.00490798	FALSE
Ano3	0	0.658	3.34	4.63	0.18	0.773	0	0.00122699	FALSE
Olfr1295	0	0.659	3.34	4.61	0.18	0.773	0	0.00122699	FALSE
Olfr1307	0	-0.472	3.34	2.78	0.307	0.78	0.000648929	0	FALSE
Lpcat4	0	-0.18	3.76	0.124	0.817	0.956	0.0103829	0.00858896	FALSE
Nop10	0	0.174	7.87	1.63	0.205	0.78	0.330954	0.444172	TRUE
Slc12a6	0	-0.35	7.17	4.55	0.0361	0.773	0.336145	0.333742	TRUE
Emc4	0	0.22	5.44	0.914	0.342	0.805	0.0772226	0.110429	TRUE
Katnbl1	0	0.0308	5.31	0.0154	0.901	0.981	0.0739779	0.100613	TRUE
Emc7	0	0.115	6.41	0.501	0.481	0.888	0.16353	0.225767	TRUE
Aven	0	0.0686	4.59	0.0432	0.836	0.963	0.03634	0.0503067	FALSE
Ryr3	0	-0.478	3.34	2.73	0.307	0.78	0.000648929	0	FALSE
Fmn1	0	0.241	3.4	0.271	0.707	0.949	0.00129786	0.00245399	FALSE
Scg5	0	0.658	3.34	4.62	0.18	0.773	0	0.00122699	FALSE
Arhgap11a	0	0.0838	5.47	0.109	0.742	0.949	0.0668397	0.0883436	FALSE
Actc1	0	0.0645	3.69	0.0193	0.89	0.978	0.00713822	0.0110429	FALSE
Aqr	0	0.0364	5.76	0.0277	0.868	0.971	0.105127	0.146012	TRUE
Zfp770	0	-0.186	4.1	0.181	0.672	0.949	0.0201168	0.0220859	FALSE
Dph6	0	-0.0956	4.76	0.0982	0.755	0.949	0.045425	0.0539877	FALSE
Gm13977	0	1.12	3.36	7.95	0.0579	0.773	0	0.00245399	FALSE
BC052040	0	0.134	3.59	0.0561	0.869	0.971	0.00519143	0.00736196	FALSE
Meis2	0	0.509	3.56	1.05	0.339	0.804	0.00389358	0.00858896	FALSE
G630016G05Rik	0	-0.472	3.34	2.79	0.307	0.78	0.000648929	0	FALSE
Gm29340	0	1.11	3.36	8.06	0.0579	0.773	0	0.00245399	FALSE
Spred1	0	0.308	4.42	0.821	0.368	0.807	0.027255	0.0404908	FALSE
Fam98b	0	-0.156	5.06	0.326	0.57	0.923	0.0609994	0.0674847	FALSE
Rasgrp1	0	-0.113	6.47	0.307	0.581	0.931	0.208955	0.213497	TRUE
Thbs1	0	-0.33	5.1	1.11	0.296	0.78	0.0674886	0.0588957	FALSE
Fsip1	0	-0.245	3.59	0.199	0.703	0.949	0.00584036	0.00490798	FALSE
Gpr176	0	0.189	3.36	0.193	0.79	0.949	0.000648929	0.00122699	FALSE
Eif2ak4	0	0.0431	4.84	0.0212	0.885	0.976	0.0480208	0.0613497	FALSE
Srp14	0	-0.126	7.9	0.869	0.354	0.805	0.443868	0.500613	TRUE
Bmf	0	-0.327	5.18	1.01	0.318	0.786	0.0746269	0.0687117	FALSE
Bub1b	0	0.297	4.9	0.554	0.459	0.875	0.027904	0.0380368	FALSE
Pak6	0	0.578	3.37	2.16	0.364	0.805	0.000648929	0.00245399	FALSE
Plcb2	0	-0.375	4.66	1.33	0.253	0.78	0.0441272	0.0441718	FALSE
Inafm2	0	-0.166	4.63	0.227	0.635	0.949	0.0395847	0.0441718	FALSE
A430105I19Rik	0	-0.826	3.36	4.77	0.148	0.773	0.00129786	0	FALSE
Disp2	0	-0.459	3.34	2.89	0.307	0.78	0.000648929	0	FALSE
Knstrn	0	0.418	4.91	1.22	0.273	0.78	0.0292018	0.0552147	FALSE
Ivd	0	0.085	5.13	0.113	0.737	0.949	0.0622972	0.0846626	FALSE
Bahd1	0	-0.691	4.75	4.06	0.0474	0.773	0.0545101	0.0404908	FALSE
Chst14	0	-0.458	3.52	0.632	0.483	0.888	0.0045425	0.00368098	FALSE
Ccdc32	0	-0.45	5	2.72	0.103	0.773	0.064244	0.0625767	FALSE
Rpusd2	0	0.155	3.53	0.104	0.749	0.949	0.00389358	0.00613497	FALSE
Knl1	0	0.208	5.44	0.463	0.498	0.888	0.0473718	0.0625767	FALSE
Rad51	0	0.631	4.65	2.64	0.108	0.773	0.0220636	0.0429448	FALSE
Rmdn3	0	-0.206	4.5	0.353	0.554	0.915	0.0350422	0.0380368	FALSE
Gchfr	0	-0.82	3.36	4.82	0.148	0.773	0.00129786	0	FALSE
Dnajc17	0	0.687	4.33	3.52	0.0643	0.773	0.0214147	0.0429448	FALSE
Gm14137	0	0.154	3.89	0.103	0.749	0.949	0.0116807	0.0159509	FALSE
Zfyve19	0	-0.0618	4.74	0.0375	0.847	0.968	0.0447761	0.0552147	FALSE
Spint1	0	0.601	3.53	1.23	0.355	0.805	0.00324465	0.00613497	FALSE
Rhov	0	0.595	3.38	1.98	0.364	0.805	0.000648929	0.00245399	FALSE
Vps18	0	-0.285	6.16	1.8	0.184	0.78	0.167424	0.176687	TRUE
Dll4	0	-0.606	3.57	1.28	0.346	0.805	0.00584036	0.00490798	FALSE
Chac1	0	0.194	3.36	0.192	0.79	0.949	0.000648929	0.00122699	FALSE
Ino80	0	-0.042	5.84	0.0456	0.831	0.962	0.117456	0.15092	TRUE
Exd1	0	0.658	3.34	4.62	0.18	0.773	0	0.00122699	FALSE
Chp1	0	0.0175	5.27	0.00626	0.937	0.993	0.0752758	0.103067	TRUE
1700020I14Rik	0	-0.034	6.56	0.0423	0.838	0.964	0.187541	0.226994	TRUE
Oip5	0	0.564	3.67	1.13	0.294	0.78	0.00584036	0.0110429	FALSE
Nusap1	0	0.281	5.5	0.651	0.422	0.845	0.027255	0.0503067	FALSE
Ndufaf1	0	0.266	4.44	0.525	0.471	0.886	0.0285529	0.0404908	FALSE
Rtf1	0	0.0856	7.06	0.291	0.591	0.933	0.255029	0.296933	TRUE
Itpka	0	-0.176	3.39	0.143	0.793	0.949	0.00129786	0.00122699	FALSE
Ltk	0	1.13	3.47	4.47	0.1	0.773	0.00129786	0.00613497	FALSE
Rpap1	0	-0.0769	4.48	0.045	0.833	0.962	0.0311486	0.0380368	FALSE
Tyro3	0	1.02	3.36	8.67	0.0579	0.773	0	0.00245399	FALSE
Mga	0	-0.235	6.77	1.78	0.186	0.78	0.235561	0.244172	TRUE
Mapkbp1	0	0.564	3.83	1.24	0.268	0.78	0.00973394	0.0184049	FALSE
Jmjd7	0	-0.531	3.88	1.21	0.316	0.786	0.0149254	0.0134969	FALSE
Ehd4	0	0.00253	6.23	0.000156	0.99	0.999	0.149254	0.182822	TRUE
Vps39	0	-0.0215	4.53	0.00396	0.95	0.994	0.0343933	0.0429448	FALSE
Tmem87a	0	-0.0958	5.03	0.117	0.733	0.949	0.0603504	0.0699387	FALSE
Ganc	0	0.051	5.22	0.0358	0.851	0.968	0.0700844	0.0883436	FALSE
Capn3	0	-0.46	3.46	0.707	0.505	0.888	0.00324465	0.00245399	FALSE
Zfp106	0	0.002	7.44	0.000189	0.989	0.998	0.331603	0.377914	TRUE
Gm26899	0	1.25	3.56	6.09	0.0377	0.773	0.00259572	0.0110429	FALSE
Snap23	0	-0.109	5.86	0.32	0.573	0.926	0.11486	0.15092	TRUE
Lrrc57	0	-0.245	4.72	0.526	0.471	0.886	0.045425	0.0490798	FALSE
Haus2	0	0.0982	5.12	0.141	0.709	0.949	0.0609994	0.0846626	FALSE
Stard9	0	-1.01	3.9	4.24	0.0428	0.773	0.0162232	0.00981595	FALSE
Cdan1	0	-0.194	4.65	0.299	0.586	0.933	0.0408825	0.0429448	FALSE
Ttbk2	0	0.667	3.8	1.85	0.178	0.773	0.00843608	0.0184049	FALSE
Ubr1	0	0.0555	5.59	0.058	0.81	0.954	0.0986372	0.119018	TRUE
Tmem62	0	-0.0567	4.13	0.0196	0.889	0.978	0.0207657	0.0282209	FALSE
Ccndbp1	0	-0.208	5.91	1.08	0.303	0.78	0.134977	0.149693	TRUE
Epb42	0	0.608	3.34	5.15	0.18	0.773	0	0.00122699	FALSE
Lcmt2	0	-0.348	4.09	0.639	0.426	0.847	0.0201168	0.0196319	FALSE
Adal	0	0.0833	4.05	0.0363	0.849	0.968	0.0175211	0.0233129	FALSE
Zscan29	0	-0.505	4.79	2.82	0.0969	0.773	0.0538611	0.0441718	FALSE
Tubgcp4	0	-0.546	5.55	5.76	0.0188	0.773	0.109669	0.0957055	TRUE
Trp53bp1	0	0.285	5.12	1.22	0.272	0.78	0.0571058	0.0883436	FALSE
Map1a	0	0.155	3.36	0.185	0.79	0.949	0.000648929	0.00122699	FALSE
Ppip5k1	0	-0.276	3.86	0.331	0.611	0.94	0.0136275	0.0147239	FALSE
Ckmt1	0	1.12	3.36	7.86	0.0579	0.773	0	0.00245399	FALSE
Catsper2	0	0.415	3.55	0.573	0.515	0.89	0.00324465	0.00736196	FALSE
Pdia3	0	0.1	7.16	0.491	0.486	0.888	0.228423	0.304294	TRUE
Ell3	0	-0.278	3.44	0.277	0.711	0.949	0.00259572	0.00245399	FALSE
Serinc4	0	0.584	3.38	1.7	0.364	0.805	0.000648929	0.00245399	FALSE
Serf2	0	0.149	9.31	1.98	0.163	0.773	0.67878	0.793865	TRUE
Hypk	0	-0.066	5.64	0.0982	0.755	0.949	0.100584	0.123926	TRUE
Mfap1b	0	-0.0781	5.28	0.112	0.738	0.949	0.0765737	0.0858896	FALSE
Mfap1a	0	0.171	5.33	0.513	0.476	0.888	0.0739779	0.104294	TRUE
Wdr76	0	-0.045	4.89	0.0193	0.89	0.978	0.0395847	0.0613497	FALSE
Frmd5	0	-0.438	3.5	0.548	0.649	0.949	0.00389358	0.00368098	FALSE
Casc4	0	-0.00244	4.84	5.76e-05	0.994	0.999	0.0434783	0.0588957	FALSE
Ctdspl2	0	-0.00584	6.01	0.00109	0.974	0.996	0.128488	0.157055	TRUE
Eif3j1	0	0.216	5.27	0.837	0.363	0.805	0.064244	0.0993865	FALSE
Spg11	0	-0.5	4.46	2.11	0.151	0.773	0.0343933	0.0294479	FALSE
B2m	0	0.0599	9.66	0.237	0.628	0.949	0.804023	0.84908	TRUE
Trim69	0	-0.826	3.36	4.77	0.148	0.773	0.00129786	0	FALSE
Sord	0	-0.293	4.11	0.418	0.52	0.893	0.0214147	0.0220859	FALSE
Duox2	0	-0.485	3.34	2.61	0.307	0.78	0.000648929	0	FALSE
Shf	0	-0.936	3.63	3.02	0.136	0.773	0.00843608	0.00490798	FALSE
Slc28a2	0	-0.079	5.24	0.114	0.775	0.949	0.0765737	0.0944785	FALSE
Gm14085	0	-0.0576	3.41	0.0083	0.975	0.996	0.00194679	0.00245399	FALSE
Gatm	0	-1.35	3.4	8.3	0.0409	0.773	0.00259572	0	FALSE
AA467197	0	-0.0437	3.59	0.0057	0.957	0.996	0.00584036	0.00613497	FALSE
Slc30a4	0	-0.448	4.53	1.48	0.227	0.78	0.0395847	0.0355828	FALSE
Bloc1s6os	0	-0.514	3.68	0.956	0.331	0.795	0.00843608	0.00736196	FALSE
Bloc1s6	0	0.0956	4.63	0.0887	0.767	0.949	0.0389358	0.0503067	FALSE
Sqor	0	-0.749	3.55	1.98	0.254	0.78	0.00584036	0.00368098	FALSE
Sema6d	0	-0.196	3.66	0.153	0.731	0.949	0.00713822	0.00858896	FALSE
Slc24a5	0	0.269	4.75	0.618	0.434	0.853	0.0395847	0.0601227	FALSE
Myef2	0	0.0343	5.01	0.0151	0.903	0.981	0.0558079	0.0736196	FALSE
Gm14002	0	0.665	3.34	4.45	0.18	0.773	0	0.00122699	FALSE
Dut	0	0.284	7.25	1.53	0.219	0.78	0.153796	0.204908	TRUE
Fbn1	0	0.564	4.21	1.63	0.205	0.78	0.01817	0.0331288	FALSE
Cep152	0	-0.244	4.35	0.428	0.515	0.89	0.0292018	0.0306748	FALSE
Shc4	0	0.608	3.34	5.15	0.18	0.773	0	0.00122699	FALSE
Eid1	0	0.0703	5.97	0.134	0.716	0.949	0.123945	0.161963	TRUE
Secisbp2l	0	-0.176	5.15	0.359	0.551	0.913	0.0694354	0.0748466	FALSE
Cops2	0	-0.189	5.79	0.854	0.358	0.805	0.109669	0.123926	TRUE
Galk2	0	-0.00788	4.85	0.000705	0.979	0.997	0.0493186	0.0625767	FALSE
Fgf7	0	-0.447	3.46	0.733	0.505	0.888	0.00324465	0.00245399	FALSE
Dtwd1	0	0.44	4.22	1.3	0.258	0.78	0.0207657	0.0355828	FALSE
Atp8b4	0	-0.64	3.47	1.5	0.352	0.805	0.00389358	0.00245399	FALSE
Hdc	0	0.272	3.47	0.349	0.595	0.933	0.00259572	0.00490798	FALSE
Gabpb1	0	-0.064	5.07	0.0474	0.828	0.96	0.0597015	0.0785276	FALSE
Gm27003	0	-0.649	3.65	1.39	0.254	0.78	0.00778715	0.00613497	FALSE
Usp8	0	-0.177	5.75	0.726	0.397	0.821	0.111616	0.128834	TRUE
Usp50	0	0.392	3.8	0.621	0.434	0.853	0.00908501	0.0159509	FALSE
Trpm7	0	-0.0877	6.25	0.241	0.625	0.949	0.170019	0.196319	TRUE
Sppl2a	0	-0.105	6.45	0.401	0.528	0.898	0.184296	0.215951	TRUE
Ap4e1	0	-0.434	4.26	1.18	0.28	0.78	0.027904	0.0269939	FALSE
Blvra	0	-0.161	4.55	0.216	0.643	0.949	0.03634	0.0441718	FALSE
Ncaph	0	1.07	4.4	7.01	0.0098	0.773	0.0155743	0.0429448	FALSE
Itpripl1	0	-0.0265	4	0.0026	0.959	0.996	0.0162232	0.0208589	FALSE
1810024B03Rik	0	-0.72	3.77	1.97	0.164	0.773	0.0110318	0.00736196	FALSE
Snrnp200	0	0.0552	6.31	0.103	0.749	0.949	0.16353	0.203681	TRUE
Ciao1	0	-0.333	5.18	1.87	0.175	0.773	0.0726801	0.0736196	FALSE
Tmem127	0	0.0712	5.09	0.0675	0.796	0.949	0.0635951	0.0846626	FALSE
Stard7	0	0.111	5.67	0.322	0.572	0.925	0.0979883	0.133742	TRUE
Dusp2	0	-0.217	8.62	2.3	0.134	0.773	0.540558	0.560736	TRUE
Gpat2	0	-0.467	3.34	2.83	0.307	0.78	0.000648929	0	FALSE
Fahd2a	0	0.33	4.52	0.907	0.344	0.805	0.0285529	0.0478528	FALSE
Zfp661	0	0.0242	3.42	6.94e-05	0.993	0.999	0.00194679	0.00245399	FALSE
Mrps5	0	-0.036	5.68	0.0261	0.872	0.972	0.0973394	0.115337	TRUE
Mal	0	0.265	3.41	0.267	0.707	0.949	0.00129786	0.00245399	FALSE
Nphp1	0	0.661	3.43	1.49	0.385	0.81	0.00129786	0.00368098	FALSE
1500011K16Rik	0	0.0236	5.08	0.00705	0.933	0.991	0.0571058	0.0760736	FALSE
Bub1	0	0.454	4.26	0.79	0.377	0.81	0.0129786	0.0282209	FALSE
Acoxl	0	-0.066	3.57	0.0169	0.897	0.98	0.00519143	0.00490798	FALSE
Bcl2l11	0	-0.161	6.45	0.821	0.368	0.807	0.15769	0.174233	TRUE
Gm14005	0	0.251	3.4	0.309	0.707	0.949	0.00129786	0.00245399	FALSE
Anapc1	0	0.0147	5.93	0.0058	0.94	0.993	0.129137	0.155828	TRUE
Mertk	0	-0.0302	3.42	0.00294	0.975	0.996	0.00194679	0.00245399	FALSE
Tmem87b	0	0.137	5.07	0.248	0.62	0.947	0.0590526	0.0723926	FALSE
Zc3h8	0	-0.492	4.43	1.48	0.227	0.78	0.0298507	0.0306748	FALSE
Gm10762	0	-0.118	4.14	0.0688	0.794	0.949	0.0207657	0.0245399	FALSE
Zc3h6	0	0.0153	4.62	0.00118	0.973	0.996	0.0356911	0.0466258	FALSE
Ttl	0	-0.0404	3.77	0.00634	0.944	0.993	0.00973394	0.0134969	FALSE
Polr1b	0	-0.265	4.29	0.414	0.522	0.894	0.027255	0.0269939	FALSE
Chchd5	0	0.186	4.68	0.308	0.58	0.93	0.0356911	0.0564417	FALSE
Gm14029	0	1.07	3.36	8.72	0.0579	0.773	0	0.00245399	FALSE
Slc20a1	0	-0.0343	5.14	0.0186	0.892	0.979	0.0603504	0.0797546	FALSE
Ckap2l	0	-0.000867	4.34	1.2e-06	0.999	1	0.0168722	0.0269939	FALSE
Il1a	0	0.38	3.48	0.482	0.595	0.933	0.00259572	0.00490798	FALSE
Il1b	0	-0.0532	4.34	0.0185	0.892	0.979	0.027904	0.0294479	FALSE
Sirpa	0	-0.149	4.73	0.213	0.646	0.949	0.0421804	0.0527607	FALSE
Stk35	0	-0.268	4.2	0.413	0.522	0.894	0.0233615	0.0257669	FALSE
Snrpb	0	0.24	8.32	3.65	0.0596	0.773	0.452953	0.569325	TRUE
Nop56	0	-0.192	7.22	1.48	0.227	0.78	0.243997	0.278528	TRUE
Idh3b	0	0.278	6.42	3.08	0.0831	0.773	0.152498	0.219632	TRUE
Ebf4	0	-0.453	3.34	2.93	0.307	0.78	0.000648929	0	FALSE
Cpxm1	0	-0.378	3.51	0.494	0.484	0.888	0.0045425	0.00368098	FALSE
Pced1a	0	0.0801	3.93	0.033	0.859	0.969	0.0142764	0.0196319	FALSE
Vps16	0	0.317	4.96	1.23	0.271	0.78	0.0512654	0.0846626	FALSE
Ptpra	0	-0.398	6.14	5.18	0.0257	0.773	0.162881	0.165644	TRUE
Mrps26	0	0.0631	6.68	0.173	0.679	0.949	0.186892	0.256442	TRUE
Oxt	0	0.647	3.34	4.81	0.18	0.773	0	0.00122699	FALSE
Ubox5	0	0.0926	3.7	0.0344	0.853	0.968	0.00778715	0.0110429	FALSE
Fastkd5	0	-1.11	3.67	3.72	0.0689	0.773	0.00973394	0.00490798	FALSE
Lzts3	0	-0.205	3.38	0.203	0.793	0.949	0.00129786	0.00122699	FALSE
Ddrgk1	0	-0.111	6.35	0.386	0.536	0.904	0.168073	0.201227	TRUE
Itpa	0	0.427	5.78	4.13	0.0456	0.773	0.0953926	0.149693	TRUE
Slc4a11	0	-0.472	3.34	2.78	0.307	0.78	0.000648929	0	FALSE
4930402H24Rik	0	-0.545	4.45	1.8	0.183	0.78	0.036989	0.0294479	FALSE
Atrn	0	0.1	4.83	0.0943	0.76	0.949	0.0473718	0.0650307	FALSE
Adam33	0	-0.733	3.42	2.31	0.324	0.786	0.00259572	0.00122699	FALSE
Hspa12b	0	0.118	3.45	0.0435	0.907	0.981	0.00259572	0.00368098	FALSE
1700037H04Rik	0	-0.591	3.87	1.5	0.225	0.78	0.0149254	0.0122699	FALSE
Spef1	0	0.0115	3.69	6.84e-05	0.993	0.999	0.00778715	0.00981595	FALSE
Cenpb	0	0.153	5.8	0.65	0.627	0.949	0.105127	0.136196	TRUE
Cdc25b	0	-0.0585	5.87	0.0763	0.783	0.949	0.105775	0.106748	TRUE
Ap5s1	0	0.547	3.82	1.31	0.255	0.78	0.00908501	0.0196319	FALSE
Mavs	0	-0.391	4.35	1	0.32	0.786	0.0292018	0.0306748	FALSE
Pank2	0	-0.218	5.57	1.05	0.308	0.782	0.100584	0.11411	TRUE
Rnf24	0	-0.699	3.55	1.6	0.254	0.78	0.00584036	0.00368098	FALSE
Smox	0	-0.0436	3.48	0.017	0.897	0.98	0.00324465	0.00368098	FALSE
5330413P13Rik	0	-0.478	3.34	2.73	0.307	0.78	0.000648929	0	FALSE
Prnp	0	0.057	3.99	0.0143	0.905	0.981	0.0155743	0.0208589	FALSE
Rassf2	0	-0.133	6.32	0.589	0.445	0.864	0.174562	0.197546	TRUE
Slc23a2	0	-0.378	4.61	1.24	0.27	0.78	0.0421804	0.0429448	FALSE
Tmem230	0	0.142	5.18	0.297	0.587	0.933	0.0648929	0.100613	TRUE
Pcna	0	0.0253	5.83	0.0149	0.903	0.981	0.100584	0.117791	TRUE
AV099323	0	-0.0606	3.57	0.0159	0.9	0.981	0.00519143	0.00613497	FALSE
Cds2	0	-0.201	5.66	0.828	0.366	0.806	0.115509	0.121472	TRUE
Prokr2	0	-0.453	3.34	2.93	0.307	0.78	0.000648929	0	FALSE
1700026D11Rik	0	-0.65	3.47	1.61	0.352	0.805	0.00389358	0.00245399	FALSE
Gpcpd1	0	-0.245	7.86	3.47	0.0664	0.773	0.41791	0.433129	TRUE
1110034G24Rik	0	-0.617	4.53	3	0.0875	0.773	0.0389358	0.0331288	FALSE
Trmt6	0	0.484	5.69	4.72	0.0329	0.773	0.0811162	0.147239	TRUE
Mcm8	0	-0.335	3.71	0.43	0.561	0.917	0.00843608	0.00981595	FALSE
Crls1	0	-0.156	4.69	0.194	0.661	0.949	0.0421804	0.0478528	FALSE
Lrrn4	0	-0.179	3.38	0.163	0.793	0.949	0.00129786	0.00122699	FALSE
Fermt1	0	0.659	3.34	4.61	0.18	0.773	0	0.00122699	FALSE
Bmp2	0	-0.143	3.47	0.0655	0.854	0.968	0.00324465	0.00368098	FALSE
Tmx4	0	-0.26	4.75	0.566	0.454	0.873	0.0493186	0.0429448	FALSE
Plcb1	0	-0.303	3.44	0.303	0.711	0.949	0.00259572	0.00245399	FALSE
Plcb4	0	-0.0759	3.66	0.0198	0.888	0.978	0.00713822	0.00858896	FALSE
Mkks	0	0.432	3.81	0.834	0.364	0.805	0.00843608	0.0171779	FALSE
Slx4ip	0	-0.342	4.53	0.867	0.355	0.805	0.0350422	0.0392638	FALSE
Jag1	0	-0.0603	3.52	0.00919	0.965	0.996	0.00389358	0.00490798	FALSE
Btbd3	0	-0.282	3.6	0.303	0.583	0.933	0.00648929	0.00490798	FALSE
Ism1	0	-0.115	3.62	0.0514	0.821	0.957	0.00648929	0.00858896	FALSE
Tasp1	0	-0.0248	4.33	0.00384	0.951	0.995	0.0246593	0.0319018	FALSE
Esf1	0	0.0462	6.66	0.0792	0.779	0.949	0.182349	0.242945	TRUE
Ndufaf5	0	0.301	3.94	0.396	0.531	0.9	0.0123297	0.0208589	FALSE
Macrod2	0	0.273	3.48	0.32	0.595	0.933	0.00259572	0.00368098	FALSE
Flrt3	0	-0.473	3.41	0.841	0.51	0.888	0.00194679	0.00245399	FALSE
Kif16b	0	-0.416	4.52	1.32	0.255	0.78	0.0402336	0.0380368	FALSE
Snrpb2	0	-0.0292	6.28	0.0307	0.887	0.978	0.159637	0.174233	TRUE
Bfsp1	0	0.15	3.36	0.192	0.79	0.949	0.000648929	0.00122699	FALSE
Dstn	0	-0.116	5.96	0.319	0.574	0.926	0.12135	0.146012	TRUE
Rrbp1	0	-0.0586	7.6	0.184	0.669	0.949	0.35172	0.395092	TRUE
Banf2os	0	-0.406	3.46	0.629	0.505	0.888	0.00259572	0.00245399	FALSE
Gm5535	0	-0.472	3.34	2.79	0.307	0.78	0.000648929	0	FALSE
Snx5	0	-0.198	8.63	2.63	0.109	0.773	0.548345	0.595092	TRUE
Mgme1	0	0.0159	3.99	0.00178	0.966	0.996	0.0142764	0.0196319	FALSE
Ovol2	0	-0.485	3.34	2.61	0.307	0.78	0.000648929	0	FALSE
Kat14	0	-0.224	4.74	0.526	0.47	0.886	0.0473718	0.0515337	FALSE
Dzank1	0	-0.471	3.34	2.8	0.307	0.78	0.000648929	0	FALSE
Polr3f	0	-0.17	5.06	0.372	0.544	0.91	0.0635951	0.0723926	FALSE
Rbbp9	0	0.544	3.53	1.11	0.355	0.805	0.00324465	0.00858896	FALSE
Sec23b	0	-0.214	5.38	0.851	0.359	0.805	0.0850097	0.0932515	FALSE
Smim26	0	-0.155	5.08	0.344	0.559	0.916	0.0616483	0.0711656	FALSE
Dtd1	0	0.318	5.21	1.43	0.236	0.78	0.0564568	0.0920245	FALSE
Slc24a3	0	-0.169	3.38	0.151	0.793	0.949	0.00129786	0.00122699	FALSE
Rin2	0	-0.177	3.63	0.134	0.715	0.949	0.00713822	0.00736196	FALSE
Naa20	0	0.157	5.85	0.612	0.436	0.855	0.105775	0.15092	TRUE
Crnkl1	0	-0.0104	5.41	0.0017	0.967	0.996	0.0778715	0.103067	TRUE
Insm1	0	-0.801	3.36	4.73	0.148	0.773	0.000648929	0	FALSE
Ralgapa2	0	-0.289	4.74	0.861	0.356	0.805	0.0480208	0.0490798	FALSE
A930019D19Rik	0	0.608	3.34	5.15	0.18	0.773	0	0.00122699	FALSE
Kiz	0	0.229	4.07	0.291	0.591	0.933	0.0162232	0.0257669	FALSE
Xrn2	0	-0.223	8.01	3.13	0.0807	0.773	0.449708	0.488344	TRUE
Foxa2	0	-0.67	3.47	1.63	0.352	0.805	0.00389358	0.00245399	FALSE
Thbd	0	-0.26	4.1	0.316	0.576	0.927	0.0201168	0.0220859	FALSE
Cd93	0	-0.504	5.78	5.06	0.0273	0.773	0.107073	0.107975	TRUE
Nxt1	0	-0.0513	5.78	0.0608	0.806	0.953	0.102531	0.122699	TRUE
Gzf1	0	0.323	4.32	0.773	0.382	0.81	0.0227125	0.0368098	FALSE
Napb	0	-0.829	3.36	4.84	0.148	0.773	0.00129786	0	FALSE
Cst8	0	0.608	3.34	5.15	0.18	0.773	0	0.00122699	FALSE
Cst3	0	-0.244	8.35	2.31	0.133	0.773	0.495133	0.559509	TRUE
Zfp120	0	-0.132	4.33	0.123	0.727	0.949	0.0266061	0.0331288	FALSE
Gm14139	0	0.608	3.34	5.15	0.18	0.773	0	0.00122699	FALSE
Zfp937	0	-0.517	3.4	1	0.51	0.888	0.00194679	0.00122699	FALSE
Gm21994	0	-0.141	3.47	0.078	0.854	0.968	0.00324465	0.00368098	FALSE
Gm14124	0	-0.49	3.34	2.47	0.307	0.78	0.000648929	0	FALSE
3300002I08Rik	0	-0.853	3.36	4.39	0.148	0.773	0.00129786	0	FALSE
Zfp442	0	-0.674	3.42	1.93	0.324	0.786	0.00259572	0.00122699	FALSE
Zfp345	0	1.08	3.36	8.52	0.0579	0.773	0	0.00245399	FALSE
Apmap	0	0.149	4.62	0.204	0.653	0.949	0.0343933	0.0503067	FALSE
Acss1	0	-0.342	5.84	2.23	0.14	0.773	0.134328	0.133742	TRUE
Entpd6	0	-0.243	4.52	0.493	0.485	0.888	0.0350422	0.0417178	FALSE
Pygb	0	0.123	4.56	0.128	0.721	0.949	0.0356911	0.0478528	FALSE
Abhd12	0	-0.036	5.23	0.018	0.894	0.979	0.0694354	0.0920245	FALSE
Gins1	0	0.314	3.94	0.403	0.527	0.897	0.0110318	0.0208589	FALSE
Ninl	0	-0.0971	3.47	0.0413	0.854	0.968	0.00324465	0.00368098	FALSE
Nanp	0	0.655	3.39	1.88	0.364	0.805	0.000648929	0.00245399	FALSE
Nsfl1c	0	0.117	5.88	0.369	0.545	0.911	0.110967	0.158282	TRUE
Gm14167	0	-0.175	3.77	0.126	0.817	0.956	0.00973394	0.0122699	FALSE
Fkbp1a	0	0.0543	6.65	0.11	0.741	0.949	0.197274	0.235583	TRUE
Sdcbp2	0	0.0867	3.46	0.0255	0.907	0.981	0.00259572	0.00368098	FALSE
Psmf1	0	0.0721	5.1	0.0772	0.782	0.949	0.0597015	0.0858896	FALSE
Angpt4	0	0.608	3.34	5.15	0.18	0.773	0	0.00122699	FALSE
Gm14154	0	1.01	3.4	4.41	0.164	0.773	0.000648929	0.00368098	FALSE
Fam110a	0	-0.429	4.01	0.862	0.356	0.805	0.0155743	0.0159509	FALSE
Slc52a3	0	0.243	3.4	0.274	0.707	0.949	0.00129786	0.00245399	FALSE
Srxn1	0	-0.251	3.49	0.258	0.649	0.949	0.00389358	0.00368098	FALSE
Csnk2a1	0	-0.325	6.15	2.86	0.0951	0.773	0.167424	0.152147	TRUE
Tbc1d20	0	-0.408	5.96	3.84	0.0536	0.773	0.149254	0.148466	TRUE
Rbck1	0	0.0891	6.33	0.289	0.592	0.933	0.158339	0.217178	TRUE
Trib3	0	0.311	3.44	0.393	0.645	0.949	0.00194679	0.00368098	FALSE
Sox12	0	0.316	3.73	0.405	0.527	0.896	0.00778715	0.0134969	FALSE
Zcchc3	0	0.521	3.77	1.16	0.285	0.78	0.00713822	0.0147239	FALSE
Defb25	0	-0.467	3.34	2.83	0.307	0.78	0.000648929	0	FALSE
Rem1	0	0.319	3.48	0.39	0.595	0.933	0.00259572	0.00490798	FALSE
H13	0	-0.486	5.88	5.54	0.0212	0.773	0.132382	0.12638	TRUE
Mcts2	0	0.669	4.39	2.75	0.101	0.773	0.0227125	0.0466258	FALSE
Id1	0	-0.479	4.39	1.54	0.219	0.78	0.0317975	0.0331288	FALSE
Cox4i2	0	-1.32	3.49	5.97	0.0489	0.773	0.0045425	0.00122699	FALSE
Bcl2l1	0	0.872	4.02	4.02	0.0483	0.773	0.0116807	0.0282209	FALSE
Tpx2	0	0.417	4.99	1.13	0.29	0.78	0.0227125	0.0453988	FALSE
Ttll9	0	-1.11	3.38	6.75	0.0767	0.773	0.00194679	0	FALSE
Pdrg1	0	-0.19	5.85	0.88	0.351	0.805	0.11486	0.137423	TRUE
Ccm2l	0	-0.485	3.58	0.829	0.365	0.806	0.00648929	0.00490798	FALSE
Hck	0	-0.225	5.95	0.856	0.358	0.805	0.132382	0.133742	TRUE
Tm9sf4	0	-0.31	5.34	1.53	0.219	0.78	0.0817651	0.0895706	FALSE
Tspyl3	0	0.259	3.94	0.305	0.582	0.932	0.0136275	0.0196319	FALSE
Plagl2	0	-0.364	5.06	1.52	0.221	0.78	0.0661908	0.0687117	FALSE
Pofut1	0	-0.131	4.66	0.159	0.691	0.949	0.0395847	0.0453988	FALSE
Kif3b	0	-0.486	4.61	2.18	0.144	0.773	0.0441272	0.0380368	FALSE
Asxl1	0	-0.0975	5.5	0.191	0.663	0.949	0.0895522	0.104294	TRUE
Nol4l	0	-0.34	3.66	0.427	0.52	0.893	0.00778715	0.00736196	FALSE
Commd7	0	0.207	6.51	1.59	0.211	0.78	0.181051	0.24908	TRUE
Dnmt3bos	0	-0.484	3.34	2.63	0.307	0.78	0.000648929	0	FALSE
Dnmt3b	0	-0.0647	4.22	0.0254	0.874	0.973	0.0220636	0.0282209	FALSE
Mapre1	0	0.0512	7.36	0.162	0.708	0.949	0.316029	0.393865	TRUE
Efcab8	0	-0.467	3.34	2.83	0.307	0.78	0.000648929	0	FALSE
Bpifa1	0	-0.431	3.4	0.867	0.51	0.888	0.00194679	0.00122699	FALSE
Bpifb1	0	-0.164	3.38	0.149	0.793	0.949	0.00129786	0.00122699	FALSE
Bpifb5	0	0.655	3.34	4.68	0.18	0.773	0	0.00122699	FALSE
Cdk5rap1	0	0.281	4.69	0.669	0.416	0.838	0.036989	0.0552147	FALSE
Snta1	0	-0.453	3.34	2.93	0.307	0.78	0.000648929	0	FALSE
Cbfa2t2	0	-0.235	4.56	0.512	0.476	0.888	0.0376379	0.0404908	FALSE
Necab3	0	1.11	3.36	7.48	0.0579	0.773	0	0.00245399	FALSE
1700003F12Rik	0	-0.467	3.34	2.83	0.307	0.78	0.000648929	0	FALSE
E2f1	0	0.482	4.56	1.65	0.203	0.78	0.0227125	0.0478528	FALSE
Pxmp4	0	-0.275	4.72	0.823	0.367	0.807	0.045425	0.0490798	FALSE
Zfp341	0	0.718	3.75	2.25	0.138	0.773	0.00713822	0.0184049	FALSE
Chmp4b	0	-0.0617	6.63	0.13	0.72	0.949	0.199221	0.253988	TRUE
Gm14214	0	-0.73	3.42	2.31	0.324	0.786	0.00259572	0.00122699	FALSE
Raly	0	0.199	7.09	1.93	0.169	0.773	0.245944	0.309202	TRUE
a	0	0.956	3.4	4.26	0.164	0.773	0.000648929	0.00368098	FALSE
Eif2s2	0	-0.0838	8.43	0.493	0.485	0.888	0.467229	0.503067	TRUE
Ahcy	0	0.574	3.84	1.45	0.232	0.78	0.00973394	0.0208589	FALSE
Itch	0	-0.28	6.7	2.33	0.131	0.773	0.244646	0.238037	TRUE
Dynlrb1	0	-0.0897	6.89	0.33	0.567	0.921	0.236859	0.289571	TRUE
Map1lc3a	0	-0.238	5.44	0.855	0.358	0.805	0.0895522	0.0969325	FALSE
Pigu	0	0.0685	4.42	0.0337	0.855	0.968	0.0298507	0.0417178	FALSE
Trp53inp2	0	0.0102	4.87	0.000687	0.979	0.997	0.0512654	0.0650307	FALSE
Ncoa6	0	-0.381	5.27	2.22	0.14	0.773	0.0830629	0.0822086	FALSE
Ggt7	0	-1.1	3.38	6.9	0.0767	0.773	0.00194679	0	FALSE
Acss2	0	-0.466	3.94	1.06	0.307	0.781	0.0149254	0.0147239	FALSE
Gss	0	0.129	4.05	0.0809	0.777	0.949	0.0168722	0.0257669	FALSE
Trpc4ap	0	-0.13	6.26	0.511	0.477	0.888	0.174562	0.197546	TRUE
Edem2	0	-0.351	5.05	1.78	0.186	0.78	0.0648929	0.0650307	FALSE
Procr	0	0.632	3.38	1.97	0.364	0.805	0.000648929	0.00245399	FALSE
BC029722	0	-0.538	4.86	2.98	0.0882	0.773	0.0558079	0.0515337	FALSE
Eif6	0	0.042	6.91	0.0604	0.807	0.953	0.215445	0.277301	TRUE
Uqcc1	0	-0.162	4.74	0.266	0.608	0.938	0.045425	0.0539877	FALSE
Cep250	0	-0.321	5.04	1.44	0.233	0.78	0.0622972	0.0638037	FALSE
6430550D23Rik	0	-0.472	3.34	2.79	0.307	0.78	0.000648929	0.00122699	FALSE
Ergic3	0	-0.259	5.94	1.73	0.192	0.78	0.131733	0.154601	TRUE
Spag4	0	-0.687	3.47	1.63	0.352	0.805	0.00389358	0.00245399	FALSE
Cpne1	0	-0.232	3.38	0.207	0.793	0.949	0.00129786	0.00122699	FALSE
Rbm12	0	-0.113	5.34	0.244	0.623	0.949	0.082414	0.100613	TRUE
Nfs1	0	-0.114	5.39	0.227	0.635	0.949	0.0837119	0.0993865	FALSE
Romo1	0	0.241	6.8	2.21	0.141	0.773	0.191434	0.256442	TRUE
Rbm39	0	-0.128	9.96	1.72	0.194	0.78	0.905256	0.905521	TRUE
Phf20	0	0.127	5.85	0.506	0.558	0.915	0.112265	0.149693	TRUE
Scand1	0	-0.0452	8.56	0.173	0.678	0.949	0.571058	0.623313	TRUE
Cnbd2	0	-0.598	3.58	1.37	0.346	0.805	0.00648929	0.00490798	FALSE
2900097C17Rik	0	-0.119	6.29	0.378	0.541	0.907	0.174562	0.198773	TRUE
Epb41l1	0	-0.723	3.41	2.35	0.324	0.786	0.00259572	0.00122699	FALSE
Aar2	0	0.0261	4.67	0.00646	0.936	0.992	0.0402336	0.0515337	FALSE
Gm14168	0	-0.467	3.34	2.83	0.307	0.78	0.000648929	0	FALSE
Dlgap4	0	-0.11	5.33	0.197	0.659	0.949	0.0817651	0.0944785	FALSE
Myl9	0	0.594	3.86	1.68	0.198	0.78	0.00973394	0.0208589	FALSE
Tgif2	0	-0.219	5.29	0.67	0.415	0.838	0.0772226	0.0871166	FALSE
4930518I15Rik	0	0.446	3.61	0.763	0.452	0.871	0.00519143	0.00981595	FALSE
1110008F13Rik	0	0.0738	7.19	0.287	0.594	0.933	0.253082	0.332515	TRUE
Sla2	0	-0.0611	3.6	0.0113	0.957	0.996	0.0045425	0.00613497	FALSE
Ndrg3	0	0.0276	4.78	0.00599	0.939	0.993	0.0486697	0.0539877	FALSE
Dsn1	0	0.993	3.96	4.04	0.0479	0.773	0.00843608	0.0245399	FALSE
Soga1	0	-0.728	3.55	1.62	0.254	0.78	0.00584036	0.00368098	FALSE
Samhd1	0	-0.225	8.04	2.47	0.12	0.773	0.509409	0.522699	TRUE
Rbl1	0	-0.335	4.73	0.967	0.329	0.792	0.0421804	0.0453988	FALSE
Mroh8	0	-0.485	3.34	2.61	0.307	0.78	0.000648929	0	FALSE
Rpn2	0	-0.0562	6.24	0.117	0.952	0.995	0.147956	0.185276	TRUE
Manbal	0	0.194	5.21	0.597	0.442	0.86	0.0622972	0.0907975	FALSE
Src	0	-0.0995	3.47	0.0414	0.854	0.968	0.00324465	0.00368098	FALSE
Gm14286	0	-0.422	3.62	0.629	0.435	0.853	0.00713822	0.00613497	FALSE
Blcap	0	-0.0679	4.26	0.0304	0.862	0.97	0.0253082	0.0306748	FALSE
Nnat	0	0.723	3.59	1.71	0.215	0.78	0.00389358	0.00858896	FALSE
Platr27	0	1.07	3.46	4.4	0.1	0.773	0.00129786	0.00613497	FALSE
Ctnnbl1	0	-0.256	5.48	1.09	0.299	0.78	0.0908501	0.0920245	FALSE
Tti1	0	0.485	4.24	1.42	0.237	0.78	0.0207657	0.0343558	FALSE
Rprd1b	0	-0.108	5.71	0.313	0.843	0.966	0.107073	0.125153	TRUE
Tgm2	0	0.682	3.65	1.82	0.204	0.78	0.00519143	0.0134969	FALSE
D630003M21Rik	0	-0.471	3.34	2.8	0.307	0.78	0.000648929	0	FALSE
Lbp	0	-1.64	3.62	9.64	0.013	0.773	0.00843608	0.00245399	FALSE
Snhg11	0	-0.0753	3.42	0.0119	0.975	0.996	0.00194679	0.00245399	FALSE
Ralgapb	0	-0.0385	5.1	0.0204	0.887	0.978	0.064244	0.0846626	FALSE
Actr5	0	-0.0905	5.25	0.134	0.716	0.949	0.0739779	0.0871166	FALSE
Ppp1r16b	0	-0.219	7.1	1.81	0.182	0.777	0.266061	0.305521	TRUE
Fam83d	0	-1.21	3.62	5.21	0.0601	0.773	0.00648929	0.00368098	FALSE
Dhx35	0	0.0551	3.95	0.0178	0.894	0.979	0.0142764	0.0208589	FALSE
Mafb	0	-0.0344	3.52	0.00376	0.965	0.996	0.00389358	0.00490798	FALSE
Top1	0	-0.0267	7.7	0.0411	0.84	0.965	0.328358	0.4	TRUE
Plcg1	0	-0.172	4.38	0.201	0.655	0.949	0.0292018	0.0343558	FALSE
Zhx3	0	-0.263	3.5	0.231	0.649	0.949	0.00389358	0.00368098	FALSE
Gm16751	0	-0.826	3.36	4.89	0.148	0.773	0.00129786	0	FALSE
Lpin3	0	-0.471	3.34	2.8	0.307	0.78	0.000648929	0	FALSE
Chd6	0	-0.0564	6.78	0.131	0.719	0.949	0.22453	0.268712	TRUE
Srsf6	0	0.0118	8.07	0.00977	0.922	0.987	0.441272	0.520245	TRUE
L3mbtl1	0	0.652	3.38	1.91	0.364	0.805	0.000648929	0.00245399	FALSE
Ift52	0	-0.138	5.05	0.247	0.62	0.947	0.0622972	0.0736196	FALSE
Mybl2	0	-0.212	4.01	0.195	0.66	0.949	0.0142764	0.0159509	FALSE
Tox2	0	0.184	3.36	0.193	0.79	0.949	0.000648929	0.00122699	FALSE
Jph2	0	0.614	3.38	2	0.364	0.805	0.000648929	0.00245399	FALSE
Oser1	0	0.0244	6.85	0.0244	0.876	0.974	0.241402	0.27362	TRUE
2900093K20Rik	0	0.00843	4.71	0.000917	0.976	0.996	0.0421804	0.0539877	FALSE
Fitm2	0	0.556	3.56	1.28	0.339	0.804	0.00389358	0.00858896	FALSE
2310001K24Rik	0	1.12	3.36	7.99	0.0579	0.773	0	0.00245399	FALSE
Ttpal	0	-0.106	6.49	0.307	0.581	0.931	0.204413	0.246626	TRUE
[truncated: 105,471 more rows]

## Sheet: Cluster 0
gene	cluster_id	logFC__Hyperoxia	logCPM__Hyperoxia	F__Hyperoxia	p_val__Hyperoxia	p_adj.loc__Hyperoxia	Normoxia.frq	Hyperoxia.frq	Frequency

## Sheet: Cluster 1
gene	cluster_id	logFC__Hyperoxia	logCPM__Hyperoxia	F__Hyperoxia	p_val__Hyperoxia	p_adj.loc__Hyperoxia	Normoxia.frq	Hyperoxia.frq	Frequency

## Sheet: Cluster 2
gene	cluster_id	logFC__Hyperoxia	logCPM__Hyperoxia	F__Hyperoxia	p_val__Hyperoxia	p_adj.loc__Hyperoxia	Normoxia.frq	Hyperoxia.frq	Frequency
Lig1	2	1.55	6.03	24.4	7.93e-07	0.000606	0.0653153	0.181818	TRUE
Nfkbid	2	1.47	5.84	19.1	1.27e-05	0.00484	0.0698198	0.16	TRUE
Ube2c	2	1.39	6.97	39.2	3.87e-10	6.24e-07	0.0585586	0.116364	TRUE
Clspn	2	1.35	5.75	15	0.000107	0.0226	0.0630631	0.112727	TRUE
Hells	2	1.3	5.83	15	0.000105	0.0224	0.0765766	0.152727	TRUE
S100a4	2	1.2	6.95	30.3	3.71e-08	3.59e-05	0.101351	0.192727	TRUE
Fosb	2	1.2	6.32	19.4	1.05e-05	0.00448	0.105856	0.243636	TRUE
Xcl1	2	1.19	6.5	22.7	1.94e-06	0.00122	0.0675676	0.123636	TRUE
Lmna	2	1.17	6.16	16.3	5.46e-05	0.0144	0.112613	0.229091	TRUE
Mcm5	2	1.13	6.09	14.6	0.000132	0.0263	0.0923423	0.167273	TRUE
Cenpf	2	1.1	6.69	21.4	3.8e-06	0.00204	0.0472973	0.138182	TRUE
Nsd2	2	1.1	6.2	15.1	0.000101	0.0222	0.101351	0.221818	TRUE
Hist1h1b	2	1.08	6.32	16.2	5.69e-05	0.0147	0.0427928	0.112727	TRUE
Gzmb	2	1.06	6.37	16.9	3.93e-05	0.0112	0.0563063	0.123636	TRUE
S100a6	2	1.04	8.92	46.6	8.54e-12	1.55e-08	0.290541	0.432727	TRUE
Pclaf	2	1.04	7.2	25.7	4.09e-07	0.000329	0.0765766	0.185455	TRUE
Lgals3	2	1	6.43	15.1	0.000101	0.0222	0.128378	0.218182	TRUE
Mrps21	2	0.967	6.56	15.7	7.53e-05	0.0176	0.18018	0.381818	TRUE
Mki67	2	0.957	7.28	22.7	1.92e-06	0.00122	0.0720721	0.185455	TRUE
Tyrobp	2	0.919	6.75	16	6.4e-05	0.016	0.128378	0.2	TRUE
Birc5	2	0.918	6.85	16.6	4.54e-05	0.0127	0.0608108	0.138182	TRUE
Lgals1	2	0.899	9.14	37.1	1.1e-09	1.45e-06	0.470721	0.72	TRUE
Top2a	2	0.895	7.22	19.5	1.01e-05	0.00443	0.112613	0.156364	TRUE
Stmn1	2	0.805	8.6	26	3.38e-07	0.000288	0.236486	0.367273	TRUE
Ifi27l2a	2	0.758	8	19.7	8.91e-06	0.00417	0.261261	0.370909	TRUE
S100a11	2	0.63	7.89	13.2	0.00028	0.0491	0.376126	0.578182	TRUE
AW112010	2	0.628	9.29	19.1	1.27e-05	0.00484	0.538288	0.629091	TRUE
Vim	2	0.618	9.47	19.1	1.24e-05	0.00484	0.641892	0.796364	TRUE
Hmgb2	2	0.572	10.1	18.8	1.45e-05	0.00527	0.632883	0.741818	TRUE
Crip1	2	0.474	10.2	13.2	0.000277	0.0491	0.779279	0.861818	TRUE
Tcf7	2	-0.568	8.95	14.4	0.000151	0.029	0.77027	0.745455	TRUE
Btg1	2	-0.569	9.83	17.7	2.55e-05	0.00821	0.914414	0.901818	TRUE
Foxp1	2	-0.653	8.73	18	2.15e-05	0.00744	0.772523	0.68	TRUE
Bcl2	2	-0.658	8.51	17.2	3.3e-05	0.00998	0.626126	0.567273	TRUE
Arhgap45	2	-0.666	8.26	16.6	4.68e-05	0.0128	0.693694	0.625455	TRUE
Il7r	2	-0.67	8.6	18.3	1.92e-05	0.00678	0.608108	0.574545	TRUE
Ankrd12	2	-0.698	7.47	13.3	0.000268	0.0486	0.454955	0.396364	TRUE
Crlf3	2	-0.703	7.62	14.8	0.00012	0.0249	0.484234	0.436364	TRUE
Tsc22d3	2	-0.773	7.66	17.9	2.27e-05	0.00768	0.504505	0.421818	TRUE
Slamf6	2	-0.779	7.32	15.4	8.91e-05	0.0205	0.364865	0.349091	TRUE
Ighm	2	-0.793	8.13	22.3	2.32e-06	0.00135	0.540541	0.509091	TRUE
Gm8369	2	-0.796	7.27	15.7	7.29e-05	0.0173	0.337838	0.305455	TRUE
Jun	2	-0.869	6.95	15.3	9.12e-05	0.0207	0.301802	0.287273	TRUE
Elmsan1	2	-0.903	6.57	13.2	0.000281	0.0491	0.281532	0.203636	TRUE
Txnip	2	-0.917	7.61	24.2	8.53e-07	0.000619	0.457207	0.4	TRUE
Pik3ip1	2	-0.938	6.76	16.5	4.88e-05	0.0131	0.313063	0.210909	TRUE
Dapl1	2	-1.1	6.79	22.4	2.2e-06	0.00133	0.191441	0.0945455	TRUE
Gtpbp2	2	-1.13	6.13	14.5	0.000143	0.0281	0.211712	0.149091	TRUE
Yeats2	2	-1.26	5.86	13.8	0.000205	0.0386	0.171171	0.101818	TRUE
Ranbp10	2	-1.36	6.2	21.5	3.56e-06	0.00199	0.243243	0.141818	TRUE
Cd55	2	-1.37	5.84	15.9	6.7e-05	0.0165	0.18018	0.0872727	TRUE
Fam46c	2	-1.46	5.65	14.7	0.000125	0.0252	0.146396	0.0836364	TRUE
N4bp2l1	2	-1.58	5.79	19.6	9.63e-06	0.00436	0.182432	0.0945455	TRUE
Hbb-bs	2	-4.77	10.1	830	3.33e-182	4.83e-178	0.198198	0.258182	TRUE

## Sheet: Cluster 3
gene	cluster_id	logFC__Hyperoxia	logCPM__Hyperoxia	F__Hyperoxia	p_val__Hyperoxia	p_adj.loc__Hyperoxia	Normoxia.frq	Hyperoxia.frq	Frequency
Hbb-bs	3	2.58	9.16	92	8.68e-22	1.19e-17	0.272727	0.231061	TRUE
C1qbp	3	1.94	7.29	25.1	5.38e-07	0.000921	0.306818	0.409091	TRUE
Dctpp1	3	1.88	6.74	17.3	3.12e-05	0.0308	0.1875	0.268939	TRUE
Hist1h1b	3	1.45	8.12	24.3	8.09e-07	0.00123	0.159091	0.162879	TRUE
Tuba1b	3	1.16	8.31	17.3	3.15e-05	0.0308	0.272727	0.378788	TRUE
Stmn1	3	0.958	9.5	18.5	1.69e-05	0.021	0.352273	0.390152	TRUE
Cxcl10	3	-1.42	7.57	26	3.36e-07	0.000659	0.0795455	0.117424	TRUE
Txnip	3	-1.49	6.94	22.2	2.47e-06	0.00339	0.4375	0.234848	TRUE
Klra5	3	-1.55	6.99	26.4	2.78e-07	0.000636	0.136364	0.0833333	TRUE

## Sheet: Cluster 4
gene	cluster_id	logFC__Hyperoxia	logCPM__Hyperoxia	F__Hyperoxia	p_val__Hyperoxia	p_adj.loc__Hyperoxia	Normoxia.frq	Hyperoxia.frq	Frequency
Esm1	4	3.35	5.27	26	3.5e-07	0.000511	0.0150754	0.104651	TRUE
Ifitm1	4	3.28	6.3	65.7	5.21e-16	7.3e-12	0.0452261	0.110465	TRUE
AA467197	4	2.39	5.25	15.4	8.53e-05	0.0292	0.0301508	0.139535	TRUE
Ifitm2	4	2.17	6.37	37.6	8.7e-10	1.74e-06	0.105528	0.273256	TRUE
Cxcr6	4	1.8	6.93	38.3	6.17e-10	1.44e-06	0.130653	0.325581	TRUE
Ltb4r1	4	1.72	6.26	23.3	1.37e-06	0.0012	0.0552764	0.127907	TRUE
Gzmb	4	1.63	8.23	54.7	1.4e-13	6.53e-10	0.155779	0.267442	TRUE
Furin	4	1.61	6.38	22.5	2.15e-06	0.00164	0.150754	0.255814	TRUE
Ckb	4	1.59	5.97	15.8	7.03e-05	0.0253	0.120603	0.203488	TRUE
Cd8a	4	1.57	6.61	25.8	3.86e-07	0.000511	0.0753769	0.151163	TRUE
Id2	4	1.55	8.03	44.9	2.09e-11	5.87e-08	0.356784	0.517442	TRUE
Serpinb9	4	1.49	6.42	20.3	6.73e-06	0.0041	0.145729	0.261628	TRUE
Ccr5	4	1.41	6.37	17.7	2.54e-05	0.0105	0.110553	0.255814	TRUE
Ly6c2	4	1.25	7.2	22.4	2.22e-06	0.00164	0.0904523	0.203488	TRUE
Gzma	4	1.24	10.5	47.3	6.07e-12	2.13e-08	0.115578	0.22093	TRUE
Odc1	4	1.17	7.62	23.5	1.27e-06	0.00119	0.40201	0.546512	TRUE
Ly6a	4	1.17	7.69	24.7	6.85e-07	0.000686	0.266332	0.325581	TRUE
Pdia6	4	1.11	7.26	18.8	1.43e-05	0.00667	0.311558	0.511628	TRUE
Ramp1	4	1.07	7.35	17.4	3.08e-05	0.012	0.286432	0.313953	TRUE
Ube2c	4	0.971	8.5	21.9	2.91e-06	0.00194	0.221106	0.343023	TRUE
Ppp1r14b	4	0.948	7.97	17.8	2.42e-05	0.0103	0.457286	0.598837	TRUE
Nkg7	4	0.886	8.83	19	1.32e-05	0.0066	0.311558	0.366279	TRUE
Cks2	4	0.883	8.07	16	6.19e-05	0.0228	0.38191	0.430233	TRUE
Ctsd	4	0.876	8.08	15.6	7.93e-05	0.0278	0.512563	0.575581	TRUE
Ctla2a	4	0.855	8.27	15.2	9.65e-05	0.0315	0.251256	0.412791	TRUE
Hsp90b1	4	0.799	8.78	15.4	8.79e-05	0.0293	0.628141	0.686047	TRUE
Top2a	4	0.796	8.37	14.3	0.000159	0.0473	0.291457	0.343023	TRUE
Ctla4	4	-0.781	9.01	14.6	0.00013	0.0406	0.678392	0.604651	TRUE
Xist	4	-1.01	8.84	22.8	1.84e-06	0.00152	0.447236	0.27907	TRUE
Ccr7	4	-1.01	7.91	18.5	1.72e-05	0.00778	0.40201	0.319767	TRUE
Sell	4	-1.06	7.4	17.5	2.94e-05	0.0118	0.427136	0.313953	TRUE
Il6ra	4	-1.19	6.61	14.6	0.000133	0.0406	0.366834	0.232558	TRUE
S100a8	4	-2.16	5.92	24.7	6.63e-07	0.000686	0.105528	0.104651	TRUE
S100a9	4	-2.29	6.32	37.2	1.09e-09	1.91e-06	0.130653	0.116279	TRUE
Fcer1g	4	-2.46	5.44	19.2	1.2e-05	0.00624	0.115578	0.0697674	TRUE

## Sheet: Cluster 5
gene	cluster_id	logFC__Hyperoxia	logCPM__Hyperoxia	F__Hyperoxia	p_val__Hyperoxia	p_adj.loc__Hyperoxia	Normoxia.frq	Hyperoxia.frq	Frequency
Prim1	5	5.61	6.3	17.8	2.41e-05	0.0149	0.0642202	0.238938	TRUE
Aspm	5	5.54	6.25	17.1	3.65e-05	0.0206	0.0458716	0.159292	TRUE
Mcm3	5	4.1	6.77	20.8	5.15e-06	0.00469	0.12844	0.336283	TRUE
Lig1	5	3.75	7.1	24.9	5.9e-07	0.000635	0.0917431	0.318584	TRUE
Hist1h1b	5	3.05	7.51	25.9	3.56e-07	0.000468	0.0458716	0.212389	TRUE
Cdk1	5	2.91	6.88	16.3	5.4e-05	0.029	0.0550459	0.238938	TRUE
Mki67	5	2.85	8	30.7	2.99e-08	7.08e-05	0.146789	0.336283	TRUE
Cxcr4	5	2.8	7.15	18	2.19e-05	0.0144	0.100917	0.345133	TRUE
Top2a	5	2.8	8.19	32.4	1.24e-08	4.91e-05	0.0917431	0.336283	TRUE
Tuba1b	5	2.72	8.37	32.6	1.12e-08	4.91e-05	0.146789	0.451327	TRUE
Pclaf	5	2.69	7.88	26.8	2.22e-07	0.000328	0.0550459	0.265487	TRUE
Cks2	5	2.62	7.82	25.2	5.2e-07	0.000616	0.137615	0.424779	TRUE
Stmn1	5	2.55	9.34	39.4	3.54e-10	4.2e-06	0.238532	0.477876	TRUE
Lif	5	2.29	8.89	28	1.25e-07	0.000247	0.330275	0.637168	TRUE
Ube2c	5	2.19	7.82	19.7	9.08e-06	0.00733	0.0733945	0.230088	TRUE
Dut	5	2.14	7.94	19.5	9.9e-06	0.00733	0.376147	0.557522	TRUE
Il2	5	2.08	8.18	19.6	9.35e-06	0.00733	0.247706	0.371681	TRUE
Hmgb2	5	1.88	10.3	27.4	1.62e-07	0.000274	0.706422	0.769912	TRUE
Dek	5	1.87	8.45	18.6	1.6e-05	0.0112	0.46789	0.707965	TRUE
Birc5	5	1.86	7.88	15.8	7.05e-05	0.0363	0.0917431	0.265487	TRUE
Tubb5	5	1.81	9.52	22.8	1.76e-06	0.00174	0.53211	0.690265	TRUE
Arhgef6	5	-1.67	8.02	17.8	2.52e-05	0.0149	0.486239	0.477876	TRUE
Cxcl1	5	-2.26	8.27	31.8	1.71e-08	5.06e-05	0.183486	0.0884956	TRUE

## Sheet: Cluster 6
gene	cluster_id	logFC__Hyperoxia	logCPM__Hyperoxia	F__Hyperoxia	p_val__Hyperoxia	p_adj.loc__Hyperoxia	Normoxia.frq	Hyperoxia.frq	Frequency
Il17a	6	2.87	9.81	22.2	2.49e-06	0.00921	0.384615	0.632479	TRUE
Xist	6	-2.03	9.24	26	3.35e-07	0.00372	0.6	0.34188	TRUE
Ms4a4b	6	-3.91	6.53	24.3	8.15e-07	0.00453	0.123077	0.0512821	TRUE

## Sheet: Cluster 7
gene	cluster_id	logFC__Hyperoxia	logCPM__Hyperoxia	F__Hyperoxia	p_val__Hyperoxia	p_adj.loc__Hyperoxia	Normoxia.frq	Hyperoxia.frq	Frequency

## Sheet: Cluster 8
gene	cluster_id	logFC__Hyperoxia	logCPM__Hyperoxia	F__Hyperoxia	p_val__Hyperoxia	p_adj.loc__Hyperoxia	Normoxia.frq	Hyperoxia.frq	Frequency
Hbb-bs	8	11.9	12.5	261	5.16e-58	5.26e-54	0.030303	0.517857	TRUE
Hba-a1	8	10.2	10.9	89.5	3.74e-21	9.51e-18	0.030303	0.267857	TRUE
Hba-a2	8	9.8	10.5	68.5	1.43e-16	2.08e-13	0	0.178571	TRUE
Hbb-bt	8	9.27	9.99	49.1	2.6e-12	2.95e-09	0	0.142857	TRUE
Top2a	8	8.92	9.69	39.5	3.47e-10	2.94e-07	0.151515	0.303571	TRUE
Pclaf	8	8.63	9.43	32.8	1.03e-08	6.58e-06	0.151515	0.267857	TRUE
Mki67	8	8.57	9.36	31.4	2.14e-08	1.15e-05	0.151515	0.285714	TRUE
Birc5	8	8.56	9.36	31.3	2.3e-08	1.17e-05	0.121212	0.321429	TRUE
Hmgn2	8	8.48	9.28	29.7	5.16e-08	2.19e-05	0.151515	0.321429	TRUE
Tmpo	8	8.27	9.1	26	3.4e-07	0.000112	0.121212	0.339286	TRUE
Hint1	8	8.2	9.04	25	5.94e-07	0.000183	0.272727	0.392857	TRUE
Cks2	8	8.12	8.97	23.6	1.19e-06	0.000329	0.121212	0.321429	TRUE
Snrpd1	8	7.91	8.78	20.5	6.09e-06	0.00122	0.272727	0.410714	TRUE
Ranbp1	8	7.82	8.7	19.2	1.17e-05	0.00199	0.121212	0.375	TRUE
Xist	8	7.76	8.65	18.4	1.79e-05	0.00272	0.363636	0.107143	TRUE
Sf3b2	8	7.64	8.55	17.1	3.56e-05	0.00477	0.30303	0.589286	TRUE
Anp32a	8	7.58	8.5	16.4	5.17e-05	0.00635	0.242424	0.410714	TRUE
Rrm2	8	7.42	8.36	14.7	0.000128	0.0131	0.0909091	0.232143	TRUE
Cdca8	8	7.41	8.35	14.5	0.00014	0.0143	0.151515	0.267857	TRUE
Ndufb7	8	7.4	8.35	14.5	0.000144	0.0143	0.212121	0.428571	TRUE
Spc24	8	7.38	8.33	14.3	0.000161	0.0154	0.121212	0.267857	TRUE
Psmb2	8	7.37	8.31	14.1	0.000175	0.0165	0.272727	0.482143	TRUE
Ccnb2	8	7.36	8.31	14.1	0.000178	0.0167	0.151515	0.267857	TRUE
Kif11	8	7.32	8.27	13.6	0.000227	0.0203	0.121212	0.285714	TRUE
Cdk1	8	7.24	8.21	12.9	0.000331	0.028	0.0909091	0.25	TRUE
Tcp1	8	7.24	8.21	12.9	0.000331	0.028	0.242424	0.321429	TRUE
Cenpe	8	7.18	8.16	12.4	0.000433	0.0347	0.121212	0.232143	TRUE
Cdca3	8	7.17	8.15	12.3	0.000459	0.0358	0.0909091	0.232143	TRUE
Nusap1	8	7.13	8.11	12	0.000549	0.0414	0.121212	0.232143	TRUE
Anapc5	8	7.12	8.1	11.9	0.000577	0.0429	0.272727	0.482143	TRUE
Eif1b	8	7.12	8.11	11.9	0.000563	0.0421	0.30303	0.410714	TRUE
Phlda1	8	7.11	8.09	11.7	0.000612	0.0445	0.151515	0.464286	TRUE
Psmb5	8	7.1	8.09	11.7	0.000627	0.0453	0.151515	0.410714	TRUE
Taf10	8	7.07	8.07	11.5	0.0007	0.0488	0.272727	0.375	TRUE
Lsm6	8	7.07	8.07	11.5	0.0007	0.0488	0.0909091	0.285714	TRUE
Ube2c	8	5.17	10.2	45.6	1.52e-11	1.54e-08	0.181818	0.285714	TRUE
Hmgb2	8	5.16	12	135	4.36e-31	2.06e-27	0.424242	0.517857	TRUE
Stmn1	8	4.82	11.3	85.6	2.68e-20	5.46e-17	0.363636	0.535714	TRUE
H2afx	8	4.45	9.55	27.1	2e-07	7.27e-05	0.121212	0.321429	TRUE
Tuba1b	8	4.05	9.2	20	7.7e-06	0.0014	0.212121	0.375	TRUE
Ran	8	4	10	33.5	7.47e-09	5.07e-06	0.363636	0.517857	TRUE
Lmnb1	8	3.85	9.03	17.2	3.38e-05	0.00459	0.242424	0.464286	TRUE
H2afv	8	3.83	10.4	40.4	2.17e-10	2.01e-07	0.30303	0.660714	TRUE
Jpt1	8	3.83	9.01	16.9	3.97e-05	0.00525	0.30303	0.5	TRUE
H2afz	8	3.82	11.7	83.7	6.72e-20	1.14e-16	0.545455	0.732143	TRUE
Atp5c1	8	3.81	8.99	16.6	4.64e-05	0.0059	0.363636	0.571429	TRUE
Rpl36a	8	3.66	8.87	14.7	0.000128	0.0131	0.242424	0.375	TRUE
Hnrnpd	8	3.65	8.85	14.5	0.000142	0.0143	0.363636	0.5	TRUE
Dut	8	3.63	9.7	24.9	6.18e-07	0.000185	0.272727	0.5	TRUE
Rgs10	8	3.54	8.76	13.2	0.000288	0.0255	0.242424	0.517857	TRUE
Mif	8	3.5	8.73	12.7	0.000359	0.0297	0.212121	0.303571	TRUE
Sf3b6	8	3.49	8.72	12.7	0.00037	0.0304	0.30303	0.517857	TRUE
Hist1h1b	8	3.48	8.71	12.5	0.000401	0.0327	0.181818	0.285714	TRUE
Cenpf	8	3.46	8.69	12.3	0.00046	0.0358	0.151515	0.25	TRUE
2010107E04Rik	8	3.44	8.67	12	0.000527	0.0401	0.242424	0.446429	TRUE
Lsm4	8	3.41	8.65	11.8	0.000605	0.0445	0.30303	0.428571	TRUE
Hmgn1	8	3.4	8.64	11.7	0.000638	0.0457	0.272727	0.428571	TRUE
Smc2	8	3.39	8.64	11.6	0.000675	0.0478	0.181818	0.375	TRUE
Anp32b	8	3.32	9.95	26.4	2.77e-07	9.74e-05	0.363636	0.553571	TRUE
Cenpa	8	3.23	9.35	17.8	2.44e-05	0.00345	0.181818	0.410714	TRUE
Ptma	8	3.21	13.1	135	6.05e-31	2.06e-27	0.909091	0.946429	TRUE
Sumo2	8	3.19	9.84	23.6	1.2e-06	0.000329	0.393939	0.714286	TRUE
Cox8a	8	3.04	9.71	20.8	5.21e-06	0.00108	0.393939	0.607143	TRUE
Metap2	8	3.03	9.18	15	0.000108	0.0114	0.393939	0.642857	TRUE
Rpl14	8	3.02	10.4	30.1	4.29e-08	1.99e-05	0.545455	0.660714	TRUE
Psmb8	8	2.93	9.09	13.7	0.000219	0.0197	0.454545	0.607143	TRUE
Anp32e	8	2.92	10.3	27.5	1.64e-07	6.18e-05	0.545455	0.589286	TRUE
Ube2s	8	2.88	10.2	26.3	2.98e-07	0.000101	0.424242	0.714286	TRUE
Cox6a1	8	2.82	9	12.4	0.000442	0.0352	0.393939	0.571429	TRUE
Cox5a	8	2.81	9.51	16.8	4.19e-05	0.00547	0.333333	0.571429	TRUE
Gnas	8	2.78	9.48	16.3	5.52e-05	0.00648	0.454545	0.660714	TRUE
Cox7a2	8	2.77	9.47	16.1	6e-05	0.00694	0.424242	0.642857	TRUE
Psmb1	8	2.75	8.94	11.5	0.000706	0.0489	0.363636	0.589286	TRUE
Dek	8	2.61	9.33	13.8	0.000207	0.0188	0.333333	0.392857	TRUE
Rpl22l1	8	2.56	9.66	16.3	5.46e-05	0.00648	0.363636	0.660714	TRUE
Tubb4b	8	2.54	9.27	12.9	0.000329	0.028	0.212121	0.428571	TRUE
Atp5e	8	2.54	9.28	12.9	0.000326	0.028	0.454545	0.660714	TRUE
Rhoa	8	2.54	9.64	16	6.31e-05	0.00722	0.515152	0.625	TRUE
Tubb5	8	2.53	10.9	30.9	2.78e-08	1.35e-05	0.606061	0.642857	TRUE
Atp5g2	8	2.51	9.62	15.5	8.24e-05	0.00922	0.454545	0.571429	TRUE
Ndufa4	8	2.49	9.6	15.3	9.4e-05	0.0101	0.424242	0.553571	TRUE
Atp5g3	8	2.44	9.18	11.6	0.000676	0.0478	0.454545	0.607143	TRUE
Pfn1	8	2.44	10.1	19.6	9.74e-06	0.00171	0.545455	0.714286	TRUE
Ly6d	8	2.41	10.6	25.5	4.62e-07	0.000147	0.363636	0.517857	TRUE
Dynll1	8	2.4	9.52	13.8	0.000206	0.0188	0.575758	0.607143	TRUE
Txn1	8	2.37	10.2	20.3	6.8e-06	0.00128	0.575758	0.785714	TRUE
Arl6ip1	8	2.32	10.2	19.1	1.24e-05	0.00207	0.484848	0.607143	TRUE
Ppia	8	2.31	12.1	49.6	1.97e-12	2.5e-09	0.818182	0.875	TRUE
Eif5a	8	2.28	9.71	14.4	0.000151	0.0148	0.515152	0.571429	TRUE
Ybx1	8	2.24	9.92	15.7	7.3e-05	0.00826	0.545455	0.678571	TRUE
Hmgb1	8	2.1	10.6	20.7	5.34e-06	0.00109	0.606061	0.785714	TRUE
Cd3g	8	2.04	10.1	15.4	8.87e-05	0.00961	0.666667	0.928571	TRUE
Ubb	8	2.01	11.7	31.8	1.72e-08	9.74e-06	0.878788	0.982143	TRUE
Rack1	8	1.94	11.1	22.6	2.01e-06	0.000499	0.666667	0.946429	TRUE
Rps4x	8	1.9	12	34.2	5.1e-09	3.71e-06	0.939394	0.982143	TRUE
Rpl5	8	1.9	10.9	19.9	8.19e-06	0.00146	0.848485	0.892857	TRUE
Hnrnpa2b1	8	1.89	10.3	15	0.000111	0.0116	0.727273	0.767857	TRUE
Rpl28	8	1.84	12	32.3	1.33e-08	7.96e-06	0.939394	0.982143	TRUE
Rpl36	8	1.84	10.8	18.4	1.78e-05	0.00272	0.727273	0.892857	TRUE
Rbm3	8	1.77	11.3	21.6	3.44e-06	0.000778	0.757576	0.857143	TRUE
Rps18	8	1.77	10.4	14.5	0.000143	0.0143	0.606061	0.678571	TRUE
Rpl39	8	1.75	11.2	20.4	6.49e-06	0.00127	0.787879	0.892857	TRUE
Rpl41	8	1.7	10.9	17.3	3.14e-05	0.00437	0.757576	0.910714	TRUE
Rps28	8	1.69	10.1	11.5	0.000714	0.0491	0.606061	0.767857	TRUE
Eef1a1	8	1.67	12.1	28.2	1.11e-07	4.52e-05	0.878788	0.964286	TRUE
Actb	8	1.64	11.8	23.9	1.01e-06	0.000295	0.878788	0.946429	TRUE
H3f3a	8	1.63	11.5	20.8	5.17e-06	0.00108	0.848485	0.982143	TRUE
Rplp0	8	1.63	12.2	27.9	1.31e-07	5.15e-05	0.939394	0.946429	TRUE
Trbc1	8	1.61	11.7	22.3	2.36e-06	0.000573	0.606061	0.767857	TRUE
Rpl13	8	1.61	12.3	29.9	4.72e-08	2.09e-05	0.969697	1	TRUE
Rps25	8	1.6	10.9	15.4	8.53e-05	0.00934	0.787879	0.803571	TRUE
Rpl3	8	1.6	11.4	18.9	1.42e-05	0.00228	0.69697	0.821429	TRUE
Rps5	8	1.59	11.6	20.9	4.91e-06	0.00106	0.787879	0.892857	TRUE
Rps26	8	1.58	11.3	17.9	2.37e-05	0.00345	0.787879	0.928571	TRUE
Rpl37	8	1.58	10.6	12.8	0.000347	0.029	0.787879	0.732143	TRUE
Hsp90ab1	8	1.57	11.1	16.3	5.54e-05	0.00648	0.757576	0.839286	TRUE
Npm1	8	1.51	10.6	12	0.000524	0.0401	0.727273	0.785714	TRUE
H3f3b	8	1.51	12.1	23.4	1.35e-06	0.000362	1	1	TRUE
Rps11	8	1.5	11.8	20.3	6.65e-06	0.00128	0.909091	0.982143	TRUE
Rpl23	8	1.48	12	21.4	3.86e-06	0.000855	0.909091	1	TRUE
Rps7	8	1.47	11	14	0.00018	0.0167	0.787879	0.946429	TRUE
Rpl37a	8	1.45	11.1	14.4	0.000152	0.0148	0.909091	0.964286	TRUE
Rps27a	8	1.44	12.2	22.7	1.96e-06	0.000499	0.939394	0.964286	TRUE
Rpl15	8	1.43	11.5	16.3	5.44e-05	0.00648	0.878788	0.982143	TRUE
Rpsa	8	1.43	12	20.2	7.05e-06	0.00131	0.818182	0.982143	TRUE
Tmsb4x	8	1.39	12	19.5	1.04e-05	0.0018	1	1	TRUE
Rps15a	8	1.39	11.9	18.9	1.36e-05	0.00224	0.939394	0.946429	TRUE
Rps23	8	1.38	11.5	15.5	8.35e-05	0.00924	0.878788	0.928571	TRUE
Rpl8	8	1.37	11.9	17.8	2.44e-05	0.00345	0.909091	0.964286	TRUE
Rps8	8	1.36	11.7	16.6	4.76e-05	0.00598	0.878788	0.928571	TRUE
Naca	8	1.36	10.9	11.7	0.000612	0.0445	0.848485	0.875	TRUE
Rps10	8	1.34	12.4	22.2	2.55e-06	0.000603	1	1	TRUE
Rps24	8	1.3	12.5	21.9	2.9e-06	0.000671	0.969697	1	TRUE
Rpl19	8	1.29	12.2	18.8	1.43e-05	0.00228	0.939394	0.982143	TRUE
Rps20	8	1.27	12.3	18.7	1.56e-05	0.00244	0.909091	0.946429	TRUE
Fau	8	1.27	12	16.5	4.96e-05	0.00616	0.969697	0.982143	TRUE
Rpl10a	8	1.23	11.5	12.4	0.000429	0.0347	0.818182	0.857143	TRUE
Trbc2	8	1.2	12.4	18.1	2.12e-05	0.00318	0.939394	1	TRUE
Tpt1	8	1.18	13	22.8	1.83e-06	0.000477	1	1	TRUE
Rps3a1	8	1.17	12.4	17.3	3.18e-05	0.00438	0.969697	1	TRUE
Rps9	8	1.09	12.1	12.9	0.000333	0.028	0.969697	0.982143	TRUE
Rps16	8	1.06	12.4	14.1	0.000173	0.0165	0.969697	1	TRUE
Rpl32	8	1.01	12.3	12.3	0.000458	0.0358	0.939394	0.982143	TRUE
Gm42418	8	-1.69	11.8	34.6	4.17e-09	3.27e-06	1	0.982143	TRUE
Tiparp	8	-2.6	7.46	12.9	0.000324	0.028	0.333333	0.232143	TRUE
Soat1	8	-2.97	6.95	12.1	0.000515	0.0397	0.242424	0.0892857	TRUE
Lars2	8	-3.52	7.08	18	2.19e-05	0.00324	0.333333	0.142857	TRUE
Slc15a2	8	-4.8	6.33	16.7	4.46e-05	0.00574	0.151515	0.0178571	TRUE
