# Supplementary material for: Single cell transcriptomic analysis of murine lung development on hyperoxia-induced damage
Source: Nat Commun. 2021 Mar 10;12:1565. doi: 10.1038/s41467-021-21865-2 (PMC7946947; doi:10.1038/s41467-021-21865-2)
Supplement: Supplementary file 20 — Supplementary Data17 [file 41467_2021_21865_MOESM20_ESM.xlsx]

## Sheet: dsa_gsea_lymphoid
Supplementary Data 17. Functional pathway analysis in lung lymphoid cells.
pathway	pval	padj	ES	NES	nMoreExtreme	size	leadingEdge	cluster
HALLMARK_TNFA_SIGNALING_VIA_NFKB	0.222598	0.580944	-0.287296	-1.14064	18224	120	c("PTGER4", "PMEPA1", "IL6ST", "ABCA1", "GCH1", "HES1", "TNIP1", "BTG1", "NFKBIE", "SNN", "CCNL1", "CD83", "KLF10", "ZFP36", "NFKB1", "KYNU", "RHOB", "TNFAIP3", "SIK1", "CD69", "RNF19B", "NAMPT", "ICAM1", "SDC4", "ZC3H12A", "B4GALT1", "TGIF1", "DUSP2", "MYC", "GADD45A", "IER5", "PLK2", "B4GALT5", "DENND5A", "SOD2", "DDX58", "TUBB2A", "REL", "TSC22D1", "GEM", "PANX1", "PTPRE", "LAMB3", "KLF6", "DU…	0
HALLMARK_HYPOXIA	0.495162	0.794024	0.222509	0.981914	10797	83	c("PLIN2", "GLRX", "GALK1", "SLC2A3", "ATF3", "CSRP2", "PPP1R15A", "GAPDH", "PGK1", "SAP30", "NDST1", "TPST2", "UGP2", "BGN", "TES", "PRDX5", "HEXA", "LDHA")	0
HALLMARK_CHOLESTEROL_HOMEOSTASIS	0.800115	0.947827	0.229711	0.79375	25009	27	c("IDI1", "ATF3", "FASN", "GUSB", "ETHE1", "PCYT2", "FABP5", "EBP")	0
HALLMARK_MITOTIC_SPINDLE	0.0222667	0.186915	0.283714	1.34329	388	126	c("CENPF", "CDK1", "CENPE", "KIF23", "ARHGEF11", "TOP2A", "KIF15", "BIRC5", "INCENP", "LMNB1", "RACGAP1", "DYNLL2", "TUBGCP2", "SEPT9", "ARFIP2", "UXT", "NDC80", "NUSAP1")	0
HALLMARK_WNT_BETA_CATENIN_SIGNALING	0.897038	0.979182	-0.243438	-0.673224	59574	18	c("DVL2", "MYC", "RBPJ", "PTCH1", "PSEN2", "CCND2", "MAML1", "NCOR2", "CTNNB1", "NOTCH1")	0
HALLMARK_TGF_BETA_SIGNALING	0.170862	0.51996	-0.383811	-1.23746	12074	35	c("TRIM33", "PMEPA1", "SMURF2", "BCAR3", "SKI", "THBS1", "XIAP", "KLF10")	0
HALLMARK_IL6_JAK_STAT3_SIGNALING	0.571455	0.834101	-0.287799	-0.932864	40462	36	c("IL6ST", "CSF2RB", "CBL", "STAM2", "IFNAR1", "HAX1", "LTB", "MYD88", "PIM1", "ITGA4", "IL2RG", "PTPN2", "SOCS3", "PTPN11", "STAT1", "IRF1", "JUN", "TYK2", "MAP3K8", "GRB2")	0
HALLMARK_DNA_REPAIR	0.0381293	0.252084	0.286722	1.31515	745	104	c("LIG1", "POLA1", "RFC5", "TYMS", "NT5C3", "UMPS", "ITPA", "RFC4", "CETN2", "ZWINT", "POLA2", "DUT", "PDE4B", "NCBP2", "NME1", "RPA3", "RAE1", "PRIM1", "APRT", "SSRP1", "VPS28", "GTF2A2", "ERCC1", "POLR2K", "TARBP2", "TAF10", "EIF1B", "SF3A3", "POLR2J", "IMPDH2", "MPG", "GPX4", "ZNRD1", "HCLS1", "ARL6IP1")	0
HALLMARK_G2M_CHECKPOINT	5.84249e-05	0.00222011	0.50404	2.40202	0	131	c("CENPF", "CDK1", "UBE2C", "CENPE", "TACC3", "KIF23", "MKI67", "H2AFX", "STMN1", "PLK4", "TOP2A", "HMGB3", "KIF15", "MCM2", "BIRC5", "HMGN2", "SUV39H1", "INCENP", "LMNB1", "MCM5", "RACGAP1", "CKS1B", "CCNA2", "EZH2", "POLA2", "NDC80", "MCM3", "NUSAP1", "H2AFZ", "SAP30", "SMARCC1", "CKS2", "UBE2S", "SMC2", "AURKB", "CENPA", "ORC6", "CDC25A", "HIRA")	0
HALLMARK_APOPTOSIS	0.943204	0.996548	0.17155	0.762006	20226	86	c("H1F0", "TOP2A", "GSR", "HMGB2", "ATF3", "WEE1", "DNAJC3", "PPT1", "SOD1", "TAP1", "BGN", "SQSTM1", "LEF1", "PPP3R1")	0
HALLMARK_NOTCH_SIGNALING	0.363277	0.711423	-0.410761	-1.08301	23721	15	c("MAML2", "HES1", "NOTCH2", "DTX2")	0
HALLMARK_ADIPOGENESIS	0.34286	0.696441	0.225633	1.0439	6489	110	c("PLIN2", "ECHS1", "AIFM1", "PHYH", "GRPEL1", "COQ5", "ARL4A", "SOD1", "QDPR", "PEX14", "SAMM50", "CD36", "UBC", "UQCR10", "SDHB", "TKT", "CYC1", "COX6A1", "SCP2", "IDH3G", "ACADS", "MDH2", "ETFB", "IDH3A", "TALDO1", "COX7B")	0
HALLMARK_ESTROGEN_RESPONSE_EARLY	0.031479	0.22951	-0.398478	-1.43563	2379	63	c("ABHD2", "XBP1", "IL6ST", "ABCA3", "HES1", "PLA2G16", "ELOVL5", "INPP5F", "RBBP8", "SFN", "KLF10", "ITPK1", "CBFA2T3", "MYB", "SH3BP5", "JAK2", "IGF1R", "B4GALT1", "TGIF2", "MYC", "AMFR")	0
HALLMARK_ESTROGEN_RESPONSE_LATE	0.1659	0.51245	-0.337452	-1.21576	12542	63	c("ABHD2", "XBP1", "IL6ST", "ABCA3", "S100A9", "PLA2G16", "METTL3", "ELOVL5", "RBBP8", "SFN", "ZFP36", "ITPK1", "TSTA3", "MYB", "MOCS2", "JAK2", "DUSP2", "AMFR", "DNAJC1")	0
HALLMARK_ANDROGEN_RESPONSE	0.471637	0.778659	0.241625	0.987906	12030	56	c("H1F0", "GSR", "IDI1", "MAP7", "UBE2J1", "LMAN1", "PA2G4", "XRCC6", "INSIG1", "SGK1", "AKT1")	0
HALLMARK_MYOGENESIS	0.998589	0.999624	-0.142395	-0.485155	72887	46	c("APP", "IGFBP7", "MEF2A", "OCEL1", "EIF4A2", "MYO1C")	0
HALLMARK_PROTEIN_SECRETION	0.606292	0.856917	-0.25212	-0.922583	46367	69	c("VAMP7", "ABCA1", "USO1", "DOPEY1", "TSG101", "DNM1L", "LAMP2", "AP2B1", "AP3S1", "GBF1", "VAMP4", "ERGIC3", "RPS6KA3", "TPD52", "TMX1", "ARFGEF2", "MAPK1", "ADAM10")	0
HALLMARK_INTERFERON_ALPHA_RESPONSE	0.599075	0.850622	0.233335	0.927343	15932	49	c("NCOA7", "PSMB8", "RNF31", "HERC6", "EPSTI1", "PSME2", "UBA7", "TAP1", "CD47", "IRF9", "PSMB9", "FAM46A", "OGFR")	0
HALLMARK_INTERFERON_GAMMA_RESPONSE	0.446908	0.764844	-0.259075	-1.01066	36001	105	c("CD40", "CASP8", "IL10RA", "GCH1", "CIITA", "ADAR", "IRF4", "BTG1", "SLAMF7", "CSF2RB", "SAMD9L", "PFKP", "PLSCR1", "IFNAR2", "NCOA3", "NFKB1", "MARCH1", "TNFAIP3", "CD69", "NAMPT", "ICAM1", "IRF2", "JAK2", "SAMHD1", "SLC25A28", "TOR1B", "IRF8", "PARP14", "SOD2", "DDX58", "WARS", "IFITM3", "TXNIP", "MYD88", "PIM1", "IFITM2", "RNF213", "HIF1A", "NFKBIA")	0
HALLMARK_APICAL_JUNCTION	0.0247086	0.199995	-0.409258	-1.46604	1858	61	c("MAPK14", "TAOK2", "WASL", "DLG1", "ACTN1", "LDLRAP1", "ARHGEF6", "TIAL1", "VAV2", "MAP4K2", "PECAM1", "ICAM2", "DHX16", "PBX2", "ICAM1", "B4GALT1", "TSC1", "ZYX", "VASP")	0
HALLMARK_COMPLEMENT	0.325567	0.678455	-0.283886	-1.08108	25683	89	c("DYRK2", "PIK3CA", "HSPA1A", "S100A9", "PRKCD", "LTA4H", "PLSCR1", "LAMP2", "KYNU", "TIMP2", "TNFAIP3", "GNG2", "IRF2", "JAK2", "CTSD", "ZEB1", "SH2B3", "CASP9", "XPNPEP1", "DUSP6", "LGMN", "USP8", "DOCK9", "PIM1", "CBLB", "GPD2", "BRPF3", "AKAP10", "HSPA5", "GNAI3", "CPM", "USP15")	0
HALLMARK_UNFOLDED_PROTEIN_RESPONSE	0.372609	0.715531	0.231075	1.03417	7810	90	c("H2AFX", "MTHFD2", "PSAT1", "CKS1B", "ATF3", "NFYB", "POP4", "HSPA9", "DNAJC3", "LSM4", "BANF1")	0
HALLMARK_PI3K_AKT_MTOR_SIGNALING	0.961344	0.998957	-0.183933	-0.674792	73687	70	c("MKNK1", "CXCR4", "CDK2", "ITPR2", "IRAK4")	0
HALLMARK_MTORC1_SIGNALING	6.14628e-05	0.00222011	0.403691	1.94685	0	142	c("RRM2", "GLRX", "MTHFD2", "MCM2", "GSR", "PSAT1", "TUBG1", "STIP1", "IDI1", "DHFR", "NUPR1", "PDAP1", "SLC2A3", "CFP", "NUFIP1", "MCM4", "PSMG1", "PSPH", "PPP1R15A", "PSMD13", "GAPDH", "PPA1", "HSPA9", "HMBS", "PGK1", "FKBP2", "ATP5G1", "EPRS", "INSIG1", "QDPR", "CDC25A", "TOMM40", "MAP2K3", "PSMC4", "TES", "PSMA4", "SQSTM1", "GCLC", "LDHA", "CANX", "GOT1", "SHMT2", "PSMC2", "ETF1", "RPN1", "AL…	0
HALLMARK_E2F_TARGETS	6.08606e-05	0.00222011	0.660274	3.17431	0	139	c("CDK1", "TK1", "RRM2", "MMS22L", "TIMELESS", "CENPE", "TACC3", "NCAPD2", "CDCA8", "MKI67", "LIG1", "CDCA3", "NUP107", "H2AFX", "STMN1", "SPC24", "PLK4", "TOP2A", "MTHFD2", "HMGB3", "MCM2", "BIRC5", "CENPM", "SUV39H1", "LMNB1", "HMGB2", "PAICS", "MCM5", "RACGAP1", "TUBG1", "CKS1B", "TIPIN", "ANP32E", "DCTPP1", "CTPS", "MCM4", "RBBP7", "EZH2", "POLA2", "WEE1", "MSH2", "DUT", "MCM3", "H2AFZ", "PA2…	0
HALLMARK_MYC_TARGETS_V1	7.82044e-05	0.00258944	0.398377	1.99926	0	193	c("MCM2", "RUVBL2", "TYMS", "MCM5", "RFC4", "POLE3", "CTPS", "AIMP2", "MCM4", "PSMB2", "CCNA2", "SNRPA", "DUT", "H2AFZ", "PA2G4", "RRM1", "PGK1", "XRCC6", "HDDC2", "NCBP2", "NME1", "EPRS", "SMARCC1", "RANBP1", "KARS", "RAN", "DDX18", "SNRPD2", "EIF4H", "PSMC4", "CDK4", "PSMA4", "SF3A1", "LSM7", "SNRPG", "CSTF2", "CYC1", "GOT2", "POLD2", "VDAC1", "EIF3D", "TOMM70A", "RPL14", "LDHA", "UBE2E1", "RAD…	0
HALLMARK_MYC_TARGETS_V2	0.0418865	0.263864	0.364625	1.4215	1142	45	c("PLK4", "MCM5", "DCTPP1", "AIMP2", "MCM4", "PA2G4", "MRTO4", "DDX18", "TFB2M", "LAS1L", "CDK4", "TBRG4", "MYBBP1A", "GRWD1", "PHB", "PUS1", "NIP7", "RABEPK", "PES1", "UNG")	0
HALLMARK_EPITHELIAL_MESENCHYMAL_TRANSITION	0.919993	0.989309	-0.204298	-0.70406	67532	49	c("PMEPA1", "NOTCH2", "WIPF1", "THBS1", "ELN", "MGP", "RHOB", "CALD1", "TNFAIP3", "SDC4")	0
HALLMARK_INFLAMMATORY_RESPONSE	0.32352	0.676803	-0.30615	-1.09031	24240	59	c("CD40", "PTGER4", "IL10RA", "ABCA1", "GCH1", "ATP2C1", "IRAK2", "NFKB1", "CCR7", "CD69", "NAMPT", "ICAM1", "GPR132", "MYC", "IFNAR1", "CYBB", "SLC7A1", "SLC31A1", "PTPRE", "SEMA4D", "KLF6", "SELL", "HIF1A", "NFKBIA", "GNAI3")	0
HALLMARK_XENOBIOTIC_METABOLISM	0.639354	0.874983	0.214395	0.919964	14731	72	c("GSR", "ALAS1", "PMM1", "SLC35D1", "CBR1", "BPHL", "ETFDH", "ID2", "KARS", "EPHX1", "CD36", "BLVRB", "ARPP19", "GCLC")	0
HALLMARK_FATTY_ACID_METABOLISM	0.125808	0.449366	0.270716	1.19738	2725	84	c("GSTZ1", "ECHS1", "LGALS1", "IDI1", "ECI2", "CBR1", "BPHL", "FASN", "ETFDH", "H2AFZ", "IDH3B", "HADHB", "UROD", "EPHX1", "CD36", "CPOX", "LDHA", "ACOT2", "IDH3G", "ACADS", "MDH2", "HSPH1", "NCAPH2", "ALDH9A1", "ODC1", "ALDOA")	0
HALLMARK_OXIDATIVE_PHOSPHORYLATION	6.93626e-05	0.00243177	0.417906	2.05996	0	168	c("MRPS11", "PMPCA", "ECHS1", "ALAS1", "AIFM1", "OPA1", "ATP6V1E1", "MRPS15", "NDUFV2", "NDUFB8", "ETFA", "PHYH", "GRPEL1", "MRPL11", "COX6B1", "ATP6V1C1", "HSPA9", "ETFDH", "OAT", "IDH3B", "TIMM17A", "ATP5G1", "NDUFB2", "TIMM50", "HADHB", "ATP5G3", "NDUFS7", "ABCB7", "NDUFA1", "UQCR10", "SDHB", "NDUFC2", "NDUFA9", "CYC1", "FDX1", "COX6A1", "ATP5J2", "NDUFS4", "GOT2", "VDAC1", "TOMM70A", "NDUFA8"…	0
HALLMARK_GLYCOLYSIS	0.000948112	0.0172542	0.404471	1.73165	21	71	c("CDK1", "STMN1", "GLRX", "GALK1", "ECD", "FUT8", "COPB2", "PGK1", "SAP30", "NDUFV3", "SOD1", "ME2", "CENPA", "UGP2", "GUSB", "PSMC4", "ARPP19", "GCLC", "GOT2", "LDHA", "NASP", "MDH2", "PPP2CB", "COG2", "TALDO1", "GOT1", "ALDH9A1", "CITED2", "POLR3K", "PGLS", "ALDOA", "HDLBP")	0
HALLMARK_REACTIVE_OXIGEN_SPECIES_PATHWAY	0.787712	0.947767	0.223503	0.812565	23461	33	c("GLRX", "GSR", "SBNO2", "SOD1", "GCLC", "GLRX2", "ATOX1", "PRDX2")	0
HALLMARK_P53_PATHWAY	0.91366	0.985021	-0.19408	-0.751881	73174	100	c("SESN1", "RHBDF2", "RALGDS", "FOXO3", "BTG1", "APP", "DNTTIP2", "SFN", "HEXIM1", "ZFP36L1", "ERCC5", "RNF19B", "MXD4", "NOL8", "TPRKB", "CTSD", "GADD45A", "IER5", "RCHY1", "PLK2", "IP6K2", "TXNIP", "TSC22D1", "CCNK", "PTPRE", "LRMP", "HSPA4L", "TRAF4", "FUCA1", "S100A10", "CCND3")	0
HALLMARK_UV_RESPONSE_UP	0.0164626	0.163529	0.325386	1.4359	358	83	c("H2AFX", "FURIN", "ALAS1", "RFC4", "MMP14", "STIP1", "PDAP1", "PPAT", "ATF3", "POLE3", "GRPEL1", "ATP6V1C1", "CREG1", "CDC34", "PPT1", "UROD", "PARP2", "EPHX1", "TAP1")	0
HALLMARK_UV_RESPONSE_DN	0.109933	0.424077	-0.358027	-1.28252	8270	61	c("MAPK14", "DLG1", "PRDM2", "RBPMS", "MIOS", "NEK7", "NOTCH2", "ATP2C1", "SYNE1", "PRKCE", "ANXA2", "VAV2", "NFIB", "NIPBL", "NFKB1", "WDR37", "IGF1R", "MAP2K5", "PIK3CD", "MYC")	0
HALLMARK_HEME_METABOLISM	0.638143	0.87389	-0.235335	-0.914163	51217	102	c("KAT2B", "KHNYN", "EPB41", "VEZF1", "HAGH", "FOXO3", "NEK7", "ELL2", "BTRC", "ACP5", "DCAF10", "PSMD9", "LAMP2", "GMPS", "XPO7", "TRAK2", "RIOK3", "DCAF11", "UCP2", "RNF123", "RAD23A", "TCEA1", "BNIP3L", "PICALM", "MARK3", "DCUN1D1", "RANBP10", "NCOA4", "SDCBP", "FOXJ2", "AGPAT4", "GCLM", "RNF19A", "NR3C1")	0
HALLMARK_COAGULATION	0.341302	0.696441	0.290415	1.06396	10107	34	c("FURIN", "PEF1", "MMP14", "GNG12", "FYN")	0
HALLMARK_IL2_STAT5_SIGNALING	0.452514	0.770436	-0.267972	-1.00847	35358	82	c("PDCD2L", "ITGA6", "XBP1", "IL10RA", "ALCAM", "IRF4", "SWAP70", "UCK2", "CD83", "SLC1A5", "CKAP4", "PLSCR1", "NCOA3", "RABGAP1L", "RHOB", "MYO1C", "IGF1R", "MYC", "IRF8", "ITGAV", "SNX9", "DENND5A", "IFITM3", "AHNAK", "NFKBIZ", "LRRC8C", "LTB", "PIM1", "KLF6", "SELL")	0
HALLMARK_BILE_ACID_METABOLISM	0.0477143	0.278211	-0.464843	-1.44875	3314	30	c("HSD17B11", "ABCA3", "PEX13", "ABCA1", "BCAR3", "PEX19", "SLC35B2", "LONP2", "PNPLA8", "HSD17B4", "GNPAT")	0
HALLMARK_PEROXISOME	0.25578	0.611909	0.276413	1.11277	6692	52	c("TOP2A", "IDI1", "ECI2", "CTPS", "MSH2", "SMARCC1", "SOD1", "IDE", "PEX14", "VPS4B", "PRDX5", "SCP2", "FIS1", "ERCC1", "ABCD1", "ALDH9A1", "MVP", "SLC25A4")	0
HALLMARK_ALLOGRAFT_REJECTION	0.894661	0.979182	-0.200801	-0.756864	69957	83	c("HDAC9", "CD40", "IL12A", "IRF4", "UBE2D1", "IKBKB", "IFNAR2", "TPD52", "ICAM1", "JAK2", "TAP2", "ETS1", "PRKCB", "TRAF2", "IRF8")	0
HALLMARK_SPERMATOGENESIS	0.0745287	0.348206	0.369002	1.36085	2185	35	c("CDK1", "RFC4", "COIL", "MAP7", "PSMG1", "EZH2", "ARL4A", "IDE", "PARP2", "SIRT1", "TSN")	0
HALLMARK_KRAS_SIGNALING_UP	0.710597	0.919177	-0.24197	-0.859225	53173	58	c("HDAC9", "CXCR4", "IL10RA", "PTBP2", "AMMECR1", "ST6GAL1", "CBL", "PECAM1", "RABGAP1L", "TNFAIP3", "TOR1AIP2", "TRIB2", "ETS1")	0
KEGG_GLYCOLYSIS_GLUCONEOGENESIS	0.940086	0.994747	-0.220052	-0.624494	62981	20	c("PFKL", "ACSS1", "PFKP")	0
KEGG_CITRATE_CYCLE_TCA_CYCLE	0.879078	0.975208	0.2185	0.723566	28344	23	c("IDH3B", "SDHB", "IDH3G", "MDH2", "IDH3A", "SDHA", "PDHA1", "MDH1", "IDH2", "SDHD", "SUCLG1")	0
KEGG_FATTY_ACID_METABOLISM	0.685724	0.903185	0.267388	0.851635	22632	20	c("ECHS1", "ECI2", "HADHB", "ACADS", "ALDH9A1", "ALDH2", "ALDH3A2", "ACADM", "ACOX3", "ACADL")	0
KEGG_OXIDATIVE_PHOSPHORYLATION	4.73664e-05	0.00216719	0.456406	2.03942	0	89	c("ATP6V1E1", "NDUFV2", "NDUFB8", "COX6B1", "ATP6V1C1", "PPA1", "NDUFA10", "NDUFB9", "ATP5G1", "NDUFB2", "NDUFV3", "NDUFS5", "ATP5G3", "NDUFS7", "NDUFA1", "UQCR10", "SDHB", "NDUFC2", "NDUFA9", "CYC1", "COX6A1", "ATP5J2", "NDUFS4", "NDUFA8", "ATP5B", "COX6C", "NDUFA4", "COX7B", "ATP5E", "COX7A2", "UQCR11", "ATP5H", "NDUFS8", "PPA2", "COX5B", "ATP6V0D1", "NDUFB7", "COX5A", "NDUFS2", "ATP5J", "NDUFA…	0
KEGG_PURINE_METABOLISM	0.000214124	0.00515627	0.440945	1.88297	4	70	c("RRM2", "POLA1", "POLR1E", "NT5C3", "PAICS", "ITPA", "PPAT", "POLE3", "PDE6D", "POLR3A", "POLA2", "RRM1", "PDE4B", "NME1", "DCK", "PRIM1", "POLR3D", "APRT", "POLD2")	0
KEGG_PYRIMIDINE_METABOLISM	4.00016e-05	0.00216719	0.49701	2.06141	0	60	c("TK1", "RRM2", "POLA1", "POLR1E", "TYMS", "NT5C3", "UMPS", "ITPA", "POLE3", "CTPS", "POLR3A", "POLA2", "DUT", "RRM1", "NME1", "DCK", "PRIM1", "POLR3D")	0
KEGG_CYSTEINE_AND_METHIONINE_METABOLISM	0.742788	0.931023	-0.294306	-0.802251	49127	17	c("AHCYL1", "IL4I1", "APIP")	0
KEGG_VALINE_LEUCINE_AND_ISOLEUCINE_DEGRADATION	0.211853	0.570687	0.359138	1.18929	6830	23	c("ECHS1", "OXCT1", "HADHB", "ACADS", "HIBADH", "ALDH9A1", "IVD", "ALDH2", "ALDH3A2")	0
KEGG_LYSINE_DEGRADATION	0.695114	0.909905	0.259459	0.848436	22577	22	c("SUV39H1", "ECHS1")	0
KEGG_ARGININE_AND_PROLINE_METABOLISM	0.159962	0.503098	0.426135	1.27583	5486	16	c("OAT", "GOT2", "GOT1", "ALDH9A1", "ODC1", "ALDH2", "ALDH3A2", "GLUL", "SMS", "GLUD1", "GLS")	0
KEGG_GLUTATHIONE_METABOLISM	0.061696	0.314281	0.447661	1.44674	2023	21	c("RRM2", "GSTZ1", "GSR", "RRM1", "GCLC", "ODC1", "GSTO1", "GPX4")	0
KEGG_N_GLYCAN_BIOSYNTHESIS	0.889322	0.978731	-0.234501	-0.694928	60512	24	c("B4GALT3", "ST6GAL1", "MAN1B1", "MGAT4A", "B4GALT1", "MAN2A2", "TUSC3")	0
KEGG_INOSITOL_PHOSPHATE_METABOLISM	0.219235	0.57948	-0.39041	-1.19894	15124	28	c("PIK3CA", "IPMK", "PIP5K1A", "PIK3C2A", "ITPK1", "ITPKB", "PIK3CD")	0
KEGG_GLYCEROPHOSPHOLIPID_METABOLISM	0.779093	0.943727	-0.259449	-0.790148	53557	27	c("PISD", "CHKA", "GPD1L", "GNPAT", "DGKE", "CDS2", "ETNK1", "AGPAT4", "GPD2", "DGKZ", "PCYT1A", "LPCAT1")	0
KEGG_PYRUVATE_METABOLISM	0.884435	0.976269	-0.248323	-0.686734	58737	18	c("HAGH", "ACSS1", "PCK2", "ACAT1", "DLAT")	0
KEGG_AMINOACYL_TRNA_BIOSYNTHESIS	0.294421	0.645926	0.320203	1.10644	9202	27	c("MARS2", "TARS2", "PSTK", "EPRS", "KARS", "HARS", "FARS2", "AARS", "LARS", "LARS2", "RARS2", "RARS", "NARS")	0
KEGG_RIBOSOME	4.57394e-05	0.00216719	0.523398	2.3036	0	82	c("RPS27L", "UBA52", "RPL14", "MRPL13", "RPL31", "RPL10", "RPS21", "RPLP2", "RPLP1", "RPL41", "RPL11", "RPL36A", "RPL21", "RPS29", "RPS2", "RPS27", "RPL7A", "RPL24", "RPLP0", "RPL7", "RPL27A", "RPS19", "RPL36", "RPL35", "RPS6", "RPL18", "RPL5", "RPSA", "RPS16", "RPL23A", "RPL18A", "RPS23", "RPS17", "RPL38", "RPL29", "RPL13", "RPL32", "RPL9", "RPS25", "RPL26", "RPL19", "RPL6", "RPS27A", "RPL3", "R…	0
KEGG_RNA_DEGRADATION	0.777795	0.943727	0.210019	0.838488	20595	50	c("C1D", "LSM3", "HSPA9", "LSM4", "LSM6", "LSM5", "NAA38", "LSM7", "DCP1A")	0
KEGG_RNA_POLYMERASE	0.360004	0.709392	0.316203	1.05912	11504	24	c("POLR1E", "POLR3A", "POLR3D", "POLR2K", "POLR2B", "POLR3K", "POLR2J", "ZNRD1")	0
KEGG_BASAL_TRANSCRIPTION_FACTORS	0.31728	0.674149	-0.375166	-1.11178	21588	24	c("GTF2A1", "TAF5", "TAF5L", "GTF2E2", "GTF2I", "TAF6L", "GTF2F2", "TAF13", "GTF2H1", "TAF11")	0
KEGG_DNA_REPLICATION	3.30022e-05	0.00216719	0.664306	2.37939	0	31	c("LIG1", "POLA1", "RFC5", "MCM2", "MCM5", "RFC4", "POLE3", "MCM4", "POLA2", "MCM3", "RPA3", "RNASEH2C", "PRIM1", "POLD2", "SSBP1")	0
KEGG_SPLICEOSOME	0.0938012	0.394395	0.257579	1.20449	1718	117	c("PPIH", "PLRG1", "SF3A2", "LSM3", "SNRNP40", "U2AF2", "PPIE", "SNRPA", "PRPF8", "LSM4", "NCBP2", "SNRPB", "DDX46", "LSM6", "LSM5", "SNRPD2", "NAA38", "SF3A1", "DDX39B", "DHX8", "LSM7", "SNRPG", "MAGOHB", "SNRPD3", "THOC3", "CWC15", "SF3B5", "DHX38", "THOC1", "SF3A3", "WBP11", "SNRPA1", "SNRPC", "RBM8A", "SNRPE", "SNRPD1", "ZMAT2", "USP39", "SNRPF")	0
KEGG_PROTEASOME	3.54158e-05	0.00216719	0.647643	2.45844	0	40	c("PSMB2", "PSMD13", "PSMC1", "PSMB8", "PSMD2", "PSME4", "PSME2", "PSMD6", "PSMC4", "PSMA4", "PSMB9", "PSMB7", "PSMA7", "PSMA2", "PSMC2")	0
KEGG_PROTEIN_EXPORT	0.964037	0.998957	0.188352	0.599903	31818	20	c("SEC61G", "SEC11A", "SRP68", "SRP72", "SRPR", "SEC11C", "SEC61B", "SRP19", "SPCS2", "SRP9")	0
KEGG_PPAR_SIGNALING_PATHWAY	0.586191	0.842624	0.30743	0.903091	20341	15	c("CD36", "UBC", "SCP2", "FABP5", "DBI", "ILK", "ACADM", "ACOX3", "ACADL")	0
KEGG_BASE_EXCISION_REPAIR	0.252605	0.608909	0.34686	1.14863	8144	23	c("LIG1", "NEIL1", "POLE3", "HMGB1", "PARP2", "POLD2", "PARP1")	0
KEGG_NUCLEOTIDE_EXCISION_REPAIR	0.00828475	0.101286	0.455786	1.6809	242	35	c("LIG1", "RFC5", "RFC4", "CETN2", "CCNH", "POLE3", "RPA3", "CUL4B", "POLD2", "RAD23B", "ERCC1")	0
KEGG_MISMATCH_REPAIR	0.0490951	0.280678	0.477289	1.50006	1632	19	c("LIG1", "RFC5", "RFC4", "MSH2", "RPA3", "POLD2", "SSBP1")	0
KEGG_MAPK_SIGNALING_PATHWAY	0.00300781	0.0450983	-0.391229	-1.55152	245	119	c("MAPK14", "TAOK2", "DUSP16", "MAP3K11", "MAP3K2", "MKNK1", "HSPA1B", "RPS6KA5", "DUSP10", "DAXX", "MAP2K4", "HSPA1A", "MAP2K7", "PPP3CB", "NLK", "IKBKB", "MAP3K14", "MAP4K2", "SOS2", "NFKB1", "RPS6KA3", "RAP1B", "RPS6KA1", "MAP2K5", "TAOK3", "MAPK1", "DUSP2", "ATF2", "MYC", "PRKCB", "TRAF2", "GADD45A", "PRKX", "CRK", "DUSP3", "PPP5C", "ATF4", "DUSP6", "MAX", "MAP3K5", "RASGRP2", "CRKL", "RASA1")	0
KEGG_ERBB_SIGNALING_PATHWAY	0.0239354	0.198132	-0.433398	-1.4936	1756	49	c("PIK3CA", "RPS6KB2", "MAP2K4", "MAP2K7", "ARAF", "ABL2", "CBL", "SOS2", "RPS6KB1", "CAMK2G", "MAPK1", "PIK3CD", "MYC", "PRKCB", "GSK3B", "CRK", "PIK3R1", "ABL1", "STAT5B", "CRKL", "CAMK2D", "BAD", "CBLB")	0
KEGG_CALCIUM_SIGNALING_PATHWAY	0.045617	0.273946	-0.444792	-1.44174	3229	36	c("ADRB2", "ITPR2", "GNAQ", "PHKB", "PHKG2", "ITPR1", "PPP3CB", "CAMK2G", "ITPKB", "ITPR3", "PRKCB", "PRKX", "ATP2A3", "PTK2B", "CAMK2D")	0
KEGG_CYTOKINE_CYTOKINE_RECEPTOR_INTERACTION	0.00546951	0.0740871	-0.54146	-1.68754	379	30	c("CD40", "IL12A", "CXCR4", "IL6ST", "IL10RA", "CSF2RB", "IFNAR2", "IL5RA", "CCR7", "CCR6", "IFNAR1", "CXCR5", "PLEKHO2")	0
KEGG_CHEMOKINE_SIGNALING_PATHWAY	0.0331323	0.234277	-0.379857	-1.41228	2564	76	c("WASL", "PXN", "CXCR4", "PIK3CA", "FOXO3", "PRKCD", "VAV2", "IKBKB", "SOS2", "NFKB1", "CCR7", "GNG2", "CCR6", "JAK2", "RAP1B", "HCK", "MAPK1", "PIK3CD", "PRKCB", "CXCR5", "GSK3B", "PRKX", "CRK", "PIK3R1", "ELMO1", "STAT5B", "RASGRP2", "CRKL", "PTK2B")	0
KEGG_PHOSPHATIDYLINOSITOL_SIGNALING_SYSTEM	0.111386	0.425552	-0.396369	-1.3064	7964	39	c("ITPR2", "PIK3CA", "PIP5K1A", "PIK3C2A", "ITPR1", "ITPK1", "DGKE", "ITPKB", "PIK3CD", "ITPR3", "PRKCB", "CDS2")	0
KEGG_CELL_CYCLE	0.0325664	0.231988	0.310018	1.36446	711	82	c("CDK1", "MCM2", "CDC23", "MCM5", "CCNH", "MCM4", "CCNA2", "WEE1", "ANAPC13", "MCM3", "ANAPC5", "SMC3", "ORC6", "CDC25A", "ORC3", "CDK4")	0
KEGG_OOCYTE_MEIOSIS	0.634147	0.871039	-0.253528	-0.902906	47515	59	c("CDK2", "ITPR2", "PPP2R5E", "PTTG1", "ANAPC10", "ITPR1", "BTRC", "PPP3CB", "RPS6KA3", "CAMK2G", "IGF1R", "RPS6KA1", "MAPK1", "ITPR3", "PPP2R5C")	0
KEGG_P53_SIGNALING_PATHWAY	0.787876	0.947767	-0.246205	-0.793802	55679	35	c("SESN1", "CASP8", "CDK2", "THBS1", "RRM2B", "SFN", "ATR", "GADD45A", "RCHY1", "BID", "CASP9")	0
KEGG_UBIQUITIN_MEDIATED_PROTEOLYSIS	0.318921	0.675694	-0.279827	-1.08265	25506	99	c("UBA6", "UBE4B", "NEDD4L", "SMURF2", "PIAS2", "UBE4A", "ANAPC10", "UBE2D1", "MGRN1", "UBE2G2", "WWP2", "DDB1", "RHOBTB2", "CBL", "BTRC", "PIAS4", "HERC4", "UBE2O", "XIAP", "ITCH", "HERC2")	0
KEGG_SNARE_INTERACTIONS_IN_VESICULAR_TRANSPORT	0.955629	0.998957	0.18849	0.631349	30539	24	c("GOSR1", "VAMP3")	0
KEGG_LYSOSOME	0.528194	0.812797	-0.268261	-0.963663	39837	62	c("GGA3", "GNPTG", "AP3D1", "ATP6V0A2", "ACP5", "AP1M1", "LAMP2", "AP3S1", "AP4M1", "CTSD", "ATP6AP1", "ATP6V0B", "HEXB", "LGMN", "ASAH1", "GALNS", "TPP1", "LAPTM4A", "NPC2", "TCIRG1", "NEU1", "CLTC", "FUCA1", "ATP6V1H")	0
KEGG_ENDOCYTOSIS	0.0227261	0.189437	-0.381044	-1.44088	1781	85	c("PSD3", "ADRB2", "CHMP1B", "CXCR4", "HSPA1B", "NEDD4L", "SMURF2", "ARFGAP1", "PIP5K1A", "HSPA1A", "LDLRAP1", "EPS15", "TSG101", "RAB11FIP2", "VPS4A", "CBL", "DNM1L", "ITCH", "AP2B1", "STAM2")	0
KEGG_PEROXISOME	0.419756	0.747241	-0.323579	-1.03001	29473	33	c("PEX13", "PEX19", "NUDT19", "AGPS", "FAR1", "HSD17B4", "ACOT8", "PMVK", "GNPAT")	0
KEGG_MTOR_SIGNALING_PATHWAY	0.254404	0.611721	-0.366895	-1.15994	17807	32	c("PIK3CA", "RPS6KB2", "ULK2", "RPS6KB1", "RPS6KA3", "RPS6KA1", "MAPK1", "PIK3CD", "TSC1", "STRADA", "PIK3R1", "EIF4B", "HIF1A", "MTOR", "CAB39", "AKT3", "PDPK1")	0
KEGG_APOPTOSIS	0.273076	0.632666	-0.33082	-1.1318	19995	47	c("CASP8", "PIK3CA", "CASP6", "IRAK4", "CSF2RB", "PPP3CB", "IRAK2", "XIAP", "IKBKB", "MAP3K14", "NFKB1", "CAPN1", "PIK3CD", "TRAF2", "PRKX", "BID", "CASP9", "PIK3R1", "PRKAR1A", "BAD", "MYD88", "NFKBIA", "BIRC2")	0
KEGG_CARDIAC_MUSCLE_CONTRACTION	0.00751808	0.0953356	0.503429	1.73956	234	27	c("COX6B1", "UQCR10", "CYC1", "COX6A1", "COX6C", "COX7B", "COX7A2", "UQCR11", "ATP1A1", "COX5B", "COX5A", "TPM4", "UQCRQ", "COX8A", "COX7C")	0
KEGG_VASCULAR_SMOOTH_MUSCLE_CONTRACTION	0.307032	0.661701	-0.343195	-1.11242	21739	36	c("ITPR2", "GNAQ", "ARAF", "PRKCE", "ITPR1", "PRKCD", "CALD1", "MAPK1", "ITPR3", "PRKCB", "PRKX")	0
KEGG_WNT_SIGNALING_PATHWAY	0.105746	0.415317	-0.356692	-1.28508	7994	63	c("PPP2R5E", "NFATC1", "CREBBP", "TBL1XR1", "CSNK2A1", "BTRC", "EP300", "VANGL2", "PPP3CB", "NLK", "CAMK2G", "DVL2", "NFATC3", "MYC", "PPP2R5C", "PRKCB", "GSK3B", "PRKX", "PPP2CA", "CAMK2D", "CSNK2A2", "FRAT2", "CCND3", "SENP2")	0
KEGG_NOTCH_SIGNALING_PATHWAY	0.0738948	0.346782	-0.452993	-1.39113	5097	28	c("KAT2B", "MAML2", "HES1", "CREBBP", "NOTCH2", "EP300", "DTX2", "DVL2", "RBPJ", "HDAC1", "DTX3L")	0
KEGG_TGF_BETA_SIGNALING_PATHWAY	0.05114	0.286865	-0.461771	-1.43918	3552	30	c("SMAD5", "SMURF2", "RPS6KB2", "CREBBP", "THBS1", "EP300", "RPS6KB1", "MAPK1", "MYC")	0
KEGG_AXON_GUIDANCE	0.561909	0.827798	-0.284748	-0.938505	40180	39	c("CXCR4", "LIMK2", "NFATC1", "PPP3CB", "MAPK1", "NFATC3", "GSK3B", "ABL1", "RASA1", "SEMA4B", "SEMA4D", "GNAI3", "ROCK1", "NRAS")	0
KEGG_VEGF_SIGNALING_PATHWAY	0.129544	0.456178	-0.399245	-1.28723	9154	35	c("MAPK14", "PXN", "PIK3CA", "NFATC1", "PPP3CB", "MAPK1", "PIK3CD", "NFATC3", "PRKCB", "CASP9", "PIK3R1", "BAD")	0
KEGG_FOCAL_ADHESION	0.365193	0.712454	-0.28014	-1.05765	28606	84	c("ITGA6", "PXN", "ACTN1", "PIK3CA", "RAPGEF1", "THBS1", "VAV2", "XIAP", "SOS2", "RAP1B", "IGF1R", "ARHGAP5", "MAPK1", "PIK3CD", "ZYX", "PRKCB", "VASP", "GSK3B", "CRK", "ITGAV", "PIK3R1", "CRKL", "BAD", "LAMB3", "ITGA4", "BIRC2", "VCL", "CCND3", "AKT3", "ROCK1", "BIRC3", "MAPK9", "PDPK1", "MAPK8", "PTEN", "COL4A1", "CCND2", "ROCK2", "JUN", "PAK2", "BRAF", "GRB2", "PPP1CC", "ITGB7", "RAC2", "RAC1"…	0
KEGG_ECM_RECEPTOR_INTERACTION	0.932317	0.991779	-0.22753	-0.62923	61917	18	c("ITGA6", "THBS1", "SDC4", "ITGAV", "LAMB3", "ITGA4")	0
KEGG_CELL_ADHESION_MOLECULES_CAMS	0.0374576	0.25149	-0.525024	-1.50715	2516	21	c("CD40", "ITGA6", "ALCAM", "CD22", "PECAM1", "ICAM2", "ICAM1", "SDC4", "ITGAV", "GLG1", "ITGA4", "SELL")	0
KEGG_ADHERENS_JUNCTION	0.286483	0.639159	-0.348356	-1.12915	20284	36	c("WASL", "ACTN1", "CREBBP", "CSNK2A1", "EP300", "NLK")	0
KEGG_TIGHT_JUNCTION	0.838322	0.959386	-0.228166	-0.76743	60696	43	c("ACTN1", "EPB41", "CSNK2A1", "PRKCE", "PRKCD")	0
KEGG_GAP_JUNCTION	0.468894	0.77853	0.271705	0.987807	13965	33	c("CDK1", "TUBA1B", "TUBB4B", "MAP2K2", "TUBB2B")	0
KEGG_ANTIGEN_PROCESSING_AND_PRESENTATION	0.263169	0.619448	-0.376787	-1.1571	18155	28	c("HSPA1B", "RFX5", "CIITA", "HSPA1A", "RFXAP")	0
KEGG_TOLL_LIKE_RECEPTOR_SIGNALING_PATHWAY	0.0218115	0.184992	-0.445707	-1.51146	1585	45	c("MAPK14", "CD40", "CASP8", "IL12A", "PIK3CA", "IRAK4", "MAP2K4", "MAP2K7", "TOLLIP", "IRF3", "IKBKB", "IFNAR2", "NFKB1", "TRAF3", "MAPK1", "PIK3CD")	0
KEGG_NOD_LIKE_RECEPTOR_SIGNALING_PATHWAY	0.119501	0.443984	-0.43277	-1.31799	8214	27	c("MAPK14", "CASP8", "CARD6", "XIAP", "IKBKB", "NFKB1", "TNFAIP3", "MAPK1", "PSTPIP1", "NFKBIA", "BIRC2", "TAB2")	0
KEGG_RIG_I_LIKE_RECEPTOR_SIGNALING_PATHWAY	0.124599	0.449366	-0.407567	-1.29736	8748	33	c("MAPK14", "CASP8", "IL12A", "TMEM173", "IRF3", "IKBKB", "NFKB1", "TRAF3", "SIKE1", "TRAF2", "CYLD", "DDX58", "ATG5", "AZI2", "NFKBIA", "DDX3X", "MAP3K1")	0
KEGG_CYTOSOLIC_DNA_SENSING_PATHWAY	0.458993	0.773471	-0.335287	-1.0032	31351	25	c("ADAR", "TMEM173", "IRF3", "IKBKB", "NFKB1", "POLR3GL", "DDX58", "AIM2", "POLR3F", "POLR3C", "NFKBIA")	0
KEGG_JAK_STAT_SIGNALING_PATHWAY	0.0303515	0.228518	-0.419774	-1.46222	2240	52	c("IL12A", "IL6ST", "SOCS4", "IL10RA", "PIAS2", "PIK3CA", "CREBBP", "CSF2RB", "CBL", "EP300", "PIAS4", "IFNAR2", "SOS2", "STAM2", "IL5RA", "SOCS7", "STAT6", "JAK2", "PIK3CD", "MYC", "IFNAR1", "PIAS1", "PIK3R1", "STAT5B", "PIM1", "CBLB", "IL2RG", "CCND3", "SOCS3", "PTPN6", "PTPN11", "IL21R", "AKT3")	0
KEGG_NATURAL_KILLER_CELL_MEDIATED_CYTOTOXICITY	0.340543	0.696441	-0.310174	-1.08044	25143	52	c("PIK3CA", "ARAF", "NFATC1", "PPP3CB", "VAV2", "IFNAR2", "SOS2", "ICAM2", "ICAM1", "MAPK1", "PIK3CD", "NFATC3", "PRKCB", "IFNAR1", "BID")	0
KEGG_T_CELL_RECEPTOR_SIGNALING_PATHWAY	0.0513106	0.287147	-0.384658	-1.38179	3869	62	c("MAPK14", "DLG1", "PIK3CA", "MAP2K7", "NFATC1", "CBL", "NFKBIE", "PPP3CB", "VAV2", "TEC", "IKBKB", "MAP3K14", "SOS2", "NFKB1", "MAPK1", "PIK3CD", "NFATC3", "CARD11", "GSK3B")	0
KEGG_B_CELL_RECEPTOR_SIGNALING_PATHWAY	0.173925	0.523531	-0.340022	-1.21095	13031	59	c("PIK3CA", "NFATC1", "CD22", "NFKBIE", "PPP3CB", "VAV2", "IKBKB", "SOS2", "NFKB1", "MAPK1", "PIK3CD", "NFATC3", "CD19", "PRKCB", "CARD11", "GSK3B", "DAPP1")	0
KEGG_FC_EPSILON_RI_SIGNALING_PATHWAY	0.274643	0.633831	-0.342591	-1.13512	19709	40	c("MAPK14", "PIK3CA", "MAP2K4", "MAP2K7", "PRKCE", "PRKCD", "VAV2", "SOS2", "MAPK1", "PIK3CD", "PRKCB")	0
KEGG_FC_GAMMA_R_MEDIATED_PHAGOCYTOSIS	0.0741548	0.347318	-0.377754	-1.34139	5548	58	c("WASL", "PIK3CA", "RPS6KB2", "LIMK2", "PIP5K1A", "PRKCE", "PRKCD", "VAV2", "DNM1L", "RPS6KB1", "HCK", "MAPK1", "PIK3CD", "PRKCB", "VASP", "CRK", "ASAP1", "PIK3R1", "CRKL", "ARPC2", "PIP4K2B")	0
KEGG_LEUKOCYTE_TRANSENDOTHELIAL_MIGRATION	0.0128924	0.139124	-0.448007	-1.55525	949	51	c("MAPK14", "PXN", "CXCR4", "ACTN1", "PIK3CA", "SIPA1", "VAV2", "PECAM1", "ICAM1", "RAP1B", "ARHGAP5", "PIK3CD", "PRKCB", "VASP", "CYBB", "RASSF5", "PIK3R1", "PTK2B", "ITGA4", "GNAI3", "VCL")	0
KEGG_LONG_TERM_POTENTIATION	0.0189028	0.173325	-0.4691	-1.53798	1347	38	c("ITPR2", "GNAQ", "ARAF", "CREBBP", "ITPR1", "EP300", "PPP3CB", "RPS6KA3", "CAMK2G", "RAP1B", "RPS6KA1", "MAPK1", "ITPR3", "PRKCB", "PRKX", "ATF4")	0
KEGG_NEUROTROPHIN_SIGNALING_PATHWAY	0.021651	0.184992	-0.384162	-1.44799	1692	83	c("MAPK14", "RPS6KA5", "PIK3CA", "IRAK4", "MAP2K7", "FOXO3", "RAPGEF1", "NFKBIE", "PRKCD", "IRAK2", "IKBKB", "SOS2", "NFKB1", "RPS6KA3", "CAMK2G", "RAP1B", "RPS6KA1", "MAP2K5", "MAPK1", "PIK3CD", "GSK3B", "CRK", "SH2B3", "ATF4", "PIK3R1", "ABL1", "MAP3K5", "CRKL", "CAMK2D", "BAD", "KIDINS220", "NFKBIA", "MAP3K1", "PTPN11", "AKT3", "SH2B1", "NRAS", "YWHAB", "BAX", "MAPK9", "PDPK1")	0
KEGG_LONG_TERM_DEPRESSION	0.165944	0.51245	-0.421669	-1.26167	11334	25	c("ITPR2", "GNAQ", "ARAF", "ITPR1", "IGF1R", "MAPK1", "ITPR3", "PRKCB", "PPP2CA")	0
KEGG_REGULATION_OF_ACTIN_CYTOSKELETON	0.0893556	0.384188	-0.334994	-1.28228	7079	92	c("ITGA6", "WASL", "PXN", "ACTN1", "DIAPH2", "PIK3CA", "LIMK2", "PIP5K1A", "ARAF", "ARHGEF6", "ARHGEF7", "VAV2")	0
KEGG_INSULIN_SIGNALING_PATHWAY	0.254681	0.611721	-0.30857	-1.13487	19558	71	c("MKNK1", "SOCS4", "PIK3CA", "RPS6KB2", "PHKB", "ARAF", "RHOQ", "RAPGEF1", "PHKG2", "CBL", "IKBKB", "SOS2", "RPS6KB1", "MAPK1", "PIK3CD", "TSC1", "PCK2", "GSK3B", "PRKX", "CRK", "PIK3R1", "CRKL", "PRKAR1A", "BAD", "CBLB")	0
KEGG_GNRH_SIGNALING_PATHWAY	0.0631124	0.318388	-0.414595	-1.38786	4559	42	c("MAPK14", "MAP3K2", "ITPR2", "MAP2K4", "GNAQ", "MAP2K7", "ITPR1", "PRKCD", "SOS2", "CAMK2G", "MAPK1", "ITPR3", "PRKCB", "PRKX", "ATF4", "PTK2B", "CAMK2D")	0
KEGG_PROGESTERONE_MEDIATED_OOCYTE_MATURATION	0.552788	0.823654	0.241114	0.948566	14801	47	c("CDK1", "CDC23", "CCNA2", "AKT2", "ANAPC13", "ANAPC5", "CDC25A", "AKT1", "ANAPC4")	0
KEGG_MELANOGENESIS	0.281029	0.637534	-0.362473	-1.1378	19587	31	c("GNAQ", "CREB3", "CREBBP", "EP300", "CAMK2G", "DVL2", "MAPK1", "PRKCB", "GSK3B", "PRKX")	0
KEGG_ADIPOCYTOKINE_SIGNALING_PATHWAY	0.894171	0.979182	-0.221841	-0.706161	62785	33	c("NFKBIE", "IKBKB", "NFKB1", "JAK2", "CPT1A", "TRAF2", "PCK2", "NFKBIA", "SOCS3", "MTOR", "PTPN11", "RXRB", "AKT3", "ADIPOR1", "MAPK9", "MAPK8", "PRKAB1", "SLC2A1")	0
KEGG_TYPE_II_DIABETES_MELLITUS	0.212314	0.571159	-0.456272	-1.22332	13948	16	c("SOCS4", "PIK3CA", "PRKCE", "PRKCD", "IKBKB", "MAPK1", "PIK3CD")	0
KEGG_ALDOSTERONE_REGULATED_SODIUM_REABSORPTION	0.496876	0.794024	-0.353331	-0.97713	32998	18	c("NEDD4L", "PIK3CA", "SFN", "MAPK1", "PIK3CD", "PRKCB", "PIK3R1")	0
KEGG_VASOPRESSIN_REGULATED_WATER_REABSORPTION	0.911314	0.984401	0.206037	0.697384	28884	25	c("DYNLL2", "DCTN5")	0
KEGG_ALZHEIMERS_DISEASE	0.0216592	0.184992	0.297998	1.37367	417	107	c("NDUFV2", "NDUFB8", "GAPDH", "COX6B1", "NDUFA10", "NDUFB9", "ATP5G1", "NDUFB2", "NDUFV3", "APAF1", "IDE", "NDUFS5", "ATP5G3", "NDUFS7", "CALM3", "NDUFA1", "UQCR10", "SDHB", "NDUFC2", "NDUFA9", "CYC1", "CALM2", "COX6A1", "NDUFS4", "NDUFA8", "PPP3R1", "APH1A", "ATP5B", "COX6C", "NDUFA4", "COX7B", "ATP5E", "COX7A2", "UQCR11", "ATP5H", "NDUFS8")	0
KEGG_PARKINSONS_DISEASE	4.77031e-05	0.00216719	0.515522	2.30719	0	90	c("NDUFV2", "NDUFB8", "UBE2J1", "COX6B1", "NDUFA10", "NDUFB9", "ATP5G1", "NDUFB2", "NDUFV3", "APAF1", "NDUFS5", "UBA7", "ATP5G3", "NDUFS7", "NDUFA1", "UQCR10", "SDHB", "NDUFC2", "NDUFA9", "CYC1", "COX6A1", "NDUFS4", "VDAC1", "NDUFA8", "ATP5B", "COX6C", "NDUFA4", "UBA1", "COX7B", "ATP5E", "PPID", "COX7A2", "SLC25A4", "UQCR11", "ATP5H", "NDUFS8", "HTRA2", "UBE2J2", "COX5B", "VDAC2", "NDUFB7", "COX5…	0
KEGG_AMYOTROPHIC_LATERAL_SCLEROSIS_ALS	0.676709	0.898115	-0.288821	-0.855901	46045	24	c("MAPK14", "DAXX", "PPP3CB")	0
KEGG_HUNTINGTONS_DISEASE	0.0178542	0.169579	0.291984	1.37248	320	121	c("NDUFV2", "NDUFB8", "COX6B1", "NDUFA10", "NDUFB9", "ATP5G1", "NDUFB2", "NDUFV3", "SOD1", "APAF1", "NDUFS5", "TAF4", "ATP5G3", "NDUFS7", "NDUFA1", "UQCR10", "SDHB", "NDUFC2", "NDUFA9", "CYC1", "COX6A1", "NDUFS4", "VDAC1", "NDUFA8", "HTT", "AP2M1", "ATP5B", "COX6C", "NDUFA4", "POLR2K", "COX7B", "ATP5E", "PPID", "POLR2B", "COX7A2", "SLC25A4", "UQCR11", "ATP5H", "NDUFS8", "TBPL1")	0
KEGG_PRION_DISEASES	0.147081	0.482312	0.442597	1.30015	5103	15	c("STIP1", "LAMC1", "MAP2K2", "SOD1", "FYN", "EGR1")	0
KEGG_VIBRIO_CHOLERAE_INFECTION	0.923468	0.989411	0.195828	0.70141	27981	31	c("ATP6V1E1", "ATP6V1C1", "SEC61G")	0
KEGG_EPITHELIAL_CELL_SIGNALING_IN_HELICOBACTER_PYLORI_INFECTION	0.183218	0.53593	-0.382587	-1.22546	12895	34	c("MAPK14", "MAP2K4", "ATP6V0A2", "IKBKB", "MAP3K14", "NFKB1", "ADAM10", "ATP6AP1", "ATP6V0B", "TCIRG1", "NFKBIA", "ATP6V1G1", "ATP6V1H", "PTPN11", "ATP6V1D", "MAPK9", "LYN", "MAPK8")	0
KEGG_PATHOGENIC_ESCHERICHIA_COLI_INFECTION	0.661138	0.890099	0.242685	0.882306	19691	33	c("TUBA1B", "TUBB4B", "TUBB2B", "ARPC4", "FYN")	0
KEGG_LEISHMANIA_INFECTION	0.223046	0.581139	-0.376017	-1.18878	15612	32	c("MAPK14", "IL12A", "IRAK4", "NFKB1", "JAK2", "MAPK1", "PRKCB", "MYD88", "ITGA4", "NFKBIA", "TAB2", "PTPN6", "STAT1", "ITGB2", "JUN", "NCF1", "NCF2")	0
KEGG_PATHWAYS_IN_CANCER	0.00916994	0.109855	-0.358748	-1.45552	768	143	c("ITGA6", "CASP8", "CDK2", "PIAS2", "BCR", "RALGDS", "PIK3CA", "ARAF", "CREBBP", "RALA", "CBL", "EP300", "PIAS4", "SUFU", "XIAP", "IKBKB", "SOS2", "NFKB1", "MSH6", "TRAF3", "DVL2", "VHL", "RALBP1", "DAPK3", "MSH3", "IGF1R", "MAPK1", "ETS1", "PIK3CD", "MYC", "TRAF5", "PRKCB", "TRAF2", "ARNT", "EGLN2", "GSK3B", "CRK", "BID", "HDAC1", "PIAS1", "ITGAV", "CASP9", "RASSF5", "MAX", "PIK3R1", "NCOA4", "…	0
KEGG_COLORECTAL_CANCER	0.798851	0.947827	-0.235341	-0.794901	57962	44	c("RALGDS", "PIK3CA", "ARAF", "MSH6", "MSH3", "MAPK1", "PIK3CD", "MYC", "GSK3B", "CASP9", "PIK3R1", "BAD")	0
KEGG_RENAL_CELL_CARCINOMA	0.168445	0.515497	-0.364046	-1.22962	12221	44	c("PIK3CA", "ARAF", "CREBBP", "RAPGEF1", "EP300", "SOS2", "VHL", "RAP1B", "MAPK1", "ETS1", "PIK3CD", "ARNT", "EGLN2", "CRK", "PIK3R1", "CRKL")	0
KEGG_PANCREATIC_CANCER	0.299314	0.651545	-0.333047	-1.11488	21625	42	c("RALGDS", "PIK3CA", "ARAF", "ARHGEF6", "RALA", "IKBKB", "NFKB1", "RALBP1", "MAPK1", "PIK3CD", "CASP9", "PIK3R1", "BAD")	0
KEGG_ENDOMETRIAL_CANCER	0.440278	0.758172	-0.319275	-1.01631	30914	33	c("PIK3CA", "FOXO3", "ARAF", "SOS2", "MAPK1", "PIK3CD", "MYC", "GSK3B", "CASP9", "PIK3R1", "BAD")	0
KEGG_GLIOMA	0.895668	0.979182	-0.218423	-0.711923	63604	37	c("PIK3CA", "ARAF", "SOS2", "CAMK2G", "IGF1R", "MAPK1", "PIK3CD", "PRKCB", "PIK3R1", "CAMK2D", "MTOR", "AKT3", "NRAS", "MDM2", "PTEN")	0
KEGG_PROSTATE_CANCER	0.109582	0.424077	-0.375871	-1.29535	8043	49	c("CDK2", "PIK3CA", "CREB3", "ARAF", "CREBBP", "EP300", "IKBKB", "SOS2", "NFKB1", "IGF1R", "MAPK1", "PIK3CD", "GSK3B", "CASP9", "ATF4", "PIK3R1", "BAD", "NFKBIA", "CREB1", "MTOR", "AKT3", "NRAS", "PDPK1", "MDM2", "PTEN")	0
KEGG_THYROID_CANCER	0.964916	0.998957	0.194612	0.592021	32673	17	c("MAP2K2", "LEF1", "CCDC6", "TPR", "TFG", "TPM3", "HRAS", "KRAS", "MAPK3", "CTNNB1", "MAP2K1", "BRAF", "NRAS", "RXRB", "NCOA4", "MYC", "MAPK1")	0
KEGG_MELANOMA	0.814292	0.952594	-0.254491	-0.761456	55620	25	c("PIK3CA", "ARAF", "IGF1R", "MAPK1", "PIK3CD", "PIK3R1", "BAD", "AKT3", "NRAS", "MDM2", "PTEN")	0
KEGG_BLADDER_CANCER	0.244074	0.60219	-0.417318	-1.18432	16351	20	c("RPS6KA5", "ARAF", "THBS1", "DAPK3", "MAPK1", "MYC")	0
KEGG_CHRONIC_MYELOID_LEUKEMIA	0.151546	0.488886	-0.357503	-1.24106	11166	51	c("BCR", "PIK3CA", "ARAF", "CBL", "IKBKB", "SOS2", "NFKB1", "MAPK1", "PIK3CD", "MYC", "CRK", "HDAC1", "PIK3R1", "ABL1", "STAT5B", "CRKL", "BAD", "CBLB", "NFKBIA")	0
KEGG_ACUTE_MYELOID_LEUKEMIA	0.300699	0.652885	-0.336572	-1.11518	21579	40	c("PIK3CA", "RPS6KB2", "ARAF", "IKBKB", "SOS2", "RPS6KB1", "NFKB1", "MAPK1", "PIK3CD", "MYC", "PIK3R1", "STAT5B", "BAD", "PIM1", "MTOR", "RARA", "AKT3", "NRAS", "SPI1")	0
KEGG_SMALL_CELL_LUNG_CANCER	0.184091	0.53593	-0.357278	-1.21158	13385	45	c("ITGA6", "CDK2", "PIAS2", "PIK3CA", "PIAS4", "XIAP", "IKBKB", "NFKB1", "TRAF3", "PIK3CD", "MYC", "TRAF5", "TRAF2", "PIAS1", "ITGAV", "CASP9", "MAX", "PIK3R1", "LAMB3", "NFKBIA", "BIRC2", "TRAF4")	0
KEGG_NON_SMALL_CELL_LUNG_CANCER	0.319141	0.675694	-0.342219	-1.10337	22553	35	c("PIK3CA", "FOXO3", "ARAF", "SOS2", "MAPK1", "PIK3CD", "PRKCB", "CASP9", "RASSF5", "PIK3R1", "BAD", "RXRB", "RASSF1", "AKT3", "NRAS", "STK4", "PDPK1")	0
KEGG_SYSTEMIC_LUPUS_ERYTHEMATOSUS	0.0169969	0.166964	0.522674	1.66472	560	20	c("HIST1H2BC", "H2AFX", "CD86", "HIST1H4I", "H2AFZ", "SNRPB", "H2AFJ", "H2AFV", "SNRPD3")	0
KEGG_PRIMARY_IMMUNODEFICIENCY	0.0180526	0.170108	-0.58862	-1.60452	1193	17	c("CD40", "RFX5", "CIITA", "DCLRE1C", "RFXAP")	0
KEGG_HYPERTROPHIC_CARDIOMYOPATHY_HCM	0.421651	0.747241	-0.37929	-1.03391	27887	17	ITGA6	0
KEGG_ARRHYTHMOGENIC_RIGHT_VENTRICULAR_CARDIOMYOPATHY_ARVC	0.0912938	0.388651	-0.517873	-1.38848	5997	16	c("ITGA6", "ACTN1")	0
KEGG_DILATED_CARDIOMYOPATHY	0.350704	0.70377	-0.388875	-1.09	23405	19	c("ITGA6", "PRKX", "ITGAV", "ITGA4", "EMD")	0
KEGG_VIRAL_MYOCARDITIS	0.295227	0.645926	-0.385898	-1.13208	20003	23	c("CD40", "CASP8", "ABL2", "ICAM1", "BID", "CASP9", "ABL1")	0
GO_POSITIVE_REGULATION_OF_VIRAL_TRANSCRIPTION	0.790636	0.947827	-0.255004	-0.78311	54545	28	c("RSF1", "CCNT1", "EP300", "CTDP1", "GTF2F2", "SMARCA4", "TAF11", "SP1", "CDK9", "POLR2E", "JUN", "POLR2H", "SNW1", "POLR2D", "SMARCB1", "NOTCH1", "POLR2I")	0
GO_CARDIAC_CHAMBER_DEVELOPMENT	0.534936	0.816969	-0.28449	-0.956876	38730	43	c("UBE4B", "HES1", "NOTCH2", "SOX4", "VANGL2", "ARID1A", "SUFU", "AP2B1", "TRIP11")	0
GO_CIRCADIAN_RHYTHM	0.910517	0.984401	-0.203167	-0.721435	68133	58	c("CLOCK", "CRY1", "ARNTL", "METTL3", "EP300", "RAI1", "KLF10", "NAMPT", "BHLHE41", "CPT1A", "SETX", "OGT", "GSK3B", "HDAC1", "ATF4")	0
GO_SPINAL_CORD_DEVELOPMENT	0.360578	0.709591	-0.385842	-1.0815	24064	19	c("PTBP2", "SOX4", "SUFU", "ABT1", "RNF2", "PTCH1", "MTOR", "LMO4", "MED12")	0
GO_PLATELET_DERIVED_GROWTH_FACTOR_RECEPTOR_SIGNALING_PATHWAY	0.0223525	0.186977	-0.546384	-1.56846	1501	21	c("RGS14", "BCR", "RAPGEF1", "PIK3C2A", "SGPL1", "JAK2", "CLASP2", "PTPRJ", "TXNIP", "ABL1", "PLEKHA1")	0
GO_POSITIVE_REGULATION_OF_KINASE_ACTIVITY	0.328066	0.681055	-0.255024	-1.06708	28548	187	c("MAPK14", "TAOK2", "CD40", "MAP3K11", "ADRB2", "MAP3K2", "CXCR4", "DLG1", "VAPB", "OSBPL8", "PIK3CA", "PIBF1", "DAXX", "AMBRA1", "MAP2K7", "CCDC88A", "RAPGEF1", "THBS1", "CCNT1", "CCNL1", "VANGL2", "PRKCD", "VAV2", "FGD2", "IRAK2", "MAP3K14", "MAP4K2", "CCR7", "DVL2", "SDC4", "JAK2", "PINK1", "CCNL2", "MAP2K5", "TAOK3", "MAPK1", "STAP1", "TRAF2", "GADD45A", "STRADB", "CRK", "STRADA", "SNX9", "C…	0
GO_NEGATIVE_REGULATION_OF_TRANSCRIPTION_FACTOR_IMPORT_INTO_NUCLEUS	0.078163	0.358794	-0.465406	-1.39253	5338	25	c("DYRK2", "CREB3", "NFKBIL1", "NFKBIE", "SUFU", "ZC3H12A", "TBC1D10C", "GSK3B", "CYLD", "CCDC22")	0
GO_POTASSIUM_ION_TRANSPORT	0.95254	0.998957	-0.218059	-0.594408	63000	17	c("CDK2", "SLC12A6")	0
GO_REGULATION_OF_T_CELL_RECEPTOR_SIGNALING_PATHWAY	0.766888	0.94321	-0.287569	-0.783886	50721	17	c("DUSP22", "CCR7", "PRKD2", "PTPN22", "PTPRJ", "DUSP3")	0
GO_NEGATIVE_REGULATION_OF_EPITHELIAL_CELL_PROLIFERATION	0.135692	0.467459	-0.391369	-1.27562	9635	37	c("DLG1", "APOE", "THBS1", "NFIB", "SFN", "WDR77", "ATF2", "MTSS1", "SPARC", "IFT52", "PTCH1", "STRAP", "STAT1", "SAV1", "PTEN", "KRIT1", "SYNJ2BP")	0
GO_MOVEMENT_IN_ENVIRONMENT_OF_OTHER_ORGANISM_INVOLVED_IN_SYMBIOTIC_INTERACTION	0.0522808	0.287846	-0.449733	-1.43158	3670	33	c("CXCR4", "HSPA1B", "HSPA1A", "EPS15", "WWP2", "SLC1A5", "VPS18", "ITCH", "ICAM1", "XPR1")	0
GO_REGULATION_OF_PROTEIN_TARGETING_TO_MITOCHONDRION	0.51926	0.80332	0.241826	0.965477	13749	50	c("MIS18A", "FAM20B", "POLR3A", "U2AF2", "RNF31", "WDR46", "UBL5", "PSMB7", "TOMM7", "HUWE1", "HTRA2", "FBXW7", "UBE2J2", "STARD7", "WBP11")	0
GO_REGULATION_OF_ESTABLISHMENT_OF_PLANAR_POLARITY	0.00819807	0.100743	0.373392	1.56269	199	63	c("PSMB2", "PSMD13", "PSMC1", "PSMB8", "PSMD2", "UBA52", "PSME4", "PSME2", "PSMD6", "UBC", "PSMC4", "PSMA4", "PSMB9", "PSMB7", "DVL3", "AP2M1", "PSMA7", "PSMA2", "PSMC2")	0
GO_MITOTIC_CYTOKINESIS	0.0534263	0.290531	0.515068	1.51304	1853	15	c("KIF23", "STMN1", "RACGAP1", "MITD1", "NUSAP1")	0
GO_NEGATIVE_REGULATION_OF_RESPONSE_TO_ENDOPLASMIC_RETICULUM_STRESS	0.494807	0.794024	-0.321628	-0.979514	34014	27	c("XBP1", "HSPA1A", "CREB3", "GRINA", "UBE2G2", "BFAR", "HERPUD1", "PPP1R15B", "YOD1")	0
GO_CYTOPLASMIC_TRANSLATION	0.0898708	0.385345	0.360105	1.32804	2635	35	c("EIF2D", "MRTO4", "EIF4H", "DENR", "EIF3D", "RPL31", "SSB", "RPLP2", "RPLP1", "RPL36A", "GSPT1", "EIF3A", "RPLP0", "RPL7", "EIF3B", "RPL36", "MCTS1", "RPL29", "RPL9", "RPL26", "RPL6")	0
GO_MEIOTIC_CHROMOSOME_SEGREGATION	0.585499	0.842384	0.307588	0.903556	20317	15	c("TOP2A", "SUN1", "SMC2")	0
GO_POSITIVE_REGULATION_OF_CALCIUM_ION_TRANSPORT	0.537472	0.817772	-0.323881	-0.950142	36417	23	c("TRPV2", "ORAI1", "CREB3", "STIM1")	0
GO_RNA_DEPENDENT_DNA_BIOSYNTHETIC_PROCESS	0.291805	0.644979	-0.419524	-1.14358	19299	17	c("TEP1", "TERF2IP", "RFC1", "TERF1", "HMBOX1", "GAR1")	0
GO_REGULATION_OF_G_PROTEIN_COUPLED_RECEPTOR_PROTEIN_SIGNALING_PATHWAY	0.6646	0.891118	-0.280782	-0.868569	45992	29	c("ADRB2", "RGS14", "CRY1", "MGRN1")	0
GO_DENDRITE_DEVELOPMENT	0.484006	0.787309	0.310607	0.9762	16098	19	c("LST1", "SRGAP2", "FYN", "STRN", "TMEM106B", "TRAPPC4")	0
GO_MEMORY	0.110971	0.424775	-0.446468	-1.33587	7579	25	c("KAT2B", "RGS14", "EP300", "PPP3CB", "RPS6KB1", "ATAD1", "ITPR3", "PLK2", "FEN1", "PAIP2", "CREB1", "MTOR", "MECP2", "EIF4EBP2", "PTEN")	0
GO_NEURON_DEVELOPMENT	0.238881	0.598206	0.217992	1.08027	3286	176	c("NCDN", "NR4A3", "LST1", "STMN1", "FIG4", "SRGAP2", "MICALL1", "STXBP1", "DYNLL2", "CAMSAP2", "DHFR", "HMGB1", "DTNBP1", "NEDD4", "IMPACT", "WEE1", "TBCE", "CALU", "MTMR2", "ID2", "PPT1", "SOD1", "ATXN10", "CUL4B", "FYN", "SGK1")	0
GO_ENDOTHELIAL_CELL_DEVELOPMENT	0.0975282	0.398501	-0.482284	-1.36869	6533	20	c("VEZF1", "RAPGEF1", "MYADM", "ICAM1", "RAP1B", "PPP1R16B", "HEG1")	0
GO_REGULATION_OF_CELL_ACTIVATION	0.28638	0.639159	-0.260461	-1.08898	24880	186	c("CD40", "ATP11C", "ADRB2", "DUSP22", "IL12A", "DLG1", "XBP1", "IL6ST", "RABGEF1", "VAMP7", "APOE", "BCR", "PIK3CA", "PIBF1", "AP3D1", "HES1", "NFKBID", "IRF4", "THBS1", "CD83", "PRKCD", "IKZF3", "PLSCR1", "TEC", "ITCH", "MAP3K14", "CCR7", "STAT6", "TNFAIP3", "MYB", "PTPN22", "MSH6", "JAK2", "ITPKB", "CLPTM1", "CD84", "ZC3H12A", "RPS6KA1", "VAMP2", "TSPAN32", "TBC1D10C", "STAP1", "TRAF2", "IGKC"…	0
GO_ATP_DEPENDENT_CHROMATIN_REMODELING	0.00771171	0.0972737	0.429413	1.64728	213	42	c("CENPW", "CENPM", "HIST1H4I", "ANP32E", "CENPQ", "MIS18A", "RBBP7", "RNF8", "PSME4", "HJURP", "SMARCC1", "CENPA", "CENPC1")	0
GO_ANATOMICAL_STRUCTURE_FORMATION_INVOLVED_IN_MORPHOGENESIS	0.257143	0.613643	-0.252357	-1.09412	23425	278	c("MAPK14", "ITGA6", "TMEM138", "XBP1", "RFX3", "ACTN1", "PIK3CA", "KDM2B", "PIBF1", "TBC1D20", "IPMK", "LDB1", "VEZF1", "LATS1", "SOX4", "SLC12A6", "RALA", "SKI", "NLE1", "THBS1", "CEP250", "STIM1", "HSPB11", "SH3PXD2A", "EP300", "ANXA2", "VANGL2", "DICER1", "PPP3CB", "ARID1A", "VAV2", "AGTPBP1", "HIPK1", "NFIB", "MEF2A", "CNOT3", "SUFU", "POC1B", "RHOB", "SOCS7", "POFUT2", "PRKD2", "SCRIB", "GN…	0
GO_ION_TRANSPORT	0.704662	0.916258	-0.209648	-0.912994	64601	294	c("ATP11C", "SLC30A7", "TSC22D3", "DLG1", "NEDD4L", "CDK2", "OSBPL8", "APOE", "ABCA1", "ITPR2", "TRPV2", "SGK3", "SLC35B2", "ORAI1", "DENND5B", "GIPC1", "LASP1", "TTYH3", "CYB5A", "SLC15A4", "ATP6V0A2", "SLC12A6", "MCU", "ATP2C1", "NDFIP2", "PRKCE", "STIM1", "ITPR1", "NFKBIE", "SLC25A20", "SERINC5", "SLC1A5", "PNPLA8", "CLCN4", "CCR7", "ORAI2", "PITPNM1", "SLC30A9", "PITPNB", "NCOA1", "CAMK2G", "…	0
GO_LIPID_MODIFICATION	0.148283	0.482907	-0.323461	-1.21919	11594	83	c("MAPK14", "MTM1", "ACADVL", "PEX13", "PIK3CA", "MTMR1", "PIP5K1A", "MTMR3", "AGK", "PIK3C2A", "NUDT19", "SOAT1", "EFR3A", "PI4K2A", "INPP5F")	0
GO_NEGATIVE_REGULATION_OF_PROTEIN_COMPLEX_ASSEMBLY	0.903163	0.980106	0.192341	0.756688	24183	47	c("STMN1", "LCMT1", "HMGB1", "IMPACT", "INSIG1", "PEX14", "SGK1")	0
GO_SINGLE_FERTILIZATION	0.122783	0.448284	0.394268	1.30562	3958	23	c("CDK1", "SLIRP", "CCT4", "TARBP2", "TCP1", "TUBGCP3", "CCT5", "UBE3A", "PARK7", "KDM5B")	0
GO_LEUKOCYTE_ACTIVATION	0.187398	0.540329	-0.272927	-1.14684	16371	196	c("HDAC9", "CD40", "ATP11C", "CASP8", "SNX27", "PTGER4", "PLCL2", "DLG1", "CD93", "VAMP7", "RC3H2", "ZFP36L2", "DCLRE1C", "ITFG2", "IRF4", "NOTCH2", "CD180", "SWAP70", "SOX4", "SLAMF7", "PRKCE", "PI4K2A", "TOLLIP", "EP300", "LYL1", "PATZ1", "PPP3CB", "PRKCD", "IKZF3", "ZFP36L1", "CCR7", "STAT6", "PTPN22", "LY9", "MSH6", "TPD52", "ICAM1", "ITPKB", "MS4A1", "CEBPG", "VAMP2", "PIK3CD", "ADAM10", "TS…	0
GO_NEGATIVE_REGULATION_OF_MAP_KINASE_ACTIVITY	0.00165556	0.0270332	-0.549387	-1.77131	116	35	c("DUSP16", "DUSP22", "RGS14", "APOE", "DUSP10", "PRKCD", "CDK5RAP3", "PTPN22", "HMGCR", "DUSP2", "SORL1", "AIDA", "GSK3B", "PTPRJ", "LAX1", "DUSP3", "DUSP6", "RGS2", "PPP2CA", "DNAJA1")	0
GO_SYNAPTIC_VESICLE_LOCALIZATION	0.969402	0.998957	-0.19569	-0.585521	66215	25	c("AP3D1", "AP3S1", "SCRIB", "TOR1A", "VAMP2")	0
GO_REGULATION_OF_ANTIGEN_RECEPTOR_MEDIATED_SIGNALING_PATHWAY	0.295397	0.645926	-0.381576	-1.13078	20099	24	c("DUSP22", "PLCL2", "CCR7", "PRKD2", "PTPN22", "STAP1", "PRKCB", "LPXN", "PTPRJ", "DUSP3")	0
GO_CARBOHYDRATE_CATABOLIC_PROCESS	0.656109	0.886212	-0.277669	-0.877849	45926	32	c("RPE", "PHKB", "PFKL", "ADPGK", "PHKG2", "PFKP")	0
GO_LABYRINTHINE_LAYER_DEVELOPMENT	0.503209	0.797002	-0.342782	-0.972795	33712	20	c("CASP8", "HES1", "ZFP36L1", "NCOA1", "MAPK1", "RBPJ", "TMED2", "SENP2", "SOCS3", "CYR61")	0
GO_NEUROLOGICAL_SYSTEM_PROCESS	0.114046	0.430908	-0.303933	-1.22562	9503	136	c("HPS1", "KAT2B", "ADRB2", "UBA6", "RGS14", "PGAP1", "TRPV2", "BCR", "GCH1", "JAKMIP1", "APP", "EP300", "PPP3CB", "AGTPBP1", "RP2", "NIPBL", "RDH12", "DOPEY2", "RPS6KB1", "ATAD1", "S1PR1", "HMGCR", "UBR3", "ICAM1", "MAPK1", "ITPR3", "AMFR", "NOB1", "HERC1", "PLK2", "RABGGTB", "TUSC3", "PNKD", "DRAM2", "HEXB", "DGCR2", "SOD2", "TIMM9", "ABL1", "TPP1", "CHD7", "OPA3")	0
GO_POSITIVE_REGULATION_OF_MITOTIC_NUCLEAR_DIVISION	0.0277998	0.216578	0.490404	1.58487	911	21	c("UBE2C", "INSR", "BIRC5", "NUSAP1", "RANBP1")	0
GO_HINDBRAIN_DEVELOPMENT	0.398743	0.73349	-0.308792	-1.04299	28931	44	c("KDM2B", "NR2C2", "LDB1", "HES1", "PTBP2", "AGTPBP1", "NFIB", "SOCS7", "SCRIB", "NCOA1", "GNPAT")	0
GO_OLIGOSACCHARIDE_METABOLIC_PROCESS	0.201392	0.556621	-0.39613	-1.2165	13893	28	c("GNPTG", "ST6GAL1", "EDEM2", "EDEM3", "MAN1B1", "MGAT4A", "B4GALT1", "MAN2A2", "MPDU1", "ST3GAL1", "HEXB")	0
GO_CHROMOSOME_SEGREGATION	6.05583e-05	0.00222011	0.40122	1.9262	0	138	c("CENPF", "CENPE", "KIF23", "NCAPD2", "CDCA8", "NUP107", "SPC24", "CENPW", "TOP2A", "BIRC5", "CENPM", "HDAC8", "INCENP", "CDC23", "RACGAP1", "ZWINT", "CHMP5", "DDX3Y", "CENPQ", "PINX1", "MIS18A", "NDC80", "NUSAP1", "NCAPD3", "SUN1", "HJURP", "SMC2", "AURKB", "SMC3", "CENPA", "VPS4B", "NEK9", "NUP43", "CENPC1", "RRS1")	0
GO_NEGATIVE_REGULATION_OF_CYCLIN_DEPENDENT_PROTEIN_KINASE_ACTIVITY	0.598302	0.850346	-0.327372	-0.905342	39734	18	c("KAT2B", "ANAPC10", "LATS1", "HEXIM1", "TNFAIP3", "PRKRIP1", "HHEX")	0
GO_HEMATOPOIETIC_PROGENITOR_CELL_DIFFERENTIATION	0.358544	0.709392	-0.321595	-1.07101	25812	41	c("XRCC5", "ADAR", "TET2", "SOX4", "ARHGEF7", "EP300", "FLI1", "SIN3A")	0
GO_NEGATIVE_REGULATION_OF_ERK1_AND_ERK2_CASCADE	0.234899	0.594479	-0.396571	-1.18657	16044	25	c("RGS14", "DLG1", "TNIP1", "RAPGEF1", "TBC1D10C", "VRK3", "DUSP3", "DUSP6", "ABL1", "ITGB1BP1", "DUSP1", "PTPN2", "SLC9A3R1", "KLF4", "LYN", "PTEN", "PIN1")	0
GO_STEROID_BIOSYNTHETIC_PROCESS	0.52178	0.80565	-0.324041	-0.960273	35503	24	c("HSD17B11", "CYB5R3", "HSD17B4", "ACOT8", "PMVK", "HMGCR")	0
GO_REGULATION_OF_PROTEIN_TYROSINE_KINASE_ACTIVITY	0.618519	0.866163	-0.311176	-0.89327	41561	21	c("SOCS4", "APP", "SH3BP5", "DVL2", "STAP1")	0
GO_REGULATION_OF_INTERFERON_BETA_PRODUCTION	0.88287	0.976269	-0.236764	-0.701635	60073	24	c("RNF216", "ZBTB20", "IRF3", "TRAF3", "IFNAR1", "DDX58", "POLR3F", "REL", "POLR3C", "DDX3X", "ZC3HAV1", "NMI")	0
GO_DNA_TEMPLATED_TRANSCRIPTION_ELONGATION	0.972026	0.998957	0.165656	0.701881	23141	67	c("CD3EAP", "POLR1E", "CCNH", "ELP2", "NCBP2", "TAF4", "SSRP1", "TAF2", "LEO1", "GTF2A2", "POLR2K", "POLR2B", "THOC7", "TAF10")	0
GO_REGULATION_OF_LYASE_ACTIVITY	0.719376	0.922212	-0.30478	-0.817151	47262	16	ADRB2	0
GO_RESPONSE_TO_NITROGEN_COMPOUND	0.348176	0.701723	-0.241413	-1.05159	31926	295	c("HDAC9", "MAPK14", "KAT2B", "ADRB2", "PXN", "PTGER4", "XBP1", "CDK2", "CRY1", "CPEB4", "UBR2", "ITPR2", "PIK3CA", "MGST2", "GNAQ", "PTPRA", "ADAR", "RHOQ", "TMEM173", "RAPGEF1", "ATP6V0A2", "PIK3C2A", "METTL3", "AHCYL1", "PRKCE", "APP", "EP300", "IRF3", "DICER1", "PRKCD", "RRM2B", "LTA4H", "AKAP9", "AP3S1", "RPS6KB1", "KLF10", "RNF40", "NFKB1", "KYNU", "ARHGEF2", "SOCS7", "CCR7", "STAT6", "TNFA…	0
GO_NEGATIVE_REGULATION_OF_TRANSMEMBRANE_TRANSPORT	0.960461	0.998957	-0.197065	-0.614181	66728	30	c("NEDD4L", "THBS1", "PRKCE", "UBQLN1")	0
GO_REGULATION_OF_DNA_RECOMBINATION	0.255717	0.611909	-0.393897	-1.16729	17399	24	c("CD40", "TERF2IP", "SMARCAD1", "STAT6", "MSH6", "MSH3", "KDM1A", "RPA2")	0
GO_REGULATION_OF_LEUKOCYTE_PROLIFERATION	0.629004	0.868296	-0.248613	-0.909751	48104	69	c("CD40", "IL12A", "DLG1", "IL6ST", "HES1", "ST6GAL1", "IKZF3", "ITCH", "TNFAIP3", "PTPN22")	0
GO_RESPONSE_TO_ETHANOL	0.729761	0.925776	-0.246838	-0.841001	53265	46	c("CASP8", "CDK2", "ITPR2", "POLB", "ST6GAL1", "PRKCE", "EP300", "SETDB1", "RPS6KB1", "EPS8", "HMGCR", "ICAM1")	0
GO_SULFUR_COMPOUND_METABOLIC_PROCESS	0.828985	0.956997	-0.207839	-0.816973	67267	111	c("CHST3", "MGST2", "SLC35B2", "HAGH", "AGK", "B4GALT3", "ACSS1", "AHCYL1", "ELOVL5", "VANGL2", "CHST12", "APIP", "FAR1", "HSD17B4", "ACOT8", "KYNU", "PMVK", "ACOT13", "B4GALT1", "ST3GAL1", "HEXB", "B4GALT5", "DLAT", "STAT5B", "GALNS", "MICAL1", "SUCLG2", "DNMT3A", "SLC35B3", "DLST", "ISCA2", "XYLT1", "GCLM")	0
GO_REGULATION_OF_CELL_CYCLE_CHECKPOINT	0.968583	0.998957	0.186531	0.586245	32216	19	c("LCMT1", "DDX39B", "AKT1", "THOC5", "THOC1", "MAD2L1", "BRD4", "TPR", "CUL4A")	0
GO_POSITIVE_REGULATION_OF_DNA_REPLICATION	0.136496	0.467459	0.318031	1.23323	3745	44	c("CDK1", "INSR", "TNFAIP1", "STOML2", "PNKP", "ACD", "AURKB")	0
GO_NEGATIVE_REGULATION_OF_NEURON_APOPTOTIC_PROCESS	0.672193	0.895256	-0.254472	-0.876973	49342	49	c("APOE", "CPEB4", "PIK3CA", "KDM2B", "MAP2K4", "AMBRA1")	0
GO_NUCLEOTIDE_PHOSPHORYLATION	0.206913	0.56375	0.371072	1.19922	6787	21	c("GALK1", "GAPDH", "PNKP", "PGK1", "NME1", "LDHA", "ALDOA", "PGAM1")	0
GO_POSITIVE_REGULATION_OF_GENE_EXPRESSION_EPIGENETIC	0.606743	0.856917	0.241777	0.917782	17131	40	c("SMARCD1", "CD3EAP", "POLR1E", "HIST1H4I")	0
GO_REGULATION_OF_MRNA_METABOLIC_PROCESS	0.125629	0.449366	-0.326672	-1.23987	9878	87	c("ZFP36L2", "HSPA1A", "RBM10", "WTAP", "AHCYL1", "CCNT1", "SRSF10", "RBM15B", "CNOT7", "UHMK1", "ZFP36", "RNF40", "UPF1", "SRSF7", "TIA1", "SAP18", "ZC3H12A", "PABPN1", "MBNL2", "SRPK2", "YTHDC1", "TMBIM6", "PAF1", "CNOT8", "RBM42", "HNRNPR", "ZC3H14", "SF3B4", "SAFB", "ZC3HAV1", "SRSF4", "NSRP1", "PTBP1", "DYRK1A", "TRA2B", "SFSWAP", "CDK9", "RBM25", "HSPA8")	0
GO_POSITIVE_REGULATION_OF_PROTEIN_BINDING	0.372713	0.715531	-0.329678	-1.06293	26339	35	c("PLCL2", "EPB41", "TMEM173", "ARHGEF7", "EP300", "HERPUD1", "AMFR", "TRAF2", "GSK3B", "PLK2", "ABL1", "GNL3L")	0
GO_SENSORY_PERCEPTION	0.89421	0.979182	-0.205286	-0.74361	67815	65	c("HPS1", "PGAP1", "TRPV2", "RP2", "NIPBL", "RDH12", "UBR3", "ICAM1", "MAPK1", "ITPR3", "NOB1", "RABGGTB", "DRAM2", "HEXB", "TIMM9", "CHD7", "OPA3")	0
GO_HEPATICOBILIARY_SYSTEM_DEVELOPMENT	0.631175	0.869278	-0.256575	-0.902933	46930	55	c("ADRB2", "XBP1", "PIK3CA", "HES1", "TET2", "EP300", "PHF2", "NIPBL", "UCP2", "RPS6KA1", "CEBPG", "UPF2", "SRSF5")	0
GO_FATTY_ACID_CATABOLIC_PROCESS	0.330309	0.683216	0.30262	1.07462	10082	30	c("ECHS1", "ECI2", "ETFA", "PHYH", "ETFDH", "HADHB", "SCP2", "ACADS", "ABCD1", "ETFB")	0
GO_REGULATION_OF_VESICLE_FUSION	0.44141	0.758952	-0.354649	-1.01806	29660	21	c("TBC1D5", "TBC1D14", "ANXA2", "VPS18", "RABGAP1L", "USP6NL", "TBC1D10C")	0
GO_MITOCHONDRIAL_RESPIRATORY_CHAIN_COMPLEX_I_BIOGENESIS	0.000398565	0.00826243	0.493473	1.90311	10	43	c("AIFM1", "NDUFV2", "NDUFB8", "NDUFA10", "NDUFB9", "NDUFB2", "NDUFV3", "NDUFS5", "NDUFS7", "NDUFA1", "NDUFC2", "NDUFA9", "NDUFA12", "NDUFS4", "NDUFA8", "NDUFB11", "NDUFA13", "NDUFS8", "ECSIT", "NDUFB7", "NDUFS2", "NDUFA2", "NDUFA5")	0
GO_REGULATION_OF_LIPID_STORAGE	0.192492	0.546312	-0.449388	-1.24278	12783	18	c("OSBPL8", "ABCA1", "ALKBH7", "OSBPL11", "NFKB1", "PNPLA2", "NR1H2", "ZC3H12A", "ITGAV", "ABCG1", "NFKBIA", "PTPN2")	0
GO_CARBOHYDRATE_TRANSPORT	0.20684	0.56375	0.397978	1.21067	7003	17	c("SLC35A4", "SLC35D1", "SLC2A3", "AKT2", "AKT1", "FABP5")	0
GO_REGULATION_OF_CELLULAR_RESPONSE_TO_GROWTH_FACTOR_STIMULUS	0.249012	0.604527	-0.308915	-1.13897	19163	72	c("TRIM33", "PMEPA1", "SNX25", "SMURF2", "GIPC1", "HES1", "SKI", "THBS1", "LEMD3", "UBE2O", "XIAP", "MYO1C", "FKBP8", "PRKD2", "PRKCB", "ARNT", "HHEX", "ZEB1", "RBPJ", "BCL9L", "GLG1", "DUSP6", "ABL1", "SDCBP", "FBXL15", "SMAD7", "HIF1A", "HSPA5", "DNM2")	0
GO_EMBRYO_DEVELOPMENT_ENDING_IN_BIRTH_OR_EGG_HATCHING	0.512504	0.800661	-0.234273	-0.982907	44697	193	c("CASP8", "XAB2", "DLG1", "HINFP", "KDM2B", "IPMK", "AMBRA1", "HES1", "ADAR", "LATS1", "SOX4", "RALA", "SKI", "NLE1", "EP300", "VANGL2", "HSF1", "ARID1A", "RBBP8", "SBDS", "TRIM28", "CNOT3", "SUFU", "NIPBL", "TAPT1", "TFEB", "ITPK1", "ZFP36L1", "FKBP8", "SCRIB", "NCOA1", "EPN1", "UBR3", "SIN3A", "DVL2", "SDC4", "COL4A3BP", "MAPK1", "ADAM10", "TSC1", "VASP", "KDM6A", "ARNT", "KDM1A", "HHEX", "ZEB…	0
GO_ANTIGEN_PROCESSING_AND_PRESENTATION_OF_PEPTIDE_OR_POLYSACCHARIDE_ANTIGEN_VIA_MHC_CLASS_II	0.0218845	0.184992	0.380438	1.49668	585	47	c("CENPE", "KIF23", "KIF15", "RACGAP1", "DYNLL2", "DCTN5", "AP1S1", "AP1B1", "FCER1G", "TRAF6")	0
GO_RESPONSE_TO_IONIZING_RADIATION	0.772576	0.943486	-0.227839	-0.827781	58775	66	c("MAPK14", "CLOCK", "XRCC5", "POLB", "DCLRE1C", "UIMC1", "INTS7", "NIPBL", "RHOB", "ICAM1", "ATR", "MYC", "RFWD3", "TLK2", "GADD45A", "KDM1A", "CLK2")	0
GO_PROTEIN_EXPORT_FROM_NUCLEUS	0.321656	0.676803	-0.387762	-1.11312	21613	21	c("DUSP16", "ADAR", "AHCYL1", "XPO6", "XPO7", "GSK3B", "STRADB", "STRADA")	0
GO_EPITHELIUM_DEVELOPMENT	0.124486	0.449366	-0.273838	-1.18032	11253	258	c("SMAD5", "ACADVL", "CXCR4", "DLG1", "XBP1", "RFX3", "KDM2B", "CASP6", "TBC1D20", "ORAI1", "IPMK", "PIP5K1A", "LDB1", "VEZF1", "AMBRA1", "HES1", "LATS1", "RAPGEF1", "SOX4", "ATP2C1", "RALA", "SKI", "NLE1", "TSG101", "TOLLIP", "BTRC", "EP300", "VANGL2", "ARID1A", "MYADM", "LTA4H", "NFIB", "TRIM28", "SUFU", "SFN", "HSD17B4", "PECAM1", "RHOB", "ITPK1", "ZFP36L1", "HNRNPH3", "WDR77", "FKBP8", "STAT6…	0
GO_NUCLEAR_ENVELOPE_REASSEMBLY	0.976784	0.999624	-0.202391	-0.533624	63783	15	SPAST	0
GO_INTRINSIC_APOPTOTIC_SIGNALING_PATHWAY_IN_RESPONSE_TO_DNA_DAMAGE_BY_P53_CLASS_MEDIATOR	0.581591	0.839802	0.287364	0.915257	19195	20	c("RPS27L", "NUPR1", "MSH2", "PGAP2", "SIRT1", "PYCARD", "TMEM109")	0
GO_REGULATION_OF_AUTOPHAGY	0.174534	0.523544	-0.289392	-1.17006	14585	139	c("ADRB2", "MTM1", "XBP1", "RAB3GAP2", "TBC1D5", "TBC1D14", "AMBRA1", "MTMR3", "ATP6V0A2", "ABL2", "ITPR1", "EP300", "DNM1L", "ZKSCAN3", "UBQLN1", "ULK2", "TFEB", "RAB12", "PTPN22", "DAPK3", "CAPN1", "ZC3H12A", "VMP1", "USP36", "PINK1", "TSC1", "TLK2", "PHF23", "BNIP3L", "HERC1", "SNX5", "PLK2", "WDR75", "ATP6V0B", "DRAM2", "VPS26A", "HAX1", "MTDH", "ABL1", "ATG5", "BAD", "TRIM8", "CSNK2A2", "PIP…	0
GO_PHOSPHOLIPID_METABOLIC_PROCESS	0.346584	0.700217	-0.264861	-1.06228	28710	130	c("MTM1", "PGAP1", "DDHD2", "PISD", "PIK3CA", "MTMR1", "PIGM", "PIP5K1A", "PLA2G16", "MTMR3", "CEPT1", "PIK3C2A", "EFR3A", "PI4K2A", "INPP5F", "SERINC5", "CHKA", "FAR1", "ARF3", "PLSCR1", "PNPLA8", "PMVK", "SAMD8", "GPD1L", "GNPAT", "GPCPD1", "DDHD1", "DGKE", "PIGP", "PIK3CD", "CD19", "CDS2", "GGPS1", "IP6K2", "ETNK1", "HEXB")	0
GO_AMMONIUM_ION_METABOLIC_PROCESS	0.487407	0.788317	-0.300775	-0.986114	34757	38	c("GCH1", "PLA2G16", "CEPT1", "CHKA", "PNPLA8", "SAMD8", "AKR1B10", "CPT1A", "DNMT3A", "SGMS1", "SLC44A2", "DHPS", "SRM", "MECP2", "SAT1", "LPIN2", "PCYT1A", "LPCAT1")	0
GO_REGULATION_OF_FAT_CELL_DIFFERENTIATION	0.177098	0.530376	-0.404628	-1.2426	12217	28	c("MAPK14", "XBP1", "ARNTL", "DUSP10", "HES1")	0
GO_REGULATION_OF_RNA_STABILITY	0.848441	0.962266	-0.204039	-0.805879	69113	115	c("MAPK14", "ZFP36L2", "HSPA1A", "PUM2", "METTL3", "PARN", "PRKCD", "PUM1", "PSMD9", "ZC3H12D", "ZFP36", "ELAVL1", "ZFP36L1", "TARDBP", "UPF1", "ZC3H12A", "EXOSC2", "CNOT6L", "ANGEL2", "EXOSC4")	0
GO_NEGATIVE_REGULATION_OF_CELL_DEVELOPMENT	0.506805	0.797506	-0.255446	-0.979547	40255	93	c("MBP", "APOE", "DUSP10", "HES1", "SKI", "APP", "INPP5F", "DICER1", "GDI1", "ULK2", "ARHGEF2", "BCL11A", "DGUOK", "SORL1", "RUFY3", "HOOK3", "STAP1", "SDHAF2", "GSK3B", "REST", "PLK2", "ASAP1", "PPP2CA", "IFRD1", "HMG20A", "CTDP1", "KATNA1", "SEMA4B", "ITGB1BP1", "SEMA4D", "SMAD7")	0
GO_CELLULAR_PROTEIN_COMPLEX_DISASSEMBLY	4.89309e-05	0.00216719	0.460039	2.07761	0	95	c("MRPL39", "STMN1", "MRPS11", "MRPL27", "MRPL54", "MRPS18C", "MRPL42", "MRPS15", "MRPL28", "MRPS21", "MRPL12", "MRPL11", "MRPL18", "MRPL44", "MRPL48", "MTRF1L", "PEX14", "MRPS10", "VPS4B", "CHCHD1", "MRPL4", "MRPS31", "SGK1", "MRPL45", "MRPL21", "MRPL33", "MRPS18A", "MRPL19", "MRPL13", "DAP3", "APEH", "ETF1", "MRPS35", "MRPS17", "MRPL30", "MRPS36", "MRPS6", "MRPL55", "MRPL20", "MRPL9", "MRPL40",…	0
GO_BODY_MORPHOGENESIS	0.777764	0.943727	-0.277955	-0.7791	51907	19	c("SKI", "SGPL1", "NIPBL")	0
GO_SOMATIC_STEM_CELL_POPULATION_MAINTENANCE	0.266524	0.624158	-0.369395	-1.15127	18516	30	c("ZFP36L2", "LDB1", "HES1", "SOX4", "SKI", "VANGL2", "KLF10")	0
GO_CYTOPLASMIC_MICROTUBULE_ORGANIZATION	0.271854	0.631557	-0.388747	-1.15203	18497	24	c("TUBGCP4", "SPAST", "DLG1", "CLASP1", "VPS4A", "ATAD1", "KPNB1", "HOOK3")	0
GO_NEGATIVE_REGULATION_OF_PEPTIDYL_TYROSINE_PHOSPHORYLATION	0.247823	0.6042	-0.434827	-1.1853	16390	17	c("SOCS4", "PIBF1", "INPP5F", "PRKCD", "SH3BP5", "PPP2CA", "SEMA4D", "PTPN2", "PTPN6")	0
GO_NUCLEOSIDE_DIPHOSPHATE_METABOLIC_PROCESS	0.343254	0.696441	0.306081	1.0673	10644	28	c("RRM2", "GALK1", "GAPDH", "PGK1", "NME1")	0
GO_MICROTUBULE_POLYMERIZATION_OR_DEPOLYMERIZATION	0.648544	0.879982	0.285043	0.867117	21960	17	c("STMN1", "TUBG1", "TUBGCP2", "SGK1", "RANBP9")	0
GO_REGULATION_OF_GLUCOSE_IMPORT	0.258463	0.614333	-0.412722	-1.17128	17315	20	c("MAPK14", "OSBPL8", "LMBRD1", "RHOQ")	0
GO_NEGATIVE_REGULATION_OF_PROTEOLYSIS	0.4111	0.74191	-0.264789	-1.03011	33042	103	c("MTM1", "CASP8", "USP19", "PTTG1", "GIPC1", "RNF34", "NLE1", "THBS1", "CSNK2A1", "APP", "EP300", "N4BP1", "SUFU", "SFN", "XIAP", "USP47", "TIMP2", "RPS6KA3", "TERF1", "CST3", "HERPUD1", "NR1H2", "MKL1", "RPS6KA1", "MAP2K5", "SORL1", "TLK2", "DNAJC1", "BAG6", "PICALM", "SNX12", "GLG1", "APLP2", "SDCBP", "MICAL1")	0
GO_REGULATION_OF_EPITHELIAL_CELL_APOPTOTIC_PROCESS	0.0556849	0.298517	-0.536673	-1.46292	3682	17	c("CD40", "XBP1", "THBS1", "PIAS4", "TNFAIP3", "TIA1", "ICAM1", "ABL1", "EIF2S1", "MTOR", "CAST", "NFE2L2")	0
GO_METENCEPHALON_DEVELOPMENT	0.208578	0.566991	-0.37449	-1.19953	14680	34	c("NR2C2", "LDB1", "PTBP2", "AGTPBP1", "SCRIB", "NCOA1", "GNPAT", "CLP1", "HERC1", "ABL1", "MTPN", "HSPA5", "ARCN1", "PTPN11", "SDF4", "MECP2", "SERPINE2")	0
GO_ACTIN_FILAMENT_BUNDLE_ORGANIZATION	0.289781	0.643239	-0.407799	-1.14305	19339	19	c("ACTN1", "SWAP70", "EPS8", "NEDD9", "ZYX", "CORO1B", "PTK2B", "CUL3")	0
GO_RESPIRATORY_GASEOUS_EXCHANGE	0.394366	0.732219	-0.376146	-1.05432	26319	19	c("ADRB2", "STK40", "CSF2RB", "ELN", "KDM6A", "SFTPA1", "TRAF4", "ADH5", "SFTPB", "MECP2", "MAN2A1")	0
GO_NEGATIVE_REGULATION_OF_PROTEIN_MODIFICATION_BY_SMALL_PROTEIN_CONJUGATION_OR_REMOVAL	0.0201557	0.178574	0.299726	1.37971	390	106	c("CDK1", "UBE2C", "HDAC8", "CDC23", "PINX1", "PSMB2", "PSMD13", "PSMC1", "PSMB8", "ANAPC5", "PSMD2", "UBA52", "PSME2", "PSMD6", "FYN", "UBC", "PSMC4", "PSMA4", "PSMB9", "PSMB7", "GCLC", "ANAPC4", "VPS28", "UBE2E1", "PSMA7", "BUB3", "PSMA2", "PSMC2")	0
GO_AMINO_ACID_ACTIVATION	0.0891548	0.384188	0.360572	1.32976	2614	35	c("MARS2", "MRPL39", "TARS2", "AIMP2", "PPA1", "EPRS", "KARS", "HARS", "FARS2", "AARS", "LARS", "PPA2", "LARS2", "AIMP1", "RARS2", "RARS", "QRSL1", "NARS")	0
GO_REGULATION_OF_PROTEASOMAL_UBIQUITIN_DEPENDENT_PROTEIN_CATABOLIC_PROCESS	0.597726	0.850226	-0.243234	-0.932717	47477	93	c("MTM1", "XBP1", "SOCS4", "GIPC1", "ARAF", "ANAPC10", "CSNK2A1", "N4BP1", "UBQLN1", "TERF1", "CBFA2T3", "RNF19B", "CHFR", "HERPUD1", "UBE2K", "TRIB2", "RAD23A", "ARIH1", "TLK2", "BAG6", "GSK3B", "COMMD1", "HSPBP1", "RCHY1", "PLK2", "PIAS1", "SGTA", "RNF144A", "SDCBP", "FBXO22", "CSNK2A2", "DUSP1", "SMAD7", "RNF19A", "CUL3")	0
GO_NEGATIVE_REGULATION_OF_NEURON_DIFFERENTIATION	0.531463	0.814796	-0.269841	-0.961003	39821	59	c("MBP", "APOE", "HES1", "APP", "INPP5F", "GDI1", "ULK2", "BCL11A", "DGUOK", "RUFY3", "GSK3B", "REST", "PLK2", "ASAP1", "IFRD1", "HMG20A", "KATNA1", "SEMA4B", "SEMA4D")	0
GO_REGULATION_OF_SKELETAL_MUSCLE_TISSUE_DEVELOPMENT	0.000210802	0.00512808	-0.702856	-1.94374	13	18	c("HDAC9", "ADRB2", "MTM1", "TSC22D3", "USP19", "ARNTL", "RPS6KB1", "DDX17", "HMGCR")	0
GO_MUSCLE_TISSUE_DEVELOPMENT	0.828477	0.956997	-0.214109	-0.801215	64423	79	c("MAPK14", "UBE4B", "DLG1", "SKI", "HIVEP3", "EP300", "ARID1A", "MEF2A", "SIK1", "GPCPD1", "S1PR1", "TSC1", "RBPJ", "HEG1", "COPS2", "BCL9L", "BIN3", "IFRD1", "ATG5", "CAMK2D", "PRKAR1A", "FOXN2", "SMAD7")	0
GO_POSITIVE_REGULATION_OF_ADAPTIVE_IMMUNE_RESPONSE	0.355401	0.707832	-0.361163	-1.08063	24275	25	c("CD40", "IL12A", "IL6ST")	0
GO_REGULATION_OF_OSTEOCLAST_DIFFERENTIATION	0.429083	0.753578	-0.366414	-1.02705	28636	19	c("TOB2", "KLF10", "ZBTB7A", "ATP6AP1", "PIK3R1", "TMEM64", "CREB1", "RASSF2", "MTOR")	0
GO_REGULATION_OF_PROTEIN_BINDING	0.573214	0.834785	-0.251095	-0.943026	44712	81	c("ADRB2", "PLCL2", "EPB41", "PRMT7", "LDLRAP1", "TMEM173", "APP", "ARHGEF7", "EP300", "ANXA2", "PRKCD", "HERPUD1", "SORL1", "TDG", "AMFR", "TRAF2", "AIDA", "KDM1A", "GSK3B", "PLK2", "TMBIM6", "ABL1", "GNL3L", "SPAG9", "ITGB1BP1", "ITGA4", "HSPA5", "TRAF4", "SENP2", "GOLGA2")	0
GO_CARDIAC_SEPTUM_DEVELOPMENT	0.75973	0.94137	-0.259196	-0.807824	52782	30	c("HES1", "NOTCH2", "SOX4", "VANGL2", "SUFU", "AP2B1", "TRIP11")	0
GO_REGULATION_OF_HISTONE_METHYLATION	0.969817	0.998957	0.175623	0.638493	28885	33	c("HIST1H1B", "PIH1D1", "SIRT1")	0
GO_COGNITION	0.0620789	0.314597	-0.37412	-1.35518	4707	65	c("KAT2B", "ADRB2", "UBA6", "RGS14", "JAKMIP1", "APP", "EP300", "PPP3CB", "NIPBL", "DOPEY2", "RPS6KB1", "ATAD1", "HMGCR", "ITPR3", "AMFR", "PLK2", "TUSC3", "DGCR2", "CHD7", "FEN1", "HIF1A", "PAIP2", "CREB1", "MTOR", "ATP8A1", "RIC8A", "MECP2")	0
GO_AXIS_SPECIFICATION	0.244021	0.60219	-0.385506	-1.17405	16774	27	c("PGAP1", "LDB1", "SKI", "HSPB11", "BCOR", "KDM6A", "HHEX", "RNF2", "RGS19", "TMED2", "SENP2", "PTCH1")	0
GO_PHOSPHATIDYLINOSITOL_METABOLIC_PROCESS	0.312613	0.668111	-0.294996	-1.09212	24104	74	c("MTM1", "PGAP1", "PIK3CA", "MTMR1", "PIGM", "PIP5K1A", "PLA2G16", "MTMR3", "PIK3C2A", "EFR3A", "PI4K2A", "INPP5F", "ARF3")	0
GO_CELL_PART_MORPHOGENESIS	0.914616	0.985021	-0.189664	-0.774427	77242	151	c("TMEM138", "MTM1", "SPAST", "RFX3", "ALCAM", "RPS6KA5", "PIBF1", "PTPRA", "CEP250", "APP", "HSPB11", "OFD1", "VANGL2", "DICER1", "PPP3CB", "DNM1L", "NFIB", "MEF2A", "ULK2", "POC1B", "MFF", "UNC119B", "COL4A3BP", "GALNT11", "SEPT7", "MAPK1", "PANK2", "USP9X")	0
GO_RESPONSE_TO_ORGANOPHOSPHORUS	0.556562	0.825308	-0.279486	-0.944007	40382	44	c("CDK2", "ITPR2", "RAPGEF1", "APP", "EP300", "AKAP9", "RAP1B", "ITPR3", "SSH1", "PANX1", "PTK2B", "SPARC", "DUSP1", "SELL", "PER1", "BIRC2")	0
GO_AXO_DENDRITIC_TRANSPORT	0.736134	0.92707	-0.30019	-0.804845	48363	16	c("SPAST", "AP3D1", "APP", "AP3S1")	0
GO_SINGLE_ORGANISM_MEMBRANE_FUSION	0.871666	0.972038	0.200025	0.775639	23921	44	c("GOSR1", "OPA1", "STOML2", "VAMP3")	0
GO_REGULATION_OF_PROTEIN_UBIQUITINATION_INVOLVED_IN_UBIQUITIN_DEPENDENT_PROTEIN_CATABOLIC_PROCESS	0.000182958	0.00477748	0.417438	1.83724	3	82	c("CDK1", "UBE2C", "CDC23", "PSMB2", "PSMD13", "PSMC1", "PSMB8", "ANAPC5", "PSMD2", "UBA52", "PSME4", "PSME2", "PSMD6", "UBC", "PSMC4", "PSMA4", "PSMB9", "PSMB7", "ANAPC4", "UBE2E1", "PSMA7", "BUB3", "PSMA2", "PSMC2")	0
GO_REGULATION_OF_TYROSINE_PHOSPHORYLATION_OF_STAT_PROTEIN	0.0350469	0.242	-0.535223	-1.51893	2347	20	c("CD40", "PTGER4", "IL12A", "IL6ST", "PIBF1", "HES1", "INPP5F")	0
GO_ORGAN_REGENERATION	0.0161317	0.160912	0.44591	1.6095	483	32	c("CDK1", "MKI67", "NR4A3", "TYMS", "PPAT", "CCNA2", "HMBS", "CDK4", "SHC1", "LEF1")	0
GO_GLAND_MORPHOGENESIS	0.509615	0.797824	-0.311303	-0.970221	35405	30	c("POLB", "TET2", "BTRC", "NFIB", "STAT6", "SCRIB", "CAPN1", "RPS6KA1")	0
GO_RIBOSOME_BIOGENESIS	0.0525125	0.288456	0.230933	1.19048	533	243	c("MRPS11", "SUV39H1", "DDX56", "C1D", "DDX27", "RPS27L", "LTV1", "FCF1", "MRPL11", "POP4", "WDR36", "NUP88", "PELP1", "PA2G4", "WDR46", "UBA52", "NOL6", "MRTO4", "RAN", "KRR1", "TFB2M", "LSM6", "SIRT1", "ISG20L2", "LAS1L", "GNL2", "DIEXF", "NAF1", "RRS1", "MDN1", "PIN4", "NOP10", "NPM3", "RRP36", "DIMT1", "RPL14")	0
GO_B_CELL_HOMEOSTASIS	0.922636	0.989411	-0.232197	-0.642136	61274	18	c("RC3H2", "TNFAIP3", "ABL1", "PKN1", "BCL2L11", "HIF1A", "BAX", "LYN")	0
GO_IRE1_MEDIATED_UNFOLDED_PROTEIN_RESPONSE	0.205501	0.56375	-0.360935	-1.1959	14747	40	c("KLHDC3", "ACADVL", "XBP1", "ARFGAP1")	0
GO_SINGLE_ORGANISM_BEHAVIOR	0.509038	0.797824	-0.254666	-0.978295	40494	94	c("KAT2B", "ADRB2", "UBA6", "RGS14", "THBS1", "PRKCE", "APP", "EP300", "PPP3CB", "STRBP", "ATXN3", "PUM1", "RPS6KB1", "EPS8", "ATAD1", "HMGCR", "UBR3")	0
GO_POSITIVE_REGULATION_OF_ENDOCYTOSIS	0.270609	0.631441	-0.332908	-1.13425	19751	46	c("WASL", "NEDD4L", "TBC1D5", "BCR", "LDLRAP1", "TSG101", "CBL", "ATAD1", "TOR1A", "STAP1", "CAMK1D", "ITGAV", "RAB21", "SCYL2")	0
GO_MRNA_SPLICE_SITE_SELECTION	0.112518	0.427798	-0.455758	-1.33702	7623	23	c("LUC7L", "SLU7", "PTBP2", "LUC7L3", "SRSF10", "PRPF39", "SRSF5", "SETX", "CELF1", "YTHDC1")	0
GO_REGULATION_OF_TRANSLATION_IN_RESPONSE_TO_STRESS	0.470439	0.778659	0.323402	0.983807	15929	17	c("PPP1R15A", "IMPACT", "DNAJC3", "EIF2AK1", "EIF2B5")	0
GO_LYSOSOMAL_TRANSPORT	0.068243	0.334617	-0.409051	-1.37583	4940	43	c("ADRB2", "MTM1", "SNX27", "VAMP7", "DENND3", "GNPTG", "LYST", "MGRN1", "TSG101", "VPS18", "RHOB", "RAB12", "TRAK1", "VPS53", "SORL1", "HOOK3")	0
GO_POSITIVE_REGULATION_OF_DNA_BIOSYNTHETIC_PROCESS	0.730947	0.925776	0.228726	0.848827	21339	36	c("RFC5", "RFC4", "PNKP", "ACD", "AURKB", "DDX39B", "CCT4", "MAP3K4", "TCP1")	0
GO_REGULATION_OF_CALCIUM_MEDIATED_SIGNALING	0.410535	0.74191	0.316788	1.02379	13467	21	c("CALM3", "CALM2", "HTT", "CIB1", "TMBIM4", "SRI", "SYK", "PLEK", "GSTO1")	0
GO_REGULATION_OF_ALPHA_BETA_T_CELL_ACTIVATION	0.480106	0.785029	-0.327543	-0.989135	32904	26	c("IL12A", "AP3D1", "IRF4", "CD83", "ITCH", "MYB", "ITPKB")	0
GO_MUSCLE_ORGAN_DEVELOPMENT	0.387162	0.72734	-0.283606	-1.04565	29795	72	c("MAPK14", "UNC45A", "UBE4B", "XBP1", "FOXK1", "SKI", "HIVEP3", "TCF12", "EP300", "VANGL2", "MEF2A")	0
GO_POSITIVE_REGULATION_OF_HEMOPOIESIS	0.445373	0.763309	-0.276952	-1.01146	34046	68	c("MAPK14", "ATP11C", "CASP8", "IL12A", "XBP1", "AP3D1", "FOXO3", "ANKRD54", "CD83", "KLF10", "MYB", "ITPKB", "PDCD2", "ETS1", "ARNT", "OGT", "KDM1A", "ATP6AP1", "N4BP2L2", "HAX1", "STAT5B", "BAD", "NKAP", "HIF1A", "TMEM64")	0
GO_LEUKOCYTE_DEGRANULATION	0.312429	0.668111	0.350135	1.10043	10391	19	c("MILR1", "NR4A3", "CPLX2", "UNC13D")	0
GO_MYELOID_CELL_HOMEOSTASIS	0.985926	0.999624	-0.171645	-0.589448	72294	48	c("SMAD5", "ADAR", "JAK2", "MAEA", "ITPKB", "CEBPG", "BCL2L11", "SFXN1", "PTPN2", "PKNOX1", "ARID4A", "L3MBTL3", "BAX", "SPI1", "LYN", "MTHFD1", "NFE2L1", "TMOD3", "HIPK2", "NCKAP1L")	0
GO_REGULATION_OF_BLOOD_PRESSURE	0.840441	0.960044	-0.249372	-0.738998	57186	24	c("ADRB2", "GCH1")	0
GO_REGULATION_OF_CYTOKINE_PRODUCTION	0.0314435	0.22951	-0.31065	-1.31646	2776	213	c("MAPK14", "GSDMD", "CD40", "PTGER4", "IL12A", "HSPA1B", "XBP1", "IL6ST", "RABGEF1", "XRCC5", "RPS6KA5", "PIBF1", "HSPA1A", "CREBBP", "TMEM173", "IRF4", "RNF216", "PUM2", "NFKBIL1", "ZBTB20", "THBS1", "EP300", "IRF3", "CD83", "HSF1", "PUM1", "ACP5", "ITCH", "IL5RA", "ZFP36", "NFKB1", "ARHGEF2", "CCR7", "STAT6", "TNFAIP3", "TIA1", "PRKD2", "OTUD7B", "PTPN22", "LY9", "TRAF3", "JAK2", "ARFGEF2", "C…	0
GO_REGULATION_OF_ERBB_SIGNALING_PATHWAY	0.0500655	0.283506	-0.429358	-1.42261	3592	40	c("RHBDF2", "DOK1", "SOCS4", "EPS15", "APP", "CBL", "ARHGEF7", "AP2B1", "STAM2", "EPN1", "RBPJ", "PTPRJ", "ARAP1", "EPS15L1", "AP2A1", "LGMN")	0
GO_CHEMICAL_HOMEOSTASIS	0.011185	0.127583	-0.319527	-1.37377	1007	250	c("CD40", "ACADVL", "SLC30A7", "PTGER4", "CXCR4", "XBP1", "VAPB", "NEDD4L", "CRY1", "APOE", "ABCA1", "ITPR2", "PIK3CA", "SGK3", "RAP1GDS1", "TBC1D20", "CRTC2", "S100A9", "FOXO3", "FBXL5", "LDLRAP1", "ATP6V0A2", "ERO1LB", "SWAP70", "SOX4", "GRINA", "ABL2", "MCU", "ATP2C1", "SOAT1", "RAB11FIP2", "DDB1", "PRKCE", "APP", "ITPR1", "EP300", "MED13", "SFN", "XIAP", "CCR7", "MIA2", "GPCPD1", "GTF2I", "S1…	0
GO_SYNAPSE_ORGANIZATION	0.318479	0.675694	-0.383664	-1.11401	21503	22	c("APOE", "APP", "GNPAT", "TSC1", "NRD1", "MECP2", "LRRK2", "UTRN", "FNTA", "PTEN", "COL4A1", "AFG3L2", "PIN1", "DBNL", "CHD4", "DNAJA3")	0
GO_REGULATION_OF_MICROTUBULE_BASED_PROCESS	0.362848	0.711396	0.223076	1.03599	6818	112	c("KIF23", "STMN1", "PLK4", "BIRC5", "RACGAP1", "TUBG1", "HAUS7", "CHMP5", "TUBGCP2", "HDAC3", "NDC80", "RANBP1", "HAUS6", "RAN", "AURKB", "SMC3", "VPS4B", "SGK1", "CEP120", "HAUS1", "HAUS4", "TBCD", "RCC2", "PCNT")	0
GO_NEGATIVE_REGULATION_OF_TRANSPORTER_ACTIVITY	0.62268	0.867268	-0.306834	-0.890931	42043	22	c("NEDD4L", "WWP2", "NDFIP2", "PRKCE", "UBQLN1")	0
GO_ENDOSOME_ORGANIZATION	0.473089	0.778853	-0.307077	-0.995351	33497	36	c("CHMP1B", "TSG101", "VPS4A", "VPS18", "STAM2", "ARFGEF2", "CHMP1A", "PDCD6IP", "VPS37A", "HOOK3", "USP8", "STX6")	0
GO_REGULATION_OF_WOUND_HEALING	0.0442562	0.27053	-0.440086	-1.44286	3155	38	c("ADRB2", "PTGER4", "APOE", "S100A9", "CLASP1", "THBS1", "PRKCE", "ANXA2", "PRKCD", "VAV2", "TEC", "TNFAIP3", "HMGCR")	0
GO_REGULATION_OF_MAPK_CASCADE	0.0355444	0.244201	-0.306003	-1.30256	3159	223	c("MAPK14", "TAOK2", "DUSP16", "CD40", "MAP3K11", "ADRB2", "DUSP22", "MAP3K2", "RGS14", "CXCR4", "DLG1", "STK40", "APOE", "TRIM5", "DUSP10", "DAXX", "MAP2K7", "TNIP1", "RAPGEF1", "TSG101", "THBS1", "PRKCE", "VANGL2", "PRKCD", "CDK5RAP3", "APIP", "FGD2", "IRAK2", "ITCH", "MAP3K14", "MAP4K2", "CCR7", "TIMP2", "PRKD2", "PTPN22", "HMGCR", "ICAM1", "DVL2", "JAK2", "IGF1R", "ZC3H12A", "TRIB2", "PINK1",…	0
GO_MYELOID_LEUKOCYTE_MIGRATION	0.847834	0.962145	-0.247249	-0.732706	57689	24	c("IRAK4", "S100A9", "GBF1", "CCR7", "PIK3CD", "STAT5B", "S100A8", "CKLF")	0
GO_POSITIVE_REGULATION_OF_NEURON_DEATH	0.0967842	0.398501	-0.411511	-1.33386	6852	36	c("MAP3K11", "APOE", "DAXX", "MAP2K7", "FOXO3", "IKBKB", "ATF2", "SRPK2", "GSK3B", "PICALM", "CASP9", "ATF4", "ABL1", "MAP3K5", "CASP2", "EIF2S1", "BCL2L11", "BAD", "PMAIP1")	0
GO_RESPONSE_TO_ESTRADIOL	0.15923	0.501459	0.295913	1.19623	4135	53	c("ENDOG", "INSR", "RUVBL2", "AIFM1", "CCNA2", "EZH2", "H2AFZ", "HMBS", "STAT3", "COL1A1", "UROD", "GRN")	0
GO_CARTILAGE_DEVELOPMENT	0.391891	0.729337	-0.348733	-1.05313	26858	26	c("MAPK14", "SMAD5")	0
GO_REGULATION_OF_TUMOR_NECROSIS_FACTOR_SUPERFAMILY_CYTOKINE_PRODUCTION	0.140198	0.474761	-0.392046	-1.27077	9926	36	c("PTGER4", "NFKBIL1", "ZBTB20", "THBS1", "HSF1", "ACP5", "ZFP36", "ARHGEF2", "TNFAIP3", "PTPN22", "JAK2", "ARFGEF2", "ZC3H12A")	0
GO_REGULATION_OF_PHOSPHATIDYLINOSITOL_3_KINASE_SIGNALING	0.628868	0.868296	-0.268567	-0.899031	45436	42	c("PIK3CA", "PIP5K1A", "PIK3IP1", "CBL", "JAK2", "MAPK1", "PPP1R16B", "PIK3CD", "PPP2R5C", "CD19", "HAX1", "PIK3R1", "PRR5", "SEMA4D", "PIP4K2B", "SLC9A3R1", "PTPN6", "PTPN11", "KLF4", "SERPINE2", "RASGRP1")	0
GO_CELLULAR_RESPONSE_TO_INTERLEUKIN_1	0.27816	0.63569	-0.3831	-1.14627	18999	25	c("PTGER4", "RPS6KA5", "IRAK2", "IKBKB", "NFKB1", "UPF1", "ICAM1", "ZC3H12A")	0
GO_CIRCULATORY_SYSTEM_PROCESS	0.0322188	0.231354	-0.390786	-1.42719	2462	68	c("KAT2B", "SMAD5", "ADRB2", "CXCR4", "NEDD4L", "APOE", "BCR", "PIK3CA", "GCH1", "EPB41", "PIK3C2A", "DNM1L", "ELN", "CYB5R3", "FLI1", "GPD1L", "HMGCR", "ICAM1", "PTPRJ", "HEG1", "SCPEP1", "SOD2", "RGS2", "CHD7", "ATG5", "CAMK2D", "ITGB1BP1", "GCLM", "HIF1A", "RNPEP", "WNK1", "MTOR", "ATP1B1", "LNPEP", "NISCH", "ADH5", "MECP2", "STAT1", "AKAP13", "P2RX4")	0
GO_CELL_CHEMOTAXIS	0.680239	0.898941	-0.261695	-0.867086	48817	40	c("CXCR4", "LYST", "PIP5K1A", "S100A9", "PRKCD", "SBDS", "GBF1", "CCR7", "CCR6", "PIK3CD")	0
GO_DNA_TEMPLATED_TRANSCRIPTION_TERMINATION	0.043885	0.268969	0.301216	1.32924	956	83	c("CD3EAP", "POLR1E", "CCNH", "CPSF1", "SMN1", "U2AF2", "NCBP2", "SNRPB", "CPSF3", "DDX39B", "SLBP", "SNRPG", "MAZ", "CSTF2", "SARNP", "CSTF1", "SNRPD3", "THOC3", "POLR2K", "THOC7", "POLR3K", "DHX38", "THOC5", "THOC1", "RNPS1", "PCF11", "RBM8A", "SNRPE", "CDK7", "ZNRD1")	0
GO_RESPONSE_TO_AMINE	0.144095	0.47978	0.403551	1.28531	4755	20	c("CDK1", "HMBS", "NME1", "SOD1", "UROD", "CALM3", "CALM2")	0
GO_REGULATION_OF_DNA_DEPENDENT_DNA_REPLICATION	0.219979	0.57948	0.356576	1.18081	7092	23	c("RFC5", "RFC4", "TIPIN", "STOML2", "WRNIP1", "SMC3")	0
GO_PROTEIN_HOMOTETRAMERIZATION	0.339868	0.696441	0.306742	1.06961	10539	28	c("TK1", "PPAT", "DCTPP1", "PCBD2", "IDE")	0
GO_VESICLE_LOCALIZATION	0.959021	0.998957	-0.182011	-0.699192	76291	94	c("WASL", "VAMP7", "NDE1", "TBC1D20", "AP3D1", "USO1", "CLASP1", "MAP4K2", "AP3S1", "GBF1", "SCRIB", "TOR1A", "PPP6R3", "VAMP2", "CLASP2", "KLHL12", "TRAPPC5")	0
GO_POSITIVE_REGULATION_OF_TYPE_I_INTERFERON_PRODUCTION	0.818012	0.954081	-0.228439	-0.787258	60046	49	c("XRCC5", "CREBBP", "TMEM173", "ZBTB20", "EP300", "IRF3", "NFKB1", "STAT6", "PTPN22", "IFNAR1", "POLR3GL", "DDX58", "POLR3F", "POLR3C", "MYD88", "DDX3X", "ZC3HAV1", "NFKB2", "POLR1C")	0
GO_REGULATION_OF_STRESS_ACTIVATED_PROTEIN_KINASE_SIGNALING_CASCADE	0.0708044	0.341005	-0.343088	-1.31129	5606	91	c("TAOK2", "MAP3K11", "DUSP22", "MAP3K2", "DLG1", "DUSP10", "DAXX", "MAP2K7", "VANGL2", "FGD2", "ITCH", "MAP4K2", "CCR7", "PTPN22", "HMGCR", "DVL2", "IGF1R", "ZC3H12A", "PINK1", "TAOK3", "MAPK1", "MYC", "TRAF2", "AIDA", "GADD45A", "NBR1", "DUSP3", "PKN1", "SDCBP", "MAP3K5", "DNAJA1", "PTK2B", "SPAG9")	0
GO_MYELOID_CELL_DEVELOPMENT	0.136965	0.467459	-0.448715	-1.3029	9247	22	c("EP300", "ANXA2", "FLI1", "MAEA", "ARID4A", "PTPN6", "PTPN11", "L3MBTL3", "FOXP1", "LRRK1", "TMOD3", "NCKAP1L")	0
GO_NEGATIVE_REGULATION_OF_KINASE_ACTIVITY	0.0173139	0.166964	-0.363183	-1.43125	1407	113	c("DUSP16", "KAT2B", "DUSP22", "RGS14", "SOCS4", "APOE", "DUSP10", "GNAQ", "ANAPC10", "ADAR", "LATS1", "PIK3IP1", "PRPSAP1", "PRKCD", "CDK5RAP3", "SFN", "HEXIM1", "SOCS7", "TNFAIP3", "PTPN22", "SH3BP5", "HMGCR", "IGF1R", "TRIB2", "TAOK3", "DUSP2", "SORL1", "PRKRIP1", "AIDA", "GADD45A", "HHEX", "GSK3B", "PTPRJ", "LAX1", "DUSP3", "DUSP6", "RGS2", "PPP2CA", "ABL1", "PKN1", "DNAJA1", "PRKAR1A", "ITGB…	0
GO_INTRACELLULAR_PROTEIN_TRANSPORT	0.62331	0.867268	-0.213018	-0.954351	59517	452	c("TAOK2", "PTTG1IP", "DUSP16", "SNX27", "SNX11", "PGAP1", "RABGEF1", "SEL1L", "PEX13", "VAMP7", "RAB3GAP2", "TRAM2", "TBC1D5", "PEX19", "ARNTL", "GGA3", "TBC1D14", "GNPTG", "PIP5K1A", "KPNA6", "AP3D1", "GIPC1", "USO1", "SURF4", "HES1", "SLU7", "ADAR", "RAB43", "RALA", "SNX18", "AHCYL1", "COPG2", "ANXA2", "SNX15", "MYADM", "LONP2", "AP1M1", "ZFAND6", "VPS18", "ATG4D", "AP2B1", "HERC2", "RASD1", "…	0
GO_REGULATION_OF_HISTONE_DEACETYLATION	0.238806	0.598206	-0.454302	-1.19781	15593	15	c("ZNHIT1", "SKI", "NIPBL", "PRKD2")	0
GO_REGULATION_OF_PHOSPHATASE_ACTIVITY	0.882021	0.976257	-0.212969	-0.741843	65123	52	c("PPP1R37", "PPP2R5E", "CDK5RAP3", "IKBKB", "ENSA", "JAK2", "PPP6R3", "VRK3", "TSC1", "PPP2R5C", "ANKLE2")	0
GO_CELL_DIVISION	0.000100301	0.00293757	0.344362	1.77976	0	248	c("CENPF", "CDK1", "UBE2C", "TIMELESS", "CENPE", "KIF23", "NCAPD2", "CDCA8", "LIG1", "CDCA3", "STMN1", "CEP164", "ARHGEF11", "SPC24", "CENPW", "TOP2A", "TUBA1B", "BIRC5", "INCENP", "CDC23", "RACGAP1", "CETN2", "ZWINT", "VRK1", "CKS1B", "HAUS7", "CHMP5", "TIPIN", "SEPT9", "CCNA2", "MITD1", "MIS18A", "NDC80", "WEE1", "ANAPC13", "ANAPC5", "NUSAP1", "NCAPD3", "RNF8", "CKS2", "HAUS6", "RAN", "UBE2S", …	0
GO_REGULATION_OF_MRNA_CATABOLIC_PROCESS	0.173445	0.522747	-0.457197	-1.26437	11518	18	c("ZFP36L2", "CNOT7", "ZFP36", "UPF1", "ZC3H12A", "CNOT8", "HNRNPR", "ZC3HAV1")	0
GO_REGULATION_OF_INTERLEUKIN_10_PRODUCTION	0.342588	0.696441	-0.417547	-1.1009	22370	15	c("PTGER4", "PIBF1", "IRF4", "CD83")	0
GO_NEGATIVE_REGULATION_OF_CELL_DIVISION	0.591792	0.845823	0.278653	0.9112	19221	22	c("CENPF", "MSH2", "AURKB")	0
GO_CELLULAR_RESPONSE_TO_UV	0.217795	0.578199	0.302997	1.1562	6099	41	c("RUVBL2", "PPP1R15A", "ZBTB1", "NEDD4", "IMPACT", "TMEM161A", "AURKB", "CDC25A", "CUL4B", "SIRT1", "CRIP1")	0
GO_REGULATION_OF_NUCLEAR_DIVISION	0.00807686	0.100288	0.363834	1.54982	189	69	c("CENPF", "UBE2C", "CENPE", "INSR", "BIRC5", "LCMT1", "CDC23", "CHMP5", "MSH2", "NUSAP1", "RANBP1", "VPS4B")	0
GO_RESPONSE_TO_ACID_CHEMICAL	0.294003	0.645926	-0.279918	-1.09598	23753	108	c("MBP", "PTGER4", "XBP1", "GDAP2", "ABCA1", "CPEB4", "UBR2", "ABL2", "PRKCE", "EP300", "SIPA1", "ACP5", "IKBKB", "RPS6KB1", "CCR7", "NCOA1", "GNPAT", "ICAM1", "GNG2", "UCP2", "ZC3H12A", "TWF2", "CPT1A", "SETX", "ATF2", "OGT", "GSK3B", "CLK2", "ZEB1", "TMBIM6", "NRF1", "RNF2", "SCGB1A1", "SLC38A9", "DNMT3A", "PTK2B", "BAD", "SPARC", "DUSP1", "HIF1A", "LAMTOR3", "RRAGA", "PTCH1", "CREB1", "MTOR")	0
GO_RESPONSE_TO_STEROID_HORMONE	0.23635	0.596252	0.219448	1.07962	3423	166	c("TK1", "NR4A3", "ENDOG", "INSR", "RUVBL2", "TYMS", "HMGB2", "AIFM1", "MMP14", "MED16", "PSPH", "CCNA2", "PGRMC2", "RBBP7", "EZH2", "HMGB1", "NEDD4", "PELP1", "H2AFZ", "HMBS", "NME1", "STAT3", "RAN", "COL1A1", "UROD", "SGK1", "CALM3", "GRN", "CDK4", "SHC1", "CALM2", "CARM1", "LEF1", "LDHA", "NASP", "MSN", "ACADS")	0
GO_POSITIVE_REGULATION_OF_RNA_SPLICING	0.735723	0.927042	-0.30031	-0.805168	48336	16	c("HSPA1A", "SETX", "PIK3R1", "SF3B4", "RBM22", "TRA2B", "HSPA8")	0
GO_RESPONSE_TO_INTERLEUKIN_4	0.224914	0.583455	0.398676	1.19362	7714	16	c("TUBA1B", "MCM2", "FASN", "LEF1")	0
GO_CARDIAC_CHAMBER_MORPHOGENESIS	0.320003	0.676636	-0.36067	-1.10761	22076	28	c("UBE4B", "HES1", "NOTCH2", "SOX4", "VANGL2")	0
GO_REGULATION_OF_DEFENSE_RESPONSE_TO_VIRUS	0.382098	0.721768	-0.280528	-1.04761	29672	78	c("CHST3", "CD93", "PEX13", "CREB3", "TMEM173", "RNF216", "PUM2", "PUM1", "AP1M1", "ITCH", "AP2B1", "GMIP", "TNFAIP3", "TRAF3", "SIN3A", "RBM18", "ZC3H12A", "TSPAN32", "HCK", "RFWD3", "MTSS1", "AP2A1", "DDX58", "ELMO1", "AIM2", "EIF2S1", "SLC35B3", "BIRC2", "ZC3HAV1", "ATP6V1H", "ATP1B1", "IST1", "AP2A2", "ANKRD17")	0
GO_RESPONSE_TO_PEPTIDE	0.311023	0.667998	-0.263941	-1.0792	26300	153	c("HDAC9", "MAPK14", "KAT2B", "PXN", "XBP1", "CDK2", "CRY1", "PIK3CA", "PTPRA", "RHOQ", "ATP6V0A2", "PIK3C2A", "AHCYL1", "PRKCD", "LTA4H", "AP3S1", "RPS6KB1", "KLF10", "RNF40", "NFKB1", "ARHGEF2", "SOCS7", "TNFAIP3", "PTPN22", "NAMPT", "GNG2", "JAK2", "UCP2", "IGF1R", "VAMP2", "MAPK1", "SRSF5", "TSC1", "OGT", "GSK3B", "ATP6AP1", "ATP6V0B", "SCAP", "MAX", "PIK3R1", "STAT5B", "USF1", "PRKAR1A", "SP…	0
GO_DNA_DEPENDENT_DNA_REPLICATION	3.98835e-05	0.00216719	0.484377	2.00145	0	59	c("MMS22L", "LIG1", "POLA1", "RFC5", "TOP2A", "MCM2", "MCM5", "RFC4", "TIPIN", "LRWD1", "MCM4", "POLA2", "PNKP", "MCM3", "CDC34", "PARP2", "PRIM1", "SLBP", "GINS4", "POLD2", "PARP1")	0
GO_POSITIVE_REGULATION_OF_CELLULAR_PROTEIN_CATABOLIC_PROCESS	0.232084	0.594294	0.225776	1.08883	3775	142	c("CDK1", "UBE2C", "USP5", "CDC23", "PSMB2", "OSBPL7", "PSMD13", "PSMC1", "PSMB8", "ANAPC5", "PSMD2", "TRIB1", "UBA52", "PSME4", "PSME2", "PSMD6", "UBC", "PSMC4", "PSMA4", "AKT1", "PSMB9", "PSMB7", "GCLC", "ANAPC4", "UBE2E1", "PSMA7", "VCP", "MSN", "BUB3", "PSMA2", "PSMC2")	0
GO_STEROL_HOMEOSTASIS	0.0342304	0.237907	-0.56166	-1.53103	2263	17	c("XBP1", "APOE", "ABCA1", "LDLRAP1", "SOAT1", "MED13", "MIA2", "NR1H2")	0
GO_REGULATION_OF_LEUKOCYTE_APOPTOTIC_PROCESS	0.933255	0.991779	0.191252	0.695313	27796	33	c("NR4A3", "FCER1G", "AURKB", "SIRT1", "PRELID1")	0
GO_CELLULAR_RESPONSE_TO_LIPID	0.476974	0.782054	-0.241241	-0.997871	40849	169	c("MAPK14", "CD40", "ABHD2", "PTGER4", "PMEPA1", "IL12A", "XBP1", "ABCA1", "PIAS2", "DAXX", "NR2C2", "NCOA6", "CD180", "ABL2", "NFKBIL1", "PRKCE", "EP300", "IRF3", "ARID1A", "MED13", "CDK19", "IRAK2", "NCOA3", "NFKB1", "UPF1", "TNFAIP3", "NCOA1", "PTPN22", "ICAM1", "GNG2", "JAK2", "NR1H2", "ZC3H12A", "TWF2", "HCK", "CPT1A", "MAPK1", "SETX", "STAP1", "OGT", "EGLN2", "MED14", "IRF8", "REST", "MED4"…	0
GO_SECRETION_BY_CELL	0.910927	0.984401	-0.190898	-0.775054	76444	144	c("NAAA", "VAMP7", "ABCA1", "ACTN1", "EXOC5", "GIPC1", "PIK3C2A", "RALA", "RAB11FIP2", "THBS1", "APP", "PI4K2A", "PPP3CB", "MIA3", "VPS18", "LAMP2", "PECAM1", "CCR7", "VAMP4", "SCRIB", "CAMK2G", "PDIA4", "CDC37L1", "ARFGEF2", "VAMP2", "VMP1", "HCK", "EXOC6", "PIK3CD")	0
GO_LIPOPROTEIN_METABOLIC_PROCESS	0.458204	0.773471	-0.293499	-1.00412	33551	47	c("PGAP1", "ZDHHC5", "APOE", "ABCA1", "PIGM", "WDR45", "ZDHHC16")	0
GO_REGULATION_OF_COAGULATION	0.0830639	0.370369	-0.466972	-1.38384	5651	24	c("ADRB2", "APOE", "S100A9", "THBS1", "ANXA2", "PRKCD", "VAV2", "TEC")	0
GO_REGULATION_OF_EPIDERMIS_DEVELOPMENT	0.937414	0.993707	-0.22309	-0.625313	62562	19	c("HES1", "SFN", "NCOA3", "NAB1")	0
GO_FORMATION_OF_PRIMARY_GERM_LAYER	0.73024	0.925776	0.234983	0.841656	22126	31	c("NR4A3", "MMP14", "LEF1", "DUSP5", "LEO1")	0
GO_NEGATIVE_REGULATION_OF_MUSCLE_CELL_DIFFERENTIATION	0.804013	0.949119	0.247247	0.76575	27005	18	c("MBNL3", "HDAC3", "EZH2")	0
GO_ENERGY_RESERVE_METABOLIC_PROCESS	0.481334	0.786498	-0.330041	-0.987508	32877	25	c("IL6ST", "STK40", "PHKB", "PHKG2")	0
GO_GLYCOLIPID_BIOSYNTHETIC_PROCESS	0.738393	0.927618	-0.279597	-0.811842	49856	22	c("PGAP1", "PIGM", "B3GNT5")	0
GO_REGULATION_OF_ACTIN_NUCLEATION	0.503546	0.797002	-0.363196	-0.973772	33082	16	c("WASL", "WIPF1")	0
GO_EPITHELIAL_CELL_DEVELOPMENT	0.18268	0.53568	-0.337574	-1.20223	13687	59	c("CXCR4", "XBP1", "RFX3", "TBC1D20", "VEZF1", "RAPGEF1", "MYADM", "SFN", "HSD17B4", "SCRIB", "ICAM1", "RAP1B", "B4GALT1", "PPP1R16B", "FNDC3A")	0
GO_AMIDE_TRANSPORT	0.331741	0.683553	-0.371358	-1.10049	22572	24	c("ABCA1", "SLC15A4", "RAB11FIP2", "CAMK2G", "COL4A3BP", "TAP2", "SLC14A1")	0
GO_REGULATION_OF_INTERFERON_GAMMA_PRODUCTION	0.428343	0.753578	-0.336926	-1.0261	29445	27	c("IL12A", "CCR7", "PTPN22", "ZC3H12A", "CEBPG", "IFNAR1", "IRF8", "SCGB1A1", "ABL1", "SLAMF6", "RARA", "RASGRP1", "CD2", "HSPD1", "RIPK3", "CD274")	0
GO_NEGATIVE_REGULATION_OF_LIPID_METABOLIC_PROCESS	0.508856	0.797824	-0.315906	-0.970137	35105	28	c("ACADVL", "APOE", "PIBF1", "PIK3IP1", "NFKB1", "SIK1", "ORMDL1", "REST", "SCAP", "CCNC")	0
GO_ALPHA_AMINO_ACID_BIOSYNTHETIC_PROCESS	0.0307202	0.228518	0.41626	1.51335	914	33	c("MTHFD2", "PSAT1", "DHFR", "PSPH", "OAT", "MTHFD1L", "ASNSD1", "GOT2", "GOT1", "SHMT2", "ATIC", "PHGDH")	0
GO_REGULATION_OF_MONOOXYGENASE_ACTIVITY	0.49776	0.794816	-0.323561	-0.97711	34114	26	c("WASL", "APOE", "GCH1", "NFKB1", "DDAH2", "GSK3B", "PTK2B", "HIF1A", "CNR2", "DNM2", "ZDHHC21")	0
GO_SENSORY_PERCEPTION_OF_MECHANICAL_STIMULUS	0.955531	0.998957	-0.202835	-0.617731	65686	27	c("PGAP1", "NIPBL", "ICAM1", "HEXB", "TIMM9", "CHD7", "FAM107B", "SLC9A3R1", "SERPINE2")	0
GO_REGULATION_OF_CANONICAL_WNT_SIGNALING_PATHWAY	0.824699	0.956266	-0.208105	-0.81905	66972	112	c("MAPK14", "SMURF2", "APOE", "ARNTL", "FOXO3", "LATS1", "RAPGEF1", "SOX4", "LIMD1", "NLE1", "BTRC", "PSMD9", "XIAP", "NFKB1", "RNF146", "DVL2", "ANKRD10", "DAPK3", "KLHL12", "SDHAF2", "GSK3B", "RBPJ", "HDAC1", "CYLD")	0
GO_T_CELL_ACTIVATION_INVOLVED_IN_IMMUNE_RESPONSE	0.542913	0.818663	-0.319173	-0.945848	36941	24	c("PTGER4", "RC3H2", "IRF4", "STAT6", "LY9", "ICAM1", "TSC1")	0
GO_NEGATIVE_REGULATION_OF_LEUKOCYTE_PROLIFERATION	0.920046	0.989309	0.206759	0.676107	29883	22	c("LST1", "RC3H1")	0
GO_NEGATIVE_REGULATION_OF_GLIOGENESIS	0.264441	0.621111	-0.445035	-1.17338	17267	15	c("DUSP10", "HES1", "SKI", "DICER1")	0
GO_REGULATION_OF_DEVELOPMENTAL_GROWTH	0.0949503	0.395737	-0.332335	-1.27439	7541	93	c("MAPK14", "ADRB2", "MTM1", "PTGER4", "NEDD4L", "APOE", "TRPV2", "PIK3CA", "LATS1", "APP", "EP300", "HSF1", "SGPL1", "RAI1", "NIPBL", "ULK2", "RPS6KB1", "TWF2", "BCL11A", "CLASP2", "RUFY3", "CELF1", "GSK3B", "RBPJ", "PLAC8", "RAB21", "DUSP6", "LGMN", "IFRD1", "ABL1", "STAT5B", "CHD7", "CTDP1", "SEMA4B", "BCL2L11")	0
GO_MEMBRANE_DISASSEMBLY	0.00313302	0.0461057	0.504218	1.81996	93	32	c("CDK1", "NUP107", "VRK1", "NUP88", "NUP210", "BANF1", "RAE1", "NEK9", "NUP43")	0
GO_CELLULAR_RESPONSE_TO_EXTERNAL_STIMULUS	0.0746364	0.348206	-0.328582	-1.29017	6050	110	c("GSDMD", "CD40", "ITGA6", "CASP8", "MAP3K2", "PTGER4", "XBP1", "CPEB4", "MIOS", "MAP2K4", "MTMR3", "SIPA1", "MAP3K14", "KLF10", "NFKB1", "NCOA1", "ICAM1", "MAP1LC3A", "UCP2", "ZC3H12A", "CHMP1A", "HDAC7", "TSC1", "GADD45A", "GSK3B", "ATF4", "MAX", "CASP2", "EIF2S1", "USF1", "ATG5", "BAD", "MYD88", "PIM1", "FBXO22", "PMAIP1", "MTPN", "HIF1A", "HSPA5")	0
GO_POSITIVE_REGULATION_OF_MRNA_PROCESSING	0.776336	0.943727	-0.26594	-0.788097	52824	24	c("HSPA1A", "CNOT7", "ZFP36", "PAF1", "SF3B4", "TRA2B", "HSPA8", "SNW1", "TNRC6B", "PABPC1", "DAZAP1", "RBMX")	0
GO_FATTY_ACID_BETA_OXIDATION	0.242302	0.601155	0.341509	1.15592	7679	25	c("ECHS1", "ECI2", "ETFA", "ETFDH", "HADHB", "SCP2", "ACADS", "ABCD1", "ETFB")	0
GO_ACTIN_FILAMENT_BASED_PROCESS	0.408684	0.740075	-0.248251	-1.02909	35096	172	c("TAOK2", "WASL", "DLG1", "NEDD4L", "ACTN1", "DIAPH2", "BCR", "MOB2", "EPB41", "PIP5K1A", "S100A9", "RHOQ", "COBLL1", "SWAP70", "ATP2C1", "RALA", "WIPF1", "ATXN3", "FGD2", "MEF2A", "IKBKB", "ARHGEF2", "EPS8", "MYO18A", "GPD1L", "SUN2", "S1PR1", "JAK2", "NEDD9", "RUFY3", "ZYX", "VASP", "ARHGEF18", "ARHGAP26", "CORO1B", "FRY", "ARAP1", "MTSS1", "BIN3", "FRYL", "ELMO1", "ABL1", "SDCBP", "SSH1", "MI…	0
GO_RESPONSE_TO_FLUID_SHEAR_STRESS	0.47843	0.782826	-0.358172	-0.990519	31773	18	c("XBP1", "ABCA1", "MAP2K5", "ETS1", "MTSS1", "PTK2B", "SMAD7", "NFE2L2", "KLF4", "P2RX4")	0
GO_TRANSITION_METAL_ION_TRANSPORT	0.421864	0.747241	-0.314078	-1.02973	30083	38	c("SLC30A7", "ATP6V0A2", "ATP2C1", "SLC30A9", "SLC30A5", "COX17", "SLC39A7", "PICALM", "ATP6AP1", "ATP6V0B", "SLC31A1", "TCIRG1", "CLTC", "ATP6V1G1", "DNM2", "SFXN1", "FKBP4", "ATP6V1H")	0
GO_POSITIVE_REGULATION_OF_MUSCLE_CELL_DIFFERENTIATION	0.385212	0.725965	-0.338882	-1.05618	26762	30	c("MAPK14", "NR2C2", "BTG1", "EP300", "MEF2A", "SETD3", "HIF1AN", "RBPJ", "ABL1", "MAP3K5", "CD53", "SPAG9")	0
GO_REGULATION_OF_ADAPTIVE_IMMUNE_RESPONSE	0.350327	0.70362	-0.318754	-1.07664	25418	44	c("CD40", "DUSP22", "IL12A", "IL6ST", "DUSP10")	0
GO_PHOSPHATIDYLINOSITOL_BIOSYNTHETIC_PROCESS	0.168034	0.51543	-0.343078	-1.21825	12573	58	c("MTM1", "PGAP1", "PIK3CA", "MTMR1", "PIGM", "PIP5K1A", "MTMR3", "PIK3C2A", "PI4K2A", "INPP5F", "ARF3")	0
GO_RESPONSE_TO_CORTICOSTEROID	0.0705904	0.340663	0.337111	1.33323	1882	48	c("TK1", "INSR", "TYMS", "AIFM1", "HMGB1", "HMBS", "RAN", "COL1A1", "SGK1", "CALM3", "SHC1", "CALM2", "ACADS", "GOT1")	0
GO_PROTEIN_UBIQUITINATION_INVOLVED_IN_UBIQUITIN_DEPENDENT_PROTEIN_CATABOLIC_PROCESS	0.541292	0.817772	-0.253119	-0.960701	42564	87	c("UBA6", "UBE4B", "NEDD4L", "SMURF2", "PTTG1", "ANAPC10", "UBE2D1", "HECTD3", "WWP2", "RNF34", "DDB1", "CBL", "RNF11", "HERC4", "ITCH", "HERC2", "BFAR", "RNF19B", "RNF146")	0
GO_CELL_PROJECTION_ASSEMBLY	0.505957	0.797002	-0.260186	-0.979171	39534	82	c("ITGA6", "TMEM138", "RFX3", "PIBF1", "PIP5K1A", "CCDC88A", "ARHGEF6", "CEP250", "ARHGEF7", "HSPB11", "VANGL2", "VAV2", "FGD2", "POC1B")	0
GO_PROTEIN_MATURATION	0.372957	0.715531	0.224385	1.0329	7234	106	c("FURIN", "PMPCA", "AIFM1", "MMP14", "PMPCB", "RPS27L", "PITRM1", "TRADD", "STOML2", "SENP1", "APAF1", "IDE", "ATG4B", "ANP32B", "PYCARD", "PARP1", "APH1A", "MTCH1", "RCE1", "LCK", "VCP")	0
GO_PROTEIN_N_LINKED_GLYCOSYLATION	0.560172	0.827433	-0.282238	-0.939941	40328	41	c("GNPTG", "ST6GAL1", "EDEM2", "UBE2G2", "EDEM3", "NUDT14", "MAN1B1", "TMEM165", "MGAT4A", "B4GALT1", "MAN2A2", "ST3GAL1", "TUSC3")	0
GO_ANAPHASE_PROMOTING_COMPLEX_DEPENDENT_CATABOLIC_PROCESS	4.2452e-05	0.00216719	0.549888	2.33397	0	68	c("CDK1", "UBE2C", "CDC23", "PSMB2", "PSMD13", "PSMC1", "PSMB8", "ANAPC5", "PSMD2", "UBA52", "PSME4", "UBE2S", "AURKB", "PSME2", "PSMD6", "UBC", "PSMC4", "PSMA4", "PSMB9", "PSMB7", "ANAPC4", "UBE2E1", "PSMA7", "BUB3", "PSMA2", "PSMC2")	0
GO_VESICLE_ORGANIZATION	0.0784109	0.358794	-0.31523	-1.26898	6522	134	c("FCHO2", "WASL", "CHMP1B", "SNX11", "VAPB", "VAMP7", "ABCA1", "TBC1D20", "LYST", "AP3D1", "USO1", "EPS15", "PIK3C2A", "SNX18", "TSG101", "VPS4A", "ANXA2", "AP1M1", "AP2B1", "GBF1", "VAMP4", "MYO18A", "AGFG1", "PPP6R3", "CHMP1A", "VAMP2", "PDCD6IP", "VPS37A", "KLHL12", "TRAPPC5", "SNX5", "PICALM", "SNX9", "SNX12", "SEC24A", "STX6", "RAB14", "SNX8", "LRMP", "GOSR2", "CUL3", "GNAI3", "SEC22B", "TM…	0
GO_POSITIVE_REGULATION_OF_BINDING	0.520665	0.804449	-0.26806	-0.968503	39430	64	c("KAT2B", "PLCL2", "EPB41", "HES1", "TMEM173", "IRF4", "SKI", "ARHGEF7", "EP300", "ANXA2", "HERPUD1", "JAK2", "HMBOX1", "CEBPG", "AMFR", "TRAF2", "GSK3B", "PLK2")	0
GO_REGULATION_OF_HYDROLASE_ACTIVITY	0.11057	0.424775	-0.256337	-1.15406	10638	495	c("PSD3", "CD40", "ITGA6", "ADRB2", "CASP8", "SBF2", "RAPGEF5", "RGS14", "VAPB", "PPP1R37", "RABGEF1", "ARHGEF3", "RAB3GAP2", "CCPG1", "BCAR3", "TBC1D5", "BCR", "RALGDS", "ARFGAP1", "PPP2R5E", "RCBTB2", "DENND3", "RAP1GDS1", "TBC1D14", "TBC1D20", "GNAQ", "PTTG1", "PTPRA", "PIP5K1A", "DENND5B", "HSPA1A", "S100A9", "CREB3", "TBC1D17", "RAPGEF1", "RGL2", "ABL2", "SH2D3C", "ARHGEF6", "RABEP2", "SNX18…	0
GO_NEGATIVE_REGULATION_OF_ERBB_SIGNALING_PATHWAY	0.179026	0.530376	-0.40383	-1.24015	12350	28	c("SOCS4", "EPS15", "CBL", "ARHGEF7", "AP2B1", "STAM2", "EPN1", "PTPRJ", "EPS15L1", "AP2A1", "LGMN")	0
GO_POSITIVE_REGULATION_OF_CELLULAR_AMIDE_METABOLIC_PROCESS	0.181925	0.535327	-0.330718	-1.19796	13796	65	c("APOE", "RPS6KB2", "RMND1", "SOX4", "METTL3", "THBS1", "EP300", "PRKCD", "UHMK1", "RPS6KB1", "ELAVL1", "NSMAF", "UPF3B", "POLDIP3", "ZC3H12A", "PINK1", "MAPK1")	0
GO_EMBRYONIC_SKELETAL_SYSTEM_DEVELOPMENT	0.132737	0.461963	0.383977	1.28614	4241	24	c("SLC39A1", "MMP14", "SLC35D1", "MTHFD1L", "COL1A1", "NDST1")	0
GO_CELLULAR_RESPONSE_TO_BIOTIC_STIMULUS	0.0675096	0.333906	-0.365606	-1.33786	5162	69	c("MAPK14", "CD40", "IL12A", "XBP1", "ABCA1", "CD180", "NFKBIL1", "PRKCE", "IRF3", "CDK19", "IRAK2", "NFKB1", "UPF1", "TNFAIP3", "PTPN22", "ICAM1", "PPP1R15B", "ZC3H12A", "HCK", "MAPK1", "STAP1", "OGT", "GSK3B", "IRF8", "PAF1", "MTDH", "TXNIP", "ABL1")	0
GO_RNA_STABILIZATION	0.123458	0.448664	-0.455498	-1.32259	8335	22	c("MAPK14", "ZFP36", "ELAVL1", "TARDBP", "ANGEL2")	0
GO_REGULATION_OF_CELL_MORPHOGENESIS_INVOLVED_IN_DIFFERENTIATION	0.458461	0.773471	-0.255047	-1.0051	37282	113	c("MBP", "VAMP7", "APOE", "TRPV2", "CLASP1", "ST6GAL1", "ARHGEF7", "EP300", "MYADM", "GDI1", "ULK2", "POFUT2", "CAPRIN1", "TWF2", "BCL11A", "CLASP2", "RUFY3", "SDHAF2", "GSK3B", "CUX1", "BCL9L", "RAB21", "PPP2CA", "IFRD1", "ABL1", "SDCBP", "SSH1", "PQBP1", "SEMA4B", "ITGB1BP1", "ARPC2", "SEMA4D", "MARK2", "SMAD7", "DNM2", "S100A10", "SKIL", "TRIOBP", "CORO1C", "IST1", "STRAP", "LRRK2", "NET1", "M…	0
GO_POSITIVE_REGULATION_OF_REACTIVE_OXYGEN_SPECIES_BIOSYNTHETIC_PROCESS	0.865025	0.970456	0.226893	0.722656	28550	20	c("INSR", "AKT2", "AKT1")	0
GO_ALPHA_AMINO_ACID_METABOLIC_PROCESS	0.119563	0.443984	0.273909	1.20554	2613	82	c("MTHFD2", "GSTZ1", "TYMS", "PSAT1", "DHFR", "PPAT", "CTPS", "PSPH", "DTD1", "OAT", "MTHFD1L", "QDPR", "GCSH", "GCLC", "ASNSD1", "GOT2", "GOT1", "SHMT2", "HAAO", "HIBADH", "ATIC", "ODC1", "PHGDH")	0
GO_ADULT_BEHAVIOR	0.351419	0.704055	0.300629	1.05888	10822	29	c("NR4A3", "TBCE", "ID2", "PPT1", "CSTB", "NR4A2", "HTRA2", "CNP", "PARK7")	0
GO_SPINDLE_LOCALIZATION	0.46359	0.774818	-0.35725	-1.00136	30939	19	c("WASL", "NDE1", "CLASP1", "ARHGEF2", "KPNB1", "DYNC1H1")	0
GO_CELLULAR_RESPONSE_TO_ORGANIC_CYCLIC_COMPOUND	0.813061	0.952521	-0.203098	-0.844133	70119	176	c("SMAD5", "CASP8", "ABHD2", "PMEPA1", "ABCA1", "PIAS2", "ITPR2", "DAXX", "NR2C2", "NCOA6", "ADAR", "TMEM173", "RAPGEF1", "METTL3", "APP", "BTRC", "EP300", "IRF3", "DICER1", "ARID1A", "MED13", "AKAP9", "RPS6KB1", "NCOA3", "NFKB1", "NCOA1", "SIN3A", "GNG2", "JAK2", "RAP1B", "NR1H2", "ZC3H12A", "ITPR3", "EGLN2", "MED14", "GSK3B", "REST", "MED4", "PIAS1", "ZCCHC11", "CASP9", "NCOA4", "ABL1", "TRIP4"…	0
GO_RESPONSE_TO_ENDOPLASMIC_RETICULUM_STRESS	0.136692	0.467459	-0.293965	-1.19748	11513	148	c("KLHDC3", "ACADVL", "UBE4B", "USP19", "XBP1", "VAPB", "SEL1L", "MARCH6", "ARFGAP1", "ATF6B", "TXNDC11", "CREB3", "TMEM33", "EDEM2", "UBE2G2", "EDEM3", "THBS1", "ITPR1", "EP300", "ATXN3", "CDK5RAP3", "UBQLN1", "RNF139", "TARDBP", "MAN1B1", "PDIA4", "HERPUD1", "TMX1", "COL4A3BP", "TOR1A", "UBE2K", "PPP1R15B", "RNF121", "YOD1", "AMFR", "TRAF2", "BAG6", "GSK3B", "TMBIM6", "ATF4", "TXNDC5", "PIK3R1"…	0
GO_CELLULAR_RESPONSE_TO_LIGHT_STIMULUS	0.371629	0.715531	0.267207	1.04172	10140	45	c("RUVBL2", "PPP1R15A", "ZBTB1", "NEDD4", "IMPACT", "TMEM161A", "AURKB", "CDC25A", "CUL4B", "SIRT1", "CRIP1")	0
GO_PLATELET_ACTIVATION	0.197656	0.552189	-0.326748	-1.18358	14989	65	c("CD40", "ACTN1", "ITPR2", "PIK3CA", "GNAQ", "PRKCE", "ITPR1", "PRKCD", "VAV2", "PLSCR1", "RHOB", "GNG2", "DGKE", "TSPAN32", "MAPK1", "ITPR3", "PRKCB")	0
GO_CYTOSKELETON_ORGANIZATION	0.712041	0.919177	-0.208059	-0.913172	66028	327	c("TAOK2", "WASL", "MTM1", "RGS14", "TUBGCP4", "SPAST", "DLG1", "CEP68", "CDK2", "MARK4", "APOE", "ACTN1", "NDE1", "DIAPH2", "BCR", "MOB2", "CAMSAP1", "PIBF1", "EPB41", "PIP5K1A", "S100A9", "NEK7", "CLASP1", "RHOQ", "ZMYM2", "COBLL1", "SS18", "SWAP70", "LIMD1", "ATP2C1", "RALA", "WIPF1", "SYNE1", "VPS4A", "CEP250", "OFD1", "SIPA1", "CHD3", "ATXN3", "DYNC1LI2", "SBDS", "FGD2", "MEF2A", "RP2", "XIA…	0
GO_NUCLEOTIDE_BINDING_DOMAIN_LEUCINE_RICH_REPEAT_CONTAINING_RECEPTOR_SIGNALING_PATHWAY	0.278963	0.635801	-0.411054	-1.15217	18617	19	c("CASP8", "RNF34", "IRAK2", "ITCH", "IKBKB", "TNFAIP3")	0
GO_TRANSCRIPTION_COUPLED_NUCLEOTIDE_EXCISION_REPAIR	0.234693	0.594479	0.267045	1.12153	5695	64	c("LIG1", "RFC5", "RFC4", "CCNH", "PPIE", "UBA52", "RPA3", "CUL4B", "UBC", "HMGN1", "COPS6", "COPS8", "POLD2", "ERCC1", "POLR2K", "POLR2B")	0
GO_MATURATION_OF_SSU_RRNA	0.416556	0.747241	0.275578	1.01631	12217	35	c("MRPS11", "FCF1", "WDR46", "KRR1", "LSM6", "DIEXF", "RRS1", "RRP36")	0
GO_RESPONSE_TO_WOUNDING	0.272068	0.631557	-0.263102	-1.09772	23584	182	c("MAPK14", "CD40", "ADRB2", "ABHD2", "CHST3", "ACTN1", "ITPR2", "PIK3CA", "MAP2K4", "GNAQ", "NOTCH2", "PHF21A", "PRKCE", "ITPR1", "VANGL2", "PRKCD", "VAV2", "MIA3", "PLSCR1", "TEC", "RPS6KB1", "RHOB", "ITPK1", "CAPZA1", "SCRIB", "GNG2", "IRF2", "SDC4", "TOR1A", "JAK2", "DGKE", "RCOR1", "TSPAN32", "B4GALT1", "JMJD1C", "MAPK1", "SRSF5", "ETS1", "ITPR3", "PRKCB", "AK3", "KDM1A", "MAFK", "HDAC1", "S…	0
GO_NON_CANONICAL_WNT_SIGNALING_PATHWAY	0.021774	0.184992	0.326123	1.41793	487	77	c("PSMB2", "PSMD13", "PSMC1", "PSMB8", "PSMD2", "UBA52", "PSME4", "PSME2", "PSMD6", "UBC", "PSMC4", "CALM3", "PSMA4", "PSMB9", "PSMB7", "CALM2", "DVL3", "LEF1", "PPP3R1", "AP2M1", "PSMA7", "PSMA2", "PSMC2")	0
GO_NEGATIVE_REGULATION_OF_CELL_GROWTH	0.498813	0.795667	-0.281958	-0.978813	36755	51	c("SMARCA2", "ING1", "FOXK1", "BTG1", "SIPA1", "ULK2", "ZC3H12D", "CRLF3", "BCL11A", "PTPRJ", "IP6K2", "PPP2CA", "IFRD1", "CTDP1", "SEMA4B", "SEMA4D", "SMARCA4", "DDX3X")	0
GO_PROTEIN_SECRETION	0.76254	0.942311	-0.249471	-0.813117	54150	37	c("ABCA1", "RAB11FIP2", "CCR7", "CAMK2G", "PDIA4", "RBPJ", "LAX1", "POU2F2", "AIM2", "ERP29", "STXBP3", "GOLPH3", "TRIM27", "RAB1A", "LYN")	0
GO_ASSOCIATIVE_LEARNING	0.302116	0.653631	-0.393711	-1.1302	20300	21	c("ADRB2", "RGS14", "APP", "HMGCR", "HIF1A", "CREB1", "MTOR", "RIC8A", "MECP2", "IFT20")	0
GO_NEGATIVE_REGULATION_OF_CELLULAR_CATABOLIC_PROCESS	0.518548	0.803106	-0.261815	-0.971374	40090	75	c("MTM1", "USP19", "TBC1D14", "GIPC1", "CSNK2A1", "ANXA2", "ZKSCAN3", "N4BP1", "CDK5RAP3", "UBQLN1", "SUFU", "TIMP2", "TERF1", "CBFA2T3", "PTPN22", "CST3", "PINK1", "TSC1", "TLK2", "PHF23", "BAG6", "HERC1")	0
GO_REGULATION_OF_RESPONSE_TO_EXTRACELLULAR_STIMULUS	0.782365	0.945341	-0.217974	-0.835855	62143	93	c("ADRB2", "MTM1", "RAB3GAP2", "TBC1D14", "AMBRA1", "MTMR3", "ATP6V0A2", "DNM1L", "UBQLN1", "RAB12", "CAPN1", "USP36", "PINK1", "TSC1", "PHF23", "BNIP3L", "SNX5", "WDR75", "ATP6V0B", "VPS26A", "HAX1", "ATG5", "CSNK2A2", "PIP4K2B", "HIF1A", "ATP6V1G1", "ATP13A2", "ATP6V1H", "MTOR", "ATP6V1D", "LRRK2", "RAB5A", "IFT20", "ZBTB17", "MAPK8", "SCFD1")	0
GO_NEGATIVE_REGULATION_OF_PROTEIN_POLYMERIZATION	0.986259	0.999624	-0.179798	-0.532821	67108	24	c("PRKCD", "MYADM", "EPS8", "CAPZA1", "TWF2")	0
GO_NEGATIVE_REGULATION_OF_REACTIVE_OXYGEN_SPECIES_METABOLIC_PROCESS	0.621674	0.867268	-0.331111	-0.88775	40843	16	c("PTGER4", "ACP5", "ZC3H12A", "PINK1", "ATG5", "HIF1A")	0
GO_REGULATION_OF_PROTEIN_DEACETYLATION	0.401021	0.73547	-0.3654	-1.04893	26946	21	c("ZNHIT1", "SKI", "EP300", "NIPBL", "PRKD2", "FRY", "CAMK2D", "AKAP8L", "FNTA", "DYRK1A", "MAPK8", "RIPK3", "KDM5A", "AKAP8")	0
GO_POSITIVE_REGULATION_OF_DNA_TEMPLATED_TRANSCRIPTION_INITIATION	0.959778	0.998957	0.197399	0.600499	32499	17	c("PSMC1", "PSMC4", "PSMC2")	0
GO_METAL_ION_TRANSPORT	0.197517	0.552189	-0.288881	-1.15628	16323	128	c("SLC30A7", "NEDD4L", "CDK2", "ITPR2", "TRPV2", "ORAI1", "DENND5B", "ATP6V0A2", "SLC12A6", "MCU", "ATP2C1", "NDFIP2", "PRKCE", "STIM1", "ITPR1", "CCR7", "ORAI2", "SLC30A9", "CAMK2G", "STIM2", "SLC30A5", "TMEM165", "ITPR3", "TSC1", "COX17", "PRKCB", "REST", "SLC39A7", "PICALM", "ATP6AP1", "TUSC3", "ITGAV", "ATP6V0B", "NIPA2", "DENND5A", "PANX1", "MICU1", "ATP2A3", "CAMK2D", "SLC31A1", "CHERP", "S…	0
GO_POSITIVE_REGULATION_OF_FIBROBLAST_PROLIFERATION	0.977854	0.999624	-0.194667	-0.545647	65261	19	c("BMI1", "ANXA2", "MYC", "ZMIZ1")	0
GO_REGULATION_OF_MAST_CELL_ACTIVATION_INVOLVED_IN_IMMUNE_RESPONSE	0.752009	0.937584	-0.295945	-0.793464	49406	16	c("RABGEF1", "VAMP7")	0
GO_POSITIVE_REGULATION_OF_INTRACELLULAR_PROTEIN_TRANSPORT	0.833927	0.957984	-0.207089	-0.814028	67668	111	c("MAPK14", "RANBP3", "XBP1", "RBPMS", "HES1", "PLAGL2", "TMEM173", "EDEM2", "EP300", "PPP3CB", "PRKCD", "TRIM28", "SFN", "MYO1C", "MFF", "NPEPPS", "JAK2", "ZC3H12A", "VAMP2", "USP36", "PINK1", "SORL1", "RUFY3")	0
GO_CHROMOSOME_LOCALIZATION	0.0133289	0.141857	0.447001	1.62512	396	33	c("CENPF", "CENPE", "CDCA8", "BIRC5", "CDC23", "CHMP5", "PINX1")	0
GO_POSITIVE_REGULATION_OF_NEURON_DIFFERENTIATION	0.282398	0.637535	-0.291617	-1.10857	22226	88	c("KAT2B", "NEDD4L", "VAMP7", "APOE", "TRPV2", "MOB2", "RAPGEF1", "FBXO38", "ABL2", "TCF12", "EP300", "IKBKB", "ATF1", "TIMP2", "NCOA1", "CAPRIN1", "TWF2", "BCL11A", "ZMYND8", "TGIF2", "SETX", "RUFY3", "CAMK1D", "GSK3B", "ZEB1", "CUX1", "RAB21", "PTK2B", "SPAG9", "SEMA4D", "KIDINS220", "MARK2", "NEU1", "SKIL", "RRN3", "MTOR", "TMEM30A", "SNX3", "IST1", "RARA")	0
GO_EMBRYONIC_SKELETAL_SYSTEM_MORPHOGENESIS	0.291143	0.644794	0.356138	1.1193	9683	19	c("SLC39A1", "MMP14", "MTHFD1L", "NDST1")	0
GO_ACTIVATION_OF_GTPASE_ACTIVITY	0.361046	0.709591	-0.356518	-1.07664	24744	26	c("TBC1D5", "TBC1D14", "PIP5K1A", "RABGAP1L", "CCR7", "SCRIB", "USP6NL", "TBC1D10C", "TSC1")	0
GO_INOSITOL_PHOSPHATE_METABOLIC_PROCESS	0.952563	0.998957	0.190283	0.637356	30441	24	c("MTMR2", "MINPP1", "CALM3", "CALM2", "SCP2")	0
GO_T_CELL_HOMEOSTASIS	0.723799	0.923635	0.261889	0.823086	24074	19	c("PPP2R3C", "SIVA1", "RC3H1", "AKT1")	0
GO_REGULATION_OF_RECEPTOR_ACTIVITY	0.291293	0.644794	-0.349096	-1.12554	20585	35	c("SOCS4", "PRKCE", "APP", "LYNX1", "ANXA2", "PRKCD", "MED13", "NCOA3")	0
GO_HISTONE_METHYLATION	0.786179	0.947767	-0.23617	-0.804653	57383	46	c("PRDM2", "PRMT3", "PRMT7", "TET2", "SETDB1", "SETD3", "WDR5", "DOT1L", "SETD1A", "SETD1B", "KDM6A", "OGT")	0
GO_POSITIVE_REGULATION_OF_TRANSPORTER_ACTIVITY	0.935181	0.992641	-0.218118	-0.639876	63365	23	c("SGK3", "STIM1", "PRKCD", "AKAP9", "STIM2")	0
GO_POSITIVE_REGULATION_OF_TRANSCRIPTION_FACTOR_IMPORT_INTO_NUCLEUS	0.438267	0.757621	-0.374819	-1.02172	28986	17	c("XBP1", "TMEM173", "PPP3CB", "TRIM28", "DDX58", "PIK3R1", "CHERP")	0
GO_ALPHA_BETA_T_CELL_DIFFERENTIATION	0.489329	0.790353	-0.338661	-0.983342	33039	22	c("PTGER4", "RC3H2", "IRF4", "STAT6", "LY9")	0
GO_PEPTIDYL_SERINE_MODIFICATION	0.599612	0.850877	-0.248194	-0.928763	46626	79	c("MAPK14", "MKNK1", "CDK2", "RPS6KA5", "SGK3", "PRKCE", "NLK", "PRKCD", "UHMK1", "IKBKB", "PRKD2", "MORC3", "PINK1", "MAPK1", "ATR", "VRK3", "TLK2", "PRKCB", "PKN2", "CLK1", "GSK3B", "PRKX", "PLK2")	0
GO_CELLULAR_RESPONSE_TO_EXTRACELLULAR_STIMULUS	0.648274	0.879982	-0.240618	-0.903679	50567	81	c("GSDMD", "ITGA6", "XBP1", "CPEB4", "MIOS", "MTMR3", "SIPA1", "KLF10", "NCOA1", "ICAM1", "MAP1LC3A", "UCP2", "ZC3H12A", "CHMP1A", "TSC1", "ATF4", "MAX", "EIF2S1", "USF1", "ATG5", "PIM1", "FBXO22", "PMAIP1", "HSPA5", "RRAGA")	0
GO_NEGATIVE_REGULATION_OF_RESPONSE_TO_DNA_DAMAGE_STIMULUS	0.961872	0.998957	-0.196245	-0.611626	66826	30	PTTG1IP	0
GO_TRNA_METABOLIC_PROCESS	0.000836944	0.0154459	0.366135	1.65679	16	96	c("MARS2", "MRPL39", "PUSL1", "TARS2", "TRUB2", "TRMT6", "DUS1L", "PSTK", "AIMP2", "CPSF1", "DTD1", "PUS10", "POP4", "PPA1", "CDK5RAP1", "DUS3L", "EPRS", "KARS", "QTRT1", "HARS", "PUS7", "LSM6", "WDR4", "ELAC2", "NSUN2", "METTL1", "CSTF2")	0
GO_POSITIVE_REGULATION_OF_LOCOMOTION	0.0334779	0.235432	-0.34027	-1.35964	2762	126	c("HDAC9", "MAPK14", "PTGER4", "IL12A", "SMURF2", "CREB3", "CLASP1", "SWAP70", "THBS1", "PRKCE", "ARHGEF7", "ELP3", "MIA3", "ACP5", "MYADM", "RPS6KB1", "RHOB", "CCR7", "MYO1C", "PRKD2", "SUN2", "S1PR1", "ICAM1", "CCR6", "JAK2", "DAPK3", "IGF1R", "ZC3H12A", "MAPK1", "ETS1", "PIK3CD", "HDAC7", "ADAM10", "CLASP2", "RUFY3", "CAMK1D", "ITGAV", "MIEN1", "IL16", "PIK3R1", "SDCBP", "SEMA4B", "PTK2B", "CA…	0
GO_REGULATION_OF_DENDRITE_MORPHOGENESIS	0.963916	0.998957	-0.201489	-0.591092	65312	23	c("VAMP7", "CAPRIN1", "GSK3B", "CUX1", "RAB21", "PQBP1", "SEMA4D", "LRRK2", "MARCKS", "PTEN", "PPP3CA", "SIPA1L1")	0
GO_MAMMARY_GLAND_EPITHELIUM_DEVELOPMENT	0.451739	0.770347	-0.370997	-1.0113	29877	17	c("ORAI1", "BTRC", "STAT6", "SCRIB", "JAK2", "MAPK1")	0
GO_NEGATIVE_REGULATION_OF_VIRAL_PROCESS	0.0199961	0.178542	-0.471472	-1.5367	1419	37	c("VAPB", "TRIM5", "TNIP1", "ADAR", "TRIM28", "PLSCR1", "TARDBP", "ZC3H12A", "SRPK2", "REST", "HDAC1", "IFITM3", "CCNK", "IFITM2", "TRIM8", "ZC3HAV1", "SNX3", "STAT1", "TRIM27", "VAPA", "ILF3", "JUN")	0
GO_ERYTHROCYTE_HOMEOSTASIS	0.738193	0.927618	-0.252837	-0.828946	52641	38	c("SMAD5", "ADAR", "JAK2", "MAEA", "CEBPG", "SFXN1", "PTPN2", "PKNOX1", "ARID4A", "L3MBTL3", "SPI1", "LYN", "NFE2L1", "TMOD3", "HIPK2", "NCKAP1L")	0
GO_RESPONSE_TO_HEAT	0.248012	0.6042	-0.358001	-1.16041	17560	36	c("HSPA1B", "TRPV2", "HSPA1A", "MAP2K7", "SLU7", "THBS1", "HSF1", "ATXN3", "RPS6KB1")	0
GO_I_KAPPAB_KINASE_NF_KAPPAB_SIGNALING	0.986242	0.999624	-0.173947	-0.566957	70036	37	c("NFKBIL1", "IRAK2", "IKBKB", "MAP3K14", "NFKB1", "TRAF2", "REL", "AZI2", "BIRC2", "TAB2", "NFKB2", "ROCK1", "BIRC3")	0
GO_REGULATION_OF_KINASE_ACTIVITY	0.0947104	0.395428	-0.272642	-1.19351	8751	315	c("MAPK14", "TAOK2", "DUSP16", "CD40", "KAT2B", "MAP3K11", "ADRB2", "DUSP22", "MAP3K2", "RGS14", "CXCR4", "DLG1", "VAPB", "SOCS4", "OSBPL8", "APOE", "DUSP10", "PIK3CA", "PIBF1", "DAXX", "GNAQ", "LDB1", "AMBRA1", "MAP2K7", "CCDC88A", "ANAPC10", "ADAR", "CNPPD1", "LATS1", "RAPGEF1", "ANKRD54", "PIK3IP1", "TSG101", "THBS1", "CCNT1", "APP", "PRPSAP1", "CCNL1", "VANGL2", "ELP3", "PRKCD", "VAV2", "CDK5…	0
GO_MYELOID_LEUKOCYTE_DIFFERENTIATION	0.39583	0.73349	-0.306521	-1.04434	28891	46	c("MAPK14", "CASP8", "IRF4", "SH3PXD2A", "ANXA2", "ACP5", "CCR7", "CBFA2T3", "PIK3CD", "KDM1A", "HHEX", "RBPJ")	0
GO_PEROXISOME_ORGANIZATION	0.21931	0.57948	-0.415861	-1.2075	14807	22	c("PEX13", "PEX19", "TMEM135", "DNM1L", "LONP2", "ZFAND6", "ACOT8", "MFF", "TRAPPC8", "PEX16", "ACBD5")	0
GO_DNA_STRAND_ELONGATION_INVOLVED_IN_DNA_REPLICATION	0.00312669	0.0461057	0.602157	1.8925	103	19	c("LIG1", "POLA1", "RFC4", "POLA2", "PARP2", "PRIM1", "GINS4", "POLD2", "PARP1")	0
GO_SINGLE_ORGANISM_CELL_ADHESION	0.759697	0.94137	-0.211195	-0.867711	64593	159	c("CASP8", "PTGER4", "DLG1", "CD93", "ACTN1", "RC3H2", "ZFP36L2", "S100A9", "TNIP1", "IRF4", "RAPGEF1", "SOX4", "PATZ1", "PPP3CB", "ZFP36L1", "CCR7", "STAT6", "ICAM2", "TSTA3", "SCRIB", "PTPN22", "LY9", "ICAM1", "ITPKB", "TSPAN32", "VMP1", "PIK3CD", "TSC1", "FNDC3A", "IFNAR1", "CARD11", "ITGAV", "ABL1", "STAT5B", "PEAK1", "CHD7", "ATG5", "TREML2", "AZI2", "NKAP", "SEMA4D", "S100A8", "ITGA4", "STX…	0
GO_POLYOL_METABOLIC_PROCESS	0.432478	0.755616	0.273208	1.00757	12684	35	c("GALK1", "IMPAD1", "MTMR2", "MINPP1", "CALM3", "SGPP1", "CALM2", "SCP2", "GOT1", "SPTLC1", "INPP5A")	0
GO_LYMPHOCYTE_HOMEOSTASIS	0.933027	0.991779	-0.210989	-0.657579	64822	30	c("RC3H2", "PPP3CB", "TNFAIP3", "GPR174", "ABL1", "STAT5B", "PKN1", "BCL2L11", "PMAIP1", "HIF1A", "SKIL")	0
GO_NEGATIVE_REGULATION_OF_RNA_SPLICING	0.773448	0.943486	-0.271135	-0.787273	52223	22	c("PTBP2", "SRSF10", "SRSF7", "SAP18", "TMBIM6", "RBM42", "SRSF4", "PTBP1", "DYRK1A", "SFSWAP")	0
GO_CELL_CYCLE_PHASE_TRANSITION	6.79995e-05	0.00241956	0.381362	1.8737	0	163	c("CDK1", "RRM2", "UBE2C", "TIMELESS", "POLA1", "CEP164", "PLK4", "MCM2", "BIRC5", "TYMS", "CDC23", "MCM5", "CETN2", "TUBG1", "CCNH", "DHFR", "HAUS7", "TIPIN", "PPAT", "MCM4", "PHLDA1", "POLA2", "WEE1", "MCM3", "CDC34", "TUBB4B", "UBA52", "ID2", "RANBP1", "HAUS6", "RPA3", "UBE2S", "ORC6", "CDC25A", "ORC3", "PRIM1", "UBC", "CALM3", "CDK4", "ARPP19", "HAUS1", "HAUS4", "CALM2", "CEP135", "SDCCAG8", …	0
GO_TISSUE_MORPHOGENESIS	0.589228	0.843675	-0.233488	-0.944822	49272	140	c("UBE4B", "DLG1", "KDM2B", "IPMK", "HES1", "SOX4", "RALA", "SKI", "BTRC", "VANGL2", "ARID1A", "HIPK1", "TRIM28", "SUFU", "RHOB", "POFUT2", "PRKD2", "SCRIB", "S1PR1", "DVL2", "SDC4", "TOR1A", "GRSF1", "B4GALT1", "TSC1", "MYC", "TOPORS", "VASP", "KDM6A", "HHEX", "PRKX", "RBPJ", "HEG1")	0
GO_ENDOSOME_TO_LYSOSOME_TRANSPORT	0.0400222	0.25992	-0.490916	-1.4825	2742	26	c("ADRB2", "MTM1", "SNX27", "VAMP7", "DENND3", "LYST", "MGRN1", "TSG101", "VPS18", "RHOB", "RAB12", "TRAK1", "HOOK3")	0
GO_MRNA_PROCESSING	0.998513	0.999624	0.145464	0.771874	7384	322	c("GEMIN6", "PPIH", "CLASRP", "CCNH", "SNRNP25", "SREK1IP1", "PLRG1", "MBNL3", "SF3A2", "CPSF1", "SMN1", "LSM3", "SNRNP40", "RBMX2", "U2AF2", "PPIE", "SNRPA", "PRPF8", "RNPC3", "LSM4", "NCBP2", "SNRPB", "CWC22", "CPSF3", "DGCR14", "DDX46", "LSM6", "RSRC1", "LSM5", "DHX32", "ARL6IP4", "SNRPD2", "RALY", "NAA38", "SF3A1", "DDX39B", "SLBP", "UBL5", "DHX8", "LSM7", "RBM28", "SNRPG", "CSTF2", "MAGOHB",…	0
GO_REGULATION_OF_PROTEIN_OLIGOMERIZATION	0.344916	0.69803	-0.416862	-1.0991	22522	15	c("BMF", "DNM1L", "BCL11A", "SORL1", "BID", "SNX9", "AIM2", "BCL2L11", "PMAIP1")	0
GO_CELLULAR_RESPONSE_TO_CARBOHYDRATE_STIMULUS	0.07309	0.345382	-0.445233	-1.38764	5077	30	c("PTGER4", "XBP1", "PIK3CA", "MAP2K7", "SOX4", "RAB11FIP2", "EP300", "NFKB1", "SIN3A", "ICAM1", "UCP2", "PRKCB", "OGT")	0
GO_POSITIVE_REGULATION_OF_VASCULATURE_DEVELOPMENT	0.0879584	0.381954	-0.429109	-1.35663	6156	32	c("HDAC9", "BTG1", "THBS1", "HIPK1", "RHOB", "PRKD2", "HIF1AN", "ZC3H12A", "PPP1R16B", "ETS1", "HDAC7", "PRKCB")	0
GO_MEMBRANE_FUSION	0.958599	0.998957	-0.187432	-0.665561	71731	58	c("CXCR4", "VAMP7", "USO1", "VPS4A", "DNM1L", "VAMP4", "MFF", "VAMP2", "ANXA7", "STX6", "LRMP", "GOSR2", "GNAI3", "SEC22B", "STX18", "BET1L", "EEA1", "BAX", "STX7", "RABEP1", "SNAP23", "VAPA", "ANKFY1")	0
GO_POSITIVE_REGULATION_OF_TOR_SIGNALING	0.618358	0.866163	-0.322393	-0.891573	41066	18	c("XBP1", "MIOS")	0
GO_POSITIVE_REGULATION_OF_GLIAL_CELL_DIFFERENTIATION	0.0996325	0.403266	-0.522221	-1.37689	6505	15	c("CXCR4", "IL6ST", "HES1", "DICER1")	0
GO_ANTIGEN_RECEPTOR_MEDIATED_SIGNALING_PATHWAY	0.660609	0.890099	0.197994	0.928859	12032	119	c("STOML2", "PSMB2", "PSMD13", "PSMC1", "PSMB8", "RNF31", "PSMD2", "UBA52", "PDE4B", "PSME4", "TRAF6", "PSME2", "PSMD6", "FYN", "UBC", "PSMC4", "PSMA4", "PSMB9", "PSMB7", "LCK", "PSMA7", "UBE2N", "PSMA2", "PSMC2")	0
GO_POSITIVE_REGULATION_OF_MITOTIC_CELL_CYCLE	0.154169	0.492021	0.286799	1.19276	3817	61	c("CDK1", "UBE2C", "INSR", "BIRC5", "PLRG1", "NUSAP1", "RANBP1", "VPS4B", "CUL4B", "CDK4")	0
GO_LYMPHOCYTE_COSTIMULATION	0.739204	0.927995	0.236865	0.834291	22765	29	c("LGALS1", "CD86", "FYN", "AKT1", "VAV1", "LCK", "MAPKAP1")	0
GO_COFACTOR_METABOLIC_PROCESS	0.121996	0.447145	0.244078	1.16603	2050	134	c("COQ7", "MTHFD2", "GALK1", "TYMS", "ALAS1", "DHFR", "CBR1", "GAPDH", "FASN", "COQ5", "HMBS", "IDH3B", "MTHFD1L", "PGK1", "PCBD2", "SLC25A16", "PPT1", "SLC25A38", "QDPR", "UROD", "COASY", "BLVRB", "EIF2AK1", "NDUFA9", "TKT", "CPOX", "PRDX5", "PDZD11", "LDHA", "MMS19", "ACOT2", "VCP", "IDH3G", "MDH2", "PANK3", "HSD17B12", "TALDO1", "SHMT2", "HAAO", "FAM96A", "ATIC", "PGLS", "ALDOA", "TSPO")	0
GO_REGULATION_OF_EPITHELIAL_CELL_MIGRATION	0.120369	0.445867	-0.362425	-1.27544	8949	55	c("HDAC9", "MAPK14", "APOE", "CLASP1", "THBS1", "PRKCE", "RHOB", "PRKD2", "CCR6", "ZC3H12A", "MAP2K5", "ETS1", "HDAC7", "CLASP2")	0
GO_CELL_DEATH	0.246302	0.603808	-0.242113	-1.08606	23560	463	c("MAPK14", "GSDMD", "TAOK2", "CD40", "MAP3K11", "DUSP22", "CASP8", "DYRK2", "IL12A", "UBE4B", "CXCR4", "XBP1", "PARP4", "RYBP", "CASP6", "POLB", "DAXX", "MAP2K4", "MAP2K7", "CARD6", "S100A9", "FOXO3", "TMEM173", "NOTCH2", "RNF216", "PPP1R13B", "ARHGEF6", "ALKBH7", "ZDHHC16", "RNF34", "NLE1", "THBS1", "BMF", "CSNK2A1", "TIAL1", "PRKCE", "APP", "ITPR1", "GRAMD4", "EP300", "PDCD7", "IRF3", "TMEM219…	0
GO_MACROMOLECULE_DEACYLATION	0.322831	0.676803	0.269176	1.06979	8585	49	c("MTA1", "HDAC8", "BRMS1", "HDAC3", "RBBP7", "LYPLA2", "SAP30", "HOPX", "SAP30L", "PPT1", "MORF4L2", "SIRT1")	0
GO_TRANSLATIONAL_INITIATION	0.00185453	0.029873	0.321111	1.52622	31	129	c("EIF2D", "DDX3Y", "UBA52", "EIF4H", "DENR", "EIF3D", "RPL14", "EIF2A", "EIF1B", "EIF2B5", "RPL31", "EIF4E2", "EIF4A1", "SSB", "RPL10", "RPS21", "RPLP2", "RPLP1", "RPL41", "RPL11", "EIF3C", "EIF1AD", "RPL36A", "EIF4G1", "EIF3H", "RPL21", "RPS29", "EIF3A", "EIF4E", "RPS2", "RPS27", "RPL7A", "RPL24", "EIF3I", "RPLP0", "RPL7", "RPL27A", "RPS19", "EIF3B", "RPL36", "RPL35", "PAIP1", "RPS6", "RPL18", …	0
GO_POSITIVE_REGULATION_OF_CELLULAR_PROTEIN_LOCALIZATION	0.962785	0.998957	-0.176947	-0.734351	82811	174	c("MAPK14", "CASP8", "RANBP3", "DLG1", "XBP1", "RBPMS", "HES1", "PLAGL2", "TMEM173", "PPP1R13B", "EDEM2", "BMF", "EP300", "PPP3CB", "PRKCD", "CDK5RAP3", "TRIM28", "SFN", "MYO1C", "MFF", "GPD1L", "NPEPPS", "JAK2", "ZC3H12A", "VAMP2", "USP36", "PINK1", "SORL1", "RUFY3", "OGT", "GSK3B", "BID", "WDR75", "DDX58", "PIK3R1", "GNL3L", "BCL2L11", "BAD", "CHERP", "ITGB1BP1", "TRIM8", "CSNK2A2", "NKAP", "PM…	0
GO_PLASMA_MEMBRANE_ORGANIZATION	0.71965	0.922212	-0.232737	-0.86349	55638	75	c("FCHO2", "CXCR4", "DLG1", "VAMP7", "PIP5K1A", "EFR3A", "ANXA2", "MYADM", "PLSCR1", "IKBKB", "CLIP1", "VAMP4")	0
GO_POSITIVE_REGULATION_OF_PROTEIN_CATABOLIC_PROCESS	0.358067	0.709392	0.207803	1.02978	4926	176	c("CDK1", "UBE2C", "FURIN", "USP5", "CDC23", "PSMB2", "OSBPL7", "PSMD13", "PSMC1", "PSMB8", "NEDD4", "ANAPC5", "SNF8", "PSMD2", "TRIB1", "UBA52", "PSME4", "PSME2", "PSMD6", "CUL4B", "ATG4B", "UBC", "PSMC4", "PSMA4", "AKT1", "PSMB9", "PSMB7", "GCLC", "ANAPC4", "VPS28", "UBE2E1", "GGA1", "PSMA7", "VCP", "MSN", "BUB3", "PSMA2", "PSMC2", "NDUFA13")	0
GO_RESPONSE_TO_TYPE_I_INTERFERON	0.353794	0.705893	-0.358397	-1.08231	24247	26	c("ADAR", "IRF4", "IRF3", "IFNAR2", "IRF2", "SAMHD1", "TRIM56", "IFNAR1", "IRF8", "IP6K2", "IFITM3", "IFITM2")	0
GO_MITOCHONDRIAL_RESPIRATORY_CHAIN_COMPLEX_ASSEMBLY	0.000343945	0.00738706	0.474682	1.91095	8	52	c("AIFM1", "NDUFV2", "NDUFB8", "NDUFA10", "NDUFB9", "NDUFB2", "NDUFV3", "NDUFS5", "SAMM50", "NDUFS7", "NDUFA1", "UQCR10", "NDUFC2", "NDUFA9", "NDUFA12", "CHCHD5", "NDUFS4", "NDUFA8", "NDUFB11", "NDUFA13", "NDUFS8", "ECSIT")	0
GO_CYTOKINE_MEDIATED_SIGNALING_PATHWAY	0.295226	0.645926	-0.266561	-1.08841	24932	151	c("CD40", "CXCR4", "IL6ST", "SOCS4", "IL10RA", "TRIM5", "RPS6KA5", "IRAK4", "CIITA", "FOXO3", "ADAR", "IRF4", "CSF2RB", "IRF3", "PRKCD", "IRAK2", "PSMD9", "IKBKB", "MAP3K14", "IFNAR2", "IL5RA", "SOCS7", "CCR7", "STAT6", "CAMK2G", "TRAF3", "ICAM1", "IRF2", "CCR6", "JAK2", "SAMHD1", "HCK", "TRAF2", "IFNAR1", "CXCR5", "IRF8", "IP6K2", "IFITM3", "AIM2", "STAT5B", "LTB", "PTK2B", "CAMK2D", "BAD", "IFI…	0
GO_NEGATIVE_REGULATION_OF_LOCOMOTION	0.0988582	0.400813	-0.336043	-1.27334	7765	86	c("WASL", "ABHD2", "PTGER4", "RABGEF1", "OSBPL8", "APOE", "TRIM5", "BCR", "SCAI", "CLASP1", "ST6GAL1", "THBS1", "MIA3", "RHOB", "MAP2K5", "CLASP2", "STAP1", "GSK3B", "PTPRJ", "ITGAV", "CORO1B", "IFITM3", "SEMA4B", "ITGB1BP1", "IFITM2", "TRIM8", "SEMA4D", "RNF41", "SMAD7", "VCL", "PTPN2", "EVL", "CORO1C", "SLC9A3R1", "SNX3", "NISCH", "STRAP", "KLF4")	0
GO_REGULATION_OF_CELLULAR_COMPONENT_SIZE	0.358877	0.709392	-0.261574	-1.05579	29943	137	c("WASL", "DLG1", "APOE", "TRPV2", "LATS1", "SWAP70", "WIPF1", "PRKCE", "EP300", "PRKCD", "VAV2", "MYADM", "ULK2", "CCR7", "EPS8", "CAPZA1", "ICAM1", "TWF2", "BCL11A", "HCK", "TSC1", "CLASP2", "RUFY3", "ANXA7", "VASP", "OGT", "GSK3B", "CORO1B", "RAB21", "HAX1", "IFRD1", "ABL1", "SSH1", "RASA1", "SEMA4B", "PTK2B", "ARPC2", "SEMA4D", "AKT1S1", "MTPN", "HIF1A", "DNM2", "ATP13A2", "EVL", "CREB1", "TR…	0
GO_MITOCHONDRIAL_TRANSPORT	0.847931	0.962145	0.185003	0.843518	16883	100	c("PMPCA", "DYNLL2", "STOML2", "SIVA1", "MRPL18", "TIMM17A", "ATP5G1", "STAT3", "TIMM50", "MTX1", "TOMM40", "SAMM50", "TIMM44", "ATP5G3", "ATP5J2", "VDAC1", "TOMM70A", "PPP3R1", "FIS1", "ATP5B", "TOMM7", "NDUFA13", "ATP5E", "ATP5H", "TSPO", "YWHAQ", "HSPA4", "YWHAZ", "TOMM20", "PSEN1", "CNP", "ATP5J", "TIMM17B")	0
GO_SULFUR_COMPOUND_BIOSYNTHETIC_PROCESS	0.471259	0.778659	-0.276708	-0.996916	35629	63	c("CHST3", "MGST2", "SLC35B2", "HAGH", "AGK", "B4GALT3", "ACSS1", "ELOVL5", "VANGL2", "CHST12", "APIP", "ACOT8")	0
GO_T_CELL_PROLIFERATION	0.572395	0.834101	0.292778	0.920165	19038	19	c("CD86", "CTPS", "RC3H1", "FYN")	0
GO_PROTEIN_TARGETING	0.999152	0.999624	-0.149939	-0.648466	90755	269	c("TAOK2", "PTTG1IP", "RABGEF1", "PEX13", "TRAM2", "PEX19", "ARNTL", "GNPTG", "PIP5K1A", "KPNA6", "GIPC1", "HES1", "ADAR", "ANXA2", "MYADM", "LONP2", "ZFAND6", "ATG4D", "TNPO2", "TRAM1", "NUP98", "AIP", "MYO1C", "NUP205", "MFF", "ATG3", "TRAK2", "TRIP11", "JAK2", "TRNT1")	0
GO_POSITIVE_REGULATION_OF_VIRAL_GENOME_REPLICATION	0.766887	0.94321	-0.272608	-0.791549	51780	22	c("VAPB", "TBC1D20", "ADAR", "DDB1", "RAD23A", "SRPK2", "PKN2")	0
GO_GLIAL_CELL_DEVELOPMENT	0.804204	0.949119	-0.251746	-0.773103	55481	28	c("S100A9", "SOX4", "SKI", "DICER1")	0
GO_MITOCHONDRIAL_TRANSLATION	4.69616e-05	0.00216719	0.477881	2.13133	0	88	c("MRPL39", "MRPS11", "MRPL27", "TARS2", "MRPL54", "MRPS18C", "MRPL42", "MRPS15", "MRPL28", "MRPS21", "MRPL12", "MRPL11", "MRPL18", "MRPL44", "MRPL48", "MTRF1L", "HARS", "MRPS10", "GFM1", "CHCHD1", "MRPL4", "MRPS31", "MRPL45", "MRPL21", "MRPL33", "MRPS18A", "MRPL19", "MRPL13", "DAP3", "MRPS35", "MRPS17", "MRPL30", "MRPS36", "MRPS6", "MRPL55", "TUFM", "RARS2", "MRPL20", "MRPL9", "MRPL40", "AURKAIP…	0
GO_STRIATED_MUSCLE_CELL_DIFFERENTIATION	0.907641	0.982659	-0.208471	-0.713222	66461	47	c("MAPK14", "SKI", "ARID1A", "MEF2A", "SIK1", "TSC1", "GSK3B", "BIN3", "ATG5", "CAMK2D", "PRKAR1A", "SPAG9", "MTPN", "MTOR", "CAST", "RARA", "AKAP13", "IFT20", "KDM6B", "AFG3L2", "PPP3CA", "MAML1", "TMOD3")	0
GO_SECOND_MESSENGER_MEDIATED_SIGNALING	0.143647	0.478959	-0.381056	-1.26257	10308	40	c("CXCR4", "APOE", "ITPR2", "MCTP2", "NFATC1", "MCU", "ITPR1", "PPP3CB", "RASD1", "DDAH2")	0
GO_CELL_CELL_SIGNALING	0.0686832	0.334848	-0.339855	-1.31113	5478	97	c("MBP", "NAAA", "ADRB2", "DLG1", "APOE", "GNAQ", "GIPC1", "S100A9", "HES1", "SLC12A6", "RAB11FIP2", "TOLLIP", "ATXN3", "GRAP", "AKAP9", "NUDT3", "KLF10", "SCRIB", "CAMK2G", "NAMPT", "VAMP2", "TSPAN32", "MAPK1", "ADAM10", "ZYX")	0
GO_LUNG_MORPHOGENESIS	0.416758	0.747241	-0.387536	-1.03903	27380	16	c("STK40", "VANGL2", "MAPK1", "HHEX")	0
GO_VASCULAR_ENDOTHELIAL_GROWTH_FACTOR_RECEPTOR_SIGNALING_PATHWAY	0.101737	0.409331	-0.400798	-1.321	7274	39	c("MAPK14", "PXN", "XBP1", "PIK3CA", "VAV2", "PRKD2", "CRK", "ITGAV", "CYBB", "PIK3R1", "ELMO1", "PTK2B")	0
GO_POSITIVE_REGULATION_OF_MAPK_CASCADE	0.101818	0.409331	-0.305927	-1.23691	8508	139	c("MAPK14", "TAOK2", "CD40", "MAP3K11", "ADRB2", "DUSP22", "MAP3K2", "CXCR4", "TRIM5", "DAXX", "MAP2K7", "RAPGEF1", "THBS1", "PRKCE", "VANGL2", "FGD2", "IRAK2", "MAP3K14", "MAP4K2", "CCR7", "TIMP2", "PRKD2", "PTPN22", "HMGCR", "ICAM1", "DVL2", "JAK2", "ZC3H12A", "MAP2K5", "TAOK3", "MAPK1", "TRAF2", "GADD45A", "CRK", "ATP6AP1", "DUSP6", "ABL1", "PKN1", "SDCBP", "MAP3K5", "CRKL", "PTK2B", "CAMK2D",…	0
GO_CARBOHYDRATE_DERIVATIVE_CATABOLIC_PROCESS	0.291918	0.644979	0.278588	1.0917	7884	46	c("FUCA2", "NT5C3", "ITPA", "NEIL1", "DUT", "PDE4B", "GUSB", "BGN", "HPSE", "HEXA")	0
GO_REGULATION_OF_MUSCLE_CONTRACTION	0.724222	0.923635	-0.273339	-0.825445	49635	26	c("ADRB2", "PTGER4")	0
GO_REGULATION_OF_EXOCYTOSIS	0.526848	0.811374	-0.275206	-0.962157	39000	53	c("RABGEF1", "VAMP7", "BCR", "CLASP1", "RALA", "TSG101", "VPS4A", "SDC4", "CD84", "VAMP2", "B4GALT1", "PDCD6IP", "CLASP2", "REST", "ATP6AP1", "RAB21", "SDCBP", "STXBP2", "STXBP3", "ATP13A2", "CHMP2A", "LRRK2", "PDPK1", "RAB5A", "AP1G1", "LYN")	0
GO_ANION_TRANSMEMBRANE_TRANSPORT	0.402517	0.736454	-0.314046	-1.04054	28886	40	c("ABCA1", "SLC35B2", "TTYH3", "SLC12A6", "SLC25A20", "SLC1A5", "CLCN4", "CPT1A", "CLCC1", "EMB", "SLC38A9", "LRRC8C", "SLC35B3", "SLC7A1", "SLC38A10", "SLC35B1", "SLC12A9", "SLC6A6")	0
GO_REGULATION_OF_BODY_FLUID_LEVELS	0.0862432	0.379343	-0.304826	-1.24725	7295	154	c("CD40", "ADRB2", "PTGER4", "XBP1", "APOE", "ACTN1", "ITPR2", "PIK3CA", "GNAQ", "S100A9", "PHF21A", "RAB11FIP2", "THBS1", "PRKCE", "ITPR1", "ANXA2", "PRKCD", "VAV2", "PLSCR1", "TEC", "SFN", "FLI1", "RHOB", "ITPK1", "CAPZA1", "NCOA1", "GNG2", "IRF2", "JAK2", "DGKE", "RCOR1", "NR1H2", "VAMP2", "TSPAN32", "JMJD1C", "MAPK1", "ITPR3", "ANXA7", "PRKCB", "AK3", "KDM1A", "MAFK", "HEG1", "HDAC1", "SH2B3")	0
GO_REGULATION_OF_HORMONE_LEVELS	0.0194023	0.175524	-0.362976	-1.42521	1572	110	c("HSD17B11", "PTGER4", "RFX3", "CLOCK", "CRY1", "VAMP7", "ITPR2", "ARNTL", "NCOA6", "RDH14", "PFKL", "ERO1LB", "SOX4", "MCU", "RAB11FIP2", "PRKCE", "ITPR1", "ARHGEF7", "PPP3CB", "SGPL1", "PSMD9", "RDH12", "HSD17B4", "TARDBP", "CAMK2G", "HMGCR", "ENSA", "SIN3A", "JAK2", "UCP2", "VAMP2", "CPT1A", "ITPR3", "ARNT", "BLK", "KDM1A", "REST")	0
GO_REGULATION_OF_DEFENSE_RESPONSE	0.0478797	0.278211	-0.287199	-1.25268	4399	300	c("MAPK14", "ADRB2", "CASP8", "PTGER4", "CHST3", "IL12A", "HSPA1B", "IL6ST", "RABGEF1", "CD93", "PEX13", "CLOCK", "VAMP7", "APOE", "TRIM5", "RPS6KA5", "DUSP10", "BCR", "IRAK4", "HSPA1A", "S100A9", "CREB3", "TNIP1", "CREBBP", "ADAR", "TMEM173", "IRF4", "UBE2D1", "CD180", "RNF216", "PUM2", "NFKBIL1", "PRKCE", "BTRC", "EP300", "IRF3", "PRKCD", "PUM1", "ACP5", "AP1M1", "CDK19", "UBQLN1", "IRAK2", "PS…	0
GO_NEGATIVE_REGULATION_OF_LIPID_BIOSYNTHETIC_PROCESS	0.50615	0.797002	-0.342095	-0.970846	33909	20	c("ACADVL", "APOE", "PIBF1", "NFKB1", "SIK1", "ORMDL1", "REST", "SCAP")	0
GO_VESICLE_TARGETING	0.714456	0.921679	-0.244266	-0.853985	52888	53	c("TBC1D20", "USO1", "CLASP1", "MAP4K2", "GBF1", "SCRIB", "PPP6R3", "CLASP2", "KLHL12", "TRAPPC5", "SEC24A", "LRMP", "GOSR2", "CUL3", "SEC22B", "TMED2", "GOLGA2", "PPP6R1", "SNAP23", "RAB1A", "SCFD1", "TMED10", "TRAPPC6B")	0
GO_REGULATION_OF_PROTEIN_EXPORT_FROM_NUCLEUS	0.379233	0.719818	-0.385973	-1.0674	25185	18	c("RANBP3", "SOX4", "UHMK1", "SFN")	0
GO_POSITIVE_REGULATION_OF_DNA_METABOLIC_PROCESS	0.00218755	0.0345371	0.353609	1.5906	44	93	c("CDK1", "ENDOG", "H2AFX", "RFC5", "TOP2A", "INSR", "RNF168", "TNFAIP1", "RFC4", "STOML2", "HMGB1", "PNKP", "RNF8", "TMEM161A", "ACD", "AURKB", "CLCF1", "SIRT1", "DDX39B", "AKT1", "SHC1")	0
GO_ESTABLISHMENT_OF_PROTEIN_LOCALIZATION_TO_ENDOPLASMIC_RETICULUM	0.0023139	0.0358204	0.345944	1.56542	46	96	c("SEC61G", "UBA52", "RPL14", "RPL31", "RPL10", "RPS21", "RPLP2", "SRP68", "RPLP1", "SSR3", "RPL41", "RPL11", "SRP72", "SRPR", "RPL36A", "RPL21", "RPS29", "RPS2", "RPS27", "RPL7A", "RPL24", "RPLP0", "RPL7", "SRP19", "RPL27A", "RPS19", "RPL36", "RPL35", "RPS6", "RPL18", "SPCS2", "RPL5", "RPSA", "RAB3GAP1", "RPS16", "RPL23A", "SRP9", "RPL18A", "RPS23", "RPS17", "RPL38", "RPL29", "RPL13", "RPL32", "…	0
GO_NEGATIVE_REGULATION_OF_ENDOCYTOSIS	0.828482	0.956997	-0.266663	-0.737453	55021	18	c("RABGEF1", "ANXA2", "NR1H2", "PICALM", "SDCBP", "ATXN2")	0
GO_REGULATION_OF_LYMPHOCYTE_APOPTOTIC_PROCESS	0.783164	0.945827	-0.268606	-0.77993	52879	22	c("TSC22D3", "NFKBID", "GIMAP8", "HIF1A", "DOCK8", "BAX", "LYN", "PTEN", "RIPK3", "CD274", "FOXP1")	0
GO_THYMUS_DEVELOPMENT	0.878489	0.975008	0.218577	0.723821	28325	23	c("ZBTB1", "MAP2K2", "SOD1", "PSMB9")	0
GO_HOMEOSTATIC_PROCESS	0.46508	0.775893	-0.224808	-1.00704	44396	451	c("CD40", "SMAD5", "ADRB2", "MTM1", "ACADVL", "SLC30A7", "PTGER4", "TEP1", "CXCR4", "XBP1", "VAPB", "NEDD4L", "CRY1", "XRCC5", "APOE", "ABCA1", "RC3H2", "ITPR2", "PIK3CA", "SGK3", "POLB", "TXNDC11", "TERF2IP", "RAP1GDS1", "TBC1D20", "DCLRE1C", "CRTC2", "LDB1", "HSPA1A", "S100A9", "FOXO3", "CREBBP", "FBXL5", "ADAR", "LDLRAP1", "TET2", "ATP6V0A2", "ERO1LB", "SWAP70", "SOX4", "GRINA", "ABL2", "MCU",…	0
GO_POSITIVE_REGULATION_OF_CYTOPLASMIC_TRANSPORT	0.98025	0.999624	-0.170713	-0.677781	80256	120	c("MAPK14", "RANBP3", "XBP1", "RBPMS", "TBC1D20", "HES1", "PLAGL2", "TMEM173", "EDEM2", "EP300", "PPP3CB", "PRKCD", "TRIM28", "SFN", "TOR1A", "NPEPPS", "JAK2", "ZC3H12A", "USP36", "PINK1", "SORL1")	0
GO_MORPHOGENESIS_OF_AN_EPITHELIUM	0.566513	0.831118	-0.241298	-0.951934	46116	114	c("DLG1", "KDM2B", "IPMK", "HES1", "SOX4", "RALA", "SKI", "BTRC", "VANGL2", "ARID1A", "TRIM28", "SUFU", "RHOB", "PRKD2", "SCRIB", "DVL2", "SDC4", "TOR1A", "GRSF1", "B4GALT1", "TSC1", "MYC", "VASP", "KDM6A", "HHEX", "PRKX", "RBPJ")	0
GO_OSTEOBLAST_DIFFERENTIATION	0.801978	0.947827	-0.230935	-0.798637	58962	50	c("SMAD5", "RDH14", "ADAR", "LIMD1", "RSL1D1", "HSD17B4")	0
GO_REGULATION_OF_STRIATED_MUSCLE_CELL_DIFFERENTIATION	0.370528	0.715531	-0.332517	-1.06508	26079	34	c("HDAC9", "MAPK14", "XBP1", "DAXX")	0
GO_DEFENSE_RESPONSE_TO_VIRUS	0.242194	0.601155	-0.319711	-1.14848	18266	62	c("CD40", "TRIM5", "LYST", "ADAR", "TMEM173", "IRF3", "SERINC5", "PLSCR1", "ITCH", "ZC3H12A", "SAMHD1", "BNIP3L", "TRIM56", "EXOSC4", "IFNAR1", "LSM14A", "DDX58", "IFITM3", "POLR3F", "POLR3C", "IFITM2", "PMAIP1")	0
GO_CELLULAR_PIGMENTATION	0.246122	0.603808	0.376276	1.16536	8266	18	c("VPS33A", "TRAPPC6A", "CD63", "DTNBP1")	0
GO_VACUOLAR_TRANSPORT	0.0658195	0.328895	-0.314022	-1.28013	5546	149	c("ADRB2", "MTM1", "CHMP1B", "SNX27", "VAMP7", "ABCA1", "TBC1D5", "DENND3", "TBC1D14", "GNPTG", "LYST", "AP3D1", "SURF4", "TBC1D17", "EPS15", "MGRN1", "SNX18", "TSG101", "NDFIP2", "VPS4A", "UBE2O", "AP1M1", "VPS18", "DOPEY2", "STAM2", "RHOB", "GBF1", "RAB12", "USP6NL", "AP4M1", "CHMP1A", "TBC1D10C", "TRAK1", "VPS53", "SORL1", "SDCCAG3", "VPS37A", "HOOK3", "DENND1B", "SNX5", "COMMD1", "TRAPPC8", "…	0
GO_NEGATIVE_REGULATION_OF_CELL_CELL_ADHESION	0.174423	0.523544	-0.360242	-1.22163	12682	45	c("ADRB2", "DUSP22", "DLG1", "NFKBID", "SWAP70", "PRKCD", "MYADM", "ITCH", "PTPN22", "JAK2", "MAP2K5", "LAX1", "CYLD", "DUSP3", "SCGB1A1", "ABL1", "PAG1", "PRKAR1A", "PTPN2", "FXYD5", "PTPN6", "KLF4", "MARCH7", "SERPINE2")	0
GO_ORGANIC_HYDROXY_COMPOUND_METABOLIC_PROCESS	0.518785	0.803106	-0.245723	-0.975589	42474	120	c("APOE", "ABCA1", "GCH1", "IPMK", "HAGH", "PLA2G16", "RDH14", "CEPT1", "LDLRAP1", "ACSS1", "SOAT1", "APP", "CHKA", "PNPLA8", "CYB5R3", "RDH12", "HSD17B4", "NUDT3", "ACOT8", "ITPK1", "PMVK", "SAMD8", "HMGCR", "AKR1B10", "ITPKB", "CPT1A", "SORL1")	0
GO_TELOMERE_MAINTENANCE_VIA_TELOMERE_LENGTHENING	0.470934	0.778659	-0.378579	-0.998161	30751	15	c("TERF2IP", "UPF1", "RFC1", "TERF1", "GAR1")	0
GO_REGULATION_OF_LIGASE_ACTIVITY	0.000248868	0.00569422	0.380936	1.73006	4	98	c("CDK1", "UBE2C", "LCMT1", "CDC23", "PSMB2", "PSMD13", "PSMC1", "PSMB8", "ANAPC5", "PSMD2", "UBA52", "PSME4", "UBE2S", "PSME2", "PSMD6", "UBC", "PSMC4", "PSMA4", "PSMB9", "PSMB7", "ANAPC4", "UBE2E1", "PSMA7", "UBE2N", "BUB3", "PSMA2", "PSMC2", "ANAPC7", "FBXW7", "BAG5", "XRCC4", "TFIP11", "PSMD11")	0
GO_REGULATION_OF_OXIDOREDUCTASE_ACTIVITY	0.429577	0.753578	-0.313938	-1.02324	30505	37	c("WASL", "APOE", "GCH1", "ABL2", "NFKB1", "DDAH2", "RFK", "OXA1L", "GSK3B", "ABL1", "PTK2B", "HIF1A", "CNR2", "DNM2", "ZDHHC21")	0
GO_REGULATION_OF_PROTEIN_INSERTION_INTO_MITOCHONDRIAL_MEMBRANE_INVOLVED_IN_APOPTOTIC_SIGNALING_PATHWAY	0.501622	0.796241	-0.335712	-0.97478	33869	22	c("CASP8", "PPP1R13B", "BMF", "SFN", "BID", "BCL2L11", "BAD", "PMAIP1", "NMT1", "YWHAB")	0
GO_TELOMERE_ORGANIZATION	0.108547	0.423033	0.309738	1.25638	2807	54	c("LIG1", "POLA1", "RFC5", "RFC4", "HIST1H4I", "PINX1", "POLA2", "XRCC6", "ACD", "RPA3", "PRIM1", "NOP10", "POLD2")	0
GO_IMMUNE_SYSTEM_DEVELOPMENT	0.141298	0.476457	-0.270112	-1.16563	12792	262	c("HDAC9", "MAPK14", "ATP11C", "SMAD5", "CASP8", "PTGER4", "PLCL2", "LIG3", "XRCC5", "ACTN1", "RC3H2", "POLB", "ZFP36L2", "DCLRE1C", "NCOA6", "HES1", "ITFG2", "ADAR", "IRF4", "NOTCH2", "TET2", "SWAP70", "SOX4", "BMI1", "ROGDI", "ARHGEF7", "SH3PXD2A", "EP300", "ANXA2", "LYL1", "PATZ1", "PPP3CB", "SGPL1", "ACP5", "SBDS", "HIPK1", "FLI1", "ZFP36L1", "CCR7", "STAT6", "TNFAIP3", "CTNNBL1", "CBFA2T3", …	0
GO_ALPHA_AMINO_ACID_CATABOLIC_PROCESS	0.0812331	0.367476	0.401283	1.37175	2555	26	c("GSTZ1", "PPAT", "DTD1", "OAT", "QDPR", "GCSH", "GOT2", "GOT1", "HAAO", "HIBADH")	0
GO_FC_GAMMA_RECEPTOR_SIGNALING_PATHWAY	0.172629	0.522747	-0.352348	-1.21851	12691	50	c("WASL", "PIK3CA", "WIPF1", "PRKCE", "PRKCD", "VAV2", "MYO1C", "HCK", "MAPK1", "IGKC", "CRK", "IGLC2", "PIK3R1", "ELMO1", "ABL1")	0
GO_RRNA_METABOLIC_PROCESS	0.0279807	0.216578	0.248186	1.25689	336	207	c("MRPS11", "SUV39H1", "DDX56", "C1D", "DDX27", "RPS27L", "LTV1", "FCF1", "POP4", "WDR36", "PELP1", "PA2G4", "WDR46", "UBA52", "NOL6", "MRTO4", "KRR1", "TFB2M", "LSM6", "SIRT1", "ISG20L2", "LAS1L", "DIEXF", "NAF1", "RRS1", "PIN4", "NOP10", "NPM3", "RRP36", "DIMT1", "RPL14", "FTSJ3", "ERI1", "DIS3", "DEDD2", "UTP15", "RPL31", "WBP11", "RPL10", "RPS21", "RPLP2", "PES1", "CSNK1E", "UTP18", "RPLP1", …	0
GO_NEUROTRANSMITTER_TRANSPORT	0.785413	0.947767	0.242222	0.79207	25510	22	c("STXBP1", "PPT1", "CPLX2", "PIP5K1C", "PDZD11", "LIN7C", "SNAP29", "PSEN1", "PARK7", "SYNJ1")	0
GO_PH_REDUCTION	0.692846	0.90905	0.271345	0.840382	23271	18	c("ATP6V1E1", "ATP6V1C1", "PPT1")	0
GO_MONOSACCHARIDE_CATABOLIC_PROCESS	0.362412	0.711396	0.34955	1.06335	12271	17	c("GALK1", "FUT8", "GAPDH", "PGK1")	0
GO_POSITIVE_REGULATION_OF_MRNA_METABOLIC_PROCESS	0.380791	0.721626	-0.332361	-1.05797	26737	33	c("ZFP36L2", "HSPA1A", "CNOT7", "ZFP36", "UPF1", "ZC3H12A", "PAF1", "CNOT8", "HNRNPR", "SF3B4", "ZC3HAV1")	0
GO_HORMONE_TRANSPORT	0.613075	0.861739	-0.333321	-0.893675	40278	16	c("RAB11FIP2", "CAMK2G", "STXBP3", "TMF1", "SNAP23", "RAB1A", "LYN", "EIF2AK3", "SMAD2", "MYO5A")	0
GO_PROTEIN_CATABOLIC_PROCESS	0.302349	0.653631	-0.242268	-1.06878	28239	352	c("PJA1", "CASP8", "UBA6", "UBE4B", "FBXL12", "USP19", "XBP1", "NEDD4L", "SEL1L", "USP42", "CLOCK", "SMURF2", "APOE", "USP45", "UBR2", "ARNTL", "MARCH6", "DENND3", "PTTG1", "USP4", "UBE4A", "FBXL5", "ANAPC10", "TBL1XR1", "UBE2D1", "RNF216", "EDEM2", "HECTD3", "UBE2G2", "WWP2", "RNF34", "TSG101", "VPS4A", "EDEM3", "DDB1", "USP1", "CBL", "BTRC", "RNF11", "HERC4", "ATXN3", "LONP2", "USP38", "UBQLN1"…	0
GO_INORGANIC_ANION_TRANSPORT	0.967349	0.998957	-0.201037	-0.577101	65001	21	c("TTYH3", "SLC12A6", "CLCN4", "CLCC1", "IP6K2")	0
GO_PROTEIN_IMPORT	0.945966	0.997567	-0.186148	-0.717137	75383	96	c("PTTG1IP", "PEX13", "APOE", "PEX19", "ARNTL", "KPNA6", "HES1", "ADAR", "LONP2", "LAMP2", "TNPO2", "NUP98", "NUP205", "JAK2", "MAPK1", "KPNB1", "CHCHD4", "NUP54", "PEX16", "TIMM9", "PIK3R1", "TXNIP", "KPNA4")	0
GO_REGULATION_OF_INTRACELLULAR_STEROID_HORMONE_RECEPTOR_SIGNALING_PATHWAY	0.171475	0.520761	-0.395969	-1.24294	11951	31	c("CLOCK", "CRY1", "PIAS2", "ARNTL", "EP300", "DDX17", "HDAC1", "PPP5C", "CNOT2", "PER1", "SMARCA4", "RNF14", "UFM1", "DDRGK1", "UFSP2", "DDX5", "FOXP1")	0
GO_REGULATION_OF_FIBROBLAST_MIGRATION	0.552772	0.823654	-0.355274	-0.936714	36095	15	c("THBS1", "PRKCE", "ARHGEF7", "SDC4", "ITGB1BP1", "CORO1C", "MTA2", "BAG4", "BRAF", "ARHGAP4", "RAC1")	0
GO_REGENERATION	0.0418284	0.263864	0.340658	1.39281	1066	56	c("CDK1", "MKI67", "NR4A3", "TYMS", "BCL9", "DHFR", "PPAT", "CCNA2", "EZH2", "HMBS", "CALU")	0
GO_EXTRINSIC_APOPTOTIC_SIGNALING_PATHWAY	0.295598	0.645926	-0.330613	-1.1167	21447	44	c("CASP8", "IL12A", "DAXX", "FOXO3", "HIPK1", "JAK2", "TRAF2", "DDX47", "GSK3B", "BID", "ITGAV", "CASP9", "PIK3R1", "CASP2", "BCL2L11", "BAD", "RNF41", "DDX3X")	0
GO_REGULATION_OF_TRANSLATIONAL_ELONGATION	0.542706	0.818663	0.316968	0.931109	18832	15	c("DTD1", "AARS", "YRDC", "LARS", "LARS2", "EIF5A", "USP16")	0
GO_CELL_MATRIX_ADHESION	0.116991	0.437158	-0.399393	-1.30177	8307	37	c("TAOK2", "ITGA6", "PXN", "ACTN1", "PIP5K1A")	0
GO_REGULATION_OF_TRANSFERASE_ACTIVITY	0.668417	0.893722	-0.209972	-0.937537	63524	427	c("MAPK14", "TAOK2", "DUSP16", "CD40", "KAT2B", "MAP3K11", "ADRB2", "DUSP22", "MAP3K2", "RGS14", "CXCR4", "DLG1", "VAPB", "CDK2", "SOCS4", "OSBPL8", "APOE", "DUSP10", "PIK3CA", "PIBF1", "DAXX", "GNAQ", "LDB1", "AMBRA1", "MAP2K7", "NEK7", "CCDC88A", "ANAPC10", "ADAR", "CNPPD1", "LATS1", "UBE2D1", "RAPGEF1", "ANKRD54", "BMI1", "PIK3IP1", "TSG101", "THBS1", "CCNT1", "APP", "BTRC", "PRPSAP1", "CCNL1"…	0
GO_TISSUE_HOMEOSTASIS	0.974476	0.999624	-0.18182	-0.619477	71127	46	c("ADRB2", "LDB1", "ACP5", "RDH12", "POC1B", "IGKC", "DRAM2", "TPP1", "VPS54", "PTK2B", "ANKRD11", "ERCC6", "PTPN11", "STRAP", "BAX", "P2RX4", "LPCAT1")	0
GO_ADAPTIVE_IMMUNE_RESPONSE_BASED_ON_SOMATIC_RECOMBINATION_OF_IMMUNE_RECEPTORS_BUILT_FROM_IMMUNOGLOBULIN_SUPERFAMILY_DOMAINS	0.807903	0.951602	0.206781	0.821811	21486	49	c("RNF168", "HMGB1", "MSH2", "FCER1G", "RNF8", "KDM5D", "TRAF6", "LEF1", "UNC13D", "GNL1", "ERCC1")	0
GO_CELL_CYCLE_ARREST	0.560877	0.827433	-0.256676	-0.948083	43163	73	c("SESN1", "KAT2B", "IL12A", "NOTCH2", "TSG101", "THBS1", "UHMK1", "TSC1", "MYC", "GADD45A", "STRADB", "STRADA", "ABL1", "HBP1", "DUSP1", "CUL3", "LAMTOR3", "RRAGA", "SKIL", "MTOR", "CDC123", "CAB39", "RASSF1")	0
GO_MODIFICATION_OF_MORPHOLOGY_OR_PHYSIOLOGY_OF_OTHER_ORGANISM	0.189242	0.540329	-0.357449	-1.20734	13730	44	c("CASP8", "VAPB", "APOE", "TBC1D20", "TNIP1", "EP300", "TARDBP", "ZC3H12A", "PABPN1", "KPNB1", "REST", "HDAC1", "ITGAV", "KPNA4", "CCNK", "BCL2L11", "BAD", "SMARCA4", "ZC3HAV1", "RRAGA", "TAF11", "KPNA3", "SP1")	0
GO_RIBOSOME_ASSEMBLY	0.211099	0.570687	0.302582	1.16074	5857	42	c("MRPS11", "RPS27L", "MRPL11", "MRTO4", "MDN1", "EIF2A", "NIP7", "RPL10", "MRPL20", "RPL11", "MRPS7", "C1QBP", "RPF1", "RPF2", "RPS27", "RPL24", "RPS19", "EIF6", "RPL5", "RPSA", "RPL23A")	0
GO_NEGATIVE_REGULATION_OF_ACTIN_FILAMENT_DEPOLYMERIZATION	0.515115	0.802072	-0.365895	-0.964717	33636	15	c("SWAP70", "EPS8", "CAPZA1", "TWF2")	0
GO_REGULATION_OF_CELL_JUNCTION_ASSEMBLY	0.179536	0.530376	-0.407662	-1.24153	12341	27	c("LDB1", "CLASP1", "RAPGEF1", "THBS1", "IKBKB", "MYO1C", "SDC4", "RAP1B", "DAPK3", "TSC1", "CLASP2", "PTPRJ")	0
GO_ARTERY_DEVELOPMENT	0.341318	0.696441	-0.373076	-1.09446	23126	23	c("PTGER4", "APOE", "HES1", "SOX4", "SUFU", "AP2B1")	0
GO_PROTEIN_DEALKYLATION	0.195085	0.549744	-0.4412	-1.23667	13019	19	c("PHF8", "KDM2B", "KDM3B", "PHF2", "JMJD1C", "KDM6A", "KDM1A", "KDM2A")	0
GO_NEGATIVE_REGULATION_OF_TYPE_I_INTERFERON_PRODUCTION	0.52565	0.810576	-0.326706	-0.958432	35616	23	c("RNF216", "IRF3", "ITCH", "TNFAIP3", "TRAF3", "CYLD", "DDX58", "REL", "TAX1BP1")	0
GO_POSTREPLICATION_REPAIR	0.0154821	0.157061	0.430303	1.5969	451	36	c("RFC5", "RFC4", "ZBTB1", "RAD18", "MSH2", "UBA52", "RPA3", "DTL", "UBA7", "UBC", "NSMCE1", "POLD2", "VCP", "UBE2N")	0
GO_SKELETAL_SYSTEM_DEVELOPMENT	0.125239	0.449366	-0.31005	-1.22458	10201	115	c("MAPK14", "SMAD5", "PTGER4", "DLG1", "GNAQ", "SOX4", "SKI", "NLE1", "USP1", "HSPB11", "EP300", "ANXA2", "SGPL1", "ACP5", "RAI1", "SBDS", "NFIB", "SUFU", "NIPBL", "TAPT1", "KLF10", "MGP", "FLI1", "RPS6KA3", "WDR5")	0
GO_ORGANOPHOSPHATE_METABOLIC_PROCESS	0.0271713	0.21308	0.220834	1.18803	167	370	c("TK1", "RRM2", "FIG4", "GALK1", "TYMS", "NT5C3", "UMPS", "PAICS", "AGPAT1", "ITPA", "PMPCB", "IDI1", "CD86", "DHFR", "NEIL1", "PPAT", "DCTPP1", "STOML2", "CTPS", "NDUFV2", "NDUFB8", "GAPDH", "COX6B1", "IMPAD1", "NDUFA10", "PNKP", "MSH2", "DUT", "IDH3B", "RRM1", "PGK1", "ALG5", "MTMR2", "NDUFB9", "ATP5G1", "NDUFB2", "PDE4B", "NME1", "NDUFV3", "KARS", "PGAP2", "NDUFS5", "HADHB", "PIK3R4", "DCK", …	0
GO_REGULATION_OF_HEART_CONTRACTION	0.396641	0.73349	-0.317375	-1.04604	28362	39	c("ADRB2", "ITPR2", "AHCYL1", "STIM1", "ITPR1", "MEF2A", "AKAP9", "GPD1L", "JAK2", "ZC3H12A", "ITPR3", "RGS2", "CELF2", "ATP2A3", "CAMK2D", "SMAD7")	0
GO_CELLULAR_AMINO_ACID_BIOSYNTHETIC_PROCESS	0.0307202	0.228518	0.41626	1.51335	914	33	c("MTHFD2", "PSAT1", "DHFR", "PSPH", "OAT", "MTHFD1L", "ASNSD1", "GOT2", "GOT1", "SHMT2", "ATIC", "PHGDH")	0
GO_ACTIVATION_OF_JUN_KINASE_ACTIVITY	0.0503024	0.284173	-0.542016	-1.47748	3326	17	c("MAP3K11", "MAP3K2", "DAXX", "MAP2K7", "MAP4K2")	0
GO_LONG_CHAIN_FATTY_ACID_METABOLIC_PROCESS	0.534612	0.816969	-0.354661	-0.95089	35123	16	c("ELOVL5", "PNPLA8", "HSD17B4", "ACOT8", "CPT1A")	0
GO_MONOVALENT_INORGANIC_CATION_TRANSPORT	0.158249	0.499691	0.251839	1.15216	3123	102	c("SLC35A4", "ATP6V1E1", "STOML2", "COX6B1", "SLC15A3", "ATP6V1C1", "FCER1G", "SLC24A5", "ATP5G1", "VPS4B", "SGK1", "KCNN4", "ATP5G3", "TRAPPC10", "UQCR10", "NDUFA9", "SLC9A7", "COX6A1", "ATP5J2", "COMMD9", "ATP5B", "COX6C", "NDUFA4", "COX7B", "ATP5E", "COX7A2", "UQCR11", "ATP5H", "SLC15A2", "SYK", "ATP1A1", "SLC20A2", "ANO6", "COX5B", "ATP6V0D1", "PSEN1", "COX5A", "PARK7", "ATP5J", "SLC34A2")	0
GO_NEURAL_TUBE_DEVELOPMENT	0.135064	0.467333	-0.354668	-1.25577	10098	57	c("KDM2B", "IPMK", "AMBRA1", "HES1", "SOX4", "RALA", "SKI", "VANGL2", "ARID1A", "SUFU", "ITPK1", "ZFP36L1", "FKBP8", "SCRIB", "DVL2", "SDC4", "TSC1", "VASP", "KDM6A")	0
GO_POLYSACCHARIDE_METABOLIC_PROCESS	0.528454	0.812797	-0.326033	-0.956457	35806	23	c("IL6ST", "STK40", "PHKB", "PHKG2")	0
GO_POSITIVE_REGULATION_OF_T_CELL_PROLIFERATION	0.580458	0.839692	-0.30277	-0.922083	39902	27	c("IL12A", "IL6ST", "HES1")	0
GO_CELL_ACTIVATION	0.130613	0.457914	-0.273062	-1.17552	11788	254	c("HDAC9", "CD40", "ATP11C", "CASP8", "SNX27", "PTGER4", "PLCL2", "DLG1", "CD93", "VAMP7", "ACTN1", "RC3H2", "ITPR2", "PIK3CA", "ZFP36L2", "DCLRE1C", "GNAQ", "ITFG2", "IRF4", "NOTCH2", "CD180", "SWAP70", "SOX4", "SLAMF7", "PRKCE", "PI4K2A", "TOLLIP", "ITPR1", "EP300", "LYL1", "PATZ1", "PPP3CB", "PRKCD", "VAV2", "IKZF3", "PLSCR1", "RHOB", "GBF1", "ZFP36L1", "CCR7", "STAT6", "PTPN22", "LY9", "MSH6"…	0
GO_NEGATIVE_REGULATION_OF_CELLULAR_PROTEIN_CATABOLIC_PROCESS	0.588299	0.842851	-0.28761	-0.921241	41407	34	c("MTM1", "USP19", "GIPC1", "CSNK2A1", "ANXA2", "N4BP1", "CDK5RAP3", "SUFU", "TERF1")	0
GO_RESPONSE_TO_AXON_INJURY	0.0569532	0.30039	0.477177	1.47787	1912	18	c("CDK1", "LGALS1", "DHFR", "CALU", "SOD1", "RANGAP1", "TXN2", "TSPO")	0
GO_REGULATION_OF_VACUOLE_ORGANIZATION	0.02994	0.228042	-0.503997	-1.522	2051	26	c("ADRB2", "MTM1", "RAB3GAP2", "TBC1D14", "AMBRA1", "MTMR3")	0
GO_CIRCADIAN_REGULATION_OF_GENE_EXPRESSION	0.595601	0.848723	-0.286167	-0.916619	41921	34	c("CLOCK", "CRY1", "ARNTL", "RAI1", "NAMPT", "BHLHE41", "OGT", "HDAC1", "ATF4")	0
GO_INTRACELLULAR_STEROID_HORMONE_RECEPTOR_SIGNALING_PATHWAY	0.231828	0.594294	-0.345743	-1.1678	16820	44	c("PMEPA1", "PIAS2", "DAXX", "NCOA6", "ARID1A", "MED13", "NCOA3", "NCOA1", "JAK2", "EGLN2", "MED14", "MED4", "PIAS1", "NCOA4", "TRIP4", "DNAJA1", "NR3C1", "SAFB", "FKBP4")	0
GO_REGULATION_OF_WNT_SIGNALING_PATHWAY	0.725493	0.923919	-0.218016	-0.879157	60458	136	c("MAPK14", "SMURF2", "APOE", "ARNTL", "FOXO3", "NFATC1", "LATS1", "RAPGEF1", "SOX4", "LIMD1", "SKI", "NLE1", "CSNK2A1", "BTRC", "VANGL2", "NLK", "PSMD9", "XIAP", "NFKB1", "RNF146", "DVL2", "ANKRD10", "DAPK3", "KLHL12", "SDHAF2", "HHEX", "GSK3B", "RBPJ", "HDAC1", "CYLD", "SCYL2", "PPP2CA", "ABL1")	0
GO_ANTIGEN_PROCESSING_AND_PRESENTATION_OF_PEPTIDE_ANTIGEN	0.000360008	0.00755501	0.378594	1.73909	6	105	c("CENPE", "KIF23", "KIF15", "RACGAP1", "DYNLL2", "DCTN5", "AP1S1", "PSMB2", "AP1B1", "PSMD13", "PSMC1", "PSMB8", "FCER1G", "PSMD2", "PSME4", "TRAF6", "PSME2", "PSMD6", "CD36", "TAP1", "PSMC4", "PSMA4", "PSMB9", "PSMB7", "NCF4", "AP2M1", "PSMA7", "CANX", "PSMA2", "PSMC2")	0
GO_REGULATION_OF_NERVOUS_SYSTEM_DEVELOPMENT	0.434226	0.755616	-0.239829	-1.0174	38418	215	c("KAT2B", "MBP", "RGS14", "CXCR4", "DLG1", "IL6ST", "NEDD4L", "VAMP7", "XRCC5", "APOE", "ARNTL", "DUSP10", "TRPV2", "MOB2", "HES1", "CCDC88A", "RAPGEF1", "FBXO38", "ABL2", "SKI", "APP", "TCF12", "EP300", "INPP5F", "VANGL2", "DICER1", "GDI1", "CDK5RAP3", "SUFU", "IKBKB", "ATF1", "ULK2", "ARHGEF2", "TIMP2", "NCOA1", "CAPRIN1", "DVL2", "TWF2", "BCL11A", "ZMYND8", "TGIF2", "SETX", "DGUOK", "SORL1", …	0
GO_INTRINSIC_APOPTOTIC_SIGNALING_PATHWAY_IN_RESPONSE_TO_DNA_DAMAGE	0.661227	0.890099	-0.266409	-0.878061	47282	39	c("DYRK2", "POLB", "EP300", "HIPK1", "SFN", "MSH6", "PPP2R5C", "TOPORS", "BAG6", "CASP9", "PIK3R1", "ABL1", "CASP2", "BCL2L11", "BAD", "PMAIP1")	0
GO_NUCLEOSIDE_PHOSPHATE_BIOSYNTHETIC_PROCESS	0.0680439	0.334467	0.292308	1.28003	1501	80	c("TK1", "RRM2", "TYMS", "UMPS", "PAICS", "DHFR", "PPAT", "STOML2", "CTPS", "DUT", "RRM1", "ATP5G1", "NME1", "KARS", "DCK", "COASY", "ATP5G3", "APRT", "ATP5J2", "ATP5B", "PANK3", "ATP5E", "HAAO", "ATIC", "ATP5H", "TBPL1", "ALDOA")	0
GO_CLEAVAGE_INVOLVED_IN_RRNA_PROCESSING	0.761173	0.94169	-0.289258	-0.788489	50343	17	c("ABT1", "EXOSC2", "BOP1", "NOB1", "NOL9")	0
GO_NEURON_PROJECTION_DEVELOPMENT	0.261457	0.617271	0.223542	1.07469	4295	139	c("NCDN", "NR4A3", "LST1", "STMN1", "SRGAP2", "MICALL1", "STXBP1", "CAMSAP2", "DHFR", "HMGB1", "DTNBP1", "NEDD4", "IMPACT", "WEE1", "TBCE", "CALU", "ATXN10", "CUL4B", "FYN", "SGK1")	0
GO_MALE_GAMETE_GENERATION	0.246612	0.603808	-0.282333	-1.12301	20232	122	c("ABHD2", "USP42", "CLOCK", "GMCL1", "SMARCA2", "UBR2", "ARNTL", "KDM2B", "LIMK2", "TBC1D20", "NR2C2", "PTTG1", "PARP11", "HSF1", "PATZ1", "HERC4", "STRBP", "SGPL1", "PUM1", "FAM50A", "HERC2", "SPATA2", "HERPUD2", "AGFG1", "BRD2", "XRN2", "PANK2", "SETX", "FNDC3A", "CELF1", "BAG6", "MYCBP", "TMBIM6", "TSNAX", "RGS2", "B4GALNT1", "PLEKHA1", "DNAJA1", "SCMH1", "DNMT3A", "BCL2L11", "SPAG9", "BAD")	0
GO_NEGATIVE_REGULATION_OF_RESPONSE_TO_OXIDATIVE_STRESS	0.153145	0.491594	0.412625	1.27794	5143	18	c("NR4A3", "SIRT1", "AKT1", "HSPH1", "HTRA2", "PSAP", "BAG5", "NONO", "TRAP1", "PARK7")	0
GO_ORGANELLE_TRANSPORT_ALONG_MICROTUBULE	0.24258	0.601155	0.32302	1.14706	7404	30	c("KIF23", "OPA1", "FYCO1", "DTNBP1", "UXT", "PEX14", "HTT", "AP3B1", "BICD2", "NDEL1")	0
GO_MITOTIC_SISTER_CHROMATID_SEGREGATION	0.000226586	0.00540181	0.49557	1.97854	5	50	c("CENPE", "KIF23", "NCAPD2", "CDCA8", "CDC23", "RACGAP1", "ZWINT", "CHMP5", "PINX1", "NDC80", "NUSAP1", "NCAPD3", "SMC2", "AURKB", "SMC3", "VPS4B")	0
GO_MICROTUBULE_NUCLEATION	0.575161	0.835359	-0.349119	-0.920486	37557	15	c("TUBGCP4", "NDE1", "CLASP1", "AKAP9")	0
GO_ESTABLISHMENT_OF_PROTEIN_LOCALIZATION_TO_ORGANELLE	0.796276	0.947827	0.176158	0.911529	7867	250	c("HIST1H1B", "NUP107", "PMPCA", "RUVBL2", "LRWD1", "PEX3", "NEDD4", "POLA2", "NUP88", "SEC61G", "TIMM17A", "SNF8", "UBA52", "PIH1D1", "RANBP1", "MCM3AP", "ACD", "STAT3", "TIMM50", "RAN", "MTX1", "RAE1", "PIK3R4", "PEX14", "TOMM40", "SAMM50", "TIMM44")	0
GO_REGULATION_OF_SEQUESTERING_OF_CALCIUM_ION	0.659435	0.889696	-0.273711	-0.876722	46414	34	c("ITPR2", "PRKCE", "ITPR1", "CCR7", "ITPR3", "ABL1", "PTK2B", "ATG5", "CAMK2D", "CHERP", "PTPN6", "BAX", "PDPK1", "LYN", "IBTK")	0
GO_XENOPHAGY	0.837539	0.959026	-0.236071	-0.756157	58950	34	c("CHST3", "CD93", "PEX13")	0
GO_MYD88_DEPENDENT_TOLL_LIKE_RECEPTOR_SIGNALING_PATHWAY	0.846195	0.962007	-0.267977	-0.718478	55594	16	c("IRAK4", "TNIP1", "IRAK2")	0
GO_REGULATION_OF_PROTEIN_POLYMERIZATION	0.372527	0.715531	-0.277413	-1.05291	29293	87	c("WASL", "TUBGCP4", "DLG1", "CLASP1", "LATS1", "WIPF1", "PRKCE", "PRKCD", "MYADM", "CLIP1", "CCR7", "EPS8", "TERF1", "CAPZA1", "ICAM1", "TWF2", "HCK", "PINK1", "CLASP2", "VASP", "CORO1B", "HAX1", "RGS2", "ABL1", "RASA1", "PTK2B", "ARPC2", "MTPN", "FKBP4", "EVL", "TRIOBP", "MTOR")	0
GO_KIDNEY_EPITHELIUM_DEVELOPMENT	0.0609079	0.313153	-0.488709	-1.43369	4126	23	c("SMAD5", "DLG1", "HES1", "PECAM1", "SDC4", "MYC", "MTSS1", "ACAT1", "SMAD7", "PTCH1", "RARA")	0
GO_POSITIVE_REGULATION_OF_RECEPTOR_MEDIATED_ENDOCYTOSIS	0.0903806	0.386142	-0.494027	-1.38474	6031	19	c("WASL", "NEDD4L", "TBC1D5", "LDLRAP1", "CBL", "ATAD1", "TOR1A", "RAB21", "SCYL2")	0
GO_POSITIVE_REGULATION_OF_STAT_CASCADE	0.032599	0.231988	-0.538291	-1.52764	2183	20	c("CD40", "PTGER4", "IL12A", "IL6ST", "PIBF1", "HES1")	0
GO_POSITIVE_REGULATION_OF_SUBSTRATE_ADHESION_DEPENDENT_CELL_SPREADING	0.72543	0.923919	-0.295193	-0.816352	48177	18	c("ARHGEF7", "MYADM", "ARPC2", "DNM2", "S100A10", "TRIOBP", "NET1", "BRAF", "LIMS1", "RAC1", "CALR")	0
GO_POSITIVE_REGULATION_OF_B_CELL_PROLIFERATION	0.330602	0.683216	-0.40684	-1.10901	21865	17	CD40	0
GO_POSITIVE_REGULATION_OF_ORGANELLE_ORGANIZATION	0.666496	0.892154	-0.213213	-0.927839	61036	291	c("KAT2B", "WASL", "ADRB2", "CASP8", "TUBGCP4", "SPAST", "DLG1", "XBP1", "DDHD2", "RAB3GAP2", "RPS6KA5", "DAXX", "PAN2", "AMBRA1", "MAP2K7", "SURF4", "HES1", "NEK7", "CLASP1", "ANAPC10", "PLAGL2", "RMND1", "PPP1R13B", "SWAP70", "WIPF1", "TSG101", "VPS4A", "BMF", "PRKCE", "EP300", "ANXA2", "DNM1L", "TRIM28", "SFN", "NIPBL", "SETDB1", "CLIP1", "RNF40", "CCR7", "MFF", "TERF1", "PRKD2", "MYB", "SIN3A…	0
GO_CELLULAR_RESPONSE_TO_ACID_CHEMICAL	0.36833	0.715531	-0.300601	-1.06076	27437	56	c("PTGER4", "XBP1", "ABCA1", "CPEB4", "UBR2", "ABL2", "PRKCE", "EP300", "SIPA1", "GNG2", "ZC3H12A", "TWF2", "CPT1A", "SETX", "OGT", "ZEB1", "SLC38A9", "DNMT3A", "PTK2B", "HIF1A", "LAMTOR3", "RRAGA", "CREB1", "RARA", "IPO5", "KLF4")	0
GO_PHAGOCYTOSIS_ENGULFMENT	0.358584	0.709392	-0.405118	-1.08617	23558	16	c("VAMP7", "ABCA1", "THBS1", "IGKC", "IGLC2", "ELMO1")	0
GO_CELLULAR_SENESCENCE	0.625582	0.867596	-0.325163	-0.886362	41375	17	c("MAPK14", "ARNTL", "PRKCD")	0
GO_ACTIN_FILAMENT_BASED_MOVEMENT	0.424422	0.749255	-0.351099	-1.02999	28757	23	c("WASL", "NEDD4L", "WIPF1", "GPD1L", "SUN2")	0
GO_POSITIVE_REGULATION_OF_EPITHELIAL_CELL_PROLIFERATION	0.63361	0.871039	0.234897	0.905896	17486	43	c("NR4A3", "HMGB2", "LAMC1", "NME1", "SIRT1", "AKT1")	0
GO_OVULATION_CYCLE	0.406972	0.740075	-0.338807	-1.04046	28076	28	c("ADRB2", "NCOA6", "FOXO3", "SGPL1", "NCOA1", "ICAM1", "ETS1", "STAT5B", "CASP2", "PLEKHA1")	0
GO_ADULT_LOCOMOTORY_BEHAVIOR	0.928124	0.990886	0.201146	0.673742	29660	24	c("TBCE", "ID2", "PPT1", "CSTB", "NR4A2", "HTRA2", "CNP", "PARK7")	0
GO_POSITIVE_REGULATION_OF_HOMEOSTATIC_PROCESS	0.870754	0.972038	-0.206396	-0.770773	67620	78	c("MAPK14", "PTGER4", "MAP2K7", "NCOA6", "FOXO3", "NEK7", "ANKRD54")	0
GO_REGULATION_OF_CELLULAR_COMPONENT_BIOGENESIS	0.0308899	0.228518	-0.289689	-1.27369	2870	335	c("WASL", "MTM1", "CHMP1B", "PTGER4", "PMEPA1", "TUBGCP4", "HSPA1B", "DLG1", "RAB3GAP2", "APOE", "NCLN", "TBC1D5", "TBC1D14", "TBC1D20", "PAN2", "LDB1", "HSPA1A", "AMBRA1", "MTMR3", "TBC1D17", "CLASP1", "RHOQ", "LATS1", "RAPGEF1", "SWAP70", "RALA", "WIPF1", "TSG101", "VPS4A", "THBS1", "DDB1", "BMF", "PRKCE", "EP300", "PRKCD", "DNM1L", "MYADM", "UBQLN1", "VPS18", "IKBKB", "CLIP1", "ERCC5", "CCR7",…	0
GO_IRON_ION_TRANSPORT	0.70281	0.916258	-0.285636	-0.837947	47620	23	c("ATP6V0A2", "PICALM", "ATP6AP1", "ATP6V0B", "TCIRG1", "CLTC", "ATP6V1G1", "DNM2", "SFXN1", "ATP6V1H", "ATP6V1D", "SLC25A37")	0
GO_POSITIVE_REGULATION_OF_NERVOUS_SYSTEM_DEVELOPMENT	0.164228	0.511123	-0.301042	-1.18762	13368	114	c("KAT2B", "RGS14", "CXCR4", "IL6ST", "NEDD4L", "VAMP7", "XRCC5", "APOE", "TRPV2", "MOB2", "HES1", "RAPGEF1", "FBXO38", "ABL2", "TCF12", "EP300", "DICER1", "IKBKB", "ATF1", "TIMP2", "NCOA1", "CAPRIN1", "TWF2", "BCL11A", "ZMYND8", "TGIF2", "SETX", "RUFY3", "CAMK1D", "GSK3B", "ZEB1", "CUX1")	0
GO_CELLULAR_RESPONSE_TO_OXYGEN_CONTAINING_COMPOUND	0.381916	0.721768	-0.238818	-1.03787	34908	286	c("HDAC9", "MAPK14", "CD40", "KAT2B", "PXN", "PTGER4", "IL12A", "XBP1", "CDK2", "ABCA1", "CPEB4", "UBR2", "ITPR2", "PIK3CA", "GNAQ", "PTPRA", "MAP2K7", "RHOQ", "RAPGEF1", "CD180", "ATP6V0A2", "SOX4", "PIK3C2A", "ABL2", "NFKBIL1", "AHCYL1", "RAB11FIP2", "PRKCE", "APP", "EP300", "IRF3", "SIPA1", "PRKCD", "CDK19", "IRAK2", "AKAP9", "AP3S1", "NCOA3", "KLF10", "NFKB1", "RHOB", "ARHGEF2", "SOCS7", "UPF…	0
GO_CELLULAR_KETONE_METABOLIC_PROCESS	0.276377	0.63446	0.345225	1.12889	8976	22	c("COQ7", "OXCT1", "CBR1", "COQ5", "NDUFA9", "SCP2", "GOT2")	0
GO_WNT_SIGNALING_PATHWAY_CALCIUM_MODULATING_PATHWAY	0.638189	0.87389	-0.326784	-0.876147	41928	16	c("NFATC1", "PPP3CB", "NLK", "GNG2")	0
GO_EPIDERMAL_GROWTH_FACTOR_RECEPTOR_SIGNALING_PATHWAY	0.0336607	0.236021	-0.498846	-1.50645	2306	26	c("PXN", "RPS6KA5", "PIK3CA", "EPS15", "PIK3C2A", "CBL", "EPS8", "PIK3R1", "ABL1", "PAG1", "PTK2B", "RASSF2", "PTPN11", "NRAS", "PDPK1")	0
GO_REGULATION_OF_IMMUNE_RESPONSE	0.0736058	0.346452	-0.272078	-1.20359	6898	366	c("CD40", "WASL", "DUSP22", "CASP8", "IL12A", "PLCL2", "HSPA1B", "XBP1", "IL6ST", "RABGEF1", "VAMP7", "TRIM5", "RPS6KA5", "DUSP10", "BCR", "PIK3CA", "IRAK4", "MAP2K4", "HSPA1A", "MAP2K7", "CD200", "TNIP1", "NFATC1", "CREBBP", "ADAR", "TMEM173", "IRF4", "UBE2D1", "CD180", "PUM2", "NFKBIL1", "WIPF1", "SLAMF7", "PRKCE", "BTRC", "EP300", "IRF3", "PPP3CB", "PRKCD", "VAV2", "PUM1", "UBQLN1", "IRAK2", "…	0
GO_THIOESTER_METABOLIC_PROCESS	0.215578	0.574395	-0.381319	-1.19696	15025	31	c("AGK", "ACSS1", "ELOVL5", "FAR1", "HSD17B4", "ACOT8", "KYNU", "PMVK", "ACOT13")	0
GO_NEGATIVE_REGULATION_OF_CELLULAR_AMIDE_METABOLIC_PROCESS	0.128629	0.454297	-0.328102	-1.23873	10075	84	c("APOE", "CPEB4", "ADAR", "LIMD1", "PAIP2B", "METTL3", "DICER1", "PUM1", "CNOT7", "CNOT3", "ZC3H12D", "RNF139", "ZFP36", "UPF1", "TIA1", "CAPRIN1", "PURA", "DAPK3", "ZC3H12A", "CNOT6", "SORL1", "CNOT6L", "TSC1", "CELF1", "ZCCHC11", "ATF4", "CNOT2", "UNK", "CNOT8", "EIF2S1", "HNRNPR")	0
GO_LEUKOCYTE_DIFFERENTIATION	0.0750859	0.348811	-0.314221	-1.27045	6274	139	c("HDAC9", "MAPK14", "ATP11C", "CASP8", "PTGER4", "PLCL2", "RC3H2", "ZFP36L2", "DCLRE1C", "ITFG2", "IRF4", "NOTCH2", "SOX4", "SH3PXD2A", "EP300", "ANXA2", "LYL1", "PATZ1", "PPP3CB", "ACP5", "ZFP36L1", "CCR7", "STAT6", "CBFA2T3", "PTPN22", "LY9", "TPD52", "ITPKB", "CEBPG", "PIK3CD", "TSC1", "CARD11", "KDM1A", "HHEX", "RBPJ", "POU2F2", "PIK3R1", "ABL1", "STAT5B", "CHD7", "PTK2B", "ATG5", "AZI2", "N…	0
GO_MORPHOGENESIS_OF_EMBRYONIC_EPITHELIUM	0.142934	0.477917	-0.372573	-1.25842	10370	44	c("KDM2B", "IPMK", "SOX4", "RALA", "SKI", "VANGL2", "ARID1A", "SUFU", "SCRIB", "DVL2", "SDC4", "GRSF1", "TSC1", "VASP", "KDM6A", "HHEX")	0
GO_ACTIN_POLYMERIZATION_OR_DEPOLYMERIZATION	0.505627	0.797002	-0.3422	-0.971143	33874	20	c("WASL", "COBLL1", "WIPF1", "JAK2", "VASP")	0
GO_PROTEIN_MODIFICATION_BY_SMALL_PROTEIN_REMOVAL	0.00689396	0.088839	-0.420907	-1.56163	532	75	c("SENP5", "USP19", "USP42", "USP45", "USP53", "USP4", "JOSD2", "SENP3", "USP1", "COPS4", "ATXN3", "UIMC1", "USP38", "TRRAP", "USP47", "TNFAIP3", "OTUD7B", "TOR1A", "USP22", "ZC3H12A", "OTUD1", "USP36", "USP9X", "YOD1", "COPS7A", "JOSD1", "COPS2", "CYLD", "UCHL3", "USP8", "OTUD4")	0
GO_REGULATION_OF_NITRIC_OXIDE_BIOSYNTHETIC_PROCESS	0.924757	0.989507	-0.225926	-0.648548	62139	21	c("ACP5", "DDAH2", "ICAM1", "JAK2", "ZC3H12A", "PTK2B", "DNM2", "MTOR", "KLF4", "MAPK9", "P2RX4")	0
GO_TRANSLATIONAL_TERMINATION	4.58568e-05	0.00216719	0.476184	2.10136	0	83	c("MRPL39", "MRPS11", "MRPL27", "MRPL54", "MRPS18C", "MRPL42", "MRPS15", "MRPL28", "MRPS21", "MRPL12", "MRPL11", "MRPL18", "MRPL44", "MRPL48", "MTRF1L", "MRPS10", "CHCHD1", "MRPL4", "MRPS31", "MRPL45", "MRPL21", "MRPL33", "MRPS18A", "MRPL19", "MRPL13", "DAP3", "APEH", "ETF1", "MRPS35", "MRPS17", "MRPL30", "MRPS36", "MRPS6", "MRPL55", "MRPL20", "MRPL9", "MRPL40", "AURKAIP1", "MRPL10", "MRPL22", "M…	0
GO_REGULATION_OF_INNATE_IMMUNE_RESPONSE	0.189198	0.540329	-0.273937	-1.14724	16477	189	c("CASP8", "IL12A", "HSPA1B", "TRIM5", "RPS6KA5", "DUSP10", "IRAK4", "HSPA1A", "TNIP1", "CREBBP", "ADAR", "TMEM173", "IRF4", "UBE2D1", "CD180", "PUM2", "NFKBIL1", "PRKCE", "BTRC", "EP300", "IRF3", "PRKCD", "PUM1", "UBQLN1", "IRAK2", "PSMD9", "PLSCR1", "XIAP", "ITCH", "IKBKB", "IFNAR2", "NFKB1", "TNFAIP3", "RPS6KA3", "ICAM2", "PTPN22", "TRAF3", "SIN3A", "JAK2", "UBE2K", "NR1H2", "SAMHD1", "HCK")	0
GO_REGULATION_OF_DNA_REPAIR	0.246455	0.603808	0.310008	1.13574	7298	34	c("H2AFX", "RNF168", "HMGB1", "RNF8", "TMEM161A", "SIRT1", "RNF169", "UBE2N", "HELB")	0
GO_REGULATION_OF_MEMBRANE_LIPID_DISTRIBUTION	0.324028	0.676803	-0.423774	-1.11732	21158	15	c("ATP11C", "ABCA1", "PRKCD", "PLSCR1", "ATP9B", "ATP8B2", "TMEM30A", "ATP8A1", "TRIAP1", "ATP11B")	0
GO_LEUKOCYTE_MEDIATED_IMMUNITY	0.634646	0.871039	0.220422	0.916708	15716	61	c("MILR1", "NR4A3", "RNF168", "MSH2", "FCER1G", "RNF8", "TUBB4B", "KDM5D", "CPLX2")	0
GO_ORGANOPHOSPHATE_BIOSYNTHETIC_PROCESS	0.294982	0.645926	-0.25874	-1.08417	25699	190	c("MTM1", "PANK4", "PPCDC", "PGAP1", "DDHD2", "PISD", "PIK3CA", "GCH1", "MTMR1", "SLC35B2", "PIGM", "CTPS2", "IPMK", "PIP5K1A", "UCKL1", "PLA2G16", "MTMR3", "CEPT1", "ATP6V0A2", "PIK3C2A", "PRPS1", "PI4K2A", "UCK2", "PRPSAP1", "INPP5F", "SERINC5", "CHKA", "NADK", "RRM2B", "ADSSL1", "FAR1", "ARF3", "PLSCR1", "KYNU", "GMPS", "PMVK", "SAMD8", "GPD1L", "MOCS2", "GNPAT", "NAMPT", "DDHD1", "DGKE", "RFK…	0
GO_PROTEIN_LOCALIZATION_TO_CELL_PERIPHERY	0.588083	0.842851	-0.26028	-0.929564	44107	60	c("FCHO2", "DLG1", "VAMP7", "PIP5K1A", "EFR3A", "ANXA2", "MYADM", "IKBKB", "CLIP1", "VAMP4")	0
GO_REGULATION_OF_MUSCLE_TISSUE_DEVELOPMENT	0.0692041	0.336699	-0.433269	-1.3878	4870	34	c("HDAC9", "MAPK14", "ADRB2", "MTM1", "TSC22D3", "USP19", "ARNTL", "LUC7L")	0
GO_ORGANIC_ACID_BIOSYNTHETIC_PROCESS	0.297301	0.648655	0.250073	1.07646	6850	73	c("MTHFD2", "PSAT1", "DHFR", "SLC35D1", "CBR1", "PSPH", "FASN", "OAT", "MTHFD1L", "UGP2", "PRKAG1", "BGN", "ASNSD1", "SCP2", "GOT2", "HSD17B12", "GOT1", "SHMT2", "HAAO", "ALDH9A1", "ATIC", "PHGDH", "SYK", "GSTO1")	0
GO_REGULATION_OF_LEUKOCYTE_MIGRATION	0.0114988	0.12992	-0.485878	-1.59299	819	38	c("WASL", "PTGER4", "IL12A", "RABGEF1", "BCR", "CREB3", "SWAP70", "THBS1", "MIA3", "CCR7", "ICAM1", "CCR6", "ADAM10", "STAP1", "CAMK1D")	0
GO_REGULATION_OF_CELLULAR_RESPONSE_TO_HEAT	0.877881	0.97493	-0.21241	-0.749554	65395	56	c("HSPA1B", "HSPA1A", "CREBBP", "EP300", "HSF1", "NUP98", "NUP205", "CAMK2G", "MAPK1", "ATR", "HSBP1", "GSK3B", "NUP54", "RPA2")	0
GO_ENDOTHELIAL_CELL_DIFFERENTIATION	0.0580416	0.304113	-0.474139	-1.43183	3977	26	c("VEZF1", "RAPGEF1", "MYADM", "S1PR1", "ICAM1", "RAP1B", "PPP1R16B", "RBPJ", "HEG1")	0
GO_NEGATIVE_REGULATION_OF_CELLULAR_PROTEIN_LOCALIZATION	0.0279408	0.216578	-0.399299	-1.44638	2118	65	c("DYRK2", "NEDD4L", "CREB3", "RHOQ", "SOX4", "UBE2G2", "NFKBIL1", "NFKBIE", "GDI1", "SUFU", "TERF1", "OTUD7B", "SIN3A", "ZC3H12A", "TBC1D10C", "YOD1", "OGT", "GSK3B", "COMMD1", "GOPC", "CYLD", "CCDC22", "LZTFL1", "ITGB1BP1", "UBAC2", "NFKBIA", "CLTC", "OS9", "MTOR", "SLC9A3R1", "EMD", "PPFIA1", "LRRK2")	0
GO_PHOSPHATIDYLINOSITOL_3_PHOSPHATE_BIOSYNTHETIC_PROCESS	0.875967	0.974023	0.231481	0.704177	29661	17	c("FIG4", "PIK3R4", "PIK3C2B")	0
GO_POSITIVE_REGULATION_OF_TRANSMEMBRANE_TRANSPORT	0.990565	0.999624	0.156112	0.554364	30237	30	c("GLRX", "CALM3", "CALM2", "HTT", "SUMO1", "SRI", "GSTO1", "ANO6")	0
GO_POSITIVE_REGULATION_OF_CARBOHYDRATE_METABOLIC_PROCESS	0.364267	0.711813	-0.366658	-1.07563	24681	23	c("KAT2B", "PTGER4", "DYRK2", "PHKG2", "PRKCE", "NFKB1", "WDR5")	0
GO_WNT_SIGNALING_PATHWAY	0.997855	0.999624	-0.152666	-0.629001	85112	163	c("SMURF2", "CCDC88C", "LDB1", "NFATC1", "TBL1XR1", "SOX4", "LRRFIP2", "DDB1", "CSNK2A1", "BTRC", "VANGL2", "PIAS4", "PPP3CB", "NLK", "PSMD9", "XIAP", "AP2B1", "RNF146", "DVL2", "GNG2", "MYC", "KLHL12", "KDM6A", "HHEX", "GSK3B", "PAF1", "CYLD", "BCL9L", "VPS26A", "AP2A1", "SCYL2", "HBP1", "CSNK1G3", "RGS19", "CSNK2A2", "CSNK1G2", "MARK2", "FRAT2", "TNRC6A", "TMEM64", "CUL3", "DDX3X", "CLTC")	0
GO_REGULATION_OF_NEUROTRANSMITTER_LEVELS	0.912198	0.984464	-0.213731	-0.692783	64589	36	c("NAAA", "PTGER4")	0
GO_POSITIVE_REGULATION_OF_STRESS_ACTIVATED_PROTEIN_KINASE_SIGNALING_CASCADE	0.0392307	0.256236	-0.405244	-1.42612	2916	55	c("TAOK2", "MAP3K11", "DUSP22", "MAP3K2", "DAXX", "MAP2K7", "VANGL2", "FGD2", "MAP4K2", "CCR7", "HMGCR", "DVL2", "ZC3H12A", "TAOK3", "TRAF2", "GADD45A", "PKN1", "SDCBP", "MAP3K5", "PTK2B", "SPAG9")	0
GO_REGULATION_OF_CELLULAR_AMINE_METABOLIC_PROCESS	0.00111646	0.0201166	0.443089	1.79119	28	53	c("PSMB2", "PSMD13", "PSMC1", "PSMB8", "PSMD2", "PSME4", "PSME2", "PSMD6", "PSMC4", "PSMA4", "PSMB9", "PSMB7", "PSMA7", "PSMA2", "PSMC2", "NR4A2", "ODC1", "PSMD11", "OAZ2", "PARK7", "PSMF1", "OAZ1", "PSMD4")	0
GO_POSITIVE_REGULATION_OF_LIPID_TRANSPORT	0.281191	0.637534	-0.423105	-1.15334	18597	17	c("APOE", "ABCA1", "PRKCD", "NR1H2", "ABCG1", "NFKBIA", "PTCH1", "ATP8A1", "TRIAP1", "MAPK9", "TMF1", "P2RX4")	0
GO_SINGLE_ORGANISM_MEMBRANE_BUDDING	0.587036	0.842624	-0.268621	-0.925736	43091	49	c("VAPB", "TBC1D20", "USO1", "GBF1", "MYO18A", "PPP6R3", "KLHL12", "TRAPPC5", "SEC24A", "GOSR2", "CUL3", "SEC22B", "TMED2", "GOLGA2", "ATP8A1", "SNX3", "GOLPH3", "PPP6R1", "VAPA", "RAB1A", "SCFD1", "TMED10", "TRAPPC6B")	0
GO_NEGATIVE_REGULATION_OF_MAPK_CASCADE	0.0172485	0.166964	-0.400134	-1.48136	1329	74	c("DUSP16", "DUSP22", "RGS14", "DLG1", "APOE", "DUSP10", "TNIP1", "RAPGEF1", "PRKCD", "CDK5RAP3", "ITCH", "PTPN22", "HMGCR", "IGF1R", "PINK1", "TBC1D10C", "TAOK3", "DUSP2", "SORL1", "VRK3", "MYC", "AIDA", "GSK3B", "PTPRJ", "LAX1", "DUSP3", "DUSP6", "RGS2", "PPP2CA", "ABL1", "DNAJA1", "ITGB1BP1", "DUSP1", "PER1")	0
GO_NEGATIVE_REGULATION_OF_NERVOUS_SYSTEM_DEVELOPMENT	0.654977	0.885686	-0.238015	-0.901892	51452	86	c("MBP", "APOE", "DUSP10", "HES1", "SKI", "APP", "INPP5F", "DICER1", "GDI1", "SUFU", "ULK2", "ARHGEF2", "BCL11A", "DGUOK", "SORL1", "RUFY3", "HOOK3", "STAP1", "GSK3B", "REST", "PLK2", "ASAP1", "IFRD1", "HMG20A", "KATNA1", "SEMA4B")	0
GO_RNA_METHYLATION	0.232046	0.594294	-0.406366	-1.19212	15722	23	c("ALKBH8", "MEPCE", "WTAP", "METTL3", "TRMT2A", "TGS1", "TRMT1L")	0
GO_NEGATIVE_REGULATION_OF_CATION_TRANSMEMBRANE_TRANSPORT	0.847093	0.962111	-0.260625	-0.720754	56257	18	c("NEDD4L", "PRKCE", "UBQLN1")	0
GO_REGULATION_OF_PHOSPHOLIPID_METABOLIC_PROCESS	0.186123	0.540329	-0.451924	-1.24979	12360	18	c("XBP1", "AMBRA1", "PIK3IP1", "PRKCD", "VAV2", "CCR7")	0
GO_NEGATIVE_REGULATION_OF_CYTOPLASMIC_TRANSPORT	0.515526	0.802072	-0.271791	-0.970675	38665	60	c("DYRK2", "CREB3", "SOX4", "UBE2G2", "NFKBIL1", "NFKBIE", "SUFU", "ZC3H12A", "TBC1D10C", "YOD1", "GSK3B", "GOPC", "CYLD", "SNX12", "CCDC22", "UBAC2", "NFKBIA", "OS9", "MTOR", "SLC9A3R1", "EMD", "SNX3")	0
GO_MICROTUBULE_BASED_PROCESS	0.000247341	0.00569422	0.314178	1.58744	2	204	c("CDK1", "CENPE", "TACC3", "KIF23", "STMN1", "PLK4", "IFT27", "TUBA1B", "SRGAP2", "KIF15", "BIRC5", "RACGAP1", "IFT46", "CETN2", "PPP2R3C", "OPA1", "TUBG1", "DYNLL2", "CAMSAP2", "FYCO1", "HAUS7", "MAP7", "SLC16A1", "TUBGCP2", "HDAC3", "GAPDH", "DTNBP1", "UXT", "NDC80", "WEE1", "TBCE", "NUSAP1", "TUBB4B", "RANBP1", "SOD1", "TUBB2B", "HAUS6", "RAN", "AURKB", "SMC3", "PEX14", "CENPA", "VPS4B", "SGK…	0
GO_CALCIUM_MEDIATED_SIGNALING	0.205897	0.56375	-0.406524	-1.21635	14063	25	c("CXCR4", "MCTP2", "NFATC1", "MCU", "PPP3CB")	0
GO_NEGATIVE_REGULATION_OF_SEQUENCE_SPECIFIC_DNA_BINDING_TRANSCRIPTION_FACTOR_ACTIVITY	0.280718	0.637534	-0.310466	-1.11854	21223	63	c("PIAS2", "NFKBID", "NFKBIL1", "WWP2", "BTRC", "PIAS4", "CDK5RAP3", "MED13", "IRAK2", "SUFU", "ITCH", "TNFAIP3", "SIK1", "TRAF3", "ZC3H12A", "CEBPG", "MAP2K5", "KDM1A", "COMMD1", "RNF2", "CYLD", "AIM2", "TAX1BP1", "PIM1", "SMAD7", "NFKBIA")	0
GO_NEGATIVE_REGULATION_OF_PROTEIN_CATABOLIC_PROCESS	0.701344	0.915665	-0.24295	-0.865236	52550	59	c("MTM1", "USP19", "BANP", "GIPC1", "UBE2G2", "CSNK2A1", "ANXA2", "N4BP1", "CDK5RAP3", "SUFU", "TIMP2", "TERF1", "CST3", "YOD1", "TLK2", "BAG6")	0
GO_CELLULAR_AMINO_ACID_METABOLIC_PROCESS	0.0145088	0.150387	0.288422	1.3726	248	130	c("MARS2", "MRPL39", "MTHFD2", "TARS2", "GSTZ1", "TYMS", "PSAT1", "DHFR", "PPAT", "CTPS", "AIMP2", "PSPH", "DTD1", "BPHL", "BCKDK", "PPA1", "OAT", "MTHFD1L", "EPRS", "KARS", "QDPR", "HARS")	0
GO_POSITIVE_REGULATION_OF_DNA_BINDING	0.201495	0.556621	0.362816	1.20147	6496	23	c("HMGB2", "PINX1", "HMGB1", "NME1", "ACD", "TRAF6", "CALM3", "CALM2", "PARP1")	0
GO_DORSAL_VENTRAL_PATTERN_FORMATION	0.58291	0.840194	-0.346885	-0.914594	38063	15	c("SUFU", "FKBP8", "AIDA", "DUSP6", "RGS19", "FBXL15", "IFT52", "SENP2", "PTCH1")	0
GO_AEROBIC_RESPIRATION	0.628467	0.868296	0.242111	0.90359	18217	37	c("PMPCB", "IDH3B", "UQCR10", "SDHB", "CHCHD5", "IDH3G", "MDH2", "IDH3A")	0
GO_CELLULAR_RESPONSE_TO_INSULIN_STIMULUS	0.319067	0.675694	-0.299986	-1.08991	24273	66	c("HDAC9", "KAT2B", "XBP1", "CDK2", "PIK3CA", "PTPRA", "RHOQ", "ATP6V0A2", "PIK3C2A", "AP3S1", "SOCS7", "NAMPT", "UCP2", "IGF1R", "VAMP2", "SRSF5", "OGT", "ATP6AP1", "ATP6V0B")	0
GO_REGULATION_OF_DNA_DAMAGE_RESPONSE_SIGNAL_TRANSDUCTION_BY_P53_CLASS_MEDIATOR	0.486616	0.788317	-0.373961	-0.985983	31775	15	c("PTTG1IP", "ATR", "KDM1A", "PMAIP1", "SENP2", "DYRK1A", "MDM2", "DDX5")	0
GO_POSITIVE_REGULATION_OF_CELLULAR_COMPONENT_ORGANIZATION	0.742483	0.931023	-0.203199	-0.913517	71261	482	c("MAPK14", "KAT2B", "WASL", "ADRB2", "CASP8", "TUBGCP4", "SPAST", "DLG1", "XBP1", "NEDD4L", "DDHD2", "VAMP7", "RAB3GAP2", "APOE", "TBC1D5", "RPS6KA5", "TRPV2", "BCR", "MOB2", "DAXX", "PAN2", "AMBRA1", "MAP2K7", "SURF4", "HES1", "NEK7", "CLASP1", "ANAPC10", "RHOQ", "LDLRAP1", "PLAGL2", "RMND1", "RAPGEF1", "PPP1R13B", "SWAP70", "FBXO38", "ABL2", "RALA", "WIPF1", "TSG101", "VPS4A", "DDB1", "BMF", "…	0
GO_RESPONSE_TO_INTERFERON_BETA	0.437779	0.757621	-0.388084	-1.02322	28586	15	c("TMEM173", "UBE2G2", "PLSCR1", "UBE2K", "IFITM3", "AIM2", "IFITM2")	0
GO_FOREBRAIN_DEVELOPMENT	0.762861	0.942311	-0.220291	-0.847252	60696	95	c("UBA6", "XAB2", "PGAP1", "CXCR4", "PEX13", "NDE1", "KDM2B", "GNAQ", "HES1", "SKI", "APP", "ARID1A", "AGTPBP1", "NFIB", "SOCS7", "NCOA1", "ETS1", "TSC1", "HOOK3", "OGT", "KDM1A", "HHEX", "GSK3B", "RBPJ")	0
GO_ACTIVATION_OF_CYSTEINE_TYPE_ENDOPEPTIDASE_ACTIVITY	0.716113	0.921955	0.223274	0.865793	19652	44	c("AIFM1", "RPS27L", "TRADD", "SENP1", "APAF1", "ANP32B", "PYCARD", "MTCH1", "LCK", "VCP")	0
GO_CARBOHYDRATE_DERIVATIVE_METABOLIC_PROCESS	0.0290802	0.222917	0.220376	1.1859	177	372	c("TK1", "RRM2", "MKI67", "DPY19L1", "FUCA2", "GALK1", "TYMS", "NT5C3", "UMPS", "PAICS", "ITPA", "PMPCB", "COG3", "PMM1", "NEIL1", "SLC35D1", "PPAT", "CFP", "GALNT7", "STOML2", "CTPS", "NDUFV2", "FUT8", "NDUFB8", "UBE2J1", "LMAN1", "GAPDH", "COX6B1", "PHLDA1", "DDOST", "TMEM115", "IMPAD1", "NDUFA10", "MSH2", "DUT", "RRM1", "PGK1", "ALG5", "NDUFB9", "ATP5G1", "NDUFB2", "PDE4B", "NME1", "NDUFV3", "…	0
GO_NAD_METABOLIC_PROCESS	0.885032	0.976269	-0.234274	-0.700967	60452	25	c("PFKL", "NADK", "PFKP", "KYNU", "GPD1L", "NAMPT")	0
GO_SOMATIC_DIVERSIFICATION_OF_IMMUNOGLOBULINS	0.891276	0.979182	-0.24774	-0.675316	58948	17	c("POLB", "SWAP70", "CTNNBL1", "MSH6", "MSH3")	0
GO_ERBB2_SIGNALING_PATHWAY	0.972139	0.998957	0.181483	0.586513	31891	21	c("UBA52", "UBC", "AKT1", "SHC1")	0
GO_AMEBOIDAL_TYPE_CELL_MIGRATION	0.651007	0.882687	-0.259555	-0.887988	47669	47	c("PIK3CA", "PIP5K1A", "GIPC1", "SGPL1", "PKN2", "PRKX", "CORO1B", "PKN1", "SEMA4B", "PTK2B", "SEMA4D", "SYNE2", "ITGA4", "HIF1A", "CORO1C", "PTPN11", "RIC8A", "STAT1", "PTEN", "ITGB2")	0
GO_MONOCARBOXYLIC_ACID_METABOLIC_PROCESS	0.707967	0.918277	-0.220262	-0.887446	58967	135	c("MAPK14", "ACADVL", "XBP1", "PEX13", "MGST2", "HAGH", "PFKL", "ERO1LB", "ADPGK", "NUDT19", "ALKBH7", "ACSS1", "ELOVL5", "CHST12", "SGPL1", "PFKP", "LTA4H", "PNPLA8", "HSD17B4", "ACOT8", "KYNU")	0
GO_CELLULAR_RESPONSE_TO_TOPOLOGICALLY_INCORRECT_PROTEIN	0.225493	0.583686	-0.309845	-1.1547	17495	77	c("KLHDC3", "ACADVL", "XBP1", "VAPB", "ARFGAP1", "ATF6B", "CREB3", "EDEM2", "EDEM3", "EP300", "ATXN3", "CDK5RAP3")	0
GO_AMINOGLYCAN_BIOSYNTHETIC_PROCESS	0.540455	0.817772	-0.337471	-0.945921	36069	19	c("CHST3", "B4GALT3", "CHST12", "SDC4", "B4GALT1", "ST3GAL1", "B4GALT5")	0
GO_DICARBOXYLIC_ACID_METABOLIC_PROCESS	0.0122108	0.136411	0.418265	1.59605	341	41	c("MTHFD2", "DHFR", "OAT", "IDH3B", "MTHFD1L", "ME2", "SDHB", "GCLC", "GOT2", "IDH3G", "MDH2", "GOT1", "SHMT2", "HAAO", "ATIC", "MRPS36")	0
GO_POSITIVE_REGULATION_OF_PROTEASOMAL_PROTEIN_CATABOLIC_PROCESS	0.87361	0.972716	-0.208721	-0.76227	66783	68	c("XBP1", "SOCS4", "ANAPC10", "UBQLN1", "RNF40", "CBFA2T3", "RNF19B", "CHFR", "HERPUD1", "TRIB2", "ARIH1", "GSK3B", "HSPBP1", "RCHY1", "PLK2", "PIAS1", "SGTA", "RNF144A", "FBXO22", "SMAD7", "RNF19A", "CUL3", "GOLGA2", "NFE2L2", "RNF14", "LRRK2", "DDRGK1", "MDM2", "RAB1A", "PTEN")	0
GO_REGULATION_OF_MEMBRANE_POTENTIAL	0.94346	0.996548	-0.191149	-0.696042	71885	67	c("ADRB2", "DLG1", "NEDD4L", "GNAQ", "WWP2", "AKAP9", "GPD1L", "UCP2", "PINK1", "ZMYND8", "PANK2", "GSK3B", "ABL1", "PTK2B", "CAMK2D", "BAD", "GCLM", "PRDX3", "PMAIP1", "SMAD7", "CNR2")	0
GO_POSITIVE_REGULATION_OF_RELEASE_OF_CYTOCHROME_C_FROM_MITOCHONDRIA	0.146195	0.480977	-0.48634	-1.30394	9604	16	c("BMF", "DNM1L", "MFF", "PINK1", "BID", "BCL2L11", "BAD", "PMAIP1", "APOPT1", "BAX", "PPIF", "PDCD5")	0
GO_MULTICELLULAR_ORGANISMAL_RESPONSE_TO_STRESS	0.673046	0.895502	-0.308825	-0.854051	44698	18	c("GCH1", "THBS1", "ACP5", "RPS6KB1")	0
GO_NEGATIVE_REGULATION_OF_SMALL_GTPASE_MEDIATED_SIGNAL_TRANSDUCTION	0.398545	0.73349	-0.399666	-1.05376	26024	15	c("RABGEF1", "SCAI", "RAPGEF1", "TIMP2")	0
GO_ESTABLISHMENT_OF_LOCALIZATION_BY_MOVEMENT_ALONG_MICROTUBULE	0.0874669	0.38168	0.339952	1.31105	2413	43	c("KIF23", "IFT27", "IFT46", "OPA1", "FYCO1", "DTNBP1", "UXT", "SOD1", "PEX14", "HTT", "SPG7", "AP3B1", "BICD2", "NDEL1")	0
GO_REGULATION_OF_GROWTH	0.107853	0.421511	-0.282554	-1.20243	9584	222	c("MAPK14", "TAOK2", "ADRB2", "MTM1", "PTGER4", "NEDD4L", "SOCS4", "APOE", "SMARCA2", "TRPV2", "PIK3CA", "KDM2B", "SGK3", "ING1", "FOXK1", "S100A9", "CREB3", "LATS1", "BTG1", "TSG101", "CSNK2A1", "APP", "EP300", "SIPA1", "IGFBP7", "HSF1", "SGPL1", "RAI1", "ING3", "SFN", "NIPBL", "ITCH", "ULK2", "ZC3H12D", "RPS6KB1", "SOCS7", "USP47", "RPS6KA3", "EBAG9", "CRLF3", "EXOSC2", "RPS6KA1", "TWF2", "NOL8…	0
GO_CATION_TRANSPORT	0.707036	0.918069	-0.214061	-0.898758	61736	194	c("SLC30A7", "NEDD4L", "CDK2", "ITPR2", "TRPV2", "ORAI1", "DENND5B", "CYB5A", "SLC15A4", "ATP6V0A2", "SLC12A6", "MCU", "ATP2C1", "NDFIP2", "PRKCE", "STIM1", "ITPR1", "NFKBIE", "SLC25A20", "SERINC5", "SLC1A5", "CCR7", "ORAI2", "SLC30A9", "CAMK2G", "UCP2", "STIM2", "SLC30A5", "TMEM165", "GAR1", "CPT1A", "ITPR3", "TSC1", "COX17", "PRKCB", "HVCN1", "REST", "SLC39A7", "PICALM", "ATP6AP1", "TUSC3", "IT…	0
GO_MACROAUTOPHAGY	0.691704	0.908552	-0.224993	-0.891395	56505	118	c("CHST3", "CD93", "PEX13", "VAMP7", "TBC1D5", "PIK3CA", "NR2C2", "WDR45", "AMBRA1", "MTMR3", "TSG101", "PI4K2A", "PFKP", "UBQLN1", "ATG4D", "GMIP", "LARP1B", "ATG16L2", "ATG3", "PRKD2", "MAP1LC3A", "RBM18", "PINK1", "RFWD3", "NBR1", "TRAPPC8", "ATG2A", "LGALS8", "MTSS1")	0
GO_MEMBRANE_DOCKING	0.979414	0.999624	-0.181105	-0.580096	68936	34	c("PEX13", "EXOC5", "USO1", "VPS18", "ICAM1", "EXOC6", "PEX16", "STX6", "STXBP2", "STXBP3", "SNX3", "ROCK1", "STX7")	0
GO_GLUTAMINE_FAMILY_AMINO_ACID_METABOLIC_PROCESS	0.418429	0.747241	0.311244	1.01777	13590	22	c("PPAT", "CTPS", "OAT", "GCLC", "ASNSD1", "GOT2", "GOT1", "PHGDH")	0
GO_REGULATION_OF_NUCLEASE_ACTIVITY	0.515593	0.802072	0.313312	0.953113	17458	17	c("HMGB2", "NEIL1", "HMGB1", "SIRT1", "AKT1")	0
GO_RESPONSE_TO_INORGANIC_SUBSTANCE	0.954087	0.998957	-0.179047	-0.748592	82891	186	c("MBP", "CASP8", "SLC30A7", "NEDD4L", "CDK2", "DAXX", "CYB5A", "AHCYL1", "THBS1", "APP", "STIM1", "EP300", "SIPA1", "PRKCD", "ACP5", "GDI1", "LTA4H", "MEF2A", "ATF1", "NFKB1", "RHOB", "CCR7", "STAT6", "TNFAIP3", "ICAM1", "UCP2", "ITPKB", "PPP1R15B", "ZC3H12A", "SLC30A5", "ETS1", "SETX", "ITPR3", "ATF2", "LONP1", "ANXA7", "TRAF2", "HVCN1", "GSK3B", "CASP9", "PPP5C", "SCGB1A1", "ATF4", "SOD2", "TX…	0
GO_MODULATION_BY_SYMBIONT_OF_HOST_CELLULAR_PROCESS	0.018733	0.173037	-0.586999	-1.6001	1238	17	c("CASP8", "VAPB", "TNIP1", "ZC3H12A", "PABPN1", "KPNB1", "ITGAV", "KPNA4", "CCNK", "BCL2L11", "BAD")	0
GO_REGULATION_OF_VESICLE_MEDIATED_TRANSPORT	0.299809	0.651545	-0.261377	-1.0835	25746	172	c("WASL", "NEDD4L", "RABGEF1", "VAMP7", "TBC1D5", "BCR", "ARFGAP1", "TBC1D14", "TBC1D20", "CLASP1", "LDLRAP1", "ABL2", "RALA", "TSG101", "VPS4A", "CBL", "ANXA2", "INPP5F", "VPS18", "RNF139", "RABGAP1L", "ATAD1", "USP6NL", "SDC4", "TOR1A", "CD84", "NR1H2", "VAMP2", "HCK", "PINK1", "TBC1D10C", "B4GALT1", "PDCD6IP", "AAK1", "MAPK1", "SORL1", "CLASP2", "STAP1", "CAMK1D", "BLK", "GOPC", "REST", "PICAL…	0
GO_ORGANONITROGEN_COMPOUND_CATABOLIC_PROCESS	0.0931894	0.394257	0.272179	1.22431	1916	93	c("GSTZ1", "NT5C3", "ITPA", "NEIL1", "PPAT", "DTD1", "BCKDK", "DUT", "OAT", "PDE4B", "PPT1", "IDE", "QDPR", "GUSB", "BGN", "BLVRB", "HPSE", "GCSH", "SMPDL3A", "GOT2", "HEXA", "VCP", "GOT1", "HAAO", "HIBADH")	0
GO_ADP_METABOLIC_PROCESS	0.77841	0.943727	0.253357	0.784671	26145	18	c("GALK1", "GAPDH", "PGK1", "LDHA", "ALDOA", "PGAM1")	0
GO_POSITIVE_REGULATION_OF_CELL_PROLIFERATION	0.555531	0.824649	-0.22547	-0.968298	49974	247	c("MAPK14", "CD40", "ADRB2", "PTGER4", "IL12A", "DLG1", "XBP1", "IL6ST", "CDK2", "CCPG1", "IRAK4", "HES1", "ST6GAL1", "SOX4", "BMI1", "NACC1", "ROGDI", "CIAO1", "CSNK2A1", "TIAL1", "MATK", "ANXA2", "CNOT7", "HIPK1", "IKBKB", "RPS6KB1", "WDR77", "TNFAIP3", "PRKD2", "S1PR1", "HMGCR", "NAMPT", "JAK2", "PURA", "IGF1R", "CAPN1", "HCK", "CNOT6", "B4GALT1", "MAP2K5", "MAPK1", "PPP1R16B", "PDCD2", "ETS1"…	0
GO_REGULATION_OF_SODIUM_ION_TRANSPORT	0.218814	0.57948	-0.39053	-1.19931	15095	28	c("ADRB2", "DLG1", "NEDD4L", "SGK3", "AHCYL1", "PRKCE", "SIK1", "GPD1L", "COMMD1", "CAMK2D", "PER1", "DNM2", "FXYD5", "ATP1B1", "SLC9A3R1", "SERPINE2", "UTRN", "P2RX4", "ATP1B3")	0
GO_POSITIVE_REGULATION_OF_TUMOR_NECROSIS_FACTOR_SUPERFAMILY_CYTOKINE_PRODUCTION	0.732867	0.925776	0.257664	0.820664	24188	20	c("CD86", "HMGB1", "FCER1G", "CD36", "PYCARD")	0
GO_HISTONE_DEUBIQUITINATION	0.796386	0.947827	-0.28789	-0.759049	52003	15	c("UIMC1", "TRRAP", "USP22")	0
GO_ORGANIC_ACID_TRANSPORT	0.684108	0.902054	0.229278	0.879542	18983	42	c("PLIN2", "STXBP1", "SLC35D1", "SLC16A1", "PEX3", "SLC16A6", "CD36", "GOT2", "ABCD1", "SLC43A2")	0
GO_PANCREAS_DEVELOPMENT	0.186665	0.540329	-0.444638	-1.24631	12457	19	c("XBP1", "RFX3", "HES1", "SOX4")	0
GO_LEUKOCYTE_CHEMOTAXIS	0.517513	0.802701	-0.311822	-0.96459	35813	29	c("CXCR4", "LYST", "S100A9", "SBDS", "GBF1", "CCR7", "CCR6", "PIK3CD")	0
GO_MITOCHONDRIAL_TRANSMEMBRANE_TRANSPORT	0.0456928	0.273946	0.387015	1.43626	1333	36	c("STOML2", "TIMM17A", "ATP5G1", "TIMM50", "TOMM40", "SAMM50", "TIMM44", "ATP5G3", "ATP5J2", "ATP5B", "TOMM7", "NDUFA13", "ATP5E", "ATP5H", "HSPA4", "TOMM20", "ATP5J", "TIMM17B", "ATP5C1", "ATP5G2")	0
GO_REGULATION_OF_SYNAPSE_STRUCTURE_OR_ACTIVITY	0.801964	0.947827	0.206669	0.825117	21235	50	c("NCDN", "STXBP1", "SHISA8", "NEDD4", "PPT1", "CPLX2")	0
GO_NEGATIVE_REGULATION_OF_TRANSLATIONAL_INITIATION	0.88689	0.977506	-0.247398	-0.684177	58900	18	c("PAIP2B", "ATF4", "EIF2S1", "PAIP2", "RARA", "BANK1", "EIF4EBP2", "EIF2AK3", "EIF2B3")	0
GO_REGULATION_OF_TOLL_LIKE_RECEPTOR_SIGNALING_PATHWAY	0.321324	0.676803	-0.417236	-1.11866	21110	16	c("IRF4", "NFKBIL1", "UBQLN1", "TNFAIP3", "PTPN22", "WDFY1", "BIRC2", "BIRC3", "PDPK1", "LYN", "GFI1", "IRF1")	0
GO_REGULATION_OF_FATTY_ACID_METABOLIC_PROCESS	0.760559	0.941419	0.239525	0.818794	23930	26	c("NR4A3", "AKT2", "INSIG1", "INSIG2", "SIRT1", "AKT1")	0
GO_RESPONSE_TO_METAL_ION	0.834603	0.957984	-0.205989	-0.815444	68166	117	c("MBP", "CASP8", "SLC30A7", "NEDD4L", "CDK2", "DAXX", "CYB5A", "AHCYL1", "THBS1", "APP", "STIM1", "EP300", "ACP5", "GDI1", "LTA4H", "MEF2A", "ATF1", "NFKB1", "ICAM1", "ITPKB", "SLC30A5", "ITPR3", "LONP1", "ANXA7", "HVCN1", "GSK3B", "CASP9", "PPP5C", "ATF4", "TXNIP", "RASGRP2", "DNMT3A", "EIF2S1", "PTK2B", "CAMK2D", "BAD", "SPARC", "S100A8", "DUSP1", "HIF1A", "HSPA5")	0
GO_CELL_SUBSTRATE_ADHESION	0.41765	0.747241	-0.299637	-1.02898	30624	48	c("TAOK2", "ITGA6", "PXN", "ACTN1", "PIP5K1A", "ARHGEF7", "TSC1", "ZYX", "PRKX", "ITGAV", "ABL1", "PEAK1", "PTK2B", "BCL2L11", "ITGB1BP1", "ITGA4", "VCL", "PPFIA1", "NID1", "MARCKS", "PDPK1", "RAB1A", "WHAMM", "DAG1", "ITGB2")	0
GO_NEGATIVE_REGULATION_OF_DEVELOPMENTAL_GROWTH	0.0372344	0.251464	-0.525297	-1.50793	2501	21	c("ADRB2", "RAI1", "ULK2", "BCL11A", "PLAC8", "LGMN", "IFRD1", "CTDP1", "SEMA4B", "SEMA4D", "PTCH1", "SAV1", "STK4", "PTEN")	0
GO_NEGATIVE_REGULATION_OF_INTRACELLULAR_SIGNAL_TRANSDUCTION	0.00327474	0.0478955	-0.348487	-1.47207	287	206	c("PTTG1IP", "DUSP16", "MTM1", "DUSP22", "CASP8", "RGS14", "DLG1", "XBP1", "RABGEF1", "SOCS4", "APOE", "UBR2", "ARNTL", "DUSP10", "PIBF1", "HSPA1A", "LMBRD1", "SCAI", "CREB3", "NFKBID", "TNIP1", "RAPGEF1", "MGRN1", "GRINA", "LIMD1", "RNF34", "PIK3IP1", "THBS1", "ITPR1", "INPP5F", "PRKCD", "RRM2B", "MYADM", "CDK5RAP3", "ITCH", "ARHGEF2", "SOCS7", "USP47", "TIMP2", "TNFAIP3", "OTUD7B", "GPD1L", "PT…	0
GO_ORGANIC_HYDROXY_COMPOUND_TRANSPORT	0.374385	0.716313	-0.338846	-1.06363	26094	31	c("PGAP1", "APOE", "ABCA1", "LDLRAP1", "SOAT1", "VPS4A", "SLC25A20", "NCOA1", "CPT1A", "OSBP")	0
GO_REGULATION_OF_ACTIN_FILAMENT_BASED_PROCESS	0.0505224	0.284741	-0.333287	-1.32479	4143	121	c("WASL", "PTGER4", "DLG1", "CLASP1", "CCDC88A", "RHOQ", "LATS1", "SWAP70", "ABL2", "WIPF1", "PRKCE", "EP300", "VANGL2", "PRKCD", "MYADM", "CCR7", "EPS8", "CAPZA1", "S1PR1", "ICAM1", "SDC4", "DAPK3", "TWF2", "HCK", "TSC1", "CLASP2", "STAP1", "VASP", "CRK", "CORO1B", "ARAP1", "HAX1", "PIK3R1", "ABL1", "SSH1", "RASA1", "PTK2B", "CAMK2D", "ITGB1BP1", "ARPC2", "MTPN", "S100A10", "CD2AP", "EVL", "TRIO…	0
GO_WOUND_HEALING	0.0846173	0.374263	-0.305068	-1.24932	7166	155	c("MAPK14", "CD40", "ADRB2", "ACTN1", "ITPR2", "PIK3CA", "GNAQ", "NOTCH2", "PHF21A", "PRKCE", "ITPR1", "VANGL2", "PRKCD", "VAV2", "MIA3", "PLSCR1", "TEC", "RHOB", "ITPK1", "CAPZA1", "SCRIB", "GNG2", "IRF2", "SDC4", "TOR1A", "JAK2", "DGKE", "RCOR1", "TSPAN32", "B4GALT1", "JMJD1C", "MAPK1", "ETS1", "ITPR3", "PRKCB", "AK3", "KDM1A", "MAFK", "HDAC1", "SH2B3", "CORO1B", "BIN3", "PIK3R1", "IFRD1", "DOC…	0
GO_RESPONSE_TO_NERVE_GROWTH_FACTOR	0.824603	0.956266	-0.259682	-0.745449	55409	21	c("RAPGEF1", "APP", "EP300", "NFKB1")	0
GO_NUCLEOBASE_CONTAINING_SMALL_MOLECULE_METABOLIC_PROCESS	0.000404817	0.00831969	0.289601	1.49854	3	250	c("TK1", "RRM2", "GLRX", "GALK1", "GSR", "TYMS", "NT5C3", "UMPS", "PAICS", "ITPA", "PMPCB", "DHFR", "NEIL1", "PPAT", "DCTPP1", "STOML2", "CTPS", "NDUFV2", "NDUFB8", "GAPDH", "COX6B1", "NDUFA10", "PNKP", "MSH2", "DUT", "IDH3B", "RRM1", "PGK1", "NDUFB9", "ATP5G1", "NDUFB2", "PDE4B", "NME1", "NDUFV3", "KARS", "NDUFS5", "QTRT1", "DCK", "COASY", "ATP5G3", "NDUFS7", "NDUFA1", "UQCR10", "NDUFC2", "NDUFA…	0
GO_REGULATION_OF_CYTOKINE_PRODUCTION_INVOLVED_IN_IMMUNE_RESPONSE	0.0492588	0.28094	0.496596	1.51067	1667	17	c("NR4A3", "FCER1G", "TRAF6", "CD36", "CUEDC2", "MAP3K7", "BCL10", "BTK", "B2M")	0
GO_POSITIVE_REGULATION_OF_LEUKOCYTE_PROLIFERATION	0.222185	0.580944	-0.354311	-1.17997	15995	41	c("CD40", "IL12A", "IL6ST", "HES1", "ST6GAL1")	0
GO_CELLULAR_PROTEIN_COMPLEX_ASSEMBLY	0.0659446	0.328895	0.24309	1.20585	894	178	c("CENPF", "UBE2C", "CENPE", "NUP107", "CENPW", "AIFM1", "TUBG1", "TUBGCP2", "NDUFV2", "PSMG1", "VAMP3", "NDUFB8", "PSMD13", "NDUFA10", "NDUFB9", "NDUFB2", "ATPAF1", "NDUFV3", "UBE2S", "NDUFS5", "CENPA", "ARPC4", "SAMM50", "EIF4H", "NDUFS7", "CENPC1", "NDUFA1", "UQCR10", "NDUFC2", "NDUFA9", "NDUFA12", "CHCHD5", "PFDN6", "RANBP9", "NDUFS4", "AHCTF1", "TBCD", "NDUFA8")	0
GO_DEFENSE_RESPONSE	0.0175088	0.166964	-0.296831	-1.30731	1630	343	c("HDAC9", "GSDMD", "CD40", "CHST3", "IL12A", "CXCR4", "CD93", "PEX13", "PARP4", "VAMP7", "TRIM5", "RPS6KA5", "GCH1", "IRAK4", "POLB", "CIITA", "LYST", "VEZF1", "S100A9", "NFKBID", "TNIP1", "ADAR", "TMEM173", "IRF4", "CD180", "NFX1", "ABL2", "THBS1", "SLAMF7", "TIAL1", "APP", "TOLLIP", "MATK", "IRF3", "SERINC5", "CD83", "HSF1", "PRKCD", "ACP5", "LTA4H", "IRAK2", "TRIM28", "PLSCR1", "TEC", "ITCH",…	0
GO_PHOSPHOLIPID_BIOSYNTHETIC_PROCESS	0.0943363	0.394558	-0.327096	-1.26916	7566	101	c("MTM1", "PGAP1", "DDHD2", "PISD", "PIK3CA", "MTMR1", "PIGM", "PIP5K1A", "PLA2G16", "MTMR3", "CEPT1", "PIK3C2A", "PI4K2A", "INPP5F", "SERINC5", "CHKA", "FAR1", "ARF3", "PLSCR1", "PMVK", "SAMD8", "GPD1L", "GNPAT", "DDHD1", "DGKE", "PIGP", "PIK3CD")	0
GO_NEGATIVE_REGULATION_OF_LEUKOCYTE_APOPTOTIC_PROCESS	0.495345	0.794024	-0.371514	-0.979531	32345	15	c("TSC22D3", "ST6GAL1", "CCR7", "ITPKB")	0
GO_POSITIVE_REGULATION_OF_HYDROLASE_ACTIVITY	0.0780178	0.358794	-0.271778	-1.20085	7301	360	c("PSD3", "CD40", "ITGA6", "ADRB2", "CASP8", "SBF2", "RAPGEF5", "RGS14", "VAPB", "RABGEF1", "ARHGEF3", "RAB3GAP2", "BCAR3", "TBC1D5", "BCR", "RALGDS", "ARFGAP1", "RCBTB2", "DENND3", "RAP1GDS1", "TBC1D14", "TBC1D20", "GNAQ", "PTPRA", "PIP5K1A", "DENND5B", "HSPA1A", "S100A9", "CREB3", "TBC1D17", "RAPGEF1", "RGL2", "ABL2", "SH2D3C", "ARHGEF6", "RABEP2", "SNX18", "SH3BP1", "PRKCE", "APP", "CSF2RB", "…	0
GO_PORPHYRIN_CONTAINING_COMPOUND_METABOLIC_PROCESS	0.0105825	0.122469	0.586707	1.75658	362	16	c("ALAS1", "HMBS", "SLC25A38", "UROD", "BLVRB", "EIF2AK1", "CPOX", "TSPO")	0
GO_POSITIVE_REGULATION_OF_TELOMERASE_ACTIVITY	0.770813	0.943332	-0.283027	-0.782706	51191	18	c("MAP2K7", "NEK7", "HMBOX1", "NVL", "MAPK1")	0
GO_CELLULAR_MONOVALENT_INORGANIC_CATION_HOMEOSTASIS	0.960214	0.998957	-0.196524	-0.62131	67213	32	c("NEDD4L", "SGK3", "ATP6V0A2", "TMEM165", "ATP6V0B", "CAMK2D", "TCIRG1", "ATP6V1G1", "ATP6V1H", "ATP1B1", "ATP6V1D", "LRRK2", "ATP1B3")	0
GO_CYTOKINE_PRODUCTION	0.289242	0.642641	-0.333445	-1.12153	20941	43	c("DLG1", "ABCA1", "IRAK4", "S100A9", "TMEM173", "IRF3", "PRKCD", "CCR7", "PIK3CD", "DENND1B", "TRIM56", "IFNAR1", "RBPJ", "HEG1", "AIM2", "AZI2", "S100A8", "HIF1A")	0
GO_TOLL_LIKE_RECEPTOR_SIGNALING_PATHWAY	0.284548	0.639159	-0.328208	-1.12286	20835	47	c("CASP8", "IRAK4", "TNIP1", "UBE2D1", "CD180", "PRKCE", "IRF3", "IRAK2", "IKBKB", "RPS6KA3", "TRAF3")	0
GO_POSITIVE_REGULATION_OF_INTRACELLULAR_TRANSPORT	0.986762	0.999624	-0.166562	-0.687269	84305	165	c("MAPK14", "CASP8", "RANBP3", "XBP1", "VAMP7", "RBPMS", "TBC1D20", "HES1", "PLAGL2", "TMEM173", "PPP1R13B", "EDEM2", "BMF", "EP300", "PPP3CB", "PRKCD", "TRIM28", "SFN", "MYO1C", "MFF", "TOR1A", "NPEPPS", "JAK2", "ZC3H12A", "VAMP2", "USP36", "PINK1", "SORL1", "RUFY3")	0
GO_FOREBRAIN_CELL_MIGRATION	0.418103	0.747241	0.346915	1.01908	14508	15	c("ARL13B", "SRGAP2", "NDEL1")	0
GO_DEMETHYLATION	0.312756	0.668111	-0.360137	-1.11405	21643	29	c("PHF8", "KDM2B", "KDM3B", "TET2", "PHF2", "JMJD1C", "TDG", "KDM6A", "KDM1A", "KDM2A")	0
GO_CELL_MOTILITY	0.373373	0.715531	-0.243632	-1.0433	33467	238	c("TAOK2", "ITGA6", "IL12A", "CXCR4", "RFX3", "PEX13", "NDE1", "PIK3CA", "IRAK4", "LYST", "PIP5K1A", "GIPC1", "S100A9", "HES1", "CCDC88A", "LIMD1", "BTG1", "SKI", "THBS1", "MATK", "VANGL2", "ELP3", "PRKCD", "VAV2", "SGPL1", "SBDS", "PECAM1", "RPS6KB1", "GBF1", "SOCS7", "CCR7", "EPS8", "MYO18A", "SCRIB", "S1PR1", "ICAM1", "SDC4", "TOR1A", "CCR6", "JAK2", "CD84", "HCK", "B4GALT1", "ETS1", "PIK3CD",…	0
GO_POSITIVE_REGULATION_OF_ENDOTHELIAL_CELL_MIGRATION	0.0437526	0.268969	-0.517965	-1.48688	2939	21	c("HDAC9", "MAPK14", "THBS1", "RHOB", "PRKD2", "ZC3H12A", "ETS1", "HDAC7", "PTK2B", "ITGB1BP1", "SPARC")	0
GO_ORGANOPHOSPHATE_ESTER_TRANSPORT	0.178796	0.530376	-0.39715	-1.23778	12421	30	c("ATP11C", "OSBPL8", "APOE", "ABCA1", "SLC35B2", "PITPNM1", "PITPNB", "ATP9B", "NPC2", "SLC35B3", "ABCG1", "ATP8B2", "SLC35C2", "SLC35B1", "TMEM30A", "ATP8A1", "SLC35A1", "TRIAP1")	0
GO_MICROTUBULE_CYTOSKELETON_ORGANIZATION	0.000613798	0.0117064	0.336269	1.61909	9	141	c("CDK1", "TACC3", "KIF23", "STMN1", "PLK4", "TUBA1B", "SRGAP2", "BIRC5", "RACGAP1", "CETN2", "PPP2R3C", "TUBG1", "CAMSAP2", "HAUS7", "MAP7", "SLC16A1", "TUBGCP2", "HDAC3", "GAPDH", "UXT", "NDC80", "WEE1", "TBCE", "NUSAP1", "RANBP1", "HAUS6", "RAN", "AURKB", "SMC3", "PEX14", "CENPA", "VPS4B", "SGK1", "CEP120", "HAUS1", "HAUS4", "RANBP9", "CEP135", "HTT", "SDCCAG8", "PCNT")	0
GO_HISTONE_MONOUBIQUITINATION	0.464111	0.774818	-0.362119	-1.00143	30822	18	c("RYBP", "KDM2B", "DDB1", "RING1", "RNF40", "BCOR", "PAF1", "RNF2", "DTX3L")	0
GO_REGULATION_OF_CELL_CYCLE_G2_M_PHASE_TRANSITION	0.0248936	0.200494	0.447861	1.56169	771	28	c("CENPF", "CDK1", "CLSPN", "CCNA2", "VPS4B", "CDK4", "RCC2")	0
GO_SOMATIC_CELL_DNA_RECOMBINATION	0.198287	0.552189	0.374343	1.20979	6504	21	c("LIG1", "RNF168", "HMGB2", "HMGB1", "MSH2", "RNF8")	0
GO_PIGMENTATION	0.284531	0.639159	0.315423	1.11099	8762	29	c("FIG4", "VPS33A", "TRAPPC6A", "CD63", "DTNBP1")	0
GO_POSITIVE_REGULATION_OF_TRANSLATIONAL_INITIATION	0.626591	0.86809	-0.329814	-0.88427	41166	16	c("RPS6KB2", "METTL3", "UHMK1", "RPS6KB1")	0
GO_B_CELL_MEDIATED_IMMUNITY	0.505539	0.797002	0.28796	0.964526	16155	24	c("RNF168", "MSH2", "FCER1G", "RNF8", "ERCC1", "BATF")	0
GO_SPECIFICATION_OF_SYMMETRY	0.892759	0.979182	-0.236149	-0.685687	60279	22	c("RFX3", "OFD1", "VANGL2", "SUFU", "GALNT11", "IFT140", "HIF1A", "TMED2", "IFT52")	0
GO_PROTEIN_LOCALIZATION_TO_ENDOPLASMIC_RETICULUM	0.209245	0.568155	0.240528	1.11203	3987	109	c("PPP1R15A", "SEC61G", "UBA52", "RPL14", "RPL31", "RPL10", "RPS21", "RPLP2", "PDIA3", "SRP68", "KDELR2", "RPLP1", "SSR3", "RPL41", "RPL11", "SRP72", "SRPR", "RPL36A", "RPL21", "RPS29", "RPS2", "RPS27", "RPL7A", "RPL24", "RPLP0", "RPL7", "SRP19", "RPL27A", "RPS19", "RPL36", "RPL35", "RPS6", "KDELR1", "RPL18", "SPCS2", "RPL5", "RPSA", "RAB3GAP1", "RPS16", "RPL23A", "SRP9", "RPL18A", "RPS23", "RPS1…	0
GO_HISTONE_EXCHANGE	0.000492596	0.00986847	0.633545	2.0717	15	22	c("CENPW", "CENPM", "HIST1H4I", "ANP32E", "CENPQ", "MIS18A", "RBBP7", "RNF8", "PSME4", "HJURP", "CENPA", "CENPC1")	0
GO_LIPID_HOMEOSTASIS	0.0831155	0.370369	-0.43177	-1.36504	5817	32	c("ACADVL", "XBP1", "APOE", "ABCA1", "LDLRAP1", "SOAT1", "MED13", "MIA2", "COL4A3BP", "NR1H2", "ORMDL3")	0
GO_CELLULAR_RESPIRATION	5.05331e-05	0.00216719	0.452906	2.0681	0	101	c("NR4A3", "PMPCB", "NDUFV2", "NDUFB8", "ETFA", "COX6B1", "NDUFA10", "ETFDH", "IDH3B", "NDUFB9", "NDUFB2", "NDUFV3", "NDUFS5", "NDUFS7", "NDUFA1", "UQCR10", "SDHB", "NDUFC2", "NDUFA9", "NDUFA12", "CHCHD5", "CYC1", "COX6A1", "NDUFS4", "NDUFA8", "NDUFB11", "TBRG4", "IDH3G", "COX6C", "MDH2", "NDUFA4", "ETFB", "IDH3A", "MYBBP1A", "NDUFA13", "COX7B", "SCO2", "UQCR11", "NDUFS8")	0
GO_NUCLEOTIDE_EXCISION_REPAIR_DNA_DAMAGE_RECOGNITION	0.140702	0.475416	0.404998	1.28992	4643	20	c("CETN2", "UBA52", "CUL4B", "UBC", "COPS6", "COPS8", "PARP1", "RAD23B")	0
GO_B_CELL_DIFFERENTIATION	0.097834	0.398501	-0.386924	-1.31829	7140	46	c("HDAC9", "ATP11C", "PLCL2", "DCLRE1C", "ITFG2", "NOTCH2", "EP300", "LYL1", "TPD52", "CEBPG", "HHEX", "RBPJ", "POU2F2", "PIK3R1", "ABL1", "PTK2B", "KLF6", "ITGA4", "POLM")	0
GO_NEURAL_PRECURSOR_CELL_PROLIFERATION	0.132945	0.462011	0.416336	1.30849	4421	19	c("RACGAP1", "PSMG1", "RRM1", "ORC3", "GRN", "CEP120", "LEF1", "ZEB2", "PCM1")	0
GO_NUCLEAR_TRANSPORT	0.991876	0.999624	-0.162879	-0.69314	88148	222	c("PTTG1IP", "DUSP16", "RGS14", "ARNTL", "KPNA6", "HES1", "SMG5", "SLU7", "ADAR", "RAB43", "ANKRD54", "RALA", "AHCYL1", "SRSF10", "RBM15B", "TGS1", "RASD1", "TNPO2", "XPO6", "NUP98", "UPF1", "SRSF7", "UPF3B", "NUP205", "SMG6", "RAB12", "XPO7", "POLDIP3", "JAK2", "RAP1B", "AGFG1", "FYTTD1", "UPF2", "MAPK1", "SRSF5", "PABPN1", "TSC1", "KPNB1", "HHEX", "GSK3B", "NUP54", "NEMF", "STRADB")	0
GO_PEPTIDE_METABOLIC_PROCESS	0.000154512	0.00418586	0.284953	1.52855	0	358	c("MARS2", "MRPL39", "MRPS11", "FURIN", "MRPL27", "TARS2", "GSTZ1", "EIF2D", "GSR", "MRPL54", "RPS27L", "MRPS18C", "MRPL42", "DDX3Y", "TRNAU1AP", "MRPS15", "MRPL28", "PSTK", "AIMP2", "MRPS21", "MRPL12", "MRPL11", "PPA1", "MRPL18", "MRPL44", "SLC25A16", "UBA52", "HBS1L", "EPRS", "SOD1", "MRPL48", "MTRF1L", "KARS", "SLC25A38", "MRTO4", "IDE", "HARS", "MRPS10", "GFM1", "CHCHD1", "MRPL4", "MRPS31", "…	0
GO_NEGATIVE_REGULATION_OF_CELL_SUBSTRATE_ADHESION	0.358366	0.709392	0.350506	1.06626	12134	17	c("MMP14", "LGALS1", "COL1A1", "TBCD", "RCC2")	0
GO_REGULATION_OF_EPITHELIAL_CELL_DIFFERENTIATION	0.0476578	0.278211	-0.457082	-1.44506	3335	32	c("RFX3", "CLOCK", "ARNTL", "GNAQ", "HES1", "BTG1", "SFN", "IKBKB", "NCOA3", "GSK3B", "PRKX", "ZEB1")	0
GO_ENDOTHELIAL_CELL_MIGRATION	0.793042	0.947827	-0.266037	-0.772471	53546	22	c("PIK3CA", "GIPC1")	0
GO_ORGANIC_HYDROXY_COMPOUND_CATABOLIC_PROCESS	0.538387	0.817772	-0.353662	-0.948212	35371	16	c("APOE", "PNPLA8", "NUDT3", "AKR1B10")	0
GO_GLYCEROLIPID_METABOLIC_PROCESS	0.143326	0.478557	-0.300733	-1.20166	11828	126	c("MTM1", "ABHD2", "PGAP1", "DDHD2", "APOE", "PIK3CA", "MTMR1", "PIGM", "PIP5K1A", "PLA2G16", "MTMR3", "AGK", "CEPT1", "PIK3C2A", "EFR3A", "PI4K2A", "INPP5F", "SERINC5", "CHKA", "FAR1", "ARF3", "PLSCR1", "PNPLA8", "PNPLA2", "GPD1L", "GNPAT", "GPCPD1", "DDHD1", "PIGP", "CPT1A", "PIK3CD")	0
GO_PEPTIDYL_AMINO_ACID_MODIFICATION	0.276237	0.63446	-0.240826	-1.0753	26252	427	c("HDAC9", "SENP5", "MAPK14", "KAT2B", "TADA1", "DYRK2", "MKNK1", "YEATS2", "CDK2", "SRCAP", "CLOCK", "PRDM2", "RPS6KA5", "PIAS2", "BCR", "PIBF1", "NAA25", "SGK3", "MAP2K4", "PHC3", "CRTC2", "PRMT3", "LDB1", "TAF5", "PRMT7", "MAP2K7", "S100A9", "CREBBP", "ZMYM2", "CLK4", "IRF4", "TET2", "ST6GAL1", "UBE2G2", "ABL2", "BMI1", "PPIC", "SENP3", "TAF5L", "PRKCE", "CSF2RB", "NUDT14", "MATK", "EP300", "E…	0
GO_SECRETION	0.953714	0.998957	-0.18015	-0.742238	81347	163	c("NAAA", "VAMP7", "ABCA1", "ACTN1", "EXOC5", "GIPC1", "PIK3C2A", "RALA", "RAB11FIP2", "THBS1", "APP", "PI4K2A", "ANXA2", "PPP3CB", "MIA3", "VPS18", "PNPLA8", "LAMP2", "PECAM1", "CCR7", "VAMP4", "SCRIB", "NCOA1", "CAMK2G", "TPD52", "PDIA4", "CDC37L1", "ARFGEF2", "VAMP2", "VMP1", "HCK", "EXOC6", "PIK3CD")	0
GO_CELL_ACTIVATION_INVOLVED_IN_IMMUNE_RESPONSE	0.391423	0.729337	0.24282	1.02883	9318	67	c("MILR1", "NR4A3", "RNF168", "LGALS1", "CD86", "SBNO2", "HMGB1", "RC3H1", "MSH2", "FCER1G", "RNF8")	0
GO_NEGATIVE_REGULATION_OF_HISTONE_MODIFICATION	0.810934	0.952348	-0.253201	-0.764632	55578	26	c("SKI", "BCOR", "SIN3A", "KDM1A", "ATG5", "TRIP12", "UBE2B", "MECP2", "SPI1", "UBR5", "KDM3A", "KDM4A", "JARID2", "KDM5A", "OTUB1", "NOC2L")	0
GO_NEGATIVE_REGULATION_OF_DNA_BINDING	0.714855	0.921695	-0.311296	-0.820761	46679	15	c("RSF1", "NFIB", "SIN3A", "JAK2", "KDM1A")	0
GO_REGULATION_OF_CIRCADIAN_RHYTHM	0.252299	0.608786	0.29888	1.12836	7188	39	c("TIMELESS", "MTA1", "TOP2A", "SUV39H1", "EZH2", "PHLPP1", "ID2")	0
GO_ANION_TRANSPORT	0.606697	0.856917	-0.240141	-0.929103	48522	99	c("ATP11C", "OSBPL8", "APOE", "ABCA1", "SLC35B2", "GIPC1", "TTYH3", "SLC12A6", "NFKBIE", "SLC25A20", "SERINC5", "SLC1A5", "PNPLA8", "CLCN4", "PITPNM1", "PITPNB", "NCOA1", "VAMP2", "CPT1A", "CLCC1", "ATP9B", "EMB", "IP6K2", "SLC38A9", "LRRC8C", "NPC2", "SLC35B3", "SLC7A1", "SERINC1", "SLC38A10", "ABCG1", "ATP8B2", "SLC35C2", "SLC35B1", "SLC12A9", "TMEM30A", "ATP8A1", "CLNS1A", "SLC9A3R1", "SLC35A1…	0
GO_CELL_CELL_ADHESION	0.281555	0.637534	-0.266186	-1.09531	23979	161	c("CASP8", "PTGER4", "DLG1", "CD93", "ALCAM", "ACTN1", "RC3H2", "ZFP36L2", "S100A9", "CD200", "TNIP1", "CREBBP", "IRF4", "RAPGEF1", "SOX4", "ATP2C1", "PATZ1", "PPP3CB", "ZFP36L1", "CCR7", "STAT6", "ICAM2", "TSTA3", "SCRIB", "PTPN22", "LY9", "ICAM1", "ITPKB", "CD84", "TSPAN32", "VMP1", "PIK3CD", "TSC1", "FNDC3A", "IFNAR1", "CARD11", "ITGAV", "ABL1", "STAT5B", "CHD7", "ATG5", "TREML2", "AZI2", "NKA…	0
GO_REGULATION_OF_CYCLIC_NUCLEOTIDE_METABOLIC_PROCESS	0.00512117	0.0701659	-0.582365	-1.70844	346	23	c("ADRB2", "PTGER4", "APOE", "ABCA1", "TBL1XR1", "THBS1", "TIMP2")	0
GO_PROTEIN_OLIGOMERIZATION	0.817687	0.954081	-0.203091	-0.840066	70029	169	c("CASP8", "SBF2", "SPAST", "TRIM5", "GCH1", "CRTC2", "CCDC88C", "PFKL", "NACC1", "SEPT11", "SKI", "ANXA2", "KCTD3", "DNM1L", "KCTD18", "TRIM28", "SMARCAD1", "CPSF6", "TNFAIP3", "MFF", "TERF1", "CAMK2G", "HMGCR", "ACOT13", "DVL2", "TOR1A", "ATL3", "IGF1R", "SEPT7", "ZC3H12A", "OXA1L", "SAMHD1", "CPT1A", "ITPR3", "TSC1", "LONP1", "TOR1B", "AMFR", "VASP", "TRAF2", "OGT", "KCTD10", "NBR1", "NUP54", …	0
GO_REGULATION_OF_EPITHELIAL_CELL_PROLIFERATION	0.721117	0.922782	-0.230255	-0.86476	56249	81	c("DLG1", "XBP1", "APOE", "HES1", "THBS1", "NFIB", "SFN", "WDR77", "TNFAIP3", "PRKD2", "B4GALT1", "MAP2K5", "PPP1R16B", "ATF2", "MYC", "ARNT", "MTSS1", "BAD", "SPARC", "HIF1A", "IFT52", "PTCH1", "MTOR", "WDR48", "STRAP", "BAX", "STAT1", "SAV1")	0
GO_CHROMATIN_ASSEMBLY_OR_DISASSEMBLY	4.28247e-05	0.00216719	0.523712	2.2364	0	70	c("HIST1H2BC", "H1F0", "HIST1H1B", "SMARCD1", "HIST1H1E", "H2AFX", "CENPW", "MCM2", "CENPM", "HDAC8", "HMGB2", "HIST1H4I", "CENPQ", "MIS18A", "HAT1", "RBBP7", "HMGB1", "HIRIP3", "HIST1H1C", "HJURP", "SMARCC1", "CENPA", "HIRA", "CENPC1", "ANP32B")	0
GO_REGULATION_OF_NITRIC_OXIDE_SYNTHASE_ACTIVITY	0.467336	0.778023	-0.344109	-0.999161	31554	22	c("WASL", "APOE", "GCH1")	0
GO_REGULATION_OF_LIPID_BIOSYNTHETIC_PROCESS	0.270693	0.631441	-0.34983	-1.14022	19222	37	c("ACADVL", "XBP1", "APOE", "PIBF1", "PRKCD", "NFKB1", "NSMAF", "SIK1", "SAMD8", "NR1H2", "MID1IP1", "ORMDL1", "REST", "SCAP")	0
GO_RESPONSE_TO_XENOBIOTIC_STIMULUS	0.924523	0.989507	0.216845	0.649226	31712	16	c("BPHL", "EPHX1", "GCLC", "GSTO1", "POR", "MCM7")	0
GO_POSITIVE_REGULATION_OF_RESPONSE_TO_EXTERNAL_STIMULUS	0.00435353	0.0606948	-0.415833	-1.57569	341	86	c("ADRB2", "PTGER4", "IL12A", "IL6ST", "CLOCK", "VAMP7", "RAB3GAP2", "AMBRA1", "S100A9", "CREB3", "TNIP1", "CD180", "SWAP70", "PUM2", "THBS1", "PUM1", "CDK19", "CCR7", "PRKD2", "RAB12", "S1PR1", "CCR6", "JAK2", "PINK1", "ETS1", "ADAM10", "BNIP3L", "CAMK1D", "IL16", "STAT5B", "USF1", "PTK2B", "ATG5", "S100A8", "PIP4K2B", "HIF1A", "LY86")	0
GO_AGING	0.261373	0.617271	0.230623	1.08038	4785	118	c("CDK1", "ENDOG", "H2AFX", "FURIN", "TYMS", "OPA1", "CD86", "PPP1R15A", "MSH2", "ID2", "SOD1", "APAF1", "STAT3", "ROMO1", "IDE", "AURKB", "SIRT1", "ATP5G3", "AKT1", "SHC1", "CARM1")	0
GO_REGULATION_OF_VACUOLAR_TRANSPORT	0.76508	0.943082	-0.273014	-0.792729	51658	22	c("VAMP7", "INPP5F", "MAPK1", "SORL1", "SNX12", "RAB21", "SNX3", "DNAJC13", "LRRK2", "EHD1")	0
GO_NEGATIVE_REGULATION_OF_EXTRINSIC_APOPTOTIC_SIGNALING_PATHWAY	0.0808321	0.366357	-0.409289	-1.35612	5800	40	c("ITGA6", "CASP8", "HSPA1B", "HSPA1A", "RNF34", "THBS1", "RPS6KB1", "ARHGEF2", "TNFAIP3", "ICAM1", "MAP2K5", "TRAF2", "STRADB", "ITGAV")	0
GO_REGULATION_OF_LEUKOCYTE_MEDIATED_CYTOTOXICITY	0.505503	0.797002	-0.35636	-0.971404	33433	17	c("IL12A", "PPP3CB", "ICAM1", "STAP1", "STAT5B", "SLAMF6", "STX7", "RASGRP1", "AP1G1", "RIPK3")	0
GO_NEGATIVE_REGULATION_OF_AUTOPHAGY	0.242862	0.601228	-0.379725	-1.17464	16806	29	c("MTM1", "TBC1D14", "ZKSCAN3", "UBQLN1", "PTPN22", "PINK1", "TSC1", "TLK2", "PHF23", "HERC1", "TAB2", "RRAGA", "GOLGA2", "MTOR")	0
GO_POSTTRANSCRIPTIONAL_REGULATION_OF_GENE_EXPRESSION	0.852559	0.96327	-0.193764	-0.84692	78616	308	c("MAPK14", "MKNK1", "RC3H2", "CPEB4", "RPS6KB2", "ZFP36L2", "HSPA1A", "S100A9", "FOXO3", "ADAR", "RMND1", "PUM2", "SOX4", "LIMD1", "PAIP2B", "METTL3", "THBS1", "PARN", "APP", "EP300", "DICER1", "PRKCD", "PUM1", "CNOT7", "UHMK1", "CNOT3", "PSMD9", "ZC3H12D", "RNF139", "RPS6KB1", "ZFP36", "ELAVL1", "EIF4A2", "ZFP36L1", "TARDBP", "UPF1", "UPF3B", "RPS6KA3", "TIA1", "POLDIP3", "CAPRIN1", "PURA", "DA…	0
GO_TRANSCRIPTION_FROM_RNA_POLYMERASE_II_PROMOTER	0.0827671	0.370369	-0.272231	-1.19897	7709	343	c("KAT2B", "XBP1", "NFIC", "MAML2", "CLOCK", "GMEB2", "ARNTL", "LCORL", "GTF2A1", "NR2C2", "PTTG1", "RPRD2", "LDB1", "VEZF1", "TAF5", "NCOA6", "MED15", "FOXO3", "CREB3", "NFATC1", "CREBBP", "SLU7", "PLAGL2", "ELL2", "IRF4", "NOTCH2", "NFX1", "CAMTA2", "SOX4", "TAF5L", "WWP2", "NR2C2AP", "HIVEP3", "CCNT1", "TCF12", "EP300", "IRF3", "ELP3", "PATZ1", "IKZF3", "MED13", "NFIB", "MEF2A", "INTS7", "GTF2…	0
GO_PATTERN_RECOGNITION_RECEPTOR_SIGNALING_PATHWAY	0.146984	0.482312	-0.353347	-1.24349	10928	55	c("CASP8", "TRIM5", "IRAK4", "TNIP1", "UBE2D1", "CD180", "PRKCE", "IRF3", "IRAK2", "ITCH", "IKBKB", "TNFAIP3", "RPS6KA3", "TRAF3", "CYLD", "LSM14A", "LGMN", "DDX58", "CNPY3", "MYD88", "NFKBIA", "BIRC2", "TAB2")	0
GO_POSITIVE_REGULATION_OF_CELL_MATRIX_ADHESION	0.501993	0.796241	-0.347255	-0.973346	33502	19	c("CCR7", "SDC4", "TSC1", "GSK3B", "PTPRJ", "PTK2B", "ITGB1BP1", "S100A10", "ROCK1", "UTRN")	0
GO_EMBRYO_DEVELOPMENT	0.655547	0.885954	-0.214671	-0.930523	59718	277	c("SMAD5", "CASP8", "XAB2", "PGAP1", "DLG1", "HINFP", "BCR", "KDM2B", "GNAQ", "IPMK", "LDB1", "AMBRA1", "HES1", "CREBBP", "ADAR", "LATS1", "SOX4", "RALA", "SKI", "NLE1", "EP300", "VANGL2", "HSF1", "ARID1A", "RBBP8", "SBDS", "HIPK1", "TRIM28", "CNOT3", "SUFU", "NIPBL", "TAPT1", "TFEB", "ITPK1", "ZFP36L1", "FKBP8", "POFUT2", "SCRIB", "NCOA1", "PBX2", "EPN1", "UBR3", "SIN3A", "DVL2", "SDC4", "COL4A3…	0
GO_REGULATION_OF_STRIATED_MUSCLE_CONTRACTION	0.510018	0.797824	0.309793	0.959462	17130	18	c("PDE4B", "CALM3", "CALM2", "SUMO1", "SRI", "ATP1A1", "GSTO1")	0
GO_REGULATION_OF_LEUKOCYTE_DIFFERENTIATION	0.889643	0.978731	-0.200306	-0.766726	70489	92	c("ATP11C", "CASP8", "IL12A", "XBP1", "AP3D1", "NFKBID", "IRF4", "CD83", "IKZF3", "TOB2", "KLF10", "ZBTB7A", "MYB", "ITPKB", "CLPTM1", "MYC", "OGT", "CARD11", "ZEB1", "ATP6AP1", "CYLD", "HAX1", "PIK3R1", "STAT5B", "BAD", "NKAP", "RNF41", "TMEM64", "PTPN2", "CREB1", "RASSF2", "MTOR", "PTPN6", "RARA")	0
GO_REGULATION_OF_TRANSCRIPTION_ELONGATION_FROM_RNA_POLYMERASE_II_PROMOTER	0.12629	0.449366	0.444059	1.3295	4331	16	c("RNF168", "EZH2", "RNF8", "LEO1", "RTF1", "CTR9", "EAPP", "BRD4")	0
GO_ESTABLISHMENT_OF_CELL_POLARITY	0.183201	0.53593	-0.37965	-1.22405	12946	35	c("SNX27", "NDE1", "HES1", "CLASP1", "RAB11FIP2", "CYTH3", "ARHGEF2", "GBF1", "CCR7", "MYO18A", "SCRIB")	0
GO_DIGESTIVE_SYSTEM_DEVELOPMENT	0.254869	0.611721	0.326287	1.13776	7903	28	c("TK1", "INSR", "TYMS", "ID2", "YIPF6", "VPS52", "SLC4A2")	0
GO_DNA_CONFORMATION_CHANGE	5.67827e-05	0.00222011	0.517929	2.44557	0	124	c("CDK1", "HIST1H2BC", "H1F0", "HIST1H1B", "HIST1H1E", "NCAPD2", "H2AFX", "CENPW", "TOP2A", "HMGB3", "MCM2", "CENPM", "RUVBL2", "HMGB2", "AIFM1", "MCM5", "CETN2", "HIST1H4I", "CENPQ", "MCM4", "MIS18A", "HAT1", "RBBP7", "HMGB1", "MCM3", "NUSAP1", "NCAPD3", "XRCC6", "HIST1H1C", "UBA52", "PSME4", "HJURP", "SMC2", "CENPA", "HIRA", "CUL4B", "UBC", "CENPC1", "ANP32B", "GINS4")	0
GO_SEXUAL_REPRODUCTION	0.230576	0.592341	-0.269105	-1.12226	19983	181	c("SMAD5", "ABHD2", "USP42", "CLOCK", "GMCL1", "SMARCA2", "UBR2", "ARNTL", "DIAPH2", "KDM2B", "LIMK2", "TBC1D20", "NR2C2", "PTTG1", "PRMT7", "FOXO3", "PARP11", "PARN", "TIAL1", "APP", "HSF1", "PATZ1", "HERC4", "STRBP", "SGPL1", "PUM1", "TOB2", "FAM50A", "HERC2", "RPS6KB1", "SPATA2", "HERPUD2", "NCOA1", "AGFG1", "BRD2", "B4GALT1", "XRN2", "PANK2", "SETX", "USP9X", "FNDC3A", "CELF1", "BAG6", "HVCN1…	0
GO_EPIDERMAL_CELL_DIFFERENTIATION	0.283775	0.63883	-0.358852	-1.13451	19863	32	c("PIP5K1A", "HES1", "LATS1", "TSG101", "SFN", "SCRIB", "RBPJ", "HDAC1", "TXNIP", "PTCH1", "SLC9A3R1", "KLF4", "SAV1", "STK4")	0
GO_BASE_EXCISION_REPAIR	0.348542	0.701794	0.327054	1.06947	11320	22	c("LIG1", "NEIL1", "HMGB1", "RPA3", "PARP2", "HUWE1", "MPG", "WRN", "UNG", "MBD4")	0
GO_REGULATION_OF_NUCLEOSIDE_METABOLIC_PROCESS	0.595379	0.848723	0.280894	0.907784	19531	21	c("INSR", "ECD", "STAT3", "PRKAG1", "VCP", "TSPO", "PGAM1", "PARK7")	0
GO_TAXIS	0.127246	0.45142	-0.318029	-1.23045	10176	99	c("MAPK14", "CXCR4", "ALCAM", "RPS6KA5", "LYST", "PTPRA", "PIP5K1A", "S100A9", "CREB3", "RALA", "APP", "VANGL2", "PRKCD", "SBDS", "NFIB", "GBF1", "CCR7", "SCRIB", "S1PR1", "CMTM6", "RALBP1", "CCR6", "MAPK1", "PIK3CD", "VASP", "CXCR5", "PTPRJ", "ITGAV", "CORO1B")	0
GO_RESPONSE_TO_GLUCAGON	0.758615	0.941157	0.264607	0.792224	26021	16	c("CCNA2", "GNG12", "QDPR", "CYC1")	0
GO_EMBRYONIC_PLACENTA_DEVELOPMENT	0.459821	0.773471	-0.316933	-1.00198	32186	32	c("CASP8", "HES1", "HSF1", "TRIM28", "TFEB", "ZFP36L1", "NCOA1", "MAPK1", "ARNT", "RBPJ", "HIF1A", "TMED2", "SENP2", "SOCS3", "CYR61", "SETD2", "STK4")	0
GO_SMALL_MOLECULE_BIOSYNTHETIC_PROCESS	0.233388	0.594479	0.228324	1.08993	3954	133	c("COQ7", "MTHFD2", "PSAT1", "IDI1", "DHFR", "SLC35D1", "ATF3", "CBR1", "PSPH", "GAPDH", "FASN", "IMPAD1", "COQ5", "OAT", "MTHFD1L", "PGK1", "INSIG1", "UGP2", "INSIG2", "PRKAG1", "BGN", "NDUFA9", "TKT", "ASNSD1", "SCP2", "GOT2", "MDH2", "HSD17B12", "TALDO1", "GOT1", "SHMT2", "HAAO", "FABP5", "ALDH9A1", "ATIC", "ALDOA", "EBP", "PHGDH", "SPTLC1", "SYK", "GSTO1", "NUS1")	0
GO_REGULATION_OF_TELOMERE_MAINTENANCE	0.624258	0.867268	-0.263437	-0.904672	45774	48	c("XRCC5", "TERF2IP", "MAP2K7", "SMG5", "NEK7", "TERF1", "SMG6", "HMBOX1", "MAPK1", "ATR", "MYC")	0
GO_REGULATION_OF_EXTRINSIC_APOPTOTIC_SIGNALING_PATHWAY_VIA_DEATH_DOMAIN_RECEPTORS	0.669414	0.894553	-0.288274	-0.862539	45724	25	c("CASP8", "RNF34", "THBS1", "ARHGEF2", "TNFAIP3", "ICAM1")	0
GO_REGULATION_OF_IMMUNOGLOBULIN_PRODUCTION	0.421426	0.747241	-0.368486	-1.03285	28125	19	c("CD40", "XBP1", "STAT6", "MSH6", "TRAF2", "TMBIM6", "PKN1")	0
GO_FATTY_ACYL_COA_METABOLIC_PROCESS	0.288464	0.641509	-0.420666	-1.1467	19078	17	c("AGK", "ELOVL5", "FAR1", "HSD17B4", "ACOT8", "ACOT13")	0
GO_GPI_ANCHOR_METABOLIC_PROCESS	0.679648	0.898658	-0.32083	-0.8459	44380	15	c("PGAP1", "PIGM")	0
GO_POSITIVE_REGULATION_OF_INSULIN_SECRETION	0.234253	0.594479	-0.420711	-1.19395	15693	20	c("NCOA6", "SOX4", "MCU", "PRKCE", "PPP3CB", "PSMD9", "TARDBP", "JAK2", "BLK", "BAD", "HIF1A", "SERP1")	0
GO_NUCLEIC_ACID_PHOSPHODIESTER_BOND_HYDROLYSIS	0.0561923	0.298707	0.257706	1.24357	906	143	c("H1F0", "ENDOG", "POLA1", "RFC5", "HMGB2", "RFC4", "TOE1", "REXO4", "CPSF1", "HMGB1", "POP4", "PNKP", "MRPL44", "UBA52", "NCBP2", "RPA3", "CPSF3", "CUL4B", "RNASEH2C", "ISG20L2", "TSN", "ELAC2", "UBC", "RRS1", "CSTF2", "DCP1A", "APTX", "RRP36", "POLD2", "PARP1", "CSTF1")	0
GO_REGULATION_OF_MYELOID_CELL_DIFFERENTIATION	0.48656	0.788317	-0.265829	-0.988334	37667	76	c("MAPK14", "CASP8", "LDB1", "FOXO3", "ANKRD54", "TOB2", "KLF10", "ZBTB7A", "ITPKB", "ETS1", "MYC", "ARNT", "OGT", "KDM1A", "ATP6AP1", "PAF1", "GABPA", "HAX1", "PIK3R1", "STAT5B", "PTK2B", "RNF41", "HIF1A", "NFKBIA", "TMEM64", "PTPN2", "CREB1", "RASSF2", "SMAP1", "MTOR", "PURB", "RARA")	0
GO_REGULATION_OF_RESPONSE_TO_EXTERNAL_STIMULUS	0.0495851	0.281454	-0.285162	-1.24734	4576	311	c("MAPK14", "ADRB2", "MTM1", "PTGER4", "CHST3", "IL12A", "CXCR4", "IL6ST", "RABGEF1", "CD93", "PEX13", "CLOCK", "VAMP7", "RAB3GAP2", "APOE", "TRIM5", "DUSP10", "BCR", "TBC1D14", "AMBRA1", "S100A9", "CREB3", "TNIP1", "MTMR3", "CLASP1", "TMEM173", "CD180", "RNF216", "ATP6V0A2", "ST6GAL1", "SWAP70", "PUM2", "NFKBIL1", "THBS1", "ANXA2", "INPP5F", "PRKCD", "VAV2", "DNM1L", "PUM1", "ACP5", "AP1M1", "CD…	0
GO_REGULATION_OF_MITOCHONDRION_ORGANIZATION	0.982675	0.999624	-0.169691	-0.672953	80369	119	c("ADRB2", "CASP8", "DDHD2", "LIG3", "HSPA1A", "AMBRA1", "HES1", "PLAGL2", "RMND1", "PPP1R13B", "BMF")	0
GO_POSITIVE_REGULATION_OF_PROTEIN_LOCALIZATION_TO_NUCLEUS	0.708603	0.918603	-0.243496	-0.85925	52785	56	c("MAPK14", "XBP1", "RBPMS", "TMEM173", "EP300", "PPP3CB", "PRKCD", "CDK5RAP3", "TRIM28")	0
GO_STRIATED_MUSCLE_CONTRACTION	0.147831	0.482907	-0.433649	-1.28509	10058	24	c("SMAD5", "ADRB2", "CXCR4", "NEDD4L", "PIK3CA", "IKBKB", "RPS6KB1", "GPD1L")	0
GO_LEUKOCYTE_MIGRATION	0.401635	0.73547	-0.273087	-1.03649	31582	87	c("ITGA6", "CXCR4", "PIK3CA", "IRAK4", "LYST", "S100A9", "SBDS", "PECAM1", "GBF1", "CCR7", "EPS8", "S1PR1", "ICAM1", "CCR6", "CD84", "HCK", "B4GALT1", "PIK3CD", "ITGAV", "GLG1", "IL16", "PIK3R1", "STAT5B", "S100A8", "ITGA4", "SELL", "SIRPA", "CKLF", "ATP1B1", "DOCK8", "PTPN6", "PTPN11", "ROCK1", "GOLPH3", "NRAS")	0
GO_NEGATIVE_REGULATION_OF_INTRACELLULAR_PROTEIN_TRANSPORT	0.0793023	0.361485	-0.392032	-1.34628	5814	48	c("DYRK2", "CREB3", "SOX4", "UBE2G2", "NFKBIL1", "NFKBIE", "GDI1", "SUFU", "ZC3H12A", "TBC1D10C", "YOD1", "OGT", "GSK3B", "GOPC", "CYLD", "CCDC22", "ITGB1BP1", "UBAC2", "NFKBIA", "OS9", "MTOR", "SLC9A3R1", "EMD")	0
GO_MEIOSIS_I	0.798403	0.947827	-0.264545	-0.768138	53908	22	c("KLHDC3", "UBR2", "PTTG1", "TERF1", "MSH6", "MSH3", "BAG6")	0
GO_NEGATIVE_REGULATION_OF_GENE_EXPRESSION_EPIGENETIC	0.188149	0.540329	0.294882	1.17195	5003	49	c("H2AFX", "SUV39H1", "HIST1H4I", "HAT1", "RBBP7", "EZH2", "H2AFZ", "MORF4L2", "SIRT1", "H2AFJ", "SUZ12", "MSL3", "H2AFV")	0
GO_REGULATION_OF_ANATOMICAL_STRUCTURE_SIZE	0.10705	0.419058	-0.29889	-1.22403	9066	155	c("KAT2B", "WASL", "ADRB2", "DLG1", "APOE", "TRPV2", "GCH1", "LATS1", "SWAP70", "PIK3C2A", "WIPF1", "PRKCE", "EP300", "PRKCD", "VAV2", "MYADM", "ULK2", "CCR7", "EPS8", "CAPZA1", "HMGCR", "ICAM1", "TWF2", "BCL11A", "HCK", "TSC1", "CLASP2", "RUFY3", "ANXA7", "VASP", "OGT", "GSK3B", "CORO1B", "RAB21", "SCPEP1", "HAX1", "SOD2", "RGS2", "IFRD1", "ABL1", "SSH1", "RASA1", "SEMA4B", "PTK2B", "ATG5", "ITG…	0
GO_POSITIVE_REGULATION_OF_MITOCHONDRION_ORGANIZATION	0.952915	0.998957	-0.184319	-0.7068	75690	93	c("ADRB2", "CASP8", "DDHD2", "AMBRA1", "HES1", "PLAGL2", "RMND1", "PPP1R13B", "BMF", "DNM1L", "SFN", "MFF", "DDHD1", "NPEPPS", "USP36", "PINK1")	0
GO_PEPTIDYL_LYSINE_MODIFICATION	0.38992	0.728972	-0.246556	-1.03745	34154	198	c("HDAC9", "SENP5", "KAT2B", "TADA1", "YEATS2", "SRCAP", "CLOCK", "PRDM2", "PIAS2", "PHC3", "CRTC2", "LDB1", "TAF5", "CREBBP", "IRF4", "TET2", "BMI1", "SENP3", "TAF5L", "EP300", "ELP3", "BRPF1", "PIAS4", "ING3", "TRRAP", "TRIM28", "RING1", "SETDB1", "HERC2", "NCOA3", "NUP98", "SETD3", "NUP205", "NCOA1", "KAT6B", "WDR5", "DOT1L", "USP22", "STAG2", "TAF6L", "BCL11A", "SETD1A", "SETD1B", "MSL1", "HD…	0
GO_HORMONE_MEDIATED_SIGNALING_PATHWAY	0.505245	0.797002	-0.268861	-0.976824	38437	66	c("ABHD2", "PMEPA1", "PIAS2", "DAXX", "NR2C2", "NCOA6", "LATS1", "ARID1A", "MED13", "NCOA3", "NCOA1", "JAK2", "NR1H2", "EGLN2", "MED14", "MED4", "PIAS1", "NCOA4", "TRIP4", "STAT5B", "DNAJA1", "NR3C1", "SAFB", "FKBP4", "PTPN11", "RXRB", "RARA", "RNF14", "ADIPOR1")	0
GO_NEGATIVE_REGULATION_OF_PROTEIN_BINDING	0.952331	0.998957	-0.196629	-0.651498	68344	40	c("ADRB2", "ANXA2", "PRKCD", "SORL1", "TDG", "KDM1A", "GSK3B", "TMBIM6", "GNL3L", "SPAG9", "ITGB1BP1", "ITGA4", "HSPA5", "SENP2", "GOLGA2", "ROCK1", "BAX", "LRRK2")	0
GO_REGULATION_OF_LIPID_METABOLIC_PROCESS	0.251174	0.607301	-0.294139	-1.12792	19950	93	c("ADRB2", "ACADVL", "XBP1", "APOE", "PIBF1", "AMBRA1", "TBL1XR1", "LDLRAP1", "PIK3IP1", "PRKCE", "PRKCD", "VAV2", "LONP2", "NFKB1", "PNPLA2", "CCR7", "NSMAF", "SIK1", "SAMD8", "NR1H2", "CPT1A", "PANK2", "MID1IP1", "ORMDL1", "REST", "SCAP", "CCNC", "DLAT", "PIK3R1", "STAT5B", "OPA3", "NPC2", "PTK2B")	0
GO_PROTEIN_IMPORT_INTO_NUCLEUS_TRANSLOCATION	0.939923	0.994747	-0.230928	-0.608863	61376	15	c("ARNTL", "TNPO2", "KPNB1", "TNPO1", "NFKBIA", "IPO5", "RBM22")	0
GO_POSITIVE_REGULATION_OF_LEUKOCYTE_DIFFERENTIATION	0.836891	0.958744	-0.221265	-0.77867	62226	55	c("ATP11C", "CASP8", "IL12A", "XBP1", "AP3D1")	0
GO_MITOCHONDRIAL_MEMBRANE_ORGANIZATION	0.980621	0.999624	-0.175008	-0.61965	73322	57	c("CASP8", "HSPA1A", "PPP1R13B", "ALKBH7", "BMF", "SFN", "ATF2", "BNIP3L", "MTCH2", "GSK3B", "BID", "TIMM9", "BCL2L11", "BAD", "PMAIP1", "NMT1", "YWHAB", "BAX", "PPIF", "RHOT1", "TOMM22", "MAPK8")	0
GO_INTRA_GOLGI_VESICLE_MEDIATED_TRANSPORT	0.536788	0.817702	0.266941	0.947922	16385	30	c("GOSR1", "COG3", "COPB2", "COPZ1", "TRAPPC10", "COPE", "COG2")	0
GO_OVARIAN_FOLLICLE_DEVELOPMENT	0.773706	0.943486	0.254246	0.787427	25987	18	c("MMP14", "SOD1", "TAF4", "EIF2B5", "UBE3A", "VEGFA")	0
GO_GLUCAN_METABOLIC_PROCESS	0.371748	0.715531	-0.373313	-1.07164	24979	21	c("IL6ST", "STK40", "PHKB", "PHKG2")	0
GO_NEGATIVE_REGULATION_OF_CELLULAR_RESPONSE_TO_GROWTH_FACTOR_STIMULUS	0.157582	0.499239	-0.375866	-1.24537	11308	40	c("TRIM33", "PMEPA1", "SNX25", "SMURF2", "SKI", "THBS1", "LEMD3")	0
GO_ENERGY_DERIVATION_BY_OXIDATION_OF_ORGANIC_COMPOUNDS	0.000172196	0.00456128	0.368727	1.74884	2	127	c("NR4A3", "PMPCB", "NDUFV2", "NDUFB8", "ETFA", "AKT2", "COX6B1", "NDUFA10", "ETFDH", "IDH3B", "NDUFB9", "NDUFB2", "UBA52", "NDUFV3", "NDUFS5", "UGP2", "UBC", "NDUFS7", "CALM3", "NDUFA1", "UQCR10", "SDHB", "NDUFC2", "AKT1", "NDUFA9", "NDUFA12", "CHCHD5", "CYC1", "CALM2", "COX6A1", "NDUFS4", "NDUFA8", "NDUFB11", "TBRG4", "IDH3G", "COX6C", "MDH2", "NDUFA4", "ETFB", "IDH3A", "MYBBP1A", "NDUFA13", "C…	0
GO_REGULATION_OF_SUBSTRATE_ADHESION_DEPENDENT_CELL_SPREADING	0.695153	0.909905	-0.284819	-0.844042	47300	24	c("ST6GAL1", "ARHGEF7", "MYADM", "ITGB1BP1", "ARPC2", "DNM2", "S100A10", "TRIOBP", "CORO1C", "NET1")	0
GO_POST_GOLGI_VESICLE_MEDIATED_TRANSPORT	0.120783	0.445867	-0.366465	-1.27652	8917	52	c("VAMP7", "EXOC5", "EPS15", "RP2", "DOPEY2", "GBF1", "VAMP4", "AP4M1", "ARFGEF2", "VAMP2", "SORL1", "COMMD1", "GOPC", "AP2A1", "CHIC2", "CCDC22", "RAB14", "VPS54", "GOSR2", "DNM2", "GOLPH3", "SNAP23", "CORO7", "ANKFY1", "AP1G1", "SCFD1", "SYS1", "MACF1", "GOLGA4")	0
GO_ERROR_FREE_TRANSLESION_SYNTHESIS	0.043888	0.268969	0.526047	1.54529	1522	15	c("RFC5", "RFC4", "UBA52", "RPA3", "UBC", "VCP")	0
GO_RESPONSE_TO_TESTOSTERONE	0.410841	0.74191	0.348987	1.02517	14256	15	c("INSR", "PSPH", "NME1", "CDK4", "NASP", "MSN", "TSPO", "DNMT1", "MTAP")	0
GO_REGULATION_OF_HEMOPOIESIS	0.56416	0.828686	-0.238035	-0.954684	46734	130	c("MAPK14", "ATP11C", "CASP8", "IL12A", "XBP1", "LDB1", "AP3D1", "FOXO3", "HES1", "NFKBID", "IRF4", "ANKRD54", "CD83", "IKZF3", "TOB2", "KLF10", "ZBTB7A", "MYB", "ITPKB", "CLPTM1", "PDCD2", "ETS1", "MYC", "ARNT", "OGT", "CARD11", "KDM1A", "ZEB1", "ATP6AP1", "PAF1", "CYLD", "N4BP2L2", "GABPA", "HAX1", "PIK3R1", "STAT5B", "PTK2B", "BAD", "NKAP", "RNF41", "HIF1A", "NFKBIA", "TMEM64", "PTPN2", "CREB1…	0
GO_ION_TRANSMEMBRANE_TRANSPORT	0.533123	0.816291	-0.23312	-0.973067	46233	183	c("ATP11C", "SLC30A7", "TSC22D3", "DLG1", "NEDD4L", "ABCA1", "ITPR2", "TRPV2", "SGK3", "SLC35B2", "ORAI1", "DENND5B", "LASP1", "TTYH3", "CYB5A", "ATP6V0A2", "SLC12A6", "MCU", "ATP2C1", "PRKCE", "ITPR1", "SLC25A20", "SLC1A5", "CLCN4", "CCR7", "ORAI2", "SLC30A9", "STIM2", "SLC30A5", "GAR1", "CPT1A", "CLCC1", "ITPR3", "HVCN1", "EMB", "REST", "SLC39A7", "ATP6AP1", "ITGAV", "ATP6V0B", "DENND5A", "COX1…	0
GO_REGULATION_OF_GLYCOPROTEIN_METABOLIC_PROCESS	0.178068	0.530376	-0.455259	-1.25901	11825	18	c("KAT2B", "SOAT1", "EP300", "ACOT8", "CCR7", "CST3")	0
GO_PYRIMIDINE_NUCLEOTIDE_METABOLIC_PROCESS	0.131043	0.458273	0.402983	1.30235	4298	21	c("TYMS", "UMPS", "NEIL1", "CTPS", "DUT", "NME1", "DCK")	0
GO_PALATE_DEVELOPMENT	0.770898	0.943332	-0.267296	-0.792114	52454	24	c("DLG1", "SKI", "SGPL1", "BCOR")	0
GO_INNATE_IMMUNE_RESPONSE_ACTIVATING_CELL_SURFACE_RECEPTOR_SIGNALING_PATHWAY	0.0844432	0.374187	0.286399	1.25415	1863	80	c("PSMB2", "PSMD13", "PSMC1", "PSMB8", "FCER1G", "PSMD2", "UBA52", "PSME4", "TRAF6", "PSME2", "PSMD6", "FYN", "UBC", "PSMC4", "PSMA4", "PSMB9", "PSMB7", "PSMA7", "UBE2N", "PSMA2", "PSMC2")	0
GO_REGULATION_OF_HOMEOSTATIC_PROCESS	0.468719	0.77853	-0.24212	-1.00151	40142	169	c("MAPK14", "SLC30A7", "PTGER4", "TSC22D3", "NEDD4L", "XRCC5", "ITPR2", "TERF2IP", "LDB1", "AP3D1", "MAP2K7", "NCOA6", "FOXO3", "SMG5", "NEK7", "ANKRD54", "PRKCE", "ITPR1", "PPP3CB", "CCR7", "TNFAIP3", "TERF1", "SMG6", "GPD1L", "S1PR1", "HMGCR", "UCP2", "UBE2K", "ITPKB", "NR1H2", "SLC30A5", "HMBOX1", "PINK1", "MAPK1", "ETS1", "ATR", "ITPR3", "MYC")	0
GO_GOLGI_TO_PLASMA_MEMBRANE_TRANSPORT	0.630331	0.868824	-0.302067	-0.886148	42709	23	c("VAMP7", "VAMP4", "ARFGEF2", "VAMP2", "COMMD1", "GOPC", "CHIC2", "CCDC22", "DNM2", "GOLPH3", "SYS1", "MACF1", "GOLGA4", "VAMP5", "RAB10", "EXOC2")	0
GO_PROTEIN_TARGETING_TO_MEMBRANE	0.496214	0.794024	-0.248553	-0.986825	40626	120	c("TAOK2", "RABGEF1", "TRAM2", "PEX19", "PIP5K1A", "ANXA2", "MYADM", "ATG4D", "TRAM1", "MYO1C", "ATG3")	0
GO_MITOTIC_CELL_CYCLE	0.000236016	0.00557091	0.33188	1.82415	0	469	c("CENPF", "CDK1", "RRM2", "UBE2C", "TIMELESS", "CENPE", "KIF23", "NCAPD2", "CDCA8", "LIG1", "CDCA3", "CLSPN", "NUP107", "POLA1", "STMN1", "CEP164", "SPC24", "PLK4", "CENPW", "TOP2A", "KIF15", "MCM2", "BIRC5", "INCENP", "TYMS", "CDC23", "MCM5", "RACGAP1", "CETN2", "ZWINT", "TUBG1", "CCNH", "VRK1", "RPS27L", "DHFR", "HAUS7", "CHMP5", "TIPIN", "PPAT", "UBA3", "TUBGCP2", "PINX1", "MCM4", "PSMB2", "C…	0
GO_REGULATION_OF_MULTICELLULAR_ORGANISM_GROWTH	0.205494	0.56375	-0.394779	-1.21235	14176	28	c("ADRB2", "PIK3CA", "APP", "HSF1", "SGPL1", "RAI1", "NIPBL", "CELF1", "PLAC8", "LGMN", "STAT5B", "CHD7", "PTCH1", "CREB1", "PTPN11")	0
GO_MACROMOLECULAR_COMPLEX_DISASSEMBLY	0.000117302	0.00328998	0.381298	1.81859	1	132	c("SMARCD1", "MRPL39", "STMN1", "MRPS11", "MRPL27", "EIF2D", "MRPL54", "MRPS18C", "CHMP5", "MRPL42", "MRPS15", "MRPL28", "MRPS21", "MRPL12", "MRPL11", "MRPL18", "MRPL44", "HBS1L", "SMARCC1", "MRPL48", "MTRF1L", "PEX14", "MRPS10", "VPS4B", "CHCHD1", "MRPL4", "MRPS31", "SGK1", "MRPL45", "MRPL21", "MRPL33", "DENR", "MRPS18A", "DVL3", "MRPL19", "MRPL13", "DAP3", "APEH", "ETF1", "SMARCE1", "MRPS35", "…	0
GO_POSITIVE_REGULATION_OF_CELLULAR_COMPONENT_BIOGENESIS	0.142197	0.477462	-0.287868	-1.18865	12159	166	c("WASL", "TUBGCP4", "DLG1", "RAB3GAP2", "APOE", "PAN2", "CLASP1", "RHOQ", "SWAP70", "RALA", "TSG101", "VPS4A", "DDB1", "BMF", "PRKCE", "EP300", "CLIP1", "ERCC5", "CCR7", "TERF1", "ICAM1", "SDC4", "SEPT7", "NR1H2", "TWF2", "HCK", "PINK1", "CNOT6", "ZMYND8", "PDCD6IP", "SETX", "ATR", "CNOT6L", "TSC1", "CLASP2", "VASP", "GSK3B", "IRF8", "PTPRJ", "BID", "RPA2", "MIEN1", "ARAP1", "SNX9", "RGS2", "CNO…	0
GO_BONE_DEVELOPMENT	0.535955	0.817447	-0.278472	-0.956302	39299	48	c("SMAD5", "PTGER4", "SKI", "EP300", "ANXA2", "ACP5", "SBDS", "FLI1")	0
GO_NEGATIVE_REGULATION_OF_INTRACELLULAR_STEROID_HORMONE_RECEPTOR_SIGNALING_PATHWAY	0.0438744	0.268969	-0.568721	-1.49949	2864	15	c("CLOCK", "CRY1", "PIAS2", "ARNTL")	0
GO_NCRNA_PROCESSING	0.000773139	0.0145131	0.275951	1.44036	6	271	c("MRPS11", "PUSL1", "TRUB2", "SUV39H1", "TRMT6", "INTS10", "DDX56", "C1D", "DDX27", "RPS27L", "DUS1L", "LTV1", "CPSF1", "FCF1", "PUS10", "POP4", "WDR36", "PELP1", "CDK5RAP1", "PA2G4", "DUS3L", "MRPL44", "WDR46", "UBA52", "NOL6", "KARS", "MRTO4", "KRR1", "TFB2M", "QTRT1", "PUS7", "LSM6", "SIRT1", "ISG20L2", "LAS1L", "WDR4", "ELAC2", "DIEXF", "NAF1", "NSUN2", "RRS1", "METTL1", "CSTF2", "PIN4", "NO…	0
GO_NEGATIVE_REGULATION_OF_TRANSPORT	0.0428085	0.267138	-0.319571	-1.31498	3645	161	c("RHBDF2", "PTGER4", "DYRK2", "NEDD4L", "RABGEF1", "CRY1", "APOE", "BCR", "HSPA1A", "LMBRD1", "CREB3", "PFKL", "SOX4", "UBE2G2", "NFKBIL1", "WWP2", "NDFIP2", "THBS1", "PRKCE", "NFKBIE", "ANXA2", "GDI1", "UBQLN1", "PSMD9", "SUFU", "NFKB1", "PTPN22", "HMGCR", "ICAM1", "UCP2", "CD84", "NR1H2", "ZC3H12A", "TBC1D10C", "YOD1", "PRKCB", "OGT", "GSK3B", "COMMD1", "GOPC", "REST", "PICALM", "TMBIM6", "ITG…	0
GO_THYMOCYTE_AGGREGATION	0.398654	0.73349	-0.357658	-1.04923	27011	23	c("ZFP36L2", "ZFP36L1", "CCR7", "ITPKB", "CARD11", "STAT5B", "ATG5", "NKAP")	0
GO_AMINE_METABOLIC_PROCESS	0.39641	0.73349	-0.336175	-1.04774	27540	30	c("PLA2G16", "CEPT1", "CHKA", "PNPLA8", "KYNU", "SAMD8", "KMO", "SGMS1", "SLC44A2", "DHPS", "SRM", "MECP2", "SAT1", "LPIN2", "PCYT1A", "LPCAT1")	0
GO_DNA_MODIFICATION	0.353835	0.705893	-0.336498	-1.07783	24904	34	c("ASCC1", "BAZ2A", "PRMT7", "TET2", "GATAD2B", "TRIM28", "ATF7IP", "TDG", "EXOSC4")	0
GO_PROTEIN_LOCALIZATION_TO_MEMBRANE	0.605468	0.856917	-0.223119	-0.944809	53437	211	c("TAOK2", "FCHO2", "DLG1", "RABGEF1", "OSBPL8", "VAMP7", "RAB3GAP2", "APOE", "TRAM2", "PEX19", "PIP5K1A", "AP3D1", "EFR3A", "BMF", "ANXA2", "MYADM", "ATG4D", "IKBKB", "CLIP1", "TRAM1", "MYO1C", "VAMP4", "ATG3")	0
GO_MITOTIC_SPINDLE_ASSEMBLY	0.26358	0.619699	0.353421	1.14218	8646	21	c("KIF23", "BIRC5", "RACGAP1", "TUBGCP2", "AURKB")	0
GO_RESPONSE_TO_ALKALOID	0.929068	0.991006	-0.212105	-0.665795	64756	31	c("PRKCE", "NFKB1", "ICAM1", "PPP5C", "DNMT3A", "PTK2B", "BAD", "HIF1A", "DNM2", "CREB1", "MTOR", "BAX", "MBD1", "MDM2", "TMED10")	0
GO_AUTOPHAGY	0.188837	0.540329	-0.274344	-1.14792	16432	187	c("CHST3", "XBP1", "CD93", "PEX13", "VAMP7", "TRIM5", "TBC1D5", "PIK3CA", "NR2C2", "WDR45", "AMBRA1", "S100A9", "MTMR3", "TBC1D17", "TSG101", "VPS4A", "PI4K2A", "TOLLIP", "ZKSCAN3", "PFKP", "UBQLN1", "VPS18", "LAMP2", "ATG4D", "ULK2", "GMIP", "LARP1B", "STAM2", "TFEB", "ATG16L2", "ATG3", "PRKD2", "RAB12", "PTPN22", "MAP1LC3A", "RBM18", "VMP1", "PINK1", "CTSD", "RFWD3", "VPS37A", "PHF23", "ANXA7",…	0
GO_REGULATION_OF_CELL_PROJECTION_ORGANIZATION	0.0453828	0.273905	-0.310965	-1.29882	3939	184	c("KAT2B", "WASL", "MBP", "NEDD4L", "VAMP7", "APOE", "TBC1D5", "TRPV2", "MOB2", "TBC1D14", "TBC1D20", "TBC1D17", "CCDC88A", "RHOQ", "RAPGEF1", "FBXO38", "ABL2", "RALA", "ARHGEF7", "EP300", "INPP5F", "PRKCD", "GDI1", "IKBKB", "ATF1", "ULK2", "CCR7", "ATG3", "USP6NL", "CAPRIN1", "ICAM1", "SEPT7", "TWF2", "BCL11A", "TBC1D10C", "ZMYND8", "PPP1R16B", "SETX", "DGUOK", "CLASP2", "RUFY3", "STAP1", "CAMK1…	0
GO_REGULATION_OF_ACTIN_FILAMENT_LENGTH	0.25196	0.608583	-0.305968	-1.13519	19479	75	c("WASL", "DLG1", "LATS1", "SWAP70", "WIPF1", "PRKCE", "PRKCD", "MYADM", "CCR7", "EPS8", "CAPZA1", "ICAM1", "TWF2", "HCK", "VASP", "CORO1B", "HAX1", "SSH1", "RASA1", "PTK2B", "ARPC2", "MTPN", "EVL", "TRIOBP", "MTOR", "ACTR2", "DSTN", "SSH2", "ARFGEF1", "TRIM27", "WHAMM", "ARF6", "ARPC5L", "CAPZA2", "BAG4", "TMOD3", "GRB2", "CAPG", "NCKAP1L", "ARPC5", "ACTR3", "RAC1", "WIPF2")	0
GO_REGULATION_OF_TRANSPORTER_ACTIVITY	0.643443	0.877556	-0.253816	-0.895668	47931	56	c("NEDD4L", "SGK3", "WWP2", "AHCYL1", "NDFIP2", "PRKCE", "STIM1", "PRKCD", "UBQLN1", "AKAP9", "GPD1L", "STIM2", "VAMP2")	0
GO_CELL_JUNCTION_ORGANIZATION	0.0539398	0.291593	-0.397545	-1.38987	3992	53	c("TAOK2", "ITGA6", "DLG1", "ACTN1", "PIP5K1A", "ARHGEF7", "MYADM", "HIPK1", "GNPAT", "VMP1", "HDAC7", "VASP", "PKN2", "HEG1", "MTDH", "PTK2B", "LAMB3", "SMAD7", "VCL")	0
GO_EMBRYONIC_HEART_TUBE_DEVELOPMENT	0.894082	0.979182	-0.241887	-0.678001	59670	19	c("HES1", "VANGL2", "SUFU", "HHEX", "HIF1A", "TMED2", "IFT52")	0
GO_PROTEIN_DESTABILIZATION	0.059302	0.309616	-0.509728	-1.44658	3972	20	c("XBP1", "NCLN", "CCDC88C", "BTRC", "RNF139", "CHFR", "FBXL3")	0
GO_EAR_DEVELOPMENT	0.844739	0.960889	-0.230595	-0.756024	60239	38	c("BCR", "HES1", "VANGL2", "NIPBL", "SCRIB", "DVL2", "SDC4", "MAPK1", "ZEB1", "RBPJ", "CHD7", "ATG5", "BCL2L11", "SPARC")	0
GO_POSITIVE_REGULATION_OF_SMOOTH_MUSCLE_CELL_PROLIFERATION	0.76715	0.94321	0.243088	0.804991	24735	23	c("NR4A3", "ID2", "TRAF6", "DDX39B", "SHC1")	0
GO_MEMBRANE_BUDDING	0.137672	0.467565	-0.33104	-1.23368	10681	77	c("FCHO2", "WASL", "CHMP1B", "VAPB", "TBC1D20", "USO1", "EPS15", "PIK3C2A", "TSG101", "VPS4A", "ANXA2", "AP2B1", "GBF1", "MYO18A", "PPP6R3", "CHMP1A", "PDCD6IP", "VPS37A", "KLHL12", "TRAPPC5", "PICALM", "SEC24A", "GOSR2", "CUL3", "SEC22B", "TMED2", "S100A10", "GOLGA2", "ATP8A1", "SNX3", "CHMP2A", "GOLPH3", "PPP6R1", "FCHO1", "VAPA", "RAB1A", "SCFD1", "TMED10", "TRAPPC6B")	0
GO_REGULATION_OF_SYNAPTIC_PLASTICITY	0.933953	0.991779	-0.202723	-0.678618	67479	42	c("RGS14", "APOE", "GIPC1", "PPP3CB", "VAMP2", "MAPK1", "ITPR3", "GSK3B", "PLK2")	0
GO_CELLULAR_RESPONSE_TO_RETINOIC_ACID	0.598524	0.850346	-0.337092	-0.903783	39322	16	c("ABCA1", "ABL2", "EP300", "TWF2", "SETX", "OGT")	0
GO_NCRNA_TRANSCRIPTION	0.860552	0.969087	-0.214393	-0.765685	64543	60	c("GTF2A1", "RPRD2", "TAF5", "ELL2", "SIRT7", "CCNT1", "GTF3C6", "INTS7", "GTF2E2", "SNAPC5", "BRF1", "TAF1B", "INTS4", "POU2F2", "GTF2F2", "GTF3C1", "CCNK", "TAF13")	0
GO_NEGATIVE_REGULATION_OF_INTRINSIC_APOPTOTIC_SIGNALING_PATHWAY	0.540407	0.817772	-0.274908	-0.954337	39820	51	c("PTTG1IP", "XBP1", "HSPA1A", "CREB3", "GRINA", "RRM2B", "ARHGEF2", "USP47", "HERPUD1", "PINK1", "KDM1A", "TMBIM6", "SOD2", "HIF1A", "DDX3X", "RRN3", "TRIAP1", "NFE2L2", "LRRK2", "BCL2L12", "TXNDC12", "PPIF", "IVNS1ABP", "ING2", "MCL1")	0
GO_VESICLE_DOCKING_INVOLVED_IN_EXOCYTOSIS	0.225848	0.583971	0.383607	1.18807	7585	18	c("STXBP1", "VPS33A", "VAMP3", "CPLX2", "PLEK", "RABEPK", "RAB8B", "EXOC4")	0
GO_CD4_POSITIVE_ALPHA_BETA_T_CELL_ACTIVATION	0.48236	0.786558	-0.357126	-0.987627	32034	18	c("PTGER4", "RC3H2", "IRF4", "STAT6", "LY9")	0
GO_ARTERY_MORPHOGENESIS	0.0574885	0.302544	-0.555283	-1.46406	3753	15	c("PTGER4", "APOE", "HES1", "SOX4", "RBPJ", "ZMIZ1", "CHD7", "SMAD7")	0
GO_LYMPHOCYTE_ACTIVATION	0.0608109	0.313153	-0.307639	-1.27609	5226	173	c("HDAC9", "CD40", "ATP11C", "CASP8", "SNX27", "PTGER4", "PLCL2", "DLG1", "VAMP7", "RC3H2", "ZFP36L2", "DCLRE1C", "ITFG2", "IRF4", "NOTCH2", "CD180", "SWAP70", "SOX4", "SLAMF7", "EP300", "LYL1", "PATZ1", "PPP3CB", "PRKCD", "IKZF3", "ZFP36L1", "CCR7", "STAT6", "PTPN22", "LY9", "MSH6", "TPD52", "ICAM1", "ITPKB", "MS4A1", "CEBPG", "VAMP2", "PIK3CD", "TSC1", "PRKCB", "IFNAR1", "CARD11", "CXCR5", "HHE…	0
GO_METALLO_SULFUR_CLUSTER_ASSEMBLY	0.901348	0.980106	-0.250653	-0.660869	58857	15	c("CIAO1", "NUBP2", "ISCA2", "NFS1", "NFU1")	0
GO_PROTEIN_TRIMERIZATION	0.625586	0.867596	-0.330094	-0.885021	41100	16	c("TRIM5", "SKI", "TRAF2", "OGT", "NUP54")	0
GO_REGULATION_OF_PEPTIDYL_SERINE_PHOSPHORYLATION	0.0852772	0.375787	-0.408926	-1.34778	6097	39	c("PLCL2", "BCAR3", "PIK3CA", "TERF2IP", "ARAF", "LATS1", "AKAP9", "PRKD2", "GPD1L", "PINK1", "OGT", "GSK3B", "HAX1")	0
GO_PROTEOGLYCAN_METABOLIC_PROCESS	0.565011	0.829425	0.306339	0.917171	19380	16	c("SLC35D1", "IMPAD1", "NDST1", "BGN", "HPSE", "HEXA")	0
GO_NITROGEN_COMPOUND_TRANSPORT	0.998956	0.999624	-0.149298	-0.626095	87079	192	c("ABCA1", "SLC35B2", "LMBRD1", "GIPC1", "SMG5", "SLU7", "SLC15A4", "PARP11", "RAB11FIP2", "NFKBIE", "SLC25A20", "SRSF10", "SERINC5", "SLC1A5", "NUP98", "UPF1", "SRSF7", "MYO1C", "UPF3B", "NUP205", "SMG6", "XPO7", "CAMK2G", "POLDIP3", "COL4A3BP", "AGFG1", "VAMP2", "CPT1A", "FYTTD1", "UPF2", "SRSF5", "TAP2", "PABPN1", "SLC14A1", "TSC1")	0
GO_DEFENSE_RESPONSE_TO_OTHER_ORGANISM	0.461033	0.773471	-0.248442	-1.00449	38528	139	c("CD40", "CHST3", "IL12A", "CD93", "PEX13", "TRIM5", "LYST", "S100A9", "ADAR", "TMEM173", "IRF4", "APP", "IRF3", "SERINC5", "PRKCD", "ACP5", "PLSCR1", "ITCH", "GMIP", "RBM18", "ZC3H12A", "TSPAN32", "SAMHD1", "RFWD3", "BNIP3L", "TRIM56", "EXOSC4", "IGKC", "IFNAR1", "IRF8", "RBPJ", "PLAC8", "LGALS8", "IGLC2", "MTSS1", "LSM14A", "DDX58", "IFITM3", "POLR3F", "RAB14", "POLR3C", "EIF2S1", "SLC35B3", "…	0
GO_LEUKOCYTE_PROLIFERATION	0.419803	0.747241	-0.317914	-1.03048	29724	36	c("CD40", "PLCL2", "RC3H2", "CD180", "PPP3CB", "PRKCD")	0
GO_ADHERENS_JUNCTION_ASSEMBLY	0.0971516	0.398501	-0.524204	-1.38211	6343	15	c("TAOK2", "ACTN1", "PIP5K1A", "ARHGEF7", "HIPK1")	0
GO_CELLULAR_RESPONSE_TO_INTERFERON_GAMMA	0.145634	0.480461	-0.399398	-1.27136	10225	33	c("TRIM5", "CIITA", "IRF4", "IRF3", "PRKCD", "CAMK2G", "ICAM1", "IRF2", "JAK2", "DAPK3", "HCK")	0
GO_IN_UTERO_EMBRYONIC_DEVELOPMENT	0.563902	0.828686	-0.238749	-0.954783	46566	127	c("CASP8", "XAB2", "HINFP", "HES1", "ADAR", "LATS1", "NLE1", "HSF1", "RBBP8", "SBDS", "TRIM28", "CNOT3", "TAPT1", "TFEB", "ZFP36L1", "NCOA1", "EPN1", "UBR3", "SIN3A", "COL4A3BP", "MAPK1", "ADAM10", "KDM6A", "ARNT", "KDM1A", "HHEX", "RBPJ", "HEG1", "GABPA", "ZMIZ1", "CNOT2", "CHD7", "BCL2L11", "KIDINS220", "HIF1A", "CUL3", "TMED2", "SENP2", "PTCH1", "SKIL", "SOCS3", "RRN3", "ANKRD11", "NMT1", "UBE…	0
GO_ER_NUCLEUS_SIGNALING_PATHWAY	0.643393	0.877556	-0.296363	-0.878253	43778	24	c("XBP1", "ATF6B", "HERPUD1", "PPP1R15B", "GSK3B", "SCAP", "ATF4", "EIF2S1", "HSPA5", "ERLIN1")	0
GO_VESICLE_CYTOSKELETAL_TRAFFICKING	0.394145	0.732219	-0.367214	-1.05413	26484	21	c("WASL", "VAMP7", "NDE1", "AP3D1")	0
GO_REGULATION_OF_TRANSCRIPTION_FACTOR_IMPORT_INTO_NUCLEUS	0.0719944	0.34341	-0.402353	-1.36444	5234	45	c("DYRK2", "XBP1", "CREB3", "TMEM173", "NFKBIL1", "NFKBIE", "PPP3CB", "TRIM28", "SUFU", "ZC3H12A", "TBC1D10C", "GSK3B", "CYLD", "CCDC22", "DDX58", "PIK3R1", "CHERP", "NFKBIA")	0
GO_MESENCHYMAL_CELL_DIFFERENTIATION	0.683966	0.902054	-0.285063	-0.852931	46718	25	c("HES1", "TRIM28", "MAPK1", "GSK3B", "RBPJ", "SEMA4B", "SEMA4D", "HIF1A", "CORO1C", "STAT1")	0
GO_REGULATION_OF_SMALL_GTPASE_MEDIATED_SIGNAL_TRANSDUCTION	0.051599	0.287846	-0.338721	-1.33145	4186	111	c("PSD3", "RABGEF1", "ARHGEF3", "APOE", "ABCA1", "BCR", "SHOC2", "SCAI", "RHOQ", "NOTCH2", "RAPGEF1", "ARHGEF6", "RHOBTB2", "ARHGEF7", "SIPA1", "VAV2", "CYTH3", "GDI1", "FGD2", "SOS2", "GMIP", "RHOB", "ARHGEF2", "GBF1", "DENND4B", "TIMP2", "ARHGAP15", "RALBP1", "ITPKB", "ARFGEF2", "ARHGAP5")	0
GO_RNA_MODIFICATION	0.0382965	0.252207	0.338958	1.39569	963	58	c("PUSL1", "TRUB2", "TRMT6", "DUS1L", "PUS10", "CDK5RAP1", "DUS3L", "FTO", "TFB2M", "QTRT1", "PUS7", "WDR4", "NAF1", "NSUN2", "ALKBH3", "METTL1", "NOP10", "DIMT1", "AARS", "YRDC", "FTSJ3")	0
GO_CELLULAR_COMPONENT_ASSEMBLY_INVOLVED_IN_MORPHOGENESIS	0.743752	0.931397	-0.234549	-0.842562	56095	62	c("TMEM138", "RFX3", "PIBF1", "TBC1D20", "CEP250", "HSPB11", "VANGL2", "DICER1", "MEF2A", "POC1B", "GNPAT", "AGFG1")	0
GO_ORGANELLE_FISSION	0.000101041	0.00293757	0.342163	1.76876	0	249	c("CENPF", "CDK1", "UBE2C", "TIMELESS", "CENPE", "KIF23", "NCAPD2", "CDCA8", "MKI67", "CDCA3", "CEP164", "SPC24", "CENPW", "TOP2A", "KIF15", "BIRC5", "INCENP", "FANCA", "CDC23", "RACGAP1", "CETN2", "ZWINT", "OPA1", "VRK1", "HAUS7", "CHMP5", "TIPIN", "TUBGCP2", "PINX1", "CCNA2", "MIS18A", "PSMD13", "NUP88", "NDC80", "WEE1", "MSH2", "ANAPC13", "ANAPC5", "NUSAP1", "NCAPD3", "RNF8", "SUN1", "CKS2", "…	0
GO_MUSCLE_STRUCTURE_DEVELOPMENT	0.72155	0.922841	-0.219963	-0.878923	59550	126	c("MAPK14", "UNC45A", "UBE4B", "XBP1", "HINFP", "FOXK1", "HES1", "SKI", "SYNE1", "HIVEP3", "TCF12", "EP300", "VANGL2", "ARID1A", "MEF2A", "SIK1", "GPCPD1", "S1PR1", "HMGCR", "MKL1", "TSC1", "KDM1A", "GSK3B", "RBPJ", "HEG1", "REST", "COPS2", "BCL9L", "BIN3", "IFRD1", "ATG5", "CAMK2D", "PRKAR1A", "SPAG9", "FOXN2", "MTPN", "SMAD7", "TAGLN")	0
GO_NEGATIVE_REGULATION_OF_CELL_CYCLE_PROCESS	0.470865	0.778659	0.214983	0.994633	8912	110	c("CENPF", "CDK1", "CLSPN", "HMGN5", "RPS27L", "CCNA2", "EZH2", "MSH2", "UBA52", "AURKB", "SMC3", "UBC", "CDK4", "CTDSP1", "DDX39B")	0
GO_REGULATION_OF_CHROMATIN_SILENCING	0.42219	0.747241	-0.392569	-1.03505	27568	15	c("PHF8", "PHF2", "TRIM28", "SETDB1", "SIN3A", "ATAD2B", "UHRF2")	0
GO_RIBOSOMAL_LARGE_SUBUNIT_ASSEMBLY	0.106007	0.415658	0.431207	1.35523	3525	19	c("MRPL11", "MRTO4", "MDN1", "RPL10", "MRPL20", "RPL11", "RPF1", "RPF2", "RPL24", "RPL5", "RPL23A", "RPL38", "RPL6", "RPL3")	0
GO_MAINTENANCE_OF_LOCATION_IN_CELL	0.257578	0.614065	-0.325242	-1.1406	19094	54	c("APOE", "CREB3", "LATS1", "POLR2M", "NFKBIL1", "SYNE1", "NFKBIE", "SUFU", "MORC3", "SUN2", "TWF2", "PINK1", "ANKRD13C", "SORL1", "TOPORS", "GOPC", "CCDC22", "SYNE2", "NFKBIA", "HSPA5", "OS9", "GOLPH3", "YWHAB", "TAF3")	0
GO_CEREBELLAR_CORTEX_DEVELOPMENT	0.526401	0.811209	-0.362795	-0.956543	34373	15	c("LDB1", "AGTPBP1", "CLP1", "HERC1", "MTPN", "HSPA5", "ARCN1", "PTPN11", "SERPINE2")	0
GO_REGULATION_OF_MICROTUBULE_POLYMERIZATION	0.830967	0.957479	-0.265951	-0.735483	55186	18	c("TUBGCP4", "CLASP1", "CLIP1", "TERF1", "CLASP2", "RGS2", "ABL1")	0
GO_CELLULAR_RESPONSE_TO_OXYGEN_LEVELS	0.641546	0.876976	-0.251206	-0.899865	48267	61	c("ADRB2", "CPEB4", "DAXX", "CREBBP", "UBE2D1", "PRKCE", "EP300", "UBQLN1", "ICAM1", "VHL", "NPEPPS", "HIF1AN", "PINK1", "TSC1", "BNIP3L", "ARNT", "EGLN2", "RBPJ")	0
GO_DNA_CATABOLIC_PROCESS	0.00778053	0.0976252	0.617479	1.81388	269	15	c("H1F0", "ENDOG", "HMGB2", "AIFM1", "HMGB1")	0
GO_CELLULAR_RESPONSE_TO_HORMONE_STIMULUS	0.529238	0.812995	-0.230848	-0.976497	46628	209	c("HDAC9", "KAT2B", "PXN", "ABHD2", "PTGER4", "PMEPA1", "XBP1", "CDK2", "PIAS2", "PIK3CA", "DAXX", "NR2C2", "PTPRA", "NCOA6", "RHOQ", "LATS1", "ATP6V0A2", "PIK3C2A", "AHCYL1", "PRKCE", "EP300", "ARID1A", "PRKCD", "MED13", "AP3S1", "RPS6KB1", "NCOA3", "NFKB1", "SOCS7", "SIK1", "NCOA1", "NAMPT", "GNG2", "JAK2", "UCP2", "IGF1R", "NR1H2", "VAMP2", "MAPK1", "SRSF5", "OGT", "EGLN2", "MED14", "REST", "M…	0
GO_DNA_REPAIR	0.00268702	0.0408016	0.264093	1.37499	24	265	c("CDK1", "MMS22L", "LIG1", "CLSPN", "MTA1", "POLA1", "H2AFX", "CEP164", "RFC5", "RNF168", "RUVBL2", "FANCA", "HMGB2", "RFC4", "CETN2", "UHRF1", "CCNH", "RPS27L", "NEIL1", "HIST1H4I", "HMGB1", "ZBTB1", "RAD18", "PNKP", "MSH2", "PPIE", "WRNIP1", "RNF8", "XRCC6", "FTO", "UBA52", "FANCE", "PSME4", "MORF4L2", "RPA3", "DTL", "SMC3", "UBA7", "MCRS1", "PARP2", "CUL4B", "SIRT1", "UBC", "ALKBH3", "GINS4",…	0
GO_T_CELL_DIFFERENTIATION_INVOLVED_IN_IMMUNE_RESPONSE	0.421157	0.747241	-0.386255	-1.0356	27669	16	c("PTGER4", "RC3H2", "IRF4", "STAT6", "LY9", "TSC1")	0
GO_PROTEIN_POLYMERIZATION	0.771523	0.943332	-0.252153	-0.80265	54173	33	c("TUBGCP4", "NDE1", "CLASP1", "COBLL1", "DNM1L", "AKAP9", "JAK2", "UBE2K", "CLASP2", "MID1IP1")	0
GO_CELLULAR_RESPONSE_TO_CORTICOSTEROID_STIMULUS	0.390068	0.728972	0.336321	1.04162	13101	18	c("AIFM1", "HMBS", "RAN", "SGK1")	0
GO_SIGNAL_TRANSDUCTION_IN_RESPONSE_TO_DNA_DAMAGE	0.412762	0.743783	-0.288004	-1.03168	31054	61	c("MAPK14", "CDK2", "FOXO3", "SOX4", "EP300", "CNOT7", "CNOT3", "SFN", "CNOT6", "CNOT6L", "PPP2R5C", "GADD45A", "PLK2", "BID", "CASP9", "CNOT2", "ABL1", "CASP2", "CNOT8")	0
GO_MUSCLE_CONTRACTION	0.100085	0.404413	-0.37655	-1.30719	7374	51	c("SMAD5", "ADRB2", "PXN", "CXCR4", "DLG1", "NEDD4L", "PIK3CA", "PIK3C2A", "IKBKB", "RPS6KB1", "CALD1", "GPD1L", "COL4A3BP", "PABPN1", "HSBP1")	0
GO_TRANSITION_METAL_ION_HOMEOSTASIS	0.15334	0.491594	-0.381966	-1.2523	10934	38	c("SLC30A7", "S100A9", "FBXL5", "ATP2C1", "APP", "XIAP", "SLC30A5", "SLC25A28", "MYC", "COMMD1", "SLC39A7", "PICALM", "CCDC22", "SLC31A1", "S100A8", "HIF1A", "SFXN1", "HMOX2")	0
GO_REGULATION_OF_ADHERENS_JUNCTION_ORGANIZATION	0.462552	0.774818	-0.345249	-1.00247	31231	22	c("LDB1", "CLASP1", "THBS1", "SDC4", "DAPK3", "TSC1", "CLASP2", "PTPRJ", "ITGB1BP1", "S100A10", "CORO1C", "ROCK1", "PTEN", "ROCK2", "MACF1")	0
GO_ENZYME_LINKED_RECEPTOR_PROTEIN_SIGNALING_PATHWAY	0.0967856	0.398501	-0.279185	-1.20405	8755	260	c("MAPK14", "WASL", "SMAD5", "ADRB2", "PXN", "DUSP22", "RGS14", "XBP1", "IL6ST", "DOK1", "SMURF2", "RPS6KA5", "BCR", "PIK3CA", "SHOC2", "PTPRA", "RHOQ", "UBE2D1", "RAPGEF1", "SS18", "EPS15", "ATP6V0A2", "PIK3C2A", "ABL2", "SKI", "TIAL1", "CBL", "ARHGEF7", "MATK", "NLK", "VAV2", "SGPL1", "TEC", "AP2B1", "AP3S1", "KLF10", "SOCS7", "MYO1C", "EPS8", "TIA1", "PRKD2", "NAMPT", "JAK2", "IGF1R", "HCK", "…	0
GO_REGULATION_OF_DEFENSE_RESPONSE_TO_VIRUS_BY_VIRUS	0.830147	0.956997	0.232299	0.759623	26963	22	c("AP1S1", "AP1B1", "FYN", "AP2M1", "LCK")	0
GO_REGULATION_OF_RECEPTOR_INTERNALIZATION	0.764916	0.943082	-0.292274	-0.783623	50254	16	c("TBC1D5", "ANXA2", "ATAD1", "SCYL2", "SDCBP", "ATXN2")	0
GO_REGULATION_OF_CALCIUM_ION_TRANSMEMBRANE_TRANSPORT	0.873535	0.972716	-0.228001	-0.72577	61336	33	c("PRKCE", "STIM1", "UBQLN1", "STIM2", "ABL1", "AHNAK", "PTK2B", "ATG5", "CAMK2D", "ATP1B1", "PTPN6", "BAX", "PDPK1", "LYN")	0
GO_RESPONSE_TO_BACTERIUM	0.0714176	0.342575	-0.309525	-1.26758	6048	155	c("MAPK14", "CD40", "WASL", "CASP8", "PTGER4", "IL12A", "XBP1", "IL10RA", "ABCA1", "DUSP10", "BCR", "GCH1", "MGST2", "LYST", "S100A9", "CD180", "NFKBIL1", "PRKCE", "APP", "IRF3", "HSF1", "PRKCD", "ACP5", "CDK19", "IRAK2", "IKBKB", "RPS6KB1", "NFKB1", "CCR7", "UPF1", "TNFAIP3", "RPS6KA3", "PTPN22", "ICAM1", "JAK2", "ZC3H12A", "HCK", "MAPK1", "STAP1", "IGKC", "OGT", "IFNAR1", "IRF8", "RBPJ", "PLAC8…	0
GO_POSITIVE_REGULATION_OF_LEUKOCYTE_MIGRATION	0.0621539	0.314597	-0.461214	-1.41637	4287	28	c("PTGER4", "IL12A", "CREB3", "SWAP70", "THBS1", "MIA3", "CCR7", "ICAM1", "CCR6", "ADAM10", "CAMK1D")	0
GO_CALCIUM_ION_IMPORT	0.0362262	0.246752	-0.558769	-1.52315	2395	17	c("ITPR2", "ORAI1", "MCU", "PRKCE", "ITPR1", "CCR7", "ITPR3", "MICU1", "CHERP")	0
GO_CELL_MATURATION	0.148353	0.482907	-0.408234	-1.27232	10306	30	c("ABHD2", "XBP1", "RFX3", "GNAQ", "FOXO3", "HES1", "APP")	0
GO_REGULATION_OF_SECRETION	0.00331685	0.0482156	-0.358355	-1.49265	286	179	c("MAPK14", "GSDMD", "CD40", "RHBDF2", "PTGER4", "XBP1", "RABGEF1", "RFX3", "CLOCK", "CRY1", "VAMP7", "ITPR2", "ARNTL", "BCR", "S100A9", "NCOA6", "CLASP1", "PFKL", "SOX4", "MCU", "RALA", "TSG101", "VPS4A", "PRKCE", "ITPR1", "ARHGEF7", "EP300", "IRF3", "PPP3CB", "DNM1L", "PSMD9", "TARDBP", "CCR7", "MYO18A", "POFUT2", "PTPN22", "HMGCR", "ENSA", "SDC4", "JAK2", "UCP2", "CD84", "NR1H2", "ZC3H12A", "V…	0
GO_APOPTOTIC_SIGNALING_PATHWAY	0.457496	0.773471	-0.248415	-1.00617	38296	141	c("CD40", "CASP8", "DYRK2", "IL12A", "UBE4B", "XBP1", "POLB", "DAXX", "FOXO3", "PPP1R13B", "BMF", "ITPR1", "EP300", "PRKCD", "DNM1L", "SGPL1", "HIPK1", "SFN", "MFF", "MSH6", "JAK2", "DAPK3", "UBE2K", "PPP2R5C", "TOPORS", "BNIP3L", "TRAF2", "BAG6", "DDX47", "GSK3B", "BID", "TMBIM6", "ITGAV", "CASP9", "ATF4", "SOD2", "PIK3R1", "ABL1", "MAP3K5", "CASP2")	0
GO_NEURAL_NUCLEUS_DEVELOPMENT	0.751616	0.937584	0.23862	0.824533	23493	27	c("COX6B1", "CALM3", "CALM2", "LDHA", "MAPKAP1", "SUDS3", "YWHAQ", "SEC16A", "CNP", "ATP5J", "SIRT2")	0
GO_LYMPHOCYTE_MEDIATED_IMMUNITY	0.473917	0.778853	-0.295841	-0.995054	34312	43	c("DLG1", "VAMP7", "LYST", "SWAP70", "SLAMF7", "PRKCD", "MSH6", "ICAM1", "CEBPG", "VAMP2", "DENND1B", "IGKC", "IGLC2", "POU2F2")	0
GO_FC_EPSILON_RECEPTOR_SIGNALING_PATHWAY	0.148478	0.482907	0.251907	1.15715	2886	105	c("NR4A3", "PSMB2", "PSMD13", "PSMC1", "PSMB8", "FCER1G", "PSMD2", "UBA52", "PSME4", "TRAF6", "PSME2", "PSMD6", "UBC", "PSMC4", "CALM3", "PSMA4", "PSMB9", "PSMB7", "SHC1", "CALM2", "VAV1", "PPP3R1", "PSMA7", "UBE2N", "PSMA2", "PSMC2")	0
GO_HIPPOCAMPUS_DEVELOPMENT	0.324207	0.676803	0.324438	1.08671	10360	24	c("NR4A3", "EZH2", "NME1", "RAN", "LEF1")	0
GO_RIBONUCLEOSIDE_TRIPHOSPHATE_BIOSYNTHETIC_PROCESS	0.41311	0.743848	0.295594	1.0214	12912	27	c("STOML2", "CTPS", "ATP5G1", "NME1", "ATP5G3", "ATP5J2", "ATP5B", "ATP5E", "ATP5H", "ALDOA", "CHCHD10", "ATP5J", "ATP5C1", "ATP5G2")	0
GO_REGULATION_OF_CHROMOSOME_SEGREGATION	0.00345917	0.0499797	0.427781	1.70013	91	49	c("CENPF", "UBE2C", "CENPE", "HDAC8", "LCMT1", "CDC23", "RACGAP1", "RAD18")	0
GO_PROTEIN_K11_LINKED_UBIQUITINATION	0.018236	0.171075	0.492444	1.63074	587	23	c("UBE2C", "CDC23", "ANAPC13", "ANAPC5", "UBE2S", "ANAPC4")	0
GO_SPHINGOLIPID_METABOLIC_PROCESS	0.568877	0.832537	-0.271105	-0.937553	41824	50	c("VAPB", "AGK", "SERINC5", "SGPL1", "NSMAF", "SAMD8", "COL4A3BP", "ORMDL3", "CERS4", "ORMDL1", "ST3GAL1", "HEXB", "PPP2CA", "ASAH1", "B4GALNT1", "SERINC1", "SGMS1", "CSNK1G2", "NEU1")	0
GO_PROTEIN_ACETYLATION	0.0388082	0.254872	-0.367219	-1.38642	3039	84	c("KAT2B", "TADA1", "YEATS2", "SRCAP", "CLOCK", "NAA25", "CRTC2", "LDB1", "TAF5", "CREBBP", "IRF4", "TAF5L", "EP300", "ELP3", "BRPF1", "ING3", "TRRAP", "NCOA3", "NCOA1", "KAT6B", "WDR5", "USP22", "TAF6L", "MSL1", "ATF2", "BAG6", "OGT")	0
GO_REGULATION_OF_NUCLEOCYTOPLASMIC_TRANSPORT	0.150508	0.486195	-0.31344	-1.20753	11993	96	c("MAPK14", "DYRK2", "RANBP3", "XBP1", "RBPMS", "GNAQ", "CREB3", "TMEM173", "SOX4", "NFKBIL1", "NFKBIE", "EP300", "PPP3CB", "PRKCD", "UHMK1", "TRIM28", "SUFU", "SFN")	0
GO_CELLULAR_HORMONE_METABOLIC_PROCESS	0.131811	0.460085	-0.484884	-1.32175	8717	17	c("HSD17B11", "RDH14", "SGPL1", "RDH12", "HSD17B4", "SCPEP1", "STAT5B", "PLEKHA1")	0
GO_FORMATION_OF_TRANSLATION_PREINITIATION_COMPLEX	0.222728	0.580944	0.392096	1.19278	7541	17	c("EIF2D", "EIF4H", "DENR", "EIF3D", "EIF3C", "EIF3H", "EIF3A", "EIF3I", "EIF3B")	0
GO_POSITIVE_REGULATION_OF_INTERFERON_BETA_PRODUCTION	0.779133	0.943727	0.256881	0.781447	26382	17	c("HMGB2", "POLR3A", "HMGB1", "POLR3D", "FLOT1")	0
GO_REGULATION_OF_PROTEIN_SECRETION	0.00400518	0.0561667	-0.392624	-1.54333	324	111	c("MAPK14", "GSDMD", "CD40", "RHBDF2", "PTGER4", "XBP1", "RABGEF1", "RFX3", "CLOCK", "ITPR2", "ARNTL", "NCOA6", "PFKL", "SOX4", "MCU", "PRKCE", "ITPR1", "EP300", "IRF3", "PPP3CB", "DNM1L", "PSMD9", "TARDBP", "CCR7", "MYO18A", "PTPN22", "HMGCR", "ENSA", "JAK2", "UCP2", "NR1H2", "ZC3H12A", "CPT1A", "ITPR3", "DNAJC1", "TRAF2", "IFNAR1", "BLK", "REST", "TMBIM6", "SEC24A", "ABL1", "AIM2", "SERGEF", "P…	0
GO_REGULATION_OF_PEPTIDYL_TYROSINE_PHOSPHORYLATION	0.0668315	0.33193	-0.367342	-1.34157	5108	68	c("CD40", "PTGER4", "IL12A", "IL6ST", "SOCS4", "PIBF1", "HES1", "PRKCE", "APP", "INPP5F", "PRKCD", "TEC", "ARHGEF2", "SH3BP5", "ICAM1", "DVL2", "JAK2")	0
GO_RESPONSE_TO_INSULIN	0.238852	0.598206	-0.302509	-1.14022	18676	83	c("HDAC9", "KAT2B", "XBP1", "CDK2", "CRY1", "PIK3CA", "PTPRA", "RHOQ", "ATP6V0A2", "PIK3C2A", "AP3S1", "RPS6KB1", "SOCS7", "NAMPT", "UCP2", "IGF1R", "VAMP2", "SRSF5", "TSC1", "OGT", "GSK3B", "ATP6AP1", "ATP6V0B", "SCAP", "MAX", "PIK3R1", "USF1", "TCIRG1", "STXBP3", "HIF1A", "ATP6V1G1", "PTPN2", "ATP6V1H", "SOCS3", "MTOR")	0
GO_POSITIVE_REGULATION_OF_NIK_NF_KAPPAB_SIGNALING	0.74817	0.935801	0.271404	0.797265	25962	15	c("HMGB1", "RC3H1", "TRAF6", "COPS8")	0
GO_REGULATION_OF_CATABOLIC_PROCESS	0.927729	0.990886	-0.182932	-0.815713	87995	417	c("PTTG1IP", "ADRB2", "MTM1", "USP19", "XBP1", "NEDD4L", "SOCS4", "RAB3GAP2", "APOE", "BANP", "TBC1D5", "ARNTL", "GGA3", "ZFP36L2", "TBC1D14", "AMBRA1", "GIPC1", "ARAF", "MTMR3", "FBXL5", "ANAPC10", "UBE2D1", "ATP6V0A2", "EDEM2", "UBE2G2", "ABL2", "PHKG2", "CSNK2A1", "PRKCE", "ITPR1", "BTRC", "EP300", "ANXA2", "ATXN3", "PRKCD", "DNM1L", "ZKSCAN3", "CNOT7", "N4BP1", "LONP2", "CDK5RAP3", "UBQLN1", …	0
GO_REGULATION_OF_CARBOHYDRATE_METABOLIC_PROCESS	0.737677	0.927618	-0.239094	-0.841414	54849	55	c("KAT2B", "PTGER4", "DYRK2", "PHKG2", "PRKCE", "NFKB1", "CBFA2T3", "SIK1", "WDR5", "ARNT", "OGT", "GSK3B", "CLK2", "AP2A1", "MLXIP", "PTK2B", "BAD", "PMAIP1", "HIF1A", "CLTC", "PTPN2", "GOLGA2", "MTOR")	0
GO_NEGATIVE_REGULATION_OF_SYNAPTIC_TRANSMISSION	0.896365	0.979182	0.221743	0.68676	30107	18	c("STXBP1", "MTMR2")	0
GO_B_CELL_ACTIVATION	0.0640686	0.321557	-0.359336	-1.33598	4959	76	c("HDAC9", "CD40", "ATP11C", "CASP8", "PLCL2", "DCLRE1C", "ITFG2", "NOTCH2", "CD180", "SWAP70", "EP300", "LYL1", "PRKCD", "IKZF3", "MSH6", "TPD52", "MS4A1", "CEBPG", "PIK3CD", "PRKCB", "CXCR5", "HHEX", "RBPJ", "LAX1", "POU2F2", "PIK3R1", "ABL1", "PTK2B", "KLF6", "ITGA4", "LAT2", "POLM")	0
GO_REGULATION_OF_NEURON_DIFFERENTIATION	0.499918	0.795667	-0.239481	-0.986692	42640	163	c("KAT2B", "MBP", "NEDD4L", "VAMP7", "APOE", "TRPV2", "MOB2", "HES1", "CCDC88A", "RAPGEF1", "FBXO38", "ABL2", "APP", "TCF12", "EP300", "INPP5F", "GDI1", "CDK5RAP3", "IKBKB", "ATF1", "ULK2", "TIMP2", "NCOA1", "CAPRIN1", "TWF2", "BCL11A", "ZMYND8", "TGIF2", "SETX", "DGUOK", "CLASP2", "RUFY3", "CAMK1D", "GSK3B", "ZEB1", "CUX1", "REST", "PLK2", "ASAP1", "RAB21", "IFRD1", "ABL1", "SSH1", "PQBP1", "HMG…	0
GO_NEGATIVE_REGULATION_OF_NF_KAPPAB_TRANSCRIPTION_FACTOR_ACTIVITY	0.404634	0.736935	-0.329125	-1.04053	28323	32	c("NFKBID", "NFKBIL1", "PIAS4", "CDK5RAP3", "IRAK2", "ITCH", "TNFAIP3", "TRAF3", "ZC3H12A", "MAP2K5", "COMMD1", "CYLD", "AIM2", "TAX1BP1", "NFKBIA")	0
GO_PROTEIN_POLYUBIQUITINATION	0.899825	0.979535	-0.190172	-0.793441	78003	182	c("UBE4B", "NEDD4L", "SMURF2", "TRIM5", "RC3H2", "UBR2", "MARCH6", "UBE4A", "ANAPC10", "UBE2D1", "RNF216", "MGRN1", "UBE2G2", "WWP2", "RNF34", "BTRC", "UBE2O", "PSMD9", "ITCH", "SHPRH", "RNF139", "HLTF", "MARCH1", "TNFAIP3", "BFAR", "RNF19B", "RNF146", "CHFR", "NPEPPS", "UBE2K", "UBE2F", "ARIH1", "TOPORS", "AMFR", "TRIM56", "TRAF2", "FBXO3", "TPP2")	0
GO_RIBONUCLEOPROTEIN_COMPLEX_LOCALIZATION	0.653013	0.884033	0.204596	0.925813	13263	96	c("NUP107", "CPSF1", "RBMX2", "NUP88", "U2AF2", "NUP210", "NCBP2", "NOL6", "RAN", "RAE1", "CPSF3", "NUP43", "RRS1", "DDX39B", "SLBP", "SARNP", "THOC3", "DDX19A", "NUP214", "THOC7", "DHX38", "THOC5", "THOC1", "RNPS1", "NUP62", "HNRNPA2B1", "RBM8A", "NXF1", "NUP160", "NUP133")	0
GO_REGULATION_OF_MRNA_3_END_PROCESSING	0.270982	0.631498	-0.398229	-1.1563	18296	22	c("AHCYL1", "CCNT1", "CNOT7", "ZFP36", "RNF40")	0
GO_REGULATION_OF_PEPTIDE_TRANSPORT	0.0206464	0.180296	-0.395023	-1.46244	1591	74	c("PTGER4", "RFX3", "CLOCK", "ITPR2", "ARNTL", "S100A9", "NCOA6", "PFKL", "SOX4", "MCU", "PRKCE", "ITPR1", "ARHGEF7", "PPP3CB", "PSMD9", "TARDBP", "HMGCR", "ENSA", "JAK2", "UCP2", "ZC3H12A", "CPT1A", "ITPR3", "BLK", "REST", "CYLD", "CCDC22", "CHD7", "BAD", "S100A8", "HIF1A", "NFKBIA")	0
GO_POSITIVE_REGULATION_OF_ION_TRANSPORT	0.125942	0.449366	-0.353502	-1.2625	9445	60	c("ADRB2", "DLG1", "VAMP7", "APOE", "TRPV2", "SGK3", "ORAI1", "CREB3", "AHCYL1", "STIM1", "PRKCD", "AKAP9", "GPD1L", "STIM2", "PINK1")	0
GO_ATP_BIOSYNTHETIC_PROCESS	0.0557215	0.298517	0.453655	1.46611	1827	21	c("STOML2", "ATP5G1", "ATP5G3", "ATP5J2", "ATP5B", "ATP5E", "ATP5H", "ALDOA", "CHCHD10", "ATP5J", "ATP5C1", "ATP5G2")	0
GO_CANONICAL_WNT_SIGNALING_PATHWAY	0.716604	0.921955	-0.266826	-0.837564	49947	31	c("TBL1XR1", "SOX4", "DVL2", "MYC", "KDM6A", "GSK3B", "BCL9L", "SCYL2", "FRAT2", "TMEM64", "UBE2B", "KLF4", "LRRK2", "RAB5A", "PTEN", "MED12")	0
GO_ACUTE_INFLAMMATORY_RESPONSE	0.930187	0.991756	0.21203	0.645007	31497	17	c("NUPR1", "STAT3", "EIF2AK1")	0
GO_NUCLEOBASE_METABOLIC_PROCESS	0.242289	0.601155	0.392318	1.17459	8310	16	c("TYMS", "UMPS", "PAICS", "PPAT", "RRM1", "APRT")	0
GO_HUMORAL_IMMUNE_RESPONSE	0.821861	0.955453	0.215129	0.793377	24105	35	c("HIST1H2BC", "CFP", "TFE3")	0
GO_PHAGOSOME_MATURATION	0.72379	0.923635	-0.303552	-0.813861	47552	16	c("RAB43", "ATP6V0A2", "ATP6V0B", "RAB14", "TCIRG1", "ATP6V1G1", "ATP6V1H", "ATP6V1D")	0
GO_CHROMATIN_MODIFICATION	0.0902384	0.386142	-0.271555	-1.19316	8377	332	c("HDAC9", "KAT2B", "BAHD1", "TADA1", "YEATS2", "CDK2", "SRCAP", "CLOCK", "PRDM2", "SMARCA2", "BANP", "PHF8", "RPS6KA5", "UBR2", "RYBP", "KDM2B", "CHD9", "ING1", "DAXX", "CRTC2", "PRMT3", "LDB1", "BAZ2A", "TAF5", "PRMT7", "KDM3B", "CREBBP", "ZNHIT1", "TBL1XR1", "IRF4", "CBX7", "TET2", "SIRT7", "PHF21A", "BMI1", "RSF1", "GATAD2B", "TAF5L", "INO80B", "DDB1", "AEBP2", "UTP3", "EP300", "ELP3", "BRPF1…	0
GO_MYELOID_LEUKOCYTE_ACTIVATION	0.276677	0.63446	0.2865	1.10491	7635	43	c("MILR1", "NR4A3", "CD86", "SBNO2", "HMGB1", "FCER1G", "TRAF6", "CPLX2")	0
GO_ANTERIOR_POSTERIOR_PATTERN_SPECIFICATION	0.00942694	0.111257	-0.473407	-1.59901	683	44	c("PGAP1", "KDM2B", "LDB1", "HES1", "SKI", "NLE1", "EP300", "VANGL2", "HIPK1", "RING1", "GRSF1", "KDM6A", "HHEX", "RBPJ", "RNF2", "CRKL", "SCMH1", "RGS19")	0
GO_POSITIVE_REGULATION_OF_CELL_DIVISION	0.0377658	0.25149	0.375722	1.44132	1047	42	c("UBE2C", "KIF23", "INSR", "BIRC5", "RACGAP1", "NUSAP1", "RANBP1", "AURKB")	0
GO_PIGMENT_BIOSYNTHETIC_PROCESS	0.0601719	0.311171	0.448842	1.45055	1973	21	c("ALAS1", "PAICS", "PPAT", "HMBS", "SLC25A38", "UROD", "CPOX", "APRT")	0
GO_ERBB_SIGNALING_PATHWAY	0.173292	0.522747	-0.368769	-1.22811	12475	41	c("PXN", "RPS6KA5", "PIK3CA", "EPS15", "PIK3C2A", "CBL", "MATK", "EPS8", "MAPK1", "USP8", "PIK3R1", "ABL1", "PAG1", "PTK2B", "RNF41", "RASSF2", "PTPN11", "NRAS", "PDPK1")	0
GO_EMBRYONIC_ORGAN_MORPHOGENESIS	0.457095	0.773471	0.241873	0.995936	11505	58	c("NR4A3", "ARL13B", "SLC39A1", "MMP14", "MTHFD1L", "ID2", "SOD1", "INSIG1", "NDST1", "INSIG2")	0
GO_REPRODUCTIVE_SYSTEM_DEVELOPMENT	0.923626	0.989411	-0.189171	-0.756514	76272	127	c("MAPK14", "CASP8", "DLG1", "TBC1D20", "NCOA6", "FOXO3", "HES1", "HSF1", "PATZ1", "ARID1A", "SGPL1", "TRIM28", "NIPBL", "HSD17B4", "TFEB", "ZFP36L1", "WDR77", "NCOA1", "ICAM1", "MAPK1", "FNDC3A", "ARNT", "RBPJ", "NCOA4", "STAT5B", "CASP2", "PLEKHA1", "CHD7", "BCL2L11", "FEM1B", "PRDX3", "HIF1A", "BIRC2", "TMED2", "FKBP4", "SENP2", "SOCS3", "CSDE1", "ARID4A", "WDR48", "PTPN11", "RARA", "CYR61", "…	0
GO_POSITIVE_REGULATION_OF_CATABOLIC_PROCESS	0.94217	0.996068	-0.180905	-0.776079	84637	243	c("PTTG1IP", "ADRB2", "XBP1", "NEDD4L", "SOCS4", "RAB3GAP2", "APOE", "TBC1D5", "GGA3", "ZFP36L2", "AMBRA1", "FBXL5", "ANAPC10", "UBE2D1", "EDEM2", "PHKG2", "CSNK2A1", "PRKCE", "BTRC", "ATXN3", "PRKCD", "CNOT7", "CDK5RAP3", "UBQLN1", "PSMD9", "ITCH", "RNF139", "TFEB", "ZFP36", "RNF40", "PNPLA2", "UPF1", "TNFAIP3", "CBFA2T3", "RNF19B", "RAB12", "CHFR", "HERPUD1", "ZC3H12A", "TRIB2", "PINK1", "CPT1A…	0
GO_GLIOGENESIS	0.883022	0.976269	0.190175	0.785802	22139	59	c("SRGAP2", "MMP14", "DTX1", "AKT2", "HMBS", "ID2", "SOD1", "STAT3")	0
GO_PEPTIDYL_THREONINE_MODIFICATION	0.586694	0.842624	0.261228	0.920102	18068	29	c("CDK1", "VRK1")	0
GO_MATURATION_OF_5_8S_RRNA_FROM_TRICISTRONIC_RRNA_TRANSCRIPT_SSU_RRNA_5_8S_RRNA_LSU_RRNA_	0.961219	0.998957	-0.212099	-0.578163	63574	17	c("ABT1", "EXOSC2", "BOP1", "NOL9")	0
GO_ANTIGEN_PROCESSING_AND_PRESENTATION	0.000436896	0.00890222	0.352203	1.64994	7	118	c("CENPE", "KIF23", "KIF15", "RACGAP1", "DYNLL2", "DCTN5", "AP1S1", "PSMB2", "AP1B1", "PSMD13", "PSMC1", "PSMB8", "FCER1G", "PSMD2", "KDM5D", "PSME4", "TRAF6", "PSME2", "PSMD6", "CD36", "TAP1", "PSMC4", "PSMA4", "PSMB9", "PSMB7", "NCF4", "AP2M1", "PSMA7", "CANX", "PSMA2", "AP3B1", "PSMC2")	0
GO_CELLULAR_AMINO_ACID_CATABOLIC_PROCESS	0.072419	0.344605	0.377593	1.37278	2156	33	c("GSTZ1", "PPAT", "DTD1", "BCKDK", "OAT", "QDPR", "GCSH", "GOT2", "GOT1", "HAAO", "HIBADH")	0
GO_MAINTENANCE_OF_LOCATION	0.109809	0.424077	-0.3467	-1.27193	8416	70	c("SLC30A7", "CRY1", "APOE", "S100A9", "CREB3", "LATS1", "POLR2M", "NFKBIL1", "SOAT1", "SYNE1", "NFKBIE", "SUFU", "PNPLA2", "MORC3", "SUN2", "TWF2", "PINK1", "ANKRD13C", "SORL1", "TOPORS", "GOPC", "HEXB", "CCDC22", "B4GALNT1", "STAT5B", "S100A8", "SYNE2", "NFKBIA", "HSPA5")	0
GO_NEPHRON_EPITHELIUM_DEVELOPMENT	0.136332	0.467459	-0.491559	-1.31793	8956	16	c("DLG1", "HES1", "PECAM1", "MYC", "MTSS1", "ACAT1")	0
GO_KERATINOCYTE_DIFFERENTIATION	0.322116	0.676803	-0.397768	-1.11493	21497	19	c("PIP5K1A", "LATS1", "TSG101", "SFN", "RBPJ", "TXNIP")	0
GO_POSITIVE_REGULATION_OF_CALCIUM_ION_TRANSMEMBRANE_TRANSPORT	0.867414	0.971802	0.240439	0.706302	30100	15	c("CALM3", "CALM2", "HTT", "SUMO1", "SRI", "GSTO1")	0
GO_NEGATIVE_REGULATION_OF_EPITHELIAL_CELL_MIGRATION	0.970073	0.998957	-0.199953	-0.567455	64990	20	c("APOE", "THBS1", "MAP2K5", "ITGB1BP1", "EVL", "CORO1C", "STRAP", "KLF4")	0
GO_CELL_REDOX_HOMEOSTASIS	0.0934376	0.394257	0.341823	1.30435	2616	41	c("GLRX", "GSR", "AIFM1", "TXNL1", "TXNDC15", "GLRX3", "DNAJC10", "GCLC", "TMX3", "ERP44", "NCF4", "GLRX2", "PDIA6", "TXN2")	0
GO_POSITIVE_REGULATION_OF_PROTEIN_SECRETION	0.0871892	0.38168	-0.370264	-1.31865	6532	59	c("MAPK14", "GSDMD", "PTGER4", "XBP1", "NCOA6", "SOX4", "MCU", "PRKCE", "EP300", "IRF3", "PPP3CB", "DNM1L", "PSMD9", "TARDBP", "MYO18A", "PTPN22", "JAK2", "NR1H2")	0
GO_POSITIVE_REGULATION_OF_CYTOSKELETON_ORGANIZATION	0.387794	0.727953	-0.282192	-1.04472	29901	74	c("WASL", "TUBGCP4", "SPAST", "DLG1", "CLASP1", "SWAP70", "WIPF1", "PRKCE", "EP300", "CLIP1", "CCR7", "TERF1", "ICAM1", "SDC4", "HCK", "STAP1", "VASP")	0
GO_RESPONSE_TO_KETONE	0.757383	0.940949	-0.233196	-0.832836	56805	60	c("MBP", "ADRB2", "ABHD2", "PTGER4", "THBS1", "PRKCE", "EP300", "RPS6KB1", "CCR7", "NCOA1", "SIN3A", "GNG2")	0
GO_NEGATIVE_REGULATION_OF_PROTEIN_KINASE_B_SIGNALING	0.174588	0.523544	-0.450399	-1.26245	11651	19	c("MTM1", "DLG1", "LMBRD1", "RAPGEF1")	0
GO_REGULATION_OF_ENDOTHELIAL_CELL_MIGRATION	0.120653	0.445867	-0.395168	-1.29559	8603	38	c("HDAC9", "MAPK14", "APOE", "THBS1", "RHOB", "PRKD2", "ZC3H12A", "MAP2K5", "ETS1", "HDAC7")	0
GO_CILIUM_MORPHOGENESIS	0.776122	0.943727	-0.23369	-0.81701	57453	53	c("TMEM138", "RFX3", "PIBF1", "CEP250", "HSPB11", "OFD1", "VANGL2", "POC1B", "UNC119B", "GALNT11", "SEPT7")	0
GO_ENERGY_COUPLED_PROTON_TRANSPORT_DOWN_ELECTROCHEMICAL_GRADIENT	0.0889197	0.38403	0.459157	1.39678	3010	17	c("STOML2", "ATP5G1", "ATP5G3", "ATP5J2", "ATP5B", "ATP5E", "ATP5H", "ATP5J", "ATP5C1", "ATP5G2")	0
GO_CELLULAR_MODIFIED_AMINO_ACID_BIOSYNTHETIC_PROCESS	0.792301	0.947827	-0.271008	-0.769104	53080	20	c("GCH1", "MGST2", "HAGH", "PLSCR1")	0
GO_PROTEIN_LOCALIZATION_TO_VACUOLE	0.923798	0.989411	0.195705	0.70097	27991	31	c("MICALL1", "NEDD4", "SNF8", "PIK3R4", "VPS28", "AP3B1", "ACAP2")	0
GO_CELLULAR_RESPONSE_TO_HYDROGEN_PEROXIDE	0.496585	0.794024	0.260016	0.970415	14394	37	c("CDK1", "AIFM1", "EZH2", "IMPACT", "SIRT1")	0
GO_REGULATION_OF_ORGAN_GROWTH	0.839289	0.959648	0.226065	0.757207	26821	24	c("CDK1", "SOD1", "DDX39B", "CARM1")	0
GO_POSITIVE_REGULATION_OF_CELL_GROWTH	0.358351	0.709392	-0.294104	-1.06534	27176	65	c("NEDD4L", "TRPV2", "KDM2B", "S100A9", "CSNK2A1", "EP300", "SFN", "USP47", "RPS6KA3", "EXOSC2", "RPS6KA1", "TWF2", "NOL8", "BCL11A", "MAP2K5", "ADAM10", "RUFY3", "EXOSC4", "GSK3B", "SDCBP", "PTK2B", "SEMA4D", "S100A8", "MTPN", "DDX3X")	0
GO_REGULATION_OF_TRANSMEMBRANE_RECEPTOR_PROTEIN_SERINE_THREONINE_KINASE_SIGNALING_PATHWAY	0.22806	0.588416	-0.322775	-1.15949	17200	62	c("TRIM33", "PMEPA1", "SNX25", "SMURF2", "RBPMS", "GIPC1", "HES1", "SKI", "THBS1", "LEMD3", "UBE2O", "XIAP", "FKBP8")	0
GO_OVULATION_CYCLE_PROCESS	0.898962	0.979182	-0.231068	-0.684754	61168	24	c("NCOA6", "FOXO3", "SGPL1", "ICAM1", "STAT5B", "CASP2", "PLEKHA1")	0
GO_POSITIVE_REGULATION_OF_CELL_ADHESION	0.659327	0.889696	-0.225997	-0.911344	54944	136	c("ITGA6", "PTGER4", "IL12A", "XBP1", "IL6ST", "PIK3CA", "LDB1", "AP3D1", "HES1", "PRKCE", "ARHGEF7", "CD83", "CYTH3", "MYADM", "MAP3K14", "CCR7", "PRKD2", "MYB", "SDC4", "JAK2", "ITPKB", "ETS1", "TSC1", "TRAF2", "CARD11", "GSK3B", "PTPRJ", "BTLA", "ITGAV", "PIK3R1", "STAT5B", "PRR5", "PTK2B", "BAD", "ITGB1BP1", "NKAP", "ARPC2", "ITGA4", "SMAD7", "DNM2", "S100A10", "TRIOBP", "MTOR", "DHPS", "PTPN…	0
GO_CEREBRAL_CORTEX_DEVELOPMENT	0.307469	0.661701	0.296831	1.08746	9105	34	c("TACC3", "H2AFX", "SRGAP2", "GNG12")	0
GO_REGULATION_OF_INTERLEUKIN_8_PRODUCTION	0.0933552	0.394257	-0.499646	-1.38176	6199	18	c("PTGER4", "HSPA1B", "HSPA1A", "PRKD2", "OTUD7B", "PTPN22", "MAP2K5")	0
GO_RNA_PHOSPHODIESTER_BOND_HYDROLYSIS	0.722234	0.92322	-0.232725	-0.861584	55689	74	c("PAN2", "PDE12", "PARN", "DICER1", "CNOT7", "SMG6", "ABT1", "POP5", "ZC3H12A", "EXOSC2", "BOP1", "CNOT6", "XRN2", "CNOT6L", "CSTF3", "CLP1", "NOB1", "EXOSC4", "RPP14", "DBR1", "NOL9", "CNOT2", "CNOT8")	0
GO_ORGANIC_ACID_METABOLIC_PROCESS	0.0369294	0.250113	0.227337	1.1978	304	296	c("NR4A3", "MARS2", "MRPL39", "MTHFD2", "TARS2", "GSTZ1", "GALK1", "TYMS", "ECHS1", "PSAT1", "DHFR", "SLC35D1", "ECI2", "SLC2A3", "PPAT", "SLC16A1", "CTPS", "AIMP2", "CBR1", "PSPH", "ETFA", "PHYH", "DTD1", "GAPDH", "BPHL", "FASN", "BCKDK", "PPA1", "IMPAD1", "ETFDH", "LYPLA2", "OAT", "IDH3B", "MTHFD1L", "PGK1", "EPRS", "ME2", "KARS", "QDPR", "HARS", "HADHB", "NDST1", "UROD", "UGP2", "MINPP1", "PRK…	0
GO_REGULATION_OF_SYMBIOSIS_ENCOMPASSING_MUTUALISM_THROUGH_PARASITISM	0.651278	0.882687	-0.232249	-0.909339	52619	108	c("VAPB", "APOE", "TRIM5", "TBC1D20", "TNIP1", "ADAR", "RSF1", "TSG101", "VPS4A", "DDB1", "CCNT1", "EP300", "TRIM28", "PLSCR1", "TARDBP", "ZC3H12A", "TAP2", "RAD23A", "OSBP", "SRPK2", "PKN2", "IRF8", "REST", "HDAC1", "ITGAV", "IFITM3", "CTDP1", "GTF2F2", "CCNK", "BCL2L11", "BAD", "IFITM2", "TRIM8", "SMARCA4", "DDX3X", "ZC3HAV1")	0
GO_G1_DNA_DAMAGE_CHECKPOINT	0.711443	0.919177	-0.248505	-0.853393	52167	48	c("CDK2", "SOX4", "EP300", "CNOT7", "CNOT3", "SFN", "CNOT6", "CNOT6L", "PPP2R5C", "RFWD3", "GADD45A", "PLK2", "RPA2", "CNOT2", "CASP2", "CNOT8")	0
GO_RESPONSE_TO_OXYGEN_LEVELS	0.429355	0.753578	-0.256549	-1.01976	35216	121	c("ADRB2", "CXCR4", "CPEB4", "ITPR2", "POLB", "DAXX", "CREBBP", "PDLIM1", "UBE2D1", "LIMD1", "THBS1", "PRKCE", "ITPR1", "EP300", "UBQLN1", "CBFA2T3", "ICAM1", "VHL", "NPEPPS", "UCP2", "HIF1AN", "PINK1", "ETS1", "TSC1", "LONP1", "BNIP3L", "PRKCB", "ARNT", "EGLN2", "RBPJ", "FUNDC1", "NRF1", "SCAP", "STAT5B", "DNMT3A", "USF1", "PTK2B", "CAMK2D", "BAD", "PMAIP1", "HIF1A", "BIRC2", "CREB1", "HMOX2", "…	0
GO_POSITIVE_REGULATION_OF_IMMUNE_SYSTEM_PROCESS	0.0561833	0.298707	-0.276787	-1.22442	5265	366	c("MAPK14", "CD40", "ATP11C", "WASL", "CASP8", "PTGER4", "IL12A", "HSPA1B", "XBP1", "IL6ST", "RABGEF1", "VAMP7", "TRIM5", "RPS6KA5", "PIK3CA", "IRAK4", "HSPA1A", "AP3D1", "FOXO3", "HES1", "CREB3", "TNIP1", "CREBBP", "TMEM173", "UBE2D1", "ANKRD54", "CD180", "SWAP70", "PUM2", "WIPF1", "THBS1", "PRKCE", "BTRC", "EP300", "IRF3", "CD83", "PRKCD", "VAV2", "PUM1", "MIA3", "IRAK2", "PSMD9", "PLSCR1", "TE…	0
GO_REGULATION_OF_RECEPTOR_MEDIATED_ENDOCYTOSIS	0.102447	0.409665	-0.408801	-1.32508	7253	36	c("WASL", "NEDD4L", "RABGEF1", "TBC1D5", "LDLRAP1", "CBL", "ANXA2", "ATAD1", "TOR1A", "AAK1", "PICALM", "RAB21", "SCYL2", "SDCBP", "ATXN2")	0
GO_POSITIVE_REGULATION_OF_LYMPHOCYTE_MEDIATED_IMMUNITY	0.738515	0.927618	-0.272568	-0.815545	50444	25	c("CD40", "IL12A")	0
GO_RESPONSE_TO_TRANSFORMING_GROWTH_FACTOR_BETA	0.80707	0.951478	-0.227956	-0.796964	59744	53	c("SMAD5", "PXN", "DUSP22", "SKI", "CBL", "NLK", "KLF10")	0
GO_TRANSCRIPTION_ELONGATION_FROM_RNA_POLYMERASE_II_PROMOTER	0.993771	0.999624	-0.159014	-0.56113	74028	56	c("GTF2A1", "TAF5", "ELL2", "CCNT1", "ELP3", "GTF2E2")	0
GO_OXIDATIVE_PHOSPHORYLATION	4.3096e-05	0.00216719	0.50301	2.15352	0	71	c("PMPCB", "NDUFV2", "NDUFB8", "COX6B1", "NDUFA10", "MSH2", "NDUFB9", "NDUFB2", "NDUFV3", "NDUFS5", "NDUFS7", "NDUFA1", "UQCR10", "NDUFC2", "NDUFA9", "NDUFA12", "CYC1", "COX6A1", "NDUFS4", "NDUFA8", "NDUFB11", "COX6C", "NDUFA4", "NDUFA13", "COX7B", "UQCR11", "NDUFS8", "COX5B", "CHCHD10", "NDUFB7", "COX5A", "NDUFS2", "NDUFA2", "NDUFA5", "ATP5C1", "AK2", "UQCRQ", "COX8A", "COX7C", "NDUFAB1", "NDUFS…	0
GO_APOPTOTIC_NUCLEAR_CHANGES	0.0174827	0.166964	0.552599	1.68104	591	17	c("H1F0", "ENDOG", "TOP2A", "HMGB2", "HMGB1")	0
GO_CELLULAR_AMIDE_METABOLIC_PROCESS	0.00018943	0.00480426	0.263501	1.43158	0	411	c("MARS2", "MRPL39", "MRPS11", "FURIN", "MTHFD2", "MRPL27", "TARS2", "GSTZ1", "EIF2D", "GSR", "TYMS", "MRPL54", "RPS27L", "DHFR", "MRPS18C", "MRPL42", "DDX3Y", "TRNAU1AP", "MRPS15", "MRPL28", "PSTK", "AIMP2", "MRPS21", "MRPL12", "MRPL11", "FASN", "PPA1", "MRPL18", "MTHFD1L", "MRPL44", "SLC25A16", "UBA52", "HBS1L", "EPRS", "SOD1", "MRPL48", "MTRF1L", "ORMDL2", "KARS", "SLC25A38", "MRTO4", "IDE", "…	0
GO_REGULATION_OF_DNA_BINDING	0.500525	0.796032	0.252139	0.972392	13813	43	c("HMGB2", "PINX1", "HMGB1", "ID2", "NME1", "HJURP", "ACD", "TRAF6", "CALM3", "CALM2", "PARP1", "LEF1", "CSNK2B", "SUMO1", "SRI")	0
GO_IMMUNOGLOBULIN_PRODUCTION	0.823085	0.955453	-0.260159	-0.746817	55307	21	c("POLB", "SWAP70", "CTNNBL1", "MSH6", "MSH3", "LAX1", "POU2F2", "PMS2", "POLM", "VPREB3")	0
GO_TISSUE_MIGRATION	0.711	0.919177	-0.274933	-0.837305	48876	27	c("PIK3CA", "GIPC1", "PKN2", "PRKX", "CORO1B", "PKN1", "PTK2B", "PTPN11", "STAT1", "PTEN", "ITGB2")	0
GO_ENSHEATHMENT_OF_NEURONS	0.421974	0.747241	-0.327852	-1.02912	29411	31	c("MBP", "SBF2", "CXCR4", "SKI", "SERINC5", "DICER1", "GNPAT", "NAB1", "TSC1")	0
GO_POSITIVE_REGULATION_OF_PHOSPHORUS_METABOLIC_PROCESS	0.0321379	0.231354	-0.291636	-1.27644	2968	314	c("MAPK14", "TAOK2", "CD40", "ITGA6", "MAP3K11", "ADRB2", "DUSP22", "MAP3K2", "PTGER4", "IL12A", "CXCR4", "DLG1", "XBP1", "VAPB", "IL6ST", "OSBPL8", "APOE", "TRIM5", "ABCA1", "BCAR3", "RPS6KA5", "MOB2", "RBPMS", "PIK3CA", "PIBF1", "DAXX", "TERF2IP", "AMBRA1", "MAP2K7", "HES1", "ARAF", "CCDC88A", "LATS1", "RAPGEF1", "THBS1", "CCNT1", "PRKCE", "EP300", "ANXA2", "CCNL1", "VANGL2", "PRKCD", "VAV2", "…	0
GO_RESPONSE_TO_CAMP	0.255903	0.611909	-0.360943	-1.15613	18011	34	c("CDK2", "ITPR2", "RAPGEF1", "APP", "EP300", "AKAP9", "RAP1B", "ITPR3", "PTK2B", "SPARC", "DUSP1", "PER1", "BIRC2")	0
GO_MYOBLAST_DIFFERENTIATION	0.482283	0.786558	-0.368927	-0.989139	31685	16	c("MAPK14", "HINFP", "HMGCR", "RBPJ", "REST", "IFRD1")	0
GO_NEGATIVE_REGULATION_OF_HEMOPOIESIS	0.780238	0.943727	0.213343	0.836029	21074	46	c("HIST1H4I", "DTX1", "HMGB1", "RC3H1", "TRIB1", "ID2", "NME1")	0
GO_REGULATION_OF_MUSCLE_CELL_DIFFERENTIATION	0.268435	0.627401	-0.318191	-1.12988	20086	58	c("HDAC9", "MAPK14", "XBP1", "DAXX", "NR2C2", "BTG1", "EP300", "MEF2A", "SETD3", "SIK1", "HIF1AN", "BHLHE41", "ZEB1", "RBPJ", "HDAC1", "ABL1", "MAP3K5", "CD53", "CTDP1", "SPAG9", "FBXO22", "MED28")	0
GO_REGULATION_OF_ENDOPLASMIC_RETICULUM_STRESS_INDUCED_INTRINSIC_APOPTOTIC_SIGNALING_PATHWAY	0.485713	0.788251	-0.34324	-0.985313	32637	21	c("XBP1", "HSPA1A", "CREB3", "GRINA", "HERPUD1", "TMBIM6", "BCL2L11", "ERP29", "PMAIP1", "PTPN2", "LRRK2", "TXNDC12", "DDIT3", "SERINC3", "EIF2AK3")	0
GO_RIBOSOMAL_SMALL_SUBUNIT_BIOGENESIS	0.218257	0.578781	0.289501	1.14494	5821	48	c("MRPS11", "RPS27L", "FCF1", "WDR46", "KRR1", "LSM6", "DIEXF", "RRS1", "RRP36")	0
GO_TRABECULA_MORPHOGENESIS	0.717397	0.922016	-0.310552	-0.818801	46845	15	c("UBE4B", "S1PR1", "RBPJ", "HEG1", "SEMA4D")	0
GO_REGULATION_OF_CALCIUM_ION_IMPORT	0.884617	0.976269	-0.232807	-0.703044	60628	26	c("TRPV2", "PRKCE", "ABL1", "PTK2B", "ATG5", "CAMK2D", "PTPN6", "BAX", "PDPK1", "TRIM27", "LYN")	0
GO_REGULATION_OF_METAL_ION_TRANSPORT	0.103422	0.411544	-0.332323	-1.26553	8158	89	c("ADRB2", "CXCR4", "DLG1", "NEDD4L", "TRPV2", "SGK3", "ORAI1", "CREB3", "WWP2", "AHCYL1", "PRKCE", "STIM1", "UBQLN1", "AKAP9", "SIK1", "GPD1L", "CAMK2G", "ICAM1", "STIM2", "CD84", "VAMP2", "COMMD1", "ATF4", "ABL1", "HBP1", "AHNAK", "PTK2B", "ATG5", "CAMK2D", "PER1", "DNM2", "FXYD5", "ATP1B1", "SLC9A3R1", "CAB39", "PTPN6", "BAX", "SERPINE2", "UTRN", "PDPK1", "P2RX4", "ATP1B3", "TRIM27", "LYN")	0
GO_MODIFICATION_BY_SYMBIONT_OF_HOST_MORPHOLOGY_OR_PHYSIOLOGY	0.430767	0.754481	-0.342125	-1.02366	29423	25	c("CASP8", "VAPB", "TNIP1", "ZC3H12A", "PABPN1", "KPNB1", "ITGAV", "KPNA4", "CCNK", "BCL2L11", "BAD", "ZC3HAV1", "RRAGA", "KPNA3", "KPNA1", "VAPA", "DAG1")	0
GO_SISTER_CHROMATID_SEGREGATION	4.94315e-05	0.00216719	0.474992	2.15386	0	97	c("CENPF", "CENPE", "KIF23", "NCAPD2", "CDCA8", "NUP107", "SPC24", "TOP2A", "BIRC5", "CENPM", "HDAC8", "INCENP", "CDC23", "RACGAP1", "ZWINT", "CHMP5", "CENPQ", "PINX1", "NDC80", "NUSAP1", "NCAPD3", "SMC2", "AURKB", "SMC3", "CENPA", "VPS4B", "NUP43", "CENPC1", "RRS1")	0
GO_MONOSACCHARIDE_BIOSYNTHETIC_PROCESS	0.28213	0.637534	0.338797	1.12193	9096	23	c("ATF3", "GAPDH", "PGK1", "TKT", "GOT2", "MDH2", "TALDO1", "GOT1", "ALDOA", "GSTO1", "PGAM1")	0
GO_ORGANELLE_MEMBRANE_FUSION	0.833958	0.957984	-0.238174	-0.758153	58557	33	c("VAMP7", "USO1", "VPS4A", "VAMP4", "VAMP2", "STX6", "LRMP", "GOSR2", "GNAI3", "SEC22B", "EEA1", "STX7", "SNAP23", "ANKFY1")	0
GO_REGULATION_OF_ERK1_AND_ERK2_CASCADE	0.438629	0.757621	-0.282062	-1.0162	33162	63	c("RGS14", "DLG1", "TNIP1", "RAPGEF1", "APIP", "CCR7", "PRKD2", "PTPN22", "HMGCR", "ICAM1", "TBC1D10C", "VRK3", "ATP6AP1", "DUSP3", "DUSP6", "ABL1", "PTK2B", "CAMK2D", "ITGB1BP1", "DUSP1", "PTPN2", "SLC9A3R1", "PTPN6", "PTPN11", "CYR61", "KLF4", "RASGRP1", "LYN", "PTEN", "PIN1", "JUN")	0
GO_CARBOHYDRATE_DERIVATIVE_BIOSYNTHETIC_PROCESS	0.719898	0.922212	-0.212119	-0.89435	63183	202	c("UGGT1", "PANK4", "PPCDC", "CHST3", "PGAP1", "PARP4", "SLC35B2", "PIGM", "UAP1L1", "CTPS2", "GNPTG", "UCKL1", "TNIP1", "B4GALT3", "B3GNT5", "TET2", "ATP6V0A2", "ST6GAL1", "EDEM2", "UBE2G2", "EDEM3", "THBS1", "PRPS1", "NUDT14", "UCK2", "VANGL2", "CHST12", "RRM2B", "SDF2", "ADSSL1", "PLSCR1", "B3GALNT2", "GMPS", "POFUT2", "TSTA3", "MAN1B1", "TRAK2", "SDC4", "GALNT11", "TMEM165", "RFK", "MGAT4A", …	0
GO_HEART_MORPHOGENESIS	0.605709	0.856917	-0.25748	-0.919565	45429	60	c("UBE4B", "HES1", "NOTCH2", "SOX4", "VANGL2", "SUFU", "NIPBL", "S1PR1", "DVL2", "COL4A3BP", "ATF2", "KDM6A", "RBPJ", "HEG1", "BAZ1B", "ZMIZ1", "CHD7", "SMAD7", "HIF1A", "TMED2", "IFT52", "PTCH1", "MTOR", "RARA", "CYR61")	0
GO_RAS_PROTEIN_SIGNAL_TRANSDUCTION	0.0678292	0.334467	-0.360796	-1.33267	5219	73	c("MAPK14", "DOK1", "ARHGEF3", "CDK2", "RALGDS", "SHOC2", "RAPGEF1", "RGL2", "RALA", "VANGL2", "GDI1", "GRAP", "TRIM28", "SETDB1", "RHOB", "EPS8")	0
GO_REGULATION_OF_HORMONE_SECRETION	0.0150635	0.15546	-0.415279	-1.50879	1145	66	c("PTGER4", "RFX3", "CLOCK", "CRY1", "VAMP7", "ITPR2", "ARNTL", "NCOA6", "PFKL", "SOX4", "MCU", "PRKCE", "ITPR1", "ARHGEF7", "PPP3CB", "PSMD9", "TARDBP", "HMGCR", "ENSA", "JAK2", "UCP2", "VAMP2", "CPT1A", "ITPR3", "BLK", "REST")	0
GO_REGULATION_OF_CALCIUM_ION_TRANSPORT	0.153829	0.491594	-0.355331	-1.23774	11357	52	c("ADRB2", "CXCR4", "TRPV2", "ORAI1", "CREB3", "PRKCE", "STIM1", "UBQLN1", "CAMK2G", "ICAM1", "STIM2", "CD84", "ABL1", "AHNAK", "PTK2B", "ATG5", "CAMK2D")	0
GO_SENSORY_PERCEPTION_OF_LIGHT_STIMULUS	0.433682	0.755616	0.297717	1.0077	13745	25	c("OPA1", "PDE6D", "WDR36", "OAT", "PPT1", "COL1A1", "PITPNA", "BFSP2")	0
GO_CELL_PROLIFERATION	0.0242927	0.199268	0.240412	1.24571	236	253	c("CENPF", "TK1", "TACC3", "MKI67", "NR4A3", "POLA1", "FURIN", "SRGAP2", "KIF15", "TYMS", "RACGAP1", "MMP14", "UHRF1", "CKS1B", "FBXW8", "CD86", "ECD", "PDAP1", "CTPS", "PSMG1", "RBBP7", "HMGB1", "RC3H1", "PA2G4", "RRM1", "CREG1", "ID2", "MAP2K2", "CKS2", "INSIG1", "USPL1", "STAT3", "AURKB", "CDC25A", "ORC3", "FYN", "CRIP1", "GRN", "AKT1", "EGR1", "ALKBH3", "GINS4", "CEP120")	0
GO_REGULATION_OF_LIPID_KINASE_ACTIVITY	0.389442	0.728972	-0.382753	-1.0585	25863	18	c("AMBRA1", "PIK3IP1", "VAV2", "CCR7", "PIK3R1", "PTK2B", "KLF4", "RBL2", "LYN")	0
GO_REGULATION_OF_FIBROBLAST_PROLIFERATION	0.982227	0.999624	-0.178728	-0.568923	68968	33	c("BMI1", "SKI", "ANXA2", "MORC3", "MYC", "ZMIZ1", "PMAIP1", "CREB1", "EMD", "BAX")	0
GO_RESPONSE_TO_HORMONE	0.840294	0.960044	-0.195136	-0.8553	77780	320	c("HDAC9", "KAT2B", "MBP", "ADRB2", "PXN", "CASP8", "ABHD2", "PTGER4", "PMEPA1", "XBP1", "CDK2", "ABCA3", "CRY1", "PRDM2", "PIAS2", "PIK3CA", "DAXX", "NR2C2", "PTPRA", "NCOA6", "RHOQ", "LATS1", "ATP6V0A2", "PIK3C2A", "AHCYL1", "THBS1", "PRKCE", "EP300", "ANXA2", "PDCD7", "ARID1A", "PRKCD", "RBBP8", "MED13", "LTA4H", "AP3S1", "RPS6KB1", "NCOA3", "RNF40", "NFKB1", "SOCS7", "CCR7", "TIMP2", "SIK1", …	0
GO_MULTIVESICULAR_BODY_ORGANIZATION	0.395619	0.73349	-0.366837	-1.05305	26583	21	c("CHMP1B", "TSG101", "VPS4A", "STAM2", "CHMP1A", "PDCD6IP", "VPS37A")	0
GO_REGULATION_OF_CELL_GROWTH	0.0686198	0.334848	-0.317025	-1.28069	5728	138	c("TAOK2", "NEDD4L", "APOE", "SMARCA2", "TRPV2", "KDM2B", "SGK3", "ING1", "FOXK1", "S100A9", "CREB3", "BTG1", "TSG101", "CSNK2A1", "EP300", "SIPA1", "IGFBP7", "SFN", "ITCH", "ULK2", "ZC3H12D", "USP47", "RPS6KA3", "EBAG9", "CRLF3", "EXOSC2", "RPS6KA1", "TWF2", "NOL8", "BCL11A", "MAP2K5", "ADAM10", "CLASP2", "RUFY3", "EXOSC4", "EGLN2", "GSK3B", "PTPRJ", "IP6K2", "RAB21", "PPP2CA", "IFRD1", "ABL1", …	0
GO_CENTROSOME_CYCLE	0.219695	0.57948	0.352084	1.17931	7020	24	c("CDK1", "PLK4", "CETN2", "TUBGCP2")	0
GO_RESPONSE_TO_FIBROBLAST_GROWTH_FACTOR	0.998158	0.999624	0.136895	0.544063	26546	49	c("FIBP", "UBA52", "NCBP2", "COL1A1", "NDST1", "UBC")	0
GO_NUCLEOTIDE_EXCISION_REPAIR_PREINCISION_COMPLEX_ASSEMBLY	0.0481449	0.278542	0.433057	1.46579	1525	25	c("CETN2", "CCNH", "UBA52", "RPA3", "CUL4B", "UBC", "PARP1", "RAD23B")	0
GO_LEARNING	0.23732	0.596805	-0.366155	-1.17283	16703	34	c("ADRB2", "UBA6", "RGS14", "APP", "PPP3CB", "ATAD1", "HMGCR")	0
GO_CILIUM_ORGANIZATION	0.646477	0.879513	0.230405	0.90289	17461	46	c("CEP164", "ARL13B", "IFT27", "IFT46")	0
GO_REGULATION_OF_PHOSPHOLIPASE_ACTIVITY	0.450061	0.768585	-0.378104	-1.01374	29568	16	c("GNAQ", "ABL2", "PRKCE", "PRKCD", "RGS2", "ABL1", "CYR61", "MARCKS", "RASGRP1", "PDPK1")	0
GO_REGULATION_OF_CELLULAR_LOCALIZATION	0.220226	0.579491	-0.243954	-1.09615	21118	477	c("MAPK14", "GSDMD", "CD40", "CASP8", "RHBDF2", "PTGER4", "DYRK2", "RANBP3", "DLG1", "XBP1", "NEDD4L", "RABGEF1", "RFX3", "CLOCK", "CRY1", "VAMP7", "ITPR2", "ARNTL", "BCR", "RBPMS", "TBC1D20", "GNAQ", "HSPA1A", "NCOA6", "HES1", "CREB3", "CLASP1", "PFKL", "RHOQ", "LDLRAP1", "PLAGL2", "TMEM173", "PPP1R13B", "EDEM2", "SOX4", "UBE2G2", "MCU", "NFKBIL1", "RALA", "TSG101", "VPS4A", "BMF", "PRKCE", "ITP…	0
GO_NEGATIVE_REGULATION_OF_TOR_SIGNALING	0.111005	0.424775	-0.505574	-1.35551	7292	16	c("MTM1", "UBR2", "ARNTL")	0
GO_SUBSTANTIA_NIGRA_DEVELOPMENT	0.198487	0.552189	0.363785	1.20468	6399	23	c("COX6B1", "CALM3", "CALM2", "LDHA", "MAPKAP1", "SUDS3", "YWHAQ", "SEC16A", "CNP", "ATP5J", "SIRT2")	0
GO_MATURATION_OF_SSU_RRNA_FROM_TRICISTRONIC_RRNA_TRANSCRIPT_SSU_RRNA_5_8S_RRNA_LSU_RRNA_	0.499771	0.795667	0.2726	0.968017	15255	30	c("MRPS11", "FCF1", "WDR46", "KRR1", "DIEXF", "RRS1", "RRP36")	0
GO_JNK_CASCADE	0.00671254	0.0873003	-0.497839	-1.64083	479	39	c("MAP3K11", "MAP3K2", "PTGER4", "DUSP10", "IRAK4", "DAXX", "MAP2K4", "MAP2K7", "SH2D3C", "ARHGEF6", "IRAK2", "MAP4K2")	0
GO_SOMITOGENESIS	0.679407	0.898658	-0.31093	-0.847566	44935	17	c("NLE1", "EP300", "KDM6A", "RBPJ", "RGS19", "TMED2")	0
GO_REGULATION_OF_DENDRITIC_SPINE_DEVELOPMENT	0.408864	0.740075	-0.363209	-1.04264	27473	21	c("APOE", "CAPRIN1", "ZMYND8", "PLK2", "ASAP1", "MTOR", "LRRK2", "MARCKS", "PTEN", "ARF6", "SIPA1L1")	0
GO_TRICARBOXYLIC_ACID_METABOLIC_PROCESS	0.673383	0.895502	0.254729	0.870768	21187	26	c("IDH3B", "SDHB", "IDH3G", "MDH2", "IDH3A", "SDHA", "PDHA1", "MDH1", "IDH2", "SDHD", "SUCLG1", "STAT5A")	0
GO_NEGATIVE_REGULATION_OF_ESTABLISHMENT_OF_PROTEIN_LOCALIZATION	0.00454447	0.0626244	-0.414402	-1.57026	356	86	c("RHBDF2", "PTGER4", "DYRK2", "RABGEF1", "CREB3", "PFKL", "RHOQ", "SOX4", "UBE2G2", "NFKBIL1", "WWP2", "NDFIP2", "NFKBIE", "GDI1", "PSMD9", "SUFU", "TERF1", "PTPN22", "HMGCR", "UCP2", "ZC3H12A", "TBC1D10C", "YOD1", "OGT", "GSK3B", "GOPC", "REST", "TMBIM6", "CYLD", "SNX12", "CCDC22", "SERGEF", "ERP29", "ITGB1BP1", "UBAC2", "NFKBIA", "OS9", "MTOR", "SLC9A3R1", "EMD", "SNX3", "PTPN11", "PPFIA1")	0
GO_RENAL_TUBULE_DEVELOPMENT	0.243185	0.601404	-0.45277	-1.19377	15879	15	c("DLG1", "HES1", "MYC", "MTSS1", "ACAT1", "PTCH1", "STAT1", "COL4A1", "AHI1", "MEF2C", "CTNNB1", "NOTCH1", "BCL2")	0
GO_ANTIGEN_PROCESSING_AND_PRESENTATION_OF_PEPTIDE_ANTIGEN_VIA_MHC_CLASS_I	0.000292593	0.00645872	0.437083	1.84595	6	66	c("PSMB2", "PSMD13", "PSMC1", "PSMB8", "FCER1G", "PSMD2", "PSME4", "PSME2", "PSMD6", "CD36", "TAP1", "PSMC4", "PSMA4", "PSMB9", "PSMB7", "NCF4", "PSMA7", "CANX", "PSMA2", "PSMC2", "SAR1B", "PSMD11", "ERAP1", "PDIA3")	0
GO_PROTEIN_STABILIZATION	0.587743	0.842851	-0.25076	-0.934502	45602	77	c("HSPA1B", "USP19", "SEL1L", "PEX19", "GNAQ", "HSPA1A", "SOX4", "EP300", "NLK", "PRKCD", "LAMP2", "MORC3", "CDC37L1", "VHL", "PINK1", "AAK1", "TSC1", "BAG6")	0
GO_NEGATIVE_REGULATION_OF_PROTEIN_SECRETION	0.0519351	0.287846	-0.469022	-1.44035	3582	28	c("RHBDF2", "PTGER4", "RABGEF1", "PFKL", "PSMD9", "PTPN22", "HMGCR", "UCP2", "ZC3H12A", "REST", "TMBIM6", "SERGEF", "ERP29")	0
GO_REGULATION_OF_CELLULAR_KETONE_METABOLIC_PROCESS	0.0937813	0.394395	0.282437	1.24036	2062	81	c("NR4A3", "PSMB2", "PSMD13", "AKT2", "PSMC1", "PSMB8", "PSMD2", "PSME4", "INSIG1", "PSME2", "PSMD6", "INSIG2", "SIRT1", "PSMC4", "PSMA4", "AKT1", "PSMB9", "PSMB7")	0
GO_REGULATION_OF_MAST_CELL_ACTIVATION	0.278272	0.63569	0.349244	1.12868	9128	21	c("MILR1", "NR4A3", "VAMP3", "FCER1G")	0
GO_MIDBRAIN_DEVELOPMENT	0.511822	0.80012	-0.305848	-0.966937	35826	32	c("MBP", "KDM2B", "HES1")	0
GO_ORGANIC_ACID_CATABOLIC_PROCESS	0.0429169	0.267138	0.324361	1.36665	1036	65	c("GSTZ1", "ECHS1", "ECI2", "PPAT", "ETFA", "PHYH", "DTD1", "BCKDK", "ETFDH", "OAT", "QDPR", "HADHB", "GCSH", "SCP2", "GOT2", "ACADS", "ABCD1", "ETFB", "GOT1", "HAAO", "HIBADH")	0
GO_REGULATION_OF_NEURON_APOPTOTIC_PROCESS	0.44569	0.763309	-0.27201	-1.01132	34503	76	c("MAP3K11", "APOE", "CPEB4", "PIK3CA", "KDM2B", "MAP2K4", "AMBRA1", "MAP2K7", "FOXO3", "NAE1", "JAK2", "PINK1", "ATF2", "SRPK2", "EGLN2", "GSK3B", "CASP9", "ATF4", "LGMN", "SOD2", "CASP2", "RASA1", "PTK2B", "BCL2L11", "GCLM", "PMAIP1", "AKT1S1", "HIF1A")	0
GO_AMIDE_BIOSYNTHETIC_PROCESS	0.000144823	0.00396847	0.290436	1.54848	0	340	c("MARS2", "MRPL39", "MRPS11", "FURIN", "MTHFD2", "MRPL27", "TARS2", "EIF2D", "MRPL54", "RPS27L", "DHFR", "MRPS18C", "MRPL42", "DDX3Y", "TRNAU1AP", "MRPS15", "MRPL28", "PSTK", "AIMP2", "MRPS21", "MRPL12", "MRPL11", "PPA1", "MRPL18", "MTHFD1L", "MRPL44", "SLC25A16", "UBA52", "HBS1L", "EPRS", "MRPL48", "MTRF1L", "KARS", "SLC25A38", "MRTO4", "HARS", "MRPS10", "GFM1", "CHCHD1", "MRPL4", "MRPS31", "EI…	0
GO_POSITIVE_REGULATION_OF_EXOCYTOSIS	0.776718	0.943727	-0.265813	-0.78772	52850	24	c("VAMP7", "CLASP1", "TSG101", "VPS4A", "SDC4", "PDCD6IP", "CLASP2", "ATP6AP1", "SDCBP")	0
GO_MORPHOGENESIS_OF_AN_EPITHELIAL_SHEET	0.572331	0.834101	-0.338722	-0.923322	37853	17	c("VANGL2", "DVL2", "TOR1A")	0
GO_SISTER_CHROMATID_COHESION	4.06851e-05	0.00216719	0.491682	2.05123	0	62	c("CENPF", "CENPE", "CDCA8", "NUP107", "SPC24", "BIRC5", "CENPM", "HDAC8", "INCENP", "ZWINT", "CENPQ", "NDC80", "AURKB", "SMC3", "CENPA", "NUP43", "CENPC1", "AHCTF1", "RCC2", "RAD21", "RANGAP1", "BUB3", "NDEL1", "B9D2", "FBXW7", "ITGB3BP")	0
GO_REGULATION_OF_I_KAPPAB_KINASE_NF_KAPPAB_SIGNALING	0.256336	0.612329	-0.283584	-1.11875	20866	114	c("CD40", "CASP8", "TRIM5", "IRAK4", "SLC35B2", "TERF2IP", "NFKBID", "TNIP1", "ATP2C1", "NDFIP2", "PRKCE", "BTRC", "IRF3", "ZFAND6", "IKBKB", "MAP3K14", "CCR7", "TNFAIP3", "OTUD7B", "ZC3H12A", "PINK1", "TRAF5", "PRKCB", "TRAF2", "CARD11", "PLK2", "CYLD", "PPP5C", "MTDH", "CCDC22", "ABL1", "REL", "MYD88", "TRIM8", "NFKBIA", "PER1", "BIRC2", "TAB2", "ZC3HAV1")	0
GO_ORGAN_MORPHOGENESIS	0.265047	0.621311	-0.259323	-1.0975	23373	210	c("MAPK14", "ITGA6", "UBE4B", "DLG1", "NFIC", "STK40", "BCAR3", "BCR", "KDM2B", "POLB", "TBC1D20", "HES1", "NOTCH2", "TET2", "SOX4", "SKI", "NLE1", "ROGDI", "STIM1", "BTRC", "EP300", "VANGL2", "ARID1A", "SGPL1", "ACP5", "AGTPBP1", "HIPK1", "ELN", "NFIB", "RING1", "SUFU", "NIPBL", "MGP", "FLI1", "BCOR", "STAT6", "SCRIB", "S1PR1", "DVL2", "COL4A3BP", "NAB1", "CAPN1", "BHLHE41", "RPS6KA1", "MAPK1", …	0
GO_POSITIVE_REGULATION_OF_MULTICELLULAR_ORGANISMAL_PROCESS	0.00199336	0.0318937	-0.311949	-1.39075	188	416	c("HDAC9", "MAPK14", "GSDMD", "CD40", "KAT2B", "ATP11C", "SMAD5", "ADRB2", "MTM1", "CASP8", "PTGER4", "RGS14", "IL12A", "CXCR4", "HSPA1B", "XBP1", "IL6ST", "NEDD4L", "RFX3", "SMURF2", "VAMP7", "XRCC5", "APOE", "ARNTL", "TRPV2", "MOB2", "KDM2B", "PIBF1", "NR2C2", "HSPA1A", "AP3D1", "S100A9", "FOXO3", "HES1", "CREBBP", "CLASP1", "TMEM173", "IRF4", "RAPGEF1", "ANKRD54", "FBXO38", "ABL2", "BTG1", "ZB…	0
GO_REGULATION_OF_NECROTIC_CELL_DEATH	0.964575	0.998957	-0.20948	-0.571022	63796	17	CASP8	0
GO_PROTEIN_LOCALIZATION_TO_CHROMOSOME	9.14467e-05	0.00282508	0.670046	2.16544	2	21	c("CDK1", "HIST1H1B", "RUVBL2", "LRWD1", "PINX1", "EZH2", "PIH1D1", "ACD", "AURKB", "CENPA", "RCC2", "RAD21")	0
GO_CARDIAC_MUSCLE_CELL_DIFFERENTIATION	0.453978	0.77072	0.312441	0.995128	14983	20	c("CDK1", "VEGFA")	0
GO_NUCLEOSIDE_TRIPHOSPHATE_METABOLIC_PROCESS	0.000549484	0.0107375	0.335684	1.61545	8	140	c("GALK1", "TYMS", "ITPA", "PMPCB", "DCTPP1", "STOML2", "CTPS", "NDUFV2", "NDUFB8", "GAPDH", "COX6B1", "NDUFA10", "MSH2", "DUT", "PGK1", "NDUFB9", "ATP5G1", "NDUFB2", "NME1", "NDUFV3", "NDUFS5", "ATP5G3", "NDUFS7", "NDUFA1", "UQCR10", "NDUFC2", "NDUFA9", "NDUFA12", "CYC1", "COX6A1", "ATP5J2", "SMPDL3A", "NDUFS4", "NDUFA8", "LDHA", "NDUFB11", "OLA1", "VCP", "ATP5B", "COX6C", "NDUFA4", "NDUFA13", "…	0
GO_REGULATION_OF_RESPONSE_TO_WOUNDING	0.0123646	0.136411	-0.374352	-1.46573	998	108	c("MAPK14", "ADRB2", "PTGER4", "IL6ST", "RABGEF1", "CLOCK", "VAMP7", "APOE", "DUSP10", "BCR", "S100A9", "TNIP1", "CLASP1", "THBS1", "PRKCE", "ANXA2", "INPP5F", "PRKCD", "VAV2", "ACP5", "CDK19", "TEC", "XIAP", "NFKB1", "CCR7", "TNFAIP3", "HMGCR", "JAK2", "ZC3H12A", "VAMP2", "HCK", "FEM1A", "ETS1", "CLASP2", "ZYX")	0
GO_POSITIVE_REGULATION_OF_STEM_CELL_DIFFERENTIATION	0.44528	0.763309	0.334373	1.0011	15273	16	c("BAMBI", "EZH2", "COL1A1", "LEF1")	0
GO_REGULATION_OF_EXTRINSIC_APOPTOTIC_SIGNALING_PATHWAY	0.492692	0.793097	-0.27089	-0.984194	37482	66	c("ITGA6", "CASP8", "HSPA1B", "HSPA1A", "RNF34", "THBS1", "RPS6KB1", "ARHGEF2", "TNFAIP3", "ICAM1", "DAPK3", "MAP2K5", "TRAF2", "STRADB", "BID", "ITGAV", "CYLD")	0
GO_REGULATION_OF_EXTRINSIC_APOPTOTIC_SIGNALING_PATHWAY_IN_ABSENCE_OF_LIGAND	0.568204	0.832438	-0.339995	-0.926794	37580	17	c("HSPA1B", "HSPA1A", "DAPK3", "MAP2K5", "STRADB")	0
GO_REGULATION_OF_B_CELL_DIFFERENTIATION	0.698965	0.91356	-0.310491	-0.832465	45921	16	c("ATP11C", "XBP1")	0
GO_MAINTENANCE_OF_PROTEIN_LOCALIZATION_IN_ORGANELLE	0.80039	0.947827	-0.271892	-0.762104	53417	19	c("SYNE1", "MORC3", "SUN2", "PINK1", "ANKRD13C", "TOPORS")	0
GO_MRNA_3_END_PROCESSING	0.986125	0.999624	-0.169644	-0.611188	74556	63	c("SLU7", "AHCYL1", "APP", "CPSF6", "SRSF7", "UPF3B", "POLDIP3", "GRSF1", "SRSF5", "PABPN1", "CSTF3", "CLP1", "PAF1")	0
GO_POSITIVE_REGULATION_OF_TRANSCRIPTION_FROM_RNA_POLYMERASE_II_PROMOTER_IN_RESPONSE_TO_STRESS	0.628158	0.868296	-0.32937	-0.88308	41269	16	c("XBP1", "ATF6B")	0
GO_REGULATION_OF_LIPASE_ACTIVITY	0.382379	0.721768	-0.379526	-1.0638	25519	19	c("GNAQ", "ABL2", "PRKCE", "PRKCD", "NR1H2", "RGS2", "ABL1", "CYR61", "MARCKS", "RASGRP1", "PDPK1")	0
GO_INNATE_IMMUNE_RESPONSE	0.147425	0.482775	-0.283147	-1.18004	12767	180	c("GSDMD", "VAMP7", "TRIM5", "GCH1", "IRAK4", "CIITA", "LYST", "S100A9", "ADAR", "TMEM173", "IRF4", "CD180", "ABL2", "SLAMF7", "APP", "TOLLIP", "MATK", "IRF3", "SERINC5", "PRKCD", "TRIM28", "TEC", "ITCH", "IKBKB", "MAP4K2", "IFNAR2", "NFKB1", "KYNU", "ARHGEF2", "CAPZA1", "LY9", "CAMK2G", "TRAF3", "ICAM1", "IRF2", "JAK2", "DAPK3", "CD84", "CEBPG", "VAMP2", "SAMHD1", "HCK", "PIK3CD", "TRIM56", "IGK…	0
GO_G_PROTEIN_COUPLED_RECEPTOR_SIGNALING_PATHWAY	0.189162	0.540329	-0.311081	-1.17876	14859	86	c("ADRB2", "PTGER4", "PLCL2", "CXCR4", "PRKD3", "APOE", "ABCA1", "GNAQ", "GIPC1", "SPNS1", "AHCYL1", "TAPT1", "RASD1", "CCR7", "S1PR1", "GNG2", "XPR1", "CCR6", "JAK2", "DGKE", "GPR174", "ITPR3", "GPR132", "CXCR5", "GSK3B")	0
GO_GLOBAL_GENOME_NUCLEOTIDE_EXCISION_REPAIR	0.169909	0.51931	0.355819	1.22951	5310	27	c("CETN2", "UBA52", "CUL4B", "UBC", "PARP1", "RAD23B", "UBE2N", "ERCC1", "SUMO1")	0
GO_NEGATIVE_REGULATION_OF_MRNA_METABOLIC_PROCESS	0.560545	0.827433	-0.304932	-0.936438	38671	28	c("CCNT1", "SRSF10", "RNF40", "SRSF7", "SAP18", "TMBIM6", "RBM42", "ZC3H14", "SRSF4", "PTBP1", "DYRK1A", "SFSWAP", "CDK9")	0
GO_REGULATION_OF_TRANSCRIPTION_FROM_RNA_POLYMERASE_I_PROMOTER	0.811724	0.952521	0.245286	0.759676	27264	18	c("DHX33", "PIH1D1", "DEDD", "POLR2K", "H2AFY")	0
GO_REGULATION_OF_DNA_TEMPLATED_TRANSCRIPTION_INITIATION	0.932406	0.991779	0.204845	0.652434	30774	20	c("PSMC1", "HMGB1", "PSMC4", "PSMC2")	0
GO_NUCLEOSIDE_TRIPHOSPHATE_BIOSYNTHETIC_PROCESS	0.160954	0.505551	0.337266	1.22616	4793	33	c("TYMS", "STOML2", "CTPS", "ATP5G1", "NME1", "ATP5G3", "ATP5J2", "ATP5B", "ATP5E", "ATP5H", "TBPL1", "ALDOA")	0
GO_REGULATION_OF_PROTEIN_MODIFICATION_BY_SMALL_PROTEIN_CONJUGATION_OR_REMOVAL	0.928762	0.991006	-0.184823	-0.775438	81001	193	c("PTTG1IP", "ADRB2", "HSPA1B", "CDK2", "CRY1", "DAXX", "PRMT3", "HSPA1A", "USP4", "ANAPC10", "UBE2D1", "SOX4", "BMI1", "NDFIP2", "PRKCE", "TOLLIP", "BTRC", "PIAS4", "N4BP1", "CDK5RAP3", "UBQLN1", "PSMD9", "SUFU", "XIAP", "ITCH", "RNF139", "RNF40", "TNFAIP3", "PTPN22", "CHFR", "HERPUD1", "PINK1", "FEM1A", "TOPORS", "PHF23", "ZYG11B", "ARNT", "OGT", "KDM1A", "ZER1", "COMMD1", "HSPBP1", "RCHY1", "P…	0
GO_COVALENT_CHROMATIN_MODIFICATION	0.0530139	0.290443	-0.298765	-1.27036	4706	220	c("HDAC9", "KAT2B", "TADA1", "YEATS2", "CDK2", "SRCAP", "CLOCK", "PRDM2", "PHF8", "RPS6KA5", "UBR2", "RYBP", "KDM2B", "CRTC2", "PRMT3", "LDB1", "BAZ2A", "TAF5", "PRMT7", "KDM3B", "CREBBP", "TBL1XR1", "IRF4", "TET2", "SIRT7", "PHF21A", "TAF5L", "DDB1", "EP300", "ELP3", "BRPF1", "CHD3", "ATXN3", "PRKCD", "UIMC1", "ING3", "PHF2", "TRRAP", "RING1", "SMARCAD1", "SETDB1", "NCOA3", "RNF40", "BCOR", "SET…	0
GO_PURINE_CONTAINING_COMPOUND_BIOSYNTHETIC_PROCESS	0.758768	0.941157	0.210943	0.852742	19708	53	c("PAICS", "PPAT", "STOML2", "ATP5G1", "NME1", "DCK", "COASY", "ATP5G3", "APRT", "ATP5J2", "ATP5B", "PANK3", "ATP5E", "ATIC", "ATP5H", "ALDOA", "IMPDH2", "CHCHD10", "MTAP", "ATP5J", "PNP", "ATP5C1", "AK2", "ATP5G2")	0
GO_SKELETAL_MUSCLE_ORGAN_DEVELOPMENT	0.85231	0.96327	-0.227887	-0.751095	60946	39	c("MAPK14", "SKI", "HIVEP3", "EP300")	0
GO_POSITIVE_REGULATION_OF_RECEPTOR_ACTIVITY	0.770729	0.943332	0.25195	0.791847	25635	19	c("MED16", "CALM3", "CALM2", "HTT", "FBXW7", "GSTO1", "PARK7")	0
GO_FC_RECEPTOR_SIGNALING_PATHWAY	0.858195	0.966889	0.178786	0.859522	14100	139	c("NR4A3", "PSMB2", "PSMD13", "PSMC1", "PSMB8", "FCER1G", "PSMD2", "UBA52", "PSME4", "TRAF6", "PSME2", "ARPC4", "PSMD6", "FYN", "UBC", "PSMC4", "CALM3", "PSMA4", "PSMB9", "PSMB7", "SHC1", "CALM2", "VAV1", "PPP3R1", "PSMA7", "UBE2N", "PSMA2", "PSMC2")	0
GO_NEGATIVE_REGULATION_OF_HOMEOSTATIC_PROCESS	0.210845	0.570687	-0.329108	-1.17538	15813	60	c("TSC22D3", "XRCC5", "ITPR2", "TERF2IP", "LDB1", "PRKCE", "ITPR1", "CCR7", "TNFAIP3", "TERF1", "SMG6", "HMGCR", "UCP2", "ITPKB")	0
GO_APPENDAGE_DEVELOPMENT	0.273947	0.633196	-0.356101	-1.14062	19281	34	c("ITGA6", "RC3H2", "GNAQ", "CREBBP", "SOX4", "SKI", "NIPBL", "PBX2")	0
GO_PROTEIN_AUTOUBIQUITINATION	0.382218	0.721768	-0.337105	-1.05817	26640	31	c("UBE4B", "RNF141", "WWP2", "RNF13", "RNF11", "LTN1", "BFAR", "RNF146", "AMFR", "TRAF2", "UHRF2", "RCHY1")	0
GO_NEGATIVE_REGULATION_OF_PHOSPHORUS_METABOLIC_PROCESS	0.0596114	0.309616	-0.295458	-1.25877	5304	225	c("DUSP16", "KAT2B", "DUSP22", "PMEPA1", "SNX25", "RGS14", "DLG1", "PPP1R37", "RABGEF1", "SOCS4", "APOE", "DUSP10", "PIBF1", "GNAQ", "TNIP1", "ANAPC10", "ADAR", "LATS1", "RAPGEF1", "SWAP70", "PIK3IP1", "PRPSAP1", "INPP5F", "PRKCD", "MYADM", "CDK5RAP3", "SFN", "ITCH", "IKBKB", "HEXIM1", "SOCS7", "TARDBP", "TNFAIP3", "CBFA2T3", "GPD1L", "PTPN22", "SH3BP5", "HMGCR", "IGF1R", "PPP1R15B", "ZC3H12A", "…	0
GO_REGULATION_OF_CELL_CYCLE_G1_S_PHASE_TRANSITION	0.810421	0.952348	0.192134	0.852122	17496	85	c("CDK1", "RPS27L", "ECD", "PLRG1", "EZH2", "UBA52", "ID2", "PSME2", "CUL4B", "UBC", "CTDSP1", "AKT1", "CARM1")	0
GO_LIPOPROTEIN_BIOSYNTHETIC_PROCESS	0.281996	0.637534	-0.339051	-1.12914	20301	41	c("PGAP1", "ZDHHC5", "APOE", "ABCA1", "PIGM", "WDR45", "ZDHHC16")	0
GO_ELECTRON_TRANSPORT_CHAIN	4.3399e-05	0.00216719	0.518999	2.22702	0	72	c("PMPCB", "NDUFV2", "NDUFB8", "ETFA", "COX6B1", "NDUFA10", "ETFDH", "NDUFB9", "NDUFB2", "NDUFV3", "NDUFS5", "NDUFS7", "NDUFA1", "UQCR10", "SDHB", "NDUFC2", "NDUFA9", "NDUFA12", "CYC1", "COX6A1", "NDUFS4", "NDUFA8", "NDUFB11", "COX6C", "NDUFA4", "ETFB", "MYBBP1A", "NDUFA13", "COX7B", "SCO2", "UQCR11", "NDUFS8")	0
GO_NUCLEOTIDE_EXCISION_REPAIR_DNA_GAP_FILLING	0.0672133	0.333132	0.44323	1.43242	2204	21	c("LIG1", "RFC5", "RFC4", "UBA52", "RPA3", "UBC", "POLD2")	0
GO_RESPONSE_TO_ORGANIC_CYCLIC_COMPOUND	0.225178	0.583504	0.200908	1.06406	1709	315	c("CDK1", "TK1", "MKI67", "NR4A3", "ENDOG", "PLIN2", "INSR", "RUVBL2", "TYMS", "HMGB2", "AIFM1", "MMP14", "MED16", "LGALS1", "DHFR", "SLC16A1", "PSMB2", "PSPH", "CCNA2", "PPP1R15A", "OSBPL7", "PGRMC2", "RBBP7", "EZH2", "AKT2", "HMGB1", "NEDD4", "IMPACT", "PELP1", "H2AFZ", "HMBS", "MRPL44", "CALU", "PDE4B", "NME1", "SOD1", "STAT3", "RAN", "RAE1", "COL1A1", "UROD", "EPHX1", "SGK1", "CD36", "CALM3",…	0
GO_REGULATION_OF_INTERLEUKIN_1_PRODUCTION	0.0532658	0.290531	-0.53906	-1.46943	3522	17	c("GSDMD", "PTGER4", "ACP5", "CCR7", "TNFAIP3", "JAK2", "ZC3H12A", "IFNAR1", "AIM2", "PANX1")	0
GO_NEGATIVE_REGULATION_OF_CELL_MORPHOGENESIS_INVOLVED_IN_DIFFERENTIATION	0.115767	0.435312	-0.422435	-1.31658	8042	30	c("MBP", "GDI1", "ULK2", "BCL11A", "RUFY3", "SDHAF2", "GSK3B", "PPP2CA", "IFRD1", "SEMA4B", "ITGB1BP1", "SEMA4D", "SMAD7", "CORO1C", "STRAP", "STAT1")	0
GO_MITOTIC_NUCLEAR_DIVISION	8.73057e-05	0.00274343	0.353364	1.79755	0	216	c("CENPF", "CDK1", "UBE2C", "TIMELESS", "CENPE", "KIF23", "NCAPD2", "CDCA8", "CDCA3", "CEP164", "SPC24", "CENPW", "KIF15", "BIRC5", "INCENP", "CDC23", "RACGAP1", "CETN2", "ZWINT", "VRK1", "HAUS7", "CHMP5", "TIPIN", "TUBGCP2", "PINX1", "CCNA2", "MIS18A", "NUP88", "NDC80", "WEE1", "ANAPC13", "ANAPC5", "NUSAP1", "NCAPD3", "RNF8", "HAUS6", "RAN", "UBE2S", "SMC2", "AURKB", "SMC3", "CDC25A", "VPS4B", "…	0
GO_ACTOMYOSIN_STRUCTURE_ORGANIZATION	0.0840156	0.373681	0.417471	1.38246	2708	23	c("KIF23", "TNFAIP1", "RACGAP1")	0
GO_POSITIVE_REGULATION_OF_CELL_CYCLE_PROCESS	0.248117	0.6042	0.232802	1.08863	4546	117	c("CDK1", "UBE2C", "KIF23", "PLK4", "INSR", "BIRC5", "RACGAP1", "PLRG1", "NUSAP1", "UBA52", "ID2", "RANBP1", "AURKB", "VPS4B", "CUL4B", "UBC", "CDK4", "CARM1", "LEF1", "RCC2")	0
GO_PALLIUM_DEVELOPMENT	0.110811	0.424775	0.313687	1.25748	2915	51	c("TACC3", "NR4A3", "H2AFX", "SRGAP2", "EZH2", "GNG12", "NME1", "RAN")	0
GO_TELOMERE_MAINTENANCE_VIA_RECOMBINATION	0.0171475	0.166964	0.489015	1.63796	547	24	c("LIG1", "POLA1", "RFC5", "RFC4", "POLA2", "RPA3", "PRIM1", "POLD2")	0
GO_REGULATION_OF_RELEASE_OF_CYTOCHROME_C_FROM_MITOCHONDRIA	0.791351	0.947827	-0.26001	-0.77797	54053	25	c("BMF", "DNM1L", "MFF", "PINK1", "BID", "BCL2L11", "BAD", "PMAIP1", "TRIAP1", "APOPT1", "BAX", "PPIF")	0
GO_POSITIVE_REGULATION_OF_NF_KAPPAB_TRANSCRIPTION_FACTOR_ACTIVITY	0.0559698	0.298707	-0.383319	-1.37312	4210	61	c("CD40", "HSPA1B", "CLOCK", "TRIM5", "RPS6KA5", "TERF2IP", "HSPA1A", "S100A9", "IRAK2", "IKBKB", "NFKB1", "ARHGEF2", "PRKD2", "ICAM1", "TRAF5", "PRKCB", "TRAF2", "CARD11", "MTDH", "AIM2", "TRIM8", "S100A8", "PRDX3", "MTPN", "NFKBIA", "TAB2")	0
GO_CELLULAR_LIPID_CATABOLIC_PROCESS	0.27822	0.63569	-0.326968	-1.12682	20422	49	c("ACADVL", "ABHD2", "PEX13", "APOE", "NUDT19", "INPP5F", "SGPL1", "PNPLA8", "HSD17B4", "ACOT8", "PNPLA2", "GPCPD1", "AKR1B10", "CPT1A")	0
GO_REGULATION_OF_ALPHA_BETA_T_CELL_DIFFERENTIATION	0.815849	0.953424	-0.27047	-0.74798	54182	18	c("AP3D1", "IRF4", "CD83", "MYB", "ITPKB")	0
GO_MULTICELLULAR_ORGANISM_GROWTH	0.0218199	0.184992	-0.472199	-1.53057	1544	36	c("STK40", "RC3H2", "TBL1XR1", "SP2", "ZFP36L1", "FKBP8", "KDM6A", "HHEX", "HEG1", "PLEKHA1", "GPD2", "TMED2", "ANKRD11", "MTOR", "WDR48", "ERCC6", "PTPN11", "RARA")	0
GO_GRANULOCYTE_MIGRATION	0.949922	0.998957	-0.2143	-0.60817	63640	20	c("IRAK4", "S100A9", "GBF1", "PIK3CD")	0
GO_NCRNA_METABOLIC_PROCESS	0.000613497	0.0117064	0.254249	1.36253	3	355	c("MARS2", "MRPL39", "MRPS11", "PUSL1", "CD3EAP", "TARS2", "TRUB2", "SUV39H1", "POLR1E", "TRMT6", "INTS10", "DDX56", "C1D", "DDX27", "RPS27L", "DUS1L", "LTV1", "PSTK", "AIMP2", "CPSF1", "FCF1", "DTD1", "PUS10", "POP4", "WDR36", "PPA1", "PELP1", "CDK5RAP1", "PA2G4", "DUS3L", "MRPL44", "WDR46", "UBA52", "NCBP2", "EPRS", "NOL6", "KARS", "MRTO4", "KRR1", "TFB2M", "PHAX", "QTRT1", "HARS", "PUS7", "LSM…	0
GO_NEGATIVE_REGULATION_OF_NUCLEOCYTOPLASMIC_TRANSPORT	0.109809	0.424077	-0.410774	-1.31575	7728	34	c("DYRK2", "CREB3", "SOX4", "NFKBIL1", "NFKBIE", "SUFU", "ZC3H12A", "TBC1D10C", "GSK3B", "CYLD", "CCDC22", "NFKBIA", "MTOR", "SLC9A3R1", "EMD")	0
GO_POSITIVE_REGULATION_OF_CELL_ACTIVATION	0.854278	0.964755	-0.202856	-0.803045	69773	117	c("CD40", "ATP11C", "IL12A", "XBP1", "IL6ST", "VAMP7", "PIK3CA", "AP3D1", "HES1", "THBS1", "CD83", "MAP3K14", "CCR7", "STAT6", "MYB", "MSH6", "JAK2", "ITPKB", "RPS6KA1", "STAP1", "TRAF2", "IGKC", "CARD11")	0
GO_CARBOHYDRATE_BIOSYNTHETIC_PROCESS	0.0874508	0.38168	0.337112	1.30722	2399	44	c("ATF3", "FUT8", "GAPDH", "AKT2", "IMPAD1", "PGK1", "UBA52", "NDST1", "UGP2", "UBC", "AKT1", "TKT", "GOT2", "MDH2", "TALDO1", "GOT1", "ALDOA", "GSTO1", "PGAM1")	0
GO_REGULATION_OF_CYTOKINESIS	0.271973	0.631557	0.309401	1.11677	8159	32	c("KIF23", "RACGAP1", "CETN2", "AURKB", "PIK3R4", "CALM3", "CALM2")	0
GO_MUSCLE_ORGAN_MORPHOGENESIS	0.126073	0.449366	-0.497026	-1.33259	8282	16	c("UBE4B", "VANGL2", "S1PR1", "RBPJ", "HEG1", "SMAD7", "SERP1")	0
GO_AMINO_ACID_TRANSPORT	0.610729	0.859501	-0.309628	-0.899043	41236	22	c("GIPC1", "NFKBIE", "SERINC5", "SLC1A5", "VAMP2", "SLC38A9", "SLC7A1", "SERINC1", "SLC38A10", "SLC6A6", "PPFIA1")	0
GO_AMINOGLYCAN_METABOLIC_PROCESS	0.437956	0.757621	0.278697	1.00595	13139	32	c("MKI67", "SLC35D1", "IMPAD1", "NDST1", "GUSB", "BGN", "HPSE", "AKT1", "HEXA")	0
GO_CELL_CYCLE_G1_S_PHASE_TRANSITION	0.000299773	0.0064969	0.433399	1.85074	6	70	c("CDK1", "RRM2", "POLA1", "MCM2", "TYMS", "MCM5", "CCNH", "DHFR", "PPAT", "MCM4", "POLA2", "MCM3", "CDC34", "ID2", "RANBP1", "RPA3", "ORC6", "CDC25A", "ORC3", "PRIM1", "CDK4")	0
GO_RNA_SPLICING_VIA_TRANSESTERIFICATION_REACTIONS	0.422204	0.747241	0.197115	1.00878	4612	227	c("GEMIN6", "PPIH", "SNRNP25", "PLRG1", "SF3A2", "CPSF1", "SMN1", "LSM3", "SNRNP40", "RBMX2", "U2AF2", "PPIE", "SNRPA", "PRPF8", "RNPC3", "LSM4", "NCBP2", "SNRPB", "CWC22", "CPSF3", "DGCR14", "DDX46", "LSM6", "RSRC1", "LSM5", "DHX32", "SNRPD2", "RALY", "NAA38", "SF3A1", "DDX39B", "UBL5", "DHX8", "LSM7", "SNRPG", "CSTF2", "WDR83", "CSTF1", "SRRT", "SNRPD3", "CWC15", "HELB", "POLR2K", "POLR2B", "SF…	0
GO_BLOOD_VESSEL_MORPHOGENESIS	0.117641	0.438899	-0.314033	-1.2344	9545	111	c("MAPK14", "PTGER4", "XBP1", "APOE", "PIK3CA", "VEZF1", "HES1", "SOX4", "SLC12A6", "THBS1", "ANXA2", "VAV2", "SGPL1", "RHOB", "ZFP36L1", "PRKD2", "S1PR1", "ZC3H12A", "B4GALT1", "ETS1", "HDAC7", "SRPK2", "HHEX", "PRKX", "RBPJ", "HEG1", "ITGAV", "NAA15", "ZMIZ1", "WARS", "CHD7", "RASA1", "PTK2B", "ITGB1BP1", "RNF213", "SMAD7", "HIF1A")	0
GO_PROTEIN_PHOSPHORYLATION	0.0110336	0.126462	-0.293661	-1.30899	1045	415	c("MAPK14", "TAOK2", "MAP3K11", "SMAD5", "MAP3K2", "PTGER4", "DYRK2", "MKNK1", "CDK2", "PRKD3", "STK40", "CRY1", "MARK4", "RPS6KA5", "DUSP10", "BCR", "PIK3CA", "PIBF1", "SGK3", "IRAK4", "RPS6KB2", "DAXX", "MAP2K4", "LIMK2", "NR2C2", "PTPRA", "PHKB", "MAP2K7", "SBK1", "ARAF", "NEK7", "ZMYM2", "CLK4", "LATS1", "ABL2", "SH2D3C", "ARHGEF6", "PHKG2", "CSNK2A1", "CCNT1", "PRKCE", "APP", "CSF2RB", "MATK…	0
GO_CENTRAL_NERVOUS_SYSTEM_NEURON_DIFFERENTIATION	0.294912	0.645926	-0.367646	-1.12903	20345	28	c("GNAQ", "LDB1", "SOX4", "AGTPBP1", "NFIB", "SUFU", "ABT1")	0
GO_REGULATION_OF_CELL_DIFFERENTIATION	0.0151798	0.155986	-0.284707	-1.27869	1454	473	c("HDAC9", "MAPK14", "KAT2B", "ATP11C", "MBP", "SMAD5", "CASP8", "PTGER4", "RGS14", "IL12A", "CXCR4", "XBP1", "IL6ST", "NEDD4L", "RFX3", "CLOCK", "VAMP7", "XRCC5", "APOE", "ABCA1", "PIAS2", "ARNTL", "DUSP10", "TRPV2", "MOB2", "KDM2B", "ZFP36L2", "DAXX", "NR2C2", "GNAQ", "LDB1", "AP3D1", "FOXO3", "HES1", "NFKBID", "CLASP1", "CCDC88A", "IRF4", "RAPGEF1", "ANKRD54", "ST6GAL1", "FBXO38", "ABL2", "LIM…	0
GO_ENDOTHELIUM_DEVELOPMENT	0.0240718	0.198571	-0.484238	-1.53092	1684	32	c("VEZF1", "RAPGEF1", "MYADM", "PECAM1", "RHOB", "PRKD2", "S1PR1", "ICAM1", "RAP1B", "PPP1R16B", "RBPJ", "HEG1")	0
GO_DOUBLE_STRAND_BREAK_REPAIR	0.0402309	0.25992	0.316396	1.35765	926	72	c("MMS22L", "MTA1", "POLA1", "H2AFX", "RNF168", "HIST1H4I", "MSH2", "RNF8", "XRCC6", "RPA3", "GINS4", "APTX", "NSMCE1", "PARP1", "VCP", "CIB1", "UBE2N", "ERCC1", "RAD21")	0
GO_NUCLEOBASE_CONTAINING_COMPOUND_TRANSPORT	0.569398	0.832788	0.201643	0.959624	9771	130	c("NUP107", "SLC35D1", "CPSF1", "RBMX2", "NUP88", "U2AF2", "MRPL18", "NUP210", "NCBP2", "RANBP1", "MCM3AP", "NOL6", "RAN", "PHAX", "RAE1", "CPSF3", "NUP43", "DDX39B", "SLBP", "MAGOHB", "AHCTF1", "SARNP", "HTT", "THOC3", "DDX19A", "NUP214", "FLOT1", "MVP", "THOC7", "DHX38", "THOC5", "THOC1", "RNPS1", "NUP62", "HNRNPA2B1", "RBM8A", "NXF1", "TOMM20", "CKAP5", "NUP160", "NUP133")	0
GO_MULTI_ORGANISM_ORGANELLE_ORGANIZATION	0.449501	0.768585	-0.371654	-1.01309	29729	17	c("CHMP1B", "TSG101", "VPS4A", "CHMP1A", "PDCD6IP", "VPS37A")	0
GO_RELEASE_OF_CYTOCHROME_C_FROM_MITOCHONDRIA	0.476386	0.781627	-0.377034	-0.994087	31107	15	c("DNM1L", "SFN", "MFF", "BID", "SOD2", "BAD", "PMAIP1", "BAX", "MAPK9")	0
GO_RESPONSE_TO_INTERLEUKIN_1	0.36286	0.711396	-0.330255	-1.07048	25692	36	c("PTGER4", "RPS6KA5", "CREBBP", "IRAK2", "IKBKB", "NFKB1", "UPF1", "ICAM1", "ZC3H12A", "ETS1")	0
GO_WATER_SOLUBLE_VITAMIN_METABOLIC_PROCESS	0.198393	0.552189	0.363804	1.20474	6396	23	c("MTHFD2", "PSAT1", "DHFR", "SLC2A3", "FASN", "MTHFD1L", "GCLC", "PDZD11", "SHMT2")	0
GO_SIGNAL_TRANSDUCTION_IN_ABSENCE_OF_LIGAND	0.192037	0.545668	-0.473531	-1.24851	12539	15	c("FOXO3", "GSK3B", "ITGAV", "CASP9", "CASP2", "BCL2L11", "BAD", "BAX", "MCL1")	0
GO_RNA_CAPPING	0.398742	0.73349	0.289439	1.02782	12171	30	c("CCNH", "NCBP2", "WDR4", "METTL1", "POLR2K", "POLR2B", "POLR2J", "CDK7")	0
GO_REGULATION_OF_REACTIVE_OXYGEN_SPECIES_METABOLIC_PROCESS	0.882071	0.976257	-0.208264	-0.75246	66800	64	c("MAPK14", "PTGER4", "GCH1", "FOXO3", "THBS1", "PRKCD", "ACP5", "DDAH2", "ICAM1", "JAK2", "ZC3H12A", "PINK1", "GADD45A", "OGT")	0
GO_NEGATIVE_REGULATION_OF_DEFENSE_RESPONSE	0.0016222	0.0266711	-0.532777	-1.75599	115	39	c("ADRB2", "PTGER4", "RABGEF1", "APOE", "DUSP10", "BCR", "ADAR", "PRKCD", "ACP5", "ITCH", "NFKB1", "TNFAIP3", "NR1H2", "ZC3H12A", "FEM1A", "ETS1")	0
GO_DNA_REPLICATION_INITIATION	0.00116611	0.0205927	0.674899	2.02063	39	16	c("POLA1", "MCM2", "MCM5", "LRWD1", "MCM4", "POLA2", "MCM3", "CDC34", "PRIM1", "GINS4")	0
GO_ETHANOLAMINE_CONTAINING_COMPOUND_METABOLIC_PROCESS	0.385721	0.726349	-0.378544	-1.06105	25742	19	c("PLA2G16", "CEPT1", "CHKA", "PNPLA8", "SAMD8", "SGMS1", "SLC44A2", "MECP2", "LPIN2", "PCYT1A", "LPCAT1")	0
GO_POSITIVE_REGULATION_OF_DENDRITE_DEVELOPMENT	0.673505	0.895502	0.266229	0.860391	22094	21	c("OPA1", "FBXW8", "EZH2", "SGK1", "GRN", "FBXO31")	0
GO_ASTROCYTE_DIFFERENTIATION	0.976371	0.999624	-0.202895	-0.534953	63756	15	c("S100A9", "MAPK1", "ABL1", "S100A8", "PTPN11")	0
GO_PROTEIN_MONOUBIQUITINATION	0.234252	0.594479	-0.357003	-1.17046	16704	38	c("UBE4B", "NEDD4L", "RYBP", "KDM2B", "MGRN1", "TSG101", "DDB1", "UBE2O", "RING1", "RNF40", "BCOR", "TOPORS", "KLHL12", "PAF1", "RNF2", "DTX3L")	0
GO_FACE_DEVELOPMENT	0.869982	0.972038	-0.238868	-0.714713	59424	25	c("SKI", "SGPL1", "NIPBL", "MAPK1", "PLEKHA1", "CHD7", "ANKRD11", "PTPN11", "RARA")	0
GO_RESPONSE_TO_ESTROGEN	0.223635	0.582037	0.261749	1.12316	5152	72	c("ENDOG", "INSR", "RUVBL2", "AIFM1", "MMP14", "CCNA2", "EZH2", "PELP1", "H2AFZ", "HMBS", "STAT3", "COL1A1", "UROD", "GRN")	0
GO_DETOXIFICATION	0.569984	0.833134	-0.313154	-0.928012	38783	24	c("APOE", "MGST2", "S100A9", "KDM3B")	0
GO_ESTABLISHMENT_OF_PROTEIN_LOCALIZATION_TO_MEMBRANE	0.77285	0.943486	-0.207908	-0.86469	66713	177	c("TAOK2", "RABGEF1", "VAMP7", "RAB3GAP2", "TRAM2", "PEX19", "PIP5K1A", "EFR3A", "BMF", "ANXA2", "MYADM", "ATG4D", "IKBKB", "CLIP1", "TRAM1", "MYO1C", "VAMP4", "ATG3")	0
GO_SMALL_GTPASE_MEDIATED_SIGNAL_TRANSDUCTION	0.133901	0.464659	-0.2922	-1.19853	11362	157	c("MAPK14", "RAPGEF5", "DOK1", "ARHGEF3", "CDK2", "BCAR3", "RALGDS", "SHOC2", "RAP1GDS1", "ARL8A", "RHOQ", "RAB43", "RAPGEF1", "RGL2", "SH2D3C", "RALA", "RHOBTB2", "VANGL2", "VAV2", "GDI1", "ARF3", "GRAP", "TRIM28", "SETDB1", "SOS2", "RASD1", "RHOB", "ARL5B", "EPS8")	0
GO_REGULATION_OF_PEPTIDASE_ACTIVITY	0.799413	0.947827	0.183552	0.887339	12800	145	c("FURIN", "BIRC5", "AIFM1", "MMP14", "RPS27L", "TRADD", "AKT2", "PSMB8", "HMGB1", "SENP1", "PIH1D1", "PSME4", "APAF1", "STAT3", "PSME2", "SIRT1", "CSTB", "PRELID1", "ANP32B", "AKT1", "PSMB9", "PRDX5", "PYCARD", "LEF1", "HTT", "MTCH1", "LCK", "FIS1", "VCP")	0
GO_POSITIVE_REGULATION_OF_PROTEIN_SERINE_THREONINE_KINASE_ACTIVITY	0.769891	0.943332	-0.215578	-0.850466	62672	114	c("MAPK14", "CD40", "MAP3K11", "MAP3K2", "CXCR4", "DAXX", "MAP2K7", "THBS1", "CCNT1", "CCNL1", "VANGL2", "FGD2", "IRAK2", "MAP4K2", "DVL2", "CCNL2", "MAP2K5", "TAOK3", "MAPK1", "TRAF2", "GADD45A", "STRADA", "CCNC", "DUSP6", "PPP2CA", "PKN1", "MAP3K5", "CCNK", "PTK2B", "SPAG9", "ERP29", "PIM1", "TRAF7", "TAB2", "TRAF4", "CCND3", "CAB39", "ERCC6", "PTPN11", "GADD45G", "MAP4K5", "LRRK2", "MARCKS", "…	0
GO_REGULATION_OF_CENTROSOME_CYCLE	0.374825	0.716313	0.339841	1.05252	12589	18	c("PLK4", "CHMP5", "RANBP1", "VPS4B")	0
GO_POSITIVE_REGULATION_OF_TRANSFERASE_ACTIVITY	0.969429	0.998957	-0.174035	-0.756174	88598	285	c("MAPK14", "TAOK2", "CD40", "MAP3K11", "ADRB2", "MAP3K2", "CXCR4", "DLG1", "VAPB", "OSBPL8", "PIK3CA", "PIBF1", "DAXX", "AMBRA1", "MAP2K7", "NEK7", "CCDC88A", "ANAPC10", "UBE2D1", "RAPGEF1", "BMI1", "THBS1", "CCNT1", "BTRC", "CCNL1", "VANGL2", "SERINC5", "PRKCD", "VAV2", "FGD2", "IRAK2", "PSMD9", "MAP3K14", "MAP4K2")	0
GO_PROTEIN_SUMOYLATION	0.0463894	0.276481	0.30354	1.32921	1023	80	c("CDCA8", "MTA1", "NUP107", "TOP2A", "BIRC5", "RNF168", "INCENP", "CETN2", "NUP88", "SENP1", "NUP210", "AURKB", "RAE1", "SMC3")	0
GO_NEGATIVE_REGULATION_OF_MITOTIC_CELL_CYCLE	0.45422	0.77072	0.216898	0.999823	8765	107	c("CENPF", "CDK1", "CLSPN", "TOP2A", "ZWINT", "RPS27L", "TIPIN", "CCNA2", "EZH2", "MSH2")	0
GO_NEGATIVE_REGULATION_OF_MOLECULAR_FUNCTION	0.726176	0.924294	-0.20485	-0.916365	69197	440	c("DUSP16", "KAT2B", "ADRB2", "DUSP22", "CASP8", "RGS14", "NEDD4L", "PPP1R37", "CDK2", "SOCS4", "APOE", "PEX19", "PIAS2", "DUSP10", "GNAQ", "PTTG1", "MEPCE", "CREB3", "NFKBID", "ANAPC10", "ADAR", "LATS1", "UBE2D1", "NFKBIL1", "RSF1", "WWP2", "RNF34", "NLE1", "PIK3IP1", "NDFIP2", "THBS1", "CSNK2A1", "PRKCE", "APP", "LYNX1", "BTRC", "EP300", "PRPSAP1", "ANXA2", "PIAS4", "PRKCD", "CDK5RAP3", "MED13"…	0
GO_POSITIVE_REGULATION_OF_AXON_EXTENSION	0.211853	0.570687	-0.464806	-1.2255	13833	15	c("TRPV2", "EP300", "TWF2", "RUFY3", "GSK3B")	0
GO_REGULATION_OF_ION_HOMEOSTASIS	0.235698	0.595237	-0.330391	-1.15866	17472	54	c("SLC30A7", "PTGER4", "NEDD4L", "ITPR2", "AP3D1", "PRKCE", "ITPR1", "CCR7", "GPD1L", "SLC30A5", "ITPR3", "ABL1", "PTK2B", "ATG5", "CAMK2D", "CHERP", "GCLM", "SMAD7", "WNK1", "PTPN6", "BAX", "LRRK2", "PDPK1", "P2RX4", "LYN", "IBTK")	0
GO_REGULATION_OF_LYMPHOCYTE_DIFFERENTIATION	0.825868	0.956763	-0.225072	-0.784002	60977	52	c("ATP11C", "IL12A", "XBP1", "AP3D1", "NFKBID", "IRF4", "CD83", "IKZF3", "MYB", "ITPKB", "CLPTM1", "CARD11", "ZEB1", "CYLD", "STAT5B", "BAD", "NKAP", "RNF41")	0
GO_REGULATION_OF_T_CELL_PROLIFERATION	0.730405	0.925776	-0.246719	-0.840594	53312	46	c("IL12A", "DLG1", "IL6ST", "HES1")	0
GO_REGULATION_OF_CELL_SIZE	0.396701	0.73349	-0.288931	-1.04095	29992	63	c("APOE", "TRPV2", "EP300", "VAV2", "ULK2", "TWF2", "BCL11A", "TSC1", "CLASP2", "RUFY3", "ANXA7", "OGT", "GSK3B", "RAB21", "IFRD1", "ABL1", "SEMA4B", "SEMA4D", "AKT1S1", "HIF1A", "DNM2", "CREB1", "MTOR", "CLNS1A", "SLC9A3R1", "IST1")	0
GO_TETRAPYRROLE_METABOLIC_PROCESS	0.0889002	0.38403	0.442179	1.38972	2956	19	c("ALAS1", "HMBS", "SLC25A38", "UROD", "BLVRB", "EIF2AK1", "CPOX")	0
GO_REGULATION_OF_CENTROSOME_DUPLICATION	0.6116	0.860209	0.29265	0.890259	20709	17	c("PLK4", "CHMP5", "VPS4B")	0
GO_NEGATIVE_REGULATION_OF_TRANSFERASE_ACTIVITY	0.894705	0.979182	-0.190845	-0.798536	77858	187	c("DUSP16", "KAT2B", "DUSP22", "RGS14", "CDK2", "SOCS4", "APOE", "DUSP10", "GNAQ", "ANAPC10", "ADAR", "LATS1", "UBE2D1", "PIK3IP1", "PRPSAP1", "PRKCD", "CDK5RAP3", "PSMD9", "SFN", "HEXIM1", "EIF4A2", "SOCS7", "TNFAIP3", "TERF1", "PTPN22", "SH3BP5", "HMGCR", "IGF1R", "TRIB2", "TAOK3", "DUSP2", "SORL1", "PRKRIP1", "AIDA", "GADD45A", "HHEX", "GSK3B", "PTPRJ", "LAX1", "DUSP3", "DUSP6", "RGS2", "PPP2C…	0
GO_RIBONUCLEOPROTEIN_COMPLEX_SUBUNIT_ORGANIZATION	0.87266	0.972614	0.176324	0.858563	13472	153	c("GEMIN6", "MRPS11", "EIF2D", "RPS27L", "SF3A2", "NUFIP1", "SMN1", "LSM3", "MRPL11", "RC3H1", "PRPF8", "HBS1L", "LSM4", "PIH1D1", "MRTO4", "SNRPB", "SNRPD2", "EIF4H", "SF3A1", "DDX39B", "DENR", "MDN1", "SNRPG")	0
GO_REGULATION_OF_CALCIUM_ION_TRANSPORT_INTO_CYTOSOL	0.985993	0.999624	-0.178265	-0.538336	67576	26	c("PRKCE", "ABL1", "PTK2B", "ATG5", "CAMK2D", "PTPN6", "BAX", "PDPK1", "P2RX4", "LYN")	0
GO_REGULATION_OF_ALTERNATIVE_MRNA_SPLICING_VIA_SPLICEOSOME	0.434178	0.755616	-0.348677	-1.02289	29418	23	c("RBM10", "WTAP", "RBM15B", "UHMK1", "SAP18", "MBNL2")	0
GO_BLASTOCYST_DEVELOPMENT	0.24505	0.603512	-0.38235	-1.17418	16905	28	c("XAB2", "LATS1", "NLE1", "RBBP8", "SBDS", "CNOT3")	0
GO_CHROMATIN_ORGANIZATION	0.43959	0.758172	-0.229763	-1.01521	41142	360	c("HDAC9", "KAT2B", "BAHD1", "TADA1", "YEATS2", "CDK2", "SRCAP", "CLOCK", "PRDM2", "SMARCA2", "BANP", "PHF8", "RPS6KA5", "UBR2", "RYBP", "KDM2B", "CHD9", "ING1", "DAXX", "CRTC2", "PRMT3", "LDB1", "BAZ2A", "MUM1", "TAF5", "PRMT7", "KDM3B", "CREBBP", "ZNHIT1", "TBL1XR1", "IRF4", "CBX7", "TET2", "SIRT7", "PHF21A", "BMI1", "RSF1", "GATAD2B", "TAF5L", "INO80B", "DDB1", "AEBP2", "UTP3", "EP300", "ELP3"…	0
GO_POSITIVE_REGULATION_OF_CYTOKINESIS	0.563145	0.828216	0.306773	0.918469	19316	16	c("KIF23", "RACGAP1", "AURKB")	0
GO_EPHRIN_RECEPTOR_SIGNALING_PATHWAY	0.337026	0.692647	-0.33197	-1.08839	24033	38	c("WASL", "SS18", "ARHGEF7", "VAV2", "AP2B1", "ADAM10", "CRK", "AP2A1", "SDCBP", "RASA1", "ARPC2", "PTPN11", "AP2A2", "ROCK1", "ACTR2", "PSEN2", "LYN", "ROCK2", "SIPA1L1", "ARPC5", "ACTR3", "RAC1", "ARPC1B", "MYL12A")	0
GO_ORGANIC_ANION_TRANSPORT	0.540412	0.817772	-0.259589	-0.958844	41588	73	c("ATP11C", "OSBPL8", "APOE", "ABCA1", "SLC35B2", "GIPC1", "NFKBIE", "SLC25A20", "SERINC5", "SLC1A5", "PNPLA8", "PITPNM1", "PITPNB", "NCOA1", "VAMP2", "CPT1A", "ATP9B", "EMB", "SLC38A9", "NPC2", "SLC35B3", "SLC7A1", "SERINC1", "SLC38A10", "ABCG1", "ATP8B2", "SLC35C2", "SLC35B1", "TMEM30A", "ATP8A1", "SLC9A3R1", "SLC35A1", "SLC6A6", "TRIAP1", "PPFIA1")	0
GO_STAT_CASCADE	0.908412	0.983048	-0.234713	-0.666101	60859	20	c("HES1", "IFNAR2", "JAK2", "MAPK1", "IFNAR1", "PIAS1", "STAT5B", "NMI", "SOCS3", "STAT1", "LYN")	0
GO_RESPONSE_TO_OXYGEN_CONTAINING_COMPOUND	0.255055	0.611721	-0.240736	-1.0817	24458	477	c("HDAC9", "MAPK14", "CD40", "KAT2B", "MBP", "ADRB2", "PXN", "CASP8", "ABHD2", "PTGER4", "IL12A", "XBP1", "GDAP2", "CDK2", "IL10RA", "CRY1", "APOE", "PRDM2", "ABCA1", "CPEB4", "UBR2", "ITPR2", "DUSP10", "BCR", "PIK3CA", "GCH1", "MGST2", "POLB", "GNAQ", "PTPRA", "MAP2K7", "PFKL", "RHOQ", "RAPGEF1", "CD180", "ATP6V0A2", "ST6GAL1", "EDEM2", "SOX4", "PIK3C2A", "ABL2", "NFKBIL1", "AHCYL1", "RAB11FIP2"…	0
GO_SEGMENTATION	0.580442	0.839692	-0.316598	-0.91928	39191	22	c("BMI1", "NLE1", "EP300", "DVL2", "KDM6A", "RBPJ", "RGS19", "TMED2")	0
GO_POSITIVE_REGULATION_OF_PEPTIDASE_ACTIVITY	0.417607	0.747241	0.233	1.01531	9330	78	c("AIFM1", "MMP14", "RPS27L", "TRADD", "HMGB1", "SENP1", "PSME4", "APAF1", "STAT3", "PSME2", "SIRT1", "PRELID1", "ANP32B", "PYCARD", "MTCH1", "LCK", "FIS1", "VCP", "NDUFA13", "DAP", "HTRA2")	0
GO_INTERACTION_WITH_HOST	0.258423	0.614333	-0.317245	-1.13643	19442	61	c("CASP8", "CXCR4", "HSPA1B", "VAPB", "HSPA1A", "TNIP1", "EPS15", "WWP2", "SLC1A5", "VPS18", "ITCH", "ICAM1", "XPR1", "ZC3H12A", "TAP2", "PABPN1", "KPNB1")	0
GO_GASTRULATION	0.944004	0.996681	-0.196229	-0.67387	69220	48	c("LDB1", "VANGL2", "POFUT2", "DVL2", "DUSP2", "HSBP1", "KDM6A", "HHEX", "PAF1", "ITGAV", "RNF2", "PRKAR1A", "LAMB3", "DUSP1", "ITGA4", "CUL3")	0
GO_RESPONSE_TO_UV	0.608236	0.857448	0.215638	0.93495	13736	76	c("RUVBL2", "TIPIN", "PPP1R15A", "ZBTB1", "NEDD4", "RAD18", "IMPACT", "MSH2", "TMEM161A", "DTL", "AURKB", "CDC25A", "CUL4B", "SIRT1", "CRIP1")	0
GO_REGULATION_OF_NEUROTRANSMITTER_TRANSPORT	0.833439	0.957984	0.249933	0.734191	28921	15	c("STXBP1", "DTNBP1")	0
GO_NEGATIVE_REGULATION_OF_VASCULATURE_DEVELOPMENT	0.0894398	0.384188	-0.480805	-1.38021	6009	21	c("ADRB2", "PTGER4", "THBS1", "GTF2I", "MAP2K5", "HHEX", "ITGB1BP1", "SPARC", "ROCK1", "KLF4", "STAT1", "ROCK2", "KRIT1", "SYNJ2BP")	0
GO_SKIN_EPIDERMIS_DEVELOPMENT	0.418499	0.747241	-0.393726	-1.0381	27327	15	c("LDB1", "VANGL2", "RBPJ", "HDAC1", "ZDHHC21", "SAV1", "RELA", "CTNNB1", "NOTCH1", "SOS1", "BCL2", "CDC42")	0
GO_NUCLEOTIDE_EXCISION_REPAIR	0.115239	0.434011	0.272297	1.20765	2487	85	c("LIG1", "RFC5", "RFC4", "CETN2", "CCNH", "NEIL1", "PNKP", "PPIE", "UBA52", "RPA3", "CUL4B", "SIRT1", "UBC", "HMGN1", "COPS6", "COPS8", "POLD2", "PARP1", "RAD23B", "MMS19", "UBE2N", "ERCC1", "POLR2K", "POLR2B", "SUMO1")	0
GO_POSITIVE_REGULATION_OF_REACTIVE_OXYGEN_SPECIES_METABOLIC_PROCESS	0.792534	0.947827	-0.243403	-0.793341	56280	37	c("MAPK14", "THBS1", "PRKCD", "DDAH2", "ICAM1", "JAK2", "ZC3H12A", "GADD45A", "OGT", "PTK2B", "RNF41", "DNM2", "MTOR", "NFE2L2", "KLF4", "MAPK9", "P2RX4")	0
GO_REGULATION_OF_MUSCLE_HYPERTROPHY	0.841381	0.960197	0.235365	0.739723	27985	19	c("NR4A3", "GLRX3", "DDX39B", "PARP1")	0
GO_FATTY_ACID_BIOSYNTHETIC_PROCESS	0.282023	0.637534	-0.385595	-1.14269	19189	24	c("XBP1", "MGST2", "ACSS1", "ELOVL5", "LTA4H", "PNPLA8")	0
GO_RECEPTOR_INTERNALIZATION	0.959305	0.998957	-0.20974	-0.587895	64023	19	c("LMBRD1", "LDLRAP1", "PICALM", "SCYL2", "CLTC", "DNM2", "SNX1")	0
GO_HOMEOSTASIS_OF_NUMBER_OF_CELLS	0.654038	0.884918	-0.237428	-0.902571	51477	88	c("SMAD5", "RC3H2", "POLB", "ADAR", "TET2", "NLE1", "PPP3CB", "CCR7", "TNFAIP3", "JAK2", "MAEA", "ITPKB", "CEBPG", "GPR174", "ABL1", "STAT5B", "PKN1", "VPS54", "BCL2L11", "UBAP2L", "PMAIP1", "HIF1A", "SFXN1", "PTPN2", "PKNOX1", "SKIL", "RASSF2", "RRN3", "ARID4A", "WDR48", "PTPN11", "L3MBTL3", "BAX")	0
GO_REGULATION_OF_LIPID_TRANSPORT	0.401213	0.73547	-0.32761	-1.04284	28171	33	c("CRY1", "APOE", "ABCA1", "THBS1", "PRKCD", "NFKB1", "NR1H2", "ITGAV", "ABCG1", "NFKBIA", "PTCH1", "ATP8A1", "PTPN11", "TRIAP1", "MAPK9", "TMF1", "P2RX4")	0
GO_REGULATION_OF_REPRODUCTIVE_PROCESS	0.555116	0.824649	-0.310919	-0.938934	38045	26	c("PTGER4", "XBP1", "SMURF2")	0
GO_POSITIVE_REGULATION_OF_HORMONE_SECRETION	0.0693477	0.336711	-0.447852	-1.3958	4817	30	c("PTGER4", "VAMP7", "NCOA6", "SOX4", "MCU", "PRKCE", "ARHGEF7", "PPP3CB", "PSMD9", "TARDBP", "JAK2")	0
GO_DNA_STRAND_ELONGATION	0.00262147	0.0400615	0.587255	1.89787	85	21	c("LIG1", "POLA1", "RFC4", "POLA2", "PARP2", "PRIM1", "GINS4", "POLD2", "PARP1")	0
GO_NEURON_PROJECTION_MORPHOGENESIS	0.671344	0.895256	0.206938	0.9132	14639	83	c("NR4A3", "STMN1", "SRGAP2", "STXBP1", "DTNBP1", "IMPACT", "WEE1", "TBCE")	0
GO_REGULATION_OF_CELL_DIVISION	0.00807447	0.100288	0.317115	1.45668	156	105	c("CENPF", "UBE2C", "CENPE", "KIF23", "INSR", "BIRC5", "LCMT1", "CDC23", "RACGAP1", "CETN2", "CHMP5", "MSH2", "NUSAP1", "RANBP1", "AURKB", "PIK3R4", "VPS4B")	0
GO_REGULATION_OF_LYMPHOCYTE_MEDIATED_IMMUNITY	0.62507	0.867596	-0.274211	-0.899021	44574	38	c("CD40", "DUSP22", "IL12A")	0
GO_SOMATIC_DIVERSIFICATION_OF_IMMUNE_RECEPTORS	0.371214	0.715531	0.310496	1.05095	11765	25	c("LIG1", "RNF168", "HMGB2", "HMGB1", "MSH2", "RNF8")	0
GO_NOTCH_SIGNALING_PATHWAY	0.0252359	0.201241	-0.440773	-1.49473	1834	45	c("KAT2B", "MAML2", "SEL1L", "HES1", "CREBBP", "NOTCH2", "NLE1", "APP", "EP300", "ITCH", "DTX2", "EPN1", "GALNT11", "ADAM10", "MYC", "HHEX", "RBPJ")	0
GO_RESPONSE_TO_RADIATION	0.709716	0.919177	-0.2162	-0.893175	60696	167	c("MAPK14", "RGS14", "IL12A", "UBE4B", "CLOCK", "CRY1", "XRCC5", "POLB", "DCLRE1C", "REV1", "GNAQ", "MAP2K7", "CREBBP", "MFAP4", "DDB1", "USP1", "APP", "EP300", "UIMC1", "N4BP1", "INTS7", "NIPBL", "RHOB", "USP47", "ERCC5", "PITPNM1", "SIK1", "MSH6", "HMGCR", "ICAM1", "FBXL3")	0
GO_HEART_DEVELOPMENT	0.54127	0.817772	-0.236878	-0.967937	45739	152	c("HDAC9", "UBE4B", "GNAQ", "NCOA6", "HES1", "NOTCH2", "SOX4", "HSPB11", "EP300", "VANGL2", "PPP3CB", "ARID1A", "MEF2A", "SUFU", "NIPBL", "AP2B1", "HEXIM1", "BCOR", "ZFP36L1", "SIK1", "S1PR1", "TRIP11", "DVL2", "COL4A3BP", "GALNT11", "MAP2K5", "MAPK1", "ATF2", "TSC1", "COX17", "KDM6A", "HHEX", "RBPJ", "HEG1", "REST", "BAZ1B", "MOSPD3", "ZMIZ1", "CHD7", "IFT140", "CRKL", "ATG5", "CAMK2D", "PRKAR1A…	0
GO_TISSUE_REGENERATION	0.529265	0.812995	-0.362022	-0.954506	34560	15	c("MAPK14", "NOTCH2", "TEC")	0
GO_MESODERM_MORPHOGENESIS	0.478416	0.782826	0.331767	0.974582	16601	15	c("NR4A3", "LEF1")	0
GO_RECEPTOR_METABOLIC_PROCESS	0.883531	0.976269	-0.227489	-0.714086	61582	31	c("SNX25", "LMBRD1", "LDLRAP1", "ARFGEF2", "CAPN1", "PICALM", "LGMN", "SCYL2", "CLTC", "DNM2", "SNX1")	0
GO_INFLAMMATORY_RESPONSE	0.0359676	0.245822	-0.349617	-1.36888	2905	108	c("HDAC9", "GSDMD", "CD40", "CXCR4", "PARP4", "RPS6KA5", "POLB", "S100A9", "NFKBID", "TNIP1", "CD180", "NFX1", "THBS1", "TOLLIP", "LTA4H", "IRAK2", "PLSCR1", "ITCH", "IKBKB", "IL5RA", "NFKB1", "CCR7", "TNFAIP3", "NFRKB", "ICAM1", "ZC3H12A", "HCK", "B4GALT1", "PIK3CD", "NFATC3", "CAMK1D", "PSTPIP1", "RBPJ", "CYBB", "AIM2", "STAT5B", "REL", "NFKBIZ", "MYD88", "S100A8", "HIF1A", "LY86", "CNR2")	0
GO_TRNA_TRANSPORT	0.0416797	0.263864	0.446055	1.49407	1331	24	c("NUP107", "NUP88", "NUP210", "NOL6", "RAN", "RAE1", "NUP43", "NUP214", "NUP62", "TOMM20", "NUP160", "NUP133")	0
GO_REGULATION_OF_NIK_NF_KAPPAB_SIGNALING	0.555227	0.824649	-0.326229	-0.936481	37308	21	c("DLG1", "RC3H2", "CREBBP", "PTPN22", "HDAC7", "TRAF2")	0
GO_POSITIVE_REGULATION_OF_LIGASE_ACTIVITY	0.000139893	0.00387796	0.425759	1.89117	2	86	c("CDK1", "UBE2C", "CDC23", "PSMB2", "PSMD13", "PSMC1", "PSMB8", "ANAPC5", "PSMD2", "UBA52", "PSME4", "UBE2S", "PSME2", "PSMD6", "UBC", "PSMC4", "PSMA4", "PSMB9", "PSMB7", "ANAPC4", "UBE2E1", "PSMA7", "UBE2N", "BUB3", "PSMA2", "PSMC2", "ANAPC7", "FBXW7", "XRCC4")	0
GO_REGULATION_OF_TRANSCRIPTION_FROM_RNA_POLYMERASE_II_PROMOTER_IN_RESPONSE_TO_HYPOXIA	0.408026	0.740075	-0.355267	-1.04222	27646	23	c("CREBBP", "UBE2D1", "EP300", "VHL", "HIF1AN", "ARNT", "EGLN2", "RBPJ")	0
GO_REGULATION_OF_INTRACELLULAR_PROTEIN_TRANSPORT	0.40167	0.73547	-0.248261	-1.03252	34672	177	c("MAPK14", "DYRK2", "RANBP3", "XBP1", "VAMP7", "RBPMS", "GNAQ", "HES1", "CREB3", "PLAGL2", "TMEM173", "EDEM2", "SOX4", "UBE2G2", "NFKBIL1", "NFKBIE", "EP300", "PPP3CB", "PRKCD", "GDI1", "UHMK1", "TRIM28", "SUFU", "SFN", "MYO1C", "MFF", "NPEPPS", "JAK2", "ZC3H12A", "VAMP2", "USP36", "PINK1", "TBC1D10C", "YOD1", "SORL1", "NUCB1", "RUFY3", "BNIP3L", "OGT", "GSK3B", "NUP54", "GOPC", "WDR75", "CYLD",…	0
GO_REGULATION_OF_CELL_CYCLE	0.117852	0.439	0.1978	1.08982	438	498	c("CENPF", "CDK1", "UBE2C", "CENPE", "KIF23", "NR4A3", "CLSPN", "GMNN", "PLK4", "TOP2A", "INSR", "BIRC5", "HDAC8", "LCMT1", "CDC23", "RACGAP1", "CETN2", "ZWINT", "CCNH", "CKS1B", "HMGN5", "RPS27L", "ECD", "CHMP5", "NUPR1", "TIPIN", "PLRG1", "UBA3", "PSMB2", "CCNA2", "PPP1R15A", "PSMD13", "EZH2", "AKT2", "PSMC1", "PSMB8", "WEE1", "MSH2", "ANAPC5", "NUSAP1", "CDK5RAP1", "PA2G4", "WDR6", "DNAJC3", "…	0
GO_TUBE_DEVELOPMENT	0.507587	0.797824	-0.237751	-0.984215	43520	170	c("ITGA6", "SMAD5", "DLG1", "STK40", "RC3H2", "KDM2B", "TBC1D20", "IPMK", "AMBRA1", "HES1", "SOX4", "RALA", "SKI", "HSPB11", "BTRC", "EP300", "VANGL2", "ARID1A", "LTA4H", "NFIB", "SUFU", "NIPBL", "RHOB", "ITPK1", "ZFP36L1", "FKBP8", "CIC", "PRKD2", "SCRIB", "DVL2", "SDC4", "B4GALT1", "MAPK1", "TSC1", "MYC", "VASP", "KDM6A", "PHF14", "BAG6", "HHEX", "PRKX", "ZEB1", "RBPJ", "HEG1")	0
GO_LOCOMOTION	0.120987	0.445867	-0.268536	-1.17291	11147	305	c("MAPK14", "TAOK2", "ITGA6", "IL12A", "CXCR4", "HSPA1B", "RFX3", "ALCAM", "PEX13", "NDE1", "RPS6KA5", "PIK3CA", "IRAK4", "LYST", "PTPRA", "PIP5K1A", "HSPA1A", "GIPC1", "SPNS1", "S100A9", "HES1", "CREB3", "CCDC88A", "EPS15", "LIMD1", "RALA", "BTG1", "SKI", "WWP2", "THBS1", "APP", "MATK", "VANGL2", "ELP3", "PPP3CB", "PRKCD", "VAV2", "SGPL1", "SBDS", "NFIB", "SLC1A5", "VPS18", "ITCH", "PECAM1", "RP…	0
GO_RESPONSE_TO_EXTRACELLULAR_STIMULUS	0.770136	0.943332	-0.210925	-0.860539	64970	150	c("GSDMD", "ITGA6", "ADRB2", "XBP1", "APOE", "ABCA1", "CPEB4", "TBC1D5", "MIOS", "MTMR3", "TBL1XR1", "SIPA1", "ACP5", "ADSSL1", "SETDB1", "ULK2", "RPS6KB1", "KLF10", "ZFP36", "KYNU", "NCOA1", "GNPAT", "HMGCR", "ENSA", "ICAM1", "MAP1LC3A", "UCP2", "ZC3H12A", "CHMP1A")	0
GO_REGULATION_OF_PROTEIN_COMPLEX_ASSEMBLY	0.896101	0.979182	-0.190437	-0.80132	78493	198	c("WASL", "CHMP1B", "PTGER4", "PMEPA1", "TUBGCP4", "DLG1", "NCLN", "CLASP1", "LATS1", "WIPF1", "DDB1", "BMF", "PRKCE", "PRKCD", "DNM1L", "MYADM", "VPS18", "CLIP1", "ERCC5", "CCR7", "EPS8", "TERF1", "CAPZA1", "ICAM1", "ATF7IP", "CHMP1A", "TWF2", "BCL11A", "HCK", "PINK1", "PDCD6IP", "SETX", "SORL1", "CLASP2", "VASP", "BLK", "GSK3B", "IRF8", "BID", "RPA2", "CORO1B", "SNX9", "HAX1", "RGS2", "ABL1", "…	0
GO_REGULATION_OF_REGULATED_SECRETORY_PATHWAY	0.834741	0.957984	-0.238005	-0.757615	58612	33	c("RABGEF1", "VAMP7", "BCR")	0
GO_ORGANELLE_ASSEMBLY	0.0351224	0.242	0.245645	1.24117	425	204	c("CENPF", "CENPE", "KIF23", "MRPS11", "CEP164", "PLK4", "CENPW", "ARL13B", "BIRC5", "RACGAP1", "IFT46", "CETN2", "RPS27L", "HAUS7", "CHMP5", "TUBGCP2", "TRAPPC6A", "LSM3", "MRPL11", "HDAC3", "RC3H1", "SNF8", "LSM4", "HAUS6", "MRTO4", "AURKB", "ATXN10", "CENPA", "VPS4B", "ATG4B", "CENPC1", "BIN2", "HAUS1", "MDN1", "HAUS4")	0
GO_MITOTIC_DNA_INTEGRITY_CHECKPOINT	0.24669	0.603808	0.269032	1.11585	6166	60	c("CDK1", "CLSPN", "TOP2A", "RPS27L", "TIPIN", "CCNA2", "MSH2", "UBA52")	0
GO_CARDIAC_VENTRICLE_DEVELOPMENT	0.341014	0.696441	-0.346845	-1.08874	23768	31	c("UBE4B", "HES1", "SOX4", "VANGL2", "SUFU", "AP2B1", "TRIP11", "RBPJ", "HEG1", "SMAD7", "HIF1A", "DNM2", "CYR61", "SAV1", "MDM2", "LMO4")	0
GO_GLYCEROLIPID_BIOSYNTHETIC_PROCESS	0.16455	0.511272	-0.319267	-1.20339	12866	83	c("MTM1", "PGAP1", "DDHD2", "PIK3CA", "MTMR1", "PIGM", "PIP5K1A", "MTMR3", "CEPT1", "PIK3C2A", "PI4K2A", "INPP5F", "CHKA", "FAR1", "ARF3", "PLSCR1", "GPD1L", "GNPAT", "DDHD1", "PIGP", "PIK3CD")	0
GO_REGULATION_OF_GLUCOSE_METABOLIC_PROCESS	0.676588	0.898115	0.237901	0.87736	19844	35	c("INSR", "LCMT1", "AKT2", "HMGB1", "SIRT1", "ARPP19", "AKT1", "MIDN")	0
GO_EXTRINSIC_APOPTOTIC_SIGNALING_PATHWAY_VIA_DEATH_DOMAIN_RECEPTORS	0.567705	0.832354	-0.340113	-0.927116	37547	17	c("CASP8", "DAXX", "DDX47", "BID", "PIK3R1", "BAD", "DDX3X")	0
GO_PURINE_NUCLEOSIDE_BIOSYNTHETIC_PROCESS	0.677968	0.898115	-0.257764	-0.870638	49191	44	c("PANK4", "PPCDC", "SLC35B2", "ATP6V0A2", "PRPS1", "ADSSL1", "GMPS")	0
GO_FEMALE_SEX_DIFFERENTIATION	0.648451	0.879982	0.251596	0.886179	19970	29	c("FANCA", "MMP14", "SOD1", "TAF4", "SIRT1")	0
GO_POSITIVE_REGULATION_OF_PHAGOCYTOSIS	0.957337	0.998957	0.195943	0.606857	32155	18	c("FCER1G", "CD36", "CD47", "PYCARD")	0
GO_POSITIVE_REGULATION_OF_DNA_REPAIR	0.0189888	0.173446	0.549291	1.67097	642	17	c("H2AFX", "RNF168", "HMGB1", "RNF8", "TMEM161A", "SIRT1", "UBE2N")	0
GO_NIK_NF_KAPPAB_SIGNALING	0.00144533	0.0242653	0.399906	1.70348	33	69	c("UBA3", "PSMB2", "PSMD13", "PSMC1", "PSMB8", "PSMD2", "UBA52", "PSME4", "TRAF6", "PSME2", "PSMD6", "UBC", "PSMC4", "PSMA4", "PSMB9", "PSMB7", "COPS8", "PSMA7", "PSMA2", "PSMC2")	0
GO_MAMMARY_GLAND_DEVELOPMENT	0.560712	0.827433	0.252584	0.937369	16369	36	c("UMPS", "PPAT", "AKT2", "FASN", "ID2", "NME1", "AKT1", "APRT", "LEF1")	0
GO_NEGATIVE_REGULATION_OF_SECRETION	0.105674	0.415317	-0.385426	-1.30704	7683	45	c("RHBDF2", "PTGER4", "RABGEF1", "CRY1", "BCR", "PFKL", "PSMD9", "PTPN22", "HMGCR", "UCP2", "CD84", "ZC3H12A", "REST", "TMBIM6", "PNKD", "SERGEF", "ERP29", "STXBP3")	0
GO_MITOTIC_SPINDLE_ORGANIZATION	0.18211	0.535327	0.320783	1.1972	5278	37	c("KIF23", "STMN1", "BIRC5", "RACGAP1", "TUBGCP2", "NDC80", "RAN", "AURKB", "SMC3")	0
GO_REGULATION_OF_PROTEIN_CATABOLIC_PROCESS	0.977419	0.999624	-0.170998	-0.734694	87998	248	c("PTTG1IP", "MTM1", "USP19", "XBP1", "NEDD4L", "SOCS4", "APOE", "BANP", "ARNTL", "GGA3", "GIPC1", "ARAF", "FBXL5", "ANAPC10", "UBE2D1", "EDEM2", "UBE2G2", "CSNK2A1", "BTRC", "ANXA2", "ATXN3", "N4BP1", "CDK5RAP3", "UBQLN1", "PSMD9", "SUFU", "ITCH", "RNF139", "RNF40", "TIMP2", "TNFAIP3", "TERF1", "CBFA2T3", "RNF19B", "CST3", "CHFR", "HERPUD1", "UBE2K", "TRIB2", "PINK1", "RAD23A", "YOD1", "SORL1", …	0
GO_ENDODERM_DEVELOPMENT	0.933757	0.991779	0.199008	0.66658	29840	24	c("MMP14", "LAMC1", "DUSP5", "LEO1", "RTF1", "CTR9", "BPTF", "CDC73", "SMAD4", "FN1", "TGFB1", "NOTCH1", "CTNNB1", "SMAD2", "ITGB2", "MED12", "ITGA4", "DUSP1", "LAMB3", "ITGAV", "PAF1", "HHEX", "HSBP1", "DUSP2")	0
GO_VESICLE_COATING	0.441555	0.758952	-0.293279	-1.01424	32463	50	c("FCHO2", "TBC1D20", "USO1", "EPS15", "PIK3C2A", "AP2B1", "GBF1", "PPP6R3", "KLHL12", "TRAPPC5", "PICALM", "SEC24A", "GOSR2", "CUL3", "SEC22B", "TMED2", "GOLGA2", "PPP6R1", "FCHO1", "RAB1A", "SCFD1", "TMED10", "TRAPPC6B")	0
GO_PYRIMIDINE_CONTAINING_COMPOUND_METABOLIC_PROCESS	0.0201312	0.178574	0.451341	1.58972	619	29	c("TK1", "TYMS", "NT5C3", "UMPS", "NEIL1", "CTPS", "DUT", "RRM1", "NME1", "DCK")	0
GO_OXIDATION_REDUCTION_PROCESS	0.000562351	0.0108995	0.261585	1.39278	3	333	c("RRM2", "NR4A3", "COQ7", "GLRX", "MTHFD2", "GSR", "ECHS1", "AIFM1", "PMPCB", "DHFR", "DUS1L", "ECI2", "CBR1", "NDUFV2", "NDUFB8", "ETFA", "PHYH", "GAPDH", "HIGD1A", "AKT2", "COX6B1", "FASN", "NDUFA10", "ETFDH", "DUS3L", "TXNL1", "IDH3B", "MTHFD1L", "RRM1", "CREG1", "PGK1", "PCBD2", "NDUFB9", "FTO", "NDUFB2", "UBA52", "KDM5D", "NDUFV3", "SOD1", "ME2", "NDUFS5", "QDPR", "HADHB", "HTATIP2", "UGP2"…	0
GO_GOLGI_TO_PLASMA_MEMBRANE_PROTEIN_TRANSPORT	0.793124	0.947827	-0.288875	-0.761646	51790	15	c("VAMP7", "VAMP4", "VAMP2")	0
GO_VIRAL_LIFE_CYCLE	0.961689	0.998957	-0.176987	-0.745006	84242	199	c("CHMP1B", "CXCR4", "HSPA1B", "NEDD4L", "APOE", "TBC1D20", "HSPA1A", "RAB43", "EPS15", "WWP2", "TSG101", "VPS4A", "SLC1A5", "VPS18", "ITCH", "NUP98", "ATG16L2", "NUP205", "USP6NL", "NMT2", "ICAM1", "XPR1", "CHMP1A", "PDCD6IP", "TAP2", "KPNB1", "VPS37A")	0
GO_ENTRAINMENT_OF_CIRCADIAN_CLOCK	0.592358	0.846125	-0.344457	-0.908194	38680	15	c("CLOCK", "CRY1", "GNAQ", "SIK1", "FBXL3")	0
GO_REGULATION_OF_CYTOKINE_SECRETION	0.0376109	0.25149	-0.455468	-1.4685	2657	35	c("MAPK14", "GSDMD", "PTGER4", "XBP1", "RABGEF1", "IRF3", "CCR7", "PTPN22", "ZC3H12A", "IFNAR1", "ABL1", "AIM2", "PANX1", "ATG5")	0
GO_CELLULAR_RESPONSE_TO_AMINO_ACID_STARVATION	0.94516	0.997459	0.205506	0.62516	32004	17	c("ATF3", "IMPACT", "DAP", "DEPDC5", "GCN1L1", "SEH1L", "EIF2AK2", "SLC38A2", "EIF2AK4")	0
GO_REGULATION_OF_ESTABLISHMENT_OF_PROTEIN_LOCALIZATION_TO_MITOCHONDRION	0.981731	0.999624	0.159382	0.686075	22622	73	c("DYNLL2", "MIS18A", "FAM20B", "POLR3A", "U2AF2", "RNF31", "WDR46", "UBL5", "PSMB7", "PPP3R1", "HSPH1", "TOMM7", "HUWE1", "HTRA2", "FBXW7", "UBE2J2", "YWHAQ", "STARD7", "WBP11")	0
GO_PRESYNAPTIC_PROCESS_INVOLVED_IN_SYNAPTIC_TRANSMISSION	0.68703	0.903907	0.26955	0.847162	22851	19	c("STXBP1", "PPT1", "CPLX2", "PIP5K1C", "PDZD11", "LIN7C", "SNAP29", "PSEN1", "PARK7", "SYNJ1")	0
GO_PROTEIN_UBIQUITINATION	0.453864	0.77072	-0.228161	-1.0097	42561	369	c("PJA1", "TRIM33", "UBA6", "UBE4B", "FBXL12", "RNF141", "NEDD4L", "RABGEF1", "SOCS4", "SMURF2", "TRIM5", "RC3H2", "UBR2", "MARCH6", "RYBP", "KDM2B", "PTTG1", "UBE4A", "FBXL5", "ANAPC10", "UBE2D1", "RNF216", "MGRN1", "HECTD3", "UBE2G2", "WWP2", "RNF34", "TSG101", "DDB1", "RNF13", "CBL", "BTRC", "RNF11", "HERC4", "UBE2O", "DCAF10", "LTN1", "TRIM28", "PSMD9", "RING1", "XIAP", "ITCH", "SPSB3", "DCAF…	0
GO_MAINTENANCE_OF_CELL_NUMBER	0.513298	0.80106	-0.265938	-0.973147	39255	69	c("ZFP36L2", "LDB1", "FOXO3", "HES1", "NOTCH2", "SS18", "SOX4", "SKI", "METTL3", "VANGL2", "NIPBL", "KLF10", "HOOK3", "MED14", "RBPJ", "PAF1", "ZCCHC11", "BCL9L")	0
GO_CELL_MORPHOGENESIS_INVOLVED_IN_DIFFERENTIATION	0.956727	0.998957	-0.181203	-0.717903	78155	118	c("SPAST", "ALCAM", "ACTN1", "RPS6KA5", "TBC1D20", "PTPRA", "HES1", "LATS1", "APP", "EP300", "VANGL2", "PPP3CB", "NFIB", "MEF2A", "TRIM28", "ULK2")	0
GO_NEGATIVE_REGULATION_OF_CHROMOSOME_ORGANIZATION	0.948583	0.998783	-0.19037	-0.683858	71544	62	c("XRCC5", "PHF8", "TERF2IP", "PTTG1", "SKI", "CSNK2A1", "PHF2", "BCOR", "TERF1", "SMG6", "SIN3A")	0
GO_COENZYME_BIOSYNTHETIC_PROCESS	0.506141	0.797002	0.240714	0.973091	13146	53	c("COQ7", "MTHFD2", "DHFR", "FASN", "COQ5", "MTHFD1L", "PCBD2", "SLC25A16", "PPT1", "QDPR", "COASY", "NDUFA9", "ACOT2", "PANK3", "HSD17B12", "HAAO", "ATIC")	0
GO_NEGATIVE_REGULATION_OF_INFLAMMATORY_RESPONSE	0.00133224	0.0225253	-0.610274	-1.82599	90	25	c("ADRB2", "PTGER4", "RABGEF1", "APOE", "DUSP10", "BCR", "PRKCD", "ACP5", "NFKB1", "TNFAIP3", "ZC3H12A", "FEM1A", "ETS1")	0
GO_ORGANOPHOSPHATE_CATABOLIC_PROCESS	0.245382	0.603705	0.302598	1.13535	7039	38	c("ITPA", "NEIL1", "DCTPP1", "DUT", "MTMR2", "PDE4B", "SMPDL3A", "VCP", "GDE1", "MPG", "UNG", "CNP", "MBD4", "PDE3B", "PNP", "SYNJ1", "HINT1", "NT5C2")	0
GO_POSITIVE_REGULATION_OF_CHROMATIN_MODIFICATION	0.287606	0.640198	-0.324887	-1.11964	21111	49	c("KAT2B", "XBP1", "RPS6KA5", "DAXX", "EP300", "TRIM28", "NIPBL", "SETDB1", "RNF40", "PRKD2", "MYB", "SIN3A", "OGT", "KDM1A", "PAF1")	0
GO_CRANIAL_SKELETAL_SYSTEM_DEVELOPMENT	0.0124166	0.136411	0.545445	1.71427	412	19	c("SLC39A1", "MMP14", "MTHFD1L", "INSIG1", "NDST1", "INSIG2")	0
GO_DNA_TEMPLATED_TRANSCRIPTION_INITIATION	0.760281	0.941419	-0.217568	-0.855216	61692	111	c("KAT2B", "MAML2", "GTF2A1", "NR2C2", "TAF5", "NCOA6", "MED15", "CREBBP", "NOTCH2", "RSF1", "NR2C2AP", "MED13", "GTF2E2", "TRIM28", "SNAPC5", "GTF2I", "NR1H2", "TWISTNB", "TAF6L", "TAF1D", "BRF1", "TAF1B", "MED14", "RBPJ", "MED4", "MED20", "POLR3GL", "CCNC")	0
GO_DEOXYRIBONUCLEOTIDE_METABOLIC_PROCESS	0.0286615	0.220855	0.496308	1.58075	945	20	c("RRM2", "TYMS", "NEIL1", "DUT", "RRM1")	0
GO_CELLULAR_PROCESS_INVOLVED_IN_REPRODUCTION_IN_MULTICELLULAR_ORGANISM	0.755248	0.939234	-0.233992	-0.833331	56589	59	c("SMAD5", "ABHD2", "SMARCA2", "DIAPH2", "TBC1D20", "FOXO3", "TIAL1", "STRBP", "RPS6KB1", "AGFG1", "PANK2", "FNDC3A", "CELF1", "RNF2", "HEXB", "ZMIZ1", "CASP2", "PTK2B")	0
GO_POSITIVE_REGULATION_OF_CELL_DEATH	0.551474	0.823288	-0.224217	-0.97095	50182	273	c("CD40", "ITGA6", "MAP3K11", "ADRB2", "CASP8", "IL12A", "XBP1", "ARHGEF3", "MARK4", "APOE", "DAXX", "MAP2K7", "S100A9", "FOXO3", "NFKBID", "PLAGL2", "LATS1", "PPP1R13B", "SOX4", "ARHGEF6", "BTG1", "THBS1", "BMF", "ARHGEF7", "EP300", "PIAS4", "PRKCD", "VAV2", "DNM1L", "ING3", "CDK19", "FGD2", "SFN", "IKBKB", "SOS2", "RHOB", "ARHGEF2", "NSMAF", "CTNNBL1", "MFF", "TERF1", "TIA1", "SIK1", "SCRIB", "…	0
GO_ER_ASSOCIATED_UBIQUITIN_DEPENDENT_PROTEIN_CATABOLIC_PROCESS	0.494054	0.794024	-0.292086	-0.982425	35770	43	c("USP19", "SEL1L", "EDEM2", "UBE2G2", "EDEM3", "UBQLN1", "MAN1B1", "TOR1A", "RNF121", "YOD1", "AMFR")	0
GO_TUMOR_NECROSIS_FACTOR_MEDIATED_SIGNALING_PATHWAY	0.0485632	0.279025	0.313875	1.34034	1133	70	c("TRADD", "PSMB2", "PSMD13", "PSMC1", "PSMB8", "PSMD2", "UBA52", "PSME4", "PSME2", "PSMD6", "COMMD7", "UBC", "PSMC4", "PSMA4", "PSMB9", "PSMB7", "PYCARD", "PSMA7", "PSMA2", "PSMC2")	0
GO_SIGNAL_RELEASE	0.989205	0.999624	-0.169412	-0.53927	69458	33	c("NAAA", "RAB11FIP2", "SCRIB", "CAMK2G", "VAMP2")	0
GO_REGULATION_OF_T_CELL_DIFFERENTIATION	0.67663	0.898115	-0.262286	-0.869042	48558	40	c("IL12A", "XBP1", "AP3D1", "NFKBID", "IRF4", "CD83", "MYB", "ITPKB", "CLPTM1", "CARD11", "ZEB1", "CYLD", "STAT5B", "BAD", "NKAP")	0
GO_ADAPTIVE_IMMUNE_RESPONSE	0.429965	0.753703	-0.267429	-1.02023	33983	90	c("DLG1", "ALCAM", "DCLRE1C", "ORAI1", "IRF4", "SWAP70", "SLAMF7", "PRKCD", "TEC", "TFEB", "STAT6", "PRKD2", "RNF19B", "LY9", "MSH6", "ICAM1", "JAK2", "CD84", "TAP2", "PIK3CD", "TSC1", "DENND1B", "PRKCB", "IGKC", "LAX1", "BTLA", "IGLC2", "POU2F2", "PAG1")	0
GO_TRANSLESION_SYNTHESIS	0.0314635	0.22951	0.447065	1.52825	989	26	c("RFC5", "RFC4", "ZBTB1", "UBA52", "RPA3", "DTL", "UBA7", "UBC", "POLD2", "VCP")	0
GO_DNA_RECOMBINATION	0.00116509	0.0205927	0.354501	1.62184	22	102	c("MMS22L", "LIG1", "ENDOG", "POLA1", "H2AFX", "RFC5", "TOP2A", "HMGB3", "RNF168", "RUVBL2", "HMGB2", "RFC4", "HMGB1", "POLA2", "MSH2", "RNF8", "XRCC6", "RPA3", "MCRS1", "PRIM1", "TSN", "GINS4", "NSMCE1", "POLD2", "PARP1", "LEF1", "ACTR8", "INO80C", "UBE2N", "ERCC1", "RAD21")	0
GO_PROTEIN_FOLDING	0.983916	0.999624	-0.168978	-0.683778	82277	140	c("UNC45A", "UGGT1", "HSPA1B", "TBCC", "PEX19", "TXNDC11", "DNAJC21", "HSPA1A", "ERO1LB", "PPIC", "CSNK2A1", "RP2", "AIP", "FKBP8", "PDIA4", "CDC37L1", "TMX1", "GNG2", "TOR1A", "NKTR", "TOR1B", "DNAJC1", "CHCHD4", "MPDU1", "HSPBP1", "PPWD1", "PDRG1")	0
GO_GLYCOSPHINGOLIPID_METABOLIC_PROCESS	0.855727	0.965556	0.233819	0.72416	28742	18	c("GLTP", "HEXA", "ST6GALNAC4", "PSAP", "ST3GAL6", "GM2A", "CTSA", "CREM", "UGCG", "GLA", "ST8SIA4", "BAX", "CERK", "NEU1", "B4GALNT1", "ASAH1", "HEXB", "ST3GAL1")	0
GO_NEURON_MIGRATION	0.440465	0.758172	-0.343336	-1.01745	29970	24	c("CXCR4", "PEX13", "NDE1", "ELP3")	0
GO_REGULATION_OF_NF_KAPPAB_IMPORT_INTO_NUCLEUS	0.951194	0.998957	-0.218917	-0.596745	62911	17	c("ZC3H12A", "CYLD", "CCDC22", "NFKBIA")	0
GO_REGULATION_OF_PROTEASOMAL_PROTEIN_CATABOLIC_PROCESS	0.732724	0.925776	-0.219823	-0.87021	59845	117	c("MTM1", "USP19", "XBP1", "SOCS4", "GIPC1", "ARAF", "ANAPC10", "CSNK2A1", "BTRC", "N4BP1", "UBQLN1", "RNF40", "TERF1", "CBFA2T3", "RNF19B", "CHFR", "HERPUD1", "UBE2K", "TRIB2", "PINK1", "RAD23A", "ARIH1", "TLK2", "BAG6", "GSK3B", "COMMD1", "HSPBP1", "RCHY1", "PLK2", "PIAS1", "SGTA", "RNF144A", "SDCBP", "FBXO22", "CSNK2A2", "DUSP1", "SMAD7", "RNF19A", "CUL3")	0
GO_POSITIVE_REGULATION_OF_MYELOID_CELL_DIFFERENTIATION	0.415281	0.746407	-0.322879	-1.03421	29229	34	c("MAPK14", "CASP8", "FOXO3", "ANKRD54", "KLF10", "ETS1", "ARNT", "OGT", "KDM1A", "ATP6AP1", "HAX1", "HIF1A", "TMEM64", "CREB1", "SMAP1")	0
GO_CELLULAR_RESPONSE_TO_NITROGEN_COMPOUND	0.179322	0.530376	-0.275859	-1.15426	15604	187	c("HDAC9", "KAT2B", "PXN", "XBP1", "CDK2", "CPEB4", "UBR2", "ITPR2", "PIK3CA", "GNAQ", "PTPRA", "ADAR", "RHOQ", "TMEM173", "RAPGEF1", "ATP6V0A2", "PIK3C2A", "METTL3", "AHCYL1", "APP", "EP300", "IRF3", "DICER1", "PRKCD", "AKAP9", "AP3S1", "KLF10", "NFKB1", "ARHGEF2", "SOCS7", "STAT6", "PTPN22", "NAMPT", "SIN3A", "ICAM1", "GNG2", "JAK2", "RAP1B", "UCP2", "IGF1R", "VAMP2", "MAPK1", "SRSF5", "ITPR3",…	0
GO_MOLTING_CYCLE	0.57172	0.834101	-0.344349	-0.92324	37561	16	c("LDB1", "VANGL2", "RBPJ", "HDAC1", "ZDHHC21", "SAV1", "RELA", "CTNNB1", "NOTCH1", "SOS1", "BCL2", "CDC42")	0
GO_DNA_BIOSYNTHETIC_PROCESS	0.000250794	0.00569422	0.440818	1.86172	5	66	c("CENPF", "TK1", "LIG1", "POLA1", "RFC5", "TYMS", "RFC4", "POLE3", "PINX1", "ZBTB1", "POLA2", "WRNIP1", "UBA52", "ACD", "RPA3", "DTL", "UBA7", "SIRT1", "UBC", "NOP10", "POLD2")	0
GO_MULTI_ORGANISM_LOCALIZATION	0.135975	0.467459	0.312704	1.2302	3640	47	c("NUP107", "NUP88", "NUP210", "UBA52", "RAN", "RAE1", "NUP43", "TAP1", "UBC", "DDX39B", "VPS28", "THOC3", "NUP214", "THOC7", "TCP1", "THOC5", "THOC1", "NUP62")	0
GO_NEGATIVE_REGULATION_OF_CELL_DEATH	0.548769	0.821258	-0.220803	-0.976598	51434	365	c("PTTG1IP", "ITGA6", "CASP8", "TSC22D3", "HSPA1B", "XBP1", "IL6ST", "STK40", "APOE", "CPEB4", "PIK3CA", "KDM2B", "MAP2K4", "HSPA1A", "AMBRA1", "CREB3", "ARAF", "ADAR", "NOTCH2", "ST6GAL1", "SOX4", "GRINA", "RNF34", "NLE1", "THBS1", "DDB1", "CSNK2A1", "CBL", "EP300", "PRKCD", "RRM2B", "APIP", "ZFAND6", "SFN", "XIAP", "ITCH", "IKBKB", "RPS6KB1", "NFKB1", "ARHGEF2", "USP47", "ERCC5", "CCR7", "FKBP8…	0
GO_TRANSCRIPTION_INITIATION_FROM_RNA_POLYMERASE_II_PROMOTER	0.517867	0.802728	-0.257368	-0.973212	40606	85	c("KAT2B", "MAML2", "GTF2A1", "NR2C2", "TAF5", "NCOA6", "MED15", "CREBBP", "NOTCH2", "NR2C2AP", "MED13", "GTF2E2", "TRIM28")	0
GO_POSITIVE_REGULATION_OF_DEVELOPMENTAL_GROWTH	0.14571	0.480461	-0.362601	-1.24962	10695	49	c("MAPK14", "ADRB2", "MTM1", "PTGER4", "NEDD4L", "TRPV2", "EP300", "HSF1", "NIPBL", "RPS6KB1", "TWF2", "BCL11A", "RUFY3", "CELF1", "GSK3B", "RBPJ")	0
GO_REGULATION_OF_ERYTHROCYTE_DIFFERENTIATION	0.374254	0.716313	-0.368116	-1.06887	25269	22	c("MAPK14", "LDB1", "FOXO3", "ANKRD54")	0
GO_NEUROGENESIS	0.734913	0.926912	-0.204635	-0.911429	69582	410	c("HDAC9", "KAT2B", "MBP", "UBA6", "CHST3", "RGS14", "UBE4B", "CXCR4", "SPAST", "XBP1", "IL6ST", "NEDD4L", "ALCAM", "PEX13", "VAMP7", "XRCC5", "APOE", "NDE1", "RPS6KA5", "ARNTL", "DUSP10", "TRPV2", "MOB2", "CAMSAP1", "GNAQ", "PTPRA", "LDB1", "S100A9", "HES1", "CCDC88A", "RAPGEF1", "FBXO38", "SOX4", "ABL2", "SKI", "ROGDI", "APP", "TCF12", "EP300", "INPP5F", "VANGL2", "ELP3", "DICER1", "PPP3CB", "A…	0
GO_POSITIVE_REGULATION_OF_SEQUENCE_SPECIFIC_DNA_BINDING_TRANSCRIPTION_FACTOR_ACTIVITY	0.0216741	0.184992	-0.369711	-1.4285	1731	98	c("CD40", "PPRC1", "HSPA1B", "CLOCK", "TRIM5", "RPS6KA5", "TERF2IP", "CRTC2", "HSPA1A", "S100A9", "EP300", "IRAK2", "IKBKB", "NFKB1", "ARHGEF2", "PRKD2", "ICAM1", "DVL2", "JAK2", "CEBPG", "PINK1", "ATF2", "TRAF5", "PRKCB", "TRAF2", "CAMK1D", "CARD11", "KDM1A", "MTDH", "DDX58", "AIM2", "TRIM8", "RNF41", "S100A8", "PRDX3", "MTPN", "NFKBIA", "SMARCA4", "TAB2")	0
GO_ENDOMEMBRANE_SYSTEM_ORGANIZATION	0.584803	0.841891	-0.222973	-0.955831	52481	241	c("FCHO2", "CHMP1B", "CXCR4", "SPAST", "DLG1", "VAPB", "OSBPL8", "VAMP7", "ABCA1", "TBC1D20", "LYST", "PIP5K1A", "AP3D1", "SURF4", "TMEM33", "CLASP1", "PARP11", "RAB43", "EFR3A", "TSG101", "SYNE1", "VPS4A", "ARHGEF7", "ANXA2", "MYADM", "PLSCR1", "VPS18", "IKBKB", "DOPEY2", "STAM2", "CLIP1", "GBF1", "TARDBP", "NUP98", "VAMP4", "NUP205", "MYO18A", "USP6NL", "SUN2", "COL4A3BP", "TOR1A", "AGFG1", "AT…	0
GO_GLYCEROPHOSPHOLIPID_METABOLIC_PROCESS	0.302094	0.653631	-0.27638	-1.09033	24591	114	c("MTM1", "PGAP1", "DDHD2", "PIK3CA", "MTMR1", "PIGM", "PIP5K1A", "PLA2G16", "MTMR3", "CEPT1", "PIK3C2A", "EFR3A", "PI4K2A", "INPP5F", "SERINC5", "CHKA", "FAR1", "ARF3", "PLSCR1", "PNPLA8", "GPD1L", "GNPAT", "GPCPD1", "DDHD1")	0
GO_REGULATION_OF_PROTEIN_ACETYLATION	0.126138	0.449366	-0.40697	-1.29546	8856	33	c("KAT2B", "XBP1", "RPS6KA5", "TERF2IP", "SOX4", "EP300")	0
GO_INTRINSIC_APOPTOTIC_SIGNALING_PATHWAY	0.751545	0.937584	-0.225382	-0.848191	58724	82	c("DYRK2", "XBP1", "POLB", "PPP1R13B", "ITPR1", "EP300", "PRKCD", "HIPK1", "SFN", "MSH6", "JAK2", "UBE2K", "PPP2R5C", "TOPORS", "TRAF2", "BAG6", "GSK3B", "TMBIM6", "CASP9", "ATF4", "PIK3R1", "ABL1", "MAP3K5", "CASP2", "BCL2L11", "BAD", "PMAIP1", "CUL3", "DDX3X")	0
GO_CELLULAR_RESPONSE_TO_HEAT	0.187194	0.540329	-0.459034	-1.25128	12380	17	c("HSPA1B", "HSPA1A", "SLU7", "THBS1", "HSF1", "ATXN3")	0
GO_T_CELL_RECEPTOR_SIGNALING_PATHWAY	0.029262	0.223591	0.303222	1.35865	608	91	c("STOML2", "PSMB2", "PSMD13", "PSMC1", "PSMB8", "RNF31", "PSMD2", "UBA52", "PDE4B", "PSME4", "TRAF6", "PSME2", "PSMD6", "FYN", "UBC", "PSMC4", "PSMA4", "PSMB9", "PSMB7", "LCK", "PSMA7", "UBE2N", "PSMA2", "PSMC2")	0
GO_REGULATION_OF_PROTEIN_STABILITY	0.520293	0.804396	-0.243001	-0.97532	43124	131	c("HSPA1B", "USP19", "XBP1", "SEL1L", "NCLN", "PEX19", "GNAQ", "CCDC88C", "HSPA1A", "USP4", "GIPC1", "SOX4", "BTRC", "EP300", "NLK", "PRKCD", "LAMP2", "RNF139", "MORC3", "CHFR", "CDC37L1", "VHL", "FBXL3", "PINK1", "AAK1", "MAPK1", "TSC1")	0
GO_REGULATION_OF_DNA_METABOLIC_PROCESS	0.010378	0.120832	0.274586	1.3559	147	170	c("CDK1", "ENDOG", "GMNN", "H2AFX", "RFC5", "TOP2A", "INSR", "HDAC8", "RNF168", "TNFAIP1", "AIFM1", "RFC4", "TIPIN", "STOML2", "PINX1", "MIS18A", "HMGB1", "PNKP", "MSH2", "WRNIP1", "RNF8", "TMEM161A", "APAF1", "ACD", "AURKB", "SMC3", "MCRS1", "CLCF1", "SIRT1")	0
GO_NADH_METABOLIC_PROCESS	0.508887	0.797824	0.309998	0.960096	17092	18	c("GAPDH", "IDH3B", "PGK1", "VCP", "IDH3G", "MDH2", "ALDOA", "PGAM1")	0
GO_POSITIVE_REGULATION_OF_NUCLEOCYTOPLASMIC_TRANSPORT	0.399825	0.734348	-0.302947	-1.04035	29317	48	c("MAPK14", "RANBP3", "XBP1", "RBPMS", "TMEM173", "EP300", "PPP3CB", "PRKCD", "TRIM28", "SFN")	0
GO_REGULATION_OF_BLOOD_VESSEL_ENDOTHELIAL_CELL_MIGRATION	0.0829169	0.370369	-0.467068	-1.38413	5641	24	c("HDAC9", "MAPK14", "APOE", "THBS1", "PRKD2", "MAP2K5", "HDAC7")	0
GO_GROWTH	0.163668	0.510046	-0.297912	-1.18498	13427	122	c("MAPK14", "XBP1", "ALCAM", "STK40", "RC3H2", "FOXO3", "TBL1XR1", "NOTCH2", "APP", "SP2", "VANGL2", "PPP3CB", "SBDS", "TRIM28", "TEC", "NIPBL", "ULK2", "ZFP36L1", "FKBP8", "S1PR1", "XRN2", "USP9X", "KDM6A", "HHEX", "HEG1", "ITGAV", "BIN3", "IFRD1", "ZMIZ1", "ABL1", "PLEKHA1", "OPA3", "VPS54", "CAMK2D", "PRKAR1A", "GPD2", "SGMS1", "MTPN", "SAFB", "TMED2", "VCL", "ANKRD11", "MTOR", "WDR48", "ERCC6…	0
GO_EMBRYONIC_MORPHOGENESIS	0.547636	0.821258	-0.238255	-0.964112	45794	140	c("DLG1", "BCR", "KDM2B", "GNAQ", "IPMK", "LDB1", "HES1", "CREBBP", "LATS1", "SOX4", "RALA", "SKI", "VANGL2", "ARID1A", "HIPK1", "TRIM28", "SUFU", "NIPBL", "ZFP36L1", "POFUT2", "SCRIB", "NCOA1", "PBX2", "DVL2", "SDC4", "GRSF1", "MAPK1", "DUSP2", "TSC1", "HSBP1", "VASP", "KDM6A", "HHEX", "ZEB1", "HDAC1", "PAF1", "ITGAV", "RNF2")	0
GO_INTERSTRAND_CROSS_LINK_REPAIR	0.0727917	0.345382	0.462645	1.43286	2444	18	c("RNF168", "FANCA", "RNF8", "UBA52", "FANCE", "RPA3", "UBC", "ERCC1")	0
GO_POSITIVE_REGULATION_OF_TELOMERE_MAINTENANCE_VIA_TELOMERE_LENGTHENING	0.868894	0.972038	-0.241066	-0.714384	59122	24	c("MAP2K7", "NEK7", "HMBOX1", "MAPK1", "ATR")	0
GO_NEGATIVE_REGULATION_OF_T_CELL_PROLIFERATION	0.901899	0.980106	-0.250375	-0.660138	58893	15	c("DLG1", "ITCH", "SCGB1A1", "PRKAR1A", "PTPN6", "MARCH7")	0
GO_NEGATIVE_REGULATION_OF_CANONICAL_WNT_SIGNALING_PATHWAY	0.331712	0.683553	0.240375	1.05563	7296	81	c("PSMB2", "PSMD13", "PSMC1", "PSMB8", "AES", "PSMD2", "UBA52", "PSME4", "PSME2", "PSMD6", "UBC", "PSMC4", "PSMA4", "EGR1", "PSMB9", "PSMB7", "DVL3", "LEF1", "PSMA7", "PSMA2", "PSMC2")	0
GO_REGULATION_OF_CELLULAR_RESPONSE_TO_TRANSFORMING_GROWTH_FACTOR_BETA_STIMULUS	0.235549	0.595237	-0.344845	-1.16477	17090	44	c("TRIM33", "PMEPA1", "SNX25", "SMURF2", "GIPC1", "SKI", "THBS1", "LEMD3")	0
GO_CALCIUM_ION_TRANSPORT	0.122789	0.448284	-0.361495	-1.27216	9129	55	c("ITPR2", "TRPV2", "ORAI1", "DENND5B", "MCU", "ATP2C1", "PRKCE", "STIM1", "ITPR1", "CCR7", "ORAI2", "CAMK2G", "STIM2", "TMEM165", "ITPR3", "PRKCB", "ITGAV", "DENND5A", "PANX1", "MICU1", "ATP2A3", "CAMK2D", "CHERP")	0
GO_ANTIGEN_PROCESSING_AND_PRESENTATION_OF_EXOGENOUS_PEPTIDE_ANTIGEN_VIA_MHC_CLASS_I	7.64321e-05	0.0025664	0.511409	2.0588	1	52	c("PSMB2", "PSMD13", "PSMC1", "PSMB8", "FCER1G", "PSMD2", "PSME4", "PSME2", "PSMD6", "CD36", "PSMC4", "PSMA4", "PSMB9", "PSMB7", "NCF4", "PSMA7", "PSMA2", "PSMC2")	0
GO_NEGATIVE_REGULATION_OF_CATALYTIC_ACTIVITY	0.931847	0.991779	-0.182353	-0.801091	86521	331	c("DUSP16", "KAT2B", "DUSP22", "CASP8", "RGS14", "PPP1R37", "CDK2", "SOCS4", "APOE", "DUSP10", "GNAQ", "PTTG1", "ANAPC10", "ADAR", "LATS1", "UBE2D1", "RNF34", "NLE1", "PIK3IP1", "THBS1", "CSNK2A1", "APP", "EP300", "PRPSAP1", "ANXA2", "PRKCD", "CDK5RAP3", "PSMD9", "SFN", "XIAP", "IKBKB", "GMIP", "HEXIM1", "NFKB1", "EIF4A2", "SOCS7", "USP47", "AIP", "TIMP2", "TNFAIP3", "RPS6KA3", "TERF1", "PTPN22",…	0
GO_CARDIAC_MUSCLE_TISSUE_DEVELOPMENT	0.921857	0.989411	-0.208175	-0.689755	66157	40	c("UBE4B", "ARID1A", "MEF2A", "SIK1", "S1PR1", "TSC1", "RBPJ", "HEG1", "ATG5", "CAMK2D", "PRKAR1A", "SMAD7", "MTOR", "RARA", "MARCKS", "AKAP13", "IFT20", "PTEN", "KDM6B")	0
GO_POSITIVE_REGULATION_OF_NUCLEOTIDE_METABOLIC_PROCESS	0.149284	0.484868	-0.428626	-1.28248	10196	25	c("ADRB2", "PTGER4", "APOE", "ABCA1")	0
GO_REGULATION_OF_NOTCH_SIGNALING_PATHWAY	0.829278	0.956997	-0.263524	-0.738648	55345	19	c("IL6ST", "HES1", "HIF1AN", "GALNT11", "AAK1", "ITGB1BP1", "SLC35C2", "NFKBIA")	0
GO_INTERFERON_GAMMA_MEDIATED_SIGNALING_PATHWAY	0.0463691	0.276481	-0.483885	-1.46127	3177	26	c("TRIM5", "CIITA", "IRF4", "IRF3", "PRKCD", "CAMK2G", "ICAM1", "IRF2", "JAK2", "HCK", "IRF8", "CAMK2D", "TRIM8")	0
GO_POSITIVE_REGULATION_OF_CYTOKINE_SECRETION	0.0431273	0.267749	-0.511469	-1.48511	2911	22	c("MAPK14", "GSDMD", "PTGER4", "XBP1")	0
GO_NEGATIVE_REGULATION_OF_CYSTEINE_TYPE_ENDOPEPTIDASE_ACTIVITY	0.29408	0.645926	-0.324681	-1.11499	21563	48	c("CASP8", "RNF34", "NLE1", "THBS1", "CSNK2A1", "EP300", "SFN", "XIAP", "USP47", "RPS6KA3", "HERPUD1", "MKL1", "RPS6KA1", "MAP2K5")	0
GO_RESPONSE_TO_CARBOHYDRATE	0.0711244	0.341856	-0.369204	-1.33737	5393	65	c("MAPK14", "PTGER4", "XBP1", "PIK3CA", "MAP2K7", "PFKL", "SOX4", "RAB11FIP2", "THBS1", "EP300", "ACP5", "RPS6KB1", "NFKB1", "ENSA", "SIN3A", "ICAM1", "UCP2", "VAMP2", "PRKCB", "OGT")	0
GO_SYSTEM_PROCESS	0.0508144	0.285711	-0.292503	-1.26044	4591	257	c("HPS1", "KAT2B", "SMAD5", "ADRB2", "PXN", "UBA6", "PTGER4", "RGS14", "PGAP1", "CXCR4", "DLG1", "NEDD4L", "STK40", "APOE", "TRPV2", "BCR", "PIK3CA", "GCH1", "EPB41", "CAMTA2", "PIK3C2A", "RAB11FIP2", "JAKMIP1", "APP", "EP300", "INPP5F", "PPP3CB", "DNM1L", "RRM2B", "AGTPBP1", "ELN", "RP2", "NIPBL", "CYB5R3", "RDH12", "IKBKB", "DOPEY2", "RPS6KB1", "FLI1", "CALD1", "ATAD1", "GPD1L", "S1PR1", "HMGCR…	0
GO_REGULATION_OF_PROTEIN_MATURATION	0.62148	0.867268	0.270171	0.894675	20038	23	c("BIRC5", "CFP", "PPP1R15A")	0
GO_MONOCARBOXYLIC_ACID_BIOSYNTHETIC_PROCESS	0.194903	0.549744	-0.385118	-1.21755	13642	32	c("XBP1", "MGST2", "ACSS1", "ELOVL5", "CHST12", "LTA4H", "PNPLA8", "HSD17B4", "ACOT8")	0
GO_COLUMNAR_CUBOIDAL_EPITHELIAL_CELL_DEVELOPMENT	0.692613	0.90905	0.279476	0.836741	23757	16	c("TYMS", "SOD1", "YIPF6")	0
GO_EAR_MORPHOGENESIS	0.665895	0.89185	0.274132	0.861564	22148	19	c("NR4A3", "SOD1", "INSIG1", "INSIG2", "DVL3", "TSHZ1")	0
GO_MOVEMENT_OF_CELL_OR_SUBCELLULAR_COMPONENT	0.79027	0.947827	-0.199824	-0.884563	74169	371	c("MAPK14", "TAOK2", "ITGA6", "WASL", "IL12A", "CXCR4", "SPAST", "NEDD4L", "RFX3", "ALCAM", "PEX13", "VAMP7", "KLC1", "NDE1", "RPS6KA5", "PIK3CA", "IRAK4", "LYST", "PTPRA", "PIP5K1A", "AP3D1", "GIPC1", "S100A9", "HES1", "CCDC88A", "LIMD1", "BTG1", "SKI", "WIPF1", "THBS1", "APP", "MATK", "OFD1", "VANGL2", "ELP3", "PRKCD", "VAV2", "SGPL1", "DYNC1LI2", "SBDS", "NFIB", "AP2B1", "PECAM1", "AP3S1", "RP…	0
GO_TERMINATION_OF_RNA_POLYMERASE_II_TRANSCRIPTION	0.163411	0.509911	0.292411	1.18986	4190	55	c("CPSF1", "U2AF2", "NCBP2", "SNRPB", "CPSF3", "DDX39B", "SLBP", "SNRPG", "MAZ", "CSTF2", "SARNP", "CSTF1", "SNRPD3", "THOC3", "THOC7", "DHX38", "THOC5", "THOC1", "RNPS1", "PCF11", "RBM8A", "SNRPE")	0
GO_SYNAPTIC_SIGNALING	0.155312	0.494345	-0.348014	-1.23221	11612	57	c("MBP", "NAAA", "ADRB2", "DLG1", "APOE", "GNAQ", "GIPC1", "SLC12A6", "ATXN3", "AKAP9", "SCRIB", "VAMP2", "MAPK1")	0
GO_MITOTIC_CELL_CYCLE_CHECKPOINT	0.152559	0.491488	0.267391	1.17428	3355	81	c("CENPF", "CDK1", "CLSPN", "TOP2A", "ZWINT", "RPS27L", "TIPIN", "CCNA2", "MSH2", "UBA52")	0
GO_RESPONSE_TO_LIPID	0.557783	0.825423	-0.22235	-0.970138	51295	301	c("MAPK14", "CD40", "MBP", "ADRB2", "CASP8", "ABHD2", "PTGER4", "PMEPA1", "IL12A", "XBP1", "GDAP2", "CDK2", "IL10RA", "ABCA3", "PRDM2", "ABCA1", "PIAS2", "DUSP10", "BCR", "GCH1", "MGST2", "DAXX", "NR2C2", "NCOA6", "CD180", "ABL2", "NFKBIL1", "THBS1", "PRKCE", "EP300", "PDCD7", "IRF3", "HSF1", "ARID1A", "RBBP8", "ACP5", "MED13", "CDK19", "IRAK2", "IKBKB", "RPS6KB1", "NCOA3", "NFKB1", "CCR7", "UPF1…	0
GO_REGULATION_OF_MITOPHAGY	0.581154	0.839802	-0.294429	-0.924209	40506	31	c("ADRB2", "AMBRA1", "DNM1L", "USP36", "PINK1", "BNIP3L", "WDR75", "HAX1", "ATG5", "CSNK2A2", "HIF1A", "ATP13A2")	0
GO_FATTY_ACID_METABOLIC_PROCESS	0.286603	0.639159	-0.29713	-1.10961	22256	78	c("MAPK14", "ACADVL", "XBP1", "PEX13", "MGST2", "NUDT19", "ALKBH7", "ACSS1", "ELOVL5", "SGPL1", "LTA4H", "PNPLA8", "HSD17B4", "ACOT8")	0
GO_ACTIVATION_OF_IMMUNE_RESPONSE	0.616526	0.865096	-0.221995	-0.940051	54413	211	c("WASL", "CASP8", "TRIM5", "RPS6KA5", "PIK3CA", "IRAK4", "TNIP1", "CREBBP", "TMEM173", "UBE2D1", "CD180", "WIPF1", "PRKCE", "BTRC", "EP300", "IRF3", "PRKCD", "VAV2", "IRAK2", "PSMD9", "TEC", "ITCH", "IKBKB", "NFKB1", "MYO1C", "TNFAIP3", "RPS6KA3", "ICAM2", "PRKD2", "TRAF3", "SIN3A", "HCK", "MAPK1", "PIK3CD", "DENND1B", "CD19", "PRKCB", "IGKC", "BLK", "CARD11", "PTPRJ", "CRK", "LAX1", "CYLD", "IG…	0
GO_VASCULATURE_DEVELOPMENT	0.43316	0.755616	-0.249664	-1.01777	36504	149	c("MAPK14", "PTGER4", "XBP1", "APOE", "PIK3CA", "VEZF1", "HES1", "RAPGEF1", "SOX4", "SLC12A6", "THBS1", "ANXA2", "LYL1", "PPP3CB", "ARID1A", "VAV2", "SGPL1", "SUFU", "AP2B1", "PECAM1", "RHOB", "ZFP36L1", "PRKD2", "S1PR1", "ZC3H12A", "B4GALT1", "MAPK1", "ETS1", "HDAC7", "SRPK2", "HHEX", "PRKX", "RBPJ", "HEG1", "ITGAV", "NAA15", "ZMIZ1", "WARS", "CHD7", "CRKL", "RASA1", "PTK2B", "ITGB1BP1", "RNF213…	0
GO_CELL_CYCLE_G2_M_PHASE_TRANSITION	0.00396363	0.055913	0.351928	1.56322	84	86	c("CDK1", "CEP164", "PLK4", "BIRC5", "CETN2", "TUBG1", "CCNH", "HAUS7", "PHLDA1", "WEE1", "TUBB4B", "UBA52", "HAUS6", "CDC25A", "UBC", "CALM3", "ARPP19", "HAUS1", "HAUS4", "CALM2", "CEP135", "SDCCAG8", "PCNT", "TAF2")	0
GO_NATURAL_KILLER_CELL_ACTIVATION	0.214288	0.572716	-0.44769	-1.22036	14172	17	c("CASP8", "SNX27", "VAMP7", "SLAMF7", "VAMP2", "PIK3CD")	0
GO_NEGATIVE_REGULATION_OF_BINDING	0.720861	0.922782	-0.240327	-0.853391	53941	58	c("ADRB2", "PEX19", "MEPCE", "RSF1", "ANXA2", "PRKCD", "NFIB", "SIN3A", "JAK2", "SORL1", "TDG", "KDM1A", "GSK3B", "TMBIM6", "GNL3L", "SPAG9", "ITGB1BP1", "ITGA4", "NFKBIA", "HSPA5", "SENP2", "GOLGA2", "BTAF1", "ROCK1", "BAX", "LRRK2")	0
GO_POSITIVE_REGULATION_OF_RESPONSE_TO_EXTRACELLULAR_STIMULUS	0.285116	0.639159	-0.377268	-1.1393	19540	26	c("ADRB2", "RAB3GAP2", "AMBRA1", "RAB12", "PINK1", "BNIP3L", "ATG5", "PIP4K2B", "HIF1A")	0
GO_EPIDERMIS_DEVELOPMENT	0.509999	0.797824	-0.282173	-0.972439	37436	49	c("PIP5K1A", "LDB1", "HES1", "LATS1", "ATP2C1", "TSG101", "VANGL2", "SFN", "SCRIB")	0
GO_CELLULAR_RESPONSE_TO_IONIZING_RADIATION	0.285554	0.639159	-0.377142	-1.13892	19570	26	c("MAPK14", "CLOCK", "XRCC5", "INTS7", "NIPBL", "RHOB", "ATR", "TLK2", "GADD45A", "KDM1A")	0
GO_POSITIVE_REGULATION_OF_INNATE_IMMUNE_RESPONSE	0.62736	0.868227	-0.228637	-0.927628	52610	143	c("CASP8", "IL12A", "TRIM5", "RPS6KA5", "IRAK4", "TNIP1", "CREBBP", "TMEM173", "UBE2D1", "CD180", "PRKCE", "BTRC", "EP300", "IRF3", "PRKCD", "IRAK2", "PSMD9", "PLSCR1", "ITCH", "IKBKB", "NFKB1", "TNFAIP3", "RPS6KA3", "ICAM2", "TRAF3", "SIN3A", "UBE2K")	0
GO_POSITIVE_REGULATION_OF_GLUCOSE_TRANSPORT	0.634533	0.871039	-0.333214	-0.87855	41434	15	c("MAPK14", "OSBPL8", "RHOQ")	0
GO_REGULATION_OF_PLASMA_MEMBRANE_ORGANIZATION	0.0720239	0.34341	-0.428419	-1.38129	5089	35	c("WASL", "DLG1", "S100A9", "RHOQ", "LDLRAP1", "VPS4A", "PRKCD")	0
GO_RESPONSE_TO_AMINO_ACID	0.693935	0.909478	-0.253219	-0.86274	50650	46	c("PTGER4", "XBP1", "CPEB4", "UBR2", "RPS6KB1", "ICAM1", "GSK3B", "ZEB1", "TMBIM6", "NRF1", "SLC38A9", "DNMT3A", "BAD", "LAMTOR3", "RRAGA", "CREB1", "MTOR")	0
GO_POSITIVE_REGULATION_OF_LYMPHOCYTE_DIFFERENTIATION	0.55708	0.825406	-0.299333	-0.939602	38828	31	c("ATP11C", "IL12A", "XBP1", "AP3D1", "CD83", "MYB", "ITPKB")	0
GO_VENTRICULAR_SEPTUM_DEVELOPMENT	0.473421	0.778853	-0.346331	-0.994184	31811	21	c("HES1", "SOX4", "VANGL2", "SUFU", "AP2B1", "TRIP11", "HEG1", "SMAD7", "DNM2", "CYR61", "SAV1", "MDM2", "LMO4")	0
GO_INSULIN_RECEPTOR_SIGNALING_PATHWAY	0.835465	0.958032	-0.231012	-0.765422	59957	40	c("PIK3CA", "PTPRA", "RHOQ", "ATP6V0A2", "PIK3C2A", "AP3S1", "SOCS7", "NAMPT", "IGF1R", "ATP6AP1", "ATP6V0B", "PIK3R1", "TCIRG1", "ATP6V1G1", "PTPN2", "ATP6V1H")	0
GO_VIRION_ASSEMBLY	0.187113	0.540329	-0.397444	-1.22945	12948	29	c("CHMP1B", "APOE", "TBC1D20", "RAB43", "TSG101", "VPS4A", "USP6NL", "CHMP1A", "PDCD6IP", "VPS37A")	0
GO_LIPID_METABOLIC_PROCESS	0.0194661	0.175524	-0.296322	-1.30263	1808	334	c("MAPK14", "HSD17B11", "NAAA", "MTM1", "ACADVL", "ABHD2", "PGAP1", "PLCL2", "XBP1", "VAPB", "DDHD2", "PEX13", "APOE", "ABCA1", "PISD", "PIK3CA", "MTMR1", "MGST2", "CHD9", "PIGM", "PIP5K1A", "NCOA6", "PLA2G16", "RDH14", "MTMR3", "CREBBP", "AGK", "CEPT1", "TBL1XR1", "LDLRAP1", "PLAGL2", "B3GNT5", "PIK3C2A", "NUDT19", "ALKBH7", "ACSS1", "SOAT1", "EFR3A", "APP", "PI4K2A", "ELOVL5", "INPP5F", "SERINC…	0
GO_REGULATION_OF_PROTEIN_LOCALIZATION	0.0172211	0.166964	-0.289929	-1.28987	1627	403	c("MAPK14", "GSDMD", "CD40", "WASL", "CASP8", "RHBDF2", "PTGER4", "DYRK2", "RANBP3", "DLG1", "XBP1", "NEDD4L", "RABGEF1", "RFX3", "CLOCK", "VAMP7", "TRIM5", "ITPR2", "ARNTL", "RBPMS", "GNAQ", "NCOA6", "HES1", "BORA", "CREB3", "PFKL", "RHOQ", "LDLRAP1", "PLAGL2", "TMEM173", "PPP1R13B", "SWAP70", "EDEM2", "SOX4", "UBE2G2", "MCU", "NFKBIL1", "WWP2", "TSG101", "NDFIP2", "VPS4A", "BMF", "PRKCE", "ITPR…	0
GO_NEGATIVE_REGULATION_OF_CARBOHYDRATE_METABOLIC_PROCESS	0.797215	0.947827	-0.283158	-0.759181	52376	16	c("CBFA2T3", "SIK1", "GSK3B", "CLK2", "AP2A1", "CLTC")	0
GO_SIGNAL_TRANSDUCTION_BY_P53_CLASS_MEDIATOR	0.880405	0.976226	-0.206159	-0.760105	67755	72	c("DYRK2", "CDK2", "FOXO3", "PPP1R13B", "SOX4", "EP300", "CNOT7", "HIPK1", "CNOT3", "SFN", "CNOT6", "CNOT6L", "PPP2R5C", "TOPORS", "BAG6", "GADD45A", "PLK2", "CNOT2", "CASP2", "CNOT8")	0
GO_MODULATION_BY_VIRUS_OF_HOST_MORPHOLOGY_OR_PHYSIOLOGY	0.543772	0.818921	-0.325204	-0.944268	36715	22	c("CASP8", "VAPB", "ZC3H12A", "PABPN1", "KPNB1", "KPNA4", "CCNK", "BCL2L11", "BAD", "ZC3HAV1", "RRAGA", "KPNA3", "KPNA1", "VAPA", "DAG1")	0
GO_PROTEIN_K48_LINKED_DEUBIQUITINATION	0.414384	0.745578	-0.388166	-1.04072	27224	16	c("USP19", "ATXN3", "TNFAIP3", "OTUD7B", "YOD1", "USP8", "OTUD4")	0
GO_RNA_SECONDARY_STRUCTURE_UNWINDING	0.542503	0.818663	0.268091	0.944277	16707	29	c("DDX56", "DDX27", "DDX3Y", "DDX18", "DDX46", "DDX39B")	0
GO_ENDOPLASMIC_RETICULUM_CALCIUM_ION_HOMEOSTASIS	0.097902	0.398501	-0.523511	-1.38029	6392	15	c("RAP1GDS1", "GRINA", "APP", "ITPR1", "HERPUD1", "TMBIM6", "CAMK2D")	0
GO_POSITIVE_REGULATION_OF_RESPONSE_TO_WOUNDING	0.12594	0.449366	-0.393104	-1.28882	8980	38	c("PTGER4", "IL6ST", "CLOCK", "VAMP7", "S100A9", "TNIP1", "THBS1", "PRKCE", "CDK19", "CCR7", "JAK2", "ETS1")	0
GO_STEROID_METABOLIC_PROCESS	0.0679488	0.334467	-0.390927	-1.36173	5016	52	c("HSD17B11", "APOE", "ABCA1", "LDLRAP1", "SOAT1", "APP", "SGPL1", "CYB5R3", "HSD17B4", "ACOT8", "PMVK", "HMGCR", "AKR1B10", "SORL1", "GGPS1", "SCAP", "LGMN", "STAT5B", "ACBD3", "PLEKHA1", "NPC2", "ABCG1")	0
GO_DIVALENT_INORGANIC_CATION_HOMEOSTASIS	0.00112228	0.0201166	-0.44225	-1.67232	87	85	c("CD40", "SLC30A7", "CXCR4", "VAPB", "APOE", "ITPR2", "RAP1GDS1", "S100A9", "SWAP70", "GRINA", "ABL2", "MCU", "ATP2C1", "PRKCE", "APP", "ITPR1", "CCR7", "GTF2I", "S1PR1", "HERPUD1", "CCR6", "JAK2", "STIM2", "SLC30A5", "TMEM165", "ITPR3", "ANXA7", "PRKCB", "SLC39A7", "TMBIM6", "HEXB", "ABL1", "MICU1", "ATP2A3", "PTK2B", "CAMK2D", "CHERP")	0
GO_TOXIN_TRANSPORT	0.970666	0.998957	-0.195821	-0.580301	66047	24	c("CRTC2", "RAB43", "ARID1A", "TRIP4", "DNAJA1", "ABCG1", "HSPA5", "RAB28")	0
GO_REGULATION_OF_PROTEIN_IMPORT	0.23402	0.594479	-0.309692	-1.14901	18092	75	c("MAPK14", "DYRK2", "XBP1", "RBPMS", "GNAQ", "CREB3", "TMEM173", "NFKBIL1", "NFKBIE", "EP300", "PPP3CB", "PRKCD", "TRIM28", "SUFU", "JAK2", "ZC3H12A", "TBC1D10C", "GSK3B", "NUP54", "CYLD", "CCDC22", "DDX58", "PIK3R1")	0
GO_NEGATIVE_REGULATION_OF_DEPHOSPHORYLATION	0.871394	0.972038	-0.230906	-0.724812	60736	31	c("PPP1R37", "SWAP70", "IKBKB", "PPP1R16B", "UBN1", "SEMA4D", "CEP192", "WNK1", "ROCK1", "YWHAB", "CD2BP2", "ROCK2", "SFI1", "BAG4", "NCKAP1L")	0
GO_CELLULAR_RESPONSE_TO_CYTOKINE_STIMULUS	0.459312	0.773471	-0.237027	-1.00702	40740	218	c("CD40", "PTGER4", "CXCR4", "XBP1", "IL6ST", "SOCS4", "IL10RA", "ETV3", "TRIM5", "RPS6KA5", "IRAK4", "CIITA", "DAXX", "FOXO3", "ADAR", "TMEM173", "IRF4", "UBE2G2", "CSF2RB", "IRF3", "PRKCD", "ZFAND6", "IRAK2", "PSMD9", "IKBKB", "MAP3K14", "IFNAR2", "IL5RA", "NFKB1", "ARHGEF2", "SOCS7", "CCR7", "UPF1", "STAT6", "CAMK2G", "TRAF3", "ICAM1", "IRF2", "CCR6", "JAK2", "DAPK3", "UBE2K", "ZC3H12A", "SAMH…	0
GO_FAT_CELL_DIFFERENTIATION	0.605166	0.856917	-0.281498	-0.912442	42849	36	c("ITGA6", "ADRB2", "OSBPL8", "TBL1XR1", "OSBPL11", "EP300", "NIPBL", "SOCS7", "ATF2", "GSK3B", "PIAS1", "PLAC8", "RGS2", "LRRC8C", "LAMB3")	0
GO_RESPONSE_TO_ABIOTIC_STIMULUS	0.194372	0.549194	-0.252241	-1.11701	18255	373	c("MAPK14", "CD40", "ADRB2", "CASP8", "MAP3K2", "PTGER4", "TSC22D3", "RGS14", "IL12A", "UBE4B", "CXCR4", "HSPA1B", "CDK2", "CLOCK", "CRY1", "XRCC5", "CPEB4", "ITPR2", "TRPV2", "POLB", "DAXX", "MAP2K4", "DCLRE1C", "REV1", "GNAQ", "DENND5B", "HSPA1A", "MAP2K7", "CREBBP", "SLU7", "PDLIM1", "MFAP4", "UBE2D1", "SLC12A6", "LIMD1", "RNF34", "THBS1", "DDB1", "USP1", "PRKCE", "APP", "ITPR1", "SNN", "EP300…	0
GO_CELLULAR_RESPONSE_TO_INORGANIC_SUBSTANCE	0.516435	0.802072	0.237704	0.967251	13244	55	c("ENDOG", "AIFM1", "CD86", "CCNA2", "HMBS", "ID2", "SOD1")	0
GO_RESPONSE_TO_PROGESTERONE	0.0317508	0.230073	-0.565415	-1.54127	2099	17	c("MBP", "ADRB2", "ABHD2", "PTGER4")	0
GO_GENE_SILENCING	0.581422	0.839802	0.207223	0.953896	11278	106	c("NUP107", "H2AFX", "SUV39H1", "HIST1H4I", "HAT1", "NUP88", "H2AFZ", "MRPL44", "NUP210", "NCBP2", "MORF4L2", "STAT3", "RAN", "RAE1", "SIRT1", "TSN", "H2AFJ", "NUP43", "MSL3", "H2AFV", "SRRT", "NUP214", "POLR2K", "ERI1", "POLR2B", "TARBP2", "HDAC5", "POLR2J", "DNMT1", "NUP62", "HNRNPA2B1")	0
GO_RESPONSE_TO_FATTY_ACID	0.173214	0.522747	-0.406025	-1.24689	11949	28	c("MBP", "PTGER4", "PRKCE", "EP300", "IKBKB", "CCR7", "GNPAT", "GNG2", "UCP2", "ZC3H12A", "CPT1A")	0
GO_NUCLEOSIDE_MONOPHOSPHATE_BIOSYNTHETIC_PROCESS	0.0328397	0.233006	0.365094	1.4439	875	48	c("TK1", "TYMS", "UMPS", "PAICS", "PPAT", "STOML2", "DUT", "ATP5G1", "DCK", "ATP5G3", "APRT", "ATP5J2", "ATP5B", "ATP5E", "ATIC", "ATP5H", "ALDOA", "IMPDH2", "CHCHD10")	0
GO_DNA_SYNTHESIS_INVOLVED_IN_DNA_REPAIR	0.00640521	0.0853073	0.458556	1.70175	186	36	c("POLA1", "RFC5", "RFC4", "ZBTB1", "WRNIP1", "UBA52", "RPA3", "DTL", "UBA7", "SIRT1", "UBC", "POLD2", "VCP")	0
GO_COLUMNAR_CUBOIDAL_EPITHELIAL_CELL_DIFFERENTIATION	0.838658	0.959386	-0.243144	-0.746686	57858	28	c("RFX3", "HES1", "SOX4", "WDR77", "SCRIB")	0
GO_TRANSFORMING_GROWTH_FACTOR_BETA_RECEPTOR_SIGNALING_PATHWAY	0.545746	0.820857	-0.286285	-0.94856	39165	40	c("SMAD5", "PXN", "DUSP22", "SKI", "CBL", "NLK", "KLF10")	0
GO_POSITIVE_REGULATION_OF_GROWTH	0.1311	0.458273	-0.322782	-1.2314	10361	90	c("MAPK14", "ADRB2", "MTM1", "PTGER4", "NEDD4L", "TRPV2", "KDM2B", "S100A9", "CSNK2A1", "EP300", "HSF1", "SFN", "NIPBL", "RPS6KB1", "USP47", "RPS6KA3", "EXOSC2", "RPS6KA1", "TWF2", "NOL8", "BCL11A", "MAP2K5", "OSBP", "ADAM10", "RUFY3", "EXOSC4", "CELF1", "GSK3B", "RBPJ")	0
GO_NEGATIVE_REGULATION_OF_CELL_PROJECTION_ORGANIZATION	0.19897	0.552205	-0.350796	-1.19519	14522	46	c("MBP", "APOE", "INPP5F", "PRKCD", "GDI1", "ULK2", "BCL11A", "DGUOK", "RUFY3", "STAP1", "GSK3B", "PLK2", "ASAP1", "IFRD1", "KATNA1", "SEMA4B", "SEMA4D", "MAP4", "FKBP4", "EVL")	0
GO_TISSUE_REMODELING	0.682759	0.901272	0.253119	0.865265	21482	26	c("NCDN", "MMP14", "HMGB1", "TRAF6", "BGN")	0
GO_REGULATION_OF_CYTOPLASMIC_TRANSPORT	0.906478	0.981847	-0.187627	-0.798165	80526	221	c("MAPK14", "DYRK2", "RANBP3", "XBP1", "VAMP7", "RBPMS", "TBC1D20", "GNAQ", "HES1", "CREB3", "PLAGL2", "TMEM173", "EDEM2", "SOX4", "UBE2G2", "NFKBIL1", "PRKCE", "NFKBIE", "EP300", "PPP3CB", "PRKCD", "UHMK1", "TRIM28", "SUFU", "SFN", "RNF139", "TOR1A", "NPEPPS", "JAK2", "ZC3H12A", "USP36", "PINK1", "TBC1D10C", "MAPK1", "YOD1", "SORL1", "BNIP3L", "GSK3B", "NUP54", "GOPC", "WDR75", "CYLD", "SNX12", …	0
GO_OSSIFICATION	0.971909	0.998957	-0.177442	-0.667775	75943	82	c("SMAD5", "RDH14", "ADAR", "LIMD1", "ACP5", "SBDS", "RSL1D1", "HSD17B4", "KLF10", "MGP")	0
GO_MULTI_MULTICELLULAR_ORGANISM_PROCESS	0.53602	0.817447	-0.274744	-0.957027	39576	52	c("ADRB2", "PTGER4", "ARNTL", "KPNA6", "HSF1", "TRIM28", "EPN1", "NAMPT", "UCP2", "VMP1", "B4GALT1", "ETS1", "HEXB", "SCGB1A1", "STAT5B", "PRDX3", "HIF1A", "TMED2", "FKBP4", "MTOR", "LNPEP", "RARA")	0
GO_REGULATION_OF_ENDOCYTOSIS	0.164705	0.511272	-0.318458	-1.20232	12901	84	c("WASL", "NEDD4L", "RABGEF1", "TBC1D5", "BCR", "ARFGAP1", "LDLRAP1", "ABL2", "TSG101", "CBL", "ANXA2", "ATAD1", "TOR1A", "NR1H2", "HCK", "AAK1", "STAP1", "CAMK1D", "BLK", "PICALM", "ITGAV", "SNX12", "RAB21", "SCYL2", "ABL1", "SDCBP", "ATXN2")	0
GO_MYELOID_LEUKOCYTE_MEDIATED_IMMUNITY	0.368751	0.715531	0.331495	1.05582	12170	20	c("MILR1", "NR4A3", "CPLX2")	0
GO_GOLGI_TO_VACUOLE_TRANSPORT	0.102203	0.409497	-0.486569	-1.36384	6820	19	c("EPS15", "DOPEY2", "GBF1", "AP4M1", "AP2A1", "RAB14", "VPS54", "GOSR2", "CORO7", "ANKFY1", "AP1G1", "SYS1")	0
GO_REGULATION_OF_CYTOKINE_BIOSYNTHETIC_PROCESS	0.869984	0.972038	-0.232309	-0.724026	60442	30	c("IRF4", "THBS1", "NFKB1", "TIA1", "TRIB2", "CEBPG", "MAP2K5", "CARD11", "STAT5B", "LTB")	0
GO_NEGATIVE_REGULATION_OF_I_KAPPAB_KINASE_NF_KAPPAB_SIGNALING	0.24031	0.600844	-0.383843	-1.17877	16578	28	c("CASP8", "NFKBID", "TNIP1", "TNFAIP3", "OTUD7B", "ZC3H12A", "CYLD", "CCDC22", "ABL1", "NFKBIA", "PER1")	0
GO_NUCLEAR_TRANSCRIBED_MRNA_CATABOLIC_PROCESS_DEADENYLATION_DEPENDENT_DECAY	0.593219	0.846847	-0.268483	-0.921998	43498	48	c("ZFP36L2", "PAN2", "PARN", "CNOT7", "CNOT3", "ZFP36", "EIF4A2", "ZFP36L1", "EXOSC2", "CNOT6", "CNOT6L", "EXOSC4", "CNOT2", "CNOT8", "PAN3", "EIF4B", "CNOT4")	0
GO_HISTONE_H3_K4_METHYLATION	0.78845	0.947767	-0.272035	-0.77202	52822	20	c("TET2", "SETD3", "WDR5", "SETD1A", "SETD1B", "KDM6A", "OGT")	0
GO_ALCOHOL_METABOLIC_PROCESS	0.536278	0.817447	-0.249221	-0.964235	42890	99	c("APOE", "ABCA1", "IPMK", "PLA2G16", "RDH14", "CEPT1", "LDLRAP1", "ACSS1", "SOAT1", "APP", "CHKA", "PNPLA8", "CYB5R3", "RDH12", "NUDT3", "ITPK1", "PMVK", "SAMD8", "HMGCR", "AKR1B10", "ITPKB")	0
GO_CELL_SUBSTRATE_JUNCTION_ASSEMBLY	0.0308576	0.228518	-0.585394	-1.54345	2014	15	c("TAOK2", "ITGA6", "ACTN1", "PIP5K1A", "ARHGEF7")	0
GO_REGULATION_OF_B_CELL_ACTIVATION	0.724496	0.923635	-0.240021	-0.849844	54171	57	c("CD40", "ATP11C", "XBP1", "IKZF3", "STAT6", "TNFAIP3", "MSH6", "TBC1D10C", "IGKC", "CARD11", "IGLC2", "STAT5B", "PKN1", "BAD")	0
GO_POSITIVE_REGULATION_OF_INTRACELLULAR_SIGNAL_TRANSDUCTION	0.0174112	0.166964	-0.300521	-1.31623	1609	317	c("MAPK14", "TAOK2", "CD40", "MAP3K11", "ADRB2", "DUSP22", "CASP8", "MAP3K2", "PTGER4", "IL12A", "CXCR4", "HSPA1B", "XBP1", "IL6ST", "OSBPL8", "TRIM5", "RC3H2", "SHOC2", "PIBF1", "IRAK4", "MIOS", "SLC35B2", "DAXX", "TERF2IP", "HSPA1A", "MAP2K7", "S100A9", "HES1", "CREBBP", "PLAGL2", "NOTCH2", "RAPGEF1", "PUM2", "ATP2C1", "NDFIP2", "THBS1", "BMF", "PRKCE", "CBL", "IRF3", "VANGL2", "PIAS4", "DNM1L"…	0
GO_NEGATIVE_REGULATION_OF_GROWTH	0.351437	0.704055	-0.290918	-1.06729	26937	70	c("ADRB2", "SMARCA2", "ING1", "FOXK1", "BTG1", "SIPA1", "RAI1", "ULK2", "ZC3H12D", "CRLF3", "BCL11A", "IRF8", "PTPRJ", "PLAC8", "IP6K2", "LGMN", "PPP2CA", "IFRD1", "CTDP1", "SEMA4B", "SEMA4D", "HIF1A", "SMARCA4", "DDX3X", "ING5", "PTCH1")	0
GO_REGULATION_OF_SYSTEM_PROCESS	0.546871	0.821258	-0.248445	-0.958475	43624	97	c("KAT2B", "ADRB2", "PTGER4", "IL6ST", "CRY1", "ITPR2", "AHCYL1", "STIM1", "ITPR1", "EP300", "DICER1", "MEF2A", "AKAP9", "RPS6KB1", "GPD1L", "GTF2I", "CAMK2G", "HMGCR", "ICAM1", "JAK2", "DAPK3", "NR1H2", "ZC3H12A")	0
GO_REGULATION_OF_CYTOSOLIC_CALCIUM_ION_CONCENTRATION	0.11678	0.437053	-0.399485	-1.30207	8292	37	c("CXCR4", "ITPR2", "SWAP70", "ABL2", "PRKCE", "ITPR1", "CCR7", "GTF2I", "S1PR1", "CCR6", "JAK2", "ITPR3")	0
GO_REGULATION_OF_CARBOHYDRATE_BIOSYNTHETIC_PROCESS	0.360758	0.709591	-0.344779	-1.07455	25063	30	c("KAT2B", "PTGER4", "DYRK2", "NFKB1", "SIK1", "WDR5", "OGT", "GSK3B", "CLK2", "AP2A1", "PTK2B", "CLTC", "PTPN2", "MTOR")	0
GO_RESPONSE_TO_BMP	0.157688	0.499239	-0.489853	-1.29155	10296	15	c("SMAD5", "SMURF2", "UBE2D1", "SKI")	0
GO_SMALL_MOLECULE_CATABOLIC_PROCESS	0.114053	0.430908	0.261316	1.19325	2256	101	c("GSTZ1", "GALK1", "ECHS1", "OXCT1", "ECI2", "PPAT", "FUT8", "ETFA", "PHYH", "DTD1", "GAPDH", "BCKDK", "ETFDH", "OAT", "PGK1", "MTMR2", "QDPR", "HADHB", "GCSH", "ESD", "SCP2", "SMPDL3A", "GOT2", "ACADS", "ABCD1", "ETFB", "GOT1", "HAAO", "HIBADH")	0
GO_RESPONSE_TO_TEMPERATURE_STIMULUS	0.0969913	0.398501	-0.377834	-1.31164	7146	51	c("ADRB2", "CASP8", "HSPA1B", "TRPV2", "HSPA1A", "MAP2K7", "SLU7", "RNF34", "THBS1", "HSF1", "ATXN3", "RPS6KB1")	0
GO_REGULATION_OF_TOR_SIGNALING	0.0756605	0.349563	-0.426346	-1.37461	5346	35	c("MTM1", "XBP1", "UBR2", "ARNTL", "MIOS", "ARAF")	0
GO_CELLULAR_MODIFIED_AMINO_ACID_METABOLIC_PROCESS	0.777759	0.943727	0.200968	0.856063	18295	69	c("MTHFD2", "GSTZ1", "GSR", "TYMS", "DHFR", "FASN", "MTHFD1L", "SOD1", "GCLC", "GOT2", "PDZD11", "GLRX2", "ETHE1")	0
GO_CELLULAR_GLUCOSE_HOMEOSTASIS	0.234455	0.594479	-0.378643	-1.1801	16288	30	c("PTGER4", "XBP1", "PIK3CA", "SOX4", "RAB11FIP2", "EP300", "SIN3A", "ICAM1", "UCP2")	0
GO_HEAD_DEVELOPMENT	0.967758	0.998957	-0.174539	-0.744731	86294	229	c("MBP", "UBA6", "XAB2", "PGAP1", "CXCR4", "PEX13", "NDE1", "PHF8", "BCR", "KDM2B", "NR2C2", "GNAQ", "LDB1", "NCOA6", "HES1", "PTBP2", "B3GNT5", "SKI", "ROGDI", "APP", "UTP3", "ARID1A", "SGPL1", "AGTPBP1", "CDK5RAP3", "NFIB", "NIPBL", "SOCS7", "PITPNM1", "SCRIB", "NCOA1", "GNPAT", "S1PR1", "MAPK1", "ETS1", "TSC1", "HOOK3", "COX17", "CLP1", "BAG6", "OGT", "HERC1", "KDM1A", "HHEX", "GSK3B", "RBPJ",…	0
GO_REGULATION_OF_HEMATOPOIETIC_PROGENITOR_CELL_DIFFERENTIATION	0.455407	0.771645	0.326913	0.994489	15420	17	c("HMGB2", "HIST1H4I", "ZBTB1", "CIB1")	0
GO_PROTEIN_DEGLYCOSYLATION	0.102588	0.409665	-0.520037	-1.37113	6698	15	c("UGGT1", "SEL1L", "EDEM2", "EDEM3", "MAN1B1", "MAN2A2")	0
GO_TRANSLATIONAL_ELONGATION	4.9232e-05	0.00216719	0.451439	2.04279	0	96	c("MRPL39", "MRPS11", "MRPL27", "MRPL54", "MRPS18C", "MRPL42", "TRNAU1AP", "MRPS15", "MRPL28", "PSTK", "MRPS21", "MRPL12", "MRPL11", "MRPL18", "MRPL44", "HBS1L", "MRPL48", "MRPS10", "GFM1", "CHCHD1", "MRPL4", "MRPS31", "MRPL45", "MRPL21", "MRPL33", "MRPS18A", "MRPL19", "MRPL13", "DAP3", "MRPS35", "MRPS17", "MRPL30", "MRPS36", "MRPS6", "RPLP2", "MRPL55", "TUFM", "MRPL20", "RPLP1", "MRPL9", "MRPL40…	0
GO_REGULATION_OF_CELL_SUBSTRATE_ADHESION	0.407447	0.740075	-0.284033	-1.03426	31044	67	c("LDB1", "CLASP1", "ST6GAL1", "THBS1", "PRKCE", "ARHGEF7", "ATXN3", "MYADM", "CCR7", "SDC4", "JAK2", "DAPK3", "TSC1", "CLASP2", "GSK3B", "PTPRJ", "PIK3R1", "RASA1", "PTK2B", "ITGB1BP1", "ARPC2", "DNM2", "S100A10", "TRIOBP", "CORO1C", "CYR61", "ROCK1", "NET1", "NID1", "UTRN")	0
GO_POSITIVE_REGULATION_OF_OXIDOREDUCTASE_ACTIVITY	0.659919	0.889846	-0.307895	-0.863021	44042	19	c("APOE", "GCH1", "ABL2")	0
GO_ORGANIC_CYCLIC_COMPOUND_CATABOLIC_PROCESS	0.891873	0.979182	0.169926	0.876449	9031	244	c("H1F0", "ENDOG", "GSTZ1", "NT5C3", "HMGB2", "AIFM1", "ITPA", "NEIL1", "DCTPP1", "LSM3", "HMGB1", "RC3H1", "DUT", "RNH1", "UBA52", "PDE4B", "LSM4", "NCBP2", "MRTO4", "QDPR", "LSM6", "LSM5", "RNASEH2C", "BLVRB", "LSM7", "DCP1A", "SMPDL3A", "MAGOHB", "GOT2")	0
GO_NEUTRAL_LIPID_METABOLIC_PROCESS	0.788007	0.947767	-0.267266	-0.776038	53206	22	c("ABHD2", "APOE", "PNPLA2", "GPD1L", "CPT1A")	0
GO_ALPHA_BETA_T_CELL_ACTIVATION	0.70432	0.916258	-0.277869	-0.839127	48271	26	c("PTGER4", "RC3H2", "IRF4", "STAT6", "LY9")	0
GO_REGULATION_OF_JNK_CASCADE	0.0762368	0.351545	-0.362499	-1.32388	5827	68	c("TAOK2", "MAP3K11", "DUSP22", "MAP3K2", "DUSP10", "DAXX", "MAP2K7", "VANGL2", "FGD2", "ITCH", "MAP4K2", "CCR7", "PTPN22", "DVL2", "IGF1R", "PINK1", "TAOK3", "TRAF2", "AIDA", "GADD45A", "DUSP3", "PKN1", "SDCBP", "MAP3K5", "DNAJA1", "PTK2B", "SPAG9")	0
GO_CELLULAR_ALDEHYDE_METABOLIC_PROCESS	0.986883	0.999624	-0.172238	-0.555323	69743	35	c("RPE", "HAGH")	0
GO_NON_RECOMBINATIONAL_REPAIR	0.188014	0.540329	0.328279	1.19349	5599	33	c("POLA1", "H2AFX", "RNF168", "HIST1H4I", "RNF8", "XRCC6")	0
GO_CARBOHYDRATE_METABOLIC_PROCESS	0.621704	0.867268	-0.221413	-0.938298	54906	213	c("MAPK14", "UGGT1", "RPE", "CHST3", "IL6ST", "STK40", "CRY1", "PARP4", "PGM2L1", "PIK3CA", "CRTC2", "GNPTG", "HAGH", "PHKB", "PFKL", "CYB5A", "B4GALT3", "B3GNT5", "TET2", "ST6GAL1", "EDEM2", "UBE2G2", "ADPGK", "PHKG2", "EDEM3", "THBS1", "NUDT14", "CHST12", "CNOT7", "SDF2", "PFKP", "CYB5R3", "B3GALNT2", "POFUT2", "MAN1B1", "PARG", "GPD1L", "TRAK2", "GALNT11", "TMEM165", "MGAT4A", "NANS", "CPT1A",…	0
GO_REGULATION_OF_ACTIN_FILAMENT_BUNDLE_ASSEMBLY	0.0419481	0.263864	-0.488987	-1.47667	2874	26	c("PTGER4", "CLASP1", "SWAP70", "S1PR1", "SDC4", "TSC1", "CLASP2", "ARAP1", "PIK3R1", "ITGB1BP1", "S100A10", "EVL", "MTOR", "PPFIA1", "ROCK1")	0
GO_VASCULOGENESIS	0.425667	0.75003	-0.362768	-1.02952	28517	20	c("SGPL1", "ZFP36L1", "HDAC7", "HHEX", "HEG1", "ZMIZ1", "RASA1")	0
GO_REGULATION_OF_CELL_CELL_ADHESION	0.435903	0.757202	-0.252192	-1.01697	36325	136	c("ITGA6", "ADRB2", "DUSP22", "IL12A", "DLG1", "XBP1", "IL6ST", "PIK3CA", "AP3D1", "HES1", "NFKBID", "IRF4", "SWAP70", "CD83", "PRKCD", "MYADM", "ITCH", "MAP3K14", "CCR7", "MYB", "PTPN22", "JAK2", "ITPKB", "CLPTM1", "MAP2K5", "ETS1", "TRAF2", "CARD11", "ZEB1", "LAX1", "BTLA", "CYLD", "DUSP3", "SCGB1A1", "PIK3R1", "ABL1", "PAG1", "STAT5B", "PRR5", "PRKAR1A", "BAD", "NKAP", "ITGA4", "SMAD7")	0
GO_REGULATION_OF_SMOOTH_MUSCLE_CELL_PROLIFERATION	0.799285	0.947827	-0.242729	-0.786775	56594	36	c("IL12A", "XRCC5", "IRAK4", "RPS6KB1", "TNFAIP3", "S1PR1", "HMGCR", "NAMPT")	0
GO_IMMUNE_RESPONSE	0.075205	0.348811	-0.275346	-1.20935	6979	330	c("GSDMD", "CD40", "MBP", "PTGER4", "IL12A", "PLCL2", "DLG1", "XBP1", "ALCAM", "VAMP7", "TRIM5", "RC3H2", "GCH1", "IRAK4", "CIITA", "DCLRE1C", "ORAI1", "LYST", "S100A9", "ITFG2", "ADAR", "TMEM173", "IRF4", "NOTCH2", "CD180", "ATP6V0A2", "ST6GAL1", "SWAP70", "ABL2", "THBS1", "SLAMF7", "PRKCE", "APP", "PI4K2A", "TOLLIP", "SP2", "TCF12", "MATK", "IRF3", "SERINC5", "CD83", "RFX1", "PRKCD", "TRIM28", …	0
GO_REGULATION_OF_T_CELL_MEDIATED_IMMUNITY	0.516314	0.802072	-0.353549	-0.96374	34148	17	c("DUSP22", "IL12A", "PPP3CB")	0
GO_POSITIVE_REGULATION_OF_CAMP_METABOLIC_PROCESS	0.0160031	0.160318	-0.614933	-1.62133	1044	15	c("ADRB2", "PTGER4", "ABCA1")	0
GO_HISTONE_UBIQUITINATION	0.553934	0.824649	-0.311107	-0.939501	37964	26	c("UBR2", "RYBP", "KDM2B", "DDB1", "RING1", "RNF40", "BCOR", "USP22", "PAF1", "RNF2", "DTX3L")	0
GO_NEURON_APOPTOTIC_PROCESS	0.897038	0.979182	-0.243445	-0.673245	59574	18	c("POLB", "APP", "NAE1", "HDAC7", "BID", "MAX")	0
GO_CELLULAR_RESPONSE_TO_FATTY_ACID	0.707933	0.918277	-0.31316	-0.825677	46227	15	c("PTGER4", "PRKCE", "GNG2", "ZC3H12A", "CPT1A")	0
GO_REGULATION_OF_PH	0.75056	0.937584	0.238827	0.825249	23460	27	c("ATP6V1E1", "ATP6V1C1", "PPT1", "SLC9A7", "SLC4A2", "ATP5B")	0
GO_OXIDOREDUCTION_COENZYME_METABOLIC_PROCESS	0.308436	0.663041	0.274312	1.07917	8258	47	c("COQ7", "GALK1", "GAPDH", "COQ5", "IDH3B", "PGK1", "NDUFA9", "TKT", "PRDX5", "LDHA", "VCP", "IDH3G", "MDH2", "TALDO1", "HAAO", "PGLS", "ALDOA")	0
GO_PROTEIN_LOCALIZATION_TO_GOLGI_APPARATUS	0.234442	0.594479	-0.439838	-1.19896	15505	17	c("GBF1", "TRIP11", "SORL1", "ATP9B", "GOLPH3", "NRAS", "IFT20", "SYS1", "GOLGA4", "VPS13D")	0
GO_POSITIVE_REGULATION_OF_PROTEIN_COMPLEX_ASSEMBLY	0.898093	0.979182	-0.197047	-0.766567	72185	103	c("TUBGCP4", "DLG1", "CLASP1", "DDB1", "BMF", "PRKCE", "CLIP1", "ERCC5", "CCR7", "TERF1", "ICAM1", "HCK", "PINK1", "SETX", "VASP", "GSK3B", "IRF8", "BID", "RPA2", "SNX9", "RGS2", "AIM2", "GTF2F2", "PTK2B", "BCL2L11", "ARPC2", "PMAIP1", "GTF2H1", "EVL", "CREB1", "MTOR", "BCLAF1", "ACTR2", "BAX", "TUBGCP5", "MAPK9")	0
GO_REGULATION_OF_VIRAL_TRANSCRIPTION	0.471548	0.778659	-0.30401	-0.996718	33626	38	c("RSF1", "CCNT1", "EP300", "TARDBP", "REST", "HDAC1", "IFITM3", "CTDP1", "GTF2F2", "TRIM8", "SMARCA4", "TAF11", "SP1", "CDK9", "TRIM27", "POLR2E", "JUN", "POLR2H", "SNW1", "SP100", "POLR2D")	0
GO_NEGATIVE_REGULATION_OF_PROTEIN_COMPLEX_DISASSEMBLY	0.424599	0.749255	0.229827	1.01152	9282	82	c("KIF23", "STMN1", "BIRC5", "RACGAP1", "TUBG1", "HAUS7", "TUBGCP2", "HDAC3", "NDC80", "RANBP1", "HAUS6", "RAN", "AURKB", "SMC3", "CEP120", "HAUS1", "HAUS4")	0
GO_TUBE_FORMATION	0.213482	0.571452	-0.343889	-1.18095	15653	48	c("KDM2B", "IPMK", "SOX4", "RALA", "SKI", "VANGL2", "ARID1A", "NFIB", "SUFU", "SCRIB", "DVL2", "SDC4", "TSC1", "VASP", "KDM6A", "BCL2L11", "ITGB1BP1", "HIF1A", "TMED2", "IFT52", "PTCH1", "RARA", "LIAS", "SETD2", "STK4")	0
GO_CELLULAR_RESPONSE_TO_STEROID_HORMONE_STIMULUS	0.770814	0.943332	0.196727	0.870126	16701	84	c("NR4A3", "RUVBL2", "AIFM1", "MED16", "CCNA2", "PGRMC2", "NEDD4", "PELP1", "H2AFZ", "HMBS")	0
GO_RIBONUCLEOPROTEIN_COMPLEX_BIOGENESIS	0.178482	0.530376	0.201965	1.08029	1210	347	c("GEMIN6", "MRPS11", "EIF2D", "SUV39H1", "DDX56", "C1D", "DDX27", "RPS27L", "SF3A2", "NUFIP1", "LTV1", "SMN1", "LSM3", "FCF1", "MRPL11", "POP4", "WDR36", "NUP88", "PELP1", "RC3H1", "PA2G4", "WDR46", "PRPF8", "UBA52", "LSM4", "PIH1D1", "NOL6", "MRTO4", "SNRPB", "RAN", "KRR1", "TFB2M", "LSM6", "SIRT1", "ISG20L2", "LAS1L", "GNL2", "SNRPD2", "EIF4H", "DIEXF", "NAF1", "SF3A1", "RRS1", "DDX39B", "DENR…	0
GO_MEIOTIC_CELL_CYCLE	0.0381721	0.252084	0.345173	1.40456	978	55	c("NCAPD2", "MKI67", "H2AFX", "TOP2A", "FANCA", "TUBG1", "TUBGCP2", "PSMD13", "MSH2", "NCAPD3", "SUN1", "CKS2", "SMC2", "SMC3", "SPIN1", "NSUN2")	0
GO_REGULATION_OF_OSTEOBLAST_DIFFERENTIATION	0.0187989	0.173037	-0.488838	-1.55606	1319	33	c("SMAD5", "PTGER4", "IL6ST", "PIAS2", "LIMD1", "SKI", "SUFU", "HDAC7", "NBR1", "ATP6AP1", "SEMA4D", "TMEM64", "PDLIM7", "PTCH1", "RASSF2")	0
GO_POSITIVE_REGULATION_OF_TELOMERE_MAINTENANCE	0.973085	0.999498	-0.188077	-0.594605	68114	32	c("MAP2K7", "NEK7", "HMBOX1", "MAPK1", "ATR")	0
GO_COENZYME_METABOLIC_PROCESS	0.665688	0.89185	-0.231519	-0.900672	53505	103	c("PANK4", "PPCDC", "RPE", "GCH1", "AGK", "PFKL", "ADPGK", "ACSS1", "AHCYL1", "ELOVL5", "NADK", "PFKP", "APIP", "FAR1", "HSD17B4", "ACOT8", "KYNU", "PMVK", "GPD1L", "MOCS2", "HMGCR", "NAMPT", "ACOT13")	0
GO_CELLULAR_LIPID_METABOLIC_PROCESS	0.0407776	0.261328	-0.292438	-1.26916	3720	281	c("MAPK14", "MTM1", "ACADVL", "ABHD2", "PGAP1", "XBP1", "VAPB", "DDHD2", "PEX13", "APOE", "PISD", "PIK3CA", "MTMR1", "MGST2", "CHD9", "PIGM", "PIP5K1A", "NCOA6", "PLA2G16", "RDH14", "MTMR3", "CREBBP", "AGK", "CEPT1", "TBL1XR1", "B3GNT5", "PIK3C2A", "NUDT19", "ALKBH7", "ACSS1", "SOAT1", "EFR3A", "PI4K2A", "ELOVL5", "INPP5F", "SERINC5", "AGPS", "CHKA", "SGPL1", "FAR1", "LTA4H", "ARF3", "PLSCR1", "P…	0
GO_POSTTRANSCRIPTIONAL_GENE_SILENCING	0.217609	0.578199	-0.402398	-1.20401	14863	25	c("ADAR", "LIMD1", "METTL3", "DICER1", "PUM1", "CNOT7", "ZFP36", "CNOT6", "CLP1", "CELF1", "ZCCHC11", "CNOT8")	0
GO_CELLULAR_RESPONSE_TO_DSRNA	0.19046	0.54248	-0.457522	-1.24716	12596	17	c("ADAR", "TMEM173", "METTL3", "IRF3", "DICER1", "NFKB1")	0
GO_INTERSPECIES_INTERACTION_BETWEEN_ORGANISMS	0.600588	0.851756	-0.215157	-0.961516	57163	433	c("HCFC2", "KAT2B", "CHMP1B", "CASP8", "CXCR4", "HSPA1B", "DLG1", "VAPB", "IL6ST", "NEDD4L", "CD93", "SRCAP", "XRCC5", "APOE", "TRIM5", "KLC1", "DAXX", "TBC1D20", "CRTC2", "HSPA1A", "LMBRD1", "TAF5", "UCKL1", "CREB3", "TNIP1", "CREBBP", "RAB43", "EPS15", "RNF216", "NFX1", "RALA", "WWP2", "TSG101", "VPS4A", "DDB1", "CCNT1", "BTRC", "EP300", "IRF3", "SERINC5", "RBM15B", "AP1M1", "SLC1A5", "VPS18", …	0
GO_LAMELLIPODIUM_ORGANIZATION	0.732172	0.925776	-0.283881	-0.814915	49198	21	c("CCDC88A", "ARHGEF6", "ARHGEF7", "VAV2", "S1PR1")	0
GO_ADENYLATE_CYCLASE_MODULATING_G_PROTEIN_COUPLED_RECEPTOR_SIGNALING_PATHWAY	0.548067	0.821258	-0.33561	-0.940705	36577	19	c("ADRB2", "PTGER4", "GNAQ")	0
GO_REGULATION_OF_HISTONE_H3_K4_METHYLATION	0.857672	0.966757	-0.267388	-0.704993	56005	15	c("BCOR", "MYB", "OGT", "KDM1A")	0
GO_GLUCOSE_METABOLIC_PROCESS	0.26271	0.619448	-0.339727	-1.14266	19020	43	c("MAPK14", "CRY1", "PGM2L1", "PIK3CA", "CRTC2", "PFKL", "ADPGK", "PFKP")	0
GO_REGULATION_OF_DEPHOSPHORYLATION	0.420343	0.747241	-0.280322	-1.02578	32146	69	c("PPP1R37", "PPP2R5E", "SMG5", "SWAP70", "PRKCD", "CDK5RAP3", "IKBKB", "SMG6", "ENSA", "JAK2", "PPP6R3", "PINK1", "PPP1R16B", "VRK3", "TSC1", "PPP2R5C", "ANKLE2")	0
GO_CARBOHYDRATE_HOMEOSTASIS	0.307424	0.661701	-0.30925	-1.10135	23034	59	c("PTGER4", "XBP1", "CRY1", "PIK3CA", "CRTC2", "FOXO3", "ERO1LB", "SOX4", "MCU", "RAB11FIP2", "EP300")	0
GO_MONOCARBOXYLIC_ACID_TRANSPORT	0.591245	0.845548	0.289034	0.908397	19665	19	c("PLIN2", "SLC16A1", "SLC16A6", "CD36", "GOT2", "ABCD1")	0
GO_REGULATION_OF_CYTOSKELETON_ORGANIZATION	0.484142	0.787309	-0.234408	-0.996707	42985	220	c("WASL", "CHMP1B", "PTGER4", "RGS14", "TUBGCP4", "SPAST", "DLG1", "PIBF1", "S100A9", "BORA", "NEK7", "CLASP1", "CCDC88A", "RHOQ", "LATS1", "SWAP70", "ABL2", "WIPF1", "PRKCE", "CEP250", "EP300", "OFD1", "VANGL2", "CHD3", "PRKCD", "MYADM", "SBDS", "XIAP", "CLIP1", "ARHGEF2", "CCR7", "EPS8", "TERF1", "CAPZA1", "SUN2", "S1PR1", "ICAM1", "SDC4", "DAPK3", "CHMP1A", "TWF2", "HCK", "PDCD6IP", "MAPK1", "…	0
GO_SEX_DIFFERENTIATION	0.727249	0.925167	0.206262	0.8808	16981	70	c("INSR", "FANCA", "HMGB2", "MMP14", "NUPR1", "MSH2", "RRM1", "SOD1", "TAF4", "SIRT1")	0
GO_REGULATION_OF_INTRINSIC_APOPTOTIC_SIGNALING_PATHWAY_IN_RESPONSE_TO_DNA_DAMAGE	0.885358	0.976269	0.228528	0.695194	29979	17	c("TMEM161A", "PGAP2", "SIRT1")	0
GO_POSITIVE_REGULATION_OF_PROTEIN_KINASE_B_SIGNALING	0.703766	0.916258	-0.287936	-0.836057	47518	22	c("OSBPL8", "THBS1", "CCR7", "PINK1", "PTPRJ", "HAX1", "MTDH", "ITGB1BP1")	0
GO_NUCLEAR_IMPORT	0.509604	0.797824	0.222915	0.976154	11248	80	c("GEMIN6", "NUP107", "SMN1", "POLA2", "NUP88", "RANBP1", "MCM3AP", "STAT3", "SNRPB", "RAN", "RAE1", "HTATIP2", "SNRPD2", "AKT1", "SNRPG", "PPP1R10", "SNRPD3")	0
GO_NEGATIVE_REGULATION_OF_CELL_CYCLE_G2_M_PHASE_TRANSITION	0.066538	0.331162	0.499599	1.4676	2308	15	c("CDK1", "CLSPN", "CCNA2")	0
GO_NEGATIVE_REGULATION_OF_CYTOSKELETON_ORGANIZATION	0.866728	0.971802	-0.202798	-0.788941	69664	103	c("RGS14", "TUBGCP4", "SPAST", "DLG1", "PIBF1", "NEK7", "CLASP1", "SWAP70", "OFD1", "CHD3", "PRKCD", "MYADM", "SBDS", "XIAP", "ARHGEF2", "EPS8", "CAPZA1", "SUN2", "S1PR1", "TWF2", "KPNB1", "CLASP2", "MID1IP1", "DYNC1H1", "PLK2", "CORO1B", "ARAP1")	0
GO_NEGATIVE_REGULATION_OF_JNK_CASCADE	0.457275	0.773471	-0.364023	-1.0067	30368	18	c("DUSP10", "ITCH", "PTPN22", "PINK1", "TAOK3", "AIDA", "DUSP3", "DNAJA1", "PER1")	0
GO_REGULATION_OF_MYOTUBE_DIFFERENTIATION	0.0852624	0.375787	-0.477174	-1.38553	5756	22	c("HDAC9", "MAPK14", "XBP1", "DAXX")	0
GO_LIPID_PHOSPHORYLATION	0.662915	0.890928	-0.270267	-0.876037	46938	36	c("PIK3CA", "PIP5K1A", "AGK", "PIK3C2A", "EFR3A", "PI4K2A")	0
GO_CELLULAR_CARBOHYDRATE_METABOLIC_PROCESS	0.630262	0.868824	-0.261344	-0.900656	46264	49	c("RPE", "IL6ST", "STK40", "GNPTG", "PHKB", "PHKG2")	0
GO_NUCLEOSIDE_PHOSPHATE_CATABOLIC_PROCESS	0.0423963	0.265981	0.433361	1.48141	1333	26	c("ITPA", "NEIL1", "DCTPP1", "DUT", "PDE4B", "SMPDL3A", "VCP", "MPG", "UNG", "CNP", "MBD4", "PDE3B", "PNP", "HINT1", "NT5C2")	0
GO_CELLULAR_RESPONSE_TO_STARVATION	0.926355	0.990328	-0.199826	-0.705147	69006	56	c("XBP1", "CPEB4", "MIOS", "MTMR3", "KLF10", "MAP1LC3A", "UCP2", "ZC3H12A", "ATF4", "MAX", "EIF2S1", "ATG5", "FBXO22", "PMAIP1", "HSPA5", "RRAGA")	0
GO_RESPONSE_TO_DRUG	0.112692	0.427798	0.238492	1.16456	1718	156	c("CENPF", "CDK1", "PLIN2", "COQ7", "TYMS", "UMPS", "HMGB2", "OXCT1", "LGALS1", "CD86", "PPAT", "CTPS", "PPP1R15A", "NDUFA10", "HMBS", "PDE4B", "NME1", "SOD1", "STAT3", "QDPR", "COL1A1", "FYN")	0
GO_LIPID_BIOSYNTHETIC_PROCESS	0.0179844	0.170108	-0.33388	-1.38216	1541	170	c("HSD17B11", "MTM1", "PGAP1", "XBP1", "VAPB", "DDHD2", "PISD", "PIK3CA", "MTMR1", "MGST2", "PIGM", "PIP5K1A", "PLA2G16", "MTMR3", "AGK", "CEPT1", "B3GNT5", "PIK3C2A", "ACSS1", "PI4K2A", "ELOVL5", "INPP5F", "SERINC5", "AGPS", "CHKA", "SGPL1", "FAR1", "LTA4H", "ARF3", "PLSCR1", "PNPLA8", "CYB5R3", "HSD17B4", "ACOT8", "PMVK", "SAMD8", "GPD1L", "GNPAT", "HMGCR", "DDHD1", "COL4A3BP", "DGKE", "PIGP", …	0
GO_CELLULAR_RESPONSE_TO_CALCIUM_ION	0.561761	0.827798	0.2984	0.924177	18868	18	c("ENDOG", "FUS")	0
GO_DNA_METHYLATION_OR_DEMETHYLATION	0.524859	0.809879	-0.32034	-0.958484	35850	25	c("BAZ2A", "PRMT7", "TET2", "GATAD2B", "TRIM28", "ATF7IP", "TDG")	0
GO_POSITIVE_REGULATION_OF_CANONICAL_WNT_SIGNALING_PATHWAY	0.0986285	0.400563	0.287788	1.24198	2257	74	c("BAMBI", "PSMB2", "PSMD13", "PSMC1", "PSMB8", "PSMD2", "UBA52", "PSME4", "PSME2", "COL1A1", "PSMD6", "UBC", "PSMC4", "PSMA4", "PSMB9", "PSMB7", "PSMA7", "PSMA2", "PSMC2")	0
GO_MITOTIC_RECOMBINATION	0.00934161	0.110977	0.495057	1.71064	291	27	c("LIG1", "POLA1", "RFC5", "TOP2A", "RFC4", "POLA2", "RPA3", "PRIM1", "POLD2", "ERCC1")	0
GO_REGULATION_OF_NEURON_PROJECTION_DEVELOPMENT	0.490191	0.790674	-0.24743	-0.989496	40479	127	c("KAT2B", "MBP", "NEDD4L", "VAMP7", "APOE", "TRPV2", "MOB2", "CCDC88A", "RAPGEF1", "FBXO38", "ABL2", "EP300", "INPP5F", "GDI1", "IKBKB", "ATF1", "ULK2", "CAPRIN1", "TWF2", "BCL11A", "ZMYND8", "SETX", "DGUOK", "CLASP2", "RUFY3", "CAMK1D", "GSK3B", "CUX1", "PLK2", "ASAP1", "RAB21", "IFRD1", "ABL1", "SSH1", "PQBP1", "KATNA1", "SEMA4B", "PTK2B", "SEMA4D", "KIDINS220", "MARK2", "NEU1", "DNM2", "FKBP4…	0
GO_MICROTUBULE_ORGANIZING_CENTER_ORGANIZATION	0.203423	0.560736	0.298414	1.16338	5550	45	c("CDK1", "PLK4", "CETN2", "HAUS7", "SLC16A1", "TUBGCP2", "UXT", "HAUS6", "HAUS1", "HAUS4", "CEP135", "SDCCAG8")	0
GO_VACUOLE_ORGANIZATION	0.220935	0.580064	-0.304373	-1.15334	17355	86	c("HPS1", "CHMP1B", "VAMP7", "ABCA1", "LYST", "WDR45", "TSG101", "VPS4A", "ZKSCAN3", "VPS18", "ATG4D", "STAM2", "TFEB", "ATG16L2", "ATG3", "MAP1LC3A", "ARFGEF2", "CHMP1A", "TMEM165", "PDCD6IP", "VPS37A", "HOOK3", "TRAPPC8", "ATG2A", "HEXB", "USP8", "STX6", "TPP1", "RAB14", "ATG5")	0
GO_CARDIOCYTE_DIFFERENTIATION	0.757812	0.940949	-0.264271	-0.804833	52094	27	c("HES1", "ARID1A", "MEF2A", "SIK1", "MAPK1", "TSC1", "RBPJ", "REST", "ATG5", "CAMK2D", "MTOR", "RARA", "AKAP13", "IFT20")	0
GO_RESPONSE_TO_GROWTH_FACTOR	0.862302	0.969683	-0.197036	-0.81502	73850	169	c("MAPK14", "SMAD5", "PXN", "DUSP22", "XBP1", "SMURF2", "SHOC2", "UBE2D1", "RAPGEF1", "SKI", "TIAL1", "APP", "CBL", "EP300", "NLK", "RPS6KB1", "KLF10", "NFKB1", "MYO1C", "TIA1", "PRKD2", "TWF2", "MAP2K5", "MAPK1", "SETX", "TGIF1", "USP9X", "MYC", "ZYX", "ARHGEF18", "GSK3B")	0
GO_POSITIVE_REGULATION_OF_WOUND_HEALING	0.37091	0.715531	-0.394257	-1.07471	24531	17	c("PTGER4", "S100A9", "THBS1", "PRKCE")	0
GO_REGULATION_OF_LEUKOCYTE_MEDIATED_IMMUNITY	0.369565	0.715531	-0.300363	-1.05992	27529	56	c("CD40", "DUSP22", "IL12A", "RABGEF1", "VAMP7", "BCR", "PPP3CB", "STAT6", "MSH6", "ICAM1", "CD84", "VAMP2", "STAP1", "TRAF2")	0
GO_RETROGRADE_VESICLE_MEDIATED_TRANSPORT_GOLGI_TO_ER	0.0303805	0.228518	0.364632	1.44916	807	49	c("CENPE", "KIF23", "KIF15", "RACGAP1", "COG3", "TMEM115", "COPB2", "ARFGAP2", "COPZ1")	0
GO_NEGATIVE_REGULATION_OF_CELL_CYCLE_PHASE_TRANSITION	0.420436	0.747241	0.230214	1.01322	9191	82	c("CENPF", "CDK1", "CLSPN", "RPS27L", "CCNA2", "EZH2")	0
GO_MITOCHONDRION_ORGANIZATION	0.00376266	0.053394	0.245801	1.31044	25	339	c("MRPL39", "MRPS11", "MRPL27", "TARS2", "PMPCA", "ALAS1", "AIFM1", "OPA1", "DYNLL2", "MRPL54", "MRPS18C", "TMEM39B", "MRPL42", "SLIRP", "PEX3", "MRPS15", "MRPL28", "STOML2", "SIVA1", "NDUFV2", "NDUFB8", "MRPS21", "MRPL12", "MRPL11", "FAM13B", "NDUFA10", "MRPL18", "MRPL44", "TIMM17A", "NDUFB9", "NDUFB2", "ATPAF1", "LSM4", "NDUFV3", "MRPL48", "MTRF1L", "STAT3", "TIMM50", "SNRPB", "TFB2M", "MTX1", …	0
GO_REGULATION_OF_STEM_CELL_PROLIFERATION	0.419588	0.747241	-0.356548	-1.03528	28330	22	c("NFIB", "PDCD2", "MYC", "PHF14", "KDM1A", "ZEB1", "N4BP2L2", "HIF1A", "DGCR8", "LRRK2", "STAT1")	0
GO_REGULATION_OF_CHROMATIN_ORGANIZATION	0.369239	0.715531	-0.275946	-1.05467	29239	91	c("KAT2B", "XBP1", "PHF8", "RPS6KA5", "DAXX", "ZNHIT1", "SKI", "EP300", "PHF2", "TRIM28", "NIPBL", "SETDB1", "RNF40", "BCOR", "SPTY2D1", "PRKD2", "MYB", "SIN3A", "ATAD2B", "TLK2", "OGT", "KDM1A", "UHRF2", "PAF1")	0
GO_REGULATION_OF_MITOCHONDRIAL_MEMBRANE_POTENTIAL	0.687831	0.904461	0.247269	0.862227	21330	28	c("PPP2R3C", "STOML2", "SOD1", "PRELID1", "GCLC", "TUSC2", "VCP", "TSPO", "CLIC1", "PARK7")	0
GO_CELL_FATE_COMMITMENT	0.19754	0.552189	-0.348136	-1.19554	14484	48	c("SMAD5", "HES1", "LATS1", "IRF4", "NOTCH2", "SUFU", "FKBP8", "STAT6", "LY9", "RBPJ", "PAF1", "SMARCC2", "IFRD1")	0
GO_POSITIVE_REGULATION_OF_PEPTIDYL_TYROSINE_PHOSPHORYLATION	0.149921	0.486195	-0.36455	-1.2472	10977	47	c("CD40", "PTGER4", "IL12A", "IL6ST", "PIBF1", "HES1", "TEC", "ARHGEF2", "ICAM1", "DVL2", "JAK2")	0
GO_NEGATIVE_REGULATION_OF_HYDROLASE_ACTIVITY	0.752714	0.937584	-0.216403	-0.861974	61912	123	c("CASP8", "PPP1R37", "PTTG1", "RNF34", "NLE1", "THBS1", "CSNK2A1", "APP", "EP300", "SFN", "XIAP", "IKBKB", "GMIP", "USP47", "AIP", "TIMP2", "RPS6KA3", "CST3", "HERPUD1", "MKL1", "RPS6KA1", "OXA1L", "MAP2K5", "SORL1", "PICALM", "TMBIM6", "APLP2", "RGS2", "ABL1", "MICAL1", "UBN1", "CNN3", "SEMA4D", "PRDX3", "CEP192", "BIRC2", "DDX3X", "TMED2", "WNK1", "CAST", "TRIAP1", "IPO5", "ROCK1", "KLF4", "BI…	0
GO_POSITIVE_REGULATION_OF_PROTEIN_ACETYLATION	0.0191781	0.174506	-0.596979	-1.60057	1259	16	c("KAT2B", "XBP1", "RPS6KA5", "TERF2IP", "SOX4", "EP300")	0
GO_MULTI_ORGANISM_REPRODUCTIVE_PROCESS	0.215887	0.574415	-0.264897	-1.12478	19129	217	c("SMAD5", "ADRB2", "ABHD2", "PTGER4", "USP42", "CLOCK", "GMCL1", "SMARCA2", "UBR2", "ARNTL", "DIAPH2", "KDM2B", "LIMK2", "TBC1D20", "NR2C2", "PTTG1", "KPNA6", "PRMT7", "FOXO3", "PARP11", "PARN", "TIAL1", "APP", "HSF1", "PATZ1", "HERC4", "STRBP", "SGPL1", "PUM1", "TRIM28", "TOB2", "FAM50A", "HERC2", "RPS6KB1", "SPATA2", "HERPUD2", "NCOA1", "EPN1", "NAMPT", "AGFG1", "UCP2", "VMP1", "BRD2", "B4GALT…	0
GO_DETECTION_OF_STIMULUS	0.012897	0.139124	0.381496	1.5422	334	53	c("TIMELESS", "MRPS11", "RFC5", "RFC4", "RAD18", "PNKP", "UBA52", "RPA3", "DTL", "CUL4B", "FYN", "UBC", "CALM3", "CALM2", "POLD2", "PARP1")	0
GO_ESTABLISHMENT_OF_PROTEIN_LOCALIZATION_TO_VACUOLE	0.959268	0.998957	0.189032	0.618139	31157	22	c("NEDD4", "SNF8", "PIK3R4", "VPS28", "AP3B1")	0
GO_REGULATION_OF_LEUKOCYTE_CHEMOTAXIS	0.154555	0.492591	-0.426346	-1.27566	10556	25	c("IL12A", "CREB3", "SWAP70", "THBS1", "CCR7", "CCR6", "ADAM10", "STAP1", "CAMK1D")	0
GO_NUCLEAR_TRANSCRIBED_MRNA_POLY_A_TAIL_SHORTENING	0.0252396	0.201241	-0.541828	-1.55538	1695	21	c("PAN2", "PARN", "CNOT7", "CNOT3", "ZFP36", "EIF4A2", "CNOT6", "CNOT6L", "CNOT2", "CNOT8", "PAN3", "EIF4B", "CNOT4")	0
GO_CELLULAR_RESPONSE_TO_AMINO_ACID_STIMULUS	0.328243	0.681055	-0.372317	-1.10334	22334	24	c("XBP1", "CPEB4", "UBR2")	0
GO_DNA_GEOMETRIC_CHANGE	0.000193282	0.00485035	0.477904	1.9385	4	54	c("TOP2A", "HMGB3", "MCM2", "RUVBL2", "HMGB2", "MCM5", "CETN2", "MCM4", "HMGB1", "MCM3", "XRCC6", "UBA52", "CUL4B", "UBC", "GINS4", "PARP1", "RAD23B", "HELB")	0
GO_NUCLEOTIDE_EXCISION_REPAIR_DNA_INCISION	0.059569	0.309616	0.394211	1.41197	1804	31	c("RFC5", "RFC4", "UBA52", "RPA3", "CUL4B", "UBC", "POLD2", "PARP1", "ERCC1")	0
GO_CERAMIDE_METABOLIC_PROCESS	0.213181	0.571452	-0.388764	-1.2026	14752	29	c("AGK", "SGPL1", "NSMAF", "SAMD8", "COL4A3BP", "ORMDL3", "CERS4", "ORMDL1", "ST3GAL1", "HEXB", "PPP2CA", "ASAH1", "B4GALNT1")	0
GO_REGULATION_OF_LAMELLIPODIUM_ORGANIZATION	0.0953583	0.396053	-0.506557	-1.38082	6306	17	c("ARHGEF7", "TWF2", "CORO1B", "BIN3", "SSH1", "ARPC2", "DNM2", "CORO1C", "MTOR", "SSH2")	0
GO_REGULATION_OF_B_CELL_PROLIFERATION	0.796462	0.947827	-0.255338	-0.777629	54751	27	CD40	0
GO_GLYCOSYL_COMPOUND_METABOLIC_PROCESS	0.00660958	0.0873003	0.274556	1.36622	87	182	c("TK1", "FUCA2", "GALK1", "TYMS", "NT5C3", "UMPS", "PMPCB", "PPAT", "STOML2", "CTPS", "NDUFV2", "NDUFB8", "GAPDH", "COX6B1", "NDUFA10", "MSH2", "DUT", "PGK1", "NDUFB9", "ATP5G1", "NDUFB2", "NME1", "NDUFV3", "NDUFS5", "QTRT1", "DCK", "COASY", "ATP5G3", "NDUFS7", "NDUFA1", "UQCR10", "NDUFC2", "NDUFA9", "NDUFA12", "CYC1", "APRT", "COX6A1", "ATP5J2", "NDUFS4", "NDUFA8", "LDHA", "NDUFB11", "OLA1", "V…	0
GO_REGULATION_OF_TUMOR_NECROSIS_FACTOR_MEDIATED_SIGNALING_PATHWAY	0.403359	0.736864	-0.345832	-1.04436	27644	26	c("CASP8", "HSPA1B", "HSPA1A", "PIAS4", "HIPK1", "IKBKB", "TNFAIP3")	0
GO_PEPTIDYL_TYROSINE_MODIFICATION	0.0450229	0.273251	-0.387817	-1.39722	3403	63	c("DYRK2", "BCR", "PIBF1", "MAP2K4", "MAP2K7", "ZMYM2", "CLK4", "ABL2", "CSF2RB", "MATK", "PRKCD", "TEC", "IL5RA", "CLK3", "JAK2", "IGF1R", "HCK", "MAP2K5", "CLK1", "BLK", "CLK2", "CUX1", "BAZ1B", "ABL1", "STAT5B", "PEAK1", "PTK2B")	0
GO_LEUKOCYTE_CELL_CELL_ADHESION	0.634434	0.871039	-0.232665	-0.91894	51680	115	c("CASP8", "PTGER4", "DLG1", "RC3H2", "ZFP36L2", "S100A9", "TNIP1", "IRF4", "SOX4", "PATZ1", "PPP3CB", "ZFP36L1", "CCR7", "STAT6", "TSTA3", "PTPN22", "LY9", "ICAM1", "ITPKB", "PIK3CD", "TSC1", "IFNAR1", "CARD11", "ABL1", "STAT5B", "CHD7", "ATG5", "TREML2", "AZI2", "NKAP", "SEMA4D", "S100A8", "ITGA4", "SLAMF6", "CCND3", "PTPN2", "PKNOX1")	0
GO_PROTEIN_LOCALIZATION_TO_ORGANELLE	0.891258	0.979182	0.166931	0.894671	5851	354	c("CDK1", "HIST1H1B", "NUP107", "PMPCA", "RUVBL2", "MICALL1", "COG3", "LRWD1", "PLRG1", "PEX3", "PINX1", "PPP1R15A", "EZH2", "NEDD4", "POLA2", "NUP88", "ARL2BP", "SEC61G", "TIMM17A", "SNF8", "SUN1", "UBA52", "PIH1D1", "RANBP1", "MCM3AP", "ACD", "STAT3", "TIMM50", "RAN", "MTX1", "AURKB", "RAE1", "PIK3R4", "PEX14", "CENPA", "COL1A1", "TOMM40", "SAMM50", "TIMM44")	0
GO_CELLULAR_RESPONSE_TO_RADIATION	0.703901	0.916258	-0.23844	-0.868246	53632	67	c("MAPK14", "CLOCK", "CRY1", "XRCC5", "CREBBP", "MFAP4", "DDB1", "EP300", "N4BP1", "INTS7", "NIPBL", "RHOB", "USP47", "ATR", "MYC", "TLK2", "GADD45A", "KDM1A", "CASP9", "ATF4", "PIK3R1")	0
GO_CELLULAR_RESPONSE_TO_KETONE	0.920423	0.989309	-0.220463	-0.665769	63082	26	c("PTGER4", "PRKCE", "EP300")	0
GO_NEGATIVE_REGULATION_OF_APOPTOTIC_SIGNALING_PATHWAY	0.242169	0.601155	-0.293246	-1.13305	19351	98	c("PTTG1IP", "ITGA6", "CASP8", "HSPA1B", "XBP1", "HSPA1A", "CREB3", "GRINA", "RNF34", "NLE1", "THBS1", "RRM2B", "RPS6KB1", "ARHGEF2", "USP47", "TNFAIP3", "HERPUD1", "ICAM1", "MKL1", "PINK1", "MAP2K5", "TRAF2", "KDM1A", "STRADB", "TMBIM6", "ITGAV")	0
GO_MULTICELLULAR_ORGANISMAL_HOMEOSTASIS	0.79982	0.947827	-0.22423	-0.810147	60571	64	c("ADRB2", "ACADVL", "PIK3CA", "LDB1", "RAB11FIP2", "ACP5", "SFN", "RDH12", "POC1B")	0
GO_NEGATIVE_REGULATION_OF_CELL_CYCLE_G1_S_PHASE_TRANSITION	0.902107	0.980106	-0.204862	-0.729589	67593	59	c("CDK2", "SOX4", "EP300", "CNOT7", "CNOT3", "SFN", "ZC3H12D", "CNOT6", "CNOT6L", "PPP2R5C", "RFWD3", "GADD45A", "PLK2", "RPA2", "CNOT2", "CASP2", "CNOT8")	0
GO_REGULATION_OF_MITOCHONDRIAL_OUTER_MEMBRANE_PERMEABILIZATION_INVOLVED_IN_APOPTOTIC_SIGNALING_PATHWAY	0.550767	0.823288	-0.30064	-0.943707	38388	31	c("CASP8", "HSPA1A", "PPP1R13B", "BMF", "SFN", "GSK3B", "BID", "BCL2L11", "BAD", "PMAIP1", "NMT1", "YWHAB", "BAX")	0
GO_REGULATION_OF_SIGNAL_TRANSDUCTION_BY_P53_CLASS_MEDIATOR	0.183656	0.53593	-0.307528	-1.17926	14587	93	c("MAPK14", "PTTG1IP", "DYRK2", "CDK2", "BANP", "TAF5", "PPP1R13B", "RNF34", "CSNK2A1", "EP300", "BRPF1", "CHD3", "RBBP8", "RRM2B", "CDK5RAP3", "HIPK1")	0
GO_POSITIVE_REGULATION_OF_CYTOKINE_PRODUCTION	0.0749076	0.348789	-0.313845	-1.26999	6263	140	c("MAPK14", "GSDMD", "CD40", "PTGER4", "IL12A", "HSPA1B", "XBP1", "IL6ST", "XRCC5", "PIBF1", "HSPA1A", "CREBBP", "TMEM173", "IRF4", "ZBTB20", "THBS1", "EP300", "IRF3", "CD83", "NFKB1", "ARHGEF2", "CCR7", "STAT6", "PRKD2", "PTPN22", "LY9", "JAK2", "ARFGEF2", "CEBPG", "ATF2", "TRAF2", "ARNT", "IFNAR1", "CARD11", "IRF8", "HEG1", "POLR3GL", "LSM14A", "ATF4", "DDX58", "PIK3R1", "ABL1", "AIM2", "STAT5B…	0
GO_GAMETE_GENERATION	0.061469	0.314147	-0.314016	-1.28395	5197	153	c("SMAD5", "ABHD2", "USP42", "CLOCK", "GMCL1", "SMARCA2", "UBR2", "ARNTL", "DIAPH2", "KDM2B", "LIMK2", "TBC1D20", "NR2C2", "PTTG1", "PRMT7", "FOXO3", "PARP11", "PARN", "TIAL1", "HSF1", "PATZ1", "HERC4", "STRBP", "SGPL1", "PUM1", "TOB2", "FAM50A", "HERC2", "RPS6KB1", "SPATA2", "HERPUD2", "AGFG1", "BRD2", "XRN2", "PANK2", "SETX", "USP9X", "FNDC3A", "CELF1", "BAG6", "MYCBP", "TMBIM6", "RNF2", "HEXB"…	0
GO_REGULATION_OF_CELLULAR_AMIDE_METABOLIC_PROCESS	0.338279	0.694622	-0.249006	-1.05994	30073	223	c("MKNK1", "APOE", "CPEB4", "RPS6KB2", "S100A9", "FOXO3", "ADAR", "RMND1", "PUM2", "SOX4", "LIMD1", "PAIP2B", "METTL3", "THBS1", "APP", "EP300", "DICER1", "PRKCD", "PUM1", "CNOT7", "UHMK1", "CNOT3", "ZC3H12D", "RNF139", "RPS6KB1", "ZFP36", "ELAVL1", "EIF4A2", "ZFP36L1", "UPF1", "NSMAF", "UPF3B", "RPS6KA3", "TIA1", "SAMD8", "POLDIP3", "CAPRIN1", "PURA", "DAPK3", "PPP1R15B", "IARS", "ZC3H12A", "RPS…	0
GO_CELLULAR_COMPONENT_MORPHOGENESIS	0.811896	0.952521	-0.200217	-0.856377	72658	235	c("MAPK14", "TMEM138", "MTM1", "SPAST", "RFX3", "ALCAM", "TBCC", "ACTN1", "RPS6KA5", "PIBF1", "TBC1D20", "PTPRA", "HES1", "LATS1", "SS18", "CEP250", "APP", "HSPB11", "EP300", "OFD1", "VANGL2", "DICER1", "PPP3CB", "DNM1L", "NFIB", "MEF2A", "TRIM28", "RP2", "ULK2", "POC1B", "ARHGEF2", "MFF", "SCRIB", "GNPAT", "UNC119B", "VHL", "COL4A3BP", "AGFG1", "GALNT11", "SEPT7", "MAPK1", "PANK2", "USP9X", "VAS…	0
GO_CELL_AGING	0.182607	0.53568	0.318072	1.19341	5238	38	c("CDK1", "H2AFX", "OPA1", "ID2", "SOD1", "ROMO1", "SIRT1")	0
GO_GLUTATHIONE_METABOLIC_PROCESS	0.274102	0.633196	0.356095	1.13417	9046	20	c("GSTZ1", "GSR", "SOD1", "GCLC", "GLRX2", "ETHE1")	0
GO_POSITIVE_REGULATION_OF_PROTEIN_MODIFICATION_PROCESS	0.359878	0.709392	-0.233485	-1.04315	34231	431	c("MAPK14", "TAOK2", "PTTG1IP", "CD40", "KAT2B", "MAP3K11", "ADRB2", "DUSP22", "MAP3K2", "PTGER4", "IL12A", "CXCR4", "DLG1", "XBP1", "VAPB", "IL6ST", "OSBPL8", "RAB3GAP2", "TRIM5", "BCAR3", "RPS6KA5", "MOB2", "RBPMS", "PIK3CA", "PIBF1", "DAXX", "TERF2IP", "MAP2K7", "HES1", "ARAF", "CCDC88A", "ANAPC10", "LATS1", "UBE2D1", "RAPGEF1", "SOX4", "BMI1", "NDFIP2", "THBS1", "CCNT1", "PRKCE", "TOLLIP", "B…	0
GO_DEPHOSPHORYLATION	0.849977	0.963107	-0.202636	-0.808992	70117	125	c("DUSP16", "MTM1", "DUSP22", "DLG1", "DUSP10", "MTMR1", "POLB", "PTPRA", "MTMR3", "PTPN4", "BTRC", "INPP5F", "PPP3CB", "ACP5", "ITPK1", "PPP4R1", "PTPN22", "CAMK2G", "PPP1R15B", "DUSP2", "SDHAF2", "PTPRJ", "DAPP1", "DUSP3", "PPP5C", "DUSP6", "PPP2CA", "SSH1", "CTDP1", "PPTC7", "PTPRE", "PTP4A2", "SBF1", "DUSP1")	0
GO_MATERNAL_PROCESS_INVOLVED_IN_FEMALE_PREGNANCY	0.810861	0.952348	0.245526	0.76042	27235	18	c("PPAT", "DEDD", "AKT1", "LGALS9", "UBE2A")	0
GO_POSITIVE_REGULATION_OF_CELL_CELL_ADHESION	0.915536	0.985389	-0.195943	-0.740938	71788	85	c("ITGA6", "IL12A", "XBP1", "IL6ST", "PIK3CA", "AP3D1", "HES1")	0
GO_POSITIVE_REGULATION_OF_CATION_TRANSMEMBRANE_TRANSPORT	0.727862	0.925452	0.248572	0.832594	23260	24	c("GLRX", "CALM3", "CALM2", "HTT", "SUMO1", "SRI", "GSTO1", "ANO6")	0
GO_MORPHOGENESIS_OF_A_BRANCHING_STRUCTURE	0.851335	0.963257	0.20457	0.788938	23495	43	c("TIMELESS", "MMP14")	0
GO_INTRACELLULAR_RECEPTOR_SIGNALING_PATHWAY	0.136016	0.467459	-0.324241	-1.22862	10684	86	c("CASP8", "PMEPA1", "CRY1", "PIAS2", "DAXX", "NCOA6", "NOTCH2", "RNF34", "IRF3", "ARID1A", "MED13", "IRAK2", "ITCH", "IKBKB", "NCOA3", "TNFAIP3", "NCOA1", "JAK2", "NR1H2", "ARNT", "EGLN2", "MED14", "MED4", "PIAS1", "CYLD", "LSM14A", "DDX58", "NCOA4", "TRIP4", "DNAJA1", "PIM1", "NFKBIA", "NR3C1", "SAFB", "TAB2", "FKBP4")	0
GO_HISTONE_MRNA_METABOLIC_PROCESS	0.188005	0.540329	0.358051	1.21191	5958	25	c("NCBP2", "SNRPB", "CPSF3", "SLBP", "SNRPG", "SNRPD3", "ERI1", "SSB", "SNRPE", "DCP2", "ATM", "SNRPF", "LSM1", "PAPD4", "EXOSC10")	0
GO_REGULATION_OF_ESTABLISHMENT_OF_PROTEIN_LOCALIZATION_TO_PLASMA_MEMBRANE	0.311735	0.668111	-0.395696	-1.12296	20884	20	c("DLG1", "RHOQ", "LDLRAP1")	0
GO_POSITIVE_REGULATION_OF_PRODUCTION_OF_MOLECULAR_MEDIATOR_OF_IMMUNE_RESPONSE	0.346297	0.700217	0.323304	1.07063	11165	23	c("NR4A3", "VAMP3", "FCER1G", "TRAF6", "CLCF1", "CD36")	0
GO_NEGATIVE_REGULATION_OF_DEVELOPMENTAL_PROCESS	0.0717888	0.34341	-0.288086	-1.23588	6448	243	c("MBP", "ADRB2", "PTGER4", "TSC22D3", "USP19", "XBP1", "APOE", "ABCA1", "ARNTL", "DUSP10", "BCR", "ZFP36L2", "DAXX", "LDB1", "HES1", "NFKBID", "LUC7L", "CLASP1", "LIMD1", "SKI", "THBS1", "APP", "INPP5F", "DICER1", "ZKSCAN3", "GDI1", "RAI1", "NFIB", "SUFU", "TOB2", "ULK2", "ARHGEF2", "BCOR", "WDR77", "GTF2I", "CST3", "ITPKB", "BHLHE41", "NR1H2", "TRIB2", "BCL11A", "PINK1", "MAP2K5", "MAPK1", "DGU…	0
GO_REGULATION_OF_HOMOTYPIC_CELL_CELL_ADHESION	0.671642	0.895256	-0.227719	-0.90147	54856	117	c("ADRB2", "DUSP22", "IL12A", "DLG1", "XBP1", "IL6ST", "PIK3CA", "AP3D1", "HES1", "NFKBID", "IRF4", "CD83", "PRKCD", "ITCH", "MAP3K14", "CCR7", "MYB", "PTPN22", "ITPKB", "CLPTM1", "TRAF2", "CARD11", "ZEB1", "LAX1", "BTLA", "CYLD", "DUSP3", "SCGB1A1", "PIK3R1", "PAG1", "STAT5B", "PRR5", "PRKAR1A", "BAD")	0
GO_ORGANIC_HYDROXY_COMPOUND_BIOSYNTHETIC_PROCESS	0.642625	0.877445	-0.264978	-0.891247	46527	43	c("GCH1", "IPMK", "CEPT1", "CHKA", "CYB5R3", "HSD17B4", "ACOT8", "PMVK", "SAMD8", "HMGCR")	0
GO_REGULATION_OF_TYPE_I_INTERFERON_MEDIATED_SIGNALING_PATHWAY	0.12309	0.448402	-0.498754	-1.33722	8086	16	c("ADAR", "IRF3", "IFNAR2", "UBE2K", "IFNAR1", "LSM14A", "PTPN2", "PTPN6", "PTPN11", "STAT1")	0
GO_RHYTHMIC_PROCESS	0.364157	0.711813	-0.269163	-1.05539	29475	109	c("KAT2B", "ADRB2", "SRRD", "CLOCK", "CRY1", "ARNTL", "NCOA6", "FOXO3", "CREBBP", "METTL3", "CSNK2A1", "BTRC", "EP300", "SGPL1", "RAI1", "KLF10", "NFYA", "SIK1", "NCOA1", "NAMPT", "SIN3A", "ICAM1", "FBXL3", "BHLHE41", "CPT1A", "ETS1", "SETX", "OGT", "GSK3B", "HDAC1", "SFPQ")	0
GO_STEROID_HORMONE_MEDIATED_SIGNALING_PATHWAY	0.538601	0.817772	-0.271009	-0.956341	40121	56	c("ABHD2", "PMEPA1", "PIAS2", "DAXX", "NR2C2", "NCOA6", "ARID1A", "MED13", "NCOA3", "NCOA1", "JAK2", "NR1H2", "EGLN2", "MED14", "MED4", "PIAS1", "NCOA4", "TRIP4", "DNAJA1")	0
GO_REGULATION_OF_RESPONSE_TO_BIOTIC_STIMULUS	0.408935	0.740075	-0.267765	-1.03157	32587	96	c("CHST3", "IL12A", "CD93", "PEX13", "TRIM5", "CREB3", "TMEM173", "CD180", "RNF216", "PUM2", "NFKBIL1", "PUM1", "AP1M1", "ITCH", "AP2B1", "GMIP", "TNFAIP3", "TRAF3", "SIN3A", "RBM18", "ZC3H12A", "TSPAN32", "HCK")	0
GO_PEPTIDYL_PROLINE_MODIFICATION	0.767963	0.943238	0.235584	0.814045	24004	27	c("PPIH", "PPIE", "FKBP2", "PPIL4", "PIN4")	0
GO_PHOSPHOLIPID_TRANSPORT	0.205848	0.56375	-0.430981	-1.2231	13790	20	c("ATP11C", "OSBPL8", "APOE", "ABCA1", "PITPNM1", "PITPNB", "ATP9B", "NPC2", "ABCG1", "ATP8B2", "TMEM30A", "ATP8A1", "TRIAP1")	0
GO_REGULATION_OF_DNA_BIOSYNTHETIC_PROCESS	0.835021	0.957984	0.201051	0.809379	21849	52	c("RFC5", "RFC4", "PINX1", "PNKP", "ACD", "AURKB", "MCRS1", "DDX39B", "DNAJC2", "CCT4", "MAP3K4", "TCP1")	0
GO_FIBROBLAST_GROWTH_FACTOR_RECEPTOR_SIGNALING_PATHWAY	0.995133	0.999624	-0.158545	-0.52255	71159	39	c("SHOC2", "TIAL1", "CBL", "TIA1", "MAPK1", "SETX")	0
GO_REGULATION_OF_CELL_CYCLE_ARREST	0.925993	0.990328	-0.199941	-0.705555	68979	56	c("CDK2", "SOX4", "EP300", "CNOT7", "CNOT3", "SFN", "CRLF3", "CNOT6", "CNOT6L", "PPP2R5C", "GADD45A", "UHRF2", "PLK2", "CNOT2", "CASP2", "CNOT8", "CCNK", "CNOT4", "CAST", "TRIAP1", "RASSF1", "BAX", "RBL2", "CNOT10", "CDK9", "MDM2")	0
GO_REGULATION_OF_MRNA_SPLICING_VIA_SPLICEOSOME	0.466207	0.777229	-0.291976	-0.998907	34137	47	c("RBM10", "WTAP", "SRSF10", "RBM15B", "UHMK1", "SRSF7", "TIA1", "SAP18", "MBNL2", "SRPK2", "YTHDC1", "RBM42", "SF3B4", "SRSF4", "NSRP1", "PTBP1", "DYRK1A", "TRA2B", "SFSWAP", "RBM25", "HSPA8")	0
GO_REGULATION_OF_ANATOMICAL_STRUCTURE_MORPHOGENESIS	0.0884974	0.383596	-0.26935	-1.1903	8282	361	c("HDAC9", "MAPK14", "TAOK2", "MBP", "ADRB2", "PTGER4", "DLG1", "XBP1", "NEDD4L", "DDHD2", "SMURF2", "VAMP7", "APOE", "TBC1D5", "TRPV2", "BCR", "CAMSAP1", "TBC1D14", "TBC1D20", "HES1", "TBC1D17", "CLASP1", "RHOQ", "ZMYM2", "ST6GAL1", "LIMD1", "BTG1", "WIPF1", "THBS1", "ARHGEF7", "EP300", "VANGL2", "DNM1L", "MYADM", "GDI1", "HIPK1", "FGD2", "NFIB", "PSMD9", "ULK2", "AP2B1", "RHOB", "BCOR", "EPS8",…	0
GO_FEMALE_GAMETE_GENERATION	0.220527	0.579644	-0.431144	-1.20848	14717	19	c("DIAPH2", "FOXO3", "PARN", "TOB2", "USP9X", "HEXB", "ZMIZ1", "PTK2B")	0
GO_EXTRACELLULAR_MATRIX_DISASSEMBLY	0.292685	0.645874	0.3618	1.12053	9830	18	c("FURIN", "MMP14", "LAMC1")	0
GO_PROTEIN_HOMOOLIGOMERIZATION	0.645765	0.879513	-0.235874	-0.908706	51460	96	c("SPAST", "GCH1", "CRTC2", "CCDC88C", "PFKL", "NACC1", "SKI", "KCTD3", "DNM1L", "KCTD18", "SMARCAD1", "MFF", "TERF1", "ACOT13", "TOR1A", "ATL3", "SAMHD1", "CPT1A", "ITPR3", "LONP1", "TOR1B", "VASP", "TRAF2", "OGT", "KCTD10", "NUP54", "GOPC", "BID")	0
GO_REGULATION_OF_OXIDATIVE_STRESS_INDUCED_CELL_DEATH	0.0942487	0.394558	0.405041	1.35669	3011	24	c("NR4A3", "ENDOG", "SOD1", "SIRT1", "AKT1", "HSPH1", "HTRA2", "PSAP", "FBXW7", "BAG5", "NONO", "TRAP1", "PARK7")	0
GO_TRANSCRIPTION_FROM_RNA_POLYMERASE_I_PROMOTER	0.130367	0.457725	0.376145	1.28582	4101	26	c("CD3EAP", "POLR1E", "CCNH")	0
GO_BODY_FLUID_SECRETION	0.248409	0.604294	0.363934	1.15914	8198	20	c("UMPS", "PPAT", "VAMP3", "NME1", "KCNN4", "APRT")	0
GO_POSITIVE_REGULATION_OF_CHROMOSOME_ORGANIZATION	0.437318	0.757621	-0.266751	-1.01582	34499	89	c("KAT2B", "XBP1", "RPS6KA5", "DAXX", "MAP2K7", "NEK7", "ANAPC10", "EP300", "TRIM28", "NIPBL", "SETDB1", "RNF40", "PRKD2", "MYB", "SIN3A", "HMBOX1", "MAPK1", "ATR", "OGT", "KDM1A", "SFPQ", "PAF1")	0
GO_RESPONSE_TO_VITAMIN	0.548692	0.821258	0.271592	0.938469	17150	27	c("INSR", "TYMS", "HMBS", "COL1A1")	0
GO_REGULATION_OF_ATPASE_ACTIVITY	0.991015	0.999624	-0.166083	-0.535477	70035	35	c("ADRB2", "AHSA2", "PLSCR1", "TOR1AIP2", "OXA1L", "DNAJC1", "CNN3", "VMA21", "TMEM64", "DNM2", "ATP1B1", "PPIF", "ATP1B3", "TOR1AIP1", "DNAJB1")	0
GO_NEGATIVE_REGULATION_OF_STRESS_ACTIVATED_PROTEIN_KINASE_SIGNALING_CASCADE	0.381327	0.721768	-0.35834	-1.06192	25946	24	c("DLG1", "DUSP10", "ITCH", "PTPN22", "PINK1", "TAOK3", "MYC", "AIDA", "DUSP3", "DNAJA1", "PER1")	0
GO_POSITIVE_REGULATION_OF_CYTOKINE_BIOSYNTHETIC_PROCESS	0.891474	0.979182	-0.242877	-0.680775	59496	19	c("IRF4", "THBS1", "CEBPG", "CARD11", "STAT5B", "LTB")	0
GO_REGULATION_OF_CYSTEINE_TYPE_ENDOPEPTIDASE_ACTIVITY	0.992155	0.999624	-0.162034	-0.635338	80307	109	c("CASP8", "S100A9", "RNF34", "NLE1", "THBS1", "CSNK2A1", "EP300", "SFN", "XIAP", "USP47", "RPS6KA3", "HERPUD1", "JAK2", "MKL1", "RPS6KA1", "MAP2K5", "PDCD2", "MYC", "TRAF2", "REST", "BID", "CASP9", "AIM2", "MAP3K5", "CASP2", "MICAL1", "BCL2L11", "BAD", "S100A8", "PRDX3", "PMAIP1", "BIRC2", "TBC1D10A", "DDX3X")	0
GO_REGULATION_OF_CELLULAR_RESPONSE_TO_STRESS	0.322151	0.676803	-0.239007	-1.05927	30296	378	c("TAOK2", "PTTG1IP", "MAP3K11", "ADRB2", "MTM1", "DUSP22", "MAP3K2", "HSPA1B", "USP19", "DLG1", "XBP1", "CRY1", "RAB3GAP2", "ARNTL", "DUSP10", "GCH1", "DAXX", "TERF2IP", "TBC1D14", "HSPA1A", "AMBRA1", "MAP2K7", "CREB3", "TMEM33", "MTMR3", "CREBBP", "ATP6V0A2", "EDEM2", "GRINA", "UBE2G2", "USP1", "EP300", "INPP5F", "VANGL2", "HSF1", "PIAS4", "ATXN3", "PRKCD", "DNM1L", "UIMC1", "ZKSCAN3", "SDF2", …	0
GO_POSITIVE_REGULATION_OF_EPITHELIAL_CELL_MIGRATION	0.00935671	0.110977	-0.511725	-1.62891	656	33	c("HDAC9", "MAPK14", "CLASP1", "THBS1", "PRKCE", "RHOB", "PRKD2", "CCR6", "ZC3H12A", "ETS1", "HDAC7", "CLASP2", "PTK2B", "ITGB1BP1", "SPARC", "HIF1A")	0
GO_MISMATCH_REPAIR	0.472417	0.778853	0.32296	0.982462	15996	17	c("LIG1", "MSH2", "RPA3", "POLD2")	0
GO_HOMOTYPIC_CELL_CELL_ADHESION	0.81729	0.954081	0.237215	0.766624	26811	21	c("STXBP1", "FIBP", "PLEK", "TLN1", "CSRP1", "CLIC1")	0
GO_ERROR_PRONE_TRANSLESION_SYNTHESIS	0.112645	0.427798	0.461983	1.3571	3908	15	c("RFC5", "RFC4", "UBA52", "RPA3", "UBC")	0
GO_POSITIVE_REGULATION_OF_IMMUNE_EFFECTOR_PROCESS	0.690659	0.90768	-0.245257	-0.870896	51681	58	c("CD40", "IL12A", "XBP1", "RABGEF1", "VAMP7", "PUM2", "PUM1", "STAT6", "MYB", "MSH6", "CD84", "VAMP2", "STAP1", "TRAF2")	0
GO_UROGENITAL_SYSTEM_DEVELOPMENT	0.671212	0.895256	-0.238325	-0.89001	52124	78	c("ITGA6", "SMAD5", "DLG1", "HES1", "TET2", "SOX4", "NLE1", "VANGL2", "SGPL1", "RRM2B", "NIPBL", "PECAM1", "WDR77", "SDC4", "TSC1", "MYC", "BAG6", "PRKX", "MTSS1", "ACAT1", "IFT140", "BCL2L11", "FEM1B", "SMAD7", "FKBP4", "PTCH1", "RARA", "BAX", "LRRK2", "NID1", "STAT1", "IFT20", "PTEN", "COL4A1", "TMED10", "C1GALT1")	0
GO_NEGATIVE_REGULATION_OF_CELL_ACTIVATION	0.278648	0.63569	-0.320573	-1.12423	20656	54	c("ADRB2", "DUSP22", "DLG1", "RABGEF1", "APOE", "BCR", "PIBF1", "NFKBID", "PRKCD", "ITCH", "TNFAIP3", "PTPN22", "CD84", "ZC3H12A", "TSPAN32", "TBC1D10C", "LAX1", "CYLD", "DUSP3", "SCGB1A1", "PAG1", "PKN1")	0
GO_CELLULAR_RESPONSE_TO_ALCOHOL	0.374983	0.716313	0.279443	1.04292	10869	37	c("RUVBL2", "AIFM1", "CCNA2", "OSBPL7", "H2AFZ", "HMBS")	0
GO_PEPTIDYL_TYROSINE_AUTOPHOSPHORYLATION	0.663711	0.890928	-0.303307	-0.860767	44465	20	c("ABL2", "MATK", "TEC", "JAK2", "IGF1R", "HCK", "BLK", "ABL1", "PTK2B")	0
GO_CELL_JUNCTION_ASSEMBLY	0.0470473	0.277691	-0.419163	-1.42145	3420	45	c("TAOK2", "ITGA6", "DLG1", "ACTN1", "PIP5K1A", "ARHGEF7", "HIPK1", "GNPAT", "VMP1", "HDAC7", "VASP", "PKN2", "HEG1", "MTDH", "PTK2B", "LAMB3", "SMAD7", "VCL")	0
GO_INTERACTION_WITH_SYMBIONT	0.052196	0.287846	-0.468835	-1.43978	3600	28	c("CASP8", "VAPB", "APOE", "TBC1D20", "DDB1", "EP300", "TARDBP", "ZC3H12A", "REST", "HDAC1")	0
GO_REGULATION_OF_POLYSACCHARIDE_METABOLIC_PROCESS	0.686755	0.903907	-0.301264	-0.844434	45833	19	c("PTGER4", "DYRK2", "PHKG2", "NFKB1")	0
GO_SMOOTHENED_SIGNALING_PATHWAY	0.630481	0.868824	-0.323759	-0.882535	41699	17	c("DYRK2", "HES1", "HSPB11", "HIPK1", "SUFU", "FKBP8")	0
GO_EYE_DEVELOPMENT	0.187042	0.540329	-0.319954	-1.18708	14460	75	c("DLG1", "CDK2", "BCAR3", "KDM2B", "TBC1D20", "SKI", "ARID1A", "AGTPBP1", "HIPK1", "RING1", "NIPBL", "FKBP8", "TGIF2", "TOPORS", "ZEB1", "HDAC1", "MAX", "RAB18", "CASP2", "CHD7", "IFT140", "GPD2", "HIF1A", "SMARCA4", "PKNOX1", "SKIL", "RARA", "KLF4", "BAX", "MAN2A1", "LPCAT1")	0
GO_DEVELOPMENTAL_PROCESS_INVOLVED_IN_REPRODUCTION	0.788996	0.947767	-0.206896	-0.854306	67470	166	c("MAPK14", "SMAD5", "CASP8", "ABHD2", "DLG1", "SMARCA2", "DIAPH2", "TBC1D20", "NCOA6", "FOXO3", "HES1", "TIAL1", "HSF1", "PATZ1", "ARID1A", "STRBP", "SGPL1", "TRIM28", "NIPBL", "HSD17B4", "RPS6KB1", "TFEB", "ZFP36L1", "WDR77", "NCOA1", "ICAM1", "AGFG1", "B4GALT1", "MAPK1", "PANK2", "FNDC3A", "CELF1", "ARNT", "RBPJ", "RNF2", "HEXB", "NCOA4", "STAT5B", "CASP2", "PLEKHA1", "CHD7", "PTK2B", "BCL2L11…	0
GO_PROTEIN_DEPHOSPHORYLATION	0.206351	0.56375	-0.303267	-1.16084	16349	92	c("DUSP16", "MTM1", "DUSP22", "DLG1", "DUSP10", "MTMR1", "PTPRA", "MTMR3", "PTPN4", "BTRC", "PPP3CB", "PPP4R1", "PTPN22", "CAMK2G", "PPP1R15B", "DUSP2", "SDHAF2", "PTPRJ", "DAPP1", "DUSP3", "PPP5C", "DUSP6", "PPP2CA", "SSH1", "CTDP1", "PPTC7", "PTPRE", "PTP4A2", "SBF1", "DUSP1")	0
GO_REGULATION_OF_CELLULAR_PROTEIN_CATABOLIC_PROCESS	0.462349	0.774818	0.199586	0.997939	5967	189	c("CENPF", "CDK1", "UBE2C", "FURIN", "USP5", "LCMT1", "CDC23", "PSMB2", "OSBPL7", "PSMD13", "PSMC1", "PSMB8", "ANAPC5", "SENP1", "PSMD2", "TRIB1", "UBA52", "PSME4", "SMARCC1", "PSME2", "PSMD6", "UBC", "PSMC4", "PSMA4", "AKT1", "PSMB9", "PSMB7", "GCLC", "ANAPC4", "UBE2E1", "RAD23B", "PSMA7", "VCP", "MSN", "BUB3", "PSMA2")	0
GO_REGULATION_OF_NEURON_DEATH	0.34271	0.696441	-0.274663	-1.06852	27545	103	c("MAP3K11", "APOE", "CPEB4", "PIK3CA", "KDM2B", "DAXX", "MAP2K4", "AMBRA1", "MAP2K7", "FOXO3", "NAE1", "IKBKB", "JAK2", "PINK1", "HDAC7", "SORL1", "ATF2", "TSC1", "TRAF2", "SRPK2", "EGLN2", "GSK3B", "PICALM", "CASP9", "PPP5C", "ATF4", "LGMN", "SOD2", "ABL1", "MAP3K5", "CASP2", "REL", "EIF2S1", "RASA1", "PTK2B", "BCL2L11", "BTBD10", "BAD", "GCLM", "PMAIP1", "AKT1S1", "HIF1A")	0
GO_RESPONSE_TO_GAMMA_RADIATION	0.914781	0.985021	-0.224176	-0.670754	62484	25	c("XRCC5", "POLB", "ATR", "MYC", "TLK2", "KDM1A")	0
GO_REGULATION_OF_CYCLIN_DEPENDENT_PROTEIN_KINASE_ACTIVITY	0.799758	0.947827	-0.231942	-0.799332	58706	49	c("KAT2B", "ANAPC10", "CNPPD1", "LATS1", "CCNT1", "CCNL1", "CDK5RAP3", "SFN", "HEXIM1", "TNFAIP3", "CCNL2", "PRKRIP1", "GADD45A", "HHEX", "CCNC", "CCNK", "PIM1", "CUL3", "GTF2H1", "CCND3")	0
GO_POSITIVE_REGULATION_OF_PROTEIN_IMPORT	0.408837	0.740075	-0.316852	-1.03882	29154	38	c("MAPK14", "XBP1", "RBPMS", "TMEM173", "EP300", "PPP3CB", "PRKCD", "TRIM28")	0
GO_MULTI_ORGANISM_METABOLIC_PROCESS	0.0309611	0.228518	0.279695	1.31761	555	122	c("NUP107", "FURIN", "NUP88", "NUP210", "UBA52", "MAP2K2", "RAE1", "MAP2K3", "NUP43", "EIF3D", "RPL14", "NUP214", "RPL31", "NUP62", "SSB", "RPL10", "RPS21", "RPLP2", "RPLP1", "NUP160", "NUP133", "RPL41", "RPL11", "RPL36A", "RPL21", "RPS29", "SEH1L", "EIF3A", "RPS2", "RPS27", "RPL7A", "RPL24", "TPR", "RPLP0", "RPL7", "RPL27A", "RPS19", "EIF3B", "RPL36", "RPL35", "RPS6", "RPL18", "EIF2AK4", "RPL5",…	0
GO_MONOVALENT_INORGANIC_CATION_HOMEOSTASIS	0.963828	0.998957	-0.192484	-0.616545	67839	34	c("NEDD4L", "SGK3", "ATP6V0A2", "TMEM165", "ATP6AP1", "ATP6V0B", "CAMK2D", "TCIRG1", "ATP6V1G1", "ATP6V1H", "ATP1B1", "ATP6V1D", "LRRK2", "ATP1B3")	0
GO_REGULATION_OF_BMP_SIGNALING_PATHWAY	0.0127537	0.138835	-0.568076	-1.63073	856	21	c("TRIM33", "HES1", "SKI", "LEMD3", "UBE2O", "XIAP", "FKBP8", "RBPJ", "ABL1", "FBXL15", "SMAD7")	0
GO_HEART_PROCESS	0.259361	0.615852	-0.406752	-1.16763	17427	21	c("SMAD5", "CXCR4", "NEDD4L", "PIK3CA")	0
GO_MUSCLE_SYSTEM_PROCESS	0.188342	0.540329	-0.325879	-1.19015	14397	68	c("SMAD5", "ADRB2", "PXN", "CXCR4", "DLG1", "NEDD4L", "PIK3CA", "CAMTA2", "PIK3C2A", "INPP5F", "IKBKB", "RPS6KB1", "CALD1", "GPD1L", "COL4A3BP", "PABPN1", "HSBP1")	0
GO_MESENCHYME_DEVELOPMENT	0.970022	0.998957	-0.189251	-0.602422	68111	33	c("HES1", "TRIM28", "ZFP36L1", "MAPK1", "GSK3B", "RBPJ", "SEMA4B", "SEMA4D", "HIF1A", "CORO1C", "STAT1", "MDM2")	0
GO_TRANSCRIPTION_FROM_RNA_POLYMERASE_III_PROMOTER	0.953442	0.998957	-0.20747	-0.614825	64875	24	c("GTF3C6", "SNAPC5", "BRF1", "POLR3GL", "POLR3F", "GTF3C1", "POLR3C", "POLR1C", "IVNS1ABP", "POLR2E", "POLR3B", "POLR2H")	0
GO_POSITIVE_REGULATION_OF_PROTEOLYSIS	0.0963041	0.398501	0.227896	1.16053	1096	217	c("CDK1", "UBE2C", "FURIN", "USP5", "CDC23", "AIFM1", "MMP14", "RPS27L", "TRADD", "PSMB2", "OSBPL7", "PSMD13", "PSMC1", "PSMB8", "HMGB1", "ANAPC5", "SENP1", "PSMD2", "TRIB1", "UBA52", "PSME4", "APAF1", "STAT3", "PSME2", "PSMD6", "SIRT1", "UBC", "PSMC4", "PSMA4", "PRELID1", "ANP32B", "AKT1", "PSMB9", "PSMB7", "GCLC", "PYCARD", "ANAPC4", "UBE2E1", "MTCH1", "LCK", "PSMA7", "FIS1", "VCP", "BUB3", "PS…	0
GO_REGULATION_OF_CILIUM_ASSEMBLY	0.0816191	0.368522	-0.479526	-1.39236	5510	22	c("TBC1D5", "TBC1D14", "TBC1D20", "TBC1D17", "ATG3", "USP6NL", "SEPT7", "TBC1D10C", "CYLD", "IFT140", "ATG5", "MAP4", "TBC1D10A", "TBC1D10B")	0
GO_REGULATION_OF_PROTEIN_KINASE_B_SIGNALING	0.366394	0.713396	-0.316653	-1.06505	26527	43	c("MTM1", "DLG1", "OSBPL8", "LMBRD1", "RAPGEF1", "THBS1", "INPP5F", "CCR7", "PINK1", "PTPRJ", "HAX1", "MTDH", "PLEKHA1", "ITGB1BP1", "RNF41", "MTOR", "SLC9A3R1", "KLF4", "ARFGEF1", "BANK1", "PTEN", "DAG1")	0
GO_REGULATION_OF_DNA_TEMPLATED_TRANSCRIPTION_IN_RESPONSE_TO_STRESS	0.360017	0.709392	-0.313547	-1.06828	26277	46	c("RGS14", "XBP1", "ATF6B", "CREBBP", "UBE2D1", "EP300", "RPS6KA3", "SIN3A", "VHL", "HIF1AN", "RPS6KA1", "ARNT", "EGLN2", "RBPJ", "TMBIM6", "ATF4")	0
GO_ENDODERM_FORMATION	0.942153	0.996068	-0.224458	-0.61185	62313	17	c("DUSP2", "HSBP1", "PAF1", "ITGAV", "LAMB3", "DUSP1", "ITGA4")	0
GO_ESTABLISHMENT_OF_ENDOTHELIAL_BARRIER	0.237718	0.597176	-0.45471	-1.19889	15522	15	c("RAPGEF1", "MYADM", "ICAM1", "RAP1B", "PPP1R16B")	0
GO_REGULATION_OF_MAP_KINASE_ACTIVITY	0.0110046	0.126462	-0.360743	-1.45065	913	133	c("MAPK14", "TAOK2", "DUSP16", "CD40", "MAP3K11", "DUSP22", "MAP3K2", "RGS14", "CXCR4", "APOE", "DUSP10", "DAXX", "MAP2K7", "RAPGEF1", "TSG101", "THBS1", "VANGL2", "PRKCD", "CDK5RAP3", "FGD2", "IRAK2", "MAP3K14", "MAP4K2", "PTPN22", "HMGCR", "DVL2", "JAK2", "IGF1R", "TRIB2", "MAP2K5", "TAOK3", "MAPK1", "DUSP2", "SORL1", "TRAF2", "AIDA", "GADD45A", "GSK3B", "PTPRJ", "CRK", "LAX1", "DUSP3", "DUSP6"…	0
GO_VACUOLE_FUSION	0.821868	0.955453	-0.279674	-0.737388	53667	15	c("VAMP7", "TSG101")	0
GO_LYTIC_VACUOLE_ORGANIZATION	0.12486	0.449366	-0.444287	-1.31662	8495	24	c("HPS1", "ABCA1", "LYST", "ZKSCAN3", "VPS18", "TFEB", "TMEM165", "HOOK3", "HEXB", "TPP1", "RAB14")	0
GO_REGULATION_OF_CHEMOTAXIS	0.0824652	0.370369	-0.405412	-1.35015	5936	41	c("IL12A", "CXCR4", "CREB3", "ST6GAL1", "SWAP70", "THBS1", "CCR7", "PRKD2", "S1PR1", "CCR6", "ADAM10", "STAP1", "CAMK1D", "CORO1B", "IL16", "SEMA4B", "PTK2B", "SEMA4D")	0
GO_MEIOTIC_CELL_CYCLE_PROCESS	0.0359865	0.245822	0.370644	1.44497	981	45	c("NCAPD2", "MKI67", "TOP2A", "FANCA", "TUBG1", "TUBGCP2", "PSMD13", "MSH2", "NCAPD3", "SUN1", "CKS2", "SMC2", "SMC3")	0
GO_NEGATIVE_REGULATION_OF_ACTIN_FILAMENT_POLYMERIZATION	0.404364	0.736935	-0.378381	-1.04641	26854	18	c("PRKCD", "MYADM", "EPS8", "CAPZA1", "TWF2")	0
GO_DEVELOPMENTAL_CELL_GROWTH	0.350334	0.70362	-0.383905	-1.0895	23470	20	c("ALCAM", "APP", "PPP3CB", "ULK2", "USP9X", "ABL1", "CAMK2D", "VCL")	0
GO_SPINDLE_ASSEMBLY	0.121192	0.445867	0.338286	1.26926	3476	38	c("KIF23", "BIRC5", "RACGAP1", "HAUS7", "TUBGCP2", "HDAC3", "HAUS6", "AURKB", "HAUS1", "HAUS4")	0
GO_SPHINGOLIPID_BIOSYNTHETIC_PROCESS	0.330718	0.683216	-0.368106	-1.1014	22589	25	c("VAPB", "AGK", "SGPL1", "SAMD8", "COL4A3BP", "CERS4", "ST3GAL1", "B4GALNT1", "SGMS1", "CSNK1G2")	0
GO_REGULATION_OF_PHOSPHOPROTEIN_PHOSPHATASE_ACTIVITY	0.58708	0.842624	-0.291303	-0.920952	41094	32	c("PPP2R5E", "IKBKB", "ENSA", "JAK2", "PPP6R3", "VRK3", "TSC1", "PPP2R5C", "ANKLE2")	0
GO_REGULATION_OF_MULTI_ORGANISM_PROCESS	0.444901	0.763309	-0.240418	-1.01245	38987	200	c("CHST3", "VAPB", "CD93", "PEX13", "SMURF2", "APOE", "TRIM5", "TBC1D20", "CREB3", "TNIP1", "ADAR", "TMEM173", "CD180", "RNF216", "PUM2", "NFKBIL1", "RSF1", "TSG101", "VPS4A", "DDB1", "CCNT1", "EP300", "PUM1", "AP1M1", "TRIM28", "PLSCR1", "ITCH", "AP2B1", "GMIP", "TARDBP", "TNFAIP3", "TRAF3", "SIN3A", "RBM18", "ZC3H12A", "TSPAN32", "HCK", "B4GALT1", "TAP2", "RAD23A", "OSBP", "RFWD3", "SRPK2", "PK…	0
GO_POSITIVE_REGULATION_OF_CELL_CYCLE_ARREST	0.608426	0.857448	-0.267064	-0.913677	44551	47	c("CDK2", "SOX4", "EP300", "CNOT7", "CNOT3", "SFN", "CRLF3", "CNOT6", "CNOT6L", "PPP2R5C", "GADD45A", "UHRF2", "PLK2", "CNOT2", "CASP2", "CNOT8")	0
GO_CONNECTIVE_TISSUE_DEVELOPMENT	0.460762	0.773471	-0.29971	-1.00328	33290	42	c("MAPK14", "SMAD5", "XBP1", "PIK3CA", "TBL1XR1", "NFIB", "MGP", "NAMPT")	0
GO_CYTOPLASMIC_PATTERN_RECOGNITION_RECEPTOR_SIGNALING_PATHWAY	0.261221	0.617271	-0.406144	-1.16589	17552	21	c("CASP8", "IRF3", "IRAK2", "ITCH", "IKBKB", "TNFAIP3", "CYLD", "LSM14A", "DDX58", "NFKBIA", "TAB2")	0
GO_REGULATION_OF_STEROID_BIOSYNTHETIC_PROCESS	0.896577	0.979182	0.230387	0.676773	31112	15	c("SOD1", "INSIG1", "INSIG2", "SIRT1", "TSPO", "ATP1A1")	0
GO_NUCLEAR_ENVELOPE_ORGANIZATION	0.311772	0.668111	0.263194	1.07609	7952	56	c("CDK1", "NUP107", "VRK1", "NUP88", "SUN1", "NUP210", "BANF1", "RAE1", "NEK9", "NUP43")	0
GO_REGULATION_OF_GLIAL_CELL_DIFFERENTIATION	0.388426	0.728567	-0.36025	-1.05684	26318	23	c("CXCR4", "IL6ST", "DUSP10", "HES1", "DICER1")	0
GO_CELLULAR_RESPONSE_TO_ENDOGENOUS_STIMULUS	0.622705	0.867268	-0.214882	-0.949775	58296	362	c("HDAC9", "KAT2B", "SMAD5", "PXN", "DUSP22", "ABHD2", "PTGER4", "PMEPA1", "XBP1", "CDK2", "SMURF2", "CPEB4", "PIAS2", "UBR2", "ITPR2", "PIK3CA", "SHOC2", "DAXX", "NR2C2", "PTPRA", "NCOA6", "RHOQ", "LATS1", "UBE2D1", "RAPGEF1", "ATP6V0A2", "PIK3C2A", "SKI", "AHCYL1", "TIAL1", "PRKCE", "APP", "CBL", "EP300", "ARID1A", "NLK", "PRKCD", "MED13", "AKAP9", "AP3S1", "RPS6KB1", "NCOA3", "KLF10", "NFKB1",…	0
GO_POSITIVE_REGULATION_OF_HISTONE_METHYLATION	0.670104	0.894974	0.273256	0.858809	22288	19	c("HIST1H1B", "SIRT1", "RNF20", "DNMT1", "RTF1", "CTR9", "MTF2", "EED")	0
GO_RNA_POLYADENYLATION	0.677993	0.898115	-0.286376	-0.85686	46310	25	c("AHCYL1", "APP", "CPSF6", "GRSF1", "CSTF3", "CLP1", "PAF1")	0
GO_ASPARTATE_FAMILY_AMINO_ACID_METABOLIC_PROCESS	0.864788	0.970456	-0.238844	-0.721277	59269	26	c("AHCYL1", "ADSSL1", "APIP")	0
GO_POSITIVE_REGULATION_OF_MUSCLE_TISSUE_DEVELOPMENT	0.153599	0.491594	-0.466296	-1.28954	10200	18	c("MAPK14", "ADRB2", "MTM1", "ARNTL")	0
GO_MRNA_METABOLIC_PROCESS	1	1	-0.128667	-0.577343	95674	466	c("XAB2", "RBPMS", "SUGP2", "ZFP36L2", "PAN2", "PDE12", "PRMT7", "USP4", "PNRC2", "RBM10", "SMG5", "LUC7L", "SLU7", "SCNM1", "ADAR", "PTBP2", "WTAP", "LUC7L3", "METTL3", "AHCYL1", "DDX23", "PARN", "APP", "PDCD7", "SRSF10", "RBM15B", "CNOT7", "PRPF4B", "UHMK1", "CNOT3", "TGS1", "SUGP1", "CPSF6", "ZFP36", "ELAVL1", "EIF4A2", "ZFP36L1", "TARDBP", "UPF1", "HNRNPH3", "SRSF7", "WDR77", "PRPF18", "UPF3B…	0
GO_PROTEIN_TRANSMEMBRANE_TRANSPORT	0.200171	0.554508	0.317568	1.17853	5843	36	c("PEX3", "AKT2", "SEC61G", "TIMM17A", "TIMM50", "PEX14", "TOMM40", "SAMM50", "TIMM44", "TOMM70A", "TOMM7", "NDUFA13", "HSPA4", "TOMM20", "PEX6", "RAB8B", "TIMM17B")	0
GO_INTRINSIC_APOPTOTIC_SIGNALING_PATHWAY_BY_P53_CLASS_MEDIATOR	0.788662	0.947767	0.2304	0.803403	24457	28	c("RPS27L", "NUPR1", "MSH2", "PGAP2", "SIRT1", "PYCARD", "TMEM109", "MYBBP1A")	0
GO_RESPONSE_TO_RETINOIC_ACID	0.397111	0.73349	-0.333643	-1.0473	27678	31	c("GDAP2", "ABCA1", "ABL2", "EP300", "NCOA1", "TWF2", "SETX", "OGT", "CLK2", "RNF2", "PTK2B", "DUSP1", "PTCH1", "RARA", "KLF4")	0
GO_ODONTOGENESIS_OF_DENTIN_CONTAINING_TOOTH	0.164998	0.511517	-0.468681	-1.27758	10912	17	c("ITGA6", "NFIC", "ROGDI", "STIM1")	0
GO_REGULATION_OF_TRANSLATIONAL_INITIATION	0.989629	0.999624	-0.165333	-0.600686	75288	66	c("MKNK1", "RPS6KB2", "PAIP2B", "METTL3", "UHMK1", "RPS6KB1", "EIF4A2")	0
GO_MYELOID_CELL_ACTIVATION_INVOLVED_IN_IMMUNE_RESPONSE	0.136617	0.467459	0.382281	1.28046	4365	24	c("MILR1", "NR4A3", "SBNO2", "HMGB1", "FCER1G", "CPLX2", "PYCARD")	0
GO_POSITIVE_REGULATION_OF_SYNAPTIC_TRANSMISSION	0.0824467	0.370369	-0.467426	-1.38519	5609	24	c("PTGER4", "RGS14", "PRKCE", "TOR1A", "VAMP2", "PINK1", "MAPK1", "ITPR3", "GSK3B", "PLK2")	0
GO_CELL_RECOGNITION	0.186926	0.540329	-0.397517	-1.22968	12935	29	c("CXCR4", "DLG1", "CD200", "APP", "PECAM1", "CCR7", "B4GALT1", "IGKC", "HVCN1", "IGLC2")	0
GO_PROTEIN_K63_LINKED_UBIQUITINATION	0.81434	0.952594	-0.25097	-0.764327	55980	27	c("TRIM5", "WWP2", "UBE2O", "ITCH", "BFAR", "UBE2F", "TRIM56", "TRAF2")	0
GO_NEGATIVE_REGULATION_OF_PHOSPHORYLATION	0.0380154	0.252084	-0.312689	-1.31078	3312	191	c("DUSP16", "KAT2B", "DUSP22", "PMEPA1", "SNX25", "RGS14", "DLG1", "RABGEF1", "SOCS4", "APOE", "DUSP10", "PIBF1", "GNAQ", "TNIP1", "ANAPC10", "ADAR", "LATS1", "RAPGEF1", "PIK3IP1", "PRPSAP1", "INPP5F", "PRKCD", "MYADM", "CDK5RAP3", "SFN", "ITCH", "HEXIM1", "SOCS7", "TARDBP", "TNFAIP3", "CBFA2T3", "GPD1L", "PTPN22", "SH3BP5", "HMGCR", "IGF1R", "PPP1R15B", "ZC3H12A", "TRIB2", "PINK1", "TBC1D10C", "…	0
GO_NEGATIVE_REGULATION_OF_NUCLEAR_DIVISION	0.334529	0.688701	0.363062	1.087	11474	16	c("CENPF", "MSH2")	0
GO_REGULATION_OF_GENERATION_OF_PRECURSOR_METABOLITES_AND_ENERGY	0.482035	0.786558	0.263649	0.978431	14072	36	c("INSR", "ECD", "AKT2", "HMGB1", "STAT3", "PRKAG1", "PRELID1", "AKT1")	0
GO_LIPID_CATABOLIC_PROCESS	0.047536	0.278211	-0.384243	-1.38828	3599	64	c("HSD17B11", "ACADVL", "ABHD2", "DDHD2", "PEX13", "APOE", "PLA2G16", "TBL1XR1", "NUDT19", "INPP5F", "SGPL1", "PNPLA8", "HSD17B4", "ACOT8", "PNPLA2", "GPCPD1", "DDHD1", "AKR1B10")	0
GO_POSITIVE_REGULATION_OF_LIPID_METABOLIC_PROCESS	0.178585	0.530376	-0.375669	-1.22444	12681	37	c("ADRB2", "XBP1", "APOE", "AMBRA1", "LDLRAP1", "PRKCE", "PRKCD", "VAV2", "PNPLA2", "CCR7", "NSMAF", "NR1H2", "CPT1A", "MID1IP1")	0
GO_RESPIRATORY_SYSTEM_DEVELOPMENT	0.545738	0.820857	-0.266964	-0.953436	40931	60	c("STK40", "RC3H2", "HES1", "SKI", "HSPB11", "EP300", "VANGL2", "LTA4H", "NFIB", "CIC", "MAPK1", "PHF14", "BAG6", "HHEX", "RBPJ", "HEG1", "TMBIM6")	0
GO_ION_HOMEOSTASIS	0.0141206	0.147647	-0.344794	-1.41201	1195	155	c("CD40", "SLC30A7", "CXCR4", "XBP1", "VAPB", "NEDD4L", "APOE", "ABCA1", "ITPR2", "SGK3", "RAP1GDS1", "S100A9", "FBXL5", "ATP6V0A2", "SWAP70", "GRINA", "ABL2", "MCU", "ATP2C1", "PRKCE", "APP", "ITPR1", "XIAP", "CCR7", "GPCPD1", "GTF2I", "S1PR1", "HERPUD1", "XPR1", "CCR6", "JAK2", "STIM2", "SLC30A5", "TMEM165", "SLC25A28", "ITPR3", "MYC", "ANXA7", "PRKCB", "COMMD1", "SLC39A7", "PICALM", "ATP6AP1",…	0
GO_NEUROEPITHELIAL_CELL_DIFFERENTIATION	0.712131	0.919177	-0.306873	-0.822764	46786	16	c("HES1", "SOX4", "SCRIB", "RBPJ")	0
GO_NUCLEOSIDE_MONOPHOSPHATE_METABOLIC_PROCESS	0.000502765	0.00998827	0.344642	1.66733	7	146	c("TK1", "GALK1", "TYMS", "UMPS", "PAICS", "PMPCB", "PPAT", "STOML2", "NDUFV2", "NDUFB8", "GAPDH", "COX6B1", "NDUFA10", "MSH2", "DUT", "PGK1", "NDUFB9", "ATP5G1", "NDUFB2", "NDUFV3", "NDUFS5", "DCK", "ATP5G3", "NDUFS7", "NDUFA1", "UQCR10", "NDUFC2", "NDUFA9", "NDUFA12", "CYC1", "APRT", "COX6A1", "ATP5J2", "NDUFS4", "NDUFA8", "LDHA", "NDUFB11", "OLA1", "VCP", "ATP5B", "COX6C", "NDUFA4", "NDUFA13",…	0
GO_REGULATION_OF_GLUCOSE_TRANSPORT	0.212508	0.571159	0.299585	1.15537	5864	43	c("NR4A3", "NUP107", "INSR", "AKT2", "NUP88", "NUP210", "RAE1", "NUP43", "ARPP19", "AKT1")	0
GO_NEGATIVE_REGULATION_OF_TRANSFORMING_GROWTH_FACTOR_BETA_RECEPTOR_SIGNALING_PATHWAY	0.316524	0.673883	-0.361729	-1.11086	21836	28	c("PMEPA1", "SNX25", "SMURF2", "SKI", "LEMD3")	0
GO_ADHERENS_JUNCTION_ORGANIZATION	0.0940802	0.394558	-0.484249	-1.37427	6302	20	c("TAOK2", "ACTN1", "PIP5K1A", "ARHGEF7", "HIPK1")	0
GO_MYD88_INDEPENDENT_TOLL_LIKE_RECEPTOR_SIGNALING_PATHWAY	0.158102	0.499691	-0.464058	-1.28334	10499	18	c("CASP8", "UBE2D1", "PRKCE", "IRF3", "IKBKB", "TRAF3")	0
GO_NEGATIVE_REGULATION_OF_SIGNAL_TRANSDUCTION_BY_P53_CLASS_MEDIATOR	0.161857	0.50772	-0.478981	-1.28421	10633	16	c("PTTG1IP", "RNF34", "RRM2B", "KDM1A", "SENP2", "RRN3", "TRIAP1", "DYRK1A", "BCL2L12", "MDM2", "ING2")	0
GO_POSITIVE_REGULATION_OF_ERK1_AND_ERK2_CASCADE	0.97747	0.999624	-0.183373	-0.583711	68634	33	c("CCR7", "PRKD2", "PTPN22", "HMGCR", "ICAM1", "ATP6AP1", "ABL1", "PTK2B", "CAMK2D")	0
GO_MEMBRANE_ORGANIZATION	0.84302	0.960889	-0.193845	-0.869284	80601	460	c("TAOK2", "FCHO2", "ATP11C", "WASL", "MBP", "CHMP1B", "CASP8", "CXCR4", "SPAST", "DLG1", "VAPB", "RABGEF1", "OSBPL8", "VAMP7", "RAB3GAP2", "APOE", "ABCA1", "TRAM2", "PEX19", "TBC1D20", "PIP5K1A", "HSPA1A", "AP3D1", "USO1", "CCDC88A", "PARP11", "EPS15", "PPP1R13B", "PIK3C2A", "ALKBH7", "RALA", "EFR3A", "TSG101", "VPS4A", "THBS1", "BMF", "ANXA2", "PRKCD", "DNM1L", "MYADM", "PLSCR1", "SFN", "ATG4D"…	0
GO_PURINE_NUCLEOSIDE_MONOPHOSPHATE_BIOSYNTHETIC_PROCESS	0.103576	0.411544	0.353174	1.30248	3037	35	c("PAICS", "PPAT", "STOML2", "ATP5G1", "ATP5G3", "APRT", "ATP5J2", "ATP5B", "ATP5E", "ATIC", "ATP5H", "ALDOA", "IMPDH2", "CHCHD10", "ATP5J", "ATP5C1", "AK2", "ATP5G2")	0
GO_POSITIVE_REGULATION_OF_PEPTIDE_SECRETION	0.0522062	0.287846	-0.484999	-1.45116	3565	25	c("PTGER4", "S100A9", "NCOA6", "SOX4", "MCU", "PRKCE", "ARHGEF7", "PPP3CB", "PSMD9", "TARDBP", "JAK2")	0
GO_ORGANONITROGEN_COMPOUND_BIOSYNTHETIC_PROCESS	0.000268456	0.00598131	0.258415	1.42378	0	498	c("TK1", "MARS2", "MRPL39", "MRPS11", "FURIN", "MTHFD2", "MRPL27", "TARS2", "GSTZ1", "EIF2D", "TYMS", "ALAS1", "UMPS", "PSAT1", "PAICS", "MRPL54", "RPS27L", "DHFR", "MRPS18C", "SLC35D1", "MRPL42", "PPAT", "DDX3Y", "TRNAU1AP", "MRPS15", "MRPL28", "PSTK", "STOML2", "CTPS", "AIMP2", "MRPS21", "PSPH", "MRPL12", "MRPL11", "PPA1", "DUT", "MRPL18", "OAT", "HMBS", "MTHFD1L", "MRPL44", "PCBD2", "ATP5G1", …	0
[truncated: 19,175 more rows]

## Sheet: Cluster 0
pathway	pval	padj	ES	NES	nMoreExtreme	size	leadingEdge	cluster
[truncated: 165 more rows]

## Sheet: Cluster 1
pathway	pval	padj	ES	NES	nMoreExtreme	size	leadingEdge	cluster
[truncated: 17 more rows]

## Sheet: Cluster 2
pathway	pval	padj	ES	NES	nMoreExtreme	size	leadingEdge	cluster
[truncated: 155 more rows]

## Sheet: Cluster 3
pathway	pval	padj	ES	NES	nMoreExtreme	size	leadingEdge	cluster
[truncated: 77 more rows]

## Sheet: Cluster 4
pathway	pval	padj	ES	NES	nMoreExtreme	size	leadingEdge	cluster
[truncated: 62 more rows]

[truncated: 4 more sheets: Cluster 5, Cluster 6, Cluster 7, Cluster 8]
