# Supplementary material for: Single cell transcriptomic analysis of murine lung development on hyperoxia-induced damage
Source: Nat Commun. 2021 Mar 10;12:1565. doi: 10.1038/s41467-021-21865-2 (PMC7946947; doi:10.1038/s41467-021-21865-2)
Supplement: Supplementary file 21 — Supplementary Data 18 [file 41467_2021_21865_MOESM21_ESM.xlsx]

## Sheet: mesothelial_subset_markers
Supplementary Data 18. Mesothelial subset markers
	p_val	avg_logFC	pct.1	pct.2	p_val_adj	cluster	gene
Msln	0	3.88269	0.991	0.059	0	0	Msln
C3	0	3.70123	0.996	0.14	0	0	C3
Igfbp5	0	3.15798	0.977	0.134	0	0	Igfbp5
Igfbp6	0	2.85315	0.974	0.075	0	0	Igfbp6
Upk3b	0	2.83509	0.974	0.007	0	0	Upk3b
Sfrp2	0	2.82933	0.972	0.026	0	0	Sfrp2
Rarres2	0	2.61031	0.983	0.327	0	0	Rarres2
Slurp1	0	2.49659	0.608	0.005	0	0	Slurp1
Gpc3	0	2.33516	0.993	0.298	0	0	Gpc3
Clu	0	2.31169	0.974	0.103	0	0	Clu
Gpm6a	0	2.23177	0.961	0.011	0	0	Gpm6a
Aebp1	0	2.19337	0.977	0.179	0	0	Aebp1
C4b	0	2.15469	0.853	0.036	0	0	C4b
Fxyd3	0	2.08064	0.851	0.045	0	0	Fxyd3
Crip1	0	2.06115	0.993	0.603	0	0	Crip1
Upk1b	0	2.05011	0.962	0.069	0	0	Upk1b
C2	0	2.02798	0.939	0.028	0	0	C2
Rspo1	0	2.0173	0.943	0.013	0	0	Rspo1
Timp2	0	1.97083	0.991	0.478	0	0	Timp2
Sbsn	0	1.96257	0.914	0.042	0	0	Sbsn
Podn	0	1.90935	0.929	0.04	0	0	Podn
Sulf1	0	1.85498	0.931	0.08	0	0	Sulf1
Efemp1	0	1.84672	0.918	0.055	0	0	Efemp1
Gas6	0	1.82401	0.972	0.35	0	0	Gas6
Hspb1	0	1.81809	0.969	0.313	0	0	Hspb1
Aldh1a2	0	1.80106	0.902	0.018	0	0	Aldh1a2
Dcn	0	1.75786	0.968	0.093	0	0	Dcn
Lbp	0	1.69795	0.864	0.097	0	0	Lbp
Gm20186	0	1.65301	0.83	0.06	0	0	Gm20186
Cpe	0	1.64714	0.9	0.041	0	0	Cpe
Syne2	0	1.63835	0.926	0.242	0	0	Syne2
Rnase4	0	1.60731	0.968	0.317	0	0	Rnase4
Bcam	0	1.60182	0.941	0.223	0	0	Bcam
Serping1	0	1.56896	0.976	0.269	0	0	Serping1
Lrrn4	0	1.56406	0.857	0.001	0	0	Lrrn4
Aqp1	0	1.55032	0.968	0.184	0	0	Aqp1
Nkain4	0	1.54272	0.894	0.126	0	0	Nkain4
Sparc	0	1.53883	1	0.742	0	0	Sparc
Bsg	0	1.51971	0.991	0.658	0	0	Bsg
Ccdc80	0	1.51332	0.906	0.171	0	0	Ccdc80
Krt19	0	1.51123	0.876	0.134	0	0	Krt19
Fras1	0	1.50395	0.878	0.049	0	0	Fras1
Bicc1	0	1.49625	0.929	0.214	0	0	Bicc1
Slc9a3r1	0	1.48561	0.904	0.142	0	0	Slc9a3r1
Col14a1	0	1.47406	0.921	0.116	0	0	Col14a1
Dctn6	0	1.4593	0.914	0.245	0	0	Dctn6
Muc16	0	1.45329	0.813	0.001	0	0	Muc16
Mpp6	0	1.45319	0.9	0.197	0	0	Mpp6
Cldn15	0	1.42906	0.848	0.009	0	0	Cldn15
Dmkn	0	1.39162	0.513	0.023	0	0	Dmkn
Mfap2	0	1.39006	0.946	0.382	0	0	Mfap2
Ltbp1	0	1.36719	0.861	0.114	0	0	Ltbp1
Timp1	0	1.36623	0.851	0.106	0	0	Timp1
Ezr	0	1.35719	0.962	0.388	0	0	Ezr
Rbm28	0	1.35418	0.89	0.224	0	0	Rbm28
Gas1	0	1.34215	0.857	0.133	0	0	Gas1
Smim1	0	1.32472	0.865	0.14	0	0	Smim1
Ptgis	0	1.3207	0.865	0.105	0	0	Ptgis
Pcolce	0	1.31342	0.896	0.228	0	0	Pcolce
Wt1	0	1.31054	0.808	0.002	0	0	Wt1
Selenom	0	1.30978	0.91	0.251	0	0	Selenom
Pkhd1l1	0	1.30904	0.802	0.003	0	0	Pkhd1l1
Cxadr	0	1.30557	0.864	0.1	0	0	Cxadr
C1s1	0	1.30078	0.876	0.085	0	0	C1s1
Cav1	0	1.29271	0.952	0.308	0	0	Cav1
Krt7	0	1.27408	0.871	0.117	0	0	Krt7
Meg3	0	1.27031	0.914	0.299	0	0	Meg3
AU021092	0	1.25504	0.657	0.088	0	0	AU021092
Ndn	0	1.25214	0.888	0.197	0	0	Ndn
Col4a4	0	1.24758	0.892	0.079	0	0	Col4a4
Abi3bp	0	1.23898	0.848	0.178	0	0	Abi3bp
H19	0	1.21777	0.427	0.04	0	0	H19
Slc39a8	0	1.21724	0.763	0.112	0	0	Slc39a8
Col3a1	0	1.21059	0.992	0.517	0	0	Col3a1
Ptn	0	1.20627	0.797	0.048	0	0	Ptn
Angptl7	0	1.20539	0.335	0.002	0	0	Angptl7
Tmem151a	0	1.19443	0.799	0.015	0	0	Tmem151a
Aprt	0	1.18758	0.96	0.498	0	0	Aprt
Gsta3	0	1.17258	0.676	0.055	0	0	Gsta3
Rcn3	0	1.16958	0.921	0.272	0	0	Rcn3
Spint2	0	1.12744	0.908	0.208	0	0	Spint2
Ppfibp2	0	1.11209	0.793	0.109	0	0	Ppfibp2
Plce1	0	1.1093	0.789	0.035	0	0	Plce1
P3h4	0	1.10672	0.84	0.144	0	0	P3h4
Tmem108	0	1.10344	0.732	0.028	0	0	Tmem108
Ahnak2	0	1.10117	0.746	0.07	0	0	Ahnak2
Cd2ap	0	1.09724	0.927	0.386	0	0	Cd2ap
Chrm2	0	1.09678	0.712	0.019	0	0	Chrm2
Lgals2	0	1.0861	0.63	0.001	0	0	Lgals2
Cfh	0	1.07823	0.794	0.153	0	0	Cfh
Ildr2	0	1.06793	0.75	0.009	0	0	Ildr2
C1ra	0	1.06731	0.777	0.068	0	0	C1ra
Cavin3	0	1.06062	0.898	0.293	0	0	Cavin3
Net1	0	1.0444	0.867	0.245	0	0	Net1
Tm4sf1	0	1.04294	0.926	0.244	0	0	Tm4sf1
Nbl1	0	1.03272	0.838	0.162	0	0	Nbl1
Crim1	0	1.03031	0.828	0.179	0	0	Crim1
Lrpap1	0	1.0004	0.904	0.393	0	0	Lrpap1
S100a6	1.06683e-215	1.11131	0.957	0.542	2.3577e-211	0	S100a6
Zeb2	1.09804e-93	-1.41248	0.245	0.542	2.42667e-89	0	Zeb2
Nrp1	1.31611e-92	-1.15392	0.083	0.451	2.90861e-88	0	Nrp1
Btg1	5.80324e-92	-1.48682	0.499	0.673	1.28252e-87	0	Btg1
Marcks	2.59709e-79	-1.26923	0.353	0.572	5.73956e-75	0	Marcks
Msn	5.48043e-72	-1.03167	0.44	0.602	1.21117e-67	0	Msn
Phlda1	3.62611e-66	-1.07164	0.219	0.477	8.0137e-62	0	Phlda1
Serpine2	3.26572e-62	-1.2914	0.109	0.386	7.21724e-58	0	Serpine2
2004-09-01	2.88743e-60	-1.16952	0.082	0.354	6.38122e-56	0	2004-09-01
Prex2	7.22601e-60	-1.0403	0.052	0.328	1.59695e-55	0	Prex2
Lcp1	1.44339e-59	-1.15301	0.078	0.352	3.1899e-55	0	Lcp1
Gmfg	4.84394e-59	-1.05127	0.036	0.308	1.07051e-54	0	Gmfg
Sh3bgrl3	4.72673e-56	-1.03125	0.645	0.675	1.04461e-51	0	Sh3bgrl3
Sftpc	1.63733e-55	-2.73278	0.969	0.947	3.61851e-51	0	Sftpc
Rgs2	3.20873e-55	-1.19623	0.11	0.363	7.0913e-51	0	Rgs2
Srgn	1.07746e-54	-2.05569	0.197	0.422	2.38118e-50	0	Srgn
Tcf4	1.61107e-49	-1.11245	0.433	0.545	3.56047e-45	0	Tcf4
Fn1	3.38867e-48	-1.89817	0.322	0.484	7.48897e-44	0	Fn1
Cotl1	7.64285e-45	-1.00302	0.1	0.321	1.68907e-40	0	Cotl1
Fxyd5	4.54926e-43	-1.31439	0.132	0.339	1.00539e-38	0	Fxyd5
G0s2	3.63705e-42	-1.62731	0.116	0.329	8.03789e-38	0	G0s2
Cd52	1.5085e-41	-1.68994	0.071	0.281	3.33379e-37	0	Cd52
Cd44	4.87643e-40	-1.10634	0.276	0.439	1.07769e-35	0	Cd44
Coro1a	4.89964e-38	-1.45996	0.098	0.292	1.08282e-33	0	Coro1a
Ptprc	8.41488e-38	-1.16448	0.075	0.271	1.85969e-33	0	Ptprc
Laptm5	7.97782e-37	-1.17479	0.061	0.252	1.7631e-32	0	Laptm5
Ppp1r14a	4.0404e-36	-1.03406	0.102	0.293	8.92928e-32	0	Ppp1r14a
Dpt	3.25064e-32	-1.10484	0.079	0.254	7.1839e-28	0	Dpt
Napsa	1.12349e-29	-1.34371	0.098	0.265	2.48291e-25	0	Napsa
Scn7a	1.06063e-28	-1.52453	0.114	0.274	2.34399e-24	0	Scn7a
Macf1	3.13423e-28	-1.39242	0.767	0.694	6.92666e-24	0	Macf1
Scgb1a1	3.17055e-28	-1.83831	0.966	0.939	7.00692e-24	0	Scgb1a1
Tcf21	3.07245e-27	-1.17503	0.104	0.258	6.79011e-23	0	Tcf21
Alox5ap	3.87163e-26	-1.16522	0.048	0.195	8.5563e-22	0	Alox5ap
Ets1	3.31347e-25	-1.02541	0.207	0.333	7.32276e-21	0	Ets1
Stk17b	8.1455e-25	-1.0383	0.167	0.304	1.80016e-20	0	Stk17b
Cd93	8.19298e-24	-1.05765	0.043	0.179	1.81065e-19	0	Cd93
Acta2	2.86591e-23	-1.8767	0.24	0.351	6.33367e-19	0	Acta2
Tmem100	5.49067e-23	-1.05107	0.075	0.211	1.21344e-18	0	Tmem100
Calcrl	6.25461e-23	-1.18051	0.062	0.197	1.38227e-18	0	Calcrl
Cdh5	1.3639e-22	-1.32199	0.074	0.208	3.01422e-18	0	Cdh5
Ctsh	5.54551e-22	-1.1215	0.252	0.352	1.22556e-17	0	Ctsh
Mfap4	3.89265e-21	-2.38226	0.419	0.459	8.60275e-17	0	Mfap4
Cldn5	5.47897e-21	-1.78474	0.093	0.219	1.21085e-16	0	Cldn5
Pecam1	1.03172e-20	-1.05061	0.112	0.235	2.2801e-16	0	Pecam1
Cebpd	1.16355e-20	-1.0085	0.529	0.544	2.57144e-16	0	Cebpd
Lyz2	2.15502e-20	-2.54067	0.583	0.548	4.76259e-16	0	Lyz2
Tyrobp	7.49397e-20	-2.05329	0.151	0.267	1.65617e-15	0	Tyrobp
Fcer1g	1.48105e-19	-1.74397	0.135	0.25	3.27312e-15	0	Fcer1g
Ramp2	8.18657e-19	-1.37502	0.159	0.268	1.80923e-14	0	Ramp2
Cldn18	1.79349e-18	-1.09636	0.069	0.184	3.96362e-14	0	Cldn18
Tagln	1.6813e-17	-1.70016	0.21	0.305	3.71566e-13	0	Tagln
Ctla2a	6.16351e-17	-1.44802	0.109	0.216	1.36214e-12	0	Ctla2a
Ptprb	1.54044e-15	-1.12596	0.052	0.151	3.40437e-11	0	Ptprb
Aspn	1.5351e-14	-1.29624	0.075	0.173	3.39258e-10	0	Aspn
Ctss	2.30053e-14	-1.30843	0.121	0.215	5.08416e-10	0	Ctss
Hp	1.62466e-13	-1.27399	0.164	0.251	3.5905e-09	0	Hp
Gsn	8.00947e-13	-1.38063	0.583	0.513	1.77009e-08	0	Gsn
Epas1	9.96033e-13	-1.2396	0.249	0.315	2.20123e-08	0	Epas1
Gyg	1.06811e-12	-1.00961	0.347	0.38	2.36052e-08	0	Gyg
Il1b	2.59602e-10	-1.844	0.093	0.167	5.73721e-06	0	Il1b
Ager	1.27409e-09	-1.46765	0.164	0.23	2.81575e-05	0	Ager
Cd74	1.88721e-09	-1.67683	0.166	0.23	4.17074e-05	0	Cd74
Sftpd	1.46555e-08	-1.3669	0.121	0.185	0.000323886	0	Sftpd
Tgfbi	1.89695e-07	-1.27034	0.257	0.289	0.00419227	0	Tgfbi
Egfl7	5.14594e-07	-1.4156	0.217	0.252	0.0113725	0	Egfl7
Ccl6	1.94e-06	-1.87284	0.238	0.267	0.0428739	0	Ccl6
Cbr2	0.00014192	-1.27517	0.209	0.23	1	0	Cbr2
Sftpb	0.000357379	-1.68501	0.215	0.234	1	0	Sftpb
Thbs1	0.00056174	-1.14976	0.493	0.43	1	0	Thbs1
Cxcl2	0.00119494	-2.26678	0.176	0.197	1	0	Cxcl2
Lcn2	0.00437208	-1.15144	0.16	0.18	1	0	Lcn2
S100a8	0.00512626	-3.05003	0.179	0.192	1	0	S100a8
Slc34a2	0.0124049	-1.41134	0.183	0.193	1	0	Slc34a2
Cxcl15	0.0194414	-1.61747	0.25	0.241	1	0	Cxcl15
Scgb3a2	0.0204581	-1.45499	0.497	0.364	1	0	Scgb3a2
Fhl1	0.023178	-1.06883	0.549	0.422	1	0	Fhl1
S100a9	0.026264	-3.24996	0.261	0.194	1	0	S100a9
Sftpa1	0.0274803	-2.22102	0.367	0.321	1	0	Sftpa1
Limch1	0.350413	-1.10774	0.489	0.377	1	0	Limch1
Lyz1	0.903205	-1.27413	0.139	0.126	1	0	Lyz1

## Sheet: Sheet2
	p_val	avg_logFC	pct.1	pct.2	p_val_adj	cluster	gene
Msln	0	3.88269	0.991	0.059	0	0	Msln
C3	0	3.70123	0.996	0.14	0	0	C3
Igfbp5	0	3.15798	0.977	0.134	0	0	Igfbp5
Igfbp6	0	2.85315	0.974	0.075	0	0	Igfbp6
Upk3b	0	2.83509	0.974	0.007	0	0	Upk3b
Sfrp2	0	2.82933	0.972	0.026	0	0	Sfrp2
Rarres2	0	2.61031	0.983	0.327	0	0	Rarres2
Slurp1	0	2.49659	0.608	0.005	0	0	Slurp1
Gpc3	0	2.33516	0.993	0.298	0	0	Gpc3
Clu	0	2.31169	0.974	0.103	0	0	Clu
Gpm6a	0	2.23177	0.961	0.011	0	0	Gpm6a
Aebp1	0	2.19337	0.977	0.179	0	0	Aebp1
C4b	0	2.15469	0.853	0.036	0	0	C4b
Fxyd3	0	2.08064	0.851	0.045	0	0	Fxyd3
Crip1	0	2.06115	0.993	0.603	0	0	Crip1
Upk1b	0	2.05011	0.962	0.069	0	0	Upk1b
C2	0	2.02798	0.939	0.028	0	0	C2
Rspo1	0	2.0173	0.943	0.013	0	0	Rspo1
Timp2	0	1.97083	0.991	0.478	0	0	Timp2
Sbsn	0	1.96257	0.914	0.042	0	0	Sbsn
Podn	0	1.90935	0.929	0.04	0	0	Podn
Sulf1	0	1.85498	0.931	0.08	0	0	Sulf1
Efemp1	0	1.84672	0.918	0.055	0	0	Efemp1
Gas6	0	1.82401	0.972	0.35	0	0	Gas6
Hspb1	0	1.81809	0.969	0.313	0	0	Hspb1
Aldh1a2	0	1.80106	0.902	0.018	0	0	Aldh1a2
Dcn	0	1.75786	0.968	0.093	0	0	Dcn
Lbp	0	1.69795	0.864	0.097	0	0	Lbp
Gm20186	0	1.65301	0.83	0.06	0	0	Gm20186
Cpe	0	1.64714	0.9	0.041	0	0	Cpe
Syne2	0	1.63835	0.926	0.242	0	0	Syne2
Rnase4	0	1.60731	0.968	0.317	0	0	Rnase4
Bcam	0	1.60182	0.941	0.223	0	0	Bcam
Serping1	0	1.56896	0.976	0.269	0	0	Serping1
Lrrn4	0	1.56406	0.857	0.001	0	0	Lrrn4
Aqp1	0	1.55032	0.968	0.184	0	0	Aqp1
Nkain4	0	1.54272	0.894	0.126	0	0	Nkain4
Sparc	0	1.53883	1	0.742	0	0	Sparc
Bsg	0	1.51971	0.991	0.658	0	0	Bsg
Ccdc80	0	1.51332	0.906	0.171	0	0	Ccdc80
Krt19	0	1.51123	0.876	0.134	0	0	Krt19
Fras1	0	1.50395	0.878	0.049	0	0	Fras1
Bicc1	0	1.49625	0.929	0.214	0	0	Bicc1
Slc9a3r1	0	1.48561	0.904	0.142	0	0	Slc9a3r1
Col14a1	0	1.47406	0.921	0.116	0	0	Col14a1
Dctn6	0	1.4593	0.914	0.245	0	0	Dctn6
Muc16	0	1.45329	0.813	0.001	0	0	Muc16
Mpp6	0	1.45319	0.9	0.197	0	0	Mpp6
Cldn15	0	1.42906	0.848	0.009	0	0	Cldn15
Dmkn	0	1.39162	0.513	0.023	0	0	Dmkn
Mfap2	0	1.39006	0.946	0.382	0	0	Mfap2
Ltbp1	0	1.36719	0.861	0.114	0	0	Ltbp1
Timp1	0	1.36623	0.851	0.106	0	0	Timp1
Ezr	0	1.35719	0.962	0.388	0	0	Ezr
Rbm28	0	1.35418	0.89	0.224	0	0	Rbm28
Gas1	0	1.34215	0.857	0.133	0	0	Gas1
Smim1	0	1.32472	0.865	0.14	0	0	Smim1
Ptgis	0	1.3207	0.865	0.105	0	0	Ptgis
Pcolce	0	1.31342	0.896	0.228	0	0	Pcolce
Wt1	0	1.31054	0.808	0.002	0	0	Wt1
Selenom	0	1.30978	0.91	0.251	0	0	Selenom
Pkhd1l1	0	1.30904	0.802	0.003	0	0	Pkhd1l1
Cxadr	0	1.30557	0.864	0.1	0	0	Cxadr
C1s1	0	1.30078	0.876	0.085	0	0	C1s1
Cav1	0	1.29271	0.952	0.308	0	0	Cav1
Krt7	0	1.27408	0.871	0.117	0	0	Krt7
Meg3	0	1.27031	0.914	0.299	0	0	Meg3
AU021092	0	1.25504	0.657	0.088	0	0	AU021092
Ndn	0	1.25214	0.888	0.197	0	0	Ndn
Col4a4	0	1.24758	0.892	0.079	0	0	Col4a4
Abi3bp	0	1.23898	0.848	0.178	0	0	Abi3bp
H19	0	1.21777	0.427	0.04	0	0	H19
Slc39a8	0	1.21724	0.763	0.112	0	0	Slc39a8
Col3a1	0	1.21059	0.992	0.517	0	0	Col3a1
Ptn	0	1.20627	0.797	0.048	0	0	Ptn
Angptl7	0	1.20539	0.335	0.002	0	0	Angptl7
Tmem151a	0	1.19443	0.799	0.015	0	0	Tmem151a
Aprt	0	1.18758	0.96	0.498	0	0	Aprt
Gsta3	0	1.17258	0.676	0.055	0	0	Gsta3
Rcn3	0	1.16958	0.921	0.272	0	0	Rcn3
Spint2	0	1.12744	0.908	0.208	0	0	Spint2
Ppfibp2	0	1.11209	0.793	0.109	0	0	Ppfibp2
S100a6	1.06683e-215	1.11131	0.957	0.542	2.3577e-211	0	S100a6
Plce1	0	1.1093	0.789	0.035	0	0	Plce1
P3h4	0	1.10672	0.84	0.144	0	0	P3h4
Tmem108	0	1.10344	0.732	0.028	0	0	Tmem108
Ahnak2	0	1.10117	0.746	0.07	0	0	Ahnak2
Cd2ap	0	1.09724	0.927	0.386	0	0	Cd2ap
Chrm2	0	1.09678	0.712	0.019	0	0	Chrm2
Lgals2	0	1.0861	0.63	0.001	0	0	Lgals2
Cfh	0	1.07823	0.794	0.153	0	0	Cfh
Ildr2	0	1.06793	0.75	0.009	0	0	Ildr2
C1ra	0	1.06731	0.777	0.068	0	0	C1ra
Cavin3	0	1.06062	0.898	0.293	0	0	Cavin3
Net1	0	1.0444	0.867	0.245	0	0	Net1
Tm4sf1	0	1.04294	0.926	0.244	0	0	Tm4sf1
Nbl1	0	1.03272	0.838	0.162	0	0	Nbl1
Crim1	0	1.03031	0.828	0.179	0	0	Crim1
Lrpap1	0	1.0004	0.904	0.393	0	0	Lrpap1
Cotl1	7.64285e-45	-1.00302	0.1	0.321	1.68907e-40	0	Cotl1
Cebpd	1.16355e-20	-1.0085	0.529	0.544	2.57144e-16	0	Cebpd
Gyg	1.06811e-12	-1.00961	0.347	0.38	2.36052e-08	0	Gyg
Ets1	3.31347e-25	-1.02541	0.207	0.333	7.32276e-21	0	Ets1
Sh3bgrl3	4.72673e-56	-1.03125	0.645	0.675	1.04461e-51	0	Sh3bgrl3
Msn	5.48043e-72	-1.03167	0.44	0.602	1.21117e-67	0	Msn
Ppp1r14a	4.0404e-36	-1.03406	0.102	0.293	8.92928e-32	0	Ppp1r14a
Stk17b	8.1455e-25	-1.0383	0.167	0.304	1.80016e-20	0	Stk17b
Prex2	7.22601e-60	-1.0403	0.052	0.328	1.59695e-55	0	Prex2
Pecam1	1.03172e-20	-1.05061	0.112	0.235	2.2801e-16	0	Pecam1
Tmem100	5.49067e-23	-1.05107	0.075	0.211	1.21344e-18	0	Tmem100
Gmfg	4.84394e-59	-1.05127	0.036	0.308	1.07051e-54	0	Gmfg
Cd93	8.19298e-24	-1.05765	0.043	0.179	1.81065e-19	0	Cd93
Phlda1	3.62611e-66	-1.07164	0.219	0.477	8.0137e-62	0	Phlda1
Cldn18	1.79349e-18	-1.09636	0.069	0.184	3.96362e-14	0	Cldn18
Dpt	3.25064e-32	-1.10484	0.079	0.254	7.1839e-28	0	Dpt
Cd44	4.87643e-40	-1.10634	0.276	0.439	1.07769e-35	0	Cd44
Tcf4	1.61107e-49	-1.11245	0.433	0.545	3.56047e-45	0	Tcf4
Ctsh	5.54551e-22	-1.1215	0.252	0.352	1.22556e-17	0	Ctsh
Ptprb	1.54044e-15	-1.12596	0.052	0.151	3.40437e-11	0	Ptprb
Lcp1	1.44339e-59	-1.15301	0.078	0.352	3.1899e-55	0	Lcp1
Nrp1	1.31611e-92	-1.15392	0.083	0.451	2.90861e-88	0	Nrp1
Ptprc	8.41488e-38	-1.16448	0.075	0.271	1.85969e-33	0	Ptprc
Alox5ap	3.87163e-26	-1.16522	0.048	0.195	8.5563e-22	0	Alox5ap
2004-09-01	2.88743e-60	-1.16952	0.082	0.354	6.38122e-56	0	2004-09-01
Laptm5	7.97782e-37	-1.17479	0.061	0.252	1.7631e-32	0	Laptm5
Tcf21	3.07245e-27	-1.17503	0.104	0.258	6.79011e-23	0	Tcf21
Calcrl	6.25461e-23	-1.18051	0.062	0.197	1.38227e-18	0	Calcrl
Rgs2	3.20873e-55	-1.19623	0.11	0.363	7.0913e-51	0	Rgs2
Epas1	9.96033e-13	-1.2396	0.249	0.315	2.20123e-08	0	Epas1
Marcks	2.59709e-79	-1.26923	0.353	0.572	5.73956e-75	0	Marcks
Tgfbi	1.89695e-07	-1.27034	0.257	0.289	0.00419227	0	Tgfbi
Hp	1.62466e-13	-1.27399	0.164	0.251	3.5905e-09	0	Hp
Serpine2	3.26572e-62	-1.2914	0.109	0.386	7.21724e-58	0	Serpine2
Aspn	1.5351e-14	-1.29624	0.075	0.173	3.39258e-10	0	Aspn
Ctss	2.30053e-14	-1.30843	0.121	0.215	5.08416e-10	0	Ctss
Fxyd5	4.54926e-43	-1.31439	0.132	0.339	1.00539e-38	0	Fxyd5
Cdh5	1.3639e-22	-1.32199	0.074	0.208	3.01422e-18	0	Cdh5
Napsa	1.12349e-29	-1.34371	0.098	0.265	2.48291e-25	0	Napsa
Sftpd	1.46555e-08	-1.3669	0.121	0.185	0.000323886	0	Sftpd
Ramp2	8.18657e-19	-1.37502	0.159	0.268	1.80923e-14	0	Ramp2
Gsn	8.00947e-13	-1.38063	0.583	0.513	1.77009e-08	0	Gsn
Macf1	3.13423e-28	-1.39242	0.767	0.694	6.92666e-24	0	Macf1
Zeb2	1.09804e-93	-1.41248	0.245	0.542	2.42667e-89	0	Zeb2
Egfl7	5.14594e-07	-1.4156	0.217	0.252	0.0113725	0	Egfl7
Ctla2a	6.16351e-17	-1.44802	0.109	0.216	1.36214e-12	0	Ctla2a
Coro1a	4.89964e-38	-1.45996	0.098	0.292	1.08282e-33	0	Coro1a
Ager	1.27409e-09	-1.46765	0.164	0.23	2.81575e-05	0	Ager
Btg1	5.80324e-92	-1.48682	0.499	0.673	1.28252e-87	0	Btg1
Scn7a	1.06063e-28	-1.52453	0.114	0.274	2.34399e-24	0	Scn7a
G0s2	3.63705e-42	-1.62731	0.116	0.329	8.03789e-38	0	G0s2
Cd74	1.88721e-09	-1.67683	0.166	0.23	4.17074e-05	0	Cd74
Cd52	1.5085e-41	-1.68994	0.071	0.281	3.33379e-37	0	Cd52
Tagln	1.6813e-17	-1.70016	0.21	0.305	3.71566e-13	0	Tagln
Fcer1g	1.48105e-19	-1.74397	0.135	0.25	3.27312e-15	0	Fcer1g
Cldn5	5.47897e-21	-1.78474	0.093	0.219	1.21085e-16	0	Cldn5
Scgb1a1	3.17055e-28	-1.83831	0.966	0.939	7.00692e-24	0	Scgb1a1
Il1b	2.59602e-10	-1.844	0.093	0.167	5.73721e-06	0	Il1b
Ccl6	1.94e-06	-1.87284	0.238	0.267	0.0428739	0	Ccl6
Acta2	2.86591e-23	-1.8767	0.24	0.351	6.33367e-19	0	Acta2
Fn1	3.38867e-48	-1.89817	0.322	0.484	7.48897e-44	0	Fn1
Tyrobp	7.49397e-20	-2.05329	0.151	0.267	1.65617e-15	0	Tyrobp
Srgn	1.07746e-54	-2.05569	0.197	0.422	2.38118e-50	0	Srgn
Mfap4	3.89265e-21	-2.38226	0.419	0.459	8.60275e-17	0	Mfap4
Lyz2	2.15502e-20	-2.54067	0.583	0.548	4.76259e-16	0	Lyz2
Sftpc	1.63733e-55	-2.73278	0.969	0.947	3.61851e-51	0	Sftpc
