# Supplementary material for: Single cell transcriptomic analysis of murine lung development on hyperoxia-induced damage
Source: Nat Commun. 2021 Mar 10;12:1565. doi: 10.1038/s41467-021-21865-2 (PMC7946947; doi:10.1038/s41467-021-21865-2)
Supplement: Supplementary file 22 — Supplementary Data 19 [file 41467_2021_21865_MOESM22_ESM.xlsx]

## Sheet: dsa_mesothelial
Supplementary Data 19. Hyperoxia-induced changes in lung mesothelial population.
gene	cluster_id	logFC	logCPM	F__Hyperoxia	p_val	p_adj.loc__Hyperoxia	Normoxia.frq	Hyperoxia.frq	Frequency		0.1
Mrpl15	0	0.224	6.27	2.17	0.149	0.491	0.422053	0.558333	TRUE
Lypla1	0	0.00557	5.32	0.000854	0.977	0.997	0.273764	0.370833	TRUE
Tcea1	0	-0.037	6.58	0.0857	0.771	0.938	0.532319	0.622917	TRUE
Atp6v1h	0	0.423	5.34	6.12	0.0201	0.197	0.258555	0.395833	TRUE
Rb1cc1	0	-0.274	7.21	3.75	0.0606	0.332	0.638783	0.664583	TRUE
Pcmtd1	0	-0.161	6.8	1.17	0.287	0.651	0.577947	0.635417	TRUE
Rrs1	0	0.102	5.33	0.22	0.642	0.879	0.288973	0.345833	TRUE
Vcpip1	0	-0.119	5.33	0.422	0.52	0.822	0.304183	0.329167	TRUE
Sgk3	0	-0.256	5.24	1.48	0.232	0.589	0.269962	0.33125	TRUE
Snhg6	0	0.227	5.84	1.04	0.314	0.672	0.330798	0.454167	TRUE
Cops5	0	0.12	6.21	0.657	0.527	0.824	0.444867	0.5375	TRUE
Cspp1	0	-0.372	5.53	4.12	0.0497	0.297	0.34981	0.360417	TRUE
Arfgef1	0	-0.0227	6.82	0.0462	0.831	0.959	0.56654	0.654167	TRUE
Sulf1	0	-0.0912	9.45	0.41	0.526	0.824	0.91635	0.939583	TRUE
Ncoa2	0	-0.051	5.31	0.0542	0.817	0.954	0.262357	0.320833	TRUE
Tram1	0	-0.0234	7.19	0.0413	0.84	0.963	0.60076	0.745833	TRUE
Kcnb2	0	0.613	5.82	7.18	0.0111	0.146	0.224335	0.36875	TRUE
Terf1	0	-0.338	5.14	2.21	0.146	0.489	0.235741	0.291667	TRUE
Rpl7	0	-0.015	11.2	0.033	0.857	0.966	0.977186	0.9875	TRUE
Rdh10	0	-0.0444	5.97	0.0284	0.867	0.971	0.361217	0.404167	TRUE
Ube2w	0	-0.127	5.76	0.517	0.477	0.793	0.38403	0.422917	TRUE
Eloc	0	0.217	7.63	2.21	0.146	0.489	0.653992	0.791667	TRUE
Tmem70	0	-0.0889	5.17	0.199	0.822	0.955	0.258555	0.308333	TRUE
Tram2	0	0.0216	5.21	0.0106	0.919	0.987	0.273764	0.320833	TRUE
Gsta3	0	-0.929	8.04	4.76	0.0357	0.253	0.665399	0.68125	TRUE
Smap1	0	-0.134	7.91	1.5	0.229	0.586	0.771863	0.820833	TRUE
Sdhaf4	0	0.107	6.11	0.561	0.459	0.782	0.410646	0.4875	TRUE
Lmbrd1	0	-0.259	5.73	2.44	0.127	0.465	0.376426	0.429167	TRUE
Phf3	0	-0.365	6.67	7.74	0.00852	0.128	0.558935	0.572917	TRUE
Ptp4a1	0	0.431	6.88	11.8	0.00154	0.0663	0.494297	0.69375	TRUE
Zfp451	0	-0.269	5.86	3.69	0.0711	0.36	0.365019	0.425	TRUE
Dst	0	0.0242	7.14	0.0245	0.876	0.975	0.581749	0.675	TRUE
Fam168b	0	0.191	6.42	1.44	0.239	0.596	0.479087	0.610417	TRUE
Plekhb2	0	-0.0134	6.11	0.00562	0.941	0.992	0.406844	0.48125	TRUE
Hs6st1	0	-0.425	5.3	3.19	0.0825	0.382	0.304183	0.302083	TRUE
Uggt1	0	0.0973	5.36	0.252	0.753	0.933	0.254753	0.333333	TRUE
Arid5a	0	0.331	5.88	1.76	0.194	0.55	0.277567	0.408333	TRUE
Kansl3	0	-0.235	5.35	2.22	0.223	0.579	0.304183	0.358333	TRUE
Cox5b	0	0.0849	8.27	0.572	0.454	0.779	0.730038	0.872917	TRUE
Actr1b	0	0.0479	5.6	0.0585	0.81	0.952	0.319392	0.372917	TRUE
Tmem131	0	0.206	5.12	1.42	0.328	0.686	0.212928	0.3375	TRUE
Coa5	0	0.00438	5.24	0.000454	0.987	0.997	0.285171	0.339583	TRUE
Unc50	0	0.0967	6.55	0.354	0.556	0.839	0.509506	0.629167	TRUE
Mgat4a	0	0.341	5.39	2.41	0.129	0.466	0.262357	0.354167	TRUE
Mrpl30	0	0.123	7.33	1.12	0.297	0.659	0.634981	0.75	TRUE
Txndc9	0	0.153	6.54	1.14	0.292	0.655	0.486692	0.61875	TRUE
Eif5b	0	-0.0787	7.81	0.551	0.463	0.784	0.718631	0.770833	TRUE
Pdcl3	0	-0.104	6.46	0.772	0.568	0.847	0.505703	0.597917	TRUE
Rpl31	0	0.0411	9.57	0.175	0.678	0.893	0.927757	0.94375	TRUE
Rnf149	0	0.0499	5.83	0.0798	0.779	0.94	0.368821	0.435417	TRUE
Map4k4	0	-0.148	7.3	1.24	0.273	0.636	0.627376	0.729167	TRUE
Il18r1	0	0.196	7.27	0.986	0.327	0.686	0.536122	0.602083	TRUE
Mrps9	0	0.0627	5.38	0.102	0.753	0.933	0.269962	0.3625	TRUE
1500015O10Rik	0	-0.331	7.18	2.27	0.141	0.482	0.589354	0.635417	TRUE
Tpp2	0	0.0941	6.13	0.372	0.63	0.874	0.376426	0.483333	TRUE
Gulp1	0	-0.356	5.12	2.81	0.103	0.422	0.26616	0.295833	TRUE
Col3a1	0	-0.396	12.5	11	0.0021	0.0741	0.992395	0.991667	TRUE
Col5a2	0	0.331	9.36	9.1	0.00466	0.099	0.86692	0.958333	TRUE
Slc39a10	0	0.0527	5.68	0.0577	0.812	0.952	0.250951	0.416667	TRUE
Cavin2	0	-0.452	7.17	8.54	0.00596	0.11	0.646388	0.629167	TRUE
Myo1b	0	0.161	5.51	0.521	0.475	0.793	0.258555	0.366667	TRUE
Stat1	0	0.465	5.24	4.21	0.0476	0.29	0.205323	0.329167	TRUE
Gls	0	-0.146	7.22	1.09	0.302	0.664	0.596958	0.689583	TRUE
Nab1	0	0.737	6.13	17.9	0.000152	0.0203	0.304183	0.502083	TRUE
Asnsd1	0	0.165	5.18	0.505	0.482	0.798	0.239544	0.308333	TRUE
Ankrd44	0	0.104	5.49	0.173	0.68	0.894	0.277567	0.364583	TRUE
Sf3b1	0	0.13	8.4	2.14	0.169	0.518	0.779468	0.872917	TRUE
Coq10b	0	0.152	7.09	1.41	0.243	0.6	0.547529	0.69375	TRUE
Hspd1	0	0.246	7.05	2.8	0.103	0.422	0.574144	0.679167	TRUE
Hspe1	0	0.389	8.55	8.41	0.00633	0.111	0.802281	0.910417	TRUE
Mob4	0	0.288	6.32	3.36	0.0749	0.367	0.441065	0.614583	TRUE
Maip1	0	-0.141	5.43	0.439	0.512	0.816	0.296578	0.3625	TRUE
Spats2l	0	-0.57	5.94	9.81	0.00343	0.0864	0.380228	0.389583	TRUE
Aox3	0	-0.214	6.14	0.818	0.372	0.723	0.418251	0.416667	TRUE
Bzw1	0	0.0748	7.86	0.424	0.519	0.821	0.680608	0.833333	TRUE
Clk1	0	-0.0947	7.82	0.517	0.477	0.793	0.745247	0.760417	TRUE
Ppil3	0	-0.0256	5.23	0.0166	0.898	0.981	0.269962	0.320833	TRUE
Fam126b	0	-0.173	5.14	0.492	0.487	0.802	0.269962	0.3125	TRUE
Ndufb3	0	0.306	7.53	8.14	0.00713	0.118	0.642586	0.789583	TRUE
Cflar	0	-0.231	6.04	2.4	0.14	0.482	0.414449	0.464583	TRUE
Tmem237	0	0.723	5.47	12.7	0.00107	0.0576	0.205323	0.425	TRUE
Fzd7	0	-0.43	5.68	4.76	0.0357	0.253	0.372624	0.383333	TRUE
Sumo1	0	0.253	7.71	5.27	0.0276	0.226	0.711027	0.808333	TRUE
Nop58	0	0.227	6.63	1.7	0.201	0.559	0.463878	0.579167	TRUE
Bmpr2	0	-0.171	6.95	0.999	0.324	0.684	0.558935	0.65	TRUE
Nbeal1	0	-0.139	7.87	1.55	0.221	0.578	0.787072	0.8125	TRUE
Cyp20a1	0	0.0539	5.14	0.0639	0.802	0.949	0.258555	0.3	TRUE
Abi2	0	-0.401	5.65	5.75	0.0218	0.203	0.353612	0.408333	TRUE
Raph1	0	0.518	6.79	8.48	0.00612	0.11	0.471483	0.616667	TRUE
Pard3b	0	-0.5	5.52	7.42	0.00987	0.138	0.326996	0.370833	TRUE
Nrp2	0	-0.14	6.65	0.688	0.412	0.755	0.524715	0.570833	TRUE
Ino80d	0	-0.352	5.76	5.15	0.0294	0.232	0.39924	0.40625	TRUE
Ndufs1	0	-0.0212	5.46	0.0148	0.904	0.983	0.296578	0.38125	TRUE
Eef1b2	0	0.0789	10	0.763	0.388	0.734	0.95057	0.95	TRUE
Zdbf2	0	0.332	6.09	2.02	0.164	0.512	0.292776	0.41875	TRUE
Klf7	0	-0.284	6.68	4.71	0.0367	0.255	0.536122	0.547917	TRUE
Creb1	0	-0.394	5.36	4.43	0.0424	0.275	0.296578	0.316667	TRUE
Idh1	0	-0.0554	5.69	0.0962	0.877	0.976	0.376426	0.397917	TRUE
Kansl1l	0	-0.0249	5.92	0.0253	0.874	0.974	0.376426	0.416667	TRUE
Acadl	0	0.167	6.18	1.46	0.443	0.773	0.410646	0.5375	TRUE
Lancl1	0	0.0421	5.11	0.041	0.89	0.979	0.235741	0.308333	TRUE
Atic	0	0.175	5.3	0.755	0.404	0.748	0.235741	0.34375	TRUE
Fn1	0	-0.0988	5.77	0.0953	0.759	0.935	0.285171	0.341667	TRUE
Rpl37a	0	-0.0387	10.9	0.136	0.714	0.913	0.977186	0.991667	TRUE
Igfbp2	0	-0.417	7.01	1.83	0.185	0.537	0.471483	0.510417	TRUE
Igfbp5	0	-0.182	12.5	0.94	0.339	0.698	0.984791	0.972917	TRUE
Tns1	0	-0.687	7.18	10.1	0.00306	0.0827	0.703422	0.639583	TRUE
Arpc2	0	0.212	9.22	6.49	0.0152	0.17	0.86692	0.94375	TRUE
Aamp	0	0.00983	7.16	0.00521	0.943	0.993	0.577947	0.74375	TRUE
Pnkd	0	0.065	6.48	0.175	0.678	0.893	0.501901	0.564583	TRUE
Tmbim1	0	-0.158	5.57	0.553	0.462	0.783	0.346008	0.358333	TRUE
Ctdsp1	0	-0.376	5.61	5.65	0.0229	0.206	0.346008	0.366667	TRUE
Cnppd1	0	0.287	5.45	1.83	0.185	0.537	0.269962	0.38125	TRUE
Retreg2	0	-0.0473	6.04	0.105	0.748	0.93	0.376426	0.479167	TRUE
Glb1l	0	0.201	5.17	0.898	0.35	0.705	0.258555	0.322917	TRUE
Stk16	0	-0.0305	5.82	0.0307	0.862	0.969	0.326996	0.458333	TRUE
Tuba4a	0	0.369	5.32	3.8	0.0962	0.409	0.224335	0.339583	TRUE
Dnpep	0	0.0361	6.16	0.044	0.835	0.961	0.410646	0.50625	TRUE
Chpf	0	-0.14	5.83	0.526	0.473	0.792	0.334601	0.435417	TRUE
Wdfy1	0	0.189	5.83	1.64	0.289	0.652	0.34981	0.4625	TRUE
Cul3	0	-0.141	6.68	1.51	0.228	0.585	0.520913	0.6125	TRUE
Col4a4	0	-0.552	9.16	15.4	0.000382	0.0344	0.904943	0.885417	TRUE
Col4a3	0	-0.642	6.92	10.5	0.00262	0.0787	0.61597	0.595833	TRUE
Mff	0	-0.00794	6.4	0.00274	0.959	0.995	0.475285	0.58125	TRUE
Agfg1	0	0.13	6.66	1.3	0.263	0.625	0.486692	0.635417	TRUE
Trip12	0	-0.157	6.73	1.62	0.278	0.643	0.551331	0.629167	TRUE
Sp100	0	-0.112	5.64	0.237	0.63	0.874	0.395437	0.385417	TRUE
Cab39	0	-0.0449	6.05	0.0789	0.78	0.941	0.43346	0.495833	TRUE
Itm2c	0	-0.139	7.69	1.02	0.319	0.677	0.760456	0.779167	TRUE
Psmd1	0	-0.0349	7	0.0956	0.759	0.935	0.539924	0.65625	TRUE
Ncl	0	-0.0957	8.94	1.4	0.244	0.6	0.889734	0.90625	TRUE
Ptma	0	0.203	11.9	3.94	0.0548	0.313	0.980989	0.997917	TRUE
Pde6d	0	-0.213	5.45	1.42	0.241	0.599	0.304183	0.377083	TRUE
Eif4e2	0	-0.0654	6.7	0.232	0.633	0.875	0.456274	0.5875	TRUE
Gigyf2	0	0.0268	5.69	0.0192	0.891	0.979	0.346008	0.404167	TRUE
Hjurp	0	-0.264	6.52	1.45	0.236	0.593	0.444867	0.520833	TRUE
Arl4c	0	-0.601	5.5	6.78	0.0133	0.159	0.30038	0.291667	TRUE
Sh3bp4	0	0.119	5.41	0.401	0.63	0.874	0.277567	0.341667	TRUE
Agap1	0	-0.51	6.75	14.9	0.000445	0.0375	0.608365	0.575	TRUE
Ackr3	0	-0.327	5.52	1.52	0.226	0.583	0.323194	0.345833	TRUE
Cops8	0	0.207	5.75	1.76	0.279	0.643	0.334601	0.416667	TRUE
Col6a3	0	0.155	6.58	0.784	0.382	0.73	0.452471	0.529167	TRUE
Lrrfip1	0	-0.0844	6.54	0.305	0.584	0.854	0.467681	0.56875	TRUE
Ube2f	0	0.327	5.58	3.51	0.069	0.355	0.292776	0.422917	TRUE
Ilkap	0	0.172	6.37	1.6	0.214	0.573	0.460076	0.564583	TRUE
Hdac4	0	0.229	5.39	1.81	0.206	0.566	0.247148	0.3625	TRUE
Ndufa10	0	0.173	6.86	3.17	0.225	0.582	0.528517	0.670833	TRUE
Cops9	0	0.131	7.28	1.58	0.281	0.643	0.646388	0.720833	TRUE
Rnpepl1	0	-0.432	5.51	5.12	0.0298	0.233	0.357414	0.35	TRUE
Sned1	0	-0.471	6.14	5.29	0.0274	0.226	0.444867	0.429167	TRUE
Ppp1r7	0	0.0334	5.53	0.0313	0.987	0.997	0.304183	0.383333	TRUE
Hdlbp	0	0.102	8.23	0.797	0.378	0.728	0.764259	0.84375	TRUE
Stk25	0	0.0724	5.87	0.204	0.654	0.884	0.391635	0.48125	TRUE
Dtymk	0	0.329	6.81	3.4	0.0734	0.365	0.456274	0.608333	TRUE
Ing5	0	0.0915	5.12	0.26	0.613	0.867	0.231939	0.310417	TRUE
Fam174a	0	-0.24	6	1.54	0.222	0.579	0.486692	0.491667	TRUE
Pam	0	-0.171	6.89	0.841	0.365	0.718	0.585551	0.647917	TRUE
Vps4b	0	-0.24	6.1	2.98	0.0926	0.403	0.425856	0.464583	TRUE
Dsel	0	-0.696	5.12	9.69	0.00362	0.0886	0.254753	0.266667	TRUE
Tsn	0	0.0758	7.64	0.508	0.48	0.797	0.665399	0.785417	TRUE
Clasp1	0	-0.6	5.14	11.8	0.00152	0.0662	0.273764	0.2875	TRUE
Ptpn4	0	0.134	5.19	0.303	0.586	0.854	0.262357	0.329167	TRUE
Tmem37	0	-0.232	5.29	0.756	0.39	0.735	0.224335	0.289583	TRUE
Dbi	0	0.283	8.66	3.82	0.0585	0.326	0.806084	0.916667	TRUE
Insig2	0	-0.231	5.82	1.57	0.218	0.576	0.403042	0.43125	TRUE
Ddx18	0	0.0583	5.78	0.122	0.912	0.986	0.326996	0.44375	TRUE
Actr3	0	0.0751	7.17	0.41	0.526	0.824	0.596958	0.704167	TRUE
Slc35f5	0	-0.0656	5.66	0.089	0.767	0.937	0.380228	0.39375	TRUE
Gpr39	0	0.109	5.12	0.306	0.613	0.867	0.228137	0.297917	TRUE
Ccnt2	0	-0.236	5.52	1.75	0.273	0.637	0.365019	0.38125	TRUE
Rab3gap1	0	0.3	5.38	2.83	0.123	0.463	0.262357	0.370833	TRUE
R3hdm1	0	-0.018	5.95	0.0139	0.907	0.984	0.376426	0.4625	TRUE
Ubxn4	0	-0.242	7.49	4.39	0.0432	0.276	0.69962	0.754167	TRUE
Mcm6	0	0.46	5.26	1.98	0.168	0.516	0.178707	0.270833	TRUE
Dars	0	0.226	5.52	1.49	0.23	0.587	0.26616	0.372917	TRUE
Cd55	0	0.846	7.47	26.7	8.95e-06	0.00521	0.513308	0.766667	TRUE
Mapkapk2	0	-0.00116	6.6	9.99e-05	0.992	0.997	0.498099	0.560417	TRUE
Srgap2	0	-0.325	5.6	2.44	0.127	0.465	0.342205	0.3625	TRUE
Rab7b	0	-0.232	5.91	2.33	0.136	0.476	0.387833	0.445833	TRUE
Nucks1	0	-0.0977	8.02	0.569	0.455	0.779	0.692015	0.795833	TRUE
Elk4	0	-0.239	5.66	1.64	0.208	0.567	0.380228	0.416667	TRUE
Dstyk	0	-0.244	5.56	2.24	0.143	0.486	0.346008	0.35625	TRUE
Mdm4	0	-0.285	5.8	3.42	0.0933	0.404	0.357414	0.435417	TRUE
Ppp1r15b	0	-0.206	5.7	1.23	0.274	0.637	0.365019	0.3875	TRUE
Snrpe	0	0.0196	8.29	0.0278	0.869	0.972	0.779468	0.88125	TRUE
Atp2b4	0	0.0896	5.82	0.197	0.66	0.889	0.307985	0.427083	TRUE
Prelp	0	-1.24	5.63	10.3	0.00276	0.0795	0.365019	0.279167	TRUE
Fmod	0	-0.622	7.11	9.62	0.00372	0.0898	0.653992	0.614583	TRUE
Btg2	0	0.0035	10.6	0.000722	0.979	0.997	0.86692	0.920833	TRUE
Chil1	0	0.18	5.64	0.229	0.635	0.876	0.209125	0.29375	TRUE
Tmem183a	0	-0.0998	5.37	0.362	0.584	0.854	0.285171	0.345833	TRUE
Adipor1	0	0.13	6.06	1.31	0.31	0.669	0.403042	0.46875	TRUE
Kdm5b	0	-0.299	6.45	3.61	0.0654	0.344	0.490494	0.541667	TRUE
Arl8a	0	0.171	5.89	1.15	0.291	0.654	0.372624	0.458333	TRUE
Timm17a	0	0.334	6.6	7.48	0.00963	0.136	0.501901	0.6125	TRUE
Nav1	0	-0.419	6.29	3.19	0.0826	0.382	0.403042	0.441667	TRUE
Csrp1	0	-0.0464	7.16	0.0443	0.835	0.961	0.505703	0.608333	TRUE
Phlda3	0	0.647	5.97	5.69	0.0224	0.205	0.258555	0.391667	TRUE
Tnni1	0	-0.846	5.16	5.49	0.0247	0.212	0.250951	0.216667	TRUE
Tnnt2	0	-0.749	5.67	3.59	0.066	0.346	0.243346	0.233333	TRUE
Tmem9	0	-0.173	6.17	1.28	0.265	0.627	0.43346	0.4875	TRUE
Nek7	0	-0.356	6.19	4.24	0.0469	0.288	0.425856	0.497917	TRUE
2310009B15Rik	0	-0.0179	6.35	0.0137	0.908	0.984	0.463878	0.533333	TRUE
Dennd1b	0	0.0682	5.68	0.13	0.721	0.917	0.326996	0.402083	TRUE
Cfh	0	0.123	8.55	0.144	0.706	0.908	0.707224	0.841667	TRUE
Cdc73	0	0.348	5.92	2.9	0.0972	0.412	0.346008	0.483333	TRUE
Glrx2	0	0.134	6.92	1.54	0.223	0.579	0.562738	0.66875	TRUE
Trove2	0	-0.0231	6.18	0.0187	0.892	0.979	0.418251	0.4875	TRUE
Pla2g4a	0	0.404	5.91	6.33	0.0165	0.18	0.319392	0.464583	TRUE
Ptgs2	0	1.35	5.7	13.8	0.000686	0.0489	0.140684	0.2375	TRUE
BC003331	0	-0.172	6.24	2.21	0.145	0.489	0.452471	0.5125	TRUE
Tpr	0	-0.165	8.3	3.41	0.0729	0.363	0.794677	0.86875	TRUE
Hmcn1	0	-0.258	8.58	4.91	0.0331	0.244	0.847909	0.858333	TRUE
Ivns1abp	0	-0.102	5.66	0.251	0.62	0.868	0.338403	0.4125	TRUE
Swt1	0	-0.533	5.4	5.4	0.0258	0.219	0.346008	0.333333	TRUE
1700025G04Rik	0	0.228	5.29	0.988	0.327	0.686	0.247148	0.308333	TRUE
Rgl1	0	-0.0549	5.18	0.054	0.818	0.954	0.239544	0.310417	TRUE
Arpc5	0	0.029	7.42	0.0606	0.807	0.95	0.676806	0.752083	TRUE
Lamc2	0	-0.00404	6.05	0.000506	0.982	0.997	0.418251	0.472917	TRUE
Lamc1	0	-0.0597	8.16	0.306	0.584	0.854	0.790875	0.85	TRUE
Dhx9	0	-0.177	6.21	1.1	0.301	0.664	0.444867	0.5125	TRUE
Rnasel	0	-0.719	5.41	11.5	0.00168	0.0695	0.326996	0.316667	TRUE
Glul	0	-0.585	6.65	3.31	0.0772	0.372	0.467681	0.483333	TRUE
Ier5	0	0.43	7.09	5.23	0.0282	0.228	0.43346	0.6	TRUE
Xpr1	0	-0.0582	5.84	0.153	0.845	0.963	0.34981	0.433333	TRUE
Acbd6	0	0.0222	6.43	0.0271	0.87	0.972	0.498099	0.595833	TRUE
Qsox1	0	-0.22	5.74	1.35	0.253	0.613	0.376426	0.4125	TRUE
Cep350	0	-0.376	5.45	4.75	0.036	0.254	0.319392	0.34375	TRUE
Tor1aip1	0	-0.196	6.46	1.44	0.238	0.595	0.501901	0.541667	TRUE
Tor1aip2	0	0.248	6.1	2.9	0.102	0.422	0.39924	0.5125	TRUE
Soat1	0	-0.0457	5.96	0.0966	0.999	0.999	0.357414	0.44375	TRUE
Pappa2	0	0.0367	5.34	0.0121	0.913	0.986	0.178707	0.285417	TRUE
Cop1	0	-0.0221	6.57	0.0252	0.878	0.976	0.460076	0.597917	TRUE
4930523C07Rik	0	0.0869	5.32	0.169	0.683	0.897	0.258555	0.320833	TRUE
Mrps14	0	0.267	7.73	4.35	0.0441	0.279	0.684411	0.814583	TRUE
Cacybp	0	0.104	7.13	0.415	0.523	0.824	0.577947	0.7125	TRUE
Rabgap1l	0	-0.0343	7.22	0.0387	0.845	0.963	0.589354	0.666667	TRUE
Rc3h1	0	-0.14	5.6	0.515	0.477	0.793	0.319392	0.39375	TRUE
Prdx6	0	0.237	7.53	3.23	0.0808	0.379	0.642586	0.747917	TRUE
Suco	0	-0.0576	5.76	0.124	0.727	0.92	0.311787	0.422917	TRUE
Vamp4	0	-0.0915	5.06	0.159	0.692	0.901	0.247148	0.289583	TRUE
Prrc2c	0	-0.0258	8.29	0.0549	0.816	0.954	0.802281	0.85	TRUE
Fmo2	0	-2.15	8.91	17.2	0.000194	0.0232	0.661597	0.502083	TRUE
Kifap3	0	0.0416	6.28	0.0536	0.818	0.954	0.38403	0.489583	TRUE
Atp1b1	0	-0.0198	7.69	0.00581	0.94	0.992	0.642586	0.70625	TRUE
Sft2d2	0	0.144	5.77	0.626	0.434	0.768	0.353612	0.435417	TRUE
Tiprl	0	-0.00201	5.95	0.000205	0.989	0.997	0.403042	0.479167	TRUE
Mpc2	0	0.144	7.49	1.61	0.213	0.571	0.665399	0.766667	TRUE
Mpzl1	0	0.0751	5.49	0.187	0.668	0.89	0.30038	0.3875	TRUE
Creg1	0	0.307	8.6	4.2	0.0477	0.29	0.775665	0.90625	TRUE
Ildr2	0	0.22	7.87	2.85	0.0998	0.416	0.69962	0.777083	TRUE
Tmco1	0	0.139	7.11	0.827	0.369	0.721	0.596958	0.71875	TRUE
Aldh9a1	0	0.0538	5.85	0.0955	0.954	0.995	0.353612	0.425	TRUE
Mgst3	0	0.135	6.8	0.7	0.408	0.752	0.520913	0.602083	TRUE
Lrrc52	0	-0.285	5.28	1.45	0.236	0.593	0.269962	0.33125	TRUE
Pbx1	0	0.0947	9.3	1.08	0.307	0.666	0.897338	0.939583	TRUE
Rgs4	0	0.56	5.8	2.95	0.0942	0.407	0.21673	0.320833	TRUE
Ddr2	0	-0.33	6.42	4.93	0.0328	0.242	0.48289	0.53125	TRUE
Uap1	0	0.307	6.08	1.02	0.318	0.675	0.288973	0.410417	TRUE
Nos1ap	0	-0.0247	6.18	0.0217	0.884	0.978	0.410646	0.475	TRUE
Olfml2b	0	0.227	5.24	0.571	0.455	0.779	0.205323	0.297917	TRUE
Atf6	0	0.26	5.25	1.25	0.271	0.634	0.239544	0.33125	TRUE
Sdhc	0	0.239	6.69	3.25	0.0798	0.376	0.490494	0.61875	TRUE
Ndufs2	0	0.0657	7.77	0.471	0.597	0.858	0.692015	0.777083	TRUE
Ufc1	0	0.165	7.8	3.35	0.0754	0.368	0.718631	0.83125	TRUE
Pfdn2	0	0.136	7.09	1.64	0.209	0.567	0.589354	0.7	TRUE
Usf1	0	-0.365	5.1	2.42	0.128	0.466	0.292776	0.295833	TRUE
F11r	0	-0.139	6.01	0.457	0.503	0.81	0.403042	0.479167	TRUE
Ncstn	0	0.189	6.15	1.2	0.281	0.644	0.418251	0.495833	TRUE
Copa	0	0.113	7.2	1.43	0.239	0.596	0.61597	0.716667	TRUE
Dcaf8	0	-0.0676	6.54	0.266	0.64	0.878	0.51711	0.585417	TRUE
Pea15a	0	-0.347	5.34	3.27	0.079	0.375	0.304183	0.308333	TRUE
Tagln2	0	0.311	8.41	2.41	0.129	0.466	0.608365	0.804167	TRUE
Dusp23	0	-0.236	5.38	1.23	0.274	0.637	0.304183	0.325	TRUE
Fh1	0	0.234	5.93	1.84	0.183	0.533	0.361217	0.48125	TRUE
Cep170	0	-0.498	5.11	5.91	0.0201	0.197	0.262357	0.272917	TRUE
Adss	0	0.00879	5.8	0.00215	0.963	0.995	0.34981	0.445833	TRUE
Desi2	0	-0.232	6	2.21	0.146	0.489	0.406844	0.477083	TRUE
Cox20	0	0.0572	6.32	0.143	0.834	0.961	0.406844	0.554167	TRUE
Hnrnpu	0	-0.0828	8.41	0.763	0.388	0.734	0.794677	0.89375	TRUE
Ahctf1	0	-0.485	5.73	7.95	0.00776	0.123	0.39924	0.397917	TRUE
Cdc42bpa	0	-0.203	7.02	1.87	0.18	0.53	0.60076	0.633333	TRUE
Psen2	0	0.163	5.63	0.858	0.36	0.715	0.281369	0.397917	TRUE
Parp1	0	0.0668	5.62	0.136	0.798	0.947	0.307985	0.3875	TRUE
Acbd3	0	-0.0967	6.94	0.528	0.472	0.791	0.551331	0.645833	TRUE
H3f3a	0	0.0441	10.5	0.191	0.665	0.889	0.977186	0.989583	TRUE
Sde2	0	0.299	6.12	2.42	0.128	0.466	0.34981	0.5	TRUE
Pycr2	0	-0.11	5.46	0.338	0.565	0.845	0.292776	0.370833	TRUE
Ephx1	0	0.421	5.56	2.07	0.159	0.508	0.285171	0.372917	TRUE
Cnih4	0	0.0278	7.53	0.0548	0.816	0.954	0.631179	0.760417	TRUE
Wdr26	0	-0.101	7.27	0.93	0.465	0.786	0.680608	0.73125	TRUE
Lbr	0	0.0288	5.44	0.0179	0.894	0.979	0.311787	0.35	TRUE
Srp9	0	0.12	8.13	1.74	0.195	0.551	0.771863	0.86875	TRUE
Degs1	0	-0.0044	6.81	0.000861	0.977	0.997	0.543726	0.627083	TRUE
Trp53bp2	0	-0.245	5.83	1.66	0.206	0.565	0.395437	0.389583	TRUE
Capn2	0	-0.403	6.57	8.15	0.00711	0.118	0.551331	0.5625	TRUE
Aida	0	-0.323	5.35	3.48	0.0702	0.359	0.288973	0.3125	TRUE
Mia3	0	0.168	6.32	1.47	0.345	0.702	0.406844	0.533333	TRUE
2002-03-01	0	-0.164	7.27	2.21	0.146	0.489	0.665399	0.741667	TRUE
Iars2	0	-0.0174	5.32	0.00743	0.965	0.995	0.254753	0.3375	TRUE
Eprs	0	0.0474	7.46	0.183	0.956	0.995	0.608365	0.75625	TRUE
Tgfb2	0	-0.0712	7.84	0.178	0.676	0.893	0.627376	0.760417	TRUE
Cenpf	0	-0.421	6.91	0.848	0.363	0.716	0.140684	0.15	TRUE
Ptpn14	0	-0.317	6.38	4.8	0.0349	0.251	0.48289	0.510417	TRUE
Angel2	0	-0.235	5.7	1.94	0.172	0.521	0.368821	0.39375	TRUE
Fam71a	0	-0.144	6.8	0.578	0.452	0.777	0.422053	0.40625	TRUE
Atf3	0	0.377	10.1	1.74	0.196	0.551	0.673004	0.760417	TRUE
Nenf	0	-0.046	9.9	0.212	0.648	0.88	0.920152	0.975	TRUE
Ppp2r5a	0	-0.32	6.12	4.22	0.0474	0.29	0.452471	0.4875	TRUE
Lpgat1	0	-0.174	5.66	0.717	0.403	0.747	0.323194	0.404167	TRUE
Slc30a1	0	0.178	5.24	0.567	0.456	0.779	0.243346	0.304167	TRUE
Traf5	0	-0.438	5.32	4.68	0.0372	0.256	0.277567	0.322917	TRUE
Rcor3	0	0.114	5.7	0.293	0.592	0.856	0.307985	0.4125	TRUE
Cd34	0	-0.152	6.43	0.366	0.549	0.837	0.456274	0.50625	TRUE
Cr1l	0	-0.00966	6.7	0.00452	0.947	0.993	0.528517	0.595833	TRUE
Hspa14	0	0.482	5.62	4.83	0.0344	0.251	0.292776	0.410417	TRUE
Fam107b	0	-0.141	5.46	0.574	0.454	0.778	0.30038	0.35625	TRUE
Cdc123	0	0.0619	5.81	0.0957	0.759	0.935	0.365019	0.4375	TRUE
Nudt5	0	0.413	5.38	4.74	0.0361	0.254	0.247148	0.372917	TRUE
Upf2	0	-0.446	5.24	3.31	0.0773	0.372	0.296578	0.277083	TRUE
Usp6nl	0	-0.152	5.37	0.718	0.402	0.747	0.285171	0.360417	TRUE
Celf2	0	-0.097	8.16	1.08	0.306	0.666	0.764259	0.839583	TRUE
Taf3	0	-0.369	5.26	3.37	0.0748	0.367	0.277567	0.289583	TRUE
Atp5c1	0	0.292	8.61	10.7	0.00237	0.0758	0.806084	0.885417	TRUE
Kin	0	-0.156	5.46	0.856	0.361	0.715	0.296578	0.354167	TRUE
Rbm17	0	-0.0625	6.15	0.205	0.653	0.884	0.429658	0.50625	TRUE
Mindy3	0	0.176	5.3	0.822	0.371	0.722	0.243346	0.35625	TRUE
Rsu1	0	-0.000206	6.99	2.54e-06	0.999	0.999	0.596958	0.685417	TRUE
Vim	0	-0.0108	11.5	0.00469	0.946	0.993	0.965779	0.98125	TRUE
Arl5b	0	0.0204	6.6	0.0148	0.904	0.983	0.460076	0.564583	TRUE
Plxdc2	0	-0.0457	8.86	0.126	0.725	0.919	0.878327	0.916667	TRUE
Mllt10	0	-0.327	5.95	4.39	0.0433	0.276	0.43346	0.4375	TRUE
Dnajc1	0	0.00622	7.49	0.00286	0.958	0.995	0.646388	0.74375	TRUE
Commd3	0	0.164	7.01	1.4	0.245	0.602	0.539924	0.7	TRUE
Etl4	0	-0.0997	5.48	0.22	0.642	0.879	0.307985	0.345833	TRUE
Arhgap21	0	-0.108	5.92	0.375	0.544	0.835	0.376426	0.441667	TRUE
Abi1	0	0.0607	6.46	0.123	0.728	0.92	0.486692	0.591667	TRUE
Acbd5	0	0.0298	5.79	0.0255	0.874	0.974	0.326996	0.420833	TRUE
Yme1l1	0	0.0599	6.3	0.186	0.677	0.893	0.422053	0.552083	TRUE
Spopl	0	0.0736	5.21	0.113	0.739	0.925	0.250951	0.3375	TRUE
Ehmt1	0	-0.345	5.74	3.65	0.0641	0.342	0.365019	0.410417	TRUE
Mrpl41	0	0.246	5.96	2.39	0.131	0.47	0.368821	0.495833	TRUE
Nelfb	0	-0.0734	5.34	0.163	0.689	0.9	0.319392	0.347917	TRUE
Tubb4b	0	0.268	9.16	3.28	0.0785	0.373	0.794677	0.883333	TRUE
Tmem203	0	0.226	5.34	0.848	0.363	0.716	0.220532	0.358333	TRUE
Ssna1	0	-0.0322	6.22	0.0407	0.841	0.963	0.391635	0.502083	TRUE
Anapc2	0	-0.318	5.78	3.7	0.0623	0.338	0.376426	0.389583	TRUE
Uap1l1	0	0.243	5.56	1.08	0.305	0.666	0.285171	0.375	TRUE
Npdc1	0	-0.0511	7.59	0.228	0.636	0.876	0.726236	0.74375	TRUE
Paxx	0	-0.247	6.05	2.35	0.134	0.475	0.429658	0.452083	TRUE
Clic3	0	-0.155	8.1	0.989	0.327	0.686	0.631179	0.614583	TRUE
Edf1	0	0.0407	8.1	0.122	0.729	0.92	0.722433	0.814583	TRUE
Phpt1	0	0.359	5.54	4.71	0.0367	0.255	0.277567	0.391667	TRUE
Rabl6	0	0.118	5.96	0.476	0.495	0.806	0.34981	0.45625	TRUE
Tmem141	0	0.0105	5.31	0.00268	0.959	0.995	0.288973	0.345833	TRUE
Nacc2	0	-0.0575	5.29	0.0822	0.776	0.939	0.296578	0.320833	TRUE
Dnlz	0	-0.137	5.79	0.745	0.394	0.738	0.38403	0.429167	TRUE
Sdccag3	0	0.056	5.32	0.12	0.731	0.922	0.262357	0.366667	TRUE
Sec16a	0	0.227	5.58	1.65	0.259	0.62	0.326996	0.427083	TRUE
Agpat2	0	-0.144	5.32	0.582	0.451	0.777	0.30038	0.347917	TRUE
Rpl7a	0	0.088	7.16	0.707	0.406	0.749	0.604563	0.708333	TRUE
Surf1	0	0.0492	5.48	0.0666	0.992	0.997	0.296578	0.366667	TRUE
Surf4	0	0.0666	7.45	0.412	0.525	0.824	0.638783	0.7625	TRUE
Brd3	0	-0.473	6.57	19.7	8.35e-05	0.0145	0.581749	0.558333	TRUE
Col5a1	0	-0.138	7	1.13	0.295	0.658	0.612167	0.675	TRUE
Setx	0	0.0428	5.32	0.0323	0.858	0.966	0.281369	0.329167	TRUE
Gle1	0	-0.493	5.23	5.67	0.0226	0.205	0.277567	0.289583	TRUE
Sptan1	0	-0.0605	7.23	0.238	0.629	0.874	0.634981	0.675	TRUE
Set	0	-0.0218	7.99	0.0438	0.835	0.961	0.749049	0.81875	TRUE
Zdhhc12	0	0.13	5.1	0.273	0.605	0.863	0.197719	0.30625	TRUE
Sh3glb2	0	-0.0358	6.38	0.0537	0.818	0.954	0.425856	0.5125	TRUE
Ptpa	0	-0.165	5.64	0.636	0.43	0.768	0.387833	0.389583	TRUE
Ier5l	0	0.0338	5.39	0.0216	0.884	0.978	0.258555	0.316667	TRUE
Ntmt1	0	0.0273	5.31	0.0246	0.939	0.992	0.285171	0.335417	TRUE
Tor1b	0	-0.267	5.49	2.03	0.163	0.511	0.342205	0.370833	TRUE
Tor1a	0	0.168	5.47	0.934	0.34	0.698	0.334601	0.391667	TRUE
BC005624	0	-0.0404	5.81	0.0448	0.834	0.961	0.368821	0.45	TRUE
Gpr107	0	-0.295	5.24	2.41	0.132	0.471	0.304183	0.339583	TRUE
Fubp3	0	0.508	5.39	5.19	0.0288	0.231	0.273764	0.40625	TRUE
Abl1	0	-0.143	5.55	0.585	0.449	0.777	0.323194	0.3625	TRUE
Prrc2b	0	-0.0907	6.29	0.355	0.555	0.839	0.452471	0.533333	TRUE
Swi5	0	0.212	8.71	4.54	0.0399	0.265	0.836502	0.914583	TRUE
1110008P14Rik	0	0.335	6.13	6.39	0.0211	0.201	0.353612	0.502083	TRUE
Slc25a25	0	0.0255	5.81	0.00896	0.925	0.988	0.26616	0.335417	TRUE
Dpm2	0	0.119	5.61	0.364	0.55	0.837	0.307985	0.375	TRUE
Cdk9	0	0.172	5.85	1.3	0.261	0.623	0.368821	0.475	TRUE
Tor2a	0	0.421	5.9	7.05	0.0117	0.152	0.353612	0.514583	TRUE
Fam129b	0	-0.0915	6.13	0.276	0.602	0.862	0.395437	0.485417	TRUE
Rpl12	0	-0.0168	10.7	0.0391	0.844	0.963	0.973384	0.989583	TRUE
Angptl2	0	0.92	5.19	22.2	3.58e-05	0.00875	0.18251	0.358333	TRUE
Mapkap1	0	-0.124	5.79	0.725	0.4	0.745	0.357414	0.43125	TRUE
Gapvd1	0	-0.419	6.14	7.2	0.0109	0.145	0.456274	0.445833	TRUE
Hspa5	0	0.099	10	0.588	0.448	0.777	0.920152	0.970833	TRUE
Fbxw2	0	0.112	6.01	0.634	0.431	0.768	0.368821	0.520833	TRUE
Rab14	0	0.0347	8.06	0.209	0.966	0.995	0.760456	0.827083	TRUE
Gsn	0	-0.00881	6.82	0.00325	0.955	0.995	0.51711	0.61875	TRUE
Stom	0	-0.316	6.88	2.75	0.106	0.428	0.574144	0.616667	TRUE
Dab2ip	0	-0.605	5.56	10.6	0.00247	0.0766	0.346008	0.33125	TRUE
Ndufa8	0	0.239	7.62	3.83	0.0582	0.325	0.673004	0.7875	TRUE
Rbm18	0	-0.329	5.39	2.01	0.165	0.513	0.346008	0.375	TRUE
Ptgs1	0	0.0946	8.17	0.64	0.429	0.766	0.714829	0.839583	TRUE
Pdcl	0	0.549	5.36	8.46	0.00619	0.11	0.247148	0.372917	TRUE
Rc3h2	0	0.0672	6.08	0.235	0.631	0.875	0.429658	0.50625	TRUE
Rabgap1	0	-0.107	5.54	0.443	0.616	0.867	0.319392	0.39375	TRUE
Strbp	0	0.106	5.82	0.44	0.511	0.815	0.307985	0.46875	TRUE
Crb2	0	-0.304	5.43	2.25	0.143	0.484	0.296578	0.316667	TRUE
Psmb7	0	0.225	6.74	4.02	0.0526	0.306	0.513308	0.6625	TRUE
Rpl35	0	0.118	7.63	0.736	0.397	0.741	0.646388	0.76875	TRUE
Arpc5l	0	0.0336	6.62	0.075	0.786	0.942	0.486692	0.604167	TRUE
Ppp6c	0	0.119	5.88	0.723	0.401	0.745	0.387833	0.485417	TRUE
Zeb2	0	0.00353	5.2	0.000187	0.989	0.997	0.193916	0.272917	TRUE
Epc2	0	-0.191	6.09	1.91	0.176	0.526	0.425856	0.45625	TRUE
Mmadhc	0	-0.0472	6.09	0.0997	0.754	0.934	0.403042	0.527083	TRUE
Rnd3	0	-0.295	5.75	2.52	0.121	0.459	0.326996	0.358333	TRUE
Nmi	0	0.118	5.31	0.481	0.715	0.913	0.220532	0.35	TRUE
Rif1	0	-0.231	6.02	2	0.166	0.513	0.391635	0.441667	TRUE
Arl5a	0	-0.00919	5.59	0.00225	0.962	0.995	0.288973	0.366667	TRUE
Prpf40a	0	-0.19	7.23	2.81	0.102	0.422	0.589354	0.670833	TRUE
Nr4a2	0	0.502	5.4	2.03	0.163	0.511	0.186312	0.289583	TRUE
Pkp4	0	0.138	5.54	0.339	0.564	0.845	0.243346	0.358333	TRUE
Tanc1	0	-0.455	5.8	5.16	0.0292	0.232	0.376426	0.395833	TRUE
Wdsub1	0	-0.0428	5.87	0.0613	0.806	0.95	0.395437	0.452083	TRUE
Baz2b	0	-0.312	6.58	5.94	0.0198	0.197	0.528517	0.591667	TRUE
2007-03-01	0	-0.0316	6.93	0.0726	0.789	0.943	0.593156	0.697917	TRUE
Cd302	0	0.631	7.23	9.21	0.00444	0.0973	0.543726	0.70625	TRUE
Rbms1	0	-0.142	8.66	1.94	0.173	0.521	0.851711	0.891667	TRUE
Psmd14	0	0.0703	6.04	0.13	0.72	0.916	0.326996	0.489583	TRUE
Dpp4	0	-0.367	6.62	3.13	0.0855	0.388	0.536122	0.541667	TRUE
Cobll1	0	-0.0785	6.89	0.26	0.613	0.867	0.562738	0.635417	TRUE
Stk39	0	-0.14	5.62	0.689	0.412	0.755	0.30038	0.38125	TRUE
Lrp2	0	-0.476	6.54	6.81	0.0131	0.158	0.528517	0.5125	TRUE
Ppig	0	-0.168	7.52	2.42	0.129	0.466	0.65019	0.741667	TRUE
Ssb	0	0.0244	8.07	0.0674	0.945	0.993	0.756654	0.835417	TRUE
Ubr3	0	0.00461	5.55	0.000673	0.979	0.997	0.319392	0.4	TRUE
Gorasp2	0	0.122	6.43	0.803	0.376	0.727	0.422053	0.55625	TRUE
Tlk1	0	-0.423	6.14	9.34	0.00421	0.095	0.460076	0.504167	TRUE
Dcaf17	0	-0.201	5.27	0.627	0.434	0.768	0.30038	0.3125	TRUE
Cybrd1	0	-0.126	5.47	0.408	0.527	0.824	0.319392	0.339583	TRUE
Dync1i2	0	-0.2	7.41	2.94	0.0952	0.408	0.711027	0.758333	TRUE
Hat1	0	0.216	5.82	0.938	0.339	0.698	0.281369	0.404167	TRUE
Sp3	0	0.0414	6.63	0.0853	0.772	0.938	0.505703	0.633333	TRUE
Sp3os	0	0.0888	5.62	0.236	0.63	0.874	0.330798	0.3875	TRUE
Ola1	0	0.177	6.41	1.33	0.257	0.62	0.444867	0.564583	TRUE
Cir1	0	-0.113	6.25	0.474	0.496	0.806	0.467681	0.510417	TRUE
Wipf1	0	-0.398	5.71	4.01	0.0529	0.307	0.376426	0.404167	TRUE
Atf2	0	-0.32	6.29	4.88	0.0337	0.247	0.467681	0.520833	TRUE
Atp5g3	0	0.156	8.98	1.93	0.173	0.522	0.893536	0.93125	TRUE
Mtx2	0	0.3	6.6	4.66	0.0376	0.257	0.490494	0.633333	TRUE
Hnrnpa3	0	0.0726	7.96	0.547	0.464	0.785	0.703422	0.827083	TRUE
Nfe2l2	0	0.0927	6.86	0.652	0.425	0.764	0.532319	0.65625	TRUE
Agps	0	0.133	5.19	0.354	0.555	0.839	0.212928	0.322917	TRUE
Prkra	0	-0.044	5.58	0.0604	0.887	0.979	0.330798	0.38125	TRUE
Fkbp7	0	0.025	7.24	0.0198	0.889	0.979	0.61597	0.675	TRUE
Ube2e3	0	0.133	7.35	1.55	0.221	0.577	0.646388	0.74375	TRUE
Dnajc10	0	0.131	6.92	0.859	0.36	0.715	0.577947	0.645833	TRUE
Nckap1	0	0.161	7.07	1.83	0.185	0.537	0.581749	0.7125	TRUE
Zc3h15	0	-0.0978	6.81	0.461	0.501	0.809	0.532319	0.614583	TRUE
Itgav	0	0.0738	6.91	0.403	0.53	0.826	0.596958	0.66875	TRUE
Tfpi	0	0.0383	7.3	0.0626	0.804	0.949	0.612167	0.714583	TRUE
Ctnnd1	0	0.235	6.08	1.43	0.24	0.596	0.391635	0.51875	TRUE
Selenoh	0	-0.0589	7.06	0.146	0.705	0.907	0.498099	0.570833	TRUE
Med19	0	-0.167	5.79	0.757	0.39	0.735	0.353612	0.404167	TRUE
Serping1	0	-0.107	10.5	0.474	0.496	0.806	0.965779	0.98125	TRUE
Ube2l6	0	0.331	5.34	2.02	0.164	0.512	0.228137	0.360417	TRUE
Timm10	0	-0.0383	5.22	0.0231	0.88	0.977	0.254753	0.341667	TRUE
Slc43a3	0	0.656	6.97	13.5	0.000782	0.0504	0.372624	0.616667	TRUE
Ssrp1	0	0.046	6.71	0.0837	0.774	0.938	0.494297	0.58125	TRUE
Tnks1bp1	0	0.00038	6.45	2.79e-06	0.999	0.999	0.467681	0.535417	TRUE
Olfr1033	0	-0.41	5.24	2.14	0.152	0.495	0.288973	0.258333	TRUE
Fnbp4	0	0.289	5.38	2.88	0.109	0.435	0.269962	0.391667	TRUE
Mtch2	0	0.0999	6.14	0.394	0.534	0.827	0.387833	0.49375	TRUE
C1qtnf4	0	0.129	5.81	0.367	0.549	0.837	0.376426	0.460417	TRUE
Ndufs3	0	0.1	7.16	0.797	0.378	0.728	0.627376	0.735417	TRUE
Celf1	0	0.0493	6.59	0.145	0.706	0.908	0.475285	0.577083	TRUE
Psmc3	0	-0.191	7.14	2.08	0.158	0.506	0.61597	0.677083	TRUE
Arfgap2	0	-0.139	5.71	0.642	0.428	0.766	0.376426	0.410417	TRUE
Ckap5	0	-0.0725	5.4	0.0957	0.759	0.935	0.258555	0.3375	TRUE
Arhgap1	0	-0.462	5.97	10.4	0.00268	0.0794	0.437262	0.441667	TRUE
Mdk	0	-0.324	6.77	1.21	0.279	0.643	0.463878	0.435417	TRUE
Dgkz	0	-0.449	5.31	4.05	0.0516	0.303	0.323194	0.322917	TRUE
Creb3l1	0	-0.181	7.32	2.56	0.118	0.451	0.661597	0.708333	TRUE
Phf21a	0	-0.455	5.31	4.95	0.0324	0.241	0.288973	0.329167	TRUE
Cd82	0	-0.282	7.34	4.71	0.0367	0.255	0.642586	0.71875	TRUE
Ext2	0	-0.124	6.47	0.787	0.381	0.73	0.486692	0.583333	TRUE
Hsd17b12	0	0.24	5.4	1.62	0.212	0.571	0.254753	0.391667	TRUE
Api5	0	-0.0587	5.7	0.113	0.738	0.925	0.353612	0.408333	TRUE
B230118H07Rik	0	0.269	5.56	2.53	0.126	0.464	0.239544	0.402083	TRUE
Commd9	0	-0.0267	5.3	0.016	0.9	0.982	0.30038	0.320833	TRUE
Trim44	0	-0.0287	6.42	0.0646	0.801	0.949	0.486692	0.591667	TRUE
Pamr1	0	0.0507	7.9	0.159	0.693	0.901	0.718631	0.80625	TRUE
Cd44	0	-0.0837	5.44	0.107	0.746	0.929	0.239544	0.295833	TRUE
Apip	0	-0.0731	6.02	0.18	0.674	0.893	0.368821	0.475	TRUE
Cat	0	0.118	5.33	0.355	0.555	0.839	0.250951	0.329167	TRUE
Caprin1	0	0.0659	6.8	0.277	0.765	0.936	0.494297	0.647917	TRUE
Fbxo3	0	-0.0798	5.69	0.234	0.715	0.913	0.361217	0.439583	TRUE
Cd59a	0	0.0122	5.25	0.00406	0.95	0.994	0.277567	0.325	TRUE
Hipk3	0	-0.134	6.22	0.682	0.414	0.757	0.467681	0.539583	TRUE
Qser1	0	-0.306	5.78	4.48	0.0414	0.272	0.376426	0.4125	TRUE
Eif3m	0	0.0356	7.86	0.11	0.742	0.927	0.737643	0.825	TRUE
Wt1	0	0.0502	8.27	0.139	0.712	0.912	0.749049	0.839583	TRUE
Rcn1	0	0.0455	7.08	0.103	0.75	0.932	0.574144	0.73125	TRUE
Immp1l	0	0.0599	6.3	0.124	0.727	0.92	0.43346	0.558333	TRUE
Dnajc24	0	0.155	5.25	0.533	0.47	0.79	0.247148	0.347917	TRUE
Lin7c	0	-0.0472	5.91	0.0917	0.764	0.936	0.357414	0.460417	TRUE
Ccdc34	0	-0.277	7.03	1.54	0.222	0.579	0.494297	0.53125	TRUE
Fibin	0	-0.395	7.63	5.08	0.0303	0.234	0.669202	0.66875	TRUE
Nop10	0	0.263	7.37	4.68	0.0373	0.256	0.665399	0.766667	TRUE
Emc4	0	0.254	6.41	3.74	0.0609	0.333	0.422053	0.572917	TRUE
Emc7	0	0.0574	7.51	0.312	0.58	0.853	0.661597	0.741667	TRUE
Aqr	0	0.235	5.42	0.927	0.342	0.699	0.243346	0.370833	TRUE
Meis2	0	-0.492	6.5	9	0.00488	0.0999	0.520913	0.529167	TRUE
Spred1	0	-0.011	5.35	0.00241	0.961	0.995	0.26616	0.325	TRUE
Fam98b	0	-0.0924	5.52	0.295	0.591	0.855	0.277567	0.370833	TRUE
Thbs1	0	0.708	7.19	8.35	0.0065	0.112	0.395437	0.545833	TRUE
Srp14	0	0.00232	8.09	0.000518	0.982	0.997	0.825095	0.875	TRUE
Ino80	0	-0.243	5.2	1.58	0.252	0.611	0.258555	0.3	TRUE
Chp1	0	0.178	5.49	0.762	0.388	0.734	0.304183	0.3875	TRUE
1700020I14Rik	0	-0.194	6.64	2.44	0.127	0.465	0.520913	0.589583	TRUE
Rtf1	0	-0.318	7.01	7.4	0.00996	0.138	0.619772	0.616667	TRUE
Mga	0	-0.163	6.34	1.76	0.427	0.766	0.475285	0.53125	TRUE
Ehd4	0	-0.0325	5.75	0.0195	0.89	0.979	0.334601	0.372917	TRUE
Zfp106	0	-0.103	6.54	0.738	0.396	0.741	0.467681	0.58125	TRUE
Snap23	0	0.366	5.81	6.32	0.0231	0.206	0.311787	0.470833	TRUE
Ubr1	0	-0.0567	5.31	0.0604	0.807	0.95	0.292776	0.335417	TRUE
Ccndbp1	0	-0.0171	5.2	0.00931	0.924	0.987	0.277567	0.308333	TRUE
Pdia3	0	0.1	9.46	0.832	0.368	0.72	0.901141	0.952083	TRUE
Serf2	0	0.0339	9.79	0.117	0.735	0.922	0.91635	0.96875	TRUE
Hypk	0	0.249	5.49	1.58	0.216	0.575	0.307985	0.364583	TRUE
Casc4	0	-0.127	6.69	1.29	0.264	0.627	0.555133	0.633333	TRUE
Ctdspl2	0	-0.293	5.61	2.82	0.102	0.421	0.338403	0.366667	TRUE
B2m	0	0.578	8.98	12.1	0.00131	0.0636	0.855513	0.952083	TRUE
Sqor	0	-0.16	6.2	1.17	0.366	0.718	0.437262	0.483333	TRUE
Sema6d	0	0.213	5.72	0.494	0.487	0.802	0.30038	0.375	TRUE
Dut	0	0.106	7.04	0.278	0.601	0.861	0.444867	0.5625	TRUE
Fbn1	0	0.0659	8.21	0.417	0.523	0.824	0.737643	0.8375	TRUE
Eid1	0	-0.07	8.34	0.455	0.504	0.81	0.813688	0.85	TRUE
Secisbp2l	0	-0.416	5.91	4.46	0.0417	0.273	0.418251	0.4375	TRUE
Cops2	0	0.296	5.75	2.66	0.112	0.442	0.346008	0.429167	TRUE
Usp8	0	-0.106	6.02	0.42	0.521	0.822	0.387833	0.483333	TRUE
Trpm7	0	-0.161	6.95	1.36	0.251	0.609	0.638783	0.672917	TRUE
Sppl2a	0	-0.155	6.42	0.844	0.364	0.717	0.479087	0.539583	TRUE
Ap4e1	0	-0.166	5.15	0.323	0.573	0.851	0.239544	0.289583	TRUE
Blvra	0	0.129	5.93	0.523	0.474	0.793	0.361217	0.454167	TRUE
Snrnp200	0	0.186	5.86	0.837	0.366	0.719	0.357414	0.464583	TRUE
Tmem127	0	0.0342	5.51	0.0306	0.862	0.969	0.296578	0.395833	TRUE
Mrps5	0	-0.0524	5.44	0.0668	0.798	0.947	0.330798	0.383333	TRUE
Nphp1	0	0.206	5.45	1.27	0.363	0.716	0.30038	0.379167	TRUE
1500011K16Rik	0	0.23	6.2	2.55	0.119	0.454	0.39924	0.535417	TRUE
Anapc1	0	0.334	6.39	3.02	0.091	0.4	0.414449	0.575	TRUE
Tmem87b	0	-0.223	5.71	1.32	0.259	0.62	0.338403	0.425	TRUE
Snrpb	0	0.16	8.44	3.32	0.0768	0.371	0.825095	0.883333	TRUE
Nop56	0	-0.194	6.08	1.47	0.234	0.591	0.34981	0.4875	TRUE
Idh3b	0	0.186	6.2	1.97	0.194	0.55	0.414449	0.560417	TRUE
Cpxm1	0	0.025	7.6	0.0141	0.906	0.984	0.60076	0.677083	TRUE
Ptpra	0	-0.17	6.86	1.81	0.187	0.541	0.604563	0.639583	TRUE
Mrps26	0	-0.138	6.21	0.771	0.386	0.734	0.395437	0.5375	TRUE
Ddrgk1	0	0.119	6.88	0.829	0.369	0.721	0.574144	0.683333	TRUE
Itpa	0	0.318	5.34	2.34	0.135	0.475	0.243346	0.395833	TRUE
4930402H24Rik	0	0.405	5.32	3.67	0.0633	0.341	0.228137	0.360417	TRUE
Adam33	0	-0.816	6.96	22.8	2.95e-05	0.00875	0.692015	0.6	TRUE
Cenpb	0	-0.172	7.16	1.57	0.219	0.576	0.589354	0.702083	TRUE
Pank2	0	-0.01	5.17	0.0024	0.961	0.995	0.288973	0.31875	TRUE
Prnp	0	0.563	8.07	11.2	0.00193	0.0741	0.612167	0.829167	TRUE
Tmem230	0	0.0667	5.42	0.163	0.759	0.935	0.30038	0.3625	TRUE
Cds2	0	-0.266	5.35	0.796	0.378	0.729	0.281369	0.354167	TRUE
Gpcpd1	0	-0.393	5.35	1.98	0.167	0.516	0.311787	0.3375	TRUE
Crls1	0	-0.0072	6.49	0.00288	0.957	0.995	0.520913	0.560417	TRUE
Lrrn4	0	-0.304	8.8	10.5	0.00261	0.0787	0.851711	0.860417	TRUE
Tmx4	0	-0.126	5.97	0.402	0.53	0.827	0.410646	0.4625	TRUE
Plcb4	0	-0.399	5.38	2.72	0.108	0.433	0.304183	0.327083	TRUE
Tasp1	0	-0.181	5.32	0.682	0.414	0.757	0.250951	0.335417	TRUE
Esf1	0	-0.063	6.51	0.167	0.685	0.899	0.513308	0.570833	TRUE
Kif16b	0	-0.246	5.48	1.12	0.298	0.659	0.307985	0.372917	TRUE
Snrpb2	0	0.205	6.46	2.76	0.17	0.519	0.441065	0.560417	TRUE
Dstn	0	0.16	8.2	2.7	0.109	0.435	0.760456	0.885417	TRUE
Rrbp1	0	-0.104	9.11	1.07	0.307	0.666	0.878327	0.933333	TRUE
Snx5	0	0.351	5.93	5.23	0.0282	0.228	0.342205	0.483333	TRUE
Sec23b	0	0.244	5.21	1.24	0.273	0.635	0.235741	0.325	TRUE
Dtd1	0	-0.0561	5.26	0.0882	0.768	0.937	0.277567	0.316667	TRUE
Rin2	0	-0.398	6.12	5.13	0.0297	0.233	0.456274	0.477083	TRUE
Naa20	0	0.263	6.08	2.04	0.162	0.511	0.406844	0.535417	TRUE
Kiz	0	0.0174	5.84	0.00787	0.93	0.989	0.346008	0.41875	TRUE
Xrn2	0	-0.0586	6.84	0.213	0.647	0.88	0.547529	0.65	TRUE
Nxt1	0	0.242	5.34	0.821	0.371	0.722	0.224335	0.3125	TRUE
Cst9	0	-0.481	7.04	0.969	0.332	0.69	0.171103	0.204167	TRUE
Cst3	0	0.0337	11.1	0.0688	0.795	0.945	0.984791	0.9875	TRUE
Apmap	0	-0.188	5.24	0.792	0.379	0.729	0.288973	0.341667	TRUE
Pygb	0	-0.392	5.19	5.06	0.0306	0.235	0.30038	0.308333	TRUE
Ninl	0	-0.322	5.55	2.37	0.132	0.471	0.323194	0.370833	TRUE
Nsfl1c	0	-0.169	6.24	1.34	0.254	0.616	0.444867	0.533333	TRUE
Fkbp1a	0	0.168	7.8	2.59	0.116	0.449	0.711027	0.808333	TRUE
Fam110a	0	0.187	6.19	0.535	0.469	0.79	0.269962	0.439583	TRUE
Csnk2a1	0	-0.0842	5.45	0.196	0.661	0.889	0.323194	0.370833	TRUE
Tbc1d20	0	-0.151	5.97	0.79	0.38	0.73	0.418251	0.475	TRUE
Rbck1	0	-0.164	5.61	0.767	0.387	0.734	0.330798	0.402083	TRUE
Sox12	0	-0.0117	6.53	0.00783	0.93	0.989	0.498099	0.579167	TRUE
Zcchc3	0	-0.00227	6.43	0.000234	0.988	0.997	0.395437	0.51875	TRUE
H13	0	0.0718	6.94	0.281	0.599	0.86	0.555133	0.645833	TRUE
Id1	0	0.239	9.62	2.89	0.098	0.413	0.870722	0.90625	TRUE
Bcl2l1	0	0.171	5.57	0.893	0.351	0.706	0.315589	0.408333	TRUE
Tpx2	0	-0.664	5.4	2.21	0.146	0.489	0.0988593	0.116667	TRUE
Pdrg1	0	-0.138	5.6	0.401	0.53	0.827	0.334601	0.38125	TRUE
Tm9sf4	0	-0.154	5.81	1.11	0.307	0.666	0.372624	0.429167	TRUE
Asxl1	0	-0.371	5.31	3.8	0.059	0.327	0.292776	0.295833	TRUE
Commd7	0	-0.172	6.18	1.52	0.23	0.586	0.456274	0.510417	TRUE
Mapre1	0	0.21	7.81	3.72	0.0618	0.336	0.680608	0.8125	TRUE
Snta1	0	0.0734	5.92	0.173	0.68	0.894	0.368821	0.470833	TRUE
Pxmp4	0	-0.0324	5.21	0.0304	0.863	0.969	0.228137	0.31875	TRUE
Chmp4b	0	0.019	7.35	0.029	0.866	0.97	0.60076	0.727083	TRUE
Raly	0	0.069	7.16	0.252	0.619	0.867	0.585551	0.704167	TRUE
Eif2s2	0	-0.117	8.08	1.64	0.208	0.567	0.790875	0.825	TRUE
Itch	0	-0.257	5.67	1.96	0.17	0.519	0.380228	0.383333	TRUE
Dynlrb1	0	-0.0114	7.82	0.015	0.903	0.983	0.714829	0.779167	TRUE
Map1lc3a	0	0.0491	8.09	0.249	0.621	0.869	0.768061	0.80625	TRUE
Trp53inp2	0	0.772	6.3	7.42	0.0099	0.138	0.357414	0.485417	TRUE
Trpc4ap	0	-0.198	6	1.83	0.184	0.536	0.43346	0.479167	TRUE
Edem2	0	-0.00179	5.16	7.64e-05	0.993	0.997	0.21673	0.329167	TRUE
Eif6	0	0.116	7.01	0.934	0.34	0.698	0.558935	0.652083	TRUE
Ergic3	0	-0.13	8.42	1.6	0.213	0.571	0.806084	0.864583	TRUE
Romo1	0	0.0301	7.42	0.0939	0.761	0.936	0.653992	0.747917	TRUE
Rbm39	0	-0.223	8.97	7.77	0.00844	0.127	0.927757	0.933333	TRUE
Phf20	0	0.229	5.75	1.75	0.195	0.551	0.338403	0.41875	TRUE
Scand1	0	0.149	7.94	2.57	0.118	0.451	0.749049	0.84375	TRUE
2900097C17Rik	0	-0.0944	7.32	0.577	0.452	0.777	0.711027	0.747917	TRUE
Dlgap4	0	0.127	6.33	0.684	0.425	0.764	0.452471	0.514583	TRUE
Tgif2	0	-0.149	5.25	0.212	0.648	0.88	0.209125	0.2875	TRUE
1110008F13Rik	0	0.292	7.58	6.68	0.0139	0.162	0.631179	0.777083	TRUE
Samhd1	0	-0.0191	5.88	0.0158	0.901	0.982	0.395437	0.441667	TRUE
Rpn2	0	0.202	7.83	4.73	0.0363	0.254	0.711027	0.829167	TRUE
Manbal	0	-0.347	5.71	3.12	0.0858	0.388	0.395437	0.395833	TRUE
Blcap	0	-0.115	5.14	0.299	0.588	0.854	0.285171	0.325	TRUE
Nnat	0	0.124	8.02	0.081	0.778	0.939	0.43346	0.533333	TRUE
Rprd1b	0	-0.769	5.34	15.9	0.000309	0.0289	0.338403	0.28125	TRUE
Tgm2	0	0.025	7.6	0.0141	0.906	0.984	0.612167	0.729167	TRUE
Lbp	0	0.105	9.34	0.271	0.606	0.863	0.893536	0.847917	TRUE
Top1	0	-0.103	8.16	1.33	0.257	0.62	0.73384	0.845833	TRUE
Chd6	0	-0.305	6.31	3.36	0.075	0.368	0.498099	0.541667	TRUE
Srsf6	0	0.13	7.47	1.56	0.219	0.577	0.653992	0.766667	TRUE
Oser1	0	-0.289	5.28	1.14	0.292	0.656	0.296578	0.3125	TRUE
Serinc3	0	0.0151	7.44	0.0056	0.941	0.992	0.69962	0.76875	TRUE
Pkig	0	-0.0261	6.73	0.0289	0.866	0.97	0.574144	0.6125	TRUE
Ywhab	0	0.204	7.91	3.82	0.0583	0.325	0.707224	0.833333	TRUE
Slpi	0	0.934	9.29	8.3	0.00665	0.114	0.501901	0.670833	TRUE
Sdc4	0	0.267	8.56	2.46	0.126	0.464	0.730038	0.827083	TRUE
Sys1	0	-0.109	7	0.809	0.374	0.725	0.589354	0.658333	TRUE
Pigt	0	-0.0354	5.66	0.0404	0.842	0.963	0.342205	0.377083	TRUE
Wfdc2	0	-0.751	9.31	3.96	0.0542	0.312	0.680608	0.64375	TRUE
Dnttip1	0	0.031	5.42	0.033	0.857	0.966	0.288973	0.375	TRUE
Ube2c	0	0.424	6.77	0.644	0.428	0.766	0.0912548	0.122917	TRUE
Ctsa	0	0.048	6.5	0.114	0.921	0.987	0.498099	0.589583	TRUE
Pltp	0	0.0437	7.54	0.0879	0.769	0.937	0.673004	0.727083	TRUE
Pcif1	0	-0.228	6.17	3.19	0.0824	0.382	0.460076	0.514583	TRUE
Zmynd8	0	-0.825	5.78	27.4	7.25e-06	0.00521	0.406844	0.347917	TRUE
Sulf2	0	0.535	7.33	9.92	0.00328	0.0849	0.524715	0.7	TRUE
Stau1	0	0.309	5.29	2.58	0.117	0.45	0.254753	0.347917	TRUE
Ptgis	0	0.0732	8.99	0.338	0.564	0.845	0.828897	0.885417	TRUE
Cebpb	0	0.181	9.25	2.47	0.124	0.463	0.86692	0.939583	TRUE
Ptpn1	0	0.261	6.07	2.02	0.164	0.512	0.353612	0.491667	TRUE
Pard6b	0	-0.0295	6.34	0.0226	0.881	0.977	0.48289	0.554167	TRUE
Dpm1	0	-0.0624	5.72	0.133	0.718	0.915	0.338403	0.441667	TRUE
Atp9a	0	-0.212	6.52	2.32	0.137	0.477	0.513308	0.55625	TRUE
Pfdn4	0	0.164	5.74	0.517	0.477	0.793	0.330798	0.4625	TRUE
Rtf2	0	0.0011	5.84	7.55e-05	0.993	0.997	0.39924	0.454167	TRUE
Rae1	0	0.145	5.64	1.14	0.461	0.783	0.334601	0.439583	TRUE
Pmepa1	0	0.483	7.06	7.76	0.00845	0.127	0.513308	0.66875	TRUE
Rab22a	0	-0.399	5.97	7.88	0.00803	0.123	0.422053	0.452083	TRUE
Vapb	0	-0.153	6.63	1.32	0.258	0.62	0.524715	0.59375	TRUE
Stx16	0	-0.395	6.11	6.56	0.0147	0.167	0.456274	0.516667	TRUE
Npepl1	0	-0.299	5.73	3.07	0.088	0.394	0.387833	0.402083	TRUE
Gnas	0	-0.047	10.7	0.414	0.524	0.824	0.961977	0.989583	TRUE
Ctsz	0	0.258	8.15	6.26	0.0171	0.181	0.737643	0.852083	TRUE
Atp5e	0	0.18	9.37	4.7	0.0368	0.255	0.904943	0.954167	TRUE
Prelid3b	0	0.157	5.62	0.814	0.373	0.723	0.296578	0.408333	TRUE
Psma7	0	0.156	8.97	2.79	0.104	0.425	0.859316	0.945833	TRUE
Adrm1	0	-0.173	5.47	1.06	0.359	0.714	0.326996	0.375	TRUE
Lama5	0	-0.172	8.25	2.03	0.163	0.511	0.809886	0.85625	TRUE
Rps21	0	-0.0309	10.5	0.0936	0.761	0.936	0.980989	0.977083	TRUE
Gata5	0	-0.327	5.81	3.31	0.0771	0.372	0.39924	0.4125	TRUE
Ogfr	0	-0.018	5.52	0.0089	0.925	0.988	0.30038	0.3875	TRUE
Dido1	0	-0.0762	5.58	0.103	0.75	0.932	0.330798	0.379167	TRUE
Ythdf1	0	0.11	5.91	0.52	0.475	0.793	0.380228	0.45625	TRUE
Nkain4	0	0.0986	9.28	0.655	0.424	0.764	0.863118	0.910417	TRUE
Arfgap1	0	-0.157	5.83	0.81	0.374	0.725	0.403042	0.45625	TRUE
Ppdpf	0	0.256	6.22	2.72	0.113	0.445	0.406844	0.54375	TRUE
Arfrp1	0	0.00679	5.47	0.00113	0.973	0.997	0.30038	0.372917	TRUE
Tpd52l2	0	0.19	7.05	2.99	0.0926	0.403	0.596958	0.70625	TRUE
Dnajc5	0	0.0065	6.54	0.00213	0.963	0.995	0.479087	0.579167	TRUE
Prpf6	0	0.111	5.36	0.387	0.645	0.88	0.277567	0.364583	TRUE
Pcmtd2	0	-0.389	5.28	3.61	0.0654	0.344	0.323194	0.316667	TRUE
Polr3k	0	0.282	6.12	2.33	0.135	0.476	0.330798	0.483333	TRUE
Plp2	0	-0.225	6.8	2.4	0.13	0.469	0.520913	0.604167	TRUE
Tfe3	0	0.114	6.14	0.362	0.551	0.837	0.338403	0.44375	TRUE
Otud5	0	0.303	5.38	1.74	0.195	0.551	0.258555	0.364583	TRUE
Pqbp1	0	0.221	5.22	1.34	0.345	0.702	0.220532	0.325	TRUE
Timm17b	0	0.159	6.28	0.905	0.348	0.705	0.406844	0.5625	TRUE
Rbm3	0	0.172	9.73	1.7	0.2	0.558	0.923954	0.95625	TRUE
Ebp	0	0.399	5.49	4.54	0.0401	0.266	0.26616	0.414583	TRUE
Dynlt3	0	-0.0644	6.59	0.309	0.769	0.938	0.505703	0.6125	TRUE
Tspan7	0	0.196	5.41	0.689	0.412	0.755	0.258555	0.38125	TRUE
Mid1ip1	0	-0.373	7.32	13.3	0.000845	0.0508	0.661597	0.697917	TRUE
Atp6ap2	0	0.658	6.48	11.7	0.00158	0.0669	0.429658	0.641667	TRUE
1810030O07Rik	0	-0.345	5.22	2.99	0.0923	0.403	0.285171	0.320833	TRUE
Usp9x	0	0.0536	6.94	0.179	0.765	0.936	0.577947	0.666667	TRUE
Ddx3x	0	0.00903	8.27	0.00455	0.947	0.993	0.764259	0.810417	TRUE
Cask	0	-0.148	5.19	0.513	0.54	0.833	0.258555	0.322917	TRUE
Fundc1	0	0.304	5.26	2.2	0.147	0.49	0.269962	0.335417	TRUE
Kdm6a	0	-0.598	5.2	4.59	0.0389	0.262	0.311787	0.289583	TRUE
Ndufb11	0	0.0284	8.55	0.0941	0.761	0.936	0.840304	0.9125	TRUE
Uba1	0	-0.0194	6.65	0.0224	0.882	0.977	0.501901	0.620833	TRUE
Cdk16	0	-0.228	6.04	1.61	0.213	0.571	0.403042	0.452083	TRUE
Araf	0	0.0599	5.94	0.161	0.69	0.901	0.365019	0.49375	TRUE
Timp1	0	1.11	8.99	46.9	5.2e-08	0.000271	0.749049	0.90625	TRUE
Uxt	0	0.277	5.26	2.36	0.134	0.473	0.243346	0.339583	TRUE
Dock11	0	-0.163	5.67	0.949	0.336	0.695	0.342205	0.408333	TRUE
Pgrmc1	0	0.0892	7.56	0.56	0.459	0.782	0.684411	0.789583	TRUE
Slc25a5	0	0.613	7.94	19.9	7.62e-05	0.0141	0.661597	0.791667	TRUE
C330007P06Rik	0	-0.265	5.47	2.81	0.142	0.484	0.311787	0.347917	TRUE
Ube2a	0	0.238	6.29	2.76	0.105	0.428	0.418251	0.570833	TRUE
Rpl39	0	0.102	11.1	0.561	0.459	0.782	0.961977	0.9875	TRUE
Upf3b	0	-0.339	6.22	4.58	0.0391	0.262	0.48289	0.50625	TRUE
Nkap	0	0.133	5.84	0.675	0.617	0.867	0.368821	0.433333	TRUE
Ndufa1	0	0.396	8.22	8.69	0.00559	0.108	0.771863	0.864583	TRUE
Lamp2	0	0.345	8.18	11.4	0.00177	0.0727	0.771863	0.88125	TRUE
Mcts1	0	0.197	6.02	1.27	0.266	0.629	0.38403	0.495833	TRUE
Gria3	0	0.641	5.81	8.53	0.00598	0.11	0.269962	0.435417	TRUE
Thoc2	0	0.0318	6.95	0.0965	0.809	0.952	0.585551	0.660417	TRUE
Xiap	0	-0.171	6.5	1.22	0.276	0.64	0.501901	0.566667	TRUE
Stag2	0	-0.181	6.02	1.05	0.312	0.67	0.39924	0.464583	TRUE
Smarca1	0	-0.0606	6.05	0.097	0.757	0.935	0.365019	0.46875	TRUE
Elf4	0	0.07	5.16	0.0874	0.769	0.938	0.243346	0.316667	TRUE
Stk26	0	-0.121	7	1.16	0.513	0.817	0.593156	0.660417	TRUE
Gpc3	0	-0.362	11.6	4.45	0.0419	0.273	0.984791	0.997917	TRUE
Hprt	0	0.451	6.19	8.32	0.00657	0.113	0.403042	0.51875	TRUE
Fhl1	0	-0.116	6.73	0.375	0.544	0.835	0.528517	0.560417	TRUE
Htatsf1	0	-0.35	6.09	5.19	0.0343	0.251	0.43346	0.48125	TRUE
Rbmx	0	-0.0192	5.48	0.0116	0.971	0.996	0.262357	0.354167	TRUE
Fmr1	0	-0.0367	6.21	0.0493	0.825	0.957	0.418251	0.520833	TRUE
Ids	0	0.198	5.38	0.902	0.348	0.705	0.258555	0.354167	TRUE
1110012L19Rik	0	0.128	5.88	0.584	0.45	0.777	0.361217	0.460417	TRUE
Cd99l2	0	0.0443	5.16	0.0737	0.788	0.943	0.247148	0.325	TRUE
Hmgb3	0	-0.229	5.11	0.47	0.497	0.807	0.201521	0.270833	TRUE
Vma21	0	0.378	6.22	5.94	0.0199	0.197	0.395437	0.558333	TRUE
Prrg3	0	-0.376	5.8	4.78	0.0354	0.252	0.376426	0.40625	TRUE
Cetn2	0	0.165	5.77	0.996	0.39	0.735	0.319392	0.466667	TRUE
Zfp185	0	0.0162	5.86	0.00738	0.932	0.99	0.330798	0.46875	TRUE
Bgn	0	0.22	9.81	2.19	0.148	0.49	0.91635	0.95	TRUE
Bcap31	0	0.0421	7.64	0.189	0.666	0.89	0.684411	0.81875	TRUE
Idh3g	0	-0.0733	5.96	0.243	0.654	0.884	0.368821	0.4375	TRUE
Ssr4	0	0.0567	9.77	0.286	0.596	0.858	0.908745	0.94375	TRUE
Naa10	0	-0.0508	5.66	0.105	0.748	0.93	0.334601	0.402083	TRUE
Renbp	0	1.19	5.35	27.3	7.5e-06	0.00521	0.18251	0.4	TRUE
Hcfc1	0	-0.47	5.4	7.59	0.00915	0.133	0.304183	0.347917	TRUE
Irak1	0	-0.116	5.62	0.415	0.524	0.824	0.334601	0.364583	TRUE
Mecp2	0	-0.164	5.47	0.96	0.371	0.722	0.319392	0.379167	TRUE
Flna	0	-0.135	7.37	0.999	0.324	0.684	0.612167	0.702083	TRUE
Emd	0	0.265	6.02	2.53	0.12	0.458	0.365019	0.4875	TRUE
Taz	0	-0.172	5.21	0.672	0.418	0.759	0.292776	0.341667	TRUE
Atp6ap1	0	0.258	6.22	3.33	0.133	0.472	0.391635	0.5375	TRUE
Fam50a	0	-0.00303	5.61	0.000316	0.986	0.997	0.323194	0.402083	TRUE
Lage3	0	-0.019	6.24	0.0239	0.878	0.976	0.452471	0.510417	TRUE
Ubl4a	0	0.0135	6.02	0.0097	0.922	0.987	0.38403	0.48125	TRUE
Fam3a	0	-0.222	5.56	1.32	0.258	0.62	0.346008	0.366667	TRUE
Dkc1	0	0.0596	5.51	0.111	0.987	0.997	0.273764	0.360417	TRUE
Mpp1	0	0.101	5.78	0.416	0.523	0.824	0.346008	0.44375	TRUE
Fundc2	0	0.248	7.45	3.51	0.069	0.355	0.627376	0.754167	TRUE
Brcc3	0	-0.0834	5.28	0.252	0.619	0.867	0.258555	0.335417	TRUE
Vbp1	0	0.199	5.73	1.29	0.264	0.626	0.315589	0.447917	TRUE
Pls3	0	-0.0135	6.39	0.01	0.921	0.987	0.460076	0.527083	TRUE
Tbl1x	0	0.0347	7.82	0.0891	0.767	0.937	0.684411	0.797917	TRUE
Pdk3	0	0.192	5.23	0.898	0.35	0.705	0.247148	0.339583	TRUE
Zfx	0	-0.361	5.61	4.03	0.0523	0.305	0.38403	0.4	TRUE
Eif2s3x	0	-0.305	5.62	1.32	0.258	0.62	0.323194	0.377083	TRUE
Maged1	0	0.0259	8.67	0.081	0.778	0.939	0.86692	0.89375	TRUE
Amer1	0	-0.491	5.37	5.49	0.0247	0.212	0.326996	0.31875	TRUE
Las1l	0	0.0209	5.35	0.0121	0.913	0.986	0.292776	0.341667	TRUE
Msn	0	0.171	6.09	1.27	0.267	0.629	0.38403	0.470833	TRUE
Efnb1	0	-0.235	6.24	3.04	0.0895	0.398	0.437262	0.49375	TRUE
Igbp1	0	-0.235	5.84	1.96	0.17	0.519	0.422053	0.479167	TRUE
Pdzd11	0	-0.0251	5.66	0.0248	0.994	0.997	0.342205	0.39375	TRUE
Dlg3	0	-0.665	5.31	8.94	0.005	0.101	0.342205	0.3	TRUE
Snx12	0	-0.0329	5.85	0.0473	0.829	0.958	0.380228	0.4375	TRUE
Foxo4	0	-0.0769	5.12	0.0957	0.759	0.935	0.243346	0.266667	TRUE
Nono	0	0.114	6.9	1.08	0.384	0.732	0.528517	0.65625	TRUE
Taf1	0	0.202	5.53	0.95	0.336	0.695	0.26616	0.377083	TRUE
Ogt	0	-0.32	6.81	3.39	0.0737	0.365	0.642586	0.65	TRUE
Pin4	0	0.191	6.04	1.52	0.226	0.583	0.38403	0.4875	TRUE
Rps4x	0	0.014	11.6	0.0216	0.884	0.978	0.977186	0.995833	TRUE
Xist	0	-1.14	8.87	2.05	0.161	0.509	0.570342	0.333333	TRUE
Rlim	0	-0.0641	6.31	0.168	0.684	0.898	0.429658	0.5125	TRUE
Pbdc1	0	-0.195	5.87	1	0.323	0.683	0.34981	0.410417	TRUE
Atrx	0	-0.0871	8.14	0.972	0.491	0.805	0.756654	0.829167	TRUE
Magt1	0	-0.16	6.73	1.36	0.252	0.611	0.536122	0.602083	TRUE
Cox7b	0	0.342	8.33	8.29	0.00666	0.114	0.760456	0.847917	TRUE
Pgk1	0	0.506	6.54	12.2	0.00128	0.0635	0.406844	0.625	TRUE
Itm2a	0	-0.204	8.6	1.23	0.275	0.638	0.790875	0.858333	TRUE
2610002M06Rik	0	0.16	5.49	0.7	0.408	0.752	0.304183	0.397917	TRUE
Hmgn5	0	0.0158	5.21	0.00375	0.952	0.994	0.220532	0.247917	TRUE
Sh3bgrl	0	-0.04	7.01	0.0945	0.76	0.936	0.547529	0.670833	TRUE
Tspan6	0	0.0738	5.57	0.136	0.714	0.913	0.296578	0.383333	TRUE
Rpl36a	0	0.172	8.36	1.49	0.229	0.586	0.756654	0.8625	TRUE
Hnrnph2	0	0.24	6.28	3.87	0.057	0.32	0.425856	0.585417	TRUE
Armcx1	0	-0.0176	5.91	0.0103	0.92	0.987	0.357414	0.470833	TRUE
Armcx3	0	0.164	6.87	2.34	0.135	0.475	0.547529	0.664583	TRUE
Armcx2	0	0.275	6.64	3.09	0.0875	0.393	0.437262	0.60625	TRUE
Gprasp1	0	-0.165	5.2	0.609	0.44	0.772	0.224335	0.3	TRUE
Bhlhb9	0	0.104	5.22	0.21	0.65	0.882	0.235741	0.3125	TRUE
Arxes2	0	0.186	5.47	0.507	0.481	0.797	0.254753	0.366667	TRUE
Bex4	0	0.459	7.61	9.61	0.00375	0.0898	0.589354	0.741667	TRUE
Tceal8	0	0.284	7.65	6.58	0.0146	0.166	0.634981	0.795833	TRUE
Bex1	0	0.858	6.2	16	0.000296	0.0286	0.239544	0.479167	TRUE
Tceal9	0	0.323	9.07	6.69	0.0139	0.162	0.836502	0.933333	TRUE
Bex3	0	0.313	7.87	3.76	0.0603	0.331	0.627376	0.816667	TRUE
Tceal1	0	0.383	5.2	2.86	0.0994	0.415	0.220532	0.364583	TRUE
Morf4l2	0	0.15	7.78	2.37	0.132	0.471	0.711027	0.795833	TRUE
Mum1l1	0	-0.586	5.13	5.08	0.0304	0.234	0.26616	0.247917	TRUE
Gm15013	0	-0.00549	5.6	0.000834	0.991	0.997	0.304183	0.385417	TRUE
Tsc22d3	0	-1.32	6.49	10	0.00313	0.0829	0.539924	0.41875	TRUE
Col4a5	0	-0.139	7.41	0.441	0.511	0.815	0.707224	0.735417	TRUE
Acsl4	0	0.802	5.92	16.1	0.000288	0.0284	0.277567	0.477083	TRUE
A730046J19Rik	0	0.0262	5.07	0.00513	0.943	0.993	0.186312	0.233333	TRUE
Maged2	0	-0.0808	7.94	0.322	0.574	0.851	0.722433	0.810417	TRUE
Huwe1	0	0.00141	6.75	0.000187	0.989	0.997	0.543726	0.6	TRUE
Hsd17b10	0	0.0785	6.95	0.427	0.518	0.82	0.56654	0.6625	TRUE
Smc1a	0	-0.0234	7.19	0.0194	0.89	0.979	0.536122	0.708333	TRUE
Mageh1	0	0.249	6.09	2.34	0.135	0.475	0.372624	0.522917	TRUE
Ubqln2	0	-0.0328	5.37	0.0264	0.872	0.973	0.288973	0.341667	TRUE
Nbdy	0	0.127	6.2	0.669	0.419	0.76	0.448669	0.51875	TRUE
Sat1	0	0.665	7.54	13.7	0.000705	0.0491	0.581749	0.710417	TRUE
Acot9	0	0.204	5.37	1.3	0.296	0.658	0.235741	0.364583	TRUE
Prdx4	0	-0.0685	8.11	0.158	0.693	0.901	0.703422	0.8125	TRUE
Rps6ka3	0	-0.12	5.63	0.397	0.533	0.827	0.307985	0.38125	TRUE
Eif1ax	0	0.134	7.07	1.27	0.267	0.629	0.574144	0.710417	TRUE
Pdha1	0	-0.0224	6.8	0.0216	0.884	0.978	0.547529	0.63125	TRUE
Rbbp7	0	-0.00128	7.64	0.000167	0.99	0.997	0.642586	0.729167	TRUE
Syap1	0	-0.215	5.56	1.59	0.249	0.607	0.323194	0.391667	TRUE
Zrsr2	0	0.0829	6.04	0.25	0.62	0.869	0.326996	0.475	TRUE
Mospd2	0	0.104	5.35	0.204	0.654	0.884	0.26616	0.3625	TRUE
Rab9	0	-0.0327	6.62	0.046	0.831	0.96	0.524715	0.6125	TRUE
Egfl6	0	-0.31	6.58	2.57	0.117	0.451	0.441065	0.53125	TRUE
Tmsb4x	0	-0.0448	13.4	0.271	0.606	0.863	1	0.995833	TRUE
Arhgap6	0	0.00949	5.71	0.00151	0.969	0.996	0.30038	0.385417	TRUE
Zfhx4	0	-0.0583	5.16	0.0473	0.829	0.958	0.231939	0.291667	TRUE
Pex2	0	0.0146	5.98	0.00726	0.933	0.99	0.425856	0.5	TRUE
Pkia	0	0.681	6.31	20.5	6.3e-05	0.0126	0.34981	0.552083	TRUE
Zc2hc1a	0	-0.206	5.83	2.52	0.121	0.459	0.326996	0.441667	TRUE
Mrps28	0	0.447	6.34	11.2	0.00188	0.0741	0.391635	0.5625	TRUE
Tpd52	0	0.537	5.88	13	0.000943	0.0541	0.307985	0.46875	TRUE
Zfp704	0	-0.372	6.34	6.43	0.0157	0.173	0.467681	0.5375	TRUE
Pag1	0	-0.616	5.34	10.6	0.00244	0.0766	0.334601	0.295833	TRUE
Fabp5	0	-0.563	8.74	8.36	0.00647	0.112	0.73384	0.691667	TRUE
Impa1	0	0.281	5.81	1.95	0.171	0.52	0.307985	0.460417	TRUE
Lrrcc1	0	-0.307	5.57	2.92	0.096	0.409	0.346008	0.3375	TRUE
1810022K09Rik	0	0.245	6.97	3.29	0.0782	0.372	0.558935	0.714583	TRUE
Ythdf3	0	0.0982	6.06	0.3	0.587	0.854	0.437262	0.50625	TRUE
Armc1	0	0.0475	5.75	0.0823	0.826	0.957	0.323194	0.422917	TRUE
Gyg	0	0.362	5.57	1.73	0.197	0.552	0.243346	0.404167	TRUE
Nceh1	0	-0.309	5.38	1.25	0.272	0.634	0.342205	0.316667	TRUE
Fndc3b	0	-0.137	7.04	0.917	0.345	0.702	0.60076	0.65	TRUE
Rpl22l1	0	-0.101	10.1	0.451	0.506	0.812	0.954373	0.947917	TRUE
Sec62	0	-0.143	8.75	1.98	0.168	0.516	0.893536	0.922917	TRUE
Phc3	0	-0.0261	5.44	0.0123	0.912	0.986	0.307985	0.370833	TRUE
Prkci	0	-0.321	5.45	2.63	0.113	0.445	0.334601	0.322917	TRUE
Skil	0	0.0733	6.98	0.358	0.87	0.972	0.539924	0.63125	TRUE
Pik3ca	0	-0.481	5.85	9.17	0.00453	0.0978	0.376426	0.420833	TRUE
Gnb4	0	-0.346	5.54	3.78	0.0596	0.329	0.307985	0.375	TRUE
Actl6a	0	-0.27	5.69	2.38	0.131	0.47	0.372624	0.408333	TRUE
Ndufb5	0	0.131	8.13	1.73	0.196	0.551	0.741445	0.833333	TRUE
Ttc14	0	-0.29	7.05	6.32	0.0459	0.286	0.634981	0.6625	TRUE
Fxr1	0	0.0243	6.29	0.0401	0.908	0.984	0.452471	0.527083	TRUE
Dnajc19	0	0.322	6.64	5.73	0.022	0.203	0.490494	0.647917	TRUE
Atp11b	0	-0.253	6.02	1.85	0.182	0.532	0.441065	0.458333	TRUE
Anxa5	0	0.127	9.23	2.27	0.141	0.482	0.859316	0.922917	TRUE
4932438A13Rik	0	0.257	6.13	2.93	0.0954	0.408	0.403042	0.510417	TRUE
Hspa4l	0	0.271	5.25	1.78	0.191	0.545	0.201521	0.3125	TRUE
Larp1b	0	0.193	5.73	0.825	0.37	0.721	0.288973	0.4	TRUE
Pgrmc2	0	-0.0955	6.65	0.498	0.485	0.8	0.498099	0.564583	TRUE
Jade1	0	0.463	5.77	6.67	0.014	0.162	0.26616	0.425	TRUE
Elf2	0	-0.0536	6.32	0.202	0.771	0.938	0.48289	0.55	TRUE
Ndufc1	0	0.229	7.6	4.11	0.05	0.298	0.646388	0.816667	TRUE
Naa15	0	-0.101	6.13	0.568	0.456	0.779	0.418251	0.49375	TRUE
Setd7	0	0.0222	6.03	0.0165	0.899	0.981	0.391635	0.475	TRUE
Foxo1	0	0.0582	5.64	0.0933	0.762	0.936	0.326996	0.375	TRUE
Lhfp	0	0.193	6.85	1.16	0.289	0.652	0.490494	0.589583	TRUE
Frem2	0	-0.236	7.25	1.39	0.246	0.603	0.631179	0.695833	TRUE
Ufm1	0	0.121	6.82	0.893	0.351	0.706	0.524715	0.6375	TRUE
Supt20	0	-0.519	5.5	8.65	0.00569	0.109	0.372624	0.347917	TRUE
Exosc8	0	-0.0576	5.7	0.0991	0.755	0.934	0.330798	0.39375	TRUE
Alg5	0	-0.24	5.97	3.27	0.186	0.539	0.437262	0.470833	TRUE
Rfxap	0	0.0838	5.42	0.247	0.67	0.892	0.288973	0.35	TRUE
Nbea	0	-0.168	5.18	0.802	0.376	0.727	0.262357	0.322917	TRUE
Tm4sf1	0	-0.0169	9.9	0.0143	0.906	0.984	0.931559	0.922917	TRUE
Wwtr1	0	-0.433	7.18	18.4	0.00013	0.0184	0.680608	0.652083	TRUE
Commd2	0	0.345	6.17	5.53	0.0243	0.212	0.391635	0.564583	TRUE
Rnf13	0	-0.369	5.83	4.73	0.0362	0.254	0.403042	0.41875	TRUE
Tsc22d2	0	-0.0585	5.98	0.102	0.751	0.933	0.311787	0.429167	TRUE
Serp1	0	0.225	7.38	3.34	0.0758	0.369	0.646388	0.75	TRUE
Eif2a	0	0.275	5.92	2.48	0.124	0.463	0.365019	0.48125	TRUE
Selenot	0	0.188	6.38	1.59	0.216	0.574	0.460076	0.55625	TRUE
Mbnl1	0	-0.128	7.42	1.03	0.317	0.675	0.688213	0.722917	TRUE
Rap2b	0	-0.0569	5.36	0.0535	0.818	0.954	0.254753	0.347917	TRUE
Dhx36	0	0.12	6.78	0.995	0.325	0.685	0.486692	0.670833	TRUE
Gmps	0	-0.0717	6.24	0.293	0.626	0.872	0.422053	0.5	TRUE
Ssr3	0	0.0675	7.82	0.382	0.54	0.833	0.730038	0.825	TRUE
Tiparp	0	0.0906	6.87	0.246	0.623	0.871	0.448669	0.541667	TRUE
Ccnl1	0	0.0827	7.87	0.301	0.587	0.854	0.631179	0.739583	TRUE
Rsrc1	0	-0.352	5.74	3.21	0.0816	0.381	0.391635	0.38125	TRUE
Lxn	0	0.322	5.98	2.77	0.105	0.426	0.34981	0.4875	TRUE
Smc4	0	-0.0556	6.91	0.0381	0.846	0.964	0.326996	0.502083	TRUE
Kpna4	0	-0.249	6.35	3.13	0.0851	0.387	0.452471	0.529167	TRUE
Ppm1l	0	-0.256	6.01	2.06	0.16	0.508	0.403042	0.452083	TRUE
Nmd3	0	0.104	5.3	0.315	0.578	0.853	0.258555	0.35	TRUE
Pdcd10	0	-0.195	6.66	2.42	0.128	0.466	0.551331	0.610417	TRUE
Golim4	0	-0.224	6.9	2.61	0.115	0.447	0.558935	0.629167	TRUE
Ppid	0	0.32	5.44	3.65	0.0641	0.342	0.277567	0.377083	TRUE
Ctso	0	-0.0955	5.68	0.232	0.633	0.876	0.34981	0.439583	TRUE
Tdo2	0	0.466	5.48	3.87	0.057	0.32	0.212928	0.3375	TRUE
Gucy1a1	0	-0.617	6.2	11.2	0.00189	0.0741	0.422053	0.447917	TRUE
Sfrp2	0	-0.451	10.8	13.4	0.0008	0.0504	0.969582	0.972917	TRUE
Fbxw7	0	0.0246	5.16	0.0127	0.911	0.985	0.231939	0.316667	TRUE
Rps3a1	0	0.0994	11.9	1.27	0.268	0.63	0.992395	0.997917	TRUE
Lrba	0	0.0495	6.03	0.0649	0.8	0.949	0.387833	0.479167	TRUE
Kirrel	0	0.0649	5.6	0.0841	0.774	0.938	0.307985	0.370833	TRUE
Pear1	0	0.213	5.61	1.21	0.279	0.643	0.307985	0.408333	TRUE
Hdgf	0	0.193	7.79	1.78	0.19	0.545	0.638783	0.75625	TRUE
Mrpl24	0	-0.195	6.62	2.37	0.142	0.484	0.528517	0.59375	TRUE
Naxe	0	0.241	6.76	2.49	0.124	0.463	0.475285	0.604167	TRUE
Mef2d	0	-0.149	5.74	0.523	0.474	0.793	0.361217	0.40625	TRUE
Cct3	0	-0.0357	6.99	0.084	0.774	0.938	0.585551	0.6875	TRUE
Glmp	0	0.257	6.23	2.34	0.135	0.475	0.414449	0.53125	TRUE
Lmna	0	0.433	8.43	10.3	0.0028	0.0795	0.718631	0.847917	TRUE
Lamtor2	0	0.151	7.6	1.95	0.171	0.52	0.665399	0.777083	TRUE
Ssr2	0	0.0163	8.46	0.0197	0.889	0.979	0.775665	0.8625	TRUE
2810403A07Rik	0	0.112	5.35	0.292	0.592	0.856	0.296578	0.341667	TRUE
Rit1	0	-0.299	5.27	2.33	0.136	0.477	0.250951	0.3375	TRUE
Gon4l	0	-0.524	5.61	9.05	0.00477	0.0995	0.372624	0.352083	TRUE
Dap3	0	0.0228	5.85	0.0273	0.87	0.972	0.372624	0.447917	TRUE
Ash1l	0	-0.302	7.48	9.25	0.00437	0.0969	0.695817	0.735417	TRUE
Scamp3	0	0.156	5.68	0.768	0.387	0.734	0.323194	0.427083	TRUE
Gba	0	0.135	5.35	0.406	0.528	0.825	0.235741	0.33125	TRUE
Mtx1	0	0.493	5.69	5.98	0.0195	0.195	0.311787	0.470833	TRUE
Thbs3	0	-0.0946	6.14	0.129	0.721	0.917	0.353612	0.447917	TRUE
Krtcap2	0	0.145	8.38	1.84	0.184	0.536	0.768061	0.86875	TRUE
Dpm3	0	-0.0882	7.57	0.578	0.452	0.777	0.688213	0.772917	TRUE
Slc50a1	0	0.195	7.01	3.21	0.0815	0.381	0.555133	0.691667	TRUE
Efna1	0	-0.223	5.29	1.1	0.301	0.663	0.285171	0.297917	TRUE
Cks1b	0	0.174	6.58	0.737	0.396	0.741	0.414449	0.510417	TRUE
Shc1	0	-0.25	5.55	2.45	0.139	0.48	0.368821	0.391667	TRUE
Pbxip1	0	0.0965	7	0.355	0.555	0.839	0.60076	0.645833	TRUE
Ube2q1	0	0.00641	5.95	0.00161	0.968	0.996	0.365019	0.479167	TRUE
Il6ra	0	-0.448	5.86	1.96	0.17	0.519	0.391635	0.422917	TRUE
Atp8b2	0	-0.44	5.34	2.2	0.147	0.49	0.323194	0.3375	TRUE
Hax1	0	-0.0547	5.36	0.0849	0.902	0.982	0.277567	0.347917	TRUE
Ubap2l	0	-0.217	7.05	4	0.053	0.307	0.596958	0.66875	TRUE
4933434E20Rik	0	-0.0292	5.4	0.0224	0.979	0.997	0.311787	0.3875	TRUE
Tpm3	0	-0.177	7.36	2.09	0.157	0.505	0.619772	0.722917	TRUE
Rps27	0	0.279	5.69	1.52	0.226	0.583	0.326996	0.416667	TRUE
Rab13	0	-0.0316	5.8	0.0311	0.861	0.968	0.368821	0.422917	TRUE
Jtb	0	0.0266	6.64	0.0343	0.854	0.966	0.471483	0.602083	TRUE
Slc39a1	0	0.26	6.32	2.06	0.16	0.509	0.387833	0.583333	TRUE
Gatad2b	0	-0.0296	6.39	0.0491	0.979	0.997	0.494297	0.575	TRUE
Npr1	0	0.456	5.8	2.13	0.153	0.496	0.323194	0.43125	TRUE
Ilf2	0	0.344	6.36	5.94	0.0198	0.197	0.376426	0.572917	TRUE
Snapin	0	-0.304	5.7	3.6	0.089	0.397	0.387833	0.410417	TRUE
Chtop	0	0.168	6.29	1.92	0.213	0.571	0.410646	0.564583	TRUE
S100a1	0	0.00908	8.14	0.00962	0.922	0.987	0.802281	0.839583	TRUE
S100a13	0	0.28	6.37	3.57	0.0669	0.349	0.429658	0.545833	TRUE
S100a16	0	0.154	7.34	1.68	0.203	0.562	0.60076	0.71875	TRUE
S100a6	0	0.0523	12	0.117	0.734	0.922	0.954373	0.958333	TRUE
S100a11	0	0.00143	10.3	0.000199	0.989	0.997	0.965779	0.983333	TRUE
S100a10	0	0.0478	10.6	0.177	0.676	0.893	0.95057	0.98125	TRUE
Mrpl9	0	-0.026	5.54	0.0218	0.969	0.996	0.304183	0.404167	TRUE
Snx27	0	-0.358	5.3	3.58	0.0665	0.347	0.258555	0.304167	TRUE
Cgn	0	-0.518	5.84	8.53	0.00598	0.11	0.376426	0.395833	TRUE
Pogz	0	-0.291	5.17	1.87	0.18	0.53	0.273764	0.279167	TRUE
Psmb4	0	0.211	8.35	5.04	0.0309	0.235	0.813688	0.864583	TRUE
Selenbp1	0	-0.263	5.48	1.43	0.24	0.596	0.34981	0.320833	TRUE
Psmd4	0	0.0658	7.05	0.259	0.614	0.867	0.555133	0.664583	TRUE
Pip5k1a	0	-0.0137	6.4	0.00916	0.924	0.987	0.513308	0.554167	TRUE
Vps72	0	-0.32	5.32	4.12	0.0919	0.402	0.315589	0.333333	TRUE
Gabpb2	0	-0.304	5.55	1.91	0.175	0.525	0.311787	0.372917	TRUE
Mindy1	0	-0.345	5.23	2.61	0.115	0.448	0.292776	0.29375	TRUE
Cers2	0	-0.0421	6.43	0.0967	0.839	0.963	0.444867	0.577083	TRUE
Arnt	0	0.0683	5.66	0.125	0.725	0.919	0.357414	0.427083	TRUE
Ensa	0	0.0531	5.88	0.167	0.795	0.945	0.395437	0.472917	TRUE
Mcl1	0	0.125	7.93	1.28	0.266	0.628	0.703422	0.81875	TRUE
Ecm1	0	0.0416	7.88	0.122	0.729	0.92	0.749049	0.820833	TRUE
Rprd2	0	-0.185	5.34	0.896	0.35	0.706	0.285171	0.316667	TRUE
Mrps21	0	0.174	7.06	2.57	0.118	0.451	0.574144	0.710417	TRUE
Aph1a	0	-0.171	6.47	1.55	0.31	0.669	0.513308	0.552083	TRUE
Anp32e	0	-0.0356	6.09	0.0373	0.848	0.964	0.380228	0.45625	TRUE
Otud7b	0	-0.0851	5.7	0.142	0.709	0.91	0.346008	0.427083	TRUE
Sf3b4	0	0.301	5.58	2.67	0.112	0.444	0.269962	0.402083	TRUE
Bola1	0	-0.106	5.93	0.297	0.589	0.854	0.38403	0.464583	TRUE
Txnip	0	-0.545	7.64	8.98	0.00491	0.1	0.718631	0.714583	TRUE
Lix1l	0	0.265	5.83	2.5	0.123	0.463	0.319392	0.48125	TRUE
Rbm8a	0	0.006	6.8	0.00319	0.955	0.995	0.574144	0.64375	TRUE
Bcl9	0	-0.149	5.34	0.605	0.442	0.772	0.273764	0.33125	TRUE
Chd1l	0	-0.52	5.36	5.34	0.0266	0.222	0.338403	0.310417	TRUE
Pde4dip	0	0.155	5.88	0.493	0.487	0.802	0.376426	0.441667	TRUE
Sec22b	0	0.125	6.49	0.965	0.333	0.69	0.467681	0.585417	TRUE
Notch2	0	0.371	5.31	2.03	0.163	0.511	0.243346	0.352083	TRUE
Hmgcs2	0	-0.537	5.78	2.23	0.144	0.487	0.319392	0.295833	TRUE
Phgdh	0	0.333	6.52	2.69	0.11	0.437	0.410646	0.564583	TRUE
Fam46c	0	-0.0709	7.02	0.316	0.961	0.995	0.596958	0.633333	TRUE
Man1a2	0	-0.323	7.38	7.47	0.00967	0.136	0.642586	0.760417	TRUE
Ptgfrn	0	0.169	6.74	1.2	0.28	0.643	0.494297	0.620833	TRUE
Atp1a1	0	0.215	8.08	3.34	0.0759	0.369	0.768061	0.854167	TRUE
Sike1	0	-0.0318	5.6	0.0242	0.877	0.976	0.326996	0.416667	TRUE
Csde1	0	0.226	8.17	5.27	0.0276	0.226	0.749049	0.83125	TRUE
Nras	0	0.0625	6.34	0.197	0.669	0.891	0.452471	0.547917	TRUE
Bcas2	0	0.185	6.98	1.94	0.172	0.521	0.555133	0.722917	TRUE
Trim33	0	-0.131	5.76	0.546	0.465	0.785	0.376426	0.397917	TRUE
Hipk1	0	-0.0115	5.72	0.00266	0.959	0.995	0.38403	0.414583	TRUE
Rsbn1	0	-0.756	5.46	23.1	2.72e-05	0.00875	0.357414	0.316667	TRUE
Magi3	0	-0.225	6.16	2.03	0.163	0.511	0.463878	0.470833	TRUE
Slc16a1	0	-0.432	7.57	6.28	0.0169	0.181	0.760456	0.704167	TRUE
Rhoc	0	-0.0565	6.98	0.112	0.74	0.925	0.539924	0.620833	TRUE
Capza1	0	0.413	5.88	5.01	0.0315	0.238	0.330798	0.475	TRUE
Rap1a	0	-0.0598	6.95	0.185	0.67	0.892	0.585551	0.69375	TRUE
Atp5f1	0	0.107	8.78	1.17	0.287	0.651	0.859316	0.91875	TRUE
Cept1	0	-0.0394	6.33	0.04	0.843	0.963	0.441065	0.56875	TRUE
Dram2	0	0.483	5.52	4.58	0.0392	0.263	0.296578	0.416667	TRUE
Lrif1	0	-0.346	5.65	2.63	0.113	0.445	0.342205	0.375	TRUE
Lamtor5	0	-0.0152	7	0.0182	0.912	0.986	0.589354	0.685417	TRUE
Ahcyl1	0	0.00259	6.88	0.000447	0.983	0.997	0.543726	0.65	TRUE
Csf1	0	-0.234	7.53	4.4	0.0429	0.276	0.676806	0.716667	TRUE
Gstm5	0	0.458	6.26	7.77	0.00842	0.127	0.414449	0.554167	TRUE
Gstm2	0	0.274	6.82	4.08	0.0508	0.3	0.509506	0.65	TRUE
Gstm1	0	0.68	6.73	9.36	0.00417	0.095	0.418251	0.597917	TRUE
Gnai3	0	-0.102	6.5	0.563	0.489	0.802	0.494297	0.5625	TRUE
Psma5	0	0.199	7.69	3.43	0.072	0.362	0.653992	0.78125	TRUE
Sars	0	0.149	6.28	1.45	0.236	0.593	0.463878	0.539583	TRUE
Taf13	0	-0.0669	5.21	0.146	0.733	0.922	0.269962	0.33125	TRUE
Clcc1	0	-0.226	5.08	1.46	0.234	0.591	0.269962	0.277083	TRUE
Stxbp3	0	0.112	5.88	0.43	0.533	0.827	0.368821	0.4875	TRUE
Prpf38b	0	-0.0784	6.67	0.309	0.582	0.853	0.532319	0.591667	TRUE
Fam102b	0	-0.51	5.68	4.45	0.0419	0.273	0.368821	0.345833	TRUE
Col11a1	0	0.531	6.15	4.47	0.0415	0.272	0.304183	0.46875	TRUE
Gpr88	0	0.57	5.73	4.47	0.0415	0.272	0.254753	0.391667	TRUE
Agl	0	0.199	5.22	0.778	0.384	0.731	0.243346	0.304167	TRUE
Frrs1	0	0.458	5.92	5.74	0.0219	0.203	0.357414	0.464583	TRUE
Snx7	0	-0.222	5.52	1.2	0.28	0.643	0.311787	0.352083	TRUE
Ptbp2	0	0.203	5.51	0.965	0.332	0.69	0.296578	0.40625	TRUE
Alg14	0	0.0639	5.23	0.125	0.726	0.919	0.296578	0.341667	TRUE
Cnn3	0	0.0513	5.63	0.073	0.789	0.943	0.30038	0.39375	TRUE
F3	0	0.209	5.96	0.704	0.407	0.75	0.323194	0.422917	TRUE
Abcd3	0	-0.206	5.45	1.23	0.276	0.639	0.342205	0.352083	TRUE
Arhgap29	0	-0.225	8.94	6.1	0.0184	0.189	0.870722	0.929167	TRUE
Abca4	0	-0.311	5.63	2.17	0.149	0.49	0.365019	0.35625	TRUE
Gclm	0	0.112	6.63	0.682	0.436	0.77	0.486692	0.591667	TRUE
Dnttip2	0	0.082	6.09	0.213	0.647	0.88	0.361217	0.50625	TRUE
Bcar3	0	0.0937	6.78	0.321	0.574	0.851	0.539924	0.602083	TRUE
Fnbp1l	0	-0.515	6	10.1	0.00306	0.0827	0.43346	0.447917	TRUE
Pde5a	0	-0.321	6.04	2.22	0.145	0.489	0.368821	0.425	TRUE
1810037I17Rik	0	0.347	9.04	11.8	0.0015	0.0662	0.851711	0.9375	TRUE
Usp53	0	-0.117	7.19	0.865	0.358	0.714	0.65019	0.697917	TRUE
Synpo2	0	0.674	5.76	8.16	0.00708	0.118	0.285171	0.441667	TRUE
Sec24d	0	0.115	5.79	0.317	0.577	0.853	0.34981	0.454167	TRUE
Prss12	0	-0.348	7.34	4.56	0.0397	0.265	0.623574	0.677083	TRUE
Camk2d	0	-0.116	6.81	0.614	0.439	0.771	0.585551	0.629167	TRUE
Larp7	0	0.105	5.36	0.198	0.659	0.888	0.235741	0.333333	TRUE
Gar1	0	0.291	5.51	1.85	0.183	0.533	0.281369	0.39375	TRUE
Pla2g12a	0	0.26	6.81	2.36	0.133	0.472	0.513308	0.583333	TRUE
Casp6	0	-0.0957	6.04	0.234	0.631	0.875	0.376426	0.460417	TRUE
Sec24b	0	0.163	5.55	0.634	0.431	0.768	0.338403	0.385417	TRUE
Ostc	0	0.236	7.88	2.8	0.103	0.423	0.711027	0.795833	TRUE
Rpl34	0	0.0147	10.8	0.0284	0.867	0.971	0.969582	0.989583	TRUE
Hadh	0	-0.0918	6.09	0.415	0.665	0.889	0.406844	0.485417	TRUE
Papss1	0	-0.0659	6.38	0.192	0.664	0.889	0.475285	0.54375	TRUE
Aimp1	0	-0.075	7.01	0.707	0.795	0.945	0.596958	0.670833	TRUE
Npnt	0	-0.419	9.12	16.4	0.000264	0.027	0.878327	0.920833	TRUE
Ppa2	0	-0.104	6.61	0.388	0.537	0.83	0.539924	0.620833	TRUE
Tet2	0	-0.377	5.45	4.27	0.078	0.372	0.357414	0.370833	TRUE
Cisd2	0	0.136	6.61	0.87	0.357	0.713	0.452471	0.60625	TRUE
Ube2d3	0	0.189	9	3.39	0.0739	0.365	0.86692	0.927083	TRUE
Manba	0	0.185	5.12	0.444	0.509	0.815	0.26616	0.33125	TRUE
Nfkb1	0	-0.217	6.07	1.72	0.198	0.553	0.414449	0.470833	TRUE
Slc39a8	0	0.154	8.69	0.731	0.398	0.743	0.764259	0.7625	TRUE
Ppp3ca	0	-0.0121	6.99	0.00756	0.931	0.99	0.574144	0.633333	TRUE
H2afz	0	0.271	9.8	1.49	0.23	0.587	0.828897	0.93125	TRUE
Dnajb14	0	0.0561	5.9	0.117	0.79	0.943	0.34981	0.420833	TRUE
Lamtor3	0	0.0603	6.35	0.219	0.643	0.879	0.456274	0.589583	TRUE
Adh5	0	0.198	7.17	2.64	0.113	0.445	0.558935	0.741667	TRUE
Eif4e	0	0.0166	6.2	0.00713	0.933	0.99	0.365019	0.502083	TRUE
Tspan5	0	0.178	6.56	1.26	0.27	0.633	0.479087	0.583333	TRUE
Bmpr1b	0	-0.808	5.24	10.6	0.00248	0.0766	0.326996	0.258333	TRUE
Pdlim5	0	0.332	6.15	2.33	0.136	0.477	0.376426	0.497917	TRUE
Gbp7	0	-0.261	5.72	2.01	0.165	0.513	0.338403	0.375	TRUE
Gbp2	0	0.373	7.33	5.58	0.0237	0.211	0.555133	0.65	TRUE
Gtf2b	0	0.181	6.12	1.19	0.283	0.646	0.395437	0.514583	TRUE
Pkn2	0	-0.0828	7.25	0.424	0.519	0.821	0.642586	0.747917	TRUE
Lmo4	0	-0.0935	7.61	0.782	0.382	0.73	0.661597	0.766667	TRUE
Hs2st1	0	0.173	6.29	1.51	0.227	0.584	0.456274	0.554167	TRUE
Selenof	0	0.0937	9.3	0.702	0.408	0.751	0.912548	0.952083	TRUE
Sh3glb1	0	-0.0498	8.18	0.271	0.606	0.863	0.764259	0.816667	TRUE
Cyr61	0	0.181	8.45	0.728	0.399	0.744	0.69962	0.658333	TRUE
Ddah1	0	-0.0777	5.42	0.0446	0.834	0.961	0.201521	0.204167	TRUE
Bcl10	0	-0.0601	6.56	0.163	0.688	0.9	0.513308	0.5625	TRUE
2410004B18Rik	0	-0.0356	5.37	0.0398	0.843	0.963	0.273764	0.35	TRUE
Ssx2ip	0	-0.598	6.09	7.8	0.0083	0.126	0.452471	0.433333	TRUE
Gng5	0	0.122	10	1.58	0.216	0.575	0.942966	0.975	TRUE
Prkacb	0	-0.0327	5.68	0.0351	0.94	0.992	0.334601	0.429167	TRUE
Gipc2	0	-0.173	6.54	0.57	0.455	0.779	0.486692	0.495833	TRUE
Dnajb4	0	-0.0731	7.02	0.221	0.641	0.879	0.551331	0.602083	TRUE
Fubp1	0	0.0907	7.36	0.633	0.431	0.768	0.65019	0.752083	TRUE
Usp33	0	0.0446	5.19	0.0392	0.844	0.963	0.247148	0.322917	TRUE
Zzz3	0	-0.023	6.07	0.0225	0.882	0.977	0.437262	0.502083	TRUE
Pigk	0	0.242	6.22	2.17	0.149	0.49	0.422053	0.5625	TRUE
Rabggtb	0	0.469	5.88	5.02	0.0313	0.237	0.330798	0.472917	TRUE
Acadm	0	-0.362	6.76	9.42	0.00405	0.0949	0.551331	0.616667	TRUE
Zranb2	0	-0.0812	6.91	0.444	0.509	0.815	0.593156	0.68125	TRUE
Ptger3	0	0.391	6.31	2.93	0.0958	0.409	0.330798	0.508333	TRUE
Ankrd13c	0	-0.122	6.03	0.369	0.547	0.837	0.406844	0.504167	TRUE
Srsf11	0	-0.317	7.68	10.5	0.0026	0.0787	0.760456	0.8	TRUE
Wls	0	-0.0749	8.03	0.589	0.645	0.88	0.768061	0.870833	TRUE
AI838599	0	-0.437	5.19	1.56	0.22	0.577	0.235741	0.24375	TRUE
Tgs1	0	-0.121	5.76	0.55	0.463	0.784	0.357414	0.435417	TRUE
Rps20	0	-0.00969	11.9	0.00931	0.924	0.987	0.992395	0.997917	TRUE
Chchd7	0	0.141	6.6	1.26	0.269	0.632	0.456274	0.61875	TRUE
Gm11808	0	-0.0999	5.43	0.223	0.64	0.878	0.292776	0.35625	TRUE
Impad1	0	-0.126	6.49	1	0.324	0.684	0.505703	0.585417	TRUE
Sdcbp	0	0.255	6.85	5.12	0.0298	0.234	0.509506	0.647917	TRUE
Nsmaf	0	-0.265	5.68	1.82	0.185	0.538	0.365019	0.429167	TRUE
Rab2a	0	0.0329	8.44	0.153	0.698	0.903	0.828897	0.89375	TRUE
Asph	0	0.0493	6.09	0.0706	0.792	0.944	0.395437	0.51875	TRUE
Virma	0	-0.297	5.39	1.86	0.181	0.531	0.307985	0.3375	TRUE
Gem	0	0.314	5.64	0.745	0.394	0.738	0.18251	0.254167	TRUE
Fam92a	0	0.19	6.9	1.88	0.178	0.527	0.543726	0.6875	TRUE
Tmem55a	0	0.139	5.57	0.623	0.697	0.903	0.292776	0.402083	TRUE
Gm11837	0	0.349	5.11	2.64	0.113	0.444	0.235741	0.302083	TRUE
Tmem64	0	0.358	5.55	2.23	0.144	0.487	0.285171	0.391667	TRUE
Decr1	0	-0.00148	6.37	8.41e-05	0.993	0.997	0.406844	0.554167	TRUE
Cpne3	0	0.226	6.86	4.52	0.0405	0.268	0.551331	0.635417	TRUE
Wwp1	0	-0.267	5.82	3.17	0.115	0.447	0.387833	0.402083	TRUE
Ggh	0	0.319	6.49	4.08	0.0508	0.3	0.498099	0.6	TRUE
Pnisr	0	-0.193	7.26	3.5	0.0695	0.356	0.646388	0.7	TRUE
Ufl1	0	-0.0599	5.89	0.103	0.75	0.932	0.34981	0.464583	TRUE
Epha7	0	-0.0694	5.41	0.0923	0.763	0.936	0.26616	0.33125	TRUE
Map3k7	0	-0.0434	5.44	0.0519	0.821	0.955	0.30038	0.375	TRUE
Casp8ap2	0	0.0228	5.5	0.017	0.934	0.99	0.277567	0.377083	TRUE
Lyrm2	0	-0.0616	6.21	0.239	0.628	0.873	0.467681	0.533333	TRUE
Ube2j1	0	0.31	5.68	3.66	0.0638	0.342	0.285171	0.404167	TRUE
Pnrc1	0	0.0264	9.1	0.0345	0.854	0.966	0.859316	0.872917	TRUE
Akirin2	0	-0.318	6.19	6.53	0.015	0.169	0.460076	0.516667	TRUE
Slc35a1	0	0.188	5.4	0.939	0.339	0.698	0.288973	0.404167	TRUE
Smim8	0	-0.114	5.32	0.431	0.639	0.878	0.304183	0.33125	TRUE
Zfp292	0	-0.184	6.85	1.83	0.184	0.537	0.532319	0.6125	TRUE
Topors	0	-0.0348	6.25	0.0393	0.844	0.963	0.376426	0.489583	TRUE
Ndufb6	0	0.248	7.59	3.19	0.0827	0.382	0.653992	0.802083	TRUE
Dnaja1	0	0.0209	8.92	0.0349	0.853	0.965	0.8327	0.922917	TRUE
Smu1	0	-0.0643	5.93	0.135	0.715	0.913	0.368821	0.45625	TRUE
B4galt1	0	0.191	7.07	2.08	0.158	0.506	0.604563	0.702083	TRUE
Bag1	0	0.0285	7.65	0.0574	0.812	0.952	0.669202	0.760417	TRUE
Chmp5	0	-0.0454	6.69	0.12	0.912	0.986	0.532319	0.620833	TRUE
Nfx1	0	0.0549	5.44	0.0736	0.788	0.943	0.315589	0.35625	TRUE
Ube2r2	0	-0.00574	7.53	0.00414	0.949	0.994	0.665399	0.754167	TRUE
Ubap2	0	-0.239	5.35	1.13	0.295	0.658	0.26616	0.322917	TRUE
Dcaf12	0	0.0684	5.18	0.0861	0.771	0.938	0.262357	0.310417	TRUE
Nudt2	0	0.195	5.29	0.458	0.503	0.81	0.235741	0.333333	TRUE
Il11ra1	0	-0.0567	6.75	0.222	0.714	0.913	0.532319	0.635417	TRUE
Rpp25l	0	-0.174	5.56	1.08	0.403	0.747	0.307985	0.3875	TRUE
Dctn3	0	0.193	7.66	4.19	0.0479	0.29	0.669202	0.779167	TRUE
Sigmar1	0	-0.00577	5.74	0.00128	0.972	0.996	0.30038	0.420833	TRUE
Vcp	0	0.0105	8.39	0.00834	0.928	0.989	0.78327	0.854167	TRUE
Stoml2	0	0.126	5.95	0.446	0.509	0.815	0.353612	0.479167	TRUE
Tesk1	0	-0.121	5.61	0.349	0.559	0.842	0.315589	0.391667	TRUE
Ccdc107	0	-0.151	6.54	1.32	0.257	0.62	0.505703	0.58125	TRUE
Car9	0	-0.168	5.52	0.487	0.49	0.803	0.292776	0.35	TRUE
Tpm2	0	0.0801	6.92	0.113	0.738	0.925	0.448669	0.59375	TRUE
Tln1	0	-0.18	7.49	2.03	0.163	0.511	0.684411	0.74375	TRUE
Creb3	0	0.152	6.89	1.47	0.233	0.591	0.528517	0.633333	TRUE
Hint2	0	-0.019	6.89	0.0298	0.864	0.969	0.577947	0.658333	TRUE
Clta	0	0.156	8.87	4.14	0.0493	0.296	0.8327	0.91875	TRUE
Zcchc7	0	-0.203	6.3	1.9	0.221	0.577	0.471483	0.560417	TRUE
Grhpr	0	0.168	5.63	0.65	0.425	0.765	0.296578	0.441667	TRUE
Tomm5	0	0.0193	7.02	0.023	0.88	0.977	0.581749	0.710417	TRUE
Exosc3	0	0.248	5.56	2	0.165	0.513	0.311787	0.410417	TRUE
Slc25a51	0	-0.0875	5.69	0.205	0.653	0.884	0.353612	0.433333	TRUE
Shb	0	0.557	5.79	6.2	0.0175	0.183	0.323194	0.447917	TRUE
Xpa	0	-0.118	5.67	0.334	0.567	0.847	0.330798	0.389583	TRUE
Anp32b	0	-0.0732	8.16	0.473	0.496	0.806	0.775665	0.827083	TRUE
Nans	0	-0.142	5.68	0.601	0.443	0.773	0.319392	0.383333	TRUE
Tgfbr1	0	0.202	5.47	0.783	0.382	0.73	0.258555	0.35625	TRUE
Sec61b	0	0.285	8.79	6.57	0.0147	0.167	0.806084	0.902083	TRUE
Nr4a3	0	1.14	5.4	8.64	0.0057	0.109	0.13308	0.2875	TRUE
Erp44	0	0.0211	6.91	0.0376	0.847	0.964	0.56654	0.6875	TRUE
Mrpl50	0	0.302	5.46	2.86	0.0996	0.416	0.269962	0.408333	TRUE
Rnf20	0	-0.286	5.2	2.53	0.142	0.483	0.292776	0.310417	TRUE
Smc2	0	-0.0991	6.16	0.0548	0.816	0.954	0.163498	0.275	TRUE
Nipsnap3b	0	0.0699	5.6	0.117	0.734	0.922	0.307985	0.414583	TRUE
Abca1	0	-0.22	5.69	0.218	0.643	0.879	0.315589	0.3375	TRUE
Slc44a1	0	0.123	6.37	0.662	0.421	0.761	0.460076	0.564583	TRUE
Zfp462	0	0.0399	5.44	0.0373	0.848	0.964	0.273764	0.329167	TRUE
Rad23b	0	0.0446	6.86	0.206	0.9	0.981	0.551331	0.654167	TRUE
Klf4	0	0.292	9.6	5.08	0.0303	0.234	0.806084	0.864583	TRUE
Ctnnal1	0	-0.0674	6.49	0.153	0.698	0.904	0.479087	0.545833	TRUE
Tmem245	0	-0.347	6.49	4.19	0.0479	0.29	0.520913	0.522917	TRUE
Txn1	0	0.212	9.1	2.96	0.0939	0.405	0.851711	0.945833	TRUE
AI314180	0	-0.125	6.22	0.694	0.439	0.771	0.441065	0.495833	TRUE
Dnajc25	0	-0.27	5.78	3.22	0.0813	0.38	0.346008	0.402083	TRUE
Ugcg	0	0.126	5.28	0.447	0.508	0.814	0.243346	0.310417	TRUE
Ptbp3	0	-0.202	6.76	2.03	0.163	0.511	0.505703	0.610417	TRUE
Slc31a1	0	0.33	5.2	2.53	0.121	0.458	0.247148	0.333333	TRUE
Cdc26	0	0.26	6.59	2.64	0.113	0.444	0.501901	0.620833	TRUE
Alad	0	-0.0974	7.93	0.892	0.351	0.706	0.741445	0.80625	TRUE
Pole3	0	-0.0422	5.89	0.0656	0.799	0.948	0.361217	0.464583	TRUE
Rgs3	0	0.0743	5.21	0.0556	0.815	0.953	0.231939	0.283333	TRUE
Col27a1	0	-0.399	6.39	6.24	0.0172	0.181	0.448669	0.460417	TRUE
Atp6v1g1	0	0.16	7.87	1.81	0.187	0.54	0.745247	0.808333	TRUE
Pappa	0	-0.112	6.33	0.111	0.741	0.926	0.258555	0.30625	TRUE
Megf9	0	-0.253	5.33	0.607	0.441	0.772	0.292776	0.3	TRUE
Dmac1	0	0.22	6.35	2.62	0.114	0.446	0.429658	0.604167	TRUE
Ptprd	0	-0.0841	8.97	0.925	0.342	0.7	0.889734	0.929167	TRUE
Lurap1l	0	-0.371	5.66	3.47	0.0708	0.359	0.338403	0.36875	TRUE
Mpdz	0	-0.135	6.53	1.12	0.297	0.659	0.509506	0.577083	TRUE
Nfib	0	-0.0914	9.46	1.2	0.281	0.643	0.91635	0.94375	TRUE
Zdhhc21	0	-0.0131	5.24	0.00455	0.986	0.997	0.247148	0.333333	TRUE
Ttc39b	0	-0.202	6	1.59	0.234	0.591	0.410646	0.454167	TRUE
Psip1	0	-0.262	7.69	2.65	0.112	0.444	0.703422	0.722917	TRUE
Bnc2	0	-0.124	6.89	1.12	0.297	0.659	0.574144	0.647917	TRUE
Cntln	0	-0.315	5.87	2.07	0.159	0.508	0.326996	0.38125	TRUE
Adamtsl1	0	-0.621	6.8	5.87	0.0205	0.199	0.60076	0.575	TRUE
Rraga	0	0.317	6.42	4.32	0.0448	0.281	0.429658	0.61875	TRUE
Plin2	0	0.262	6.36	3.92	0.0553	0.315	0.391635	0.5625	TRUE
Dennd4c	0	-0.0699	5.85	0.152	0.699	0.904	0.376426	0.435417	TRUE
Rps6	0	0.186	9.99	7.5	0.00951	0.135	0.923954	0.96875	TRUE
Hacd4	0	0.108	7.98	0.988	0.327	0.686	0.730038	0.808333	TRUE
Klhl9	0	0.0413	5.86	0.0649	0.935	0.99	0.395437	0.479167	TRUE
Plaa	0	0.118	5.42	0.373	0.545	0.836	0.30038	0.377083	TRUE
Ift74	0	-0.265	5.67	2	0.166	0.513	0.326996	0.3625	TRUE
Mysm1	0	-0.449	5.6	6.23	0.0173	0.182	0.326996	0.389583	TRUE
Jun	0	0.438	11.1	8.17	0.00703	0.118	0.806084	0.897917	TRUE
Nfia	0	0.0702	7.89	0.253	0.618	0.867	0.745247	0.816667	TRUE
Tm2d1	0	0.185	6.42	2.02	0.164	0.512	0.505703	0.595833	TRUE
Usp1	0	0.0113	6.46	0.00496	0.944	0.993	0.403042	0.483333	TRUE
Dock7	0	-0.476	6.27	10.1	0.0031	0.0827	0.509506	0.510417	TRUE
Pgm2	0	0.0137	5.72	0.0068	0.935	0.99	0.338403	0.410417	TRUE
Jak1	0	-0.221	7.13	4.4	0.043	0.276	0.593156	0.683333	TRUE
Leprot	0	-0.162	7.09	2.62	0.15	0.491	0.631179	0.73125	TRUE
Mier1	0	-0.231	6.9	2.88	0.0986	0.413	0.593156	0.645833	TRUE
Plpp3	0	-0.238	6.12	1.63	0.21	0.568	0.441065	0.45625	TRUE
Usp24	0	-0.0563	5.8	0.149	0.702	0.905	0.368821	0.445833	TRUE
Ssbp3	0	-0.0617	6.47	0.254	0.618	0.867	0.494297	0.55625	TRUE
Tmem59	0	-0.17	8.7	2.32	0.137	0.477	0.91635	0.910417	TRUE
Lrrc42	0	-0.0313	6.18	0.0359	0.851	0.964	0.403042	0.516667	TRUE
Hspb11	0	0.00926	6.28	0.0035	0.953	0.994	0.456274	0.545833	TRUE
Yipf1	0	-0.038	6.29	0.0934	0.762	0.936	0.475285	0.5375	TRUE
Magoh	0	0.149	7.2	1.11	0.298	0.659	0.574144	0.733333	TRUE
0610037L13Rik	0	0.293	5.67	2.56	0.118	0.452	0.326996	0.44375	TRUE
Cpt2	0	0.0939	5.38	0.181	0.673	0.892	0.235741	0.325	TRUE
Podn	0	0.0678	9.47	0.3	0.587	0.854	0.904943	0.941667	TRUE
Scp2	0	0.388	9.09	8.49	0.00611	0.11	0.859316	0.93125	TRUE
Echdc2	0	0.0674	6.03	0.225	0.638	0.878	0.406844	0.527083	TRUE
Zyg11b	0	-0.0707	5.42	0.145	0.783	0.941	0.346008	0.35625	TRUE
Gpx7	0	-0.00156	7.45	7.31e-05	0.993	0.997	0.536122	0.6625	TRUE
Zcchc11	0	-0.0567	7.24	0.309	0.582	0.853	0.619772	0.695833	TRUE
Prpf38a	0	-0.0925	5.42	0.244	0.624	0.872	0.304183	0.36875	TRUE
Zfyve9	0	0.00237	5.34	0.000151	0.99	0.997	0.285171	0.366667	TRUE
Txndc12	0	-0.0456	5.87	0.0856	0.916	0.986	0.372624	0.45	TRUE
Nrd1	0	-0.0857	6.61	0.325	0.572	0.85	0.467681	0.583333	TRUE
Osbpl9	0	0.16	6.46	1.6	0.215	0.574	0.467681	0.577083	TRUE
Eps15	0	0.0585	5.73	0.11	0.742	0.927	0.338403	0.422917	TRUE
Rnf11	0	0.08	7.94	0.534	0.47	0.79	0.722433	0.804167	TRUE
Faf1	0	0.152	5.66	0.743	0.672	0.892	0.315589	0.397917	TRUE
Trabd2b	0	-0.453	6	4.08	0.0509	0.301	0.422053	0.404167	TRUE
Cmpk1	0	-0.00226	6.78	0.000159	0.99	0.997	0.593156	0.633333	TRUE
Efcab14	0	0.113	5.58	0.267	0.609	0.865	0.307985	0.420833	TRUE
Uqcrh	0	0.0143	9.47	0.0296	0.864	0.97	0.889734	0.954167	TRUE
Lrrc41	0	0.208	5.65	1.78	0.19	0.545	0.304183	0.4	TRUE
Mast2	0	-0.196	5.29	0.888	0.352	0.707	0.26616	0.30625	TRUE
Gpbp1l1	0	-0.148	5.6	0.541	0.467	0.786	0.338403	0.408333	TRUE
Nasp	0	0.0618	6.77	0.169	0.683	0.897	0.479087	0.575	TRUE
Akr1a1	0	0.0507	8.49	0.418	0.953	0.994	0.813688	0.89375	TRUE
Prdx1	0	0.46	9.69	22.3	3.46e-05	0.00875	0.912548	0.970833	TRUE
Urod	0	0.129	5.42	0.426	0.518	0.82	0.26616	0.352083	TRUE
Rps8	0	0.0829	11.4	1.07	0.309	0.668	0.988593	0.99375	TRUE
Tmem53	0	0.209	5.28	0.715	0.403	0.747	0.288973	0.325	TRUE
Rnf220	0	-0.0507	5.11	0.0625	0.85	0.964	0.235741	0.310417	TRUE
Eri3	0	0.0979	5.74	0.269	0.607	0.864	0.326996	0.429167	TRUE
Dmap1	0	-0.216	5.43	0.857	0.361	0.715	0.292776	0.333333	TRUE
Gm12840	0	0.406	7.86	4.33	0.0447	0.281	0.539924	0.752083	TRUE
Atp6v0b	0	0.111	7.37	1.03	0.318	0.675	0.638783	0.754167	TRUE
Ptprf	0	-0.279	7.79	4.74	0.0361	0.254	0.73384	0.8	TRUE
Med8	0	-0.0489	6.03	0.121	0.73	0.921	0.365019	0.483333	TRUE
Elovl1	0	0.0117	6.39	0.00568	0.94	0.992	0.463878	0.529167	TRUE
Cdc20	0	-0.4	5.53	0.787	0.381	0.73	0.0874525	0.125	TRUE
Ebna1bp2	0	-0.0551	6.07	0.124	0.727	0.92	0.429658	0.495833	TRUE
Svbp	0	-0.0621	6.86	0.185	0.67	0.892	0.558935	0.629167	TRUE
P3h1	0	-0.273	5.99	2.08	0.158	0.506	0.403042	0.447917	TRUE
Ybx1	0	0.116	9.6	1.67	0.204	0.563	0.882129	0.95	TRUE
Ctps	0	0.176	5.6	0.656	0.423	0.764	0.254753	0.39375	TRUE
Smap2	0	-0.182	5.51	0.735	0.397	0.741	0.307985	0.354167	TRUE
Zmpste24	0	0.139	5.66	0.654	0.424	0.764	0.346008	0.4375	TRUE
Ppt1	0	0.13	5.66	0.388	0.537	0.83	0.315589	0.447917	TRUE
Cap1	0	0.0229	5.7	0.0169	0.969	0.996	0.361217	0.429167	TRUE
Ppie	0	0.118	5.19	0.344	0.561	0.844	0.247148	0.329167	TRUE
Pabpc4	0	0.149	5.46	0.713	0.404	0.748	0.292776	0.379167	TRUE
Macf1	0	-0.373	7.7	9.61	0.00375	0.0898	0.749049	0.777083	TRUE
Ndufs5	0	0.141	8.04	1.63	0.21	0.568	0.764259	0.872917	TRUE
Akirin1	0	0.276	5.83	2.4	0.13	0.468	0.338403	0.460417	TRUE
Mycbp	0	0.0286	5.48	0.0184	0.893	0.979	0.307985	0.379167	TRUE
Rragc	0	-0.118	5.99	0.413	0.524	0.824	0.395437	0.470833	TRUE
Utp11	0	-0.0424	6.07	0.063	0.803	0.949	0.425856	0.497917	TRUE
Sf3a3	0	-0.0274	5.73	0.027	0.87	0.972	0.330798	0.422917	TRUE
1110065P20Rik	0	-0.0813	6.6	0.206	0.652	0.884	0.467681	0.527083	TRUE
Yrdc	0	0.353	5.2	3.04	0.0899	0.398	0.201521	0.339583	TRUE
Cdca8	0	-0.405	5.47	0.711	0.405	0.748	0.0988593	0.116667	TRUE
Rspo1	0	-0.256	9.51	8.45	0.0062	0.11	0.942966	0.94375	TRUE
Gnl2	0	0.193	6.34	1.24	0.272	0.635	0.418251	0.558333	TRUE
Meaf6	0	-0.0148	5.6	0.0115	0.915	0.986	0.307985	0.404167	TRUE
Mrps15	0	0.177	6.27	1.13	0.295	0.658	0.43346	0.55	TRUE
Lsm10	0	0.371	5.28	3.04	0.0898	0.398	0.247148	0.366667	TRUE
Eva1b	0	-0.394	6.93	7.9	0.00795	0.123	0.596958	0.589583	TRUE
Thrap3	0	-0.075	6.88	0.413	0.525	0.824	0.513308	0.63125	TRUE
Map7d1	0	-0.213	5.61	1.11	0.299	0.66	0.326996	0.36875	TRUE
Trappc3	0	0.123	5.95	0.614	0.438	0.771	0.361217	0.485417	TRUE
Ago3	0	-0.167	5.18	0.495	0.486	0.802	0.273764	0.297917	TRUE
Psmb2	0	0.281	7.97	5.11	0.0299	0.234	0.684411	0.827083	TRUE
Zmym4	0	-0.241	5.89	2.26	0.142	0.484	0.380228	0.4125	TRUE
Sfpq	0	-0.098	8.18	0.758	0.39	0.735	0.741445	0.8625	TRUE
Gjb5	0	0.421	5.78	2.3	0.138	0.479	0.21673	0.297917	TRUE
Phc2	0	-0.125	6.03	0.496	0.486	0.801	0.414449	0.470833	TRUE
Ak2	0	0.11	6.12	0.813	0.562	0.845	0.39924	0.508333	TRUE
Rnf19b	0	0.221	5.38	0.901	0.349	0.705	0.250951	0.31875	TRUE
Rbbp4	0	-0.0716	6.92	0.256	0.616	0.867	0.574144	0.647917	TRUE
Zbtb8os	0	0.569	5.84	8.61	0.00579	0.11	0.304183	0.45625	TRUE
Zbtb8a	0	0.0294	5.61	0.0292	0.865	0.97	0.30038	0.38125	TRUE
Marcksl1	0	-0.326	6.26	3.47	0.0708	0.359	0.437262	0.460417	TRUE
Hdac1	0	0.141	5.24	0.821	0.533	0.827	0.26616	0.339583	TRUE
Eif3i	0	0.222	7.82	4.8	0.0351	0.252	0.711027	0.802083	TRUE
Tmem234	0	-0.0287	7.93	0.0723	0.79	0.943	0.73384	0.820833	TRUE
Txlna	0	-0.567	5.23	6.16	0.0179	0.186	0.30038	0.285417	TRUE
Khdrbs1	0	0.183	7.19	2.77	0.105	0.426	0.593156	0.729167	TRUE
Ptp4a2	0	0.00211	8.67	0.000518	0.982	0.997	0.86692	0.872917	TRUE
Col16a1	0	0.451	6.1	5.98	0.0195	0.195	0.380228	0.522917	TRUE
Pef1	0	0.0556	5.56	0.0912	0.921	0.987	0.307985	0.391667	TRUE
Tinagl1	0	-0.216	5.27	0.804	0.376	0.727	0.247148	0.247917	TRUE
Zcchc17	0	-0.243	6.17	3.33	0.0804	0.378	0.441065	0.489583	TRUE
Snrnp40	0	0.104	5.65	0.322	0.574	0.851	0.307985	0.402083	TRUE
Pum1	0	0.0888	6.97	0.398	0.532	0.827	0.558935	0.670833	TRUE
Srsf4	0	-0.292	5.34	3.55	0.0727	0.363	0.315589	0.347917	TRUE
Ythdf2	0	-0.156	5.95	1.23	0.275	0.638	0.387833	0.441667	TRUE
Snhg12	0	-0.00155	6.24	7.5e-05	0.993	0.997	0.395437	0.46875	TRUE
Trnau1ap	0	0.346	5.74	5.31	0.0389	0.262	0.357414	0.452083	TRUE
Phactr4	0	0.208	5.16	0.952	0.336	0.695	0.220532	0.304167	TRUE
Atpif1	0	0.114	9.52	1.06	0.311	0.67	0.935361	0.966667	TRUE
Dnajc8	0	-0.0113	7.06	0.00935	0.923	0.987	0.574144	0.695833	TRUE
Stx12	0	-0.0853	5.85	0.26	0.613	0.867	0.361217	0.452083	TRUE
Fam76a	0	0.138	6.63	1.2	0.28	0.643	0.475285	0.614583	TRUE
Wasf2	0	-0.3	7.06	6.24	0.0172	0.181	0.60076	0.64375	TRUE
Tmem222	0	-0.348	5.15	2.96	0.144	0.488	0.304183	0.302083	TRUE
Slc9a1	0	0.19	5.48	0.973	0.367	0.719	0.277567	0.383333	TRUE
Nudc	0	-0.102	7.17	0.563	0.458	0.781	0.593156	0.722917	TRUE
Arid1a	0	-0.141	6.48	0.872	0.357	0.712	0.490494	0.5375	TRUE
Hmgn2	0	-0.0993	6.43	0.182	0.673	0.892	0.410646	0.51875	TRUE
Sh3bgrl3	0	0.169	7.18	1.61	0.213	0.571	0.562738	0.689583	TRUE
Stmn1	0	0.0265	8.61	0.00563	0.941	0.992	0.51711	0.65	TRUE
Mtfr1l	0	-0.0279	6.03	0.0447	0.928	0.989	0.376426	0.510417	TRUE
Selenon	0	0.073	5.2	0.124	0.779	0.94	0.269962	0.33125	TRUE
Tmem57	0	-0.0827	6.22	0.254	0.617	0.867	0.444867	0.46875	TRUE
Tmem50a	0	-0.0821	7.54	0.49	0.488	0.802	0.749049	0.766667	TRUE
Rsrp1	0	-0.389	8.57	4.79	0.0352	0.252	0.86692	0.875	TRUE
Syf2	0	-0.0611	6.68	0.221	0.743	0.927	0.520913	0.627083	TRUE
Clic4	0	0.661	8.7	15.1	0.000417	0.0357	0.756654	0.858333	TRUE
Srrm1	0	-0.123	7.5	1.6	0.284	0.647	0.703422	0.764583	TRUE
Srsf10	0	-0.0677	7	0.297	0.589	0.854	0.577947	0.704167	TRUE
Pnrc2	0	-0.23	5.75	2.56	0.139	0.482	0.38403	0.4	TRUE
Fuca1	0	-0.0309	7.1	0.0639	0.802	0.949	0.604563	0.7	TRUE
Eloa	0	-0.616	5.33	13.2	0.000876	0.052	0.307985	0.314583	TRUE
Rpl11	0	0.0346	9.9	0.145	0.705	0.907	0.923954	0.964583	TRUE
Id3	0	-0.108	10.4	0.675	0.417	0.759	0.95057	0.966667	TRUE
Tcea3	0	-0.0925	7.3	0.717	0.403	0.747	0.65019	0.704167	TRUE
Hnrnpr	0	-0.215	7.12	3.65	0.0639	0.342	0.623574	0.691667	TRUE
Luzp1	0	-0.0376	6.35	0.0576	0.812	0.952	0.452471	0.535417	TRUE
Kdm1a	0	-0.453	6.6	10.8	0.00227	0.0754	0.543726	0.545833	TRUE
Cdc42	0	0.174	8.64	3.58	0.0665	0.347	0.828897	0.90625	TRUE
Hspg2	0	-0.141	5.86	0.546	0.465	0.785	0.346008	0.435417	TRUE
Usp48	0	0.0914	5.12	0.122	0.729	0.92	0.205323	0.3375	TRUE
Ece1	0	-0.695	6.39	27.5	7.04e-06	0.00521	0.539924	0.4875	TRUE
Eif4g3	0	-0.00495	6.95	0.000839	0.977	0.997	0.574144	0.670833	TRUE
Hp1bp3	0	-0.281	7.06	4.73	0.0364	0.254	0.60076	0.645833	TRUE
Ddost	0	0.0739	8.3	0.447	0.508	0.814	0.779468	0.84375	TRUE
Pink1	0	-0.283	5.62	1.89	0.178	0.527	0.365019	0.370833	TRUE
Nbl1	0	-0.107	8.55	0.427	0.518	0.82	0.836502	0.839583	TRUE
Minos1	0	0.263	8.48	5.4	0.0259	0.219	0.81749	0.88125	TRUE
Capzb	0	0.0996	7.76	0.901	0.349	0.705	0.711027	0.791667	TRUE
Akr7a5	0	0.00849	5.79	0.00264	0.959	0.995	0.372624	0.43125	TRUE
Ubr4	0	-0.0314	6.13	0.0493	0.826	0.957	0.422053	0.485417	TRUE
Sdhb	0	0.0984	7.06	0.738	0.396	0.741	0.604563	0.689583	TRUE
Mfap2	0	-0.515	10.3	5.54	0.0242	0.212	0.965779	0.935417	TRUE
Necap2	0	-0.238	5.44	1.66	0.206	0.566	0.307985	0.335417	TRUE
Szrd1	0	0.0371	5.45	0.0639	0.863	0.969	0.273764	0.366667	TRUE
Spen	0	-0.378	5.7	5.06	0.0307	0.235	0.346008	0.35	TRUE
Ddi2	0	-0.14	5.81	0.397	0.533	0.827	0.365019	0.454167	TRUE
Efhd2	0	0.024	5.32	0.0135	0.908	0.984	0.258555	0.320833	TRUE
Prdm2	0	-0.0125	5.54	0.00357	0.953	0.994	0.307985	0.366667	TRUE
Pdpn	0	-0.0907	7.37	0.518	0.476	0.793	0.65019	0.752083	TRUE
Mthfr	0	-0.13	5.24	0.234	0.632	0.875	0.292776	0.347917	TRUE
Agtrap	0	-0.258	6.18	2.99	0.124	0.463	0.498099	0.4875	TRUE
Fbxo2	0	-0.081	5.22	0.0847	0.773	0.938	0.254753	0.291667	TRUE
Angptl7	0	1.62	7.86	5.59	0.0236	0.21	0.26616	0.372917	TRUE
Exosc10	0	-0.038	5.11	0.032	0.859	0.967	0.235741	0.289583	TRUE
Srm	0	0.302	5.62	2.38	0.132	0.471	0.30038	0.397917	TRUE
Tardbp	0	0.0774	6.63	0.264	0.61	0.866	0.498099	0.6	TRUE
Pgd	0	-0.067	5.33	0.114	0.738	0.925	0.254753	0.31875	TRUE
Kif1b	0	-0.367	6.54	9.15	0.00456	0.098	0.555133	0.564583	TRUE
Ube4b	0	0.059	5.8	0.137	0.83	0.959	0.346008	0.435417	TRUE
Ctnnbip1	0	-0.339	6.49	7.03	0.0118	0.153	0.528517	0.589583	TRUE
Clstn1	0	-0.0394	5.44	0.0611	0.806	0.95	0.296578	0.375	TRUE
Spsb1	0	0.273	6.37	1.75	0.195	0.551	0.376426	0.497917	TRUE
H6pd	0	0.563	5.8	4.75	0.0359	0.254	0.292776	0.429167	TRUE
Eno1	0	-0.023	5.62	0.0153	0.964	0.995	0.311787	0.402083	TRUE
Rere	0	-0.144	6.31	0.818	0.372	0.723	0.486692	0.514583	TRUE
Errfi1	0	-0.0076	5.36	0.000873	0.977	0.997	0.277567	0.277083	TRUE
Park7	0	0.161	8.61	1.94	0.172	0.521	0.8327	0.8875	TRUE
Camta1	0	-0.0549	5.77	0.125	0.783	0.941	0.361217	0.420833	TRUE
Per3	0	-0.371	5.37	1.42	0.242	0.599	0.296578	0.3125	TRUE
Vamp3	0	0.199	6.29	1.76	0.318	0.675	0.410646	0.541667	TRUE
Thap3	0	-0.761	5.5	18.5	0.000123	0.0183	0.380228	0.341667	TRUE
Phf13	0	-0.247	5.65	1.92	0.174	0.524	0.323194	0.354167	TRUE
Plekhg5	0	0.0846	5.35	0.179	0.698	0.903	0.269962	0.358333	TRUE
Acot7	0	0.0539	5.04	0.0424	0.838	0.963	0.212928	0.279167	TRUE
Gpr153	0	0.161	5.6	0.622	0.436	0.769	0.296578	0.391667	TRUE
Rpl22	0	0.0635	10.2	0.485	0.491	0.804	0.965779	0.972917	TRUE
Smim1	0	-0.022	8.78	0.0422	0.838	0.963	0.836502	0.88125	TRUE
Tprgl	0	-0.456	7.13	12.1	0.00131	0.0636	0.634981	0.65625	TRUE
Megf6	0	-0.181	7.37	2.44	0.127	0.465	0.673004	0.760417	TRUE
Fam213b	0	0.373	5.32	2.82	0.102	0.421	0.228137	0.3625	TRUE
Rer1	0	0.0282	7.84	0.0807	0.778	0.939	0.73384	0.80625	TRUE
Ski	0	0.0093	7	0.00722	0.933	0.99	0.56654	0.666667	TRUE
Faap20	0	-0.00679	5.42	0.000905	0.976	0.997	0.296578	0.4	TRUE
Prkcz	0	-0.616	5.66	10.2	0.00289	0.0802	0.387833	0.36875	TRUE
Gnb1	0	0.222	7.7	5.4	0.0259	0.219	0.646388	0.810417	TRUE
Nadk	0	0.288	5.53	2.05	0.161	0.509	0.296578	0.395833	TRUE
Cdk11b	0	-0.161	6.29	1.01	0.323	0.683	0.456274	0.55625	TRUE
Mmp23	0	-0.402	6.08	1.7	0.201	0.559	0.330798	0.316667	TRUE
Ssu72	0	0.261	6.94	3.3	0.0776	0.372	0.570342	0.691667	TRUE
Mrpl20	0	0.0472	7.32	0.132	0.719	0.915	0.612167	0.708333	TRUE
Ccnl2	0	-0.392	6.45	7.3	0.0104	0.142	0.551331	0.552083	TRUE
Aurkaip1	0	0.245	7.02	5.41	0.0258	0.219	0.555133	0.720833	TRUE
Mxra8	0	0.0748	7.45	0.308	0.583	0.853	0.661597	0.7375	TRUE
Ube2j2	0	0.478	5.92	11.4	0.00181	0.0734	0.342205	0.5	TRUE
C1qtnf12	0	-0.77	5.97	10.1	0.00309	0.0827	0.391635	0.335417	TRUE
Sdf4	0	-0.0975	7.89	0.879	0.355	0.709	0.726236	0.804167	TRUE
Agrn	0	0.238	6.2	2.09	0.157	0.505	0.391635	0.51875	TRUE
Cdk6	0	-0.182	7.38	2.59	0.116	0.45	0.65019	0.710417	TRUE
Fam133b	0	-0.193	5.99	2.05	0.161	0.509	0.422053	0.45	TRUE
Gatad1	0	0.171	6.04	1.56	0.242	0.599	0.376426	0.491667	TRUE
Ankib1	0	0.0621	5.64	0.213	0.704	0.906	0.326996	0.395833	TRUE
Krit1	0	-0.235	6.35	2.09	0.157	0.504	0.479087	0.510417	TRUE
Akap9	0	-0.285	7.53	9.33	0.00422	0.095	0.665399	0.727083	TRUE
Cyp51	0	0.136	5.53	0.361	0.552	0.838	0.231939	0.3875	TRUE
Cdk14	0	-0.198	5.15	0.575	0.453	0.778	0.285171	0.29375	TRUE
Steap4	0	2.17	5.57	26.7	8.98e-06	0.00521	0.0988593	0.33125	TRUE
Sri	0	-0.182	7.6	3.94	0.0976	0.413	0.703422	0.760417	TRUE
Dmtf1	0	0.147	5.05	0.439	0.588	0.854	0.231939	0.30625	TRUE
Sema3d	0	-0.467	6.87	10.9	0.00221	0.0749	0.60076	0.58125	TRUE
Cacna2d1	0	0.00638	5.58	0.000807	0.977	0.997	0.311787	0.3875	TRUE
Sema3c	0	-0.00341	8.76	0.000636	0.98	0.997	0.844106	0.88125	TRUE
Gnai1	0	-0.0596	6.36	0.118	0.734	0.922	0.422053	0.489583	TRUE
Tmem60	0	-0.0953	5.35	0.307	0.731	0.922	0.30038	0.360417	TRUE
Rsbn1l	0	-0.298	6.46	3.14	0.0848	0.386	0.51711	0.535417	TRUE
Ptpn12	0	-0.207	5.84	2.02	0.164	0.512	0.372624	0.429167	TRUE
Pmpcb	0	0.182	5.81	1.65	0.228	0.586	0.361217	0.475	TRUE
Dnajc2	0	-0.354	5.72	5.65	0.0229	0.206	0.353612	0.4	TRUE
Psmc2	0	0.223	7.01	3.97	0.0664	0.347	0.51711	0.7125	TRUE
5031425E22Rik	0	-0.361	5.26	3.24	0.0853	0.387	0.323194	0.310417	TRUE
Kmt2e	0	-0.113	7.56	1.16	0.288	0.651	0.665399	0.76875	TRUE
Srpk2	0	0.296	6.32	3.25	0.0796	0.376	0.38403	0.55	TRUE
Tomm7	0	0.0638	7.52	0.357	0.554	0.839	0.703422	0.791667	TRUE
Slc4a2	0	-0.219	5.6	1.59	0.215	0.574	0.34981	0.404167	TRUE
Chpf2	0	-0.751	5.24	11.8	0.00151	0.0662	0.38403	0.3	TRUE
Nub1	0	0.039	5.39	0.0277	0.869	0.972	0.288973	0.364583	TRUE
Wdr86	0	-0.6	5.63	9.87	0.00335	0.0854	0.380228	0.35	TRUE
Rheb	0	0.138	7.61	0.933	0.341	0.698	0.703422	0.808333	TRUE
Kmt2c	0	-0.22	6.54	2.11	0.155	0.501	0.513308	0.585417	TRUE
Rbm33	0	-0.0357	5.47	0.0414	0.891	0.979	0.285171	0.35625	TRUE
Lmbr1	0	-0.0843	5.31	0.187	0.668	0.89	0.247148	0.316667	TRUE
Nom1	0	-0.473	5.18	4.66	0.0377	0.258	0.330798	0.322917	TRUE
Ube3c	0	-0.109	5.31	0.296	0.663	0.889	0.315589	0.345833	TRUE
Dnajb6	0	0.113	7.19	0.932	0.341	0.698	0.61597	0.716667	TRUE
Tyms	0	-0.0465	5.84	0.0182	0.893	0.979	0.190114	0.304167	TRUE
Hadha	0	0.036	6.63	0.0589	0.81	0.952	0.48289	0.6	TRUE
Hadhb	0	0.365	6.34	7	0.012	0.153	0.418251	0.570833	TRUE
Selenoi	0	0.182	6.48	1.12	0.296	0.658	0.475285	0.539583	TRUE
Cenpa	0	-0.147	6	0.118	0.733	0.922	0.136882	0.16875	TRUE
Tmem214	0	0.255	5.94	2.71	0.108	0.434	0.334601	0.45625	TRUE
Ost4	0	0.169	8.14	1.82	0.185	0.538	0.764259	0.864583	TRUE
Khk	0	-0.279	5.62	3.15	0.093	0.404	0.346008	0.370833	TRUE
Preb	0	0.0156	5.24	0.00353	0.953	0.994	0.254753	0.308333	TRUE
Atraid	0	0.0885	7.5	0.881	0.354	0.709	0.680608	0.775	TRUE
Mpv17	0	0.0312	5.45	0.0215	0.884	0.978	0.292776	0.397917	TRUE
Gtf3c2	0	0.125	5.58	0.634	0.431	0.768	0.319392	0.427083	TRUE
Snx17	0	-0.0194	6.37	0.0197	0.889	0.979	0.486692	0.572917	TRUE
Ppm1g	0	-0.173	5.76	1.43	0.239	0.596	0.372624	0.427083	TRUE
Nrbp1	0	-0.0336	6.44	0.0567	0.813	0.953	0.498099	0.570833	TRUE
Mrpl33	0	-0.104	8.05	0.982	0.328	0.687	0.787072	0.810417	TRUE
Babam2	0	-0.223	5.57	1.79	0.269	0.632	0.353612	0.385417	TRUE
Fosl2	0	-0.0245	7.09	0.0351	0.852	0.965	0.612167	0.679167	TRUE
Ppp1cb	0	-0.0239	8.05	0.0572	0.812	0.952	0.752852	0.816667	TRUE
Yes1	0	-0.158	5.45	0.783	0.382	0.73	0.285171	0.358333	TRUE
Ywhah	0	-0.0421	8.03	0.0952	0.759	0.935	0.718631	0.775	TRUE
Ctbp1	0	-0.00672	6.62	0.00247	0.961	0.995	0.467681	0.610417	TRUE
Maea	0	-0.11	6.26	0.336	0.566	0.845	0.452471	0.5625	TRUE
Uvssa	0	-0.194	5.83	0.768	0.387	0.734	0.372624	0.379167	TRUE
Slbp	0	0.0176	6.28	0.0114	0.916	0.986	0.372624	0.491667	TRUE
Letm1	0	0.182	5.21	0.792	0.484	0.8	0.209125	0.322917	TRUE
Nsd2	0	0.0539	5.81	0.0512	0.822	0.955	0.304183	0.414583	TRUE
Gm1673	0	-0.239	5.7	0.847	0.364	0.716	0.281369	0.3625	TRUE
Mxd4	0	-0.388	7.58	8.31	0.00662	0.114	0.741445	0.752083	TRUE
Rnf4	0	0.191	5.72	1.23	0.275	0.638	0.361217	0.40625	TRUE
Fam193a	0	-0.14	5.74	0.811	0.564	0.845	0.372624	0.422917	TRUE
Add1	0	-0.337	6.97	9.77	0.0035	0.0866	0.60076	0.63125	TRUE
Mfsd10	0	0.0945	6.95	0.686	0.413	0.755	0.562738	0.652083	TRUE
Nop14	0	-0.178	5.43	0.963	0.333	0.691	0.285171	0.35	TRUE
Lrpap1	0	-0.181	9.07	2.39	0.131	0.47	0.889734	0.9125	TRUE
Cpz	0	-0.49	7.18	7.5	0.00952	0.135	0.65019	0.610417	TRUE
Afap1	0	-0.143	6.59	0.672	0.418	0.759	0.494297	0.566667	TRUE
Grpel1	0	0.302	6.76	4.67	0.0375	0.257	0.513308	0.6375	TRUE
D5Ertd579e	0	-0.164	6.27	1.66	0.218	0.576	0.43346	0.522917	TRUE
Mrfap1	0	0.19	8.5	3.34	0.076	0.369	0.794677	0.877083	TRUE
Stx18	0	-0.152	5.23	0.521	0.475	0.793	0.277567	0.333333	TRUE
Lyar	0	0.00971	6.05	0.00489	0.945	0.993	0.380228	0.460417	TRUE
Tmem128	0	0.323	6.38	4.62	0.0384	0.261	0.425856	0.591667	TRUE
Wdr1	0	0.0618	6.84	0.29	0.594	0.857	0.520913	0.672917	TRUE
Hs3st1	0	0.0658	5.8	0.0913	0.764	0.936	0.361217	0.410417	TRUE
Rab28	0	0.0801	5.59	0.206	0.652	0.884	0.311787	0.416667	TRUE
Bod1l	0	-0.478	6.98	14.1	0.000619	0.0456	0.60076	0.583333	TRUE
C1qtnf7	0	0.0478	6.16	0.0541	0.817	0.954	0.391635	0.485417	TRUE
Cc2d2a	0	0.0107	5.46	0.00187	0.966	0.995	0.277567	0.35	TRUE
Fbxl5	0	-0.403	5.75	5.36	0.0264	0.222	0.387833	0.429167	TRUE
Bst1	0	-0.122	6.16	0.217	0.644	0.879	0.330798	0.385417	TRUE
Fgfbp1	0	-0.67	5.74	4.5	0.0409	0.27	0.21673	0.258333	TRUE
Qdpr	0	-0.0648	6.06	0.193	0.981	0.997	0.395437	0.485417	TRUE
Lap3	0	0.321	5.62	2.81	0.103	0.422	0.288973	0.427083	TRUE
Med28	0	0.0257	6.56	0.0393	0.879	0.976	0.501901	0.566667	TRUE
Lcorl	0	-0.64	5.2	9.13	0.0046	0.0981	0.262357	0.2875	TRUE
Slit2	0	-0.409	5.75	2.35	0.134	0.475	0.365019	0.375	TRUE
Dhx15	0	-0.00257	6.23	0.000289	0.987	0.997	0.448669	0.51875	TRUE
Anapc4	0	-0.451	5.72	7	0.012	0.153	0.380228	0.4125	TRUE
Smim20	0	0.132	5.72	0.554	0.462	0.783	0.323194	0.422917	TRUE
Rbpj	0	-0.0833	5.9	0.2	0.657	0.886	0.34981	0.4375	TRUE
Pcdh7	0	0.414	6.57	5.07	0.0305	0.234	0.380228	0.55625	TRUE
Arap2	0	-0.00538	6.12	0.000679	0.979	0.997	0.414449	0.514583	TRUE
Klf3	0	-0.0263	7.88	0.0338	0.855	0.966	0.707224	0.785417	TRUE
Fam114a1	0	-0.033	6.47	0.0751	0.786	0.942	0.490494	0.552083	TRUE
Rfc1	0	-0.241	6.11	1.93	0.173	0.522	0.353612	0.427083	TRUE
Rpl9	0	-0.0963	6.33	0.371	0.546	0.836	0.463878	0.510417	TRUE
Ugdh	0	0.394	6.5	6.44	0.0156	0.173	0.441065	0.535417	TRUE
Smim14	0	0.181	7.45	2.53	0.12	0.457	0.657795	0.779167	TRUE
Ube2k	0	0.163	6.66	1.69	0.206	0.566	0.479087	0.635417	TRUE
Pds5a	0	-0.0532	5.96	0.107	0.746	0.929	0.365019	0.470833	TRUE
N4bp2	0	-0.251	5.96	1.93	0.173	0.522	0.39924	0.435417	TRUE
Apbb2	0	-0.148	6.4	1.79	0.281	0.643	0.475285	0.51875	TRUE
Uchl1	0	-0.667	6.24	8.14	0.00714	0.118	0.353612	0.339583	TRUE
Limch1	0	-0.643	6.63	13.5	0.000772	0.0504	0.524715	0.46875	TRUE
Tmem33	0	0.489	5.92	9.45	0.004	0.0942	0.34981	0.508333	TRUE
Slc30a9	0	0.0182	5.32	0.00687	0.934	0.99	0.30038	0.339583	TRUE
Gnpda2	0	-0.23	5.57	1.63	0.219	0.577	0.330798	0.39375	TRUE
Commd8	0	0.21	5.7	1.31	0.259	0.62	0.330798	0.44375	TRUE
Slain2	0	-0.303	5.87	4.27	0.0676	0.351	0.410646	0.43125	TRUE
Fryl	0	-0.144	5.6	0.709	0.405	0.749	0.34981	0.397917	TRUE
Ociad1	0	-0.0264	6.11	0.0208	0.886	0.978	0.437262	0.5125	TRUE
Sgcb	0	0.0151	5.87	0.0111	0.917	0.986	0.380228	0.46875	TRUE
Fip1l1	0	-0.317	6.13	3.5	0.0694	0.356	0.441065	0.475	TRUE
Chic2	0	0.0662	6.53	0.222	0.64	0.878	0.532319	0.604167	TRUE
Kdr	0	-0.348	7.99	1.98	0.168	0.516	0.680608	0.73125	TRUE
Srd5a3	0	-0.324	5.14	2.7	0.109	0.435	0.262357	0.279167	TRUE
Tmem165	0	-0.0778	7.56	0.471	0.497	0.807	0.707224	0.783333	TRUE
Clock	0	-0.197	5.78	1.42	0.242	0.599	0.365019	0.441667	TRUE
Paics	0	0.0361	7.35	0.0543	0.817	0.954	0.642586	0.7	TRUE
Srp72	0	0.244	6.97	5.92	0.02	0.197	0.547529	0.6625	TRUE
Hopx	0	-0.359	7.34	1.52	0.225	0.582	0.524715	0.516667	TRUE
Spink2	0	-0.246	5.76	1.65	0.207	0.566	0.319392	0.33125	TRUE
Rest	0	-0.431	6.83	10.3	0.0028	0.0795	0.581749	0.591667	TRUE
Polr2b	0	0.199	5.16	0.894	0.351	0.706	0.231939	0.325	TRUE
Igfbp7	0	0.0127	10.7	0.0188	0.892	0.979	0.969582	0.989583	TRUE
Ythdc1	0	-0.178	6.78	2.05	0.161	0.509	0.524715	0.64375	TRUE
Utp3	0	-0.0795	6.21	0.208	0.651	0.883	0.429658	0.4875	TRUE
Grsf1	0	-0.0548	5.32	0.0861	0.771	0.938	0.262357	0.34375	TRUE
Mob1b	0	0.198	5.81	1.64	0.209	0.567	0.368821	0.447917	TRUE
Slc4a4	0	0.132	6.82	0.488	0.489	0.802	0.486692	0.583333	TRUE
Ankrd17	0	-0.0956	7.21	0.49	0.488	0.802	0.65019	0.691667	TRUE
Cxcl15	0	-1.23	5.63	7.96	0.00773	0.123	0.197719	0.279167	TRUE
Cxcl1	0	-0.324	6.68	0.684	0.414	0.757	0.224335	0.291667	TRUE
Parm1	0	-0.303	5.55	2.29	0.139	0.48	0.285171	0.316667	TRUE
Rchy1	0	-0.108	6.24	0.665	0.42	0.76	0.429658	0.53125	TRUE
G3bp2	0	0.144	7.18	1.65	0.207	0.566	0.551331	0.70625	TRUE
Uso1	0	0.032	6.3	0.0416	0.84	0.963	0.456274	0.46875	TRUE
Cxcl10	0	-0.365	7.68	1.11	0.298	0.659	0.323194	0.366667	TRUE
Scarb2	0	0.416	6.88	6.21	0.0175	0.183	0.501901	0.658333	TRUE
Stbd1	0	-0.355	6.49	4.26	0.0463	0.286	0.467681	0.460417	TRUE
Shroom3	0	0.64	5.68	6.87	0.0127	0.158	0.273764	0.414583	TRUE
Ccni	0	-0.232	6.31	2.16	0.15	0.492	0.486692	0.495833	TRUE
Cnot6l	0	-0.408	6.65	7.6	0.00912	0.133	0.543726	0.53125	TRUE
Fras1	0	-0.279	8.75	3.76	0.0605	0.332	0.863118	0.885417	TRUE
Anxa3	0	0.468	8.55	18.5	0.000126	0.0183	0.760456	0.86875	TRUE
Bmp2k	0	0.107	5.98	0.377	0.543	0.835	0.342205	0.45625	TRUE
Antxr2	0	-0.597	5.69	15.9	0.00031	0.0289	0.403042	0.35625	TRUE
Bmp3	0	-0.238	6.03	0.717	0.403	0.747	0.357414	0.402083	TRUE
Hnrnpd	0	0.158	7.5	2.36	0.133	0.472	0.653992	0.775	TRUE
Hnrnpdl	0	0.0666	7.47	0.305	0.584	0.854	0.638783	0.75625	TRUE
Sec31a	0	0.0754	7.05	0.439	0.512	0.816	0.608365	0.6875	TRUE
Cops4	0	0.0522	6.44	0.138	0.712	0.913	0.479087	0.59375	TRUE
Plac8	0	1.63	6.58	9.52	0.00389	0.092	0.205323	0.4125	TRUE
Coq2	0	0.0775	5.31	0.139	0.711	0.912	0.247148	0.360417	TRUE
Mrps18c	0	0.0806	6.52	0.44	0.511	0.815	0.48289	0.60625	TRUE
Wdfy3	0	-0.227	5.22	1.12	0.296	0.658	0.296578	0.308333	TRUE
Ptpn13	0	-0.307	6.7	3.25	0.0797	0.376	0.623574	0.6	TRUE
Aff1	0	0.143	5.38	0.434	0.514	0.817	0.277567	0.35625	TRUE
Hsd17b11	0	-0.181	5.31	0.93	0.341	0.698	0.307985	0.327083	TRUE
Nudt9	0	0.0554	5.56	0.117	0.735	0.922	0.323194	0.404167	TRUE
Sparcl1	0	-0.136	9.63	0.933	0.341	0.698	0.885932	0.922917	TRUE
Pkd2	0	-0.099	6.14	0.403	0.77	0.938	0.406844	0.525	TRUE
BC005561	0	-0.0501	6.52	0.113	0.739	0.925	0.456274	0.558333	TRUE
Lrrc8d	0	-0.12	5.48	0.458	0.503	0.81	0.296578	0.341667	TRUE
Zfp326	0	-0.347	6.44	6.74	0.0135	0.16	0.48289	0.53125	TRUE
Zfp644	0	-0.231	6.87	4.24	0.0468	0.288	0.593156	0.625	TRUE
Tgfbr3	0	0.191	6.65	0.86	0.36	0.715	0.494297	0.597917	TRUE
Evi5	0	-0.118	6.73	0.81	0.374	0.725	0.558935	0.627083	TRUE
Rpl5	0	0.0531	10.6	0.317	0.577	0.853	0.958175	0.96875	TRUE
Mtf2	0	-0.139	5.12	0.458	0.549	0.837	0.235741	0.3	TRUE
Tmed5	0	0.103	6.67	0.549	0.463	0.784	0.498099	0.59375	TRUE
Atp5k	0	0.188	6.67	2.29	0.311	0.67	0.490494	0.6375	TRUE
Pcgf3	0	0.0609	5.33	0.0972	0.757	0.935	0.273764	0.329167	TRUE
Crlf2	0	0.377	5.95	5.7	0.0223	0.205	0.338403	0.48125	TRUE
Golga3	0	0.201	5.37	0.884	0.353	0.708	0.292776	0.354167	TRUE
Fbrsl1	0	-0.163	5.1	0.579	0.452	0.777	0.239544	0.29375	TRUE
Ep400	0	-0.274	6.19	3.03	0.0902	0.398	0.441065	0.479167	TRUE
Ulk1	0	-0.0834	5.68	0.224	0.639	0.878	0.326996	0.379167	TRUE
Hscb	0	-0.0913	5.78	0.304	0.585	0.854	0.372624	0.416667	TRUE
Ttc28	0	-0.223	6.39	1.83	0.185	0.537	0.479087	0.491667	TRUE
Pitpnb	0	-0.206	6.24	2.52	0.121	0.46	0.441065	0.491667	TRUE
Tpst2	0	0.321	5.5	2.59	0.116	0.45	0.262357	0.385417	TRUE
Iscu	0	0.371	8.09	7.89	0.00798	0.123	0.726236	0.841667	TRUE
Tmem119	0	0.82	5.12	6.41	0.0159	0.175	0.129278	0.264583	TRUE
Coro1c	0	0.0494	6	0.0768	0.783	0.941	0.353612	0.454167	TRUE
Ssh1	0	-0.338	5.25	2.3	0.138	0.479	0.304183	0.295833	TRUE
Kctd10	0	-0.071	6.36	0.259	0.614	0.867	0.460076	0.529167	TRUE
Gltp	0	-0.745	5.89	19.1	0.000102	0.0157	0.410646	0.375	TRUE
Git2	0	-0.223	5.52	1.53	0.237	0.595	0.330798	0.379167	TRUE
Ankrd13a	0	0.0181	5.36	0.00988	0.921	0.987	0.258555	0.34375	TRUE
2610524H06Rik	0	0.336	5.75	2.59	0.116	0.449	0.285171	0.435417	TRUE
Oasl2	0	0.212	7.04	1.16	0.288	0.652	0.441065	0.570833	TRUE
2210016L21Rik	0	-0.00316	6.17	0.000704	0.979	0.997	0.429658	0.514583	TRUE
Sppl3	0	-0.261	6.06	2.71	0.109	0.435	0.425856	0.485417	TRUE
Mlec	0	0.0597	6.98	0.204	0.654	0.884	0.513308	0.652083	TRUE
Pop5	0	-0.267	5.85	2.86	0.108	0.434	0.391635	0.427083	TRUE
Rnf10	0	-0.403	7.05	11.8	0.00149	0.0662	0.619772	0.672917	TRUE
Dynll1	0	0.246	10.1	3.44	0.0717	0.361	0.897338	0.9625	TRUE
Srsf9	0	0.127	7.09	0.795	0.378	0.729	0.562738	0.710417	TRUE
Cox6a1	0	0.193	8.28	5.34	0.0267	0.222	0.806084	0.872917	TRUE
Pxn	0	-0.0505	5.68	0.084	0.774	0.938	0.34981	0.4125	TRUE
Rplp0	0	0.107	11.4	1.38	0.248	0.605	0.988593	0.989583	TRUE
Gcn1l1	0	-0.0103	5.31	0.00352	0.953	0.994	0.269962	0.335417	TRUE
Rab35	0	-0.127	5.37	0.41	0.526	0.824	0.296578	0.364583	TRUE
Bicdl1	0	-0.066	5.81	0.203	0.655	0.885	0.368821	0.429167	TRUE
Hspb8	0	0.18	5.98	0.587	0.449	0.777	0.307985	0.4125	TRUE
Suds3	0	-0.25	5.76	2.38	0.178	0.527	0.365019	0.416667	TRUE
Taok3	0	-0.483	5.3	5.05	0.0309	0.235	0.281369	0.2875	TRUE
Pebp1	0	0.0189	8.51	0.0299	0.864	0.969	0.790875	0.875	TRUE
Wsb2	0	0.197	6.28	1.99	0.382	0.73	0.43346	0.53125	TRUE
Fbxw8	0	-0.491	5.22	5.42	0.0256	0.218	0.30038	0.29375	TRUE
Med13l	0	0.0283	6.54	0.0421	0.838	0.963	0.467681	0.570833	TRUE
Plbd2	0	0.171	5.87	1.19	0.282	0.645	0.338403	0.48125	TRUE
Ddx54	0	-0.157	5.18	0.49	0.488	0.802	0.254753	0.3125	TRUE
Ptpn11	0	-0.0677	6.15	0.175	0.678	0.893	0.418251	0.483333	TRUE
Rpl6	0	0.0783	10.5	0.77	0.386	0.734	0.961977	0.985417	TRUE
Trafd1	0	0.0632	6.05	0.139	0.711	0.912	0.441065	0.502083	TRUE
Erp29	0	-0.218	7.99	3.51	0.0692	0.356	0.78327	0.78125	TRUE
Aldh2	0	0.0418	7.58	0.062	0.805	0.949	0.665399	0.752083	TRUE
Atxn2	0	-0.0746	6.17	0.292	0.704	0.907	0.448669	0.4875	TRUE
Ppp1cc	0	-0.0967	6.8	0.413	0.525	0.824	0.536122	0.63125	TRUE
Pptc7	0	-0.279	5.35	1.47	0.234	0.591	0.296578	0.316667	TRUE
Vps29	0	0.213	7.03	3.29	0.078	0.372	0.528517	0.685417	TRUE
Fam216a	0	0.349	5.54	3.23	0.0807	0.379	0.220532	0.391667	TRUE
Gpn3	0	-0.295	5.1	1.99	0.167	0.515	0.269962	0.308333	TRUE
Arpc3	0	0.128	7.85	1.9	0.176	0.526	0.673004	0.820833	TRUE
Atp2a2	0	0.222	7.15	2.8	0.103	0.422	0.577947	0.714583	TRUE
Anapc5	0	-0.269	7.75	8.48	0.00614	0.11	0.73384	0.8	TRUE
Orai1	0	0.118	5.42	0.39	0.56	0.843	0.296578	0.370833	TRUE
Setd1b	0	-0.0802	5.69	0.178	0.676	0.893	0.319392	0.414583	TRUE
Psmd9	0	-0.231	5.7	2.14	0.152	0.495	0.319392	0.402083	TRUE
Diablo	0	0.0684	5.33	0.127	0.724	0.919	0.281369	0.360417	TRUE
Clip1	0	0.0563	6.94	0.178	0.676	0.893	0.562738	0.65	TRUE
Rsrc2	0	-0.196	7.22	3.3	0.0776	0.372	0.619772	0.714583	TRUE
Denr	0	0.0484	6.92	0.207	0.652	0.884	0.551331	0.660417	TRUE
Arl6ip4	0	-0.128	6.22	0.769	0.386	0.734	0.467681	0.49375	TRUE
Sbno1	0	0.0281	6.43	0.0419	0.973	0.997	0.452471	0.55625	TRUE
Kmt5a	0	-0.202	6.49	1.91	0.175	0.525	0.456274	0.54375	TRUE
Tmed2	0	0.0509	7.87	0.31	0.581	0.853	0.768061	0.829167	TRUE
Ccdc92	0	-0.337	5.12	2.57	0.117	0.451	0.315589	0.304167	TRUE
Zfp664	0	-0.336	6.69	7.98	0.00767	0.123	0.547529	0.59375	TRUE
Ncor2	0	-0.154	5.52	0.707	0.406	0.749	0.323194	0.375	TRUE
Ubc	0	0.186	10.2	2.77	0.104	0.425	0.942966	0.970833	TRUE
Stx2	0	-0.212	5.14	1.08	0.305	0.666	0.239544	0.28125	TRUE
Ran	0	0.197	8.56	1.22	0.277	0.641	0.745247	0.86875	TRUE
Adgrd1	0	0.0841	5.9	0.205	0.654	0.884	0.365019	0.429167	TRUE
Sfswap	0	-0.259	5.66	2.52	0.124	0.463	0.372624	0.402083	TRUE
Mrps17	0	0.0915	6.65	0.521	0.525	0.824	0.536122	0.608333	TRUE
Chchd2	0	0.312	10.4	18.1	0.000141	0.0193	0.942966	0.983333	TRUE
Vkorc1l1	0	-0.102	5.64	0.347	0.832	0.96	0.353612	0.379167	TRUE
Gusb	0	-0.306	6.51	3.3	0.0777	0.372	0.51711	0.5375	TRUE
Asl	0	0.0608	5.61	0.107	0.745	0.928	0.346008	0.391667	TRUE
Tpst1	0	0.0871	5.53	0.197	0.66	0.889	0.338403	0.383333	TRUE
Tmem248	0	0.0195	5.79	0.0164	0.994	0.997	0.34981	0.422917	TRUE
Sbds	0	-0.181	6.78	1.73	0.196	0.551	0.577947	0.627083	TRUE
Auts2	0	-0.188	6.73	1.81	0.187	0.54	0.528517	0.5625	TRUE
Gtf2i	0	-0.109	6.82	0.643	0.428	0.766	0.551331	0.604167	TRUE
Rfc2	0	0.0933	5.78	0.232	0.633	0.875	0.292776	0.410417	TRUE
Eif4h	0	-0.0943	7.22	0.704	0.617	0.867	0.627376	0.720833	TRUE
Eln	0	-0.421	12.6	3.2	0.082	0.382	0.996198	0.99375	TRUE
Abhd11	0	-0.0637	5.33	0.135	0.715	0.913	0.285171	0.339583	TRUE
Bud23	0	0.417	5.47	5.17	0.0397	0.265	0.247148	0.40625	TRUE
Dnajc30	0	-0.0435	5.14	0.0458	0.832	0.96	0.262357	0.31875	TRUE
Bcl7b	0	0.173	5.5	0.699	0.409	0.752	0.311787	0.379167	TRUE
Baz1b	0	-0.0851	6.16	0.193	0.663	0.889	0.365019	0.489583	TRUE
Pom121	0	0.0828	6.21	0.232	0.633	0.875	0.357414	0.4875	TRUE
Hip1	0	-0.0366	6.15	0.0411	0.841	0.963	0.365019	0.445833	TRUE
Rhbdd2	0	-0.0341	6.84	0.019	0.891	0.979	0.444867	0.48125	TRUE
Por	0	0.147	6.26	0.831	0.368	0.721	0.429658	0.514583	TRUE
Tmem120a	0	0.389	5.66	4.43	0.0423	0.275	0.250951	0.385417	TRUE
Mdh2	0	0.265	8.23	6.82	0.0131	0.158	0.741445	0.860417	TRUE
Hspb1	0	0.151	10.9	1.68	0.203	0.562	0.95057	0.979167	TRUE
Ywhag	0	-0.0364	6.26	0.0477	0.828	0.958	0.403042	0.5	TRUE
Dtx2	0	-0.138	5.43	0.317	0.577	0.853	0.304183	0.333333	TRUE
Upk3b	0	-0.124	10.8	1.74	0.196	0.551	0.969582	0.977083	TRUE
Polr2j	0	-0.13	6.96	0.901	0.349	0.705	0.570342	0.660417	TRUE
Cux1	0	-0.024	7.05	0.0509	0.823	0.955	0.612167	0.677083	TRUE
Ift22	0	0.0507	5.96	0.0749	0.786	0.942	0.346008	0.46875	TRUE
Fis1	0	-0.302	8.12	12	0.0014	0.0659	0.78327	0.820833	TRUE
Cldn15	0	-0.251	8.46	4.45	0.0419	0.273	0.844106	0.85	TRUE
Znhit1	0	0.207	6.16	1.62	0.211	0.569	0.380228	0.51875	TRUE
Plod3	0	0.32	5.75	2.47	0.125	0.463	0.277567	0.427083	TRUE
Ap1s1	0	0.0916	5.76	0.264	0.772	0.938	0.334601	0.422917	TRUE
Trim56	0	-0.123	5.8	0.305	0.584	0.854	0.346008	0.402083	TRUE
Srrt	0	-0.209	5.69	0.852	0.362	0.716	0.307985	0.385417	TRUE
Trip6	0	0.0501	6.38	0.146	0.957	0.995	0.418251	0.554167	TRUE
Gigyf1	0	-0.438	5.55	4.71	0.0366	0.255	0.391635	0.38125	TRUE
Gnb2	0	-0.119	8.77	1.27	0.266	0.629	0.836502	0.883333	TRUE
Pcolce	0	-0.105	9.45	0.613	0.439	0.771	0.882129	0.904167	TRUE
Tsc22d4	0	-0.184	5.97	1.1	0.302	0.664	0.365019	0.435417	TRUE
Mepce	0	-0.00203	5.59	0.000164	0.99	0.997	0.292776	0.358333	TRUE
Zkscan1	0	-0.171	5.1	0.792	0.379	0.729	0.239544	0.289583	TRUE
Cops6	0	0.297	6.82	3.87	0.057	0.32	0.490494	0.660417	TRUE
Lamtor4	0	0.163	7.6	2.61	0.115	0.448	0.665399	0.772917	TRUE
Zfp68	0	-0.139	5.38	0.49	0.488	0.802	0.296578	0.347917	TRUE
Fam20c	0	0.0228	5.22	0.0104	0.919	0.987	0.243346	0.316667	TRUE
Pdgfa	0	-0.339	7.62	6.92	0.0125	0.156	0.711027	0.727083	TRUE
Sun1	0	-0.0567	5.54	0.083	0.775	0.938	0.338403	0.397917	TRUE
Get4	0	-0.117	5.75	0.41	0.526	0.824	0.391635	0.4125	TRUE
Cox19	0	0.0784	6.66	0.274	0.604	0.862	0.471483	0.614583	TRUE
Gpr146	0	0.521	5.36	5.45	0.0253	0.216	0.228137	0.341667	TRUE
Psmg3	0	-0.415	5.21	2.72	0.108	0.434	0.296578	0.29375	TRUE
Eif3b	0	0.227	6.81	1.78	0.191	0.545	0.539924	0.64375	TRUE
Chst12	0	-0.159	5.72	0.516	0.477	0.793	0.34981	0.402083	TRUE
Gna12	0	-0.505	5.33	4.99	0.0318	0.238	0.323194	0.310417	TRUE
Wipi2	0	-0.0239	5.65	0.02	0.917	0.986	0.315589	0.4	TRUE
Tnrc18	0	-0.357	6.19	5.98	0.0195	0.195	0.467681	0.472917	TRUE
Actb	0	0.0433	11.5	0.176	0.678	0.893	0.973384	0.995833	TRUE
Rnf216	0	-0.266	5.19	2.48	0.124	0.463	0.262357	0.320833	TRUE
Kdelr2	0	0.00438	7.84	0.00139	0.97	0.996	0.771863	0.816667	TRUE
Daglb	0	-0.116	6.38	0.41	0.526	0.824	0.463878	0.485417	TRUE
Rac1	0	0.0076	8.48	0.00664	0.936	0.99	0.81749	0.877083	TRUE
Fam220a	0	0.0175	5.41	0.00843	0.927	0.989	0.292776	0.370833	TRUE
Cyth3	0	-0.366	5.15	2.78	0.104	0.425	0.262357	0.304167	TRUE
Ccz1	0	0.0656	5.4	0.132	0.718	0.915	0.292776	0.366667	TRUE
Bri3	0	0.0991	9.1	1.08	0.306	0.666	0.901141	0.95	TRUE
Baiap2l1	0	-0.232	5.63	1.66	0.205	0.565	0.365019	0.372917	TRUE
Trrap	0	0.179	5.8	1.16	0.288	0.651	0.365019	0.420833	TRUE
Arpc1a	0	0.00854	6.95	0.00408	0.949	0.994	0.60076	0.66875	TRUE
Arpc1b	0	0.265	8.54	5.01	0.0314	0.237	0.752852	0.891667	TRUE
Pdap1	0	-0.163	7.3	1.32	0.259	0.62	0.646388	0.683333	TRUE
Bud31	0	0.201	6.19	2.11	0.155	0.5	0.437262	0.529167	TRUE
Atp5j2	0	0.167	8.68	2.77	0.105	0.426	0.81749	0.920833	TRUE
Rnf6	0	-0.0442	5.77	0.0754	0.785	0.942	0.361217	0.433333	TRUE
Rpl21	0	-0.0774	9.99	0.849	0.363	0.716	0.927757	0.970833	TRUE
Rasl11a	0	-0.288	6.87	1.35	0.253	0.613	0.429658	0.49375	TRUE
Gtf3a	0	-0.0855	6	0.376	0.56	0.843	0.391635	0.479167	TRUE
Polr1d	0	0.012	7.82	0.00933	0.924	0.987	0.73384	0.820833	TRUE
Pan3	0	0.0268	5.47	0.0195	0.924	0.987	0.342205	0.402083	TRUE
Pomp	0	0.104	7.79	1.09	0.304	0.665	0.737643	0.816667	TRUE
Slc7a1	0	0.191	5.43	0.704	0.407	0.75	0.250951	0.354167	TRUE
Ubl3	0	-0.0329	6.5	0.0528	0.82	0.954	0.505703	0.589583	TRUE
Hmgb1	0	-0.104	8.29	0.967	0.332	0.69	0.771863	0.827083	TRUE
Medag	0	0.348	5.72	1.85	0.182	0.532	0.247148	0.375	TRUE
B3glct	0	-0.463	5.54	5.86	0.0207	0.199	0.330798	0.347917	TRUE
Fry	0	-0.114	6.77	0.38	0.541	0.834	0.51711	0.595833	TRUE
N4bp2l2	0	-0.0297	6.53	0.0583	0.885	0.978	0.471483	0.579167	TRUE
Pds5b	0	0.0404	5.75	0.0614	0.898	0.981	0.334601	0.441667	TRUE
Rfc3	0	-0.11	5.16	0.202	0.656	0.885	0.205323	0.304167	TRUE
Samd9l	0	-0.299	6.03	2.43	0.127	0.465	0.422053	0.429167	TRUE
Gng11	0	-0.0732	6.04	0.148	0.703	0.906	0.376426	0.4375	TRUE
Bet1	0	0.0938	6.07	0.446	0.509	0.815	0.414449	0.502083	TRUE
Col1a2	0	0.0741	11.3	0.337	0.565	0.845	0.980989	0.983333	TRUE
Casd1	0	-0.095	5.18	0.241	0.644	0.879	0.277567	0.329167	TRUE
Sgce	0	-0.107	6.51	0.514	0.478	0.794	0.498099	0.572917	TRUE
Ppp1r9a	0	-0.563	5.32	7.57	0.00923	0.133	0.30038	0.322917	TRUE
Pon3	0	0.364	5.52	3.18	0.0831	0.383	0.254753	0.416667	TRUE
Pon2	0	-0.16	6.39	1.42	0.259	0.62	0.471483	0.558333	TRUE
Sem1	0	0.187	9.15	3.17	0.0834	0.384	0.904943	0.95625	TRUE
C1galt1	0	0.0222	5.59	0.0163	0.899	0.981	0.323194	0.38125	TRUE
Rpa3	0	0.382	5.81	2.94	0.0948	0.408	0.315589	0.416667	TRUE
Ndufa4	0	0.302	9.92	6.29	0.0168	0.181	0.935361	0.96875	TRUE
Phf14	0	-0.143	7.01	1.74	0.196	0.551	0.60076	0.66875	TRUE
Tmem106b	0	-0.138	6.32	0.57	0.455	0.779	0.456274	0.547917	TRUE
2610001J05Rik	0	-0.114	5.6	0.282	0.598	0.859	0.372624	0.404167	TRUE
Foxp2	0	-0.0224	5.58	0.0118	0.914	0.986	0.235741	0.35	TRUE
Mdfic	0	-0.264	5.8	1.81	0.187	0.542	0.346008	0.408333	TRUE
Tes	0	0.219	5.45	0.947	0.337	0.695	0.239544	0.3375	TRUE
Cav2	0	0.18	6.43	0.932	0.341	0.698	0.425856	0.566667	TRUE
Cav1	0	-0.353	10.1	8.79	0.00535	0.104	0.95057	0.952083	TRUE
Met	0	-0.0922	6.07	0.287	0.595	0.858	0.429658	0.470833	TRUE
Capza2	0	0.0267	7.57	0.0726	0.789	0.943	0.711027	0.789583	TRUE
Cttnbp2	0	-0.425	5.84	7.58	0.00917	0.133	0.387833	0.416667	TRUE
Gm20186	0	0.337	9.3	4.64	0.0379	0.259	0.745247	0.877083	TRUE
Lsm8	0	0.391	6.71	3.32	0.0767	0.371	0.48289	0.608333	TRUE
Tspan12	0	0.031	5.22	0.0139	0.907	0.984	0.247148	0.308333	TRUE
Fam3c	0	0.0907	5.38	0.234	0.631	0.875	0.254753	0.375	TRUE
Ndufa5	0	0.058	7.86	0.356	0.554	0.839	0.745247	0.8375	TRUE
Wasl	0	-0.0403	6.87	0.0883	0.768	0.937	0.536122	0.6125	TRUE
Arf5	0	-0.185	9.06	4.07	0.0512	0.302	0.889734	0.941667	TRUE
Snd1	0	0.27	5.81	1.63	0.21	0.568	0.334601	0.427083	TRUE
Rbm28	0	-0.0655	9.03	0.389	0.537	0.83	0.870722	0.9	TRUE
Calu	0	0.0226	7.94	0.0732	0.788	0.943	0.737643	0.8	TRUE
Flnc	0	-0.0203	5.37	0.0069	0.934	0.99	0.247148	0.2875	TRUE
Atp6v1f	0	0.159	8.09	3.18	0.0829	0.383	0.771863	0.879167	TRUE
Tnpo3	0	-0.161	6.37	0.993	0.326	0.686	0.463878	0.541667	TRUE
Smo	0	-0.327	7.33	10.9	0.00213	0.0741	0.673004	0.741667	TRUE
Ahcyl2	0	-0.412	5.64	6.67	0.014	0.162	0.34981	0.391667	TRUE
Ube2h	0	-0.298	7.64	5.55	0.024	0.212	0.749049	0.758333	TRUE
Mest	0	-0.239	5.71	0.646	0.427	0.766	0.273764	0.322917	TRUE
Mkln1	0	-0.099	6.35	0.547	0.494	0.806	0.494297	0.56875	TRUE
Podxl	0	-0.401	7.01	5.78	0.0215	0.202	0.562738	0.591667	TRUE
Plxna4	0	0.0578	7.3	0.12	0.731	0.922	0.593156	0.725	TRUE
Chchd3	0	-0.0445	5.94	0.0646	0.801	0.949	0.353612	0.460417	TRUE
Exoc4	0	0.464	5.77	6.06	0.0187	0.19	0.285171	0.41875	TRUE
Akr1b3	0	0.23	7.2	2.97	0.0935	0.405	0.570342	0.710417	TRUE
Akr1b8	0	-0.425	5.82	0.821	0.371	0.722	0.334601	0.347917	TRUE
Cald1	0	-0.118	8.56	0.76	0.389	0.735	0.836502	0.854167	TRUE
Cnot4	0	-0.465	6.21	10.3	0.00285	0.0795	0.505703	0.491667	TRUE
1810058I24Rik	0	-0.181	8.66	2.48	0.124	0.463	0.874525	0.860417	TRUE
Fam180a	0	0.48	7.19	6.9	0.0126	0.157	0.528517	0.61875	TRUE
Mtpn	0	0.18	7.15	2.49	0.13	0.469	0.524715	0.689583	TRUE
Chrm2	0	-0.434	7.98	11	0.0021	0.0741	0.722433	0.70625	TRUE
Ptn	0	-0.00458	8.51	0.000545	0.981	0.997	0.707224	0.845833	TRUE
Creb3l2	0	0.0384	7.93	0.152	0.725	0.919	0.730038	0.785417	TRUE
Trim24	0	-0.241	5.18	1.17	0.287	0.65	0.254753	0.302083	TRUE
Atp6v0a4	0	0.286	5.54	1.5	0.228	0.586	0.258555	0.34375	TRUE
Zc3hav1	0	0.322	5.38	1.81	0.187	0.541	0.262357	0.377083	TRUE
Ubn2	0	0.0188	6.46	0.0149	0.904	0.983	0.513308	0.55625	TRUE
Fmc1	0	-0.136	6.45	0.9	0.349	0.705	0.501901	0.570833	TRUE
Luc7l2	0	-0.152	7.79	2.33	0.303	0.664	0.787072	0.81875	TRUE
Hipk2	0	-0.269	5.53	1.7	0.201	0.559	0.307985	0.352083	TRUE
Parp12	0	-0.204	5.11	1.02	0.339	0.698	0.273764	0.29375	TRUE
Kdm7a	0	-0.225	5.17	0.661	0.422	0.761	0.250951	0.289583	TRUE
Mkrn1	0	-0.273	6.23	2.45	0.126	0.464	0.486692	0.483333	TRUE
Ndufb2	0	0.219	6.91	3.16	0.084	0.385	0.547529	0.702083	TRUE
Braf	0	0.174	6.1	0.795	0.379	0.729	0.391635	0.495833	TRUE
Mrps33	0	-0.00938	7.52	0.00666	0.935	0.99	0.661597	0.75	TRUE
Ssbp1	0	0.115	6.56	0.742	0.395	0.739	0.509506	0.610417	TRUE
Ephb6	0	-0.0287	5.25	0.0167	0.898	0.981	0.273764	0.335417	TRUE
Zyx	0	-0.201	6.94	1.39	0.246	0.603	0.528517	0.591667	TRUE
Tcaf1	0	-0.161	6.05	1.21	0.279	0.643	0.39924	0.4875	TRUE
Arhgef5	0	-0.0474	6.47	0.135	0.776	0.939	0.475285	0.547917	TRUE
Cul1	0	-0.021	6.78	0.0291	0.881	0.977	0.543726	0.639583	TRUE
Ezh2	0	-0.441	5.4	2.04	0.162	0.51	0.193916	0.26875	TRUE
Pdia4	0	-0.102	7.27	0.517	0.477	0.793	0.631179	0.7	TRUE
Rarres2	0	-0.445	12.3	17	0.000207	0.024	0.977186	0.985417	TRUE
Tmem176b	0	0.333	9.7	11.2	0.00191	0.0741	0.91635	0.960417	TRUE
Tmem176a	0	0.553	8.93	16.6	0.00024	0.0253	0.8327	0.933333	TRUE
Malsu1	0	0.107	6.21	0.523	0.474	0.793	0.418251	0.516667	TRUE
Tra2a	0	-0.111	7.53	0.605	0.442	0.772	0.695817	0.73125	TRUE
Mpp6	0	0.267	9.16	3.5	0.0696	0.356	0.840304	0.933333	TRUE
Gsdme	0	0.283	6.13	1.47	0.233	0.59	0.414449	0.54375	TRUE
Cycs	0	0.447	5.93	5.68	0.0226	0.205	0.304183	0.472917	TRUE
Nfe2l3	0	-0.4	5.76	3.68	0.063	0.34	0.410646	0.377083	TRUE
Hnrnpa2b1	0	-0.054	9.38	0.457	0.503	0.81	0.889734	0.954167	TRUE
Cbx3	0	0.138	7.36	1.42	0.241	0.599	0.669202	0.770833	TRUE
Snx10	0	0.226	5.45	0.986	0.327	0.686	0.258555	0.389583	TRUE
Skap2	0	-0.0807	6.85	0.371	0.547	0.836	0.574144	0.654167	TRUE
Hotairm1	0	-0.00932	6.49	0.0026	0.96	0.995	0.505703	0.55625	TRUE
Gm15050	0	0.248	5.2	1.45	0.236	0.593	0.247148	0.322917	TRUE
Hoxa5	0	-0.63	5.85	11	0.0021	0.0741	0.391635	0.370833	TRUE
Hibadh	0	-0.224	5.58	1.58	0.224	0.581	0.315589	0.3875	TRUE
Tax1bp1	0	-0.105	8.69	1.33	0.257	0.62	0.874525	0.90625	TRUE
Chn2	0	0.31	5.23	1.88	0.179	0.529	0.220532	0.31875	TRUE
Prr15	0	-0.0289	7.27	0.0343	0.854	0.966	0.60076	0.68125	TRUE
Mturn	0	-0.524	5.17	5.68	0.0226	0.205	0.281369	0.26875	TRUE
Znrf2	0	-0.216	6.04	2.17	0.149	0.49	0.429658	0.45625	TRUE
Nod1	0	0.268	5.36	1.06	0.311	0.67	0.269962	0.36875	TRUE
Ggct	0	1.02	5.38	14.6	0.000514	0.0395	0.155894	0.352083	TRUE
Gars	0	0.237	6.16	3.4	0.0735	0.365	0.372624	0.4875	TRUE
Aqp1	0	-0.412	10.1	6.67	0.014	0.162	0.961977	0.970833	TRUE
Lsm5	0	0.385	6.53	6.53	0.015	0.169	0.418251	0.564583	TRUE
Avl9	0	-0.0273	5.76	0.0224	0.882	0.977	0.34981	0.404167	TRUE
Fkbp9	0	-0.0652	7.71	0.267	0.608	0.865	0.722433	0.78125	TRUE
Pyurf	0	0.543	5.38	9.36	0.00416	0.095	0.235741	0.38125	TRUE
Abcg2	0	-0.156	5.08	0.449	0.507	0.813	0.243346	0.295833	TRUE
Fam13a	0	0.247	5.41	1.4	0.244	0.6	0.247148	0.327083	TRUE
Tigd2	0	-0.449	5.22	5.15	0.0293	0.232	0.304183	0.291667	TRUE
Smarcad1	0	-0.165	5.49	0.856	0.361	0.715	0.30038	0.352083	TRUE
Gng12	0	0.0307	7.04	0.0576	0.812	0.952	0.589354	0.6625	TRUE
Serbp1	0	-0.0162	8.39	0.0267	0.871	0.972	0.775665	0.88125	TRUE
Rpia	0	-0.608	5.18	9.31	0.00426	0.0954	0.296578	0.279167	TRUE
Krcc1	0	-0.29	7.24	9.33	0.00422	0.095	0.612167	0.672917	TRUE
Rmnd5a	0	-0.225	5.54	1.08	0.306	0.666	0.342205	0.395833	TRUE
Rnf103	0	-0.262	5.26	1.28	0.265	0.627	0.307985	0.3	TRUE
Chmp3	0	0.171	6.46	1.86	0.181	0.532	0.536122	0.610417	TRUE
Mrpl35	0	0.468	5.95	5.84	0.0208	0.2	0.326996	0.508333	TRUE
Immt	0	-0.025	6.37	0.0324	0.909	0.984	0.437262	0.558333	TRUE
St3gal5	0	0.278	5.56	1.59	0.215	0.574	0.243346	0.352083	TRUE
0610030E20Rik	0	-0.489	5.35	5.38	0.0262	0.22	0.315589	0.3125	TRUE
Tmem150a	0	0.135	5.48	0.45	0.507	0.813	0.262357	0.366667	TRUE
Rnf181	0	-0.0485	5.56	0.092	0.763	0.936	0.357414	0.395833	TRUE
Vamp5	0	-0.317	6.72	5.86	0.0206	0.199	0.577947	0.575	TRUE
Vamp8	0	-0.156	8.87	3.18	0.0831	0.383	0.889734	0.925	TRUE
Mat2a	0	-0.172	7.84	2.68	0.111	0.44	0.661597	0.745833	TRUE
Tgoln1	0	-0.0381	6.84	0.0707	0.792	0.944	0.562738	0.654167	TRUE
Kcmf1	0	0.0638	6.75	0.296	0.677	0.893	0.51711	0.645833	TRUE
Tmsb10	0	-0.0854	10.9	0.429	0.517	0.819	0.980989	0.9875	TRUE
Suclg1	0	0.164	7.26	2.75	0.106	0.428	0.65019	0.766667	TRUE
Pole4	0	0.205	5.88	1.59	0.353	0.708	0.338403	0.433333	TRUE
Htra2	0	-0.064	6.89	0.17	0.683	0.897	0.536122	0.610417	TRUE
Aup1	0	-0.00871	5.77	0.00275	0.958	0.995	0.315589	0.4125	TRUE
Mogs	0	-0.359	5.16	3.63	0.0646	0.342	0.296578	0.302083	TRUE
Wbp1	0	-0.0821	5.33	0.163	0.689	0.9	0.235741	0.316667	TRUE
Dctn1	0	0.0827	5.82	0.214	0.646	0.88	0.353612	0.470833	TRUE
Mob1a	0	-0.197	6.08	1.86	0.212	0.571	0.437262	0.4875	TRUE
Bola3	0	0.369	6.54	7.41	0.00994	0.138	0.475285	0.60625	TRUE
Tet3	0	-0.193	6.09	1.28	0.265	0.627	0.410646	0.485417	TRUE
Dguok	0	-0.0544	6.27	0.113	0.739	0.925	0.456274	0.56875	TRUE
Tex261	0	-0.117	6.56	0.628	0.433	0.768	0.479087	0.583333	TRUE
Nagk	0	-0.0481	6.01	0.0727	0.789	0.943	0.403042	0.433333	TRUE
Zfp638	0	-0.325	6.22	5.56	0.024	0.212	0.43346	0.4875	TRUE
Spr	0	-0.0249	6.48	0.0376	0.847	0.964	0.467681	0.56875	TRUE
Cct7	0	0.231	7.45	4.8	0.035	0.252	0.593156	0.741667	TRUE
Dusp11	0	-0.0915	6.54	0.366	0.549	0.837	0.520913	0.566667	TRUE
Fam136a	0	-0.251	5.16	1.64	0.209	0.567	0.281369	0.29375	TRUE
Snrpg	0	-0.0122	5.88	0.00388	0.951	0.994	0.353612	0.427083	TRUE
Pcyox1	0	0.068	5.44	0.0928	0.762	0.936	0.288973	0.3875	TRUE
Tia1	0	-0.331	6.17	4.41	0.0427	0.276	0.486692	0.527083	TRUE
Pcbp1	0	0.296	8.08	11	0.00212	0.0741	0.745247	0.852083	TRUE
Snrnp27	0	0.372	5.91	4.22	0.0472	0.289	0.296578	0.48125	TRUE
Anxa4	0	0.303	5.72	2.06	0.16	0.509	0.319392	0.4125	TRUE
Aak1	0	0.121	5.81	0.383	0.54	0.833	0.296578	0.43125	TRUE
Nfu1	0	-0.0329	6.04	0.0549	0.969	0.996	0.441065	0.5125	TRUE
Gfpt1	0	0.022	6.25	0.0296	0.871	0.972	0.475285	0.55	TRUE
Antxr1	0	-0.478	6.71	5.43	0.0255	0.218	0.551331	0.572917	TRUE
Cnbp	0	0.122	8.61	1.43	0.24	0.597	0.813688	0.9	TRUE
Copg1	0	0.442	6.49	7.84	0.00814	0.124	0.463878	0.597917	TRUE
H1fx	0	0.244	6.29	0.554	0.461	0.783	0.281369	0.379167	TRUE
Rab7	0	-0.00108	7.15	9.84e-05	0.992	0.997	0.604563	0.6875	TRUE
Rpn1	0	-0.01	7.24	0.00666	0.935	0.99	0.60076	0.71875	TRUE
Ruvbl1	0	0.0892	5.88	0.253	0.618	0.867	0.346008	0.470833	TRUE
Sec61a1	0	-0.074	6.92	0.285	0.596	0.858	0.577947	0.639583	TRUE
Mgll	0	0.362	7.49	4.27	0.046	0.286	0.543726	0.61875	TRUE
Podxl2	0	-0.645	5.25	8.55	0.00594	0.11	0.304183	0.285417	TRUE
Chchd6	0	0.129	5.77	0.64	0.582	0.853	0.315589	0.447917	TRUE
Iqsec1	0	-0.369	6.24	5.5	0.0246	0.212	0.467681	0.502083	TRUE
Fbln2	0	-0.66	7.71	5.6	0.0234	0.209	0.577947	0.579167	TRUE
Tmem43	0	0.0645	5.2	0.102	0.812	0.952	0.247148	0.30625	TRUE
Lsm3	0	0.31	5.95	4.11	0.05	0.298	0.338403	0.45	TRUE
Slc6a6	0	0.143	5.85	0.369	0.548	0.837	0.319392	0.410417	TRUE
Ccdc174	0	0.103	5.25	0.233	0.632	0.875	0.262357	0.333333	TRUE
Nr2c2	0	-0.155	5.63	0.777	0.476	0.793	0.361217	0.397917	TRUE
Mrps25	0	0.0386	5.62	0.026	0.873	0.974	0.250951	0.3875	TRUE
Adamts9	0	0.481	5.88	3.08	0.0877	0.394	0.262357	0.4125	TRUE
Magi1	0	-0.309	6.19	2.93	0.0953	0.408	0.452471	0.470833	TRUE
Suclg2	0	-0.27	6.27	2.85	0.1	0.417	0.456274	0.485417	TRUE
Tmf1	0	0.0453	6.12	0.117	0.837	0.962	0.418251	0.48125	TRUE
Uba3	0	0.0843	5.39	0.244	0.625	0.872	0.273764	0.389583	TRUE
Arl6ip5	0	-0.136	6.96	1.18	0.524	0.824	0.612167	0.675	TRUE
Frmd4b	0	-0.207	6.49	1.61	0.212	0.571	0.479087	0.522917	TRUE
Foxp1	0	-0.296	8.01	6.32	0.0165	0.18	0.787072	0.76875	TRUE
Rybp	0	0.183	5.3	1.04	0.315	0.672	0.26616	0.33125	TRUE
Ppp4r2	0	-0.219	6.62	2.71	0.108	0.434	0.524715	0.60625	TRUE
Trnt1	0	-0.113	5.54	0.612	0.551	0.837	0.338403	0.38125	TRUE
Itpr1	0	-0.0035	6.99	0.000375	0.985	0.997	0.56654	0.689583	TRUE
Bhlhe40	0	0.147	6.3	0.38	0.541	0.834	0.30038	0.425	TRUE
Arl8b	0	0.284	5.87	3.87	0.057	0.32	0.403042	0.464583	TRUE
Lmcd1	0	0.78	5.89	5.64	0.023	0.206	0.178707	0.3625	TRUE
Gt(ROSA)26Sor	0	0.287	5.47	1.17	0.286	0.65	0.247148	0.395833	TRUE
Setd5	0	-0.133	6.58	1.04	0.355	0.71	0.520913	0.577083	TRUE
Camk1	0	0.0551	6.89	0.153	0.698	0.903	0.547529	0.63125	TRUE
Arpc4	0	0.0813	5.85	0.281	0.614	0.867	0.338403	0.464583	TRUE
Jagn1	0	-0.107	5.47	0.427	0.518	0.82	0.346008	0.36875	TRUE
Il17re	0	-0.394	6.17	5.55	0.024	0.212	0.48289	0.460417	TRUE
Il17rc	0	-0.457	5.02	4.31	0.0451	0.282	0.250951	0.275	TRUE
Emc3	0	-0.00323	6.16	0.000429	0.984	0.997	0.448669	0.53125	TRUE
Brk1	0	0.156	7.74	3.21	0.0815	0.381	0.707224	0.814583	TRUE
Sec13	0	0.516	6.45	10.9	0.00216	0.0741	0.391635	0.60625	TRUE
Vgll4	0	-0.63	6.06	11.1	0.00203	0.0741	0.441065	0.422917	TRUE
Syn2	0	-0.368	5.73	0.987	0.327	0.686	0.34981	0.329167	TRUE
Raf1	0	-0.156	5.73	0.757	0.39	0.735	0.376426	0.4375	TRUE
Rpl32	0	0.0377	11.2	0.138	0.713	0.913	0.977186	0.985417	TRUE
Tmcc1	0	-0.248	5.91	2.22	0.323	0.683	0.403042	0.439583	TRUE
Washc2	0	-0.0555	5.39	0.102	0.751	0.933	0.281369	0.335417	TRUE
[truncated: 3,224 more rows]

## Sheet: Cluster 0
gene	cluster_id	logFC	logCPM	F__Hyperoxia	p_val	p_adj.loc__Hyperoxia	Normoxia.frq	Hyperoxia.frq	Frequency
Steap4	0	2.17	5.57	26.7	8.98e-06	0.00521	0.0988593	0.33125	TRUE
Timp3	0	1.5	8.72	36.1	6.7e-07	0.00175	0.547529	0.7875	TRUE
Ptgs2	0	1.35	5.7	13.8	0.000686	0.0489	0.140684	0.2375	TRUE
Renbp	0	1.19	5.35	27.3	7.5e-06	0.00521	0.18251	0.4	TRUE
Timp1	0	1.11	8.99	46.9	5.2e-08	0.000271	0.749049	0.90625	TRUE
Ggct	0	1.02	5.38	14.6	0.000514	0.0395	0.155894	0.352083	TRUE
Rpap3	0	0.947	7.18	14.6	0.000508	0.0395	0.463878	0.677083	TRUE
Angptl2	0	0.92	5.19	22.2	3.58e-05	0.00875	0.18251	0.358333	TRUE
Ccng1	0	0.914	6.47	23.6	2.32e-05	0.00875	0.346008	0.539583	TRUE
Bex1	0	0.858	6.2	16	0.000296	0.0286	0.239544	0.479167	TRUE
Cd55	0	0.846	7.47	26.7	8.95e-06	0.00521	0.513308	0.766667	TRUE
Acsl4	0	0.802	5.92	16.1	0.000288	0.0284	0.277567	0.477083	TRUE
Fbxo33	0	0.78	7.4	14	0.000647	0.047	0.444867	0.55625	TRUE
Nab1	0	0.737	6.13	17.9	0.000152	0.0203	0.304183	0.502083	TRUE
Chchd10	0	0.736	7.35	19.2	9.8e-05	0.0155	0.536122	0.772917	TRUE
Cisd1	0	0.718	6.04	15.3	0.000389	0.0345	0.296578	0.527083	TRUE
Ldha	0	0.708	7.78	17.4	0.000183	0.0227	0.581749	0.79375	TRUE
Fth1	0	0.704	12.7	22.5	3.32e-05	0.00875	0.992395	1	TRUE
Ifitm3	0	0.683	11.2	26.2	1.06e-05	0.00552	0.954373	0.989583	TRUE
Pkia	0	0.681	6.31	20.5	6.3e-05	0.0126	0.34981	0.552083	TRUE
Sat1	0	0.665	7.54	13.7	0.000705	0.0491	0.581749	0.710417	TRUE
Clic4	0	0.661	8.7	15.1	0.000417	0.0357	0.756654	0.858333	TRUE
Oxct1	0	0.637	7.03	15.9	0.000316	0.029	0.471483	0.677083	TRUE
Col4a2	0	0.624	8.22	23.1	2.67e-05	0.00875	0.745247	0.889583	TRUE
Slc25a5	0	0.613	7.94	19.9	7.62e-05	0.0141	0.661597	0.791667	TRUE
Dusp1	0	0.59	9.26	16.8	0.000226	0.0246	0.707224	0.795833	TRUE
Tmem176a	0	0.553	8.93	16.6	0.00024	0.0253	0.8327	0.933333	TRUE
Mif	0	0.499	7.97	16.9	0.000214	0.0243	0.642586	0.872917	TRUE
Col4a1	0	0.481	8.79	22.8	2.98e-05	0.00875	0.809886	0.9	TRUE
Anxa3	0	0.468	8.55	18.5	0.000126	0.0183	0.760456	0.86875	TRUE
Hexb	0	0.467	6.85	14.1	0.000602	0.0449	0.475285	0.68125	TRUE
Ftl1	0	0.463	10.6	23.8	2.16e-05	0.00875	0.946768	0.989583	TRUE
Prdx1	0	0.46	9.69	22.3	3.46e-05	0.00875	0.912548	0.970833	TRUE
mt-Co2	0	0.448	13.2	21.8	4.07e-05	0.00923	0.992395	0.989583	TRUE
Pnp	0	0.421	8.36	19.9	7.81e-05	0.0141	0.749049	0.85	TRUE
Psme1	0	0.397	8.2	19.4	9.09e-05	0.015	0.752852	0.847917	TRUE
Gpx1	0	0.377	9.16	20.7	5.91e-05	0.0123	0.859316	0.9375	TRUE
Chchd2	0	0.312	10.4	18.1	0.000141	0.0193	0.942966	0.983333	TRUE
Wwc2	0	-0.356	7.97	14.7	0.000495	0.0395	0.737643	0.7875	TRUE
Senp6	0	-0.409	7.59	21.2	4.98e-05	0.0108	0.745247	0.754167	TRUE
Npnt	0	-0.419	9.12	16.4	0.000264	0.027	0.878327	0.920833	TRUE
Wwtr1	0	-0.433	7.18	18.4	0.00013	0.0184	0.680608	0.652083	TRUE
Rarres2	0	-0.445	12.3	17	0.000207	0.024	0.977186	0.985417	TRUE
Pcm1	0	-0.446	6.96	14.3	0.000573	0.0434	0.547529	0.641667	TRUE
Brd3	0	-0.473	6.57	19.7	8.35e-05	0.0145	0.581749	0.558333	TRUE
Bod1l	0	-0.478	6.98	14.1	0.000619	0.0456	0.60076	0.583333	TRUE
Agap1	0	-0.51	6.75	14.9	0.000445	0.0375	0.608365	0.575	TRUE
Kcnq1ot1	0	-0.539	8.64	22.2	3.64e-05	0.00875	0.779468	0.804167	TRUE
Gcc2	0	-0.541	6.56	14.6	0.000512	0.0395	0.490494	0.539583	TRUE
Col4a4	0	-0.552	9.16	15.4	0.000382	0.0344	0.904943	0.885417	TRUE
Fzd2	0	-0.595	6.13	23.3	2.53e-05	0.00875	0.460076	0.472917	TRUE
Antxr2	0	-0.597	5.69	15.9	0.00031	0.0289	0.403042	0.35625	TRUE
Gpatch11	0	-0.632	5.49	13.8	0.000694	0.0489	0.346008	0.3375	TRUE
Nhsl1	0	-0.641	5.79	16.2	0.000276	0.0277	0.380228	0.375	TRUE
Ldb1	0	-0.656	5.96	16.8	0.000224	0.0246	0.48289	0.429167	TRUE
Ece1	0	-0.695	6.39	27.5	7.04e-06	0.00521	0.539924	0.4875	TRUE
Kitl	0	-0.712	8.12	31.5	2.31e-06	0.00402	0.794677	0.766667	TRUE
Fgf9	0	-0.739	6.35	14.8	0.00047	0.039	0.467681	0.44375	TRUE
Gltp	0	-0.745	5.89	19.1	0.000102	0.0157	0.410646	0.375	TRUE
Hpcal1	0	-0.753	5.23	16.6	0.000242	0.0253	0.330798	0.289583	TRUE
Rsbn1	0	-0.756	5.46	23.1	2.72e-05	0.00875	0.357414	0.316667	TRUE
Thap3	0	-0.761	5.5	18.5	0.000123	0.0183	0.380228	0.341667	TRUE
Rprd1b	0	-0.769	5.34	15.9	0.000309	0.0289	0.338403	0.28125	TRUE
Fbln5	0	-0.795	7.98	19.4	9.19e-05	0.015	0.756654	0.760417	TRUE
Igfbp6	0	-0.796	11.2	17.2	0.000196	0.0232	0.988593	0.966667	TRUE
Mob2	0	-0.802	5.66	22.1	3.69e-05	0.00875	0.429658	0.377083	TRUE
Cep83	0	-0.811	5.26	17.8	0.000158	0.0206	0.30038	0.26875	TRUE
Adam33	0	-0.816	6.96	22.8	2.95e-05	0.00875	0.692015	0.6	TRUE
Zmynd8	0	-0.825	5.78	27.4	7.25e-06	0.00521	0.406844	0.347917	TRUE
2700081O15Rik	0	-0.825	5.32	28.4	5.43e-06	0.00521	0.326996	0.29375	TRUE
Rflnb	0	-0.834	5.68	15.2	0.000404	0.0352	0.338403	0.310417	TRUE
Ahr	0	-0.964	5.22	14.6	0.000501	0.0395	0.304183	0.25625	TRUE
Myl7	0	-1.28	7.2	20.4	6.5e-05	0.0126	0.403042	0.302083	TRUE
Nrde2	0	-1.62	5.71	17.4	0.000179	0.0227	0.326996	0.220833	TRUE
Fmo2	0	-2.15	8.91	17.2	0.000194	0.0232	0.661597	0.502083	TRUE
