# Supplementary material for: Single cell transcriptomic analysis of murine lung development on hyperoxia-induced damage
Source: Nat Commun. 2021 Mar 10;12:1565. doi: 10.1038/s41467-021-21865-2 (PMC7946947; doi:10.1038/s41467-021-21865-2)
Supplement: Supplementary file 23 — Supplementary Data 20 [file 41467_2021_21865_MOESM23_ESM.xlsx]

## Sheet: dsa_gsea_mesothelial
Supplementary Data 20. Functional pathway analysis in lung mesothelial cells.
pathway	pval	padj	ES	NES	nMoreExtreme	size	leadingEdge	cluster
HALLMARK_TNFA_SIGNALING_VIA_NFKB	2.95561e-05	0.00199823	0.46726	2.03571	0	98	c("PTGS2", "NR4A3", "TRIB1", "CCND1", "SAT1", "NR4A1", "DUSP1", "CDKN1A", "SOD2", "NR4A2", "PMEPA1", "GCH1", "JUN", "IER2", "IER5", "FOSB", "ATF3", "YRDC", "PDLIM5", "EGR1", "GEM", "ZFP36", "KLF4", "CCL2", "TUBB2A", "SPSB1", "ETS2", "SDC4", "FOS", "PLAUR")	0
HALLMARK_HYPOXIA	0.0032374	0.0379785	0.365374	1.59742	108	100	c("PLAC8", "CTGF", "LDHA", "DUSP1", "CDKN1A", "TPD52", "HEXA", "PGK1", "MIF", "TGFBI", "JUN", "XPNPEP1", "ATF3", "LXN", "TPST2", "PRDX5", "IGFBP3", "HMOX1", "ZFP36", "ALDOA", "SDC4", "FOS", "PLIN2", "PLAUR", "BGN", "TES", "GAPDH", "F3", "EXT1", "IDS", "PDK3", "ILVBL", "CYR61", "NDRG1", "MAFF", "GRHPR", "CSRP2", "DCN", "HAS1", "ANXA2", "BHLHE40", "SLC6A6", "FAM162A")	0
HALLMARK_CHOLESTEROL_HOMEOSTASIS	0.306075	0.593122	0.321345	1.10223	12242	31	c("TNFRSF12A", "LGALS3", "EBP", "LGMN", "ATF3", "GSTM2", "PLAUR", "ACTG1", "CXCL16")	0
HALLMARK_MITOTIC_SPINDLE	0.0416492	0.200615	-0.334497	-1.36018	2777	106	c("TPX2", "RAPGEF5", "PCNT", "CLASP1", "MARCKS", "PRC1", "RALBP1", "PCM1", "BIRC5", "TLK1", "CENPF", "MID1IP1", "LMNB1", "KIF1B", "NIN", "SMC3", "MYH9", "WASF2", "RAPGEF6", "BCR", "HOOK3", "RICTOR", "TOP2A", "SPTBN1", "ROCK1", "CCDC88A", "PLEKHG2", "RFC1", "TUBGCP2", "APC", "ARHGAP29", "PPP4R2")	0
HALLMARK_TGF_BETA_SIGNALING	0.839853	0.976079	0.212893	0.7746	32655	40	c("THBS1", "LTBP2", "PMEPA1", "SMAD7", "ID1", "TGFBR1", "UBE2D3", "CDK9", "PPM1A", "FKBP1A", "SMAD1", "HDAC1", "IFNGR2")	0
HALLMARK_IL6_JAK_STAT3_SIGNALING	0.244703	0.527004	0.339969	1.15642	9816	30	c("TNFRSF12A", "OSMR", "STAT1", "JUN", "CRLF2", "TNFRSF1A", "HMOX1", "PTPN1", "STAT3", "IL18R1")	0
HALLMARK_DNA_REPAIR	0.0204214	0.12721	0.352423	1.46239	721	75	c("NME1", "PNP", "RPA3", "TAF10", "COX17", "ZNRD1", "ITPA", "RBX1", "TSG101", "SDCBP", "GPX4", "POLR2K", "POLE4", "GTF2F1", "LIG1", "GTF2B", "DAD1", "CETN2", "ZWINT", "EIF1B", "RAE1", "POLR1C", "POLR2H", "SRSF6")	0
HALLMARK_G2M_CHECKPOINT	0.253295	0.534515	-0.278515	-1.11892	16759	98	c("TPX2", "MARCKS", "MEIS2", "PRC1", "TLE3", "EZH2", "MKI67", "BIRC5", "CENPF", "CDC20", "TMPO", "LMNB1", "ARID4A", "MEIS1", "ATF5", "FOXN3", "CUL5", "TOP2A", "MAPK14", "H2AFV", "PRPF4B", "UPF1", "CBX1", "HMGB3", "MNAT1", "CHMP1A", "TFDP1", "CDKN1B", "YTHDC1", "ORC6", "SMARCC1", "STAG1", "CENPA", "H2AFX", "ABL1", "PAFAH1B1", "CUL3", "MTF2", "CCNB2", "CUL4A")	0
HALLMARK_APOPTOSIS	2.90368e-05	0.00199823	0.494108	2.10748	0	87	c("TIMP3", "TIMP1", "CCND1", "CASP4", "IFITM3", "GSTM1", "SAT1", "TNFRSF12A", "GSR", "CDKN1A", "KRT18", "SOD2", "GCH1", "BAX", "JUN", "LMNA", "EMP1", "LGALS3", "EBP", "ATF3", "GPX1")	0
HALLMARK_ADIPOGENESIS	0.00706487	0.0634384	0.335555	1.49618	230	113	c("CHCHD10", "CD302", "MYLK", "DRAM2", "COL4A1", "TKT", "PTGER3", "SCP2", "MGLL", "COX7B", "TALDO1", "COX8A", "ARL4A", "NDUFAB1", "GRPEL1", "UQCRQ", "RIOK3", "ACOX1", "DNAJC15", "ALDOA", "MDH2", "PLIN2", "ATP1B3", "SDHC", "DLD", "CS", "IDH3A", "MRPL15", "GPX4", "GHITM", "LPCAT3", "COX6A1", "UQCR10", "UBC", "HSPB8", "ACADL", "NDUFB7", "CYC1", "UCP2", "SUCLG1", "CD151", "DDT", "UBQLN1", "POR", "G3B…	0
HALLMARK_ESTROGEN_RESPONSE_EARLY	0.629468	0.852193	-0.2418	-0.907422	40120	66	c("CBFA2T3", "INPP5F", "RHOBTB3", "IGF1R", "SLC16A1", "DLC1", "PODXL", "NAV2", "CISH", "SVIL", "ADD3", "PRSS23", "ELF1", "SNX24", "MAST4")	0
HALLMARK_ESTROGEN_RESPONSE_LATE	0.692098	0.89402	0.217025	0.885752	24837	69	c("CCND1", "PDLIM3", "FARP1", "UGDH", "PTGER3", "ZFP36", "KLF4", "PERP", "XBP1", "HSPA4L", "FOS", "NXT1", "COX6C", "CKB", "SNX10")	0
HALLMARK_ANDROGEN_RESPONSE	0.000538517	0.0110173	0.484691	1.88172	19	54	c("STEAP4", "CCND1", "SAT1", "HPGD", "B2M", "GSR", "TPD52", "PMEPA1", "NCOA4", "SPCS3", "PDLIM5", "UBE2J1", "UAP1", "DBI")	0
HALLMARK_MYOGENESIS	0.472081	0.744278	-0.26191	-0.991723	30266	69	c("MYL7", "TNNI1", "TNNT2", "WWTR1", "COL3A1", "NAV2", "MYH9", "MEF2C", "SVIL", "AKT2", "SIRT2", "RIT1", "KIFC3", "PLXNB2", "COL1A1", "KLF5", "HSPB2", "FXYD1", "CLU", "MRAS", "CRYAB", "TPM3", "HDAC5")	0
HALLMARK_PROTEIN_SECRETION	0.524439	0.783786	0.233751	0.964542	18593	73	c("KRT18", "TPD52", "CD63", "ATP6V1H", "SNAP23", "LAMP2", "GOSR2", "ARF1", "MAPK1", "TSG101", "AP3S1", "ATP1A1", "VAMP3", "CAV2", "CLTC", "SCAMP3", "CLTA", "PPT1", "COPE", "RAB5A", "SEC22B", "TMED10", "SEC24D", "M6PR")	0
HALLMARK_INTERFERON_ALPHA_RESPONSE	0.00335952	0.0386273	0.507584	1.77826	132	34	c("LGALS3BP", "BST2", "IFITM3", "B2M", "IFITM1", "PSME1", "GBP2", "LY6E", "UBE2L6", "LAP3", "IFITM2", "IFI27", "PSME2", "IFI35")	0
HALLMARK_INTERFERON_GAMMA_RESPONSE	2.84463e-05	0.00199823	0.514074	2.15026	0	78	c("PTGS2", "LGALS3BP", "BST2", "CASP4", "IFITM3", "IL18BP", "B2M", "PSMB10", "CDKN1A", "SOD2", "STAT1", "GCH1", "PNP", "PLA2G4A", "PSME1", "LY6E", "UBE2L6", "LAP3", "ARL4A", "IFITM2", "IFI27", "CCL2", "PSMB2", "ST3GAL5", "NOD1", "PTPN1", "PSME2", "IFI35")	0
HALLMARK_APICAL_JUNCTION	0.748796	0.923626	-0.22251	-0.844801	48044	70	c("GAMT", "SLIT2", "ADAMTS5", "EVL", "MYH9", "MDK", "TSPAN4", "AKT2", "ICAM1", "LIMA1", "TJP1", "MAPK14", "CLDN15", "SHC1", "MPP5", "CNN2")	0
HALLMARK_COMPLEMENT	0.0719158	0.278227	0.315885	1.30651	2540	74	c("TIMP1", "CD55", "CASP4", "COL4A2", "LGALS3", "XPNPEP1", "HSPA1A", "PLA2G4A", "LGMN", "LAMP2", "LAP3", "PFN1", "PPP4C", "CTSD", "S100A13", "CTSB", "PLAUR", "DOCK4", "USP16", "F3", "RNF4", "CEBPB", "PPP2CB", "GMFB", "MAFF")	0
HALLMARK_UNFOLDED_PROTEIN_RESPONSE	0.199162	0.481294	0.278878	1.15345	7036	74	c("SPCS3", "ATF3", "NHP2", "GOSR2", "SPCS1", "CCL2", "TUBB2A", "XBP1", "ATF6", "EIF4A1", "CALR", "SERP1", "EXOSC5", "SSR1", "HSPA9", "SRPR", "EIF4A3", "CEBPB", "CKS1B", "EIF2S1", "PAIP1", "TARS", "KHSRP", "BANF1", "DNAJB9", "KIF5B", "CNOT2", "BAG3", "ATF4", "IMP3", "YIF1A", "NOLC1", "HSPA5", "POP4", "LSM1", "KDELR3", "DCTN1", "SLC30A5")	0
HALLMARK_PI3K_AKT_MTOR_SIGNALING	0.0309704	0.166858	0.377642	1.46065	1155	53	c("CDKN1A", "TNFRSF1A", "PRKAR2A", "PFN1", "ARF1", "SMAD2", "MAPK1", "NOD1", "UBE2N", "PLA2G12A", "CALR", "DUSP3", "YWHAB", "MAP2K3", "UBE2D3", "SQSTM1", "CLTC", "CDK4")	0
HALLMARK_MTORC1_SIGNALING	0.000180788	0.00499342	0.420901	1.8609	5	107	c("CCNG1", "GCLC", "LDHA", "GSR", "CDKN1A", "PGK1", "PRDX1", "PNP", "EBP", "HSPE1", "LGMN", "TUBA4A", "IFRD1", "PHGDH", "PSMB5", "PPA1", "ATP5G1", "ALDOA", "XBP1", "NUPR1", "GGA2", "FADS1", "HSPD1", "PSMC4", "CALR", "SERP1", "PSMC2", "ATP2A2", "TES", "GAPDH", "SSR1", "RAB1A", "MAP2K3", "HSPA9", "UBE2D3", "SERPINH1", "PSMC6", "HMBS", "SQSTM1", "NAMPT", "CYB5B", "BHLHE40", "TOMM40", "SLC6A6")	0
HALLMARK_E2F_TARGETS	0.936143	0.998669	-0.185254	-0.732499	61351	89	c("EZH2", "MKI67", "BIRC5", "PNN", "CDCA8", "CDC20", "TMPO", "LMNB1", "SMC3", "MSH2", "TOP2A", "PSIP1", "RAD50", "RFC1", "HMGB3", "SMC6", "DEK", "NUP153", "NOP56", "ATAD2")	0
HALLMARK_MYC_TARGETS_V1	3.38983e-05	0.00199823	0.487706	2.30799	0	166	c("LDHA", "NME1", "PGK1", "DDX21", "MCM6", "PTGES3", "HSPE1", "IFRD1", "ILF2", "PSMB3", "NHP2", "HNRNPC", "HDDC2", "NDUFAB1", "SRM", "PCBP1", "ODC1", "COX5A", "PSMB2", "ABCE1", "H2AFZ", "SRSF1", "ERH", "SRSF7", "EIF4A1", "HSPD1", "EIF3D", "PSMC4", "AP3S1", "CCT7", "VDAC3", "PSMA6", "RPS2", "BUB3", "TOMM70A", "EIF3B", "SLC25A3", "EXOSC7", "UBE2L3", "SNRPB2", "VBP1", "RAN", "HDGF", "GOT2", "PSMD8",…	0
HALLMARK_MYC_TARGETS_V2	0.100964	0.329746	0.454875	1.37673	4197	19	c("HSPE1", "SRM", "HSPD1", "NIP7", "EXOSC5", "CDK4", "CBX3", "DCTPP1", "GNL3", "NOLC1", "MPHOSPH10", "PHB")	0
HALLMARK_EPITHELIAL_MESENCHYMAL_TRANSITION	0.000149321	0.00445225	0.425194	1.86878	4	103	c("TIMP3", "TIMP1", "COL12A1", "CTGF", "NNMT", "THBS1", "SAT1", "TNFRSF12A", "COL4A2", "RGS4", "COL11A1", "MGP", "MYLK", "TGFBI", "PMEPA1", "COL4A1", "COL16A1", "JUN", "NOTCH2", "COL5A2", "PLOD3", "GEM", "IGFBP3", "HTRA1", "SDC4", "ABI3BP", "PLAUR")	0
HALLMARK_INFLAMMATORY_RESPONSE	0.0290896	0.159081	0.38471	1.47659	1093	51	c("TIMP1", "BST2", "CD55", "OSMR", "CDKN1A", "GCH1", "IFITM1", "PCDH7", "AXL", "LY6E", "SLC31A1", "CCL2", "PLAUR", "ATP2A2", "F3", "IL18R1", "SLC7A1", "HIF1A")	0
HALLMARK_XENOBIOTIC_METABOLISM	0.0115184	0.0863681	0.363779	1.51843	405	77	c("GCLC", "CDO1", "PSMB10", "GSR", "TDO2", "GCH1", "EPHX1", "PTGES3", "BCAR1", "UGDH", "COMT", "TNFRSF1A", "TMEM176B", "PDLIM5", "IGF1", "HMOX1", "ACOX1", "ETS2")	0
HALLMARK_FATTY_ACID_METABOLISM	0.0162846	0.111041	0.355619	1.48436	573	77	c("ALDH1A1", "ACSL4", "LDHA", "HPGD", "MIF", "TDO2", "EPHX1", "PSME1", "UGDH", "HADHB", "MGLL", "UBE2L6", "SDHD", "ACOX1", "ODC1", "ALDOA", "H2AFZ", "MDH2", "SDHC", "DLD", "PRDX6", "MDH1", "OSTC")	0
HALLMARK_OXIDATIVE_PHOSPHORYLATION	3.32646e-05	0.00199823	0.55337	2.6019	0	158	c("LDHA", "SLC25A5", "NDUFS8", "TIMM9", "MRPL35", "BAX", "CYCS", "NDUFA9", "ATP6V1H", "NDUFA1", "COX17", "NDUFC2", "ISCU", "NDUFS6", "HADHB", "COX7B", "TIMM17A", "COX8A", "ETFA", "UQCRB", "TIMM8B", "SDHD", "NDUFB3", "NDUFAB1", "GRPEL1", "NDUFA4", "UQCRQ", "MTX2", "TIMM50", "ATP5G1", "ATP5C1", "NDUFS4", "COX6B1", "COX5A", "ATP5G2", "ATP5A1", "MDH2", "ATP6AP1", "MRPL11", "NDUFB6", "COX7C", "COX6C",…	0
HALLMARK_GLYCOLYSIS	0.0767197	0.289311	0.299565	1.28008	2639	88	c("GCLC", "LDHA", "GMPPB", "PGK1", "MIF", "TGFBI", "PGAM1", "TALDO1", "IGFBP3", "PGLS", "POLR3K", "ALDOA", "MDH2", "PSMC4", "SDHC", "AGRN", "DLD", "MDH1", "EXT1", "AGL", "GOT2", "PDK3", "B4GALT1", "ARPP19", "ALDH7A1", "HS2ST1", "PPP2CB")	0
HALLMARK_REACTIVE_OXIGEN_SPECIES_PATHWAY	0.0405554	0.197086	0.439234	1.49408	1626	30	c("GCLC", "PRNP", "GSR", "SOD2", "PRDX1", "PDLIM1", "PRDX6", "GPX4", "NDUFB4", "MGST1", "PRDX2", "GLRX2", "NDUFA6", "ATOX1", "CAT", "GCLM", "JUNB")	0
HALLMARK_P53_PATHWAY	0.123675	0.37325	0.286696	1.21741	4282	85	c("CCNG1", "SAT1", "PHLDA3", "CDKN1A", "BAX", "JUN", "RPS27L", "IER5", "EPHX1", "ATF3", "ISCU", "HMOX1", "KLF4", "CTSD", "PERP", "HSPA4L", "FOS", "NUPR1", "H2AFJ", "PITPNC1", "RNF19B", "EI24")	0
HALLMARK_UV_RESPONSE_UP	0.00766511	0.0669011	0.376624	1.56281	270	75	c("PDLIM3", "NR4A1", "CDO1", "SOD2", "DDX21", "GCH1", "GRINA", "FOSB", "EPHX1", "ATF3", "TUBA4A", "GGH", "DNAJB1", "CREG1", "HMOX1", "GRPEL1", "CLTB", "ALDOA", "FOS")	0
HALLMARK_UV_RESPONSE_DN	0.202484	0.485517	-0.298618	-1.16509	13187	82	c("FBLN5", "FZD2", "CDON", "IGF1R", "DLC1", "CITED2", "PLCB4", "COL3A1", "SPOP", "PHF3", "NEK7", "CAV1", "FYN", "MAP1B", "ADD3", "RND3", "NR3C1", "SIPA1L1", "ATP2B1", "TGFBR2", "NR1D2", "TJP1", "MAPK14", "PRKCA", "COL1A1", "NFKB1", "CDC42BPA", "DAB2", "SRI", "IGFBP5", "CDKN1B", "YTHDC1", "DLG1")	0
HALLMARK_HEME_METABOLISM	0.700724	0.895717	-0.223383	-0.878801	45902	86	c("TNS1", "GAPVD1", "TNRC6B", "USP15", "TFDP2", "RBM5", "NEK7", "ADD1", "CDR2", "SIDT2", "BCAM", "KAT2B", "NR3C1", "PQLC1", "MFHAS1", "NFE2L1", "MKRN1", "SELENBP1", "CLCN3", "BSG")	0
HALLMARK_COAGULATION	0.0687137	0.272673	0.365976	1.36634	2624	45	c("TIMP3", "TIMP1", "THBS1", "LGMN", "ISCU", "LAMP2", "S100A13", "HTRA1", "CTSB", "ANXA1")	0
HALLMARK_IL2_STAT5_SIGNALING	0.186505	0.465091	-0.308004	-1.18333	12056	75	c("AHR", "CDKN1C", "SOCS2", "IGF1R", "PLAGL1", "FURIN", "SMPDL3A", "CXCL10", "SNX9", "HOPX", "CISH", "AHNAK", "CASP3", "HIPK2", "DCPS", "IFNGR1", "CSF1", "PLEC", "TWSG1", "MAP3K8", "TTC39B", "CCND3", "SLC1A5", "SWAP70", "FAM126B", "BMPR2", "ALCAM", "CYFIP1", "GABARAPL1")	0
HALLMARK_BILE_ACID_METABOLISM	0.788153	0.944001	0.235398	0.793814	31693	29	c("ALDH1A1", "SCP2", "PRDX5", "FADS1", "PEX13", "BMP6", "ATXN1", "HSD17B4", "CAT", "GCLM", "LONP2", "BCAR3")	0
HALLMARK_PEROXISOME	0.174448	0.451735	0.317205	1.2028	6650	48	c("ALDH1A1", "ACSL4", "SOD2", "PRDX1", "SCP2", "PRDX5", "ACOX1", "FADS1", "SLC25A4", "CTPS", "PEX13", "TSPO", "ATXN1", "HSD17B4", "CNBP", "PABPC1", "CAT", "ECH1")	0
HALLMARK_ALLOGRAFT_REJECTION	0.0035862	0.039322	0.467682	1.74605	136	45	c("TIMP1", "NME1", "B2M", "PSMB10", "TPD52", "STAT1", "GBP2", "EIF5A", "CCL2", "ABCE1", "UBE2N", "EIF3D", "DARS")	0
HALLMARK_SPERMATOGENESIS	0.330803	0.616314	0.338015	1.08722	13509	24	c("TALDO1", "PRKAR2A", "ARL4A", "HSPA4L", "VDAC3", "NPHP1", "BRAF", "AGFG1", "TOPBP1", "STRBP", "SIRT1", "PSMG1", "TSN", "IP6K1", "IDE", "CDK1")	0
HALLMARK_KRAS_SIGNALING_UP	0.135348	0.394033	0.320441	1.23941	5051	53	c("PTGS2", "SLPI", "TRIB1", "TMEM176A", "EMP1", "YRDC", "TMEM176B", "IL33", "MPZL2", "IGFBP3", "KLF4", "PLAUR", "TOR1AIP2", "SPON1")	0
HALLMARK_KRAS_SIGNALING_DN	0.204607	0.488459	-0.43499	-1.22999	11911	18	c("BMPR1B", "GAMT", "IGFBP2", "SLC25A23", "NGB")	0
KEGG_GLYCOLYSIS_GLUCONEOGENESIS	0.0237022	0.140515	0.525948	1.6145	982	20	c("LDHA", "PGK1", "PGAM1", "ALDOA", "DLD", "GAPDH", "ADH5", "ALDH7A1")	0
KEGG_CITRATE_CYCLE_TCA_CYCLE	0.193705	0.47278	0.390344	1.22759	7963	22	c("SDHD", "MDH2", "SDHC", "DLD", "MDH1", "CS", "IDH3A", "SUCLA2", "IDH3B", "SUCLG1")	0
KEGG_FATTY_ACID_METABOLISM	0.135438	0.394033	0.427357	1.31186	5616	20	c("ACSL4", "HADHB", "ACOX1", "ADH5", "ALDH7A1", "ACADL")	0
KEGG_OXIDATIVE_PHOSPHORYLATION	2.90605e-05	0.00199823	0.632117	2.70111	0	88	c("COX6B2", "NDUFS8", "ATP6V1A", "NDUFA9", "ATP6V1H", "NDUFA1", "COX17", "NDUFC2", "NDUFS6", "COX7B", "COX8A", "UQCRB", "SDHD", "NDUFB3", "NDUFAB1", "NDUFA4", "UQCRQ", "PPA1", "ATP5G1", "ATP5C1", "NDUFS4", "COX6B1", "ATP6V0A4", "COX5A", "ATP5G2", "ATP5A1", "NDUFB9", "ATP6AP1", "NDUFB6", "COX7C", "COX6C", "SDHC", "NDUFA8", "NDUFC1", "NDUFB2", "ATP5B", "ATP5D", "ATP5L", "COX6A1", "UQCR10", "NDUFB4"…	0
KEGG_PURINE_METABOLISM	0.0204632	0.12721	0.416704	1.54168	788	43	c("NME1", "NPR1", "PNP", "NUDT5", "POLR2L", "ZNRD1", "ITPA", "POLR3K", "PDE3A", "POLR2K", "POLE4", "POLR2B", "NUDT2", "ATIC", "RRM1", "POLR1C", "POLR2H")	0
KEGG_PYRIMIDINE_METABOLISM	0.00809696	0.0690582	0.486031	1.69179	321	33	c("NME1", "PNP", "POLR2L", "DTYMK", "ZNRD1", "ITPA", "POLR3K", "POLR2K", "POLE4", "POLR2B", "NUDT2", "CTPS", "RRM1", "POLR1C", "POLR2H")	0
KEGG_VALINE_LEUCINE_AND_ISOLEUCINE_DEGRADATION	0.510353	0.776107	-0.327434	-0.962465	29970	21	c("HMGCS2", "BCKDHA", "ACADM", "BCAT2", "HMGCS1", "HIBADH", "ALDH6A1", "MCEE")	0
KEGG_LYSINE_DEGRADATION	0.564045	0.808879	-0.319194	-0.926225	33012	20	c("EHMT1", "ASH1L", "DLST", "NSD1")	0
KEGG_ARGININE_AND_PROLINE_METABOLISM	0.424864	0.699662	0.346629	1.01765	17842	17	c("SAT1", "LAP3", "SRM", "ODC1", "CKB", "GOT2", "ALDH7A1")	0
KEGG_GLUTATHIONE_METABOLISM	0.00115567	0.0181415	0.588945	1.91276	46	25	c("GGCT", "GCLC", "GSTM1", "GSR", "GSTM5", "GSTA4", "GPX1", "LAP3", "SRM", "ODC1", "GSTM2")	0
KEGG_N_GLYCAN_BIOSYNTHESIS	0.64216	0.858574	-0.291639	-0.87559	37950	23	c("MGAT4B", "MOGS", "FUT8", "MAN1A2", "MGAT3")	0
KEGG_AMINO_SUGAR_AND_NUCLEOTIDE_SUGAR_METABOLISM	0.000263265	0.00667958	0.692073	2.06395	10	18	c("RENBP", "GMPPB", "HEXA", "HEXB", "CMAS", "UGDH", "UAP1")	0
KEGG_INOSITOL_PHOSPHATE_METABOLISM	0.602713	0.829729	-0.32658	-0.895842	34831	16	c("PIK3CA", "PLCB4", "ALDH6A1", "PIK3C2A", "INPP5K", "ISYNA1")	0
KEGG_GLYCEROPHOSPHOLIPID_METABOLISM	0.568296	0.809828	-0.330423	-0.920736	32963	17	c("DGKZ", "PCYT1A", "CDS2", "CHPT1", "MBOAT7", "LPGAT1", "TAZ", "AGPAT2")	0
KEGG_PYRUVATE_METABOLISM	0.0198885	0.125062	0.554062	1.65237	830	18	c("LDHA", "ACYP1", "MDH2", "DLD", "MDH1", "ALDH7A1", "GRHPR")	0
KEGG_AMINOACYL_TRNA_BIOSYNTHESIS	0.829902	0.969163	0.253992	0.733605	35030	16	c("FARS2", "QARS", "GARS", "DARS", "SARS", "TARS", "PSTK", "KARS", "VARS")	0
KEGG_RIBOSOME	0.00133697	0.0199814	0.410691	1.71783	46	78	c("RPS27L", "RPS27", "RPS2", "RPS6", "RSL24D1", "RPS19", "RPL36A", "RPLP2", "RPL36AL", "RPL24", "RPSA", "MRPL13", "RPL41", "RPL35", "RPL23", "RPS3", "RPLP0", "RPL39", "RPL38", "RPL15", "RPL7A", "RPS24", "RPS25", "RPS8", "RPL30", "RPL6", "RPS18", "RPL17", "RPL13", "RPL22", "RPL37", "RPL14", "RPL5", "RPL4", "RPLP1", "RPL18", "RPS16", "RPL8", "RPL19", "RPL31", "RPS10", "RPL32", "RPL11", "RPS23", "RP…	0
KEGG_RNA_DEGRADATION	0.801108	0.953765	0.222392	0.799591	31384	38	c("LSM5", "WDR61", "LSM3", "EXOSC3", "HSPD1", "MPHOSPH6", "EXOSC7", "EXOSC5", "PAPD7", "HSPA9")	0
KEGG_RNA_POLYMERASE	0.382504	0.665568	0.35836	1.05209	16063	17	c("POLR2L", "ZNRD1", "POLR3K", "POLR2K", "POLR2B", "POLR1C", "POLR2H")	0
KEGG_SPLICEOSOME	0.0109913	0.0839013	0.343224	1.49036	372	96	c("HSPA1B", "HSPA1A", "MAGOHB", "LSM5", "SNRNP27", "SRSF5", "HNRNPC", "PRPF8", "LSM3", "SF3B4", "PCBP1", "SRSF1", "SRSF7", "AQR", "PQBP1", "SNRPB2", "SF3B5", "BUD31", "SNRNP200", "EIF4A3", "BCAS2", "SNRPD1", "PHF5A", "SNRPC", "SNRPB", "LSM6", "HNRNPA1", "MAGOH", "HSPA8", "SF3B1", "SRSF6", "SNRPD3", "SRSF9", "LSM2", "TXNL4A", "PPIE", "DDX5", "PRPF6", "SNRNP40", "SNRPF")	0
KEGG_PROTEASOME	0.000304576	0.00740005	0.554261	1.96849	11	36	c("PSMB10", "PSMC1", "PSME1", "PSMB3", "PSMB5", "PSMB2", "PSME2", "PSMC4", "PSMD6", "PSMA6", "PSMB7", "PSMC2", "PSMB1", "PSMB4", "PSMA5", "PSMD8", "PSMC6", "PSMA7", "PSME4", "PSMD2", "PSMA3", "POMP", "PSMA2", "PSMC5", "PSMA4", "PSMD14", "PSMA1", "PSMD4")	0
KEGG_PROTEIN_EXPORT	0.0269727	0.152311	0.538656	1.60642	1126	18	c("SEC11C", "SPCS3", "SEC61G", "SPCS1", "SEC61B", "SRP72", "SRPR", "SRP19", "SRP9", "SRP68", "HSPA5")	0
KEGG_PPAR_SIGNALING_PATHWAY	0.627973	0.851662	0.298519	0.876404	26372	17	c("ACSL4", "SCP2", "ACOX1", "DBI")	0
KEGG_NUCLEOTIDE_EXCISION_REPAIR	0.331396	0.616459	0.355696	1.09188	13743	20	c("RPA3", "RBX1", "RAD23A", "POLE4", "LIG1", "CETN2")	0
KEGG_MAPK_SIGNALING_PATHWAY	0.56604	0.808972	-0.236267	-0.945716	37395	96	c("FGF9", "FGF18", "GNA12", "TAOK3", "MAP3K4", "CACNB3", "MAX", "SOS2", "PDGFA", "MEF2C", "ATF2", "DUSP5", "AKT2", "CASP3", "GADD45G", "TGFBR2", "MAP3K1", "PPP5C", "MAPK14", "PRKCA", "PAK2", "ELK4", "AKT1", "NFKB1", "GRB2", "MAP3K8", "SRF", "MRAS", "PPP3CB")	0
KEGG_ERBB_SIGNALING_PATHWAY	0.158098	0.431211	-0.379581	-1.25383	9553	35	c("PIK3CA", "GAB1", "CBL", "SOS2", "AKT2", "NRG2", "SHC1", "PRKCA", "PAK2", "AKT1", "GRB2", "CDKN1B", "PIK3R1", "PTK2", "MAP2K4", "RAF1", "ABL1", "MAPK8", "RPS6KB1", "EIF4EBP1", "CAMK2D", "MAPK3", "HRAS")	0
KEGG_CALCIUM_SIGNALING_PATHWAY	0.7219	0.907807	0.244547	0.838807	28875	31	c("SLC25A5", "MYLK", "PTGER3", "PPID", "VDAC3", "ATP2A2", "SLC25A4")	0
KEGG_CYTOKINE_CYTOKINE_RECEPTOR_INTERACTION	0.610671	0.835938	-0.278834	-0.903049	36715	32	c("BMPR1B", "CXCL10", "KDR", "PDGFA", "TNFSF12", "CXCL1", "IL10RB", "TGFBR2", "IFNGR1", "CSF1")	0
KEGG_CHEMOKINE_SIGNALING_PATHWAY	0.290223	0.581511	-0.308231	-1.11081	18189	53	c("PRKCZ", "PARD3", "PIK3CA", "PLCB4", "CXCL10", "GNB4", "SOS2", "CXCL1", "AKT2", "ROCK1", "PRKCD", "SHC1", "AKT1", "NFKB1", "GRB2")	0
KEGG_PHOSPHATIDYLINOSITOL_SIGNALING_SYSTEM	0.0824956	0.301012	-0.472429	-1.4031	4857	22	c("ITPR3", "PIK3CA", "DGKZ", "PLCB4", "CDS2", "PRKCA", "PIK3C2A", "CALM3", "PIK3R1")	0
KEGG_CELL_CYCLE	0.887595	0.986921	-0.203916	-0.745412	56008	57	c("CDKN1C", "ANAPC4", "CDC20", "TFDP2", "SMC3", "ANAPC2", "GADD45G", "ANAPC5", "CDKN2D", "SMAD4", "CCND3", "CREBBP", "TFDP1", "CDK6", "STAG2", "CDKN1B", "TGFB3", "ORC6", "STAG1", "ABL1", "EP300", "CCNB2")	0
KEGG_OOCYTE_MEIOSIS	0.688648	0.890712	-0.244211	-0.866139	42804	49	c("ITPR3", "ANAPC4", "IGF1R", "CDC20", "SMC3", "PPP2R5A", "ANAPC2")	0
KEGG_P53_SIGNALING_PATHWAY	0.00486857	0.048955	0.539859	1.77188	197	26	c("CCNG1", "CCND1", "THBS1", "CDKN1A", "BAX", "CYCS", "IGFBP3", "IGF1", "PERP", "EI24", "SHISA5")	0
KEGG_UBIQUITIN_MEDIATED_PROTEOLYSIS	0.412268	0.689853	-0.265403	-1.02411	26695	77	c("FBXW8", "ANAPC4", "SAE1", "CDC20", "UBE3A", "CBL", "UBR5", "HERC1", "UBE4A", "SMURF2", "ANAPC2", "UBE2H", "MAP3K1", "ANAPC5", "WWP1", "CUL5", "ITCH", "SOCS3", "KEAP1", "BIRC2", "CUL7", "UBE2Q2", "PPIL2")	0
KEGG_SNARE_INTERACTIONS_IN_VESICULAR_TRANSPORT	0.769761	0.932604	-0.266974	-0.784748	45204	21	c("STX16", "USE1", "VAMP5", "YKT6", "STX2", "STX7", "BET1L", "VAMP8", "STX18", "VAMP7")	0
KEGG_LYSOSOME	2.74243e-05	0.00199823	0.529646	2.13278	0	64	c("HEXA", "TPP1", "ARSB", "HEXB", "CD63", "GLB1", "ATP6V1H", "SCARB2", "LAPTM4B", "AGA", "GNPTAB", "LGMN", "LAMP2", "AP3M1", "CLTB", "CTSD", "ATP6V0A4", "ARSA", "SMPD1", "CTSZ", "ATP6AP1", "CTSB", "ASAH1", "GGA2", "AP3S1", "NAGA", "GNS", "IDS", "MANBA", "CLTC", "CLTA", "ATP6V0A1", "LAMP1", "GM2A", "NAGLU", "GBA", "PPT1", "GALNS")	0
KEGG_ENDOCYTOSIS	0.216876	0.501829	-0.298634	-1.15511	14063	78	c("PRKCZ", "AGAP1", "PARD3", "IGF1R", "ARAP1", "RAB22A", "RAB5B", "IQSEC1", "CBL", "KDR", "RAB11FIP2", "EPN2", "SMURF2", "PRKCI", "WWP1", "ITCH", "VPS4B", "GIT2", "RAB11B", "AP2A1", "DAB2", "DNM2", "DNM1L", "SMAP2", "AP2B1", "VPS37A", "CHMP6", "ARFGAP1", "EEA1")	0
KEGG_PEROXISOME	0.0288672	0.158262	0.480392	1.5602	1173	25	c("ACSL4", "SOD2", "PRDX1", "SCP2", "PRDX5", "ACOX1", "FAR1", "PEX13", "AGPS", "HSD17B4", "CAT", "ECH1")	0
KEGG_MTOR_SIGNALING_PATHWAY	0.93199	0.996863	-0.215461	-0.639914	54882	22	c("PIK3CA", "AKT2", "RICTOR", "AKT1", "STK11", "PIK3R1", "RPS6KB1", "EIF4EBP1", "RPS6KA3", "MAPK3")	0
KEGG_APOPTOSIS	0.74875	0.923626	-0.25679	-0.813321	44766	29	c("PIK3CA", "CAPN2", "AKT2", "CASP3", "CFLAR", "AKT1", "NFKB1", "BIRC2", "MYD88", "PPP3CB", "PIK3R1", "XIAP", "RIPK1")	0
KEGG_CARDIAC_MUSCLE_CONTRACTION	0.00475256	0.048233	0.501552	1.74582	188	33	c("COX6B2", "COX7B", "COX8A", "UQCRB", "UQCRQ", "COX6B1", "COX5A", "ATP1B3", "COX7C", "COX6C", "ATP2A2", "ATP1A1", "TPM4", "COX6A1", "UQCR10", "SLC9A1", "COX7A2")	0
KEGG_VASCULAR_SMOOTH_MUSCLE_CONTRACTION	0.870067	0.986921	-0.221965	-0.73319	52578	35	c("GNA12", "ITPR3", "PLCB4", "ARHGEF1", "ROCK1", "PRKCD", "PRKCA", "GNAQ")	0
KEGG_WNT_SIGNALING_PATHWAY	0.0777947	0.290168	-0.366731	-1.34058	4908	57	c("FZD3", "FZD2", "SFRP1", "SFRP2", "FZD4", "FZD7", "PLCB4", "TCF7L2", "CTNNBIP1", "PPP2R5A", "ROCK1", "PRKCA", "APC", "NKD1", "SMAD4", "CSNK1E", "CHD8", "CCND3", "CREBBP", "PPP3CB", "PPP2R5E")	0
KEGG_NOTCH_SIGNALING_PATHWAY	0.979963	1	0.178826	0.548941	40641	20	c("NOTCH2", "NUMB", "NCSTN", "PSEN2", "HDAC1", "PSENEN")	0
KEGG_HEDGEHOG_SIGNALING_PATHWAY	0.197724	0.479903	-0.46125	-1.24387	11395	15	c("LRP2", "CSNK1G1", "SMO", "CSNK1G2")	0
KEGG_TGF_BETA_SIGNALING_PATHWAY	0.805141	0.953765	0.221585	0.796689	31542	38	c("THBS1", "SMAD2", "RBX1", "MAPK1", "PPP2CA", "SMAD7", "ID1", "LTBP1", "TGFBR1", "PPP2CB", "BMP6", "DCN", "SMAD1")	0
KEGG_AXON_GUIDANCE	0.058657	0.248523	-0.392998	-1.39384	3645	49	c("PLXNB1", "SEMA6A", "SEMA3F", "SEMA3D", "SLIT2", "FYN", "SRGAP2", "EPHB1", "PLXNB2", "ROCK1", "PAK2", "EFNB1", "EFNA1")	0
KEGG_VEGF_SIGNALING_PATHWAY	0.579141	0.817391	0.272926	0.920367	23288	29	c("PTGS2", "PLA2G4A", "MAPK1", "PLA2G12A", "NFATC3")	0
KEGG_FOCAL_ADHESION	0.541816	0.791176	-0.239752	-0.956782	35774	94	c("MYL7", "PARVB", "COL4A4", "PIK3CA", "IGF1R", "CAPN2", "COL3A1", "CAV1", "KDR", "SOS2", "FYN", "PDGFA", "AKT2", "LAMB2", "ROCK1", "SHC1", "PRKCA", "PAK2", "COL1A1", "AKT1", "DIAPH1", "BIRC2", "GRB2", "ZYX", "CCND3", "TLN1", "PIK3R1", "PTK2", "LAMA5", "XIAP")	0
KEGG_ECM_RECEPTOR_INTERACTION	0.1159	0.361246	0.38171	1.30928	4635	31	c("THBS1", "COL4A2", "COL11A1", "COL4A1", "COL5A2", "SDC4", "AGRN")	0
KEGG_CELL_ADHESION_MOLECULES_CAMS	0.442789	0.717273	-0.363943	-1.01414	25683	17	c("ESAM", "ICAM1", "PTPRF", "NEO1", "CLDN15", "ALCAM", "GLG1", "CD34", "F11R")	0
KEGG_ADHERENS_JUNCTION	0.296191	0.58647	-0.329493	-1.11345	18053	39	c("SSX2IP", "PARD3", "IGF1R", "TCF7L2", "FYN", "WASF2", "LMO7", "PTPRF", "TGFBR2", "TJP1")	0
KEGG_TIGHT_JUNCTION	0.029992	0.161986	-0.392565	-1.45704	1901	62	c("MYL7", "PRKCZ", "CGN", "PARD3", "MYH9", "PRKCI", "MAGI1", "AKT2", "ASH1L", "EPB41L3", "PPP2R2A", "TJP1", "PRKCD", "CLDN15", "PRKCA", "MPP5", "MAGI3", "AKT1")	0
KEGG_GAP_JUNCTION	0.52094	0.781568	-0.296072	-0.958877	31320	32	c("ITPR3", "PLCB4", "SOS2", "PDGFA", "TJP1", "PRKCA", "GNAQ", "TUBA1A", "GRB2")	0
KEGG_ANTIGEN_PROCESSING_AND_PRESENTATION	0.0235093	0.140515	0.52616	1.61515	974	20	c("B2M", "HSPA1B", "HSPA1A", "PSME1", "LGMN", "CTSB", "PSME2", "CALR", "HSP90AA1", "HSP90AB1", "HSPA8", "PDIA3", "HSPA5", "TAPBP", "RFXAP")	0
KEGG_TOLL_LIKE_RECEPTOR_SIGNALING_PATHWAY	0.770915	0.933483	-0.253261	-0.796159	46028	28	c("PIK3CA", "CXCL10", "AKT2", "MAPK14", "AKT1", "NFKB1", "MAP3K8", "MYD88", "PIK3R1", "MAP2K4", "TAB2", "RIPK1", "MAPK8", "IRAK1", "NFKBIA", "MAPK3")	0
KEGG_NOD_LIKE_RECEPTOR_SIGNALING_PATHWAY	0.747847	0.923626	0.256651	0.807139	30746	22	c("PYCARD", "MAPK1", "CCL2", "NOD1", "HSP90AA1", "HSP90AB1", "RELA")	0
KEGG_RIG_I_LIKE_RECEPTOR_SIGNALING_PATHWAY	0.429279	0.704276	0.335355	1.01499	17848	19	c("DDX3Y", "OTUD5")	0
KEGG_JAK_STAT_SIGNALING_PATHWAY	0.447858	0.719607	-0.310654	-1.0061	26926	32	c("PIK3CA", "SOCS2", "CBL", "SOS2", "CISH", "AKT2", "IL10RB", "IFNGR1", "SOCS3", "AKT1", "JAK1", "GRB2", "SPRY2", "CCND3", "CREBBP", "PIK3R1")	0
KEGG_NATURAL_KILLER_CELL_MEDIATED_CYTOTOXICITY	0.16585	0.444576	-0.394999	-1.25106	9915	29	c("PIK3CA", "SOS2", "FYN", "ICAM1", "CASP3", "IFNGR1", "SHC1", "PRKCA", "GRB2", "PPP3CB", "PIK3R1", "RAF1")	0
KEGG_T_CELL_RECEPTOR_SIGNALING_PATHWAY	0.341842	0.624183	-0.322511	-1.07847	20771	37	c("PIK3CA", "CBL", "SOS2", "FYN", "AKT2", "MAPK14", "PAK2", "AKT1", "NFKB1", "GRB2", "MAP3K8", "PPP3CB", "PIK3R1", "DLG1", "RAF1")	0
KEGG_B_CELL_RECEPTOR_SIGNALING_PATHWAY	0.954628	1	-0.198171	-0.622977	56997	28	c("PIK3CA", "SOS2", "AKT2", "AKT1", "NFKB1", "GRB2", "PPP3CB", "PIK3R1", "RAF1")	0
KEGG_FC_EPSILON_RI_SIGNALING_PATHWAY	0.299635	0.587521	-0.370594	-1.1232	17726	24	c("PIK3CA", "SOS2", "FYN", "AKT2", "PRKCD", "MAPK14", "PRKCA", "AKT1", "GRB2", "PIK3R1", "MAP2K4", "RAF1", "MAPK8")	0
KEGG_FC_GAMMA_R_MEDIATED_PHAGOCYTOSIS	0.675	0.880747	-0.260673	-0.866366	40906	36	c("MARCKS", "PIK3CA", "MARCKSL1", "AKT2", "WASF2", "PRKCD", "PRKCA", "AKT1", "DNM2", "DNM1L", "PIK3R1")	0
KEGG_LEUKOCYTE_TRANSENDOTHELIAL_MIGRATION	0.431967	0.707154	-0.29713	-1.01447	26406	41	c("MYL7", "PIK3CA", "ESAM", "ICAM1", "ROCK1", "MAPK14", "CLDN15", "PRKCA")	0
KEGG_LONG_TERM_POTENTIATION	0.311905	0.599279	-0.341481	-1.10594	18752	32	c("ITPR3", "PLCB4", "PRKCA", "GNAQ", "CREBBP", "PPP3CB", "CALM3", "RAF1", "EP300", "RPS6KA3", "CALM1", "CAMK2D", "MAPK3", "HRAS", "PPP1CC")	0
KEGG_NEUROTROPHIN_SIGNALING_PATHWAY	0.554838	0.80017	-0.257603	-0.944631	35062	58	c("PIK3CA", "GAB1", "SOS2", "AKT2", "MAP3K1", "PRKCD", "MAPK14", "SHC1", "AKT1", "NFKB1", "GRB2", "ARHGDIA", "CALM3", "PIK3R1", "KIDINS220", "RAF1", "ABL1", "MAPK8", "ARHGDIB", "RPS6KA3", "CALM1", "CAMK2D", "IRAK1", "NFKBIA", "MAPK3", "HRAS")	0
KEGG_LONG_TERM_DEPRESSION	0.704623	0.896592	0.251178	0.847028	28334	29	c("GRIA3", "PLA2G4A", "IGF1", "MAPK1", "PPP2CA", "PLA2G12A")	0
KEGG_REGULATION_OF_ACTIN_CYTOSKELETON	0.21965	0.503369	-0.29508	-1.15129	14305	82	c("MYL7", "FGF9", "FGF18", "GNA12", "PIK3CA", "CHRM2", "ABI2", "ARHGEF1", "SOS2", "PDGFA", "SSH1", "MYH9", "WASF2", "ROCK1", "RDX", "PAK2", "APC")	0
KEGG_INSULIN_SIGNALING_PATHWAY	0.167871	0.446157	-0.332951	-1.21709	10592	57	c("PRKCZ", "PIK3CA", "SOCS2", "PYGB", "CBL", "SOS2", "PRKCI", "AKT2", "PTPRF", "SHC1", "SOCS3", "AKT1", "GRB2", "PCK2", "CALM3", "PIK3R1", "PYGL", "RAF1", "RHOQ", "MAPK8", "RPS6KB1", "EIF4EBP1", "INPP5K", "CALM1")	0
KEGG_GNRH_SIGNALING_PATHWAY	0.539396	0.790705	-0.28509	-0.947518	32688	36	c("ITPR3", "PLCB4", "MAP3K4", "SOS2", "MAP3K1", "PRKCD", "MAPK14", "PRKCA", "GNAQ", "GRB2", "CALM3", "MAP2K4", "MMP14", "RAF1", "MAPK8", "CALM1", "CAMK2D", "MAPK3", "HRAS")	0
KEGG_PROGESTERONE_MEDIATED_OOCYTE_MATURATION	0.815603	0.957828	-0.235791	-0.774033	49272	34	c("PIK3CA", "ANAPC4", "IGF1R", "ANAPC2", "AKT2", "ANAPC5", "MAPK14", "AKT1", "PIK3R1", "RAF1", "MAPK8", "CCNB2", "RPS6KA3", "CDC16", "MAPK3", "GNAI3")	0
KEGG_MELANOGENESIS	0.0299499	0.161986	-0.467356	-1.5235	1803	33	c("FZD3", "FZD2", "FZD4", "FZD7", "PLCB4", "CREB1", "TCF7L2", "PRKCA", "GNAQ", "CREBBP", "CREB3L1", "CALM3", "RAF1", "EP300", "CALM1", "CAMK2D", "MAPK3", "GNAI3", "HRAS")	0
KEGG_ADIPOCYTOKINE_SIGNALING_PATHWAY	0.853436	0.983828	0.237949	0.720178	35484	19	c("ACSL4", "TNFRSF1A", "STAT3", "RELA", "TRADD", "ADIPOR1", "IRS2")	0
KEGG_VASOPRESSIN_REGULATED_WATER_REABSORPTION	0.308328	0.595372	-0.36096	-1.11424	18293	26	c("DYNC1LI2", "DCTN6", "CREB1", "RAB5B", "RAB11B", "DYNC1I2", "DYNC1H1", "DYNC2LI1", "ARHGDIA", "CREB3L1", "DCTN2")	0
KEGG_ALZHEIMERS_DISEASE	2.99356e-05	0.00199823	0.476575	2.09672	0	104	c("COX6B2", "NDUFS8", "CYCS", "NDUFA9", "NDUFA1", "NDUFC2", "NDUFS6", "TNFRSF1A", "COX7B", "COX8A", "UQCRB", "SDHD", "NDUFB3", "NDUFAB1", "NDUFA4", "UQCRQ", "ATP5G1", "MAPK1", "ATP5C1", "NDUFS4", "COX6B1", "COX5A", "ATP5G2", "ATP5A1", "NDUFB9", "ATF6", "NDUFB6", "COX7C", "COX6C", "SDHC", "NDUFA8", "NDUFC1", "ATP2A2", "NDUFB2", "GAPDH", "ATP5B", "ATP5D", "COX6A1", "UQCR10", "NDUFB4", "NCSTN", "COX…	0
KEGG_PARKINSONS_DISEASE	2.90605e-05	0.00199823	0.597149	2.55168	0	88	c("COX6B2", "SLC25A5", "NDUFS8", "UBE2J2", "CYCS", "NDUFA9", "NDUFA1", "NDUFC2", "NDUFS6", "COX7B", "UBE2L6", "PPID", "COX8A", "UQCRB", "UBE2J1", "SDHD", "NDUFB3", "NDUFAB1", "NDUFA4", "UQCRQ", "ATP5G1", "ATP5C1", "NDUFS4", "COX6B1", "COX5A", "ATP5G2", "ATP5A1", "NDUFB9", "NDUFB6", "COX7C", "COX6C", "SDHC", "NDUFA8", "VDAC3", "NDUFC1", "NDUFB2", "ATP5B", "ATP5D", "UBE2L3", "SLC25A4", "COX6A1", "U…	0
KEGG_AMYOTROPHIC_LATERAL_SCLEROSIS_ALS	0.0777132	0.290168	0.463384	1.42245	3222	20	c("BAX", "CYCS", "GPX1", "TNFRSF1A", "MAP3K5", "MAP2K3", "BCL2L1", "TOMM40", "RAB5A", "DERL1", "CAT")	0
KEGG_HUNTINGTONS_DISEASE	3.10627e-05	0.00199823	0.493252	2.22928	0	122	c("COX6B2", "SLC25A5", "NDUFS8", "SOD2", "BAX", "CYCS", "NDUFA9", "POLR2L", "NDUFA1", "GPX1", "NDUFC2", "NDUFS6", "COX7B", "PPID", "COX8A", "UQCRB", "SDHD", "NDUFB3", "NDUFAB1", "NDUFA4", "UQCRQ", "ATP5G1", "ATP5C1", "NDUFS4", "COX6B1", "CLTB", "COX5A", "ATP5G2", "ATP5A1", "NDUFB9", "NDUFB6", "COX7C", "COX6C", "SDHC", "NDUFA8", "VDAC3", "NDUFC1", "NDUFB2", "ATP5B", "ATP5D", "POLR2K", "POLR2B", "S…	0
KEGG_VIBRIO_CHOLERAE_INFECTION	0.0938254	0.318652	0.401522	1.35402	3772	29	c("ATP6V1A", "ATP6V1H", "SEC61G", "ARF1", "ATP6V0A4", "SEC61B", "ATP6AP1", "ACTG1", "ATP6V1G1", "ATP6V1F", "ATP6V0A1")	0
KEGG_EPITHELIAL_CELL_SIGNALING_IN_HELICOBACTER_PYLORI_INFECTION	0.447206	0.719567	0.294129	1.0005	17940	30	c("ATP6V1A", "JUN", "ATP6V1H", "ATP6V0A4", "NOD1", "ATP6AP1", "CDC42", "ATP6V1G1", "ATP6V1F", "RELA", "ATP6V0A1")	0
KEGG_PATHOGENIC_ESCHERICHIA_COLI_INFECTION	0.248207	0.527004	0.332696	1.14992	9897	32	c("KRT18", "TUBA4A", "TUBB2A", "TUBB4B", "ARPC1B", "ACTG1", "ARPC2", "CDC42")	0
KEGG_LEISHMANIA_INFECTION	0.154121	0.423983	0.40114	1.27542	6303	23	c("PTGS2", "STAT1", "JUN", "MAPK1", "FOS")	0
KEGG_PATHWAYS_IN_CANCER	0.566919	0.809037	-0.229879	-0.949267	38274	117	c("FGF9", "FZD3", "FZD2", "COL4A4", "FGF18", "PIK3CA", "RALBP1", "IGF1R", "FZD4", "TRAF5", "BIRC5", "FZD7", "CBL", "TCF7L2", "MAX", "SOS2", "PDGFA", "SMO", "AKT2", "CASP3", "MSH2", "LAMB2", "BCR", "TGFBR2", "PRKCA", "APC", "AKT1", "JAK1", "CCDC6", "NFKB1", "BIRC2", "GRB2", "SMAD4", "CREBBP", "EGLN1", "CDK6", "CDKN1B", "TGFB3", "TPM3", "PIK3R1", "PTK2", "LAMA5", "XIAP")	0
KEGG_COLORECTAL_CANCER	0.387523	0.667181	0.29868	1.03965	15410	33	c("CCND1", "BAX", "CYCS", "JUN", "SMAD2", "MAPK1", "FOS", "APPL1")	0
KEGG_RENAL_CELL_CARCINOMA	0.707364	0.898934	-0.257577	-0.845552	42733	34	c("PIK3CA", "GAB1", "SOS2", "AKT2", "PAK2", "AKT1", "GRB2", "CREBBP", "EGLN1", "TGFB3", "PIK3R1", "RAF1", "EP300", "EGLN2", "MAPK3", "HRAS")	0
KEGG_PANCREATIC_CANCER	0.736175	0.915657	0.241992	0.830044	29446	31	c("CCND1", "STAT1", "SMAD2", "MAPK1", "STAT3", "TGFBR1", "CDC42", "BRAF", "BCL2L1", "CDK4", "RELA")	0
KEGG_ENDOMETRIAL_CANCER	0.757993	0.928078	-0.262109	-0.802256	44973	25	c("PIK3CA", "TCF7L2", "SOS2", "AKT2", "APC", "AKT1", "GRB2", "PIK3R1", "RAF1")	0
KEGG_GLIOMA	0.731798	0.913492	-0.258868	-0.826156	43822	30	c("PIK3CA", "IGF1R", "SOS2", "PDGFA", "AKT2", "SHC1", "PRKCA", "AKT1", "GRB2", "CDK6", "CALM3", "PIK3R1")	0
KEGG_PROSTATE_CANCER	0.741469	0.92034	-0.242167	-0.831426	45457	42	c("PIK3CA", "IGF1R", "CREB1", "TCF7L2", "SOS2", "PDGFA", "AKT2", "AKT1", "NFKB1", "GRB2", "CREBBP", "CREB3L1", "CDKN1B", "PIK3R1")	0
KEGG_THYROID_CANCER	0.146883	0.412483	0.46279	1.31301	6222	15	c("CCND1", "NCOA4", "MAPK1", "TFG")	0
KEGG_MELANOMA	0.506834	0.772499	-0.31329	-0.967088	30071	26	c("FGF9", "FGF18", "PIK3CA", "IGF1R", "PDGFA", "AKT2")	0
KEGG_BLADDER_CANCER	0.00723861	0.0642059	0.607307	1.78295	303	17	c("CCND1", "THBS1", "CDKN1A", "DAPK3", "MAPK1", "RASSF1", "BRAF", "CDK4")	0
KEGG_CHRONIC_MYELOID_LEUKEMIA	0.726036	0.909193	0.231622	0.848053	28220	41	c("RUNX1", "CCND1", "CDKN1A")	0
KEGG_ACUTE_MYELOID_LEUKEMIA	0.661364	0.870909	0.264547	0.868276	26896	26	c("RUNX1", "CCND1", "MAPK1")	0
KEGG_SMALL_CELL_LUNG_CANCER	0.113332	0.355815	0.376154	1.30933	4506	33	c("PTGS2", "CCND1", "COL4A2", "COL4A1", "CYCS")	0
KEGG_NON_SMALL_CELL_LUNG_CANCER	0.895208	0.987837	-0.229644	-0.682038	52716	22	c("PIK3CA", "SOS2", "AKT2", "PRKCA", "AKT1", "GRB2", "CDK6", "PIK3R1", "RAF1")	0
KEGG_SYSTEMIC_LUPUS_ERYTHEMATOSUS	0.660526	0.870856	0.283759	0.858825	27463	19	c("H2AFZ", "H2AFJ", "ACTN1", "SNRPD1", "HIST1H2BC", "SNRPB", "ACTN4", "H3F3B", "SNRPD3", "H2AFY")	0
KEGG_HYPERTROPHIC_CARDIOMYOPATHY_HCM	0.460098	0.732264	0.319514	0.992996	18990	21	c("LMNA", "IGF1", "EMD", "ACTG1", "ATP2A2", "TPM4")	0
KEGG_ARRHYTHMOGENIC_RIGHT_VENTRICULAR_CARDIOMYOPATHY_ARVC	0.462493	0.733401	0.326959	0.989574	19229	19	c("LMNA", "EMD", "ACTG1", "ATP2A2", "ACTN1", "ACTN4")	0
KEGG_DILATED_CARDIOMYOPATHY	0.49066	0.759844	0.309535	0.973452	20172	22	c("LMNA", "IGF1", "EMD", "ACTG1", "ATP2A2", "TPM4")	0
KEGG_VIRAL_MYOCARDITIS	0.12754	0.380182	0.439055	1.32885	5302	19	c("CD55", "CCND1", "CYCS", "ACTG1")	0
GO_POSITIVE_REGULATION_OF_VIRAL_TRANSCRIPTION	0.50461	0.772372	0.294022	0.965016	20521	26	c("JUN", "POLR2L", "PFN1", "POLR2K", "GTF2F1", "POLR2B", "CDK9", "POLR2H", "TAF11")	0
GO_CARDIAC_CHAMBER_DEVELOPMENT	0.164178	0.441721	-0.339417	-1.2232	10289	53	c("TNNI1", "TNNT2", "FZD2", "NDST1", "LRP2", "SFRP2", "CITED2", "SMO", "MEF2C", "TRIP11", "SOX4", "SMAD4", "SRF", "DNM2", "EGLN1", "GATA4", "AP2B1", "HES1")	0
GO_CIRCADIAN_RHYTHM	0.904773	0.989591	-0.20001	-0.731132	57092	57	c("AHR", "ID4", "CREB1", "PER3", "OGT", "ATF5", "HNRNPR", "CSNK1E", "MYBBP1A", "CLOCK", "RAI1")	0
GO_SPINAL_CORD_DEVELOPMENT	0.39262	0.672005	-0.357036	-1.04948	23056	21	c("GDPD5", "SLIT2", "SMO", "ACTL6A", "SOX4", "AKT1")	0
GO_PLATELET_DERIVED_GROWTH_FACTOR_RECEPTOR_SIGNALING_PATHWAY	0.351433	0.634928	-0.396684	-1.08814	20309	16	c("TXNIP", "GAB1", "PDGFA", "BCR", "PLEKHA1", "ARID5B", "PIK3C2A", "IQGAP1", "ABL1")	0
GO_POSITIVE_REGULATION_OF_KINASE_ACTIVITY	0.0721834	0.278708	-0.294626	-1.26527	5033	155	c("TPX2", "PRKCZ", "PKN1", "DAB2IP", "MARCKS", "PPP1R9A", "FGF18", "TAOK3", "PIK3CA", "EZH2", "FZD4", "CCNL2", "GAB1", "MAP3K4", "SNX9", "PDGFA", "DDR2", "PDE5A", "DUSP5", "PINK1", "GADD45G", "TGFBR2", "MAP3K1", "MDFIC", "PRKCD", "MAPK14", "CCDC88A", "SHC1", "RAD50", "DSTYK", "PAK2", "CCNT2", "CSF1", "AKT1", "EFNA1", "ERP29", "STK11", "MAP3K8", "SPRY2", "MARK2", "CCND3", "CLU", "PDCD10", "UNC119"…	0
GO_NEGATIVE_REGULATION_OF_TRANSCRIPTION_FACTOR_IMPORT_INTO_NUCLEUS	0.963509	1	0.202012	0.573142	40820	15	c("PPM1A", "PKD1", "CREB3", "FAF1", "G3BP2", "CYLD")	0
GO_NEGATIVE_REGULATION_OF_EPITHELIAL_CELL_PROLIFERATION	0.0713297	0.277931	-0.375692	-1.35938	4483	54	c("LIMS2", "DAB2IP", "CDKN1C", "NR2F2", "SFRP1", "SLURP1", "SFRP2", "MCC", "GPC3", "MTSS1", "CAV1", "MEF2C", "ATF2")	0
GO_MOVEMENT_IN_ENVIRONMENT_OF_OTHER_ORGANISM_INVOLVED_IN_SYMBIOTIC_INTERACTION	0.13125	0.386079	0.370894	1.28195	5233	32	c("CD55", "HSPA1B", "SCARB2", "AXL", "HSPA1A", "NCAM1", "CTSB")	0
GO_REGULATION_OF_PROTEIN_TARGETING_TO_MITOCHONDRION	0.90606	0.989591	0.203305	0.712255	35869	34	c("UBE2J2", "ARIH2", "PSMB7", "UBE2L3", "PSMD8", "UBE2D3", "UBL5")	0
GO_REGULATION_OF_ESTABLISHMENT_OF_PLANAR_POLARITY	0.388904	0.66818	0.256068	1.03114	14180	64	c("PSMB10", "PSMC1", "PSME1", "PSMB3", "PSMB5", "PFN1", "PSMB2", "PSME2", "PSMC4", "PSMD6", "PSMA6", "PSMB7", "PSMC2", "PSMB1", "PSMB4", "PSMA5", "PSMD8", "UBC", "PSMC6", "RYK", "CDC42", "CLTC", "SEC24B", "PSMA7", "WNT5A", "PSME4")	0
GO_NEGATIVE_REGULATION_OF_RESPONSE_TO_ENDOPLASMIC_RETICULUM_STRESS	0.605975	0.832119	0.280158	0.90113	24747	24	c("GRINA", "HSPA1A", "UBE2J1", "XBP1", "PTPN1", "UBAC2", "PARK7", "CREB3")	0
GO_SMAD_PROTEIN_SIGNAL_TRANSDUCTION	0.728554	0.911528	0.279091	0.8061	30752	16	c("JUN", "SMAD2", "FOS", "BMP6", "SMAD1")	0
GO_CYTOPLASMIC_TRANSLATION	0.136441	0.395898	0.366036	1.27411	5425	33	c("MRPL2", "EIF3D", "EIF3B", "MCTS1", "RPL36A", "RPLP2", "RPLP0", "RPL15", "PCBP2", "RPL7L1", "RPL6", "RPL22", "CDC123", "EIF3F", "RPLP1", "DENR", "PTBP1", "RPL8", "EIF3A", "RPL31", "EIF3M", "RPL26", "SSB", "GSPT1")	0
GO_POSITIVE_REGULATION_OF_CALCIUM_ION_TRANSPORT	0.422164	0.697646	0.310568	1.01932	17168	26	c("MYLK", "BAX", "LGALS3", "CCL2", "GSTM2", "SUMO1", "SLC9A1", "CREB3", "TSPO", "ORAI1", "PDPK1")	0
GO_REGULATION_OF_G_PROTEIN_COUPLED_RECEPTOR_PROTEIN_SIGNALING_PATHWAY	0.656827	0.869131	0.259565	0.87531	26412	29	c("RGS4", "PDCL", "PTGER3", "MGLL", "BICD1")	0
GO_DENDRITE_DEVELOPMENT	0.563784	0.808879	-0.303161	-0.927909	33450	25	c("FYN", "SRGAP2", "EPHB1", "MAP1B", "KLF7", "STRN", "RBFOX2", "PAK2", "KIDINS220", "MECP2", "RERE", "TMEM106B", "MEF2A")	0
GO_MEMORY	0.486829	0.757902	-0.320188	-0.980023	28884	25	c("PRKCZ", "PLK2", "ITPR3", "CREB1", "MDK", "LRRN4", "KAT2B", "PJA2", "SRF", "SERPINF1", "PPP3CB", "EIF4EBP2", "MECP2")	0
GO_NEURON_DEVELOPMENT	0.0105852	0.0823285	-0.317414	-1.40795	761	199	c("PRELP", "BMPR1B", "PLXNB1", "UCHL1", "OGN", "FZD3", "FMOD", "PRKCZ", "DAB2IP", "FZD2", "CDKN1C", "PPP1R9A", "SEMA6A", "PARD3", "SEMA3F", "DOCK7", "GDPD5", "HS6ST1", "LINGO1", "SLIT2", "FLRT2", "CREB1", "BOC", "HERC1", "FYN", "EVL", "SRGAP2", "MEF2C", "PRKCI", "EPHB1", "MAP1B", "SNAPIN", "EPB41L3", "ATF5", "KLF7", "PTPRF", "LAMB2", "WNK1", "NEO1", "TBC1D24", "PLXNB2", "STRN", "RBFOX2", "SPTBN1"…	0
GO_ENDOTHELIAL_CELL_DEVELOPMENT	0.358986	0.642242	0.331185	1.06526	14660	24	c("CLIC4", "GPX1", "PLOD3", "MYADM", "ID1", "RAB1A", "MSN")	0
GO_REGULATION_OF_CELL_ACTIVATION	0.271627	0.560729	0.24154	1.08528	8800	118	c("NR4A3", "CD55", "CTGF", "THBS1", "PRNP", "CDKN1A", "MIF", "PNP", "LGALS3", "AXL", "FOXF1", "PTGER3", "PYCARD", "CYGB", "IL33", "IGF1", "HMOX1", "CCL2", "XBP1", "EXOSC3", "HSPD1", "ANXA1")	0
GO_ATP_DEPENDENT_CHROMATIN_REMODELING	0.797047	0.951399	-0.239747	-0.787021	48151	34	c("RSF1", "VPS72", "ACTL6A", "HJURP", "CHD8", "SPTY2D1", "SMARCAD1", "SMARCC1", "CENPA", "ARID1A", "SMARCE1", "HDAC2", "SMARCC2", "SMARCA4", "RBBP4", "SMARCA1", "MBD2", "SMARCA5", "CENPW")	0
GO_ANATOMICAL_STRUCTURE_FORMATION_INVOLVED_IN_MORPHOGENESIS	0.183999	0.463075	-0.244235	-1.12711	13904	286	c("FGF9", "LDB1", "IFT46", "FZD3", "PCNT", "DZIP1L", "DAB2IP", "SSX2IP", "KDM6A", "FZD2", "FGF18", "FNBP1L", "PIK3CA", "CDON", "SFRP1", "TANC1", "SFRP2", "PCM1", "KDM6B", "DLC1", "HS6ST1", "RRP7A", "CITED2", "SLIT2", "CAPN2", "PODXL", "STIM1", "MFGE8", "HERC1", "LATS2", "HOPX", "CAV1", "KDR", "PDGFA", "TBX4", "TNFSF12", "SMO", "GATA5", "MYH9", "MEF2C", "ATF2", "DUSP5", "RTF1", "PTPN14", "EPHB1", …	0
GO_ION_TRANSPORT	0.0140082	0.0995635	0.261905	1.31193	356	256	c("STEAP4", "ACSL4", "COX6B2", "CTGF", "FTH1", "CLIC4", "GRIA3", "KCNB2", "ATP6V1A", "BAX", "NDUFA9", "ATP6V1H", "PLA2G4A", "SCP2", "COX17", "NIPA2", "SNAP23", "COX7B", "CLDN10", "TRAPPC10", "SLC31A1", "FOLR1", "COX8A", "UQCRB", "NDUFA4", "UQCRQ", "ATP5G1", "ATP5C1", "GAR1", "COX6B1", "ATP6V0A4", "COX5A", "ATP5G2", "ATP5A1", "SFXN3", "PLIN2", "MRS2", "SLC39A1", "ATP1B3", "ATP6AP1", "ANXA1", "COX7…	0
GO_LIPID_MODIFICATION	0.421479	0.697646	-0.274269	-1.02076	26741	63	c("FGF9", "FGF18", "INPP5F", "PIK3CA", "DGKZ", "GAB1", "ACADM", "FYN", "PDGFA", "NRG2", "MAPK14", "MTMR3", "GRB2", "ABCD3", "NUDT19", "PIK3C2A", "PIK3R1", "ADIPOR2")	0
GO_NEGATIVE_REGULATION_OF_PROTEIN_COMPLEX_ASSEMBLY	0.915447	0.993977	-0.203318	-0.705397	56440	44	c("PRKCZ", "SLIT2", "THRA", "CTNNBIP1", "ADD1", "SIRT2", "SPTBN1", "PRKCD", "RDX")	0
GO_SINGLE_FERTILIZATION	0.619947	0.846511	-0.302077	-0.887931	36406	21	c("MFGE8", "UBE3A", "KDM5B", "CD9", "UBAP2L", "STX2", "SMAD4")	0
GO_LEUKOCYTE_ACTIVATION	0.39672	0.676284	0.233805	1.02375	13328	101	c("NR4A3", "BST2", "B2M", "PSMB10", "TPD52", "ANXA3", "BAX", "JUN", "AXL", "PYCARD", "NOTCH2", "SNAP23", "EGR1", "S100A13", "EXOSC3", "HSPD1", "ANXA1", "HDAC4", "IL18R1", "NCSTN", "RPS6", "CEBPB", "CTPS", "BRAF", "NDRG1", "FKBP1A", "RELB")	0
GO_CHROMOSOME_ORGANIZATION	0.00375604	0.0402173	-0.294173	-1.39127	293	372	c("LDB1", "PKN1", "CLASP1", "KDM6A", "SMG6", "PRMT2", "RCOR1", "CHD1L", "RSF1", "DNMT3A", "MBTD1", "CABIN1", "AHCTF1", "BRD3", "HCFC1", "PRC1", "PHF21A", "KDM1A", "HIST1H1B", "MYSM1", "KDM6B", "EZH2", "BIRC5", "SMC5", "REST", "TLK1", "CENPF", "USP15", "CDCA8", "ING2", "CDC20", "HMG20A", "ZBTB1", "TET2", "ASXL1", "ACIN1", "ING4", "BRD1", "HOPX", "TNRC18", "BPTF", "DNAJC2", "ING1", "PRDM6", "TCF7L2…	0
GO_NEGATIVE_REGULATION_OF_MAP_KINASE_ACTIVITY	0.377254	0.659061	-0.32607	-1.05603	22681	32	c("UCHL1", "DAB2IP", "SFRP1", "SFRP2", "CAV1", "AIDA", "DUSP5")	0
GO_SYNAPTIC_VESICLE_LOCALIZATION	0.762538	0.928078	0.253535	0.797339	31350	22	c("SNAP23", "ARF1", "AP3M1", "AP3S1", "BLOC1S2", "TOR1A")	0
GO_CARBOHYDRATE_CATABOLIC_PROCESS	0.0526901	0.231328	0.406805	1.43567	2084	35	c("ALDH1A1", "LDHA", "PGK1", "HEXB", "PGAM1", "GLB1", "NUDT5", "ALDOA", "NAGA", "GAPDH", "AGL", "MANBA")	0
GO_LABYRINTHINE_LAYER_DEVELOPMENT	0.284235	0.576017	-0.393744	-1.14255	16635	20	c("FBXW8", "HS6ST1", "GAB1", "SOCS3", "AKT1", "GRB2", "NCOA1", "EGLN1", "ZFP36L1", "HES1")	0
GO_NEUROLOGICAL_SYSTEM_PROCESS	0.0331915	0.174937	0.280956	1.31078	1013	150	c("TIMP3", "PTGS2", "NR4A3", "GPR88", "PRNP", "PDCL", "COL11A1", "CRYM", "SOD2", "TPP1", "TGFBI", "TIMM9", "DRAM2", "RABGGTB", "HEXB", "GCH1", "JUN", "GPX1", "COMT", "DNAJC19", "LXN", "TIMM8B", "IGF1", "MAPK1", "ATP6V0A4", "FOS", "NDUFB9", "ATF6")	0
GO_POSITIVE_REGULATION_OF_MITOTIC_NUCLEAR_DIVISION	0.422879	0.697974	-0.375407	-1.02978	24438	16	c("PHIP", "BIRC5", "SMC5", "TERF1")	0
GO_HINDBRAIN_DEVELOPMENT	0.199098	0.481294	-0.341221	-1.19458	12318	46	c("LDB1", "EZH2", "FZD4", "DLC1", "HERC1", "HOXB2", "SMO", "MDK", "ATF5", "RBFOX2", "ALDH1A2", "NCOA1", "HES1", "ARL13B", "MECP2", "NR2C2", "RERE", "ABL1")	0
GO_OLIGOSACCHARIDE_METABOLIC_PROCESS	0.386108	0.667181	0.336431	1.04557	15936	21	c("HEXB", "ST3GAL1", "GNPTAB", "MGAT4A", "MAN2A1", "ST3GAL5", "B4GALT1", "MANBA")	0
GO_CHROMOSOME_SEGREGATION	0.919447	0.994663	-0.188202	-0.754894	60837	97	c("CLASP1", "AHCTF1", "PRC1", "BIRC5", "CENPF", "CDCA8", "CDC20", "TERF1", "SMC3", "MAU2", "AKAP8L", "POGZ", "TLK2", "HJURP", "TOP2A", "PHF13", "INO80", "VPS4B")	0
GO_NEGATIVE_REGULATION_OF_CYCLIN_DEPENDENT_PROTEIN_KINASE_ACTIVITY	0.51801	0.780373	-0.35458	-0.956208	29855	15	c("NR2F2", "LATS2", "HEXIM1", "KAT2B", "CASP3", "APC")	0
GO_HEMATOPOIETIC_PROGENITOR_CELL_DIFFERENTIATION	0.295738	0.58647	-0.364402	-1.12487	17546	26	c("SFRP1", "REST", "TET2", "WASF2", "MEIS1", "TOP2A", "SOX4", "AGPAT5", "SRF", "CDK6")	0
GO_NEGATIVE_REGULATION_OF_ERK1_AND_ERK2_CASCADE	0.17118	0.449216	0.38832	1.24903	6990	24	c("TIMP3", "DUSP1", "ATF3", "KLF4", "PTPN1", "DUSP3")	0
GO_STEROID_BIOSYNTHETIC_PROCESS	0.925518	0.996098	0.211596	0.649535	38383	20	c("EBP", "SCP2", "HSD17B12", "CYB5R3", "TSPO", "HSD17B4", "CNBP", "GGPS1", "PBX1", "ACAA2")	0
GO_REGULATION_OF_PROTEIN_TYROSINE_KINASE_ACTIVITY	0.841552	0.977258	-0.261468	-0.717234	48634	16	c("CAV1", "SHC1", "PAK2", "UNC119", "IBTK")	0
GO_DNA_TEMPLATED_TRANSCRIPTION_ELONGATION	0.122063	0.372504	0.338469	1.26904	4653	46	c("POLR2L", "TAF10", "CDC73", "GTF2E2", "ZNRD1", "ENY2", "TAF1D", "POLR2K", "TAF1", "GTF2F1", "POLR2B", "GTF2B", "CDK9", "POLR1C", "POLR2H", "TAF11")	0
GO_NEGATIVE_REGULATION_OF_REPRODUCTIVE_PROCESS	0.123374	0.373081	0.476776	1.3527	5226	15	c("TIMP1", "DUSP1", "IGF1")	0
GO_REGULATION_OF_LYASE_ACTIVITY	0.773978	0.936153	-0.285499	-0.769913	44608	15	c("PALM", "PRKCA", "CALM3", "RAF1", "TIMP2", "CALM1", "GNAI3")	0
GO_RESPONSE_TO_NITROGEN_COMPOUND	4.11573e-05	0.00199823	0.323384	1.64534	0	293	c("TIMP3", "PTGS2", "NR4A3", "TIMP1", "CCND1", "CTGF", "CASP4", "NNMT", "LDHA", "GSTM1", "NR4A1", "MBD1", "CDO1", "DUSP1", "NME1", "CDKN1A", "ATP6V1A", "NR4A2", "DDX21", "COL4A1", "STAT1", "COL16A1", "BAX", "JUN", "IPO5", "IMPACT", "FOSB", "ATP6V1H", "BCAR1", "PLA2G4A", "LAMTOR1", "SRSF5", "COL5A2", "FOLR1", "EGR1", "ZC3HAV1", "GGH", "RRAGA", "PRKAR2A", "SMAD2", "IGF1", "HMOX1", "MAPK1", "KLF4", …	0
GO_NEGATIVE_REGULATION_OF_TRANSMEMBRANE_TRANSPORT	0.87703	0.986921	0.215596	0.727036	35267	29	c("THBS1", "PTGER3", "GSTM2", "SUMO1", "SLC30A1", "FKBP1A", "UBQLN1")	0
GO_REGULATION_OF_LEUKOCYTE_PROLIFERATION	0.299946	0.587521	0.296279	1.09614	11564	43	c("CD55", "PRNP", "CDKN1A", "MIF", "PNP", "LGALS3", "PYCARD", "IGF1")	0
GO_RESPONSE_TO_ETHANOL	0.273484	0.562434	0.316444	1.12386	10774	36	c("CCND1", "OXCT1", "CDO1", "FECH", "GGH", "CCL2", "CTSB", "STAT3", "GOT2")	0
GO_SULFUR_COMPOUND_METABOLIC_PROCESS	0.058629	0.248523	0.290476	1.2901	1931	110	c("GGCT", "GCLC", "ACSL4", "GSTM1", "CLIC4", "MRI1", "CDO1", "GSR", "SULF2", "HEXA", "ARSB", "HEXB", "TDO2", "GSTM5", "GSTA4", "GLB1", "ST3GAL1", "ACOT13", "GPX1", "PHGDH", "TPST2")	0
GO_POSITIVE_REGULATION_OF_DNA_REPLICATION	0.824943	0.965566	-0.231597	-0.769732	49993	36	c("IGF1R", "HMBOX1", "MAP3K4", "NEK7", "PDGFA", "PARM1", "SHC1", "INO80")	0
GO_NEGATIVE_REGULATION_OF_NEURON_APOPTOTIC_PROCESS	0.0610794	0.255291	0.359506	1.3742	2302	50	c("NR4A3", "GCLC", "SOD2", "NR4A2", "BAX", "JUN", "AXL", "LGMN", "HMOX1", "CCL2", "OXR1", "HIF1A", "CEBPB", "BRAF", "BCL2L1", "HSP90AB1", "PARK7")	0
GO_NUCLEOTIDE_PHOSPHORYLATION	0.00933394	0.0750825	0.586033	1.74771	389	18	c("LDHA", "NME1", "PGK1", "PGAM1", "DTYMK", "ALDOA", "GAPDH")	0
GO_POSITIVE_REGULATION_OF_GENE_EXPRESSION_EPIGENETIC	0.6983	0.895717	0.248719	0.853118	27931	31	c("DDX21", "POLR2L", "ZNRD1", "TAF1D", "POLR2K", "SLC50A1", "H3F3B", "POLR1C", "POLR2H", "SF3B1")	0
GO_REGULATION_OF_MRNA_METABOLIC_PROCESS	0.98797	1	-0.163535	-0.629544	63893	76	c("TNRC6B", "ACIN1", "RBM5", "PABPN1", "TIA1", "SRSF4", "RNF20", "RBFOX2", "SFSWAP", "UPF1", "TNRC6C", "HNRNPL", "HNRNPR", "U2AF2", "IWS1", "YTHDC1", "JMJD6", "NCBP2", "CDK11B", "CNOT8", "RC3H1", "PAF1")	0
GO_POSITIVE_REGULATION_OF_PROTEIN_BINDING	0.355637	0.638683	-0.351696	-1.07646	21100	25	c("PLK2", "CAV1", "TCF7L2", "ADD1", "MEF2C", "HIPK2", "SPPL3", "KRIT1", "BAMBI", "AMFR")	0
GO_SENSORY_PERCEPTION	0.0184047	0.119898	0.35068	1.46682	646	78	c("TIMP3", "PTGS2", "PDCL", "COL11A1", "CRYM", "TGFBI", "TIMM9", "DRAM2", "RABGGTB", "HEXB", "GPX1", "DNAJC19", "LXN", "TIMM8B", "IGF1", "MAPK1", "ATP6V0A4", "NDUFB9", "ATF6")	0
GO_HEPATICOBILIARY_SYSTEM_DEVELOPMENT	0.895925	0.987837	-0.20398	-0.73511	56152	53	c("HMGCS2", "PIK3CA", "UPF2", "MKI67", "CITED2", "TET2", "THRA", "CEBPG")	0
GO_FATTY_ACID_CATABOLIC_PROCESS	0.588802	0.822514	0.278012	0.912468	23945	26	c("SCP2", "HADHB", "ETFA", "ACOX1", "ACADL", "PEX13", "HSD17B4", "ECH1", "CPT2")	0
GO_MITOCHONDRIAL_RESPIRATORY_CHAIN_COMPLEX_I_BIOGENESIS	2.56095e-05	0.00199823	0.642079	2.32187	0	39	c("NDUFS8", "NDUFA9", "NDUFA1", "NDUFC2", "NDUFS6", "NDUFB3", "NDUFAB1", "NDUFS4", "NDUFB9", "NDUFA12", "NDUFB6", "NDUFA8", "NDUFC1", "NDUFAF3", "NDUFB2", "NDUFA13", "NDUFB4", "NDUFB8", "NDUFA10", "NDUFA11", "NDUFB7", "NDUFV2", "NDUFV3", "NDUFB10", "NDUFS7", "NDUFS5", "NDUFB5", "NDUFA6")	0
GO_REGULATION_OF_LIPID_STORAGE	0.34555	0.628474	-0.398519	-1.09318	19969	16	c("PNPLA2", "LPL", "MEST", "ABCA1", "NFKB1", "ALKBH7")	0
GO_REGULATION_OF_CELLULAR_RESPONSE_TO_GROWTH_FACTOR_STIMULUS	0.056841	0.243668	-0.330906	-1.33175	3765	99	c("FGF9", "FGFBP1", "DAB2IP", "CDKN1C", "FGF18", "SFRP1", "SFRP2", "FZD4", "LTBP4", "NPNT", "CITED2", "SLIT2", "ING2", "FURIN", "GPC3", "CAV1", "SMURF2", "CRB2", "CTDSPL2", "NEO1", "TGFBR2", "HIPK2", "DSTYK", "TWSG1", "VASN", "BAMBI", "ZEB1", "STK11", "SMAD4", "DAB2", "SPRY2", "DNM2", "GATA4", "TGFB3", "XIAP", "BMPR2", "EID2", "HES1", "BCL9L")	0
GO_EMBRYO_DEVELOPMENT_ENDING_IN_BIRTH_OR_EGG_HATCHING	0.0446816	0.208769	-0.292733	-1.2947	3210	194	c("FGF9", "ECE1", "FZD3", "HOXA5", "KDM6A", "FZD2", "CDKN1C", "COL4A3BP", "GNA12", "NR2F2", "NDST1", "FBXW8", "MBTD1", "SFRP1", "KDM1A", "SFRP2", "RARRES2", "DLC1", "HS6ST1", "RRP7A", "CAPN2", "GAB1", "LATS2", "HOPX", "BPTF", "FUT8", "ADD1", "HOXB2", "SMO", "MYH9", "MEF2C", "ANKRD11", "RTF1", "CRB2", "MSH2", "TGFBR2", "PLXNB2", "CNOT3", "TJP1", "SOX4", "MIB1", "ALDH1A2", "NMT1", "COL1A1", "SOCS3"…	0
GO_ANTIGEN_PROCESSING_AND_PRESENTATION_OF_PEPTIDE_OR_POLYSACCHARIDE_ANTIGEN_VIA_MHC_CLASS_II	0.943581	0.999277	0.186683	0.683517	36676	41	c("SEC13", "LGMN", "ARF1", "CTSD", "DYNLL1", "SEC24C", "DCTN3", "CLTC", "SEC24B", "SAR1B", "DYNLL2", "CLTA")	0
GO_RESPONSE_TO_IONIZING_RADIATION	0.494521	0.763098	-0.276841	-0.977031	30598	48	c("DNMT3A", "SFRP1", "KDM1A", "SFRP2", "CXCL10", "CAV1", "ICAM1", "TLK2", "CASP3", "MSH2", "MAPK14", "INO80", "SOCS3", "IKBIP", "GRB2", "STK11", "DNM2", "CLOCK")	0
GO_EPITHELIUM_DEVELOPMENT	0.351865	0.634928	-0.226478	-1.04263	26505	279	c("DLG3", "LDB1", "FZD3", "HOXA5", "PPL", "KDM6A", "FZD2", "FABP5", "TXNIP", "NR2F2", "SFRP1", "ID4", "SFRP2", "KDM6B", "FZD7", "DLC1", "NPNT", "CITED2", "SLIT2", "PODXL", "CREB1", "GAB1", "GPC3", "LATS2", "THRA", "MTSS1", "BASP1", "KDR", "DDR1", "PDGFA", "CTNNBIP1", "TBX4", "HOXB2", "SMO", "GATA5", "ARID4A", "MEF2C", "AKT2", "CRB2", "SIDT2", "KDM5B", "ICAM1", "FRAS1", "CASP3", "RAPGEF6", "LAMB2"…	0
GO_INTRINSIC_APOPTOTIC_SIGNALING_PATHWAY_IN_RESPONSE_TO_DNA_DAMAGE_BY_P53_CLASS_MEDIATOR	0.107746	0.341717	0.466616	1.36991	4524	17	c("PHLDA3", "CDKN1A", "RPS27L", "PYCARD", "NUPR1", "SHISA5")	0
GO_REGULATION_OF_AUTOPHAGY	0.999792	1	-0.132791	-0.547536	67373	116	c("UCHL1", "PLK2", "PHF23", "HERC1", "KDR", "SIRT2", "PINK1", "TLK2", "CASP3", "RB1CC1", "ACTL6A", "ATP6V0D1", "WDFY3", "AKT1", "QSOX1", "RAB12", "MTMR3", "ZKSCAN3", "U2AF2", "STK11", "PAFAH1B2", "DNM1L", "TRIM8", "GATA4")	0
GO_PHOSPHOLIPID_METABOLIC_PROCESS	0.497552	0.765626	-0.243634	-0.97879	32921	98	c("FGF9", "FABP5", "FGF18", "INPP5F", "PIK3CA", "PGAP2", "GPCPD1", "GAB1", "SMPDL3A", "FYN", "PDGFA", "SRD5A3", "NRG2", "ENPP2", "PCYT1A", "PNPLA8", "LPL", "CDS2", "AGPAT5", "ALG5", "MTMR3", "CHPT1", "GRB2", "SGMS1", "MBOAT7", "PIK3C2A", "PIK3R1", "SLC44A2", "LPGAT1", "TAZ")	0
GO_AMMONIUM_ION_METABOLIC_PROCESS	0.0918357	0.315568	0.368843	1.3338	3585	39	c("SMPD3", "SAT1", "NR4A2", "NPR1", "GCH1", "PLA2G4A", "COMT", "SRM", "ODC1", "DBI", "SMPD1", "PLA2G12A")	0
GO_REGULATION_OF_FAT_CELL_DIFFERENTIATION	0.261025	0.545029	-0.357593	-1.14961	15661	31	c("SFRP1", "ID4", "SFRP2", "RARRES2", "METRNL", "WWTR1", "CREB1", "ASXL1", "SIRT2", "MAPK14", "KLF5", "AKT1")	0
GO_REGULATION_OF_RNA_STABILITY	0.0941937	0.318652	0.287231	1.24496	3203	95	c("PSMB10", "HSPA1A", "PSMC1", "PSME1", "PSMB3", "HNRNPC", "PSMB5", "ZFP36", "PSMB2", "ELAVL1", "PSME2", "EXOSC3", "PSMC4", "PSMD6", "PSMA6", "PSMB7", "PSMC2", "PSMB1", "PSMB4", "EXOSC7", "EXOSC5", "YWHAB", "PSMA5", "PSMD8", "UBC", "PSMC6", "APEX1", "PAIP1", "HNRNPD", "PSMA7", "HSPB1", "PSME4", "HSPA8", "KHSRP", "XPO1")	0
GO_NEGATIVE_REGULATION_OF_CELL_DEVELOPMENT	0.00858382	0.0720381	-0.376253	-1.51876	569	101	c("PLK2", "DAB2IP", "MBP", "SEMA6A", "INPP5F", "SEMA3F", "SFRP1", "SEMA3D", "ID4", "SFRP2", "PCM1", "REST", "LINGO1", "SLIT2", "RNF10", "COL3A1", "HMG20A", "CTDSP1", "CAV1", "ARHGEF1", "SRGAP2", "SIRT2", "SNAPIN", "MEIS1", "ATF5", "HOOK3")	0
GO_CELLULAR_PROTEIN_COMPLEX_DISASSEMBLY	0.00125164	0.0190984	0.413919	1.73134	43	78	c("MRPL35", "MRPS28", "MRPL38", "MRPS34", "MRPL22", "MRPS16", "CHCHD1", "MRPL27", "MRPS7", "MRPL2", "MRPL50", "MRPL46", "MRPS14", "MRPL11", "MRPL41", "AURKAIP1", "MRPL15", "MRPL28", "MRPS24", "MRPS15", "MRPL52", "MRPS21", "MRPS11", "MRPS36", "DSTN", "MRPL3", "HSPA8", "MRPL14", "MRPL13", "MRPL18", "MRPL30", "MRPL17")	0
GO_BODY_MORPHOGENESIS	0.788254	0.944001	-0.262459	-0.771476	46290	21	c("CDON", "GPC3", "ANKRD11", "COL1A1", "PLEKHA1", "ARID5B", "TGFB3")	0
GO_SOMATIC_STEM_CELL_POPULATION_MAINTENANCE	0.949355	1	-0.198149	-0.641738	57078	32	c("LDB1", "SFRP1", "VPS72", "SOX4", "SMAD4", "HES1", "BCL9L", "RAF1", "BCL9", "CUL4A", "POLR2J")	0
GO_CYTOPLASMIC_MICROTUBULE_ORGANIZATION	0.188019	0.465557	-0.457381	-1.25464	10865	16	c("CLASP1", "PCM1", "SLAIN2", "HOOK3", "VPS4B", "TUBGCP2", "SLK", "DLG1", "TUBG1", "PAFAH1B1")	0
GO_NEGATIVE_REGULATION_OF_PEPTIDYL_TYROSINE_PHOSPHORYLATION	0.0182004	0.119898	-0.61008	-1.64522	1048	15	c("PRKCZ", "INPP5F", "SFRP1", "SFRP2", "CAV1", "LRRK1", "PRKCD")	0
GO_NUCLEOSIDE_DIPHOSPHATE_METABOLIC_PROCESS	0.0410241	0.19848	0.452767	1.49979	1659	27	c("LDHA", "NME1", "PGK1", "PGAM1", "NUDT5", "DTYMK", "ALDOA")	0
GO_RESPONSE_TO_AMMONIUM_ION	0.939859	0.999175	0.217188	0.616198	39818	15	c("ID1", "AGRN", "RGS10", "GNB1", "HNRNPD")	0
GO_REGULATION_OF_GLUCOSE_IMPORT	0.0430115	0.204024	-0.489459	-1.49812	2551	25	c("RNASEL", "PRKCZ", "MARCKS", "RARRES2", "GPC3", "PRKCI", "AKT2", "LMBRD1", "MAPK14", "AKT1")	0
GO_NEGATIVE_REGULATION_OF_PROTEOLYSIS	0.032804	0.173734	0.310899	1.36385	1100	102	c("TIMP3", "RENBP", "TIMP1", "SLPI", "BST2", "CD55", "THBS1", "ANXA8", "SERPINB9", "WFDC1", "CSTB", "GPX1", "LXN", "PRDX5")	0
GO_REGULATION_OF_EPITHELIAL_CELL_APOPTOTIC_PROCESS	0.483811	0.755133	-0.338536	-0.982353	28316	20	c("KDR", "TCF7L2", "TIA1", "PRKCI", "ICAM1", "ANO6", "KRIT1", "CD248")	0
GO_LUNG_EPITHELIUM_DEVELOPMENT	0.101274	0.329819	-0.513554	-1.38492	5836	15	c("HOXA5", "CREB1", "THRA")	0
GO_METENCEPHALON_DEVELOPMENT	0.29799	0.586836	-0.347665	-1.11769	17879	31	c("LDB1", "EZH2", "FZD4", "HERC1", "SMO", "MDK")	0
GO_ACTIN_FILAMENT_BUNDLE_ORGANIZATION	0.723877	0.908803	-0.27152	-0.822922	42825	24	c("ADD1", "LIMA1", "BAIAP2L1", "ZYX", "SRF", "PDCD10", "SWAP70", "CUL3", "EPS8")	0
GO_RESPIRATORY_GASEOUS_EXCHANGE	0.000795958	0.0144678	-0.702855	-1.928	45	16	c("SFTPA1", "SFTPC", "HOXA5", "KDM6A", "NDST1", "ELN", "FUT8", "MAN1A2")	0
GO_NEGATIVE_REGULATION_OF_PROTEIN_MODIFICATION_BY_SMALL_PROTEIN_CONJUGATION_OR_REMOVAL	0.0190003	0.122277	0.342602	1.45481	657	85	c("GCLC", "PSMB10", "HSPA1B", "UBE2C", "HSPA1A", "PSMC1", "PSME1", "OTUB1", "PSMB3", "ANAPC1", "PSMB5", "PSMB2", "SMAD7", "CDC26", "PSME2", "PSMC4", "PSMD6", "PSMA6", "BUB3", "PSMB7", "PSMC2", "PSMB1", "PSMB4", "PSMA5", "RNF4", "PSMD8", "UBC", "PSMC6")	0
GO_AMINO_ACID_ACTIVATION	0.703192	0.895717	0.274285	0.83015	29237	19	c("FARS2", "QARS", "PPA1", "GARS", "DARS", "DALRD3", "SARS", "TARS", "KARS")	0
GO_REGULATION_OF_PROTEASOMAL_UBIQUITIN_DEPENDENT_PROTEIN_CATABOLIC_PROCESS	0.8334	0.970081	0.195616	0.82361	29088	81	c("TRIB1", "GCLC", "DUSP1", "ARIH2", "IL33", "SMAD7", "XBP1", "SDCBP", "SUMO1", "RAD23A", "SUMO2", "BUB3", "RNF19B", "TAF1", "RAB1A")	0
GO_NEGATIVE_REGULATION_OF_NEURON_DIFFERENTIATION	0.027613	0.153403	-0.388056	-1.45629	1759	66	c("PLK2", "MBP", "SEMA6A", "INPP5F", "SEMA3F", "SEMA3D", "ID4", "REST", "LINGO1", "SLIT2", "HMG20A", "CTDSP1", "CAV1", "ARHGEF1", "SNAPIN", "MEIS1")	0
GO_MUSCLE_TISSUE_DEVELOPMENT	0.533966	0.78751	-0.240096	-0.961042	35276	96	c("TNNI1", "TNNT2", "HLF", "MARCKS", "NR2F2", "CDON", "KDM6B", "COL3A1", "PLAGL1", "GPCPD1", "CAV1", "SMO", "MEF2C", "VAMP5", "SVIL")	0
GO_REGULATION_OF_OSTEOCLAST_DIFFERENTIATION	0.92611	0.996098	-0.227197	-0.633093	53718	17	c("SFRP1", "CREB1")	0
GO_REGULATION_OF_PROTEIN_BINDING	0.239109	0.523186	-0.307411	-1.1441	15170	63	c("PLK2", "DAB2IP", "CDON", "KDM1A", "HOPX", "CAV1", "TCF7L2", "CTNNBIP1", "ADD1", "AIDA", "MEF2C", "SNAPIN", "PTPRF", "HIPK2", "SPPL3", "ROCK1", "PRKCD", "KRIT1", "BAMBI", "AMFR", "DAB2", "CSNK1E", "LRPAP1", "HERPUD1", "HDAC5")	0
GO_CARDIAC_SEPTUM_DEVELOPMENT	0.15463	0.424124	-0.38977	-1.26233	9296	32	c("FZD2", "NDST1", "LRP2", "CITED2", "SMO", "TRIP11", "SOX4", "SMAD4", "DNM2", "EGLN1", "GATA4", "AP2B1", "HES1")	0
GO_REGULATION_OF_HISTONE_METHYLATION	0.182782	0.46268	-0.404585	-1.23834	10844	25	c("KDM1A", "HIST1H1B", "OGT", "RTF1", "RNF20", "NSD1", "SMAD4", "IWS1", "AUTS2", "MECP2", "MTF2", "PAF1", "MTHFR")	0
GO_COGNITION	0.361547	0.642242	-0.283485	-1.05789	22971	64	c("PRKCZ", "PLK2", "ITPR3", "MEIS2", "TANC1", "CREB1", "DGCR2", "THRA", "FYN", "MDK", "MEF2C", "LRRN4", "KAT2B", "CASP3", "PJA2")	0
GO_AXIS_SPECIFICATION	0.0487252	0.221652	-0.472413	-1.47234	2900	27	c("LDB1", "KDM6A", "SFRP1", "CITED2", "GPC3", "BASP1", "SMO")	0
GO_PHOSPHATIDYLINOSITOL_METABOLIC_PROCESS	0.352091	0.634928	-0.302498	-1.06758	21785	48	c("FGF9", "FGF18", "INPP5F", "PIK3CA", "PGAP2", "GAB1", "FYN", "PDGFA", "NRG2", "ALG5", "MTMR3", "GRB2", "MBOAT7", "PIK3C2A", "PIK3R1")	0
GO_CELL_PART_MORPHOGENESIS	0.000378506	0.00834243	-0.368998	-1.62023	26	183	c("PRELP", "BMPR1B", "PLXNB1", "UCHL1", "OGN", "IFT46", "FZD3", "PCNT", "DZIP1L", "FMOD", "PRKCZ", "DAB2IP", "SSX2IP", "COL4A3BP", "SEMA6A", "FNBP1L", "PARD3", "SEMA3F", "DOCK7", "PCM1", "WWTR1", "LINGO1", "SLIT2", "FLRT2", "CREB1", "BOC", "FYN", "EVL", "SRGAP2", "POLDIP2", "EPHB1", "MAP1B", "FIS1", "WASF2", "EPB41L3", "BBIP1", "CEP164", "KLF7", "LAMB2", "NEO1", "PLXNB2", "IFT74", "RBFOX2", "SPTB…	0
GO_RESPONSE_TO_ORGANOPHOSPHORUS	0.0134036	0.0962059	0.428639	1.59275	513	44	c("PTGS2", "LDHA", "CDO1", "DUSP1", "NME1", "STAT1", "JUN", "FOSB", "NDUFS4", "CCL2", "FOS")	0
GO_AXO_DENDRITIC_TRANSPORT	0.585674	0.821301	-0.325953	-0.90828	33971	17	c("UCHL1", "KIF1B", "SNAPIN")	0
GO_SINGLE_ORGANISM_MEMBRANE_FUSION	0.96809	1	-0.184198	-0.615954	58825	37	c("STX16", "VAMP5", "SNAPIN", "FIS1", "CD9", "SEC22A", "YKT6", "STX2", "STX7", "VAMP8", "EEA1", "VAMP7", "VCPIP1", "STX3", "GNAI3", "VAMP4", "STX12", "OPA1")	0
GO_REGULATION_OF_PROTEIN_UBIQUITINATION_INVOLVED_IN_UBIQUITIN_DEPENDENT_PROTEIN_CATABOLIC_PROCESS	0.019882	0.125062	0.366535	1.48519	720	66	c("PSMB10", "UBE2C", "PSMC1", "PSME1", "PSMB3", "ANAPC1", "PSMB5", "PSMB2", "CDC26", "PSME2", "PSMC4", "PSMD6", "PSMA6", "BUB3", "PSMB7", "PSMC2", "PSMB1", "PSMB4", "RAB1A", "PSMA5", "PSMD8", "UBC", "PSMC6")	0
GO_POLYSACCHARIDE_BIOSYNTHETIC_PROCESS	0.540756	0.791176	-0.348403	-0.939548	31166	15	c("NDST1", "CSGALNACT2", "AKT2", "AKT1", "NANS", "EXT2", "GLT8D1")	0
GO_REGULATION_OF_TYROSINE_PHOSPHORYLATION_OF_STAT_PROTEIN	0.872925	0.986921	-0.248161	-0.691512	50633	17	c("INPP5F", "CAV1", "FYN")	0
GO_ORGAN_REGENERATION	0.0190438	0.122277	0.469598	1.59736	763	30	c("NR4A3", "CCND1", "NNMT", "CDKN1A", "SULF2", "ANXA3", "SRSF5", "CCL2", "EIF4A1", "TGFBR3", "CEBPB", "ATIC", "HMBS", "UCP2", "CDK4")	0
GO_GLAND_MORPHOGENESIS	0.0378052	0.189634	-0.460703	-1.49206	2272	32	c("SFRP1", "ID4", "MKI67", "TET2", "CAV1", "DDR1", "KDM5B", "TGFBR2", "CSF1", "TWSG1", "IGFBP5", "TGFB3", "LAMA5")	0
GO_RIBOSOME_BIOGENESIS	0.00835342	0.070648	0.299363	1.4177	245	167	c("DDX21", "DCAF13", "RPS27L", "MPV17L2", "NHP2", "RPP25", "MRPS7", "RIOK3", "GAR1", "RPS27", "EIF2A", "NOP10", "MRPL11", "EXOSC3", "RPP21", "MPHOSPH6", "LTV1", "RPS2", "NOP58", "NIP7", "EXOSC7", "EXOSC5", "BRIX1", "RAN", "GNL2", "PIN4", "RPS6", "EIF4A3", "RSL24D1", "RPS19", "MRPS11", "RPL36A", "C1QBP", "RPLP2", "GTPBP4", "LSM6", "FBL", "RIOK1", "EMG1", "RPL24", "XPO1", "NGDN", "THUMPD1", "CSNK1D…	0
GO_IRE1_MEDIATED_UNFOLDED_PROTEIN_RESPONSE	0.327769	0.614537	0.29997	1.07852	12840	38	c("TPP1", "LMNA", "SEC61G", "GOSR2", "SEC61B", "XBP1", "PTPN1", "SERP1", "SSR1", "HDGF", "SRPR")	0
GO_SINGLE_ORGANISM_BEHAVIOR	0.392978	0.672005	0.239625	1.02673	13543	89	c("PTGS2", "NR4A3", "THBS1", "PRNP", "NR4A2", "USP2", "JUN", "CSTB", "COMT")	0
GO_POSITIVE_REGULATION_OF_ENDOCYTOSIS	0.438485	0.713562	0.269264	1.00528	16750	45	c("B2M", "CD63", "AXL", "PYCARD", "ARF1", "TSG101", "CCL2", "BICD1", "AHI1", "CALR")	0
GO_MRNA_SPLICE_SITE_SELECTION	0.639742	0.857261	0.281843	0.87592	26405	21	c("CELF4", "SRSF5", "SRSF1", "PTBP2", "SF1", "SNRPC", "SRSF6", "SRSF9")	0
GO_LYSOSOMAL_TRANSPORT	0.872754	0.986921	-0.226627	-0.723261	52263	30	c("GCC2", "SNX27", "USE1", "SNAPIN", "HOOK3", "HMGXB4", "VPS4B", "RAB12", "VPS54", "KIF13A", "GPRASP1")	0
GO_POSITIVE_REGULATION_OF_DNA_BIOSYNTHETIC_PROCESS	0.696207	0.895181	-0.277679	-0.841589	41188	24	c("HMBOX1", "MAP3K4", "NEK7", "PARM1")	0
GO_REGULATION_OF_CALCIUM_MEDIATED_SIGNALING	0.0767622	0.289311	0.450218	1.41588	3155	22	c("LMCD1", "PRNP", "TMBIM4", "IGF1", "GSTM2", "SLC9A1", "FKBP1A", "RCAN2", "HINT1")	0
GO_MUSCLE_ORGAN_DEVELOPMENT	0.296711	0.58647	-0.273753	-1.09043	19565	93	c("TNNI1", "TNNT2", "HLF", "FZD2", "NR2F2", "CDON", "CENPF", "COL3A1", "PLAGL1", "GPCPD1", "CXCL10", "BASP1", "CAV1", "SMO", "MEF2C", "VAMP5", "SVIL", "FRG1", "MAPK14", "CFLAR", "KLF5", "ARID5B", "UNC45B", "MRAS", "EGLN1", "SRI", "IGFBP5", "CRYAB", "HMG20B", "TAZ", "LAMA5", "EID2", "BCL9L")	0
GO_POSITIVE_REGULATION_OF_HEMOPOIESIS	0.369282	0.649818	0.279322	1.04728	14079	46	c("TRIB1", "RUNX1", "JUN", "PNP", "LGALS3", "AXL", "TMEM64", "XBP1", "FOS", "ATP6AP1", "ANXA1")	0
GO_MYELOID_CELL_HOMEOSTASIS	0.906803	0.989591	-0.211496	-0.69861	54798	35	c("ACIN1", "THRA", "CEBPG", "ADD1", "ARID4A", "CASP3", "NFE2L1", "HIPK2")	0
GO_REGULATION_OF_BLOOD_PRESSURE	0.00801092	0.0688182	0.47787	1.68647	316	35	c("PTGS2", "RENBP", "ATP6AP2", "SOD2", "NPR1", "GCH1", "PCSK5", "HMOX1", "CTSZ")	0
GO_REGULATION_OF_CYTOKINE_PRODUCTION	0.0047013	0.0479357	0.311591	1.46834	139	161	c("PTGS2", "NR4A3", "BST2", "RUNX1", "THBS1", "ATP6AP2", "B2M", "PRNP", "HSPA1B", "SULF2", "MIF", "AXL", "POLR2L", "HSPA1A", "PYCARD", "CUEDC2", "UBE2L6", "ZC3HAV1", "IL33", "UBE2J1", "OTUD5", "ANXA4", "HMOX1", "ZFP36", "KLF4", "POLR3K", "CCL2", "XBP1", "NOD1")	0
GO_REGULATION_OF_ERBB_SIGNALING_PATHWAY	0.697048	0.895181	-0.265787	-0.848236	41741	30	c("DAB2IP", "ARAP1", "CBL", "SHC1", "AKT1", "AP2A1", "GRB2", "SPRY2")	0
GO_NEGATIVE_REGULATION_OF_SMOOTH_MUSCLE_CELL_PROLIFERATION	0.173727	0.450984	0.431772	1.26761	7295	17	c("TRIB1", "NPR1", "COMT", "IGFBP3", "HMOX1", "KLF4")	0
GO_CHEMICAL_HOMEOSTASIS	0.0451825	0.210209	0.254013	1.24437	1222	214	c("STEAP4", "CD55", "CALCB", "FTH1", "CLIC4", "NME1", "B2M", "PRNP", "ATP6V1A", "SOD2", "HEXB", "STAT1", "BAX", "GRINA", "ATP6V1H", "RAB11A", "PLA2G4A", "PTGER3", "ISCU", "LAMTOR1", "TMEM64", "NUBP1", "SLC31A1", "PRKAR2A", "ETFA", "STAU1", "ARF1", "HMOX1", "ACOX1", "ATP6V0A4", "CCL2", "SFXN3", "XBP1", "ATP1B3", "ATP6AP1")	0
GO_SYNAPSE_ORGANIZATION	0.296584	0.58647	-0.360226	-1.12269	17657	27	c("SPOCK2", "PALM", "CACNB3", "SNAPIN", "LAMB2")	0
GO_METANEPHROS_DEVELOPMENT	0.549282	0.794783	-0.312306	-0.937639	32461	23	c("GPC3", "BASP1", "SMO", "FRAS1", "LAMB2", "SMAD4", "APH1A", "HES1", "CD34")	0
GO_REGULATION_OF_MICROTUBULE_BASED_PROCESS	0.000411818	0.00889689	-0.453867	-1.78852	26	87	c("TPX2", "PCNT", "PLK2", "CLASP1", "PHLDB1", "CHORDC1", "PRC1", "BIRC5", "SENP6", "MACF1", "MID1IP1", "NEK7", "CAV1", "TERF1", "SMC3", "MYH9", "SIRT2", "SLAIN2", "ATF5", "CHD3", "MAP4", "INO80", "VPS4B", "TUBGCP2", "IGBP1", "APC", "DIAPH1", "BIRC2", "TNKS", "CHMP1A", "DYNC1H1", "SBDS", "DCTN2", "CDKN1B", "DLG1", "XIAP", "KIF2A", "TPR", "TUBG1", "ABL1", "PAFAH1B1", "EML2", "FLNA", "ROCK2")	0
GO_NEGATIVE_REGULATION_OF_TRANSPORTER_ACTIVITY	0.997142	1	-0.152635	-0.437573	58256	19	c("CAV1", "OXSR1", "SRI", "CALM3", "STK39", "CALM1", "CAMK2D", "PKD2")	0
GO_ENDOSOME_ORGANIZATION	0.630357	0.852193	0.270189	0.886794	25635	26	c("ANXA8", "RAB11A", "LAMTOR1", "TSG101", "SNX10", "SNF8", "CHMP3", "DNAJC13")	0
GO_REGULATION_OF_WOUND_HEALING	0.531466	0.78751	-0.282185	-0.953581	32394	39	c("CLASP1", "C1QTNF1", "FAM46A", "USF1", "RREB1", "HOPX", "CAV1", "PDGFA", "ANO6", "TGFBR2", "PRKCD", "PRKCA", "TSPAN8", "STX2")	0
GO_REGULATION_OF_MAPK_CASCADE	0.333067	0.617461	-0.236861	-1.05557	24132	206	c("FGF9", "ECE1", "UCHL1", "PRKCZ", "PKN1", "DAB2IP", "C1QTNF1", "FGF18", "TAOK3", "CDON", "SFRP1", "SFRP2", "IGF1R", "EZH2", "FZD4", "FZD7", "NPNT", "GAB1", "MAP3K4", "CAV1", "KDR", "PDGFA", "AIDA", "PDE5A", "DUSP5", "EPHB1", "NDRG2", "ASH1L", "ICAM1", "PINK1", "VRK3", "GADD45G", "MAP3K1", "HIPK2", "MDFIC", "CDK12", "ITCH", "PRKCD", "MAPK14", "SHC1", "PRKCA", "DSTYK", "BMP3", "IGBP1", "PDCD4", "…	0
GO_COLLAGEN_FIBRIL_ORGANIZATION	0.594834	0.825265	0.287886	0.90537	24455	22	c("COL12A1", "COL11A1", "COL5A2", "PLOD3")	0
GO_POSITIVE_REGULATION_OF_NEURON_DEATH	0.255649	0.536888	0.350543	1.15052	10396	26	c("BAX", "JUN", "SRPK2", "MAP3K5", "HDAC4", "CDC42", "EIF2S1", "PICALM", "MCL1", "ATF4", "DDIT3")	0
GO_RESPONSE_TO_ESTRADIOL	0.332315	0.617117	0.27612	1.06798	12403	53	c("PTGS2", "CCND1", "CTGF", "MBD1", "DUSP1", "PTGER3", "WFDC1", "IGF1", "H2AFZ", "ANXA1", "CALR")	0
GO_CARTILAGE_DEVELOPMENT	0.136287	0.395898	0.330979	1.24772	5194	47	c("TIMP1", "RUNX1", "CTGF", "SULF2", "COL11A1", "MGP", "TGFBI")	0
GO_REGULATION_OF_TUMOR_NECROSIS_FACTOR_SUPERFAMILY_CYTOKINE_PRODUCTION	0.117116	0.362383	0.396845	1.31455	4738	27	c("THBS1", "AXL", "PYCARD", "UBE2J1", "ZFP36", "CCL2", "NOD1")	0
GO_NEURON_PROJECTION_EXTENSION	0.0859938	0.306599	-0.469737	-1.39511	5063	22	c("PLXNB1", "OGN", "FMOD", "PRKCZ", "SEMA3F", "SLIT2", "MAP1B", "LAMB2")	0
GO_REGULATION_OF_PHOSPHATIDYLINOSITOL_3_KINASE_SIGNALING	0.000970954	0.0161727	-0.551087	-1.84283	58	37	c("PLXNB1", "FGF9", "DAB2IP", "FGF18", "PIK3IP1", "PIK3CA", "GAB1", "UBE3A", "CBL", "KDR", "FYN", "PDGFA", "PTPN13", "NRG2")	0
GO_CELLULAR_RESPONSE_TO_INTERLEUKIN_1	0.501494	0.768846	0.300331	0.966017	20480	24	c("PTGER3", "PYCARD", "OTUB1", "EGR1", "PPP4C", "CCL2", "HSPA9", "HIF1A", "CEBPB", "RELA")	0
GO_CIRCULATORY_SYSTEM_PROCESS	0.238861	0.523186	0.262793	1.11591	8271	85	c("PTGS2", "RENBP", "GCLC", "ATP6AP2", "SOD2", "STAT1", "NPR1", "GCH1", "PTGER3", "PCSK5", "GPX1", "PLOD3", "HMOX1", "SRSF1", "CTSZ", "DOCK4", "ATP1A1", "PDE3A", "MAP2K3", "ADH5", "CYB5R3", "SLC9A1")	0
GO_CELL_CHEMOTAXIS	0.6327	0.854302	0.259811	0.891161	25307	31	c("NR4A1", "LGALS3", "BCAR1", "CCL2", "ANXA1", "CXCL16", "DOCK4")	0
GO_DNA_TEMPLATED_TRANSCRIPTION_TERMINATION	0.465093	0.735386	0.246859	0.990639	17000	63	c("THOC6", "POLR2L", "LSM10", "SRSF5", "ZNRD1", "POLR3K", "SRSF1", "SRSF7", "TAF1D", "POLR2K", "EIF4A3", "SARNP", "CHTOP", "CPSF2", "SNRPB", "MAGOH", "POLR1C", "POLR2H", "SRSF6", "SNRPD3", "SRSF9", "PAPOLA")	0
GO_RESPONSE_TO_AMINE	0.331036	0.616314	0.386931	1.09779	14024	15	c("NME1", "NR4A2", "CTSB", "HMBS", "UROD", "DDIT3")	0
GO_PROTEIN_HOMOTETRAMERIZATION	0.896386	0.987837	0.21862	0.687536	36853	22	c("SOD2", "ACOT13", "ALDOA", "USP16", "ACADL", "DCTPP1", "CAT", "ATPIF1", "PCBD2", "HSD17B10", "IDE")	0
GO_VESICLE_LOCALIZATION	0.779785	0.94161	0.200583	0.855535	26854	87	c("SEC13", "RAB11A", "SNAP23", "GOSR2", "TRAPPC10", "FOLR1", "ARF1", "AP3M1", "TFG", "CTSZ", "AP3S1", "TRAPPC1", "SEC16A", "TRAPPC2L", "SEC24C", "TRAPPC5", "RAB1A", "BLOC1S2", "TOR1A", "SEC24B", "ACTN4", "SAR1B", "KIF5B", "CSNK1D", "RAB5A", "SEC22B", "TRAPPC3", "TMED10", "PPP6C", "SEC24D", "TRAPPC4")	0
GO_POSITIVE_REGULATION_OF_TYPE_I_INTERFERON_PRODUCTION	0.956233	1	0.187588	0.632587	38452	29	c("POLR2L", "ZC3HAV1", "POLR3K", "HSPD1", "POLR2K", "RELA", "POLR1C", "HMGB2", "POLR2H", "DHX36")	0
GO_REGULATION_OF_STRESS_ACTIVATED_PROTEIN_KINASE_SIGNALING_CASCADE	0.102793	0.331579	-0.334251	-1.27868	6634	73	c("PKN1", "DAB2IP", "TAOK3", "SFRP1", "SFRP2", "IGF1R", "FZD4", "FZD7", "GAB1", "MAP3K4", "AIDA", "EPHB1", "PINK1", "GADD45G", "HIPK2", "MDFIC", "ITCH", "IGBP1", "PDCD4", "MAGI3", "AKT1", "ZMYND11", "RAP2A")	0
GO_MYELOID_CELL_DEVELOPMENT	0.0959024	0.321937	-0.482344	-1.38279	5602	19	c("ARID4A", "LRRK1", "WASF2", "MEIS1", "FOXP1", "SRF", "TMOD3", "JMJD6", "PAFAH1B1", "EP300", "MAEA", "KLF2", "SOX6", "MED1")	0
GO_NEGATIVE_REGULATION_OF_KINASE_ACTIVITY	0.0340665	0.176983	-0.341673	-1.38293	2265	103	c("UCHL1", "PKN1", "DAB2IP", "CDKN1C", "PIK3IP1", "CHORDC1", "NR2F2", "TAOK3", "SFRP1", "SFRP2", "SOCS2", "TAF7", "IGF1R", "WWTR1", "FLRT2", "LATS2", "CAV1", "AIDA", "HEXIM1", "PPP2R5A", "DUSP5", "CISH", "KAT2B", "CASP3", "WNK1", "PRKCD", "CDKN2D", "PAK2", "GNAQ", "APC", "PDCD4", "SOCS3", "AKT1")	0
GO_INTRACELLULAR_PROTEIN_TRANSPORT	0.931736	0.996863	0.165822	0.867216	19872	385	c("RAB6B", "KCNB2", "KRT18", "LTBP2", "SEC13", "MTX1", "TIMM9", "JUN", "IPO5", "LMNA", "SCARB2", "RAB11A", "RPAIN", "GNPTAB", "NUP98", "SEC61G", "SNX5", "TOMM20", "GOSR2", "TIMM17A", "DNAJC19", "KPNA1", "TIMM8B", "SPCS1", "MTX2", "TIMM50", "AP3M1", "MAPK1", "EIF5A", "CLTB", "GOLGA7", "SEC61B", "RPS27", "MYADM", "SDCBP", "GGA2", "DYNLL1", "SEC23B", "SRP72", "NXT1", "CALR", "AP3S1", "VTI1B", "RPS2"…	0
GO_REGULATION_OF_PHOSPHATASE_ACTIVITY	0.096398	0.322608	-0.390414	-1.33296	5892	41	c("DLG3", "NPNT", "SH2D4A", "MEF2C", "PPP2R5A", "PPP2R2A", "VRK3", "WNK1", "ROCK1", "IGBP1", "PCIF1")	0
GO_CELL_DIVISION	0.211037	0.494717	-0.254486	-1.12413	15150	192	c("TPX2", "CLASP1", "SPECC1L", "PARD3B", "AHCTF1", "PARD3", "DOCK7", "PRC1", "FBXL7", "ANAPC4", "BIRC5", "SMC5", "WWTR1", "FZD7", "CENPF", "CDCA8", "ING2", "CDC20", "SNX9", "LATS2", "NEK7", "TERF1", "SMC3", "MYH9", "ANAPC2", "LRRCC1", "SIRT2", "MAU2", "POGZ", "CEP164", "ANAPC5", "TOP2A", "SPTBN1", "MAP4", "SON", "PHF13", "INO80", "VPS4B", "CCNT2", "APC", "TTC28", "TUBA1A", "TNKS", "CUL7", "CHMP1A…	0
GO_REGULATION_OF_MRNA_CATABOLIC_PROCESS	0.858023	0.985597	-0.259447	-0.699659	49452	15	c("TNRC6B", "UPF1", "TNRC6C", "HNRNPR", "CNOT8", "RC3H1", "CNOT7")	0
GO_NEGATIVE_REGULATION_OF_CELL_DIVISION	0.229599	0.514359	-0.439611	-1.2059	13268	16	c("TXNIP", "CENPF", "TERF1", "MSH2", "APC", "TNKS")	0
GO_CELLULAR_RESPONSE_TO_UV	0.23189	0.516586	0.347257	1.17103	9324	29	c("PTGS2", "CDKN1A", "BAX", "IMPACT", "PPID")	0
GO_REGULATION_OF_NUCLEAR_DIVISION	0.88097	0.986921	-0.205228	-0.750205	55590	57	c("PHIP", "ANAPC4", "BIRC5", "SMC5", "CENPF", "CDC20", "TERF1", "SIRT2", "MSH2", "VPS4B", "APC", "TNKS", "CUL7", "CHMP1A")	0
GO_RESPONSE_TO_ACID_CHEMICAL	0.16536	0.443807	0.261417	1.15902	5461	109	c("TIMP3", "PTGS2", "CTGF", "CDO1", "DUSP1", "NME1", "COL4A1", "COL16A1", "IPO5", "LAMTOR1", "COL5A2", "FOLR1", "EGR1", "RRAGA", "KLF4", "CCL2", "XBP1")	0
GO_POSITIVE_REGULATION_OF_EPITHELIAL_TO_MESENCHYMAL_TRANSITION	0.0365345	0.185856	-0.546123	-1.54423	2126	18	c("EZH2", "WWTR1", "TCF7L2", "CRB2", "TGFBR2", "COL1A1", "GCNT2", "BAMBI", "SMAD4", "DAB2", "TGFB3", "BCL9L")	0
GO_RESPONSE_TO_STEROID_HORMONE	0.00314627	0.0371089	0.312517	1.48491	91	171	c("TIMP3", "PTGS2", "NR4A3", "CCND1", "CTGF", "THBS1", "LDHA", "NR4A1", "MBD1", "CDO1", "DUSP1", "NME1", "CDKN1A", "NR4A2", "ARSB", "PMEPA1", "ANXA3", "BAX", "NCOA4", "FECH", "SERPINB9", "FOSB", "PLA2G4A", "PTGER3", "WFDC1")	0
GO_POSITIVE_REGULATION_OF_RNA_SPLICING	0.223212	0.507031	0.417291	1.20526	9421	16	c("HSPA1A", "CELF4", "SF3B4", "DAZAP1", "HSPA8")	0
GO_CARDIAC_CHAMBER_MORPHOGENESIS	0.193467	0.472726	-0.36217	-1.21109	11755	37	c("TNNI1", "TNNT2", "FZD2", "SFRP2", "CITED2", "SMO", "MEF2C")	0
GO_REGULATION_OF_CARTILAGE_DEVELOPMENT	0.763256	0.928078	-0.268463	-0.789123	44822	21	c("BMPR1B", "FGF18")	0
GO_REGULATION_OF_DEFENSE_RESPONSE_TO_VIRUS	0.478969	0.751225	0.254195	0.98318	17877	53	c("LMCD1", "B2M", "MYLK", "ATP6V1H", "ZC3HAV1", "COX8A", "ARF1", "HTRA1", "MDH1", "TMEM203", "SNRPB2", "SNRPD1", "EIF2S1", "C1QBP", "PEX13", "SNRPB", "CREB3")	0
GO_RESPONSE_TO_PEPTIDE	0.111985	0.353109	0.252974	1.18613	3388	155	c("NR4A3", "TIMP1", "CTGF", "CASP4", "NR4A1", "CDO1", "ATP6V1A", "NR4A2", "STAT1", "ATP6V1H", "BCAR1", "SRSF5", "EGR1", "GGH", "PRKAR2A", "IGF1", "MAPK1", "KLF4", "ATP6V0A4", "CCL2", "XBP1", "NOD1", "PTPN1", "ATP6AP1", "CTSB", "APPL1", "ANXA1", "AP3S1", "ID1")	0
GO_DNA_DEPENDENT_DNA_REPLICATION	0.847991	0.981079	-0.25034	-0.717676	49542	19	c("BOD1L", "REV3L", "TOP2A", "RFC1", "UPF1")	0
GO_POSITIVE_REGULATION_OF_CELLULAR_PROTEIN_CATABOLIC_PROCESS	0.069195	0.273521	0.279116	1.25969	2234	121	c("TRIB1", "GCLC", "PSMB10", "ARIH2", "UBE2C", "PSMC1", "PSME1", "PSMB3", "ANAPC1", "PSMB5", "IL33", "PSMB2", "SMAD7", "XBP1", "CDC26", "PSME2", "SUMO1", "PSMC4", "SUMO2", "PSMD6", "PSMA6", "BUB3", "PSMB7", "PSMC2", "RNF19B", "PSMB1", "PSMB4", "TAF1", "RAB1A", "PSMA5", "PSMD8", "UBC", "PSMC6")	0
GO_STEROL_HOMEOSTASIS	0.755849	0.926402	-0.283067	-0.788777	43842	17	c("MYLIP", "CAV1", "LPL", "MIA2", "ABCA1")	0
GO_REGULATION_OF_LEUKOCYTE_APOPTOTIC_PROCESS	0.164624	0.442375	0.407782	1.26732	6794	21	c("NR4A3", "MIF", "BAX", "LGALS3", "AXL")	0
GO_CELLULAR_RESPONSE_TO_LIPID	0.750654	0.923745	-0.204304	-0.875262	52249	152	c("AHR", "CALCOCO1", "DAB2IP", "HMGCS2", "NR2F2", "SFRP1", "TAF7", "FZD4", "REST", "FZD7", "AQP1", "CREB1", "UBE3A", "CXCL10", "UBR5", "THRA", "SMO", "MEF2C", "OGT", "ICAM1", "NR3C1", "ATP2B1", "NR1D2", "RBFOX2", "MAPK14", "HMGCS1", "MED4", "TRIM24", "ALDH1A2", "UPF1", "COL1A1", "AKT1", "PLSCR4", "ABCA1", "WBP2", "NFKB1")	0
GO_SECRETION_BY_CELL	0.00625501	0.0581122	0.319262	1.47117	194	138	c("TIMP3", "NR4A3", "TIMP1", "LGALS3BP", "SMPD3", "CTGF", "THBS1", "LTBP2", "ANXA3", "EXOC4", "CD63", "PNP", "PCDH7", "AXL", "RAB11A", "GNPTAB", "PCSK5", "TUBA4A", "SNAP23", "LAMP2", "SMAD2", "IGF1", "ALDOA", "S100A13")	0
GO_LIPOPROTEIN_METABOLIC_PROCESS	0.956857	1	0.18457	0.64662	37880	34	c("ZDHHC2", "GOLGA7", "DBI", "PLAUR", "PIGK", "PPM1A", "ZDHHC12", "PPT1", "DPM2", "PIGP", "ZDHHC3")	0
GO_REGULATION_OF_COAGULATION	0.397439	0.67698	-0.355922	-1.0462	23339	21	c("C1QTNF1", "FAM46A", "USF1", "CAV1", "PDGFA", "ANO6", "PRKCD", "PRKCA", "TSPAN8", "STX2")	0
GO_REGULATION_OF_EPIDERMIS_DEVELOPMENT	0.804754	0.953765	-0.258204	-0.758968	47259	21	c("MYSM1", "EZH2", "SMO", "ROCK1", "KEAP1", "SMAD4", "HES1")	0
GO_FORMATION_OF_PRIMARY_GERM_LAYER	0.00517108	0.0508257	0.469206	1.71794	200	41	c("NR4A3", "COL12A1", "COL4A2", "DUSP1", "COL11A1", "EXOC4", "FOXF1", "CDC73", "SMAD2", "KLF4", "ETS2", "HSBP1")	0
GO_NEGATIVE_REGULATION_OF_MUSCLE_CELL_DIFFERENTIATION	0.684667	0.888195	-0.293491	-0.841381	40000	19	c("EZH2", "CXCL10", "PRDM6")	0
GO_ENERGY_RESERVE_METABOLIC_PROCESS	0.591593	0.823531	-0.297191	-0.909637	35100	25	c("PYGB", "STBD1", "AKT2", "AKT1", "CALM3", "PYGL", "CALM1", "PPP1CC", "IL6ST", "GFPT2", "PPP1R2", "PPP1CA", "GNAS")	0
GO_GLYCOLIPID_BIOSYNTHETIC_PROCESS	0.808908	0.955008	0.263083	0.746411	34270	15	c("ST3GAL1", "ST3GAL5", "PLAUR", "PIGK")	0
GO_EPITHELIAL_CELL_DEVELOPMENT	0.869031	0.986921	-0.204158	-0.77082	55630	68	c("HOXA5", "FZD7", "PODXL", "BASP1", "SMO", "ARID4A", "SIDT2", "ICAM1", "RAPGEF6", "LAMB2", "IFT74", "TJP1", "ROCK1", "RDX")	0
GO_AMIDE_TRANSPORT	0.656173	0.869131	0.284668	0.861576	27282	19	c("SMPD3", "FOLR1", "SMAD2", "ANXA1", "ILDR2", "RAB1A")	0
GO_REGULATION_OF_INTERFERON_GAMMA_PRODUCTION	0.074246	0.283606	0.50301	1.45285	3133	16	c("PRNP", "AXL", "PYCARD", "IL33", "HSPD1", "IL18R1", "C1QBP", "WNT5A", "GAS6")	0
GO_NEGATIVE_REGULATION_OF_LIPID_METABOLIC_PROCESS	0.0745326	0.283643	-0.485085	-1.42587	4376	21	c("DAB2IP", "PIK3IP1", "REST", "PDGFA", "PPP2R5A", "INSIG2", "AKT1", "NFKB1", "STK11")	0
GO_ALPHA_AMINO_ACID_BIOSYNTHETIC_PROCESS	0.696264	0.895181	0.279732	0.834239	29091	18	c("MRI1", "GCH1", "PHGDH", "GOT2", "ATIC", "ASNSD1", "OAT")	0
GO_REGULATION_OF_MONOOXYGENASE_ACTIVITY	0.892964	0.987837	0.212648	0.711097	35981	28	c("GCH1", "CYGB", "NOD1", "HIF1A", "HSP90AA1", "PARK7", "POR")	0
GO_SENSORY_PERCEPTION_OF_MECHANICAL_STIMULUS	0.328043	0.614537	0.306646	1.08219	12980	35	c("COL11A1", "CRYM", "TIMM9", "HEXB", "GPX1", "TIMM8B", "IGF1", "ATP6V0A4", "NDUFB9")	0
GO_ESTABLISHMENT_OF_EPITHELIAL_CELL_POLARITY	0.480134	0.751225	-0.365414	-0.985423	27672	15	c("CLASP1", "PARD3", "CYTH3", "MPP5", "RAP2A", "MYO18A", "FRMD4B")	0
GO_EMBRYONIC_DIGIT_MORPHOGENESIS	0.314828	0.602065	-0.395986	-1.1197	18328	18	c("ECE1", "GNA12", "SFRP2")	0
GO_REGULATION_OF_CANONICAL_WNT_SIGNALING_PATHWAY	0.552208	0.797959	-0.232231	-0.955167	37167	114	c("IGFBP6", "FGF9", "DAB2IP", "TBX18", "SFRP1", "SFRP2", "WWTR1", "IGFBP2", "MCC", "UBR5", "GPC3", "LATS2", "CAV1", "TCF7L2", "SMURF2", "LRRK1", "RNF146", "SOX4", "RSPO1", "MAPK14", "APC", "PSMD9", "COL1A1", "NFKB1", "BAMBI", "TNKS", "NKD1", "DAB2", "CSNK1E", "CDK14", "CHD8", "PSMC3")	0
GO_NEGATIVE_REGULATION_OF_LEUKOCYTE_PROLIFERATION	0.636078	0.854682	-0.322958	-0.87093	36660	15	c("PKN1", "PDE5A", "CASP3", "ITCH")	0
GO_NEGATIVE_REGULATION_OF_GLIOGENESIS	0.365136	0.644602	-0.399541	-1.07745	21044	15	c("ID4", "RNF10", "SIRT2", "ATF5")	0
GO_REGULATION_OF_DEVELOPMENTAL_GROWTH	0.0953921	0.320983	-0.320029	-1.27228	6280	92	c("FGF9", "SEMA6A", "GAMT", "PIK3CA", "SEMA3F", "SFRP1", "SEMA3D", "SFRP2", "CREB1", "MACF1", "LATS2", "HOPX", "WWC2", "BASP1", "SMO", "MEF2C", "GOLGA4", "ANAPC2", "MAP1B")	0
GO_MEMBRANE_DISASSEMBLY	0.868539	0.986921	0.233865	0.707818	36112	19	c("LMNA", "NUP98", "EMD", "SEH1L", "RAE1", "BANF1", "CTDNEP1", "POM121", "NUP62", "CDK1")	0
GO_CELLULAR_RESPONSE_TO_EXTERNAL_STIMULUS	0.384441	0.666299	0.234149	1.02911	12872	103	c("PTGS2", "CDKN1A", "NR4A2", "JUN", "IMPACT", "AXL", "ATF3", "COMT", "TNFRSF1A", "FOLR1", "RRAGA", "HMOX1", "DNAJC15", "XBP1", "FOS", "CTSB", "FADS1", "HDAC4", "ATP1A1", "HDAC7", "SEH1L", "SLC9A1", "HIF1A", "MTPN", "EIF2S1", "UCP2", "MAP1LC3B", "BMP6", "MAP3K2", "HSPA8", "GBA", "GLRX2", "GAS6", "BAG3", "CYBA", "ATF4")	0
GO_POSITIVE_REGULATION_OF_MRNA_PROCESSING	0.248286	0.527004	0.361258	1.16199	10139	24	c("HSPA1A", "CELF4", "CDC73", "SF3B4", "ZFP36", "DAZAP1", "HSPA8", "TOB1", "PABPC1", "CNOT1")	0
GO_FATTY_ACID_BETA_OXIDATION	0.417826	0.695951	0.317754	1.02206	17063	24	c("SCP2", "HADHB", "ETFA", "ACOX1")	0
GO_ACTIN_FILAMENT_BASED_PROCESS	0.0099393	0.0785781	-0.323915	-1.42228	708	183	c("PARVB", "TNNI1", "MOB2", "TNNT2", "LIMCH1", "PRKCZ", "MARCKS", "PPP1R9A", "FNBP1L", "ANTXR1", "ARAP1", "DLC1", "AQP1", "ABI2", "WIPF1", "IQSEC1", "MTSS1", "PDGFA", "SSH1", "ADD1", "MICAL3", "EVL", "MYH9", "SRGAP2", "CXCL1", "PRKCI", "SYNE2", "WASF2", "EPB41L3", "RND3", "SIPA1L1", "LIMA1", "BCR", "RICTOR", "GJC1", "ROCK1", "SHC1", "ARHGEF17", "BAIAP2L1", "CFLAR", "CNN2", "JMY", "RAP2A", "DIAPH1…	0
GO_RESPONSE_TO_FLUID_SHEAR_STRESS	0.34592	0.628474	0.357148	1.08095	14382	19	c("PTGS2", "KLF4", "SMAD7", "XBP1", "F3")	0
GO_TRANSITION_METAL_ION_TRANSPORT	0.000581234	0.0116353	0.543747	1.91896	22	35	c("STEAP4", "FTH1", "ATP6V1A", "ATP6V1H", "COX17", "SLC31A1", "ATP6V0A4", "SLC39A1", "ATP6AP1", "SLC30A1", "CLTC", "ATP6V1G1", "ATP6V1F", "ATP6V0A1", "SLC39A8")	0
GO_POSITIVE_REGULATION_OF_MUSCLE_CELL_DIFFERENTIATION	0.462168	0.733401	-0.310301	-0.997577	27730	31	c("CDON", "BOC", "THRA", "HOPX", "MEF2C", "MAPK14", "TCF3", "MMP14", "NR2C2", "ABL1", "EP300", "MEF2A", "EHD2", "EHD1", "BNIP2", "RBPJ", "ZFHX3", "CTNNA1")	0
GO_REGULATION_OF_ADAPTIVE_IMMUNE_RESPONSE	0.751019	0.923745	-0.269347	-0.799954	44225	22	c("PRKCZ", "PKN1", "ZBTB1", "MEF2C", "TRIM27", "IRF1", "STX7", "PPP3CB")	0
GO_PHOSPHATIDYLINOSITOL_BIOSYNTHETIC_PROCESS	0.187851	0.465557	-0.374767	-1.22167	11314	33	c("FGF9", "FGF18", "INPP5F", "PIK3CA", "PGAP2", "GAB1")	0
GO_RESPONSE_TO_CORTICOSTEROID	0.0383491	0.19061	0.353054	1.41132	1402	62	c("PTGS2", "CCND1", "CTGF", "CDO1", "DUSP1", "CDKN1A", "ANXA3", "BAX", "FECH", "FOSB", "PLA2G4A")	0
GO_PROTEIN_UBIQUITINATION_INVOLVED_IN_UBIQUITIN_DEPENDENT_PROTEIN_CATABOLIC_PROCESS	0.561357	0.806905	-0.253158	-0.942188	35616	63	c("MYLIP", "ANAPC4", "CDC20", "CBL", "UBR5", "SMURF2", "OS9", "ANAPC2", "RNF146", "ANAPC5", "WWP1", "CUL5", "ITCH")	0
GO_CELL_PROJECTION_ASSEMBLY	0.0343253	0.177483	-0.363719	-1.41357	2232	80	c("PARVB", "IFT46", "PCNT", "DZIP1L", "SSX2IP", "FNBP1L", "PCM1", "MTSS1", "PDGFA", "SRGAP2", "WASF2", "BBIP1", "ANO6", "CEP164", "RAPGEF6", "IFT74", "ROCK1", "ATP6V0D1", "CCDC88A", "RDX", "DZIP1", "KLF5", "RAP2A", "STX2", "EMP2", "DYNC2LI1", "LAMA5", "ARL13B", "CYFIP1", "KIF3A", "DBNL", "PMP22", "TMEM107", "MAP4K4", "ABL1")	0
GO_PROTEIN_MATURATION	0.181924	0.462303	0.269988	1.15908	6239	90	c("ATP6AP2", "SEC11C", "BAX", "CYCS", "RPS27L", "AGA", "PCSK5", "HSPE1", "SPCS3", "LGMN", "PYCARD", "ISCU", "SPCS1", "IFI27", "PERP", "NOD1", "CTSZ", "HSPD1", "CALR")	0
GO_PROTEIN_N_LINKED_GLYCOSYLATION	0.441941	0.71643	0.286792	1.00474	17495	34	c("ST3GAL1", "GNPTAB", "MGAT4A", "MAN2A1", "UBE2J1", "ST3GAL5", "STT3A", "OSTC", "RPN2", "B4GALT1", "DAD1")	0
GO_ANAPHASE_PROMOTING_COMPLEX_DEPENDENT_CATABOLIC_PROCESS	0.00876176	0.0724173	0.411881	1.61236	324	56	c("PSMB10", "UBE2C", "PSMC1", "PSME1", "PSMB3", "ANAPC1", "PSMB5", "PSMB2", "CDC26", "PSME2", "PSMC4", "PSMD6", "PSMA6", "BUB3", "PSMB7", "PSMC2", "PSMB1", "PSMB4", "PSMA5", "PSMD8", "UBC", "PSMC6")	0
GO_ESTABLISHMENT_OR_MAINTENANCE_OF_EPITHELIAL_CELL_APICAL_BASAL_POLARITY	0.377195	0.659061	-0.395896	-1.06762	21739	15	c("DLG3", "PRKCI", "CRB2", "RAP2A", "MARK2", "DLG1")	0
GO_VESICLE_ORGANIZATION	0.999345	1	0.138193	0.625125	32042	123	c("SEC13", "SNAP23", "SNX5", "GOSR2", "TRAPPC10", "FOLR1", "ARF1", "TFG", "TSG101", "CTSZ", "TRAPPC1", "VTI1B", "SEC16A", "SNX10", "TRAPPC2L", "SEC24C", "TRAPPC5", "RAB1A", "VAMP3", "SNX6", "CAV2", "CHMP3", "BLOC1S2", "VPS41", "SEC24B", "SAR1B", "ANXA2", "RAB8A", "PICALM", "AGFG1", "CSNK1D", "SEC22B", "TRAPPC3", "TMED10", "PPP6C", "CD2AP", "SEC24D", "TRAPPC4", "GOLPH3", "TRAPPC6B")	0
GO_POSITIVE_REGULATION_OF_BINDING	0.594823	0.825265	-0.258915	-0.91829	36972	49	c("PLK2", "HMBOX1", "CAV1", "TCF7L2", "CEBPG", "ADD1", "MEF2C", "SIRT2", "KAT2B", "HIPK2", "SPPL3", "KRIT1", "BAMBI", "AMFR", "MED25", "HERPUD1", "CALM3", "HES1")	0
GO_REGULATION_OF_HYDROLASE_ACTIVITY	0.300125	0.587521	-0.221934	-1.05896	23852	412	c("WFDC2", "TNNT2", "PLXNB1", "FGF9", "DLG3", "RAPGEF5", "COL4A3", "PRKCZ", "DAB2IP", "MARCKS", "FGF18", "FNBP1L", "AGAP1", "CDC42EP5", "CST9", "DOCK7", "SFRP1", "ARHGAP1", "CCPG1", "SFRP2", "RALBP1", "EZH2", "BIRC5", "ARAP1", "REST", "DLC1", "NPNT", "GAPVD1", "AQP1", "SLIT2", "TBC1D17", "RIN2", "C4B", "SH2D4A", "FURIN", "IQSEC1", "CYTH3", "SNX9", "HERC1", "GPC3", "DNAJC2", "CAV1", "ARHGEF1", "SO…	0
GO_NEGATIVE_REGULATION_OF_ERBB_SIGNALING_PATHWAY	0.941958	0.999175	-0.210694	-0.625756	55469	22	c("DAB2IP", "CBL", "AP2A1", "GRB2", "SPRY2", "AP2B1")	0
GO_POSITIVE_REGULATION_OF_CELLULAR_AMIDE_METABOLIC_PROCESS	0.0718613	0.278227	0.338798	1.33514	2644	58	c("SMPD3", "THBS1", "RPS27L", "IMPACT", "MPV17L2", "TNFRSF1A", "MAPK1", "EIF5A", "ELAVL1", "SERP1", "USP16", "EIF4A3", "KHDRBS1", "CYR61", "RBM3", "C1QBP", "PAIP1", "CDK4", "HNRNPD")	0
GO_EMBRYONIC_SKELETAL_SYSTEM_DEVELOPMENT	0.533147	0.78751	-0.297249	-0.948646	31926	30	c("FGF9", "HOXA5", "NDST1", "MBTD1", "HOXB2", "MEF2C", "TGFBR2", "COL1A1", "ZEB1", "TGFB3", "DLG1", "MMP14")	0
GO_CELLULAR_RESPONSE_TO_BIOTIC_STIMULUS	0.853523	0.983828	-0.212527	-0.768996	53654	54	c("DAB2IP", "TXNIP", "HMGCS2", "CXCL10", "MEF2C", "OGT", "SIRT2", "ICAM1", "MAPK14", "UPF1", "AKT1", "PLSCR4", "ABCA1", "NFKB1", "PPP1R15B")	0
GO_RNA_STABILIZATION	0.98261	1	-0.184383	-0.52859	57407	19	c("HNRNPA0", "MAPK14", "ANGEL2", "CIRBP", "MYD88", "DHX9")	0
GO_REGULATION_OF_CELL_MORPHOGENESIS_INVOLVED_IN_DIFFERENTIATION	0.0001317	0.00404746	-0.415952	-1.74167	8	129	c("PLXNB1", "OGN", "FMOD", "DAB2IP", "KIF13B", "MBP", "CLASP1", "MARCKS", "PPP1R9A", "PHLDB1", "SEMA6A", "FBXW8", "SEMA3F", "SFRP1", "SEMA3D", "SFRP2", "EZH2", "WWTR1", "LINGO1", "SLIT2", "MACF1", "RREB1", "ARHGEF1", "TCF7L2", "SSH1", "GOLGA4", "ANAPC2", "MAP1B", "CRB2", "SIPA1L1", "LIMS1", "TGFBR2", "PLXNB2", "COL1A1", "EFNA1", "GCNT2", "VASN", "RAP2A", "BAMBI", "STK11", "CUL7", "SMAD4", "DAB2",…	0
GO_POSITIVE_REGULATION_OF_REACTIVE_OXYGEN_SPECIES_BIOSYNTHETIC_PROCESS	0.601409	0.829729	0.296307	0.896805	25005	19	c("PTGS2", "KLF4", "HDAC4", "HSP90AA1", "HSP90AB1", "PARK7")	0
GO_ALPHA_AMINO_ACID_METABOLIC_PROCESS	0.0339224	0.176983	0.35508	1.42493	1239	63	c("GCLC", "MRI1", "CDO1", "CRYM", "NIT2", "TDO2", "GCH1", "GCSH", "PHGDH", "CRTAP", "FOLR1", "GGH", "ODC1", "CKB", "DLD", "GOT2", "EIF4A3", "AZIN1", "ALDH7A1", "CTPS", "ATIC")	0
GO_ADULT_BEHAVIOR	0.194729	0.473958	0.384392	1.22217	7964	23	c("NR4A3", "NR4A2", "CSTB")	0
GO_CELLULAR_RESPONSE_TO_ORGANIC_CYCLIC_COMPOUND	0.845881	0.980719	0.18173	0.862002	24840	169	c("PTGS2", "NR4A3", "NR4A1", "NR4A2", "PMEPA1", "STAT1", "NCOA4", "FECH", "SERPINB9", "IMPACT", "FOXF1", "PTGER3", "FOLR1", "EGR1", "ZC3HAV1", "SMAD2", "IGF1", "KLF4", "CCL2", "GSTM2", "H2AFZ", "ANXA1", "CALR", "ID1", "GRIP1", "GNB1", "ATP1A1", "PDE3A", "UBE2L3", "STAT3", "RAN", "RNF4", "SLC9A1", "NR1H2", "HIF1A", "CEBPB")	0
GO_RESPONSE_TO_ENDOPLASMIC_RETICULUM_STRESS	0.044906	0.209369	0.283929	1.2989	1413	132	c("CCND1", "CASP4", "THBS1", "TPP1", "TMEM33", "UBE2J2", "BAX", "JUN", "LMNA", "PSMC1", "ATF3", "SEC61G", "GOSR2", "UBE2J1", "SEC61B", "CCL2", "XBP1", "PTPN1", "ATF6", "PSMC4", "CALR", "MAP3K5", "CASP12", "SERP1", "PSMC2", "ATP2A2", "SSR1", "ERLIN2", "HDGF", "SRPR", "PSMC6", "CEBPB", "PPP2CB", "EIF2S1", "TOR1A", "UFC1", "UBE2K")	0
GO_CELLULAR_RESPONSE_TO_LIGHT_STIMULUS	0.288525	0.581225	0.32531	1.11583	11540	31	c("PTGS2", "CDKN1A", "BAX", "IMPACT", "PPID")	0
GO_NEGATIVE_REGULATION_OF_STEM_CELL_DIFFERENTIATION	0.0999896	0.328086	-0.514514	-1.3875	5762	15	c("DAB2IP", "SFRP1", "SFRP2", "REST")	0
GO_PLATELET_ACTIVATION	0.122972	0.373081	-0.362652	-1.27988	7608	48	c("GNA12", "ITPR3", "PIK3CA", "DGKZ", "COL3A1", "FYN", "MYH9", "CD9", "PRKCD", "PRKCA", "GNAQ", "COL1A1", "AKT1", "FIBP", "SRF", "TLN1", "PIK3R1", "GNA13")	0
GO_CYTOSKELETON_ORGANIZATION	3.94021e-05	0.00199823	-0.363335	-1.68727	2	306	c("PARVB", "MOB2", "TNNT2", "PALM", "TPX2", "PCNT", "LIMCH1", "PRKCZ", "PLK2", "CLASP1", "SSX2IP", "MARCKS", "PPP1R9A", "GCC2", "SEMA6A", "ANTXR1", "DOCK7", "PRC1", "PHIP", "PCM1", "BIRC5", "ARAP1", "SLC16A1", "DLC1", "DYNC1LI2", "NAV1", "AQP1", "ABI2", "WIPF1", "PDZD8", "CEP350", "IQSEC1", "NEK7", "MTSS1", "CAV1", "TACC2", "PDGFA", "SSH1", "NIN", "ADD1", "MICAL3", "SMC3", "EVL", "MYH9", "SRGAP2"…	0
GO_TRANSCRIPTION_COUPLED_NUCLEOTIDE_EXCISION_REPAIR	0.0502853	0.225303	0.378853	1.41441	1920	45	c("POLR2L", "RPA3", "COPS7A", "RBX1", "COPS6", "COPS2", "AQR", "POLR2K", "COPS8", "LIG1", "POLR2B", "UBC", "GPS1", "COPS3", "POLR2H", "COPS5", "PPIE", "UBB", "RFC2", "POLR2D")	0
GO_MATURATION_OF_SSU_RRNA	0.221819	0.505228	0.396872	1.20117	9222	19	c("DCAF13", "RPS19", "MRPS11", "LSM6", "EMG1", "NGDN", "RPSA", "RRS1", "MPHOSPH10", "RPS24", "FCF1", "RPS8")	0
GO_RESPONSE_TO_WOUNDING	0.659145	0.870856	0.194634	0.932342	18927	181	c("TIMP3", "TIMP1", "CTGF", "ANXA8", "SULF2", "BAX", "JUN", "AXL", "CAPZA1", "FOXF1", "GPX1", "NOTCH2", "IFRD1", "SRSF5", "FOLR1", "PRKAR2A", "IGF1", "HMOX1", "MAPK1", "CCL2", "SDC4", "VCL", "CTSB", "PLAUR", "ACTG1", "ANXA1")	0
GO_NON_CANONICAL_WNT_SIGNALING_PATHWAY	0.649866	0.863586	0.219842	0.907149	23040	73	c("PSMB10", "PSMC1", "PSME1", "PSMB3", "PSMB5", "PFN1", "PSMB2", "PSME2", "PSMC4", "PSMD6", "PSMA6", "PSMB7", "PSMC2", "GNB1", "PSMB1", "PSMB4", "PSMA5", "PSMD8", "UBC", "PSMC6", "RYK", "CDC42", "CLTC", "PSMA7", "WNT5A")	0
GO_NEGATIVE_REGULATION_OF_CELL_GROWTH	0.51768	0.780373	-0.268385	-0.96335	32354	52	c("SEMA6A", "SEMA3F", "SFRP1", "SEMA3D", "SFRP2", "SLIT2", "SERTAD2", "DNAJC2", "ING1", "CDKN2AIP")	0
GO_PROTEIN_SECRETION	0.242285	0.525016	0.340754	1.15909	9719	30	c("LTBP2", "PNP", "GNPTAB", "PCSK5", "SMAD2", "S100A13", "ANXA1", "ILDR2", "RAB1A")	0
GO_ASSOCIATIVE_LEARNING	0.406391	0.683959	-0.363418	-1.04185	23742	19	c("MEIS2", "TANC1", "CREB1", "LRRN4")	0
GO_NEGATIVE_REGULATION_OF_CELLULAR_CATABOLIC_PROCESS	0.869947	0.986921	0.196612	0.78595	31826	62	c("TIMP3", "TIMP1", "RRAGA", "WDR6", "SDCBP", "HDAC4", "BUB3", "STAT3", "BCL2L1", "HSP90AB1", "PARK7", "UBQLN1", "ANXA2", "TSPO", "USP19", "TOB1")	0
GO_REGULATION_OF_RESPONSE_TO_EXTRACELLULAR_STIMULUS	0.993018	1	0.152399	0.640202	34703	80	c("ATP6V1A", "EXOC4", "ATP6V1H", "SNX5", "RAB3GAP1", "NOD1", "SCOC", "GAPDH", "HIF1A", "SNX6", "SQSTM1", "MAP1LC3B", "PARK7", "ATP6V1G1", "DCN", "ATP6V0A1", "UBQLN1", "TSPO", "VPS35", "GBA", "FEZ2", "RAB5A", "VDAC1")	0
GO_POSITIVE_REGULATION_OF_FAT_CELL_DIFFERENTIATION	0.592483	0.823808	-0.324261	-0.903566	34366	17	c("SFRP1", "SFRP2", "RARRES2", "METRNL", "CREB1", "MAPK14", "KLF5", "AKT1")	0
GO_NEGATIVE_REGULATION_OF_PROTEIN_POLYMERIZATION	0.836166	0.972555	0.232528	0.747927	34148	24	c("CAPZA1", "TWF1", "PFN1", "MYADM", "MAPRE1")	0
GO_NEGATIVE_REGULATION_OF_REACTIVE_OXYGEN_SPECIES_METABOLIC_PROCESS	0.931015	0.996863	-0.230087	-0.620483	53659	15	c("CAV1", "SIRT2", "PINK1", "CRYAB", "ACP5", "CD34")	0
GO_REGULATION_OF_PROTEIN_DEACETYLATION	0.579898	0.81793	-0.337906	-0.911242	33422	15	c("AKAP8L", "AKAP8", "MAPK8", "EP300", "KDM5A", "CAMK2D", "FRY", "NIPBL", "FNTA")	0
GO_METAL_ION_TRANSPORT	0.0669218	0.268425	0.289146	1.27838	2220	107	c("STEAP4", "CTGF", "FTH1", "KCNB2", "ATP6V1A", "NDUFA9", "ATP6V1H", "COX17", "NIPA2", "TRAPPC10", "SLC31A1", "ATP6V0A4", "MRS2", "SLC39A1", "ATP1B3", "ATP6AP1", "ATP2A2", "ATP1A1", "SLC9A1", "MICU1", "SLC30A1", "NDFIP2", "FKBP1A", "CLTC", "SLC3A2", "COMMD3", "PSEN2", "ATP6V1G1", "ATP6V1F", "ATP6V0A1", "SLC39A8", "PKD1", "PICALM", "SLC4A4", "GAS6", "ANXA5", "STOML2", "VDAC1", "ATOX1", "DDIT3")	0
GO_POSITIVE_REGULATION_OF_FIBROBLAST_PROLIFERATION	0.214459	0.498881	0.399888	1.2103	8916	19	c("CDKN1A", "MIF", "JUN", "IGF1", "NDUFS4", "CDK4", "WNT5A", "ANXA2", "GAS6")	0
GO_POSITIVE_REGULATION_OF_INTRACELLULAR_PROTEIN_TRANSPORT	0.9166	0.993977	-0.188532	-0.76203	60897	102	c("PCNT", "SFRP2", "PCM1", "SAE1", "B3GAT3", "UBR5", "TCF7L2", "SMO", "STOM", "AKT2", "FIS1", "CTDSPL2", "PINK1", "ACTL6A", "SPPL3", "PRKCD", "MAPK14", "DMAP1", "BAMBI", "U2AF2", "RHOU", "SMAD4", "DAB2", "PPP3CB", "TGFB3", "PIK3R1", "HES1", "TPR", "RBCK1", "LEPROT")	0
GO_CHROMOSOME_LOCALIZATION	0.799471	0.953249	-0.250599	-0.77357	47434	26	c("BIRC5", "CENPF", "CDCA8", "TERF1")	0
GO_POSITIVE_REGULATION_OF_NEURON_DIFFERENTIATION	0.00248379	0.031142	-0.408959	-1.63204	163	94	c("ZMYND8", "MOB2", "PLXNB1", "PALM", "DAB2IP", "MARCKS", "PPP1R9A", "FBXW8", "CDON", "GDPD5", "EZH2", "SLIT2", "MACF1", "FYN", "MEF2C", "GOLGA4", "PRKCI", "ANAPC2", "MAP1B", "KAT2B", "PLXNB2", "COBL", "ITSN2", "ZEB1", "STK11", "CUL7", "TCF3", "MARK2", "SRF", "SERPINF1", "NCOA1", "ARHGDIA", "HMG20B", "BMPR2", "KIDINS220", "TIMP2", "TGIF2", "ADAMTS1", "PAFAH1B1", "VAMP7", "TCF12", "APOE", "EP300")	0
GO_EMBRYONIC_SKELETAL_SYSTEM_MORPHOGENESIS	0.454151	0.725028	-0.34608	-1.00424	26580	20	c("HOXA5", "NDST1", "HOXB2", "MEF2C", "TGFBR2", "ZEB1", "TGFB3", "DLG1", "MMP14")	0
GO_ACTIVATION_OF_GTPASE_ACTIVITY	0.0807297	0.296054	-0.500746	-1.41592	4699	18	c("DOCK7", "TAX1BP3", "AKT2", "SIPA1L1", "TBC1D10A", "TBC1D15", "USP6NL", "ARHGEF10", "EVI5", "RABGAP1", "TBC1D2B", "RALGAPA1", "NDEL1")	0
GO_INOSITOL_PHOSPHATE_METABOLIC_PROCESS	0.961598	1	0.201461	0.58188	40589	16	c("SCP2", "IMPA1", "IMPA2", "PTEN", "PLCE1", "IP6K1", "CALM2")	0
GO_REGULATION_OF_RECEPTOR_ACTIVITY	0.75484	0.926402	-0.250914	-0.812624	45383	32	c("KLHL24", "CAV1", "MEF2C", "STOM", "PRKCD", "SHC1", "LYNX1", "SRI", "CALM3", "MED13")	0
GO_HISTONE_METHYLATION	0.0154632	0.106438	-0.506893	-1.61771	925	30	c("KDM6A", "PRMT2", "EZH2", "TET2", "PRDM6", "EHMT1", "ARID4A", "OGT", "RTF1", "ASH1L", "ASH2L", "NSD1")	0
GO_POSITIVE_REGULATION_OF_TRANSPORTER_ACTIVITY	0.577979	0.816964	-0.305713	-0.917845	34157	23	c("STIM1", "GLRX", "AKAP9", "WNK1", "SGK3", "PRKCD", "DNM2", "CALM3")	0
GO_POSITIVE_REGULATION_OF_TRANSCRIPTION_FACTOR_IMPORT_INTO_NUCLEUS	0.200848	0.483719	0.419402	1.23129	8434	17	c("PTGS2", "XBP1", "IL18R1", "SLC9A1")	0
GO_PEPTIDYL_SERINE_MODIFICATION	0.000837878	0.014744	-0.486476	-1.7948	52	60	c("SPOCK2", "PRKCZ", "PKN1", "PLK2", "CSNK1G1", "LATS2", "PRKCI", "AKT2", "CSNK1G2", "PINK1", "VRK3", "TLK2", "TGFBR2", "RICTOR", "HIPK2", "MAST4", "SGK3", "PRKCD", "MAPK14", "PRKCA", "PAK2", "AKT1", "TNKS", "MORC3", "CSNK1E", "MAST2")	0
GO_CELLULAR_RESPONSE_TO_EXTRACELLULAR_STIMULUS	0.526939	0.784833	0.233807	0.96219	18748	72	c("CDKN1A", "NR4A2", "JUN", "IMPACT", "AXL", "ATF3", "COMT", "FOLR1", "RRAGA", "HMOX1", "DNAJC15", "XBP1", "FOS", "FADS1")	0
GO_NEGATIVE_REGULATION_OF_RESPONSE_TO_DNA_DAMAGE_STIMULUS	0.209584	0.494717	-0.409462	-1.21609	12341	22	c("KDM1A", "SFRP2", "PGAP2", "ING2", "UBR5", "CDKN2D", "PTTG1IP", "USP47", "CLU")	0
GO_TRNA_METABOLIC_PROCESS	0.173609	0.450984	0.317397	1.20353	6618	48	c("ZBTB8OS", "FARS2", "QARS", "YRDC", "RPP25", "PPA1", "EXOSC3", "GARS", "RPP21", "DARS", "EXOSC7", "LSM6", "FBL", "DALRD3", "SARS", "TARS", "GTF3C2", "NSUN2", "PSTK", "KARS")	0
GO_POSITIVE_REGULATION_OF_LOCOMOTION	0.535391	0.78751	-0.230448	-0.963983	36533	128	c("DAB2IP", "CLASP1", "SEMA6A", "FGF18", "GPSM3", "SEMA3F", "DOCK7", "SEMA3D", "RARRES2", "IGF1R", "SLIT2", "PODXL", "FURIN", "CXCL10", "RREB1", "KDR", "PDGFA", "DDR2", "SMURF2", "CXCL1", "SYNE2", "AKT2", "FOXP1", "ICAM1", "ANO6", "ENPP2", "CCAR1", "TGFBR2", "MAPK14", "RDX", "PRKCA", "DOCK5", "APC", "CSF1", "COL1A1", "AKT1", "GCNT2", "DIAPH1")	0
GO_REGULATION_OF_DENDRITE_MORPHOGENESIS	0.121769	0.372504	-0.410916	-1.3114	7291	30	c("MARCKS", "PPP1R9A", "FBXW8", "ANAPC2", "SIPA1L1", "EFNA1", "RAP2A", "STK11", "CUL7")	0
GO_MAMMARY_GLAND_EPITHELIUM_DEVELOPMENT	0.607791	0.833619	-0.315935	-0.893342	35384	18	c("HOXA5", "DDR1", "SMO", "AKT2", "KDM5B", "CSF1", "AKT1")	0
GO_NEGATIVE_REGULATION_OF_VIRAL_PROCESS	0.00296625	0.0359575	0.532944	1.81284	118	30	c("SLPI", "BST2", "IFITM3", "STAT1", "IFITM1", "JUN", "ZC3HAV1", "IFITM2", "SRPK2")	0
GO_ERYTHROCYTE_HOMEOSTASIS	0.585181	0.821301	-0.287289	-0.916858	35042	30	c("ACIN1", "THRA", "CEBPG", "ADD1", "ARID4A", "CASP3", "NFE2L1", "HIPK2", "SRF", "RPS14", "TMOD3", "JMJD6")	0
GO_RESPONSE_TO_HEAT	0.00626722	0.0581122	0.484435	1.70964	247	35	c("GCLC", "THBS1", "CDKN1A", "HSPA1B", "HSPA1A", "PLA2G4A", "DNAJA2", "IGF1", "HMOX1", "CCL2")	0
GO_I_KAPPAB_KINASE_NF_KAPPAB_SIGNALING	0.336257	0.619689	-0.372646	-1.09536	19746	21	c("DAB2IP", "ERC1", "AZI2", "ROCK1", "NFKB1", "BIRC2", "TAB2", "RBCK1", "RIPK1")	0
GO_REGULATION_OF_KINASE_ACTIVITY	0.0691911	0.273521	-0.26807	-1.22757	5172	265	c("UCHL1", "TPX2", "LDB1", "PRKCZ", "PKN1", "DAB2IP", "CDKN1C", "MARCKS", "PPP1R9A", "FGF18", "PIK3IP1", "CHORDC1", "NR2F2", "TAOK3", "PIK3CA", "SFRP1", "SFRP2", "SOCS2", "TAF7", "IGF1R", "EZH2", "FZD4", "WWTR1", "FLRT2", "CCNL2", "GAB1", "MAP3K4", "CXCL10", "SNX9", "LATS2", "CAV1", "PDGFA", "DDR2", "AIDA", "PDE5A", "HEXIM1", "PPP2R5A", "DUSP5", "CISH", "KAT2B", "PINK1", "CASP3", "WNK1", "GADD45G…	0
GO_MYELOID_LEUKOCYTE_DIFFERENTIATION	0.146562	0.412483	-0.396134	-1.27352	8793	31	c("CBFA2T3", "KDM1A", "GPC3", "MYH9", "MEF2C", "LRRK1", "FOXP1", "TGFBR2", "MAPK14", "CSF1")	0
GO_SINGLE_ORGANISM_CELL_ADHESION	0.63031	0.852193	-0.221617	-0.921977	42821	123	c("LIMS2", "PODXL2", "KIF13B", "ANTXR1", "ESAM", "FZD4", "FZD7", "NPNT", "COL14A1", "ZBTB1", "DPP4", "FYN", "MYH9", "SRGAP2", "FOXP1", "ICAM1", "KIFC3", "AZI2", "SOX4", "ROCK1", "SHC1", "FERMT2", "VNN1", "EFNA1", "FIBP", "STK11", "SRF", "PEAK1", "CCND3", "IRF1", "PPP3CB", "ZFP36L1", "CDK6", "TLN1", "JMJD6", "LAMA5", "DLG1")	0
GO_POLYOL_METABOLIC_PROCESS	0.999582	1	0.123053	0.403874	40651	26	c("SCP2", "IMPA1", "IMPA2", "GBA", "PTEN", "PLCE1", "COQ2", "IP6K1", "CALM2", "SGPP1", "INPP5A", "TPI1", "PLCD1", "GALK1", "NUDT4", "SYNJ1", "SLC5A3", "SPTLC2", "CALM1", "ISYNA1", "IMPAD1", "INPP5K", "PGP", "MECP2", "CALM3")	0
GO_APICAL_JUNCTION_ASSEMBLY	0.259089	0.542025	-0.407926	-1.16944	15136	19	c("PARD3", "PRKCI", "STRN", "APC", "MPP5", "SRF", "DLG1", "F11R")	0
GO_LYMPHOCYTE_HOMEOSTASIS	0.521532	0.781568	-0.353639	-0.953668	30058	15	c("PKN1", "MEF2C", "CASP3", "AKT1", "PPP3CB", "ABL1", "RC3H1", "CCNB2")	0
GO_NEGATIVE_REGULATION_OF_RNA_SPLICING	0.883168	0.986921	-0.23371	-0.694113	52007	22	c("ACIN1", "AKT2", "SRSF4", "SFSWAP", "U2AF2")	0
GO_CELL_CYCLE_PHASE_TRANSITION	0.428828	0.704065	-0.251836	-1.01352	28411	99	c("TPX2", "PCNT", "PLK2", "CLASP1", "ID4", "FBXL7", "PCM1", "BIRC5", "LATS2", "TERF1", "NINL", "AKAP8L", "PPP2R2A", "CEP164", "AKAP9", "CUL5", "CDKN2D", "MNAT1", "TUBA1A", "RHOU", "DYNC1I2", "CSNK1E", "CDK14", "DNM2", "DYNC1H1", "CDK6", "DCTN2", "AKAP8", "CALM3", "CDKN1B")	0
GO_TISSUE_MORPHOGENESIS	0.0897611	0.312873	-0.28565	-1.23723	6318	165	c("TNNI1", "TNNT2", "DLG3", "FZD3", "HOXA5", "KDM6A", "FZD2", "CDON", "SFRP1", "ID4", "SFRP2", "KDM6B", "DLC1", "NPNT", "SLIT2", "PODXL", "COL3A1", "GPC3", "MTSS1", "DDR1", "CTNNBIP1", "TBX4", "HOXB2", "SMO", "MEF2C", "CRB2", "KDM5B", "FRAS1", "TGFBR2", "HIPK2", "PLXNB2", "SOX4", "MIB1", "ALDH1A2", "FREM2", "CSF1", "MPP5", "SOCS3", "TWSG1", "RAP2A", "COBL", "GRB2", "SMAD4", "SPRY2", "SRF", "PDCD1…	0
GO_ENDOSOME_TO_LYSOSOME_TRANSPORT	0.325541	0.612882	-0.398764	-1.11117	18882	17	c("SNX27", "SNAPIN", "HOOK3", "HMGXB4", "VPS4B", "RAB12", "KIF13A", "GPRASP1", "VAMP7")	0
GO_MRNA_PROCESSING	0.997823	1	-0.150808	-0.683771	73796	240	c("RNASEL", "WDR33", "SKIV2L2", "PNN", "CNOT6L", "DDX46", "SPEN", "ACIN1", "RBM5", "PABPN1", "FAM103A1", "RSRC1", "HTATSF1", "PCF11", "UPF3B", "FIP1L1", "SRSF11", "SREK1", "AKAP8L", "HNRNPA0", "SRSF4", "FRG1", "SREK1IP1", "WBP4", "CCAR1", "DDX41", "USP4", "DDX47", "DCPS", "PSIP1", "RBFOX2", "CDK12", "SFSWAP", "LUC7L", "SON", "PRPF4B", "RBM27", "THOC3", "RBM39", "HNRNPL", "PPP4R2", "HNRNPR", "MNAT…	0
GO_HEME_METABOLIC_PROCESS	0.261851	0.545711	0.402819	1.16346	11052	16	c("FECH", "HMOX1", "TMEM14C", "HMBS", "BLVRB", "TSPO", "BLVRA", "UROD", "FXN", "ATPIF1")	0
GO_CELLULAR_RESPONSE_TO_CARBOHYDRATE_STIMULUS	0.516393	0.780311	-0.308215	-0.960593	30744	27	c("PIK3CA", "RAB11FIP2", "OGT", "ICAM1", "COLEC12", "SOX4", "RAB11B", "NFKB1", "SRF", "SERPINF1", "GATA4", "PPP1R15A", "RAF1")	0
GO_POSITIVE_REGULATION_OF_VASCULATURE_DEVELOPMENT	0.0939028	0.318652	0.362211	1.32619	3649	41	c("PTGS2", "RUNX1", "THBS1", "ANXA3", "EGR1", "HMOX1")	0
GO_MEMBRANE_FUSION	0.881052	0.986921	-0.210055	-0.741332	54515	48	c("STX16", "VAMP5", "SNAPIN", "FIS1", "CD9", "SEC22A", "YKT6", "STX2", "DNM1L", "STX7", "ANXA7", "NSFL1C", "BET1L", "VAMP8", "EEA1", "STX18", "VAMP7", "VCPIP1", "STX3", "GNAI3", "NAPG", "VAMP4", "STX12", "OPA1")	0
GO_ANTIGEN_RECEPTOR_MEDIATED_SIGNALING_PATHWAY	0.139294	0.400653	0.297908	1.21586	4998	69	c("PSMB10", "BAX", "BCAR1", "PSMC1", "PSME1", "PSMB3", "PSMB5", "MAPK1", "PSMB2", "UBE2N", "PSME2", "PSMC4", "PSMD6", "PSMA6", "PSMB7", "PSMC2", "PSMB1", "PSMB4", "PSMA5", "PSMD8", "UBC", "PSMC6")	0
GO_POSITIVE_REGULATION_OF_MITOTIC_CELL_CYCLE	0.629839	0.852193	0.236423	0.907435	23686	51	c("CCND1", "USP2", "UBE2C", "RAB11A", "LSM10", "IGF1", "UBE2E2", "ANXA1", "DUSP3", "RAB1A")	0
GO_LYMPHOCYTE_COSTIMULATION	0.027929	0.154281	-0.559441	-1.58188	1625	18	c("PIK3CA", "DPP4", "CAV1", "FYN", "RICTOR", "PAK2", "EFNB1", "AKT1", "GRB2", "MAP3K8", "PIK3R1", "YES1")	0
GO_COFACTOR_METABOLIC_PROCESS	0.00154766	0.0226644	0.365704	1.6242	50	110	c("ACSL4", "LDHA", "MRI1", "H6PD", "PGK1", "TDO2", "PGAM1", "GCH1", "TKT", "NDUFA9", "FECH", "PNP", "ACOT13", "ISCU", "NUBP1", "TALDO1", "FOLR1", "GGH", "PRDX5", "HMOX1", "PGLS", "NADK", "ALDOA", "TMEM14C", "MDH2", "HSD17B12", "DLD", "MDH1", "GAPDH", "ACOT9", "FAR1", "SUCLA2", "IDH3B", "ATIC", "HMBS", "BLVRB", "NAMPT", "SUCLG1", "ISCA2")	0
GO_REGULATION_OF_EPITHELIAL_CELL_MIGRATION	0.421328	0.697646	0.250815	1.01251	15289	65	c("PTGS2", "THBS1", "ARSB", "ANXA3", "JUN", "CD63", "RAB11A", "BCAR1")	0
GO_CELL_DEATH	0.359637	0.642242	0.195905	1.02462	7642	386	c("GGCT", "GCLC", "CTGF", "CASP4", "THBS1", "CLIC4", "THOC6", "PHLDA3", "TNFRSF12A", "ARF6", "SHB", "CDKN1A", "KRT18", "SOD2", "DRAM2", "STAT1", "BAX", "CYCS", "JUN", "RPS27L", "SERPINB9", "EMP1", "MIEN1", "PTGER3", "HSPE1", "GPX1", "PYCARD", "NOTCH2", "TNFRSF1A", "TMBIM4", "PPID", "KPNA1", "IL33", "RRAGA", "PRDX5", "IGFBP3", "HMOX1", "TIMM50", "DAPK3", "TMEM219", "MAPK1", "KLF4", "IFI27", "EIF5A…	0
GO_CELLULAR_IRON_ION_HOMEOSTASIS	0.143886	0.408268	0.464572	1.31807	6095	15	c("FTH1", "ISCU", "NUBP1", "HMOX1", "HIF1A", "BMP6")	0
GO_MACROMOLECULE_DEACYLATION	0.0618942	0.256808	-0.422074	-1.41141	3760	37	c("RCOR1", "PHF21A", "KDM1A", "REST", "HOPX", "ARID4A", "SAP30L", "SIRT2", "CHD3", "SUDS3", "ELK4")	0
GO_TRANSLATIONAL_INITIATION	0.000371126	0.00833862	0.376367	1.69285	11	119	c("DDX3Y", "RPS27", "EIF2A", "EIF4A1", "EIF3D", "RPS2", "EIF3B", "EIF3I", "MCTS1", "RPS6", "RPS19", "RPL36A", "EIF2S1", "RPLP2", "PAIP1", "EIF1B", "RPL24", "EIF1AX", "RPSA", "RPL41", "PABPC1", "COPS5", "RPL35", "EIF6", "RPL23", "RPS3", "RPLP0", "RPL39", "RPL38", "RPL15", "EIF1", "RPL7A", "RPS24", "PCBP2", "RPS25", "EIF4G2", "RPS8", "RPL30", "RPL6", "RPS18", "RPL17", "RPL13", "RPL22", "EIF1AD", "C…	0
GO_POSITIVE_REGULATION_OF_CELLULAR_PROTEIN_LOCALIZATION	0.907957	0.989591	-0.184695	-0.793173	63319	155	c("PCNT", "SFRP2", "PCM1", "SAE1", "B3GAT3", "UBR5", "TCF7L2", "FYN", "SMO", "PRKCI", "OGT", "STOM", "PPP1R13B", "AKT2", "SIRT2", "FIS1", "CTDSPL2", "PINK1", "ACTL6A", "SPPL3", "SPTBN1", "PRKCD", "MAPK14", "RDX", "NMT1", "AKT1", "DMAP1", "BAMBI", "U2AF2", "STK11", "RHOU", "SMAD4", "DAB2", "TFDP1", "PPP3CB", "TRIM8", "TGFB3", "PIK3R1", "DLG1", "HES1", "TPR", "RBCK1", "LEPROT")	0
GO_PLASMA_MEMBRANE_ORGANIZATION	0.0445114	0.208754	-0.342048	-1.36501	2938	94	c("PALM", "PRKCZ", "GCC2", "FNBP1L", "FCHO2", "MACF1", "SNX9", "MTSS1", "CACNB3", "CAV1", "GOLGA4", "VAMP5", "TSPAN15", "AKT2", "EPB41L3", "BBIP1", "ANO6", "RAPGEF6", "SPTBN1", "PLSCR2", "ROCK1", "RDX", "BSG", "PACS2", "BAIAP2L1", "AHNAK2", "MPP5", "AKT1", "PLSCR4", "RAP2A", "STX2", "PPIL2", "CLU", "EMP2", "KIF13A", "LAMA5", "DLG1")	0
GO_POSITIVE_REGULATION_OF_PROTEIN_CATABOLIC_PROCESS	0.445639	0.719567	0.214399	1.00145	13595	151	c("TRIB1", "GCLC", "PSMB10", "ARIH2", "UBE2C", "PSMC1", "PSME1", "PSMB3", "ANAPC1", "PSMB5", "IL33", "PSMB2", "SMAD7", "XBP1", "CDC26", "PSME2", "SUMO1", "PSMC4", "SUMO2", "PSMD6", "PSMA6", "BUB3", "PSMB7", "PSMC2", "RNF19B", "PSMB1", "PSMB4", "NDUFA13", "SNF8", "TAF1", "RAB1A", "PSMA5", "PSMD8", "UBC", "PSMC6")	0
GO_RESPONSE_TO_TYPE_I_INTERFERON	0.00926214	0.0748518	0.586541	1.74923	386	18	c("BST2", "IFITM3", "STAT1", "IFITM1", "GBP2", "EGR1", "IFITM2", "IFI27", "IFI35")	0
GO_MITOCHONDRIAL_RESPIRATORY_CHAIN_COMPLEX_ASSEMBLY	2.62274e-05	0.00199823	0.600709	2.25228	0	46	c("NDUFS8", "NDUFA9", "NDUFA1", "NDUFC2", "NDUFS6", "UQCRB", "NDUFB3", "NDUFAB1", "NDUFS4", "NDUFB9", "NDUFA12", "NDUFB6", "NDUFA8", "NDUFC1", "NDUFAF3", "NDUFB2", "NDUFA13", "UQCR10", "NDUFB4", "NDUFB8", "NDUFA10", "NDUFA11", "NDUFB7", "NDUFV2", "NDUFV3", "NDUFB10", "NDUFS7", "NDUFS5", "NDUFB5", "NDUFA6")	0
GO_CYTOKINE_MEDIATED_SIGNALING_PATHWAY	0.00458204	0.0475197	0.337626	1.52375	147	121	c("BST2", "IFITM3", "TNFRSF12A", "OSMR", "B2M", "PSMB10", "KRT18", "STAT1", "IFITM1", "PSMC1", "PSME1", "PYCARD", "GBP2", "TNFRSF1A", "PSMB3", "EGR1", "PSMB5", "IFITM2", "IFI27", "CCL2", "PSMB2", "NCAM1", "PSME2", "IFI35", "PSMC4", "PSMD6", "PSMA6", "PSMB7", "PSMC2", "BGN", "PSMB1", "PSMB4", "F3", "STAT3", "PSMA5", "IL18R1", "PSMD8", "UBC", "PSMC6")	0
GO_NEGATIVE_REGULATION_OF_LOCOMOTION	0.158775	0.432519	0.268826	1.17119	5371	98	c("TIMP1", "TRIB1", "BST2", "THBS1", "IFITM3", "CLIC4", "IFITM1", "CD63", "CYGB", "IL33", "IGFBP3", "HMOX1", "IFITM2", "KLF4", "CCL2", "SMAD7", "VCL")	0
GO_REGULATION_OF_CELLULAR_COMPONENT_SIZE	0.0566986	0.243536	-0.312727	-1.30816	3868	128	c("PPP1R9A", "SEMA6A", "CDC42EP5", "SEMA3F", "SEMA3D", "AQP1", "SLIT2", "ABI2", "RAB22A", "WIPF1", "CREB1", "MACF1", "SSH1", "ADD1", "ARHGAP18", "EVL", "GOLGA4", "OGT", "ANAPC2", "MAP1B", "ICAM1", "ANO6", "LIMA1", "HP1BP3", "RB1CC1", "RICTOR", "SPTBN1", "PRKCD", "CLCN3", "RDX", "BAIAP2L1", "AKT1", "JMY", "TRIM27", "GRB2", "TMEM123", "RTN4", "SRF", "DNM2", "SSH2", "CLNS1A", "TMOD3", "SWAP70", "ANX…	0
GO_MITOCHONDRIAL_TRANSPORT	5.73e-05	0.00227325	0.477768	2.01157	1	81	c("SLC25A5", "MTX1", "TIMM9", "BAX", "HSPA1A", "TOMM20", "TIMM17A", "DNAJC19", "TIMM8B", "MTX2", "TIMM50", "ATP5G1", "ATP5C1", "ATP5G2", "ATP5A1", "MRS2", "DYNLL1", "TOMM70A", "ATP5B", "ATP5D", "NDUFA13", "STAT3", "YWHAB", "ATP5L", "SLC9A1", "MICU1", "ATP5E", "HSP90AA1", "BCL2L1", "BLOC1S2", "ATP5J2", "UCP2", "ATP5H", "ATP5J", "TIMM17B", "DYNLL2", "ATP5G3", "TOMM40", "TSPO", "TOMM22", "STOML2", "…	0
GO_SULFUR_COMPOUND_BIOSYNTHETIC_PROCESS	0.160197	0.434223	-0.332649	-1.2242	10147	59	c("PRELP", "GSTA3", "CHPF2", "DSEL", "OGN", "FMOD", "NDST1", "EXTL3", "ST3GAL6", "CSGALNACT2", "HS6ST1", "B3GAT3")	0
GO_PROTEIN_TARGETING	0.0620248	0.256808	0.246641	1.21512	1663	223	c("KCNB2", "LTBP2", "MTX1", "TIMM9", "JUN", "IPO5", "LMNA", "SCARB2", "RPAIN", "GNPTAB", "NUP98", "SEC61G", "TOMM20", "GOSR2", "TIMM17A", "DNAJC19", "KPNA1", "TIMM8B", "SPCS1", "MTX2", "TIMM50", "AP3M1", "MAPK1", "SEC61B", "RPS27", "MYADM", "SDCBP", "SRP72", "VTI1B", "RPS2", "TOMM70A", "NOP58", "GABARAP", "SSR1", "NDUFA13", "SNF8", "STAT3", "YWHAB", "ZFAND6", "RAN", "SRPR", "IPO7", "RPS6", "VPS13…	0
GO_SINGLE_ORGANISM_BIOSYNTHETIC_PROCESS	0.000720565	0.0135541	0.274801	1.44287	14	402	c("PTGS2", "ACSL4", "CHCHD10", "GSTM1", "MRI1", "CDO1", "NME1", "PDCL", "HEXA", "PGK1", "MIF", "MRPL35", "HEXB", "PGAM1", "GSTM5", "NPR1", "GCH1", "MRPS28", "TKT", "NDUFA9", "GSTA4", "FECH", "MRPL38", "ST3GAL1", "PNP", "PTGES3", "PLA2G4A", "EBP", "MRPS34", "UGDH", "SCP2", "RPA3", "ATF3", "MGLL", "NHP2", "PHGDH", "TALDO1", "UBE2L6", "DTYMK", "MRPL22", "MRPS16", "CHCHD1", "MRPL27", "ARF1", "MRPS7",…	0
GO_POSITIVE_REGULATION_OF_VIRAL_GENOME_REPLICATION	0.513151	0.777567	0.320319	0.955279	21440	18	c("PPID", "STAU1", "SRPK2", "RAD23A")	0
GO_GLIAL_CELL_DEVELOPMENT	0.0174351	0.11721	-0.513203	-1.61332	1040	28	c("PARD3", "ID4", "SMO", "AKT2", "SIRT2", "CD9", "LAMB2", "SOX4", "MPP5", "AKT1", "CLU", "CDK6")	0
GO_MITOCHONDRIAL_TRANSLATION	0.000470354	0.0099642	0.457985	1.86047	16	67	c("MRPL35", "MRPS28", "MRPL38", "MRPS34", "MRPL22", "MRPS16", "CHCHD1", "MRPL27", "MRPS7", "MRPL2", "MRPL50", "MRPL46", "MRPS14", "MRPL11", "MRPL41", "AURKAIP1", "MRPL15", "MRPL28", "MRPS24", "MRPS15", "MRPL52", "MRPS21", "MRPS11", "MRPS36", "MRPL3", "MRPL14", "MRPL13", "MRPL18", "MRPL30", "MRPL17")	0
GO_STRIATED_MUSCLE_CELL_DIFFERENTIATION	0.398928	0.678195	-0.288622	-1.03599	24932	52	c("UCHL1", "CDON", "TANC1", "KDM6B", "CAPN2", "SMO", "MYH9", "MEF2C", "MAPK14", "CFLAR", "AKT1", "SRF", "GATA4", "IGFBP5", "TMOD3")	0
GO_REGULATION_OF_SYSTEMIC_ARTERIAL_BLOOD_PRESSURE	0.491483	0.759949	0.335223	0.968226	20745	16	c("ATP6AP2", "SOD2", "PCSK5", "CTSZ")	0
GO_REGULATION_OF_SMOOTH_MUSCLE_CONTRACTION	0.14483	0.40935	0.463984	1.3164	6135	15	c("PTGS2", "KCNB2", "PTGER3", "DAPK3", "DOCK4")	0
GO_SECOND_MESSENGER_MEDIATED_SIGNALING	0.833594	0.970081	-0.233811	-0.757233	50118	32	c("PPP1R9A", "ITPR3", "KDR", "FIS1", "DDAH2")	0
GO_CELL_CELL_SIGNALING	0.0713185	0.277931	-0.308086	-1.28485	4857	125	c("FGF9", "FGFBP1", "DLG3", "HOXA5", "MBP", "FZD2", "CHST4", "PPP1R9A", "FGF18", "SFRP1", "SFRP2", "FZD4", "LTBP4", "CHRM2", "SYN2", "KIF1B", "CXCL10", "CACNB3", "UNC13C", "PDGFA", "RAB11FIP2", "SMO", "MEF2C", "SNAPIN", "ASH1L", "AKAP9", "PTPRF", "TJP1", "GJC1", "GNAQ", "BMP3", "EFNB1", "CDK16", "AKT1", "EFNA1", "RAB11B", "STX2", "GRB2", "RTN3", "ZYX")	0
GO_LUNG_MORPHOGENESIS	0.486633	0.757902	0.326243	0.972946	20332	18	c("FOXF1", "PLOD3", "MAPK1", "CTSZ", "ID1")	0
GO_VASCULAR_ENDOTHELIAL_GROWTH_FACTOR_RECEPTOR_SIGNALING_PATHWAY	0.916888	0.993977	-0.205587	-0.694736	55887	39	c("DAB2IP", "PIK3CA", "KDR", "FYN", "WASF2", "ROCK1", "MAPK14", "PAK2")	0
GO_POSITIVE_REGULATION_OF_MAPK_CASCADE	0.251472	0.532839	-0.267249	-1.11346	17127	124	c("FGF9", "PRKCZ", "PKN1", "DAB2IP", "C1QTNF1", "FGF18", "TAOK3", "CDON", "EZH2", "FZD4", "FZD7", "NPNT", "GAB1", "MAP3K4", "KDR", "PDGFA", "PDE5A", "DUSP5", "ICAM1", "GADD45G", "MAP3K1", "HIPK2", "MDFIC", "MAPK14", "SHC1", "PRKCA", "DSTYK")	0
GO_MULTICELLULAR_ORGANISMAL_MACROMOLECULE_METABOLIC_PROCESS	0.163343	0.441107	0.382155	1.25428	6642	26	c("COL12A1", "COL4A2", "COL11A1", "COL4A1", "COL5A2", "CTSD", "CTSB", "ID1", "SERPINH1", "PEPD", "HIF1A")	0
GO_CARBOHYDRATE_DERIVATIVE_CATABOLIC_PROCESS	0.106961	0.340239	0.339786	1.28843	4077	48	c("RENBP", "HEXA", "ARSB", "ADAMTS9", "HEXB", "GLB1", "PNP", "ITPA", "SDC4", "NAGA", "AGRN", "GNS", "BGN", "PDE3A", "IDS", "SLC9A1", "DCN", "GM2A", "MGEA5", "NAGLU", "HINT1", "GBA", "GALNS")	0
GO_REGULATION_OF_MUSCLE_CONTRACTION	0.22603	0.510027	0.320805	1.16009	8825	39	c("PTGS2", "CTGF", "KCNB2", "PTGER3", "DAPK3", "SMAD7", "GSTM2", "SUMO1", "HDAC4", "DOCK4", "ATP2A2", "ATP1A1")	0
GO_REGULATION_OF_EXOCYTOSIS	0.0225381	0.136986	0.413637	1.53033	868	43	c("SMPD3", "STXBP6", "FOXF1", "ARF1", "HMOX1", "RAB3GAP1", "TSG101", "SDC4", "ATP6AP1", "SDCBP", "ANXA1", "ATP2A2", "SNF8", "VAMP3", "B4GALT1", "SNX6", "BRAF", "CHMP3")	0
GO_ANION_TRANSMEMBRANE_TRANSPORT	0.168991	0.446955	-0.381229	-1.24274	10178	33	c("FXYD3", "EMB", "SLC16A1", "ABCC5", "ANO1", "ANO6", "SLC38A2", "SLC4A8", "CLCN3", "CLCC1", "ABCA1", "SLC4A2", "FXYD1", "SLC1A5")	0
GO_PROTEIN_MODIFICATION_BY_SMALL_PROTEIN_CONJUGATION_OR_REMOVAL	0.993841	1	-0.157825	-0.744845	77613	363	c("UCHL1", "FBXW8", "MYLIP", "RNF167", "KLHL24", "CNOT4", "FBXL7", "ANAPC4", "MYSM1", "SOCS2", "SAE1", "TRAF5", "BIRC5", "SMC5", "WWTR1", "USP15", "SENP6", "CDCA8", "RNF10", "FBXL5", "CDC20", "SPOP", "ASXL1", "UBE3A", "RNF13", "CBL", "UBR5", "HERC1", "FBXO11", "UBE4A", "SMURF2", "SMC3", "OS9", "ANAPC2", "UHRF2", "CISH", "UBE2H", "FBXL3", "LMO7", "RNF20", "MDM4", "PINK1", "RNF146", "PJA2", "USP4",…	0
GO_REGULATION_OF_BODY_FLUID_LEVELS	0.518222	0.780373	-0.229511	-0.972477	35762	140	c("C1QTNF1", "RCOR1", "GNA12", "ITPR3", "PIK3CA", "PHF21A", "KDM1A", "DGKZ", "FAM46A", "AQP1", "COL3A1", "CREB1", "USF1", "CAV1", "FYN", "DDR1", "PDGFA", "RAB11FIP2", "GATA5", "MYH9", "CD9", "ANO6", "WNK1", "PRKCD", "PRKCA", "GNAQ", "TSPAN8", "COL1A1", "AKT1", "FIBP", "STX2", "USF2", "JMJD1C", "SRF", "NCOA1", "IRF1", "GATA4", "EMP2", "ENPP4", "TLN1", "PIK3R1", "ANXA7", "HMG20B", "APRT", "PAM", "G…	0
GO_REGULATION_OF_HORMONE_LEVELS	0.408311	0.685334	-0.250675	-1.02414	27344	109	c("ECE1", "BACE2", "GLUL", "MARCKS", "C1QTNF1", "ITPR3", "PFKL", "SFRP1", "KDM1A", "FZD4", "LTBP4", "SLC16A1", "REST", "CREB1", "FURIN", "PIM3", "TCF7L2", "RAB11FIP2", "SRD5A3", "ANO1", "SIDT2", "KDM5B")	0
GO_REGULATION_OF_DEFENSE_RESPONSE	0.00231367	0.0301193	0.292629	1.45177	60	235	c("PTGS2", "CD55", "LMCD1", "CASP4", "OSMR", "B2M", "PSMB10", "HSPA1B", "MYLK", "STAT1", "SERPINB9", "ATP6V1H", "HSPA1A", "PLA2G4A", "PSMC1", "PSME1", "FOXF1", "PTGER3", "LGMN", "WFDC1", "GPX1", "PYCARD", "CUEDC2", "MGLL", "TNFRSF1A", "PSMB3", "PSMB5", "ZC3HAV1", "IL33", "COX8A", "ARF1", "KLF4", "CCL2", "PSMB2", "HTRA1", "NOD1", "UBE2N", "PTPN1", "CTSB", "PSME2", "SUMO1", "HSPD1", "ANXA1", "PSMC4…	0
GO_NEGATIVE_REGULATION_OF_LIPID_BIOSYNTHETIC_PROCESS	0.535013	0.78751	-0.349903	-0.943595	30835	15	c("REST", "PDGFA", "INSIG2", "NFKB1", "STK11")	0
GO_VESICLE_TARGETING	0.0999265	0.328086	0.345424	1.30217	3808	47	c("SEC13", "SNAP23", "GOSR2", "TRAPPC10", "FOLR1", "TFG", "CTSZ", "TRAPPC1", "SEC16A", "TRAPPC2L", "SEC24C", "TRAPPC5", "RAB1A", "SEC24B", "SAR1B", "CSNK1D", "SEC22B", "TRAPPC3", "TMED10", "PPP6C", "SEC24D", "TRAPPC4", "TRAPPC6B")	0
GO_REGULATION_OF_PROTEIN_EXPORT_FROM_NUCLEUS	0.822808	0.964	-0.263963	-0.735542	47726	17	c("TCF7L2", "PTPN14", "CTDSPL2", "SOX4")	0
GO_POSITIVE_REGULATION_OF_DNA_METABOLIC_PROCESS	0.884982	0.986921	0.193354	0.778599	32269	64	c("ANXA3", "BAX", "JUN", "PFN1", "IGF1", "MAPK1", "KLF4", "UBE2N", "EXOSC3", "CALR", "CCT7", "TNFAIP1")	0
GO_ESTABLISHMENT_OF_PROTEIN_LOCALIZATION_TO_ENDOPLASMIC_RETICULUM	0.00594752	0.0559375	0.363065	1.55867	203	90	c("SEC61G", "SPCS1", "RAB3GAP1", "RPS27", "SRP72", "RPS2", "SRPR", "RPS6", "RPS19", "RPL36A", "RPLP2", "RPL24", "SRP19", "RPSA", "RPL41", "SRP9", "RPL35", "RPL23", "RPS3", "RPLP0", "SRP68", "RPL39", "RPL38", "RPL15", "RPL7A", "RPS24", "RPS25", "RPS8", "RPL30", "RPL6", "RPS18", "RPL17", "RPL13", "SSR3", "RPL22", "RPL37", "RPL14", "RPL5", "RPL4", "RPLP1", "RPL18", "RPS16", "RPL8", "RPL19", "RPL31",…	0
GO_NEGATIVE_REGULATION_OF_ENDOCYTOSIS	0.334482	0.617462	0.385996	1.09513	14170	15	c("ARF6", "LGALS3", "SDCBP", "NR1H2", "ANXA2", "PICALM", "SNX3", "PTEN")	0
GO_THYMUS_DEVELOPMENT	0.938971	0.999175	-0.222827	-0.611236	54264	16	c("ZBTB1", "SRF", "HES1", "RAF1", "ABL1", "CCNB2", "MAPK3", "LMO4")	0
GO_HOMEOSTATIC_PROCESS	0.0241323	0.141932	0.23776	1.23356	533	354	c("STEAP4", "NR4A3", "CD55", "GCLC", "CALCB", "CTGF", "FTH1", "CLIC4", "NME1", "B2M", "PRNP", "GSR", "ATP6V1A", "SOD2", "TPP1", "DRAM2", "HEXB", "STAT1", "PRDX1", "BAX", "GRINA", "ATP6V1H", "AXL", "RAB11A", "PTGES3", "HSPA1A", "PLA2G4A", "PTGER3", "RPA3", "GPX1", "ISCU", "LAMTOR1", "TMEM64", "NUBP1", "LAMP2", "GLRX3", "NHP2", "SLC31A1", "PRKAR2A", "ETFA", "PRDX5", "STAU1", "ARF1", "HMOX1", "TXNL1…	0
GO_POSITIVE_REGULATION_OF_CYTOPLASMIC_TRANSPORT	0.604946	0.832119	0.211037	0.938593	19912	111	c("PTGS2", "SULF2", "UBE2J2", "BAX", "IPO5", "ARIH2", "KPNA1", "ARF1", "IGF1", "GSTM2", "XBP1", "EMD", "PSMB7", "UBE2L3", "TGFBR1", "IL18R1", "PSMD8", "SLC9A1", "UBE2D3", "KHDRBS1", "UBL5", "HSP90AA1", "PPM1A", "MSN", "TOR1A", "HSP90AB1", "BMP6")	0
GO_MORPHOGENESIS_OF_AN_EPITHELIUM	0.0318138	0.170141	-0.32788	-1.36896	2168	126	c("DLG3", "FZD3", "HOXA5", "KDM6A", "FZD2", "SFRP1", "ID4", "SFRP2", "DLC1", "NPNT", "SLIT2", "PODXL", "GPC3", "MTSS1", "DDR1", "CTNNBIP1", "TBX4", "HOXB2", "SMO", "MEF2C", "KDM5B", "FRAS1", "TGFBR2", "PLXNB2", "SOX4", "MIB1", "ALDH1A2", "FREM2", "CSF1", "MPP5", "SOCS3", "RAP2A", "COBL", "GRB2", "SMAD4", "SPRY2", "SRF", "PDCD10", "GATA4", "IGFBP5", "LAMA5", "DLG1", "GNA13", "HES1", "ARL13B", "MMP…	0
GO_OSTEOBLAST_DIFFERENTIATION	0.347667	0.630074	0.26966	1.05562	12895	56	c("TMEM119", "DDX21", "HSPE1", "TMEM64", "HNRNPC", "IGFBP3", "SND1", "ERH", "HDAC4", "PSMC2", "TPM4", "JUND", "ATP5B", "SNRNP200", "CYR61", "CLTC", "GTPBP4", "BMP6", "FBL", "DNAJC13", "SMAD1")	0
GO_REGULATION_OF_STRIATED_MUSCLE_CELL_DIFFERENTIATION	0.317277	0.605501	-0.361625	-1.10685	18824	25	c("EZH2", "CXCL10", "THRA", "HOPX", "MEF2C", "MAPK14", "CFLAR", "HDAC5", "MMP14", "AKAP13", "EP300")	0
GO_DEFENSE_RESPONSE_TO_VIRUS	0.0709793	0.277718	0.396794	1.39012	2809	34	c("BST2", "IFITM3", "STAT1", "IFITM1", "PYCARD", "ZC3HAV1", "IL33", "IFITM2", "POLR3K")	0
GO_CELLULAR_PIGMENTATION	0.387598	0.667181	0.350816	1.04623	16194	18	c("SHROOM3", "CD63", "RAB11A", "RAB1A", "BLOC1S2")	0
GO_VACUOLAR_TRANSPORT	0.975259	1	-0.169622	-0.703637	66026	121	c("ARL4C", "GCC2", "RHOBTB3", "ERC1", "TBC1D17", "STX16", "RAB5B", "SNX9", "SNX27", "USE1", "SNAPIN", "HOOK3", "KIF16B", "HMGXB4", "VPS4B", "RAB7B", "YKT6", "TBC1D10A", "ABCA1", "RAB11B", "RAB12", "TINAGL1", "TRIM27", "AP2A1", "GBF1", "CHMP1A", "VPS54", "EMP2", "KIF13A", "AP3D1", "GPRASP1", "VPS37A", "BET1L", "CHMP6", "EEA1", "AP1M1", "USP6NL")	0
GO_NEGATIVE_REGULATION_OF_CELL_CELL_ADHESION	0.892586	0.987837	-0.217532	-0.709116	53763	33	c("PAG1", "C1QTNF1", "PODXL", "PDE5A", "CASP3", "ITCH", "PRKCD", "RDX", "IRF1", "SWAP70", "PTK2", "DLG1")	0
GO_ORGANIC_HYDROXY_COMPOUND_METABOLIC_PROCESS	0.192734	0.472726	0.258611	1.14013	6434	105	c("ALDH1A1", "SMPD3", "LDHA", "CRYM", "NR4A2", "NPR1", "GCH1", "PLA2G4A", "EBP", "SCP2", "LGMN", "COMT", "IGF1", "DBI", "IMPA1", "SMPD1", "PLA2G12A", "EBPL", "ADH5", "LPCAT3", "CYB5R3", "ERLIN2", "HIF1A", "ALDH7A1", "MTPN")	0
GO_REGULATION_OF_LIGASE_ACTIVITY	0.00631192	0.0581122	0.381682	1.58895	222	76	c("DUSP1", "PSMB10", "UBE2C", "PSMC1", "PSME1", "PSMB3", "ANAPC1", "PSMB5", "PSMB2", "SMAD7", "UBE2N", "CDC26", "PSME2", "PSMC4", "PSMD6", "PSMA6", "BUB3", "PSMB7", "PSMC2", "PSMB1", "PSMB4", "UBE2L3", "RAB1A", "PSMA5", "PSMD8", "UBC", "PSMC6", "PARK7", "DCUN1D5", "PSMA7", "PSME4", "UBE2E1", "DYNC1LI1", "PSMD2", "GCLM", "CDC23", "PSMA3", "UBB", "PSMA2", "PTEN", "LCMT1", "PSMC5", "ANAPC11")	0
GO_REGULATION_OF_OXIDOREDUCTASE_ACTIVITY	0.88966	0.987405	0.208179	0.724638	35379	33	c("GCH1", "CYGB", "PRDX5", "NOD1", "HIF1A", "HSP90AA1", "PARK7", "POR")	0
GO_TELOMERE_ORGANIZATION	0.700239	0.895717	0.257294	0.84447	28477	26	c("PTGES3", "HSPA1A", "RPA3", "NHP2", "GAR1", "NOP10")	0
GO_IMMUNE_SYSTEM_DEVELOPMENT	0.212611	0.496168	-0.261207	-1.12947	14943	163	c("PKN1", "CDKN1C", "CBFA2T3", "SFRP1", "KDM1A", "SFRP2", "REST", "FZD7", "MFAP5", "CITED2", "CMTM7", "ZBTB1", "TET2", "ACIN1", "GPC3", "THRA", "KDR", "CEBPG", "ADD1", "MYH9", "ARID4A", "MEF2C", "LRRK1", "WASF2", "MEIS1", "FOXP1", "CASP3", "ASH2L", "MSH2", "AZI2", "NFE2L1", "TGFBR2", "HIPK2", "TOP2A", "SOX4", "MAPK14", "AGPAT5", "CSF1", "CD248", "TWSG1", "STK11", "FNIP1", "TCF3", "SRF", "IRF1", "…	0
GO_ALPHA_AMINO_ACID_CATABOLIC_PROCESS	0.3221	0.60933	0.353571	1.09884	13294	21	c("CDO1", "CRYM", "TDO2", "GCSH", "DLD", "GOT2", "ALDH7A1")	0
GO_FC_GAMMA_RECEPTOR_SIGNALING_PATHWAY	0.88054	0.986921	-0.217256	-0.726499	53505	37	c("PIK3CA", "WIPF1", "FYN", "WASF2", "PRKCD", "GRB2", "PIK3R1", "PTK2", "CYFIP1", "YES1", "ABL1")	0
GO_RRNA_METABOLIC_PROCESS	0.0710205	0.277718	0.267243	1.24084	2187	145	c("DDX21", "DCAF13", "RPS27L", "NHP2", "RPP25", "RIOK3", "GAR1", "RPS27", "NOP10", "EXOSC3", "RPP21", "MPHOSPH6", "LTV1", "RPS2", "NOP58", "EXOSC7", "EXOSC5", "PIN4", "RPS6", "EIF4A3", "RPS19", "MRPS11", "RPL36A", "RPLP2", "LSM6", "FBL", "RIOK1", "EMG1", "RPL24", "NGDN", "THUMPD1", "CSNK1D", "RPSA", "PELP1", "RPL41", "RPL35", "EIF6", "RPL23", "IMP3", "RPS3", "RPLP0", "NOLC1", "RRS1", "RPL39", "ER…	0
GO_NEUROTRANSMITTER_TRANSPORT	0.702365	0.895717	-0.292995	-0.828478	40890	18	c("GLUL", "SYN2", "SNAPIN")	0
GO_PH_REDUCTION	0.0912085	0.3149	0.488795	1.41179	3849	16	c("CLIC4", "ATP6V1A", "ATP6V1H", "ATP6V0A4", "ATP6AP1", "ATP6V1G1", "ATP6V1F", "ATP6V0A1", "PPT1", "ATP6V0B", "ATP6V1E1", "ATP6V1D", "ATP6V1B2")	0
GO_MONOSACCHARIDE_CATABOLIC_PROCESS	0.0682574	0.271784	0.488658	1.45731	2851	18	c("ALDH1A1", "PGK1", "PGAM1", "GLB1", "NUDT5", "ALDOA", "GAPDH")	0
GO_POSITIVE_REGULATION_OF_MRNA_METABOLIC_PROCESS	0.300887	0.588294	0.325514	1.10726	12070	30	c("HSPA1A", "CELF4", "CDC73", "ZC3HAV1", "SF3B4", "ZFP36")	0
GO_HORMONE_TRANSPORT	0.232826	0.516586	0.406442	1.19325	9777	17	c("SMPD3", "CRYM", "SNAP23", "SMAD2", "ANXA1", "ILDR2", "RAB1A")	0
GO_PROTEIN_CATABOLIC_PROCESS	0.99773	1	-0.151059	-0.695427	75158	279	c("UCHL1", "BACE2", "DAB2IP", "MYLIP", "FBXL7", "ANAPC4", "WWTR1", "USP15", "FBXL5", "CAPN2", "CDC20", "SPOP", "UBE3A", "CBL", "UBR5", "CTSF", "FBXO11", "USE1", "UBE4A", "SMURF2", "OS9", "ANAPC2", "UHRF2", "SIRT2", "UBE2H", "FBXL3", "RNF20", "PINK1", "RNF146", "USP4", "ANAPC5", "WWP1", "RNF216", "CUL5", "UBR2", "RNF103", "ITCH", "ERLEC1", "UBXN4", "TRIM24", "VPS4B", "APC", "PSMD9", "NGLY1", "USP2…	0
GO_INORGANIC_ANION_TRANSPORT	0.464736	0.735386	-0.363512	-0.997151	26857	16	c("FXYD3", "ANO1", "ANO6", "CLCN3", "CLCC1", "SLC4A2", "FXYD1", "CLNS1A")	0
GO_PROTEIN_IMPORT	0.0932881	0.318054	0.315665	1.27906	3382	66	c("TIMM9", "JUN", "IPO5", "LMNA", "RPAIN", "NUP98", "TOMM20", "LAMP2", "TIMM17A", "KPNA1", "TIMM50", "MAPK1", "SEC61B", "NOP58", "NDUFA13", "STAT3", "RAN", "IPO7", "HSP90AA1", "PEX13", "TIMM17B", "PPP1R10", "RANBP1", "TOMM40", "RAE1", "TOB1", "CEP57", "TOMM22")	0
GO_REGULATION_OF_INTRACELLULAR_STEROID_HORMONE_RECEPTOR_SIGNALING_PATHWAY	0.702942	0.895717	-0.264613	-0.844489	42094	30	c("PRMT2", "SFRP1", "FOXP1", "STRN3", "PPP5C", "DAB2", "CLOCK")	0
GO_REGENERATION	0.00425463	0.0446327	0.430388	1.69028	156	57	c("TIMP3", "NR4A3", "CCND1", "NNMT", "CDKN1A", "SULF2", "ANXA3", "JUN", "GPX1", "NOTCH2", "IFRD1", "SRSF5", "FOLR1", "IGF1", "CCL2", "EIF4A1", "ANXA1")	0
GO_EXTRINSIC_APOPTOTIC_SIGNALING_PATHWAY	0.306038	0.593122	0.306925	1.09655	12007	37	c("TNFRSF12A", "KRT18", "BAX", "TNFRSF1A", "IL33", "APPL1", "GABARAP", "NDUFA13", "BCL2L1", "BLOC1S2", "TRADD", "MCL1", "BAG3", "PDPK1")	0
GO_CELL_MATRIX_ADHESION	0.244984	0.527004	-0.330666	-1.15267	15139	45	c("FBLN5", "SNED1", "NID2", "DLC1", "NPNT", "COL3A1", "DDR1", "BCAM", "FERMT2", "NID1", "ZYX", "SRF", "EMP2", "LAMA5", "TRPM7", "CD34")	0
GO_REGULATION_OF_TRANSFERASE_ACTIVITY	0.591601	0.823531	-0.203198	-0.956378	46006	352	c("UCHL1", "TPX2", "LDB1", "PRKCZ", "PKN1", "DAB2IP", "CDKN1C", "MARCKS", "PPP1R9A", "FGF18", "PIK3IP1", "CHORDC1", "NR2F2", "TAOK3", "PIK3CA", "SFRP1", "ANAPC4", "SFRP2", "SOCS2", "TAF7", "IGF1R", "EZH2", "FZD4", "WWTR1", "HMBOX1", "CDC20", "FLRT2", "CCNL2", "GAB1", "MAP3K4", "CXCL10", "SNX9", "LATS2", "NEK7", "CAV1", "PDGFA", "TERF1", "DDR2", "AIDA", "PDE5A", "HEXIM1", "PPP2R5A", "DUSP5", "ANAP…	0
GO_TISSUE_HOMEOSTASIS	0.0740371	0.283419	0.37889	1.37013	2890	39	c("CTGF", "B2M", "TPP1", "DRAM2", "PRDX1", "BAX", "PLA2G4A", "PRDX5")	0
GO_ADAPTIVE_IMMUNE_RESPONSE_BASED_ON_SOMATIC_RECOMBINATION_OF_IMMUNE_RECEPTORS_BUILT_FROM_IMMUNOGLOBULIN_SUPERFAMILY_DOMAINS	0.813538	0.956433	0.233268	0.772699	32918	27	c("CD55", "IL18BP", "EXOSC3", "HSPD1", "IL18R1", "C1QBP", "RELB")	0
GO_CELL_CYCLE_ARREST	0.760628	0.928078	0.212043	0.850926	27803	63	c("THBS1", "DUSP1", "PRNP", "CDKN1A", "NOTCH2", "LAMTOR1", "RRAGA", "TSG101", "WDR6", "CALR", "GAS1", "RASSF1", "TGFBR1")	0
GO_MODIFICATION_OF_MORPHOLOGY_OR_PHYSIOLOGY_OF_OTHER_ORGANISM	0.823067	0.964	0.220096	0.78168	32427	36	c("JUN", "SERPINB9", "ZC3HAV1", "KPNA1", "RRAGA")	0
GO_RIBOSOME_ASSEMBLY	0.0610271	0.255291	0.403901	1.41502	2415	34	c("RPS27L", "MPV17L2", "MRPS7", "RPS27", "EIF2A", "MRPL11", "NIP7", "BRIX1", "RSL24D1", "RPS19", "MRPS11", "C1QBP", "RPL24", "RPSA", "EIF6")	0
GO_NEGATIVE_REGULATION_OF_ACTIN_FILAMENT_DEPOLYMERIZATION	0.574872	0.815586	-0.333723	-0.915436	33222	16	c("ADD1", "LIMA1", "SPTBN1", "RDX", "TMOD3", "SWAP70", "PLEKHH2")	0
GO_REGULATION_OF_CELL_JUNCTION_ASSEMBLY	0.205393	0.488495	-0.374365	-1.20353	12323	31	c("LDB1", "CLASP1", "SFRP1", "DLC1", "MACF1", "CAV1", "KDR", "LIMS1", "ROCK1")	0
GO_ARTERY_DEVELOPMENT	0.641683	0.858463	0.262369	0.884767	25803	29	c("HPGD", "MYLK", "FOXF1", "FOLR1", "SMAD7", "LTBP1", "TGFBR1")	0
GO_NEGATIVE_REGULATION_OF_TYPE_I_INTERFERON_PRODUCTION	0.319642	0.607542	0.376576	1.10557	13423	17	c("PYCARD", "UBE2L6", "OTUD5", "UBC", "RELB", "CYLD", "NMI", "UBB", "PCBP2", "PIN1", "PPM1B")	0
GO_POSTREPLICATION_REPAIR	0.787746	0.944001	0.250257	0.777757	32514	21	c("RPA3", "UBE2L6", "UBE2F", "UBE2N", "UBE2A", "UBC")	0
GO_SKELETAL_SYSTEM_DEVELOPMENT	0.446173	0.719567	-0.238523	-1.00536	30635	135	c("PRELP", "BMPR1B", "PLXNB1", "FGF9", "HOXA5", "CDKN1C", "FGF18", "NDST1", "MBTD1", "SFRP1", "SFRP2", "COL27A1", "COL3A1", "ASXL1", "THRA", "TBX4", "HOXB2", "MEF2C", "ANKRD11", "LRRK1", "PKDCC", "WASF2", "MEIS1", "FOXP1", "ANO6")	0
GO_ORGANOPHOSPHATE_METABOLIC_PROCESS	4.13736e-05	0.00199823	0.328015	1.66988	0	295	c("ALDH1A1", "SMPD3", "CHCHD10", "LDHA", "NME1", "H6PD", "NDUFS8", "HSPA1B", "ATP6V1A", "PGK1", "HEXB", "PGAM1", "NPR1", "GCH1", "CYCS", "TKT", "NDUFA9", "PNP", "NUDT5", "HSPA1A", "PLA2G4A", "NDUFA1", "SCP2", "GPX1", "NDUFC2", "NDUFS6", "HADHB", "COX7B", "TALDO1", "DTYMK", "ITPA", "COX8A", "UQCRB", "PRDX5", "ARF1", "NDUFB3", "NDUFAB1", "NDUFA4", "UQCRQ", "PGLS", "ATP5G1", "ATP5C1", "NDUFS4", "COX…	0
GO_REGULATION_OF_HEART_CONTRACTION	0.193202	0.472726	-0.328452	-1.19251	12157	55	c("TNNT2", "FXYD3", "ITPR3", "CHRM2", "STIM1", "THRA", "HOPX", "CACNB3", "CAV1", "PDE5A", "AKAP9", "ATP2B1", "FXYD6", "GJC1")	0
GO_CELLULAR_AMINO_ACID_BIOSYNTHETIC_PROCESS	0.422106	0.697646	0.33244	1.02049	17505	20	c("MRI1", "CDO1", "GCH1", "PHGDH")	0
GO_LONG_CHAIN_FATTY_ACID_METABOLIC_PROCESS	0.000969086	0.0161727	0.622658	1.93511	39	21	c("PTGS2", "ACSL4", "PTGES3", "PLA2G4A", "SCP2", "MGLL", "ACOX1", "FADS1")	0
GO_MONOVALENT_INORGANIC_CATION_TRANSPORT	8.65202e-05	0.00314645	0.463876	1.96454	2	84	c("COX6B2", "KCNB2", "ATP6V1A", "NDUFA9", "ATP6V1H", "SNAP23", "COX7B", "TRAPPC10", "COX8A", "UQCRB", "NDUFA4", "UQCRQ", "ATP5G1", "ATP5C1", "COX6B1", "ATP6V0A4", "COX5A", "ATP5G2", "ATP5A1", "ATP1B3", "ATP6AP1", "COX7C", "COX6C", "ATP1A1", "ATP5B", "ATP5D", "ATP5L", "COX6A1", "UQCR10", "SLC9A1", "COX7A2", "SLC35A1", "ATP5E", "ATP5J2", "UCP2", "SLC3A2", "COMMD3", "ATP5H", "ATP5J", "PARK7", "ATP6V…	0
GO_NEURAL_TUBE_DEVELOPMENT	0.544853	0.792096	-0.26691	-0.946644	33866	49	c("FZD3", "KDM6A", "FZD2", "SFRP1", "SFRP2", "DLC1", "SMO", "PLXNB2", "SOX4", "MIB1", "ALDH1A2")	0
GO_POLYSACCHARIDE_METABOLIC_PROCESS	0.251903	0.532839	-0.366216	-1.1599	15060	29	c("NDST1", "CSGALNACT2", "PYGB", "STBD1", "AKT2", "AKT1", "CALM3", "PYGL", "NANS", "EXT2", "CALM1", "GLT8D1")	0
GO_CELL_ACTIVATION	0.432311	0.707154	-0.235721	-1.01149	30138	154	c("LYPD2", "KIF13B", "TXLNA", "GNA12", "ITPR3", "PIK3CA", "SLURP1", "DGKZ", "FZD7", "COL3A1", "CMTM7", "ZBTB1", "DPP4", "CXCL10", "SNX27", "CEBPG", "FYN", "PDGFA", "SMO", "MYH9", "MEF2C", "EPHB1", "CD9", "FOXP1", "ICAM1", "MSH2", "AZI2", "TGFBR2", "SOX4", "PRKCD", "PRKCA", "GNAQ", "IGBP1", "CSF1", "COL1A1", "AKT1", "FIBP", "STK11", "GBF1", "FNIP1", "TCF3", "SMAD4", "SRF", "CCND3", "CLU", "IRF1", …	0
GO_NEGATIVE_REGULATION_OF_CELLULAR_PROTEIN_CATABOLIC_PROCESS	0.489586	0.759601	-0.313833	-0.978103	29148	27	c("DAB2IP", "CENPF", "FURIN", "TERF1", "TLK2", "APC")	0
GO_CIRCADIAN_REGULATION_OF_GENE_EXPRESSION	0.667155	0.87615	-0.268229	-0.868704	40111	32	c("AHR", "PER3", "OGT", "CSNK1E", "MYBBP1A", "CLOCK", "RAI1", "NRIP1", "ADK", "KDM5A", "TOP1", "PPP1CC", "HDAC2")	0
GO_INTRACELLULAR_STEROID_HORMONE_RECEPTOR_SIGNALING_PATHWAY	0.536125	0.787761	-0.293093	-0.949229	32233	32	c("CALCOCO1", "TAF7", "UBE3A", "UBR5", "NR3C1", "RBFOX2", "MED4", "NCOA1", "MED13", "NRIP1", "DDX54", "ARID1A")	0
GO_REGULATION_OF_WNT_SIGNALING_PATHWAY	0.859392	0.986425	-0.192572	-0.819059	59432	144	c("IGFBP6", "FGF9", "DAB2IP", "TBX18", "SFRP1", "SFRP2", "WWTR1", "IGFBP2", "MCC", "MACF1", "UBR5", "GPC3", "LATS2", "CAV1", "TCF7L2", "CTNNBIP1", "TAX1BP3", "SMURF2", "LRRK1", "RNF146", "MDFIC", "SOX4", "RSPO1", "MAPK14", "HMGXB4", "APC", "PSMD9", "COL1A1", "NFKB1", "BAMBI", "STK11", "TNKS", "NKD1", "DAB2", "CSNK1E", "CDK14", "CHD8")	0
GO_ANTIGEN_PROCESSING_AND_PRESENTATION_OF_PEPTIDE_ANTIGEN	0.0150751	0.104757	0.347117	1.47686	519	86	c("B2M", "PSMB10", "SEC13", "PSMC1", "PSME1", "LGMN", "PSMB3", "PSMB5", "ARF1", "CTSD", "PSMB2", "PSME2", "DYNLL1", "PSMC4", "CALR", "PSMD6", "PSMA6", "PSMB7", "PSMC2", "PSMB1", "SEC24C", "PSMB4", "PSMA5", "DCTN3", "PSMD8", "PSMC6", "CLTC", "SEC24B", "SAR1B", "DYNLL2", "PSMA7", "CLTA")	0
GO_HIPPO_SIGNALING	0.0787691	0.291312	-0.511226	-1.42455	4568	17	c("AMOTL2", "WWTR1", "LATS2", "CASP3", "PJA2", "TJP1")	0
GO_REGULATION_OF_NERVOUS_SYSTEM_DEVELOPMENT	1.36424e-05	0.00199823	-0.416159	-1.87334	0	225	c("ZMYND8", "MOB2", "PLXNB1", "PALM", "OGN", "FZD3", "FMOD", "PLK2", "DAB2IP", "KIF13B", "MBP", "FZD2", "MARCKS", "PPP1R9A", "SEMA6A", "INPP5F", "FBXW8", "PARD3", "SEMA3F", "DOCK7", "CDON", "SFRP1", "SEMA3D", "ID4", "SFRP2", "PCM1", "GDPD5", "EZH2", "REST", "LINGO1", "SLIT2", "RNF10", "CDC20", "FLRT2", "COL3A1", "CREB1", "HMG20A", "SPEN", "CTDSP1", "MACF1", "CAV1", "ARHGEF1", "FYN", "SSH1", "SMO"…	0
GO_INTRINSIC_APOPTOTIC_SIGNALING_PATHWAY_IN_RESPONSE_TO_DNA_DAMAGE	0.042164	0.202202	0.446574	1.49335	1698	28	c("PHLDA3", "CDKN1A", "BAX", "RPS27L", "PYCARD", "TNFRSF1A", "HMOX1", "NUPR1", "SHISA5")	0
GO_NUCLEOSIDE_PHOSPHATE_BIOSYNTHETIC_PROCESS	2.69259e-05	0.00199823	0.56311	2.18617	0	54	c("CHCHD10", "NME1", "NPR1", "PNP", "DTYMK", "ATP5G1", "ATP5C1", "NADK", "ATP6V0A4", "ATP5G2", "ATP5A1", "ALDOA", "ERH", "GARS", "ATP5B", "ATP5D", "ATP5L", "ATP5E", "CTPS", "ATIC", "ATP5J2", "NAMPT", "SUCLG1", "ATP5H", "ATP5J", "ATP5G3", "ATP6V0A1", "RRM1")	0
GO_NEURON_PROJECTION_DEVELOPMENT	0.00525583	0.051427	-0.342119	-1.48182	369	165	c("PRELP", "BMPR1B", "PLXNB1", "UCHL1", "OGN", "FZD3", "FMOD", "PRKCZ", "DAB2IP", "PPP1R9A", "SEMA6A", "PARD3", "SEMA3F", "DOCK7", "GDPD5", "LINGO1", "SLIT2", "FLRT2", "CREB1", "BOC", "HERC1", "FYN", "EVL", "SRGAP2", "EPHB1", "MAP1B", "SNAPIN", "EPB41L3", "KLF7", "PTPRF", "LAMB2", "NEO1", "TBC1D24", "PLXNB2", "STRN", "RBFOX2", "SPTBN1", "MAP4", "SHC1", "PAK2", "EFNB1", "APC", "CDK16", "EFNA1", "C…	0
GO_MALE_GAMETE_GENERATION	0.968668	1	-0.174222	-0.697366	63995	96	c("WFDC2", "DNMT3A", "GAMT", "WDR33", "ING2", "ARID4A", "YY1", "UBR2", "DZIP1", "CCNI", "CDK16", "PLEKHA1", "SLC4A2", "TRIM27", "STK11", "PAFAH1B2", "SMAD4", "DNM2", "CLOCK", "MAST2", "ADAMTS2", "SMARCA2", "BRD2", "NR2C2", "TBC1D20", "H2AFX", "PAFAH1B1", "ARID4B", "PAFAH1B3", "PHC2", "KDM5A", "TESK1", "PAIP2", "HERPUD2")	0
GO_NEGATIVE_REGULATION_OF_RESPONSE_TO_OXIDATIVE_STRESS	0.131748	0.386389	0.452941	1.32976	5532	17	c("NR4A3", "SOD2", "GPX1", "HIF1A", "PARK7", "HSPB1", "ATF4", "NONO", "SIRT1", "NFE2L2")	0
GO_ORGANELLE_TRANSPORT_ALONG_MICROTUBULE	0.700743	0.895717	-0.263315	-0.846523	42045	31	c("UCHL1", "PRKCZ", "KIF1B", "MAP1B", "SNAPIN", "BICD2")	0
GO_MITOTIC_SISTER_CHROMATID_SEGREGATION	0.486974	0.757902	-0.293298	-0.980784	29590	37	c("PRC1", "CDCA8", "SMC3", "MAU2", "AKAP8L", "POGZ", "PHF13", "INO80", "VPS4B")	0
GO_ESTABLISHMENT_OF_PROTEIN_LOCALIZATION_TO_ORGANELLE	0.00480786	0.0485683	0.293552	1.42219	134	196	c("MTX1", "TIMM9", "BAX", "JUN", "IPO5", "LMNA", "SCARB2", "RAB11A", "RPAIN", "GNPTAB", "NUP98", "SEC61G", "TOMM20", "GOSR2", "TIMM17A", "DNAJC19", "KPNA1", "TIMM8B", "SPCS1", "RAB3GAP1", "MTX2", "TIMM50", "AP3M1", "MAPK1", "SEC61B", "RPS27", "SRP72", "VTI1B", "RPS2", "TOMM70A", "NOP58", "NDUFA13", "SNF8", "STAT3", "ZFAND6", "RAN", "SRPR", "IPO7", "RPS6", "VPS13A", "HSP90AA1", "RPS19", "RPL36A", …	0
GO_REGULATION_OF_SEQUESTERING_OF_CALCIUM_ION	0.634376	0.854682	-0.293349	-0.880726	37490	23	c("ITPR3", "SLC25A23", "CXCL10", "ERO1L", "DIAPH1", "SRI", "CALM3", "IBTK", "ABL1", "CALM1", "CAMK2D")	0
GO_XENOPHAGY	0.404114	0.682591	0.321067	1.03271	16503	24	c("LMCD1", "MYLK", "COX8A", "LGALS8", "MDH1", "TMEM203", "SNRPB2", "SNRPD1", "EIF2S1", "PEX13", "SNRPB")	0
GO_REGULATION_OF_PROTEIN_POLYMERIZATION	0.205928	0.488495	-0.30019	-1.16418	13387	79	c("CLASP1", "PPP1R9A", "CDC42EP5", "SLIT2", "ABI2", "WIPF1", "CAV1", "TERF1", "ADD1", "ARHGAP18", "EVL", "SLAIN2", "ICAM1", "PINK1", "RICTOR", "SPTBN1", "PRKCD", "RDX", "TUBGCP2", "BAIAP2L1", "JMY", "TRIM27", "GRB2", "TMOD3", "CDKN1B", "DLG1", "CDC42EP3", "CYFIP1")	0
GO_KIDNEY_EPITHELIUM_DEVELOPMENT	0.0589368	0.248743	-0.436998	-1.42454	3549	33	c("SFRP1", "NPNT", "SLIT2", "PODXL", "GPC3", "MTSS1", "BASP1", "CTNNBIP1", "SMO", "MEF2C", "LAMB2", "SMAD4", "LAMA5", "DLG1", "HES1", "CD34", "SMAD5", "IQGAP1")	0
GO_POSITIVE_REGULATION_OF_RECEPTOR_MEDIATED_ENDOCYTOSIS	0.21656	0.501629	0.429235	1.21781	9174	15	c("B2M", "CD63", "BICD1", "AHI1", "TOR1A", "PPT1")	0
GO_POSITIVE_REGULATION_OF_SUBSTRATE_ADHESION_DEPENDENT_CELL_SPREADING	0.659806	0.870856	0.299847	0.850717	27953	15	c("MYADM", "CALR", "ARPC2", "CDC42", "BRAF", "C1QBP")	0
GO_POSITIVE_REGULATION_OF_ORGANELLE_ORGANIZATION	0.894074	0.987837	-0.182895	-0.822584	65422	223	c("CLASP1", "CDC42EP5", "SFRP1", "PHIP", "KDM1A", "HIST1H1B", "SAE1", "BIRC5", "SMC5", "HMBOX1", "CNOT6L", "ABI2", "WIPF1", "MAP3K4", "NEK7", "CAV1", "KDR", "TERF1", "EVL", "OGT", "RTF1", "PPP1R13B", "AKT2", "SIRT2", "SLAIN2", "FIS1", "AKAP8L", "KAT2B", "ICAM1", "RNF20", "PINK1", "ACTL6A", "RICTOR", "RAD50", "VPS4B", "TUBGCP2", "NMT1", "BAIAP2L1", "MIER1", "JMY", "WBP2", "TRIM27", "GRB2", "U2AF2"…	0
GO_CELLULAR_RESPONSE_TO_ACID_CHEMICAL	0.714145	0.903312	0.218363	0.872897	26126	62	c("NME1", "COL4A1", "COL16A1", "IPO5", "LAMTOR1", "COL5A2", "FOLR1", "EGR1", "RRAGA", "KLF4", "CCL2", "XBP1", "GNB1", "NDUFA13", "PDK3", "HIF1A", "CEBPB", "BCL2L1", "HNRNPD", "WNT5A", "LAMTOR2")	0
GO_CELLULAR_SENESCENCE	0.626713	0.851215	-0.32047	-0.879082	36218	16	c("SMC5", "CAV1", "PRKCD", "MAPK14", "SMC6", "SRF")	0
GO_ACTIN_FILAMENT_BASED_MOVEMENT	0.0113373	0.0853034	-0.534926	-1.66717	674	27	c("TNNI1", "TNNT2", "FNBP1L", "WIPF1", "MYH9", "SYNE2", "WASF2", "GJC1", "ROCK1")	0
GO_POSITIVE_REGULATION_OF_EPITHELIAL_CELL_PROLIFERATION	0.361739	0.642242	0.267479	1.04708	13417	56	c("NR4A3", "CCND1", "NR4A1", "NME1", "JUN", "IGF1", "CCL2", "HTRA1", "XBP1", "ID1", "F3", "TGFBR1", "B4GALT1", "HIF1A", "CAV2", "CDC42")	0
GO_OVULATION_CYCLE	0.211762	0.494717	-0.369295	-1.19602	12731	32	c("AHR", "BMPR1B", "FZD4", "SLIT2", "UBE3A", "ICAM1", "PLEKHA1", "SMAD4", "SERPINF1", "CLU", "NCOA1", "TGFB3", "PAM", "NRIP1", "MMP14")	0
GO_ADULT_LOCOMOTORY_BEHAVIOR	0.899709	0.989498	0.223633	0.676847	37408	19	c("NR4A2", "CSTB", "OXR1", "PARK7", "PPT1", "FXN")	0
GO_POSITIVE_REGULATION_OF_HOMEOSTATIC_PROCESS	0.117251	0.362383	0.311332	1.24937	4285	63	c("PTGS2", "OXCT1", "NPR1", "BAX", "PLA2G4A", "PTGER3", "PHPT1", "TMEM64", "MAPK1", "ACOX1", "GSTM2", "ATP6AP1", "ANXA1", "CCT7")	0
GO_REGULATION_OF_CELLULAR_COMPONENT_BIOGENESIS	0.203746	0.486938	-0.240462	-1.11302	15455	296	c("ZMYND8", "PALM", "LDB1", "PRKCZ", "PLK2", "DAB2IP", "CLASP1", "PPP1R9A", "PHLDB1", "CHD1L", "FNBP1L", "PHF23", "CDC42EP5", "SFRP1", "HCFC1", "ARAP1", "REST", "DLC1", "ATF7IP", "SENP6", "SLIT2", "CNOT6L", "TBC1D17", "PODXL", "ABI2", "FLRT2", "WIPF1", "CREB1", "MACF1", "SNX9", "THRA", "CAV1", "KDR", "CTNNBIP1", "SSH1", "TERF1", "ADD1", "ARHGAP18", "EVL", "MEF2C", "EPHB1", "SIRT2", "SLAIN2", "WAS…	0
GO_IRON_ION_TRANSPORT	0.00545111	0.0530996	0.575183	1.78757	224	21	c("STEAP4", "FTH1", "ATP6V1A", "ATP6V1H", "ATP6V0A4", "ATP6AP1", "CLTC", "ATP6V1G1", "ATP6V1F", "ATP6V0A1", "PICALM")	0
GO_POSITIVE_REGULATION_OF_NERVOUS_SYSTEM_DEVELOPMENT	0.000337684	0.00783858	-0.410855	-1.71177	22	124	c("ZMYND8", "MOB2", "PLXNB1", "PALM", "FZD3", "DAB2IP", "MARCKS", "PPP1R9A", "SEMA6A", "FBXW8", "PARD3", "CDON", "GDPD5", "EZH2", "SLIT2", "RNF10", "CDC20", "FLRT2", "SPEN", "MACF1", "FYN", "SMO", "MEF2C", "GOLGA4", "PRKCI", "ANAPC2", "EPHB1", "MAP1B", "KAT2B", "PLXNB2", "CSF1", "COBL", "ITSN2", "ZEB1", "STK11", "SRRT", "CUL7", "TCF3", "MARK2", "SRF", "SERPINF1", "NCOA1", "ARHGDIA", "HMG20B", "BM…	0
GO_CELLULAR_RESPONSE_TO_OXYGEN_CONTAINING_COMPOUND	0.333649	0.617462	0.203849	1.03575	8098	291	c("PTGS2", "NR4A3", "CASP4", "IL18BP", "NR4A1", "NME1", "B2M", "ATP6V1A", "SOD2", "NR4A2", "COL4A1", "PRDX1", "COL16A1", "IPO5", "FECH", "IMPACT", "ATP6V1H", "AXL", "BCAR1", "PTGER3", "PYCARD", "LAMTOR1", "CDC73", "SRSF5", "COL5A2", "FOLR1", "EGR1", "PRPF8", "RRAGA", "PRKAR2A", "PRDX5", "IGF1", "MAPK1", "KLF4", "ATP6V0A4", "CCL2", "XBP1", "H2AFZ", "NOD1", "FOS", "PTPN1", "ATP6AP1", "APPL1", "ANXA…	0
GO_CELLULAR_KETONE_METABOLIC_PROCESS	0.00630167	0.0581122	0.625262	1.80595	265	16	c("OXCT1", "TDO2", "NDUFA9", "SCP2", "GOT2", "PARK7")	0
GO_WNT_SIGNALING_PATHWAY_CALCIUM_MODULATING_PATHWAY	0.0347729	0.179372	-0.557488	-1.55346	2016	17	c("FZD3", "FZD2", "FZD4", "TNRC6B", "TCF7L2")	0
GO_EPIDERMAL_GROWTH_FACTOR_RECEPTOR_SIGNALING_PATHWAY	0.0990006	0.327861	-0.444255	-1.35977	5873	25	c("PAG1", "PIK3CA", "GAB1", "CBL", "SHC1", "KIF16B", "GRB2", "PIK3C2A", "PIK3R1", "PTK2", "IQGAP1", "ABL1", "EPS8")	0
GO_REGULATION_OF_IMMUNE_RESPONSE	0.014503	0.101933	0.261766	1.31116	370	255	c("NR4A3", "BST2", "CD55", "B2M", "PRNP", "PSMB10", "HSPA1B", "MIF", "STAT1", "BAX", "IFITM1", "JUN", "SERPINB9", "LGALS3", "BCAR1", "HSPA1A", "PSMC1", "PSME1", "FOXF1", "LGMN", "GPX1", "PYCARD", "CUEDC2", "PHPT1", "PSMB3", "PSMB5", "ZC3HAV1", "IL33", "HMOX1", "MAPK1", "PSMB2", "XBP1", "NOD1", "UBE2N", "FOS", "ARPC1B", "PTPN1", "CTSB", "PSME2", "SUMO1", "ACTG1", "EXOSC3", "HSPD1", "ANXA1", "PSMC4…	0
GO_THIOESTER_METABOLIC_PROCESS	0.0764217	0.289311	0.450509	1.4168	3141	22	c("ACSL4", "TDO2", "ACOT13", "HSD17B12", "DLD", "ACOT9", "FAR1", "SUCLA2", "SUCLG1", "PPT1", "HSD17B4")	0
GO_NEGATIVE_REGULATION_OF_CELLULAR_AMIDE_METABOLIC_PROCESS	0.997966	1	0.141165	0.576141	35814	69	c("CELF4", "EIF4ENIF1", "SMAD2", "DAPK3", "ZFP36", "CALR", "GAPDH", "STAT3", "RAN", "EIF4A3", "EIF2S1", "HNRNPD", "SMAD1", "TOB1", "CNOT2", "ATF4", "SRP9", "ANG", "RPS3", "CNOT1", "TNRC6A")	0
GO_LEUKOCYTE_DIFFERENTIATION	0.448386	0.719925	-0.260712	-1.00364	28997	76	c("CBFA2T3", "KDM1A", "FZD7", "CMTM7", "ZBTB1", "GPC3", "CEBPG", "MYH9", "MEF2C", "LRRK1", "FOXP1", "MSH2", "AZI2", "TGFBR2", "SOX4", "MAPK14", "CSF1", "STK11", "FNIP1", "TCF3", "SRF", "IRF1", "PPP3CB", "ZFP36L1", "CDK6", "PIK3R1", "HDAC5", "JMJD6", "ACP5", "ABL1", "SH3PXD2A", "PAFAH1B1", "RC3H1")	0
GO_MORPHOGENESIS_OF_EMBRYONIC_EPITHELIUM	0.173334	0.450984	-0.361542	-1.22846	10593	40	c("FZD3", "KDM6A", "FZD2", "SFRP1", "SFRP2", "DLC1", "PLXNB2", "SOX4", "MIB1", "ALDH1A2")	0
GO_ACTIN_POLYMERIZATION_OR_DEPOLYMERIZATION	0.0736216	0.282324	-0.492842	-1.43011	4308	20	c("ABI2", "WIPF1", "MICAL3", "EVL", "DIAPH1", "COBL")	0
GO_PROTEIN_MODIFICATION_BY_SMALL_PROTEIN_REMOVAL	0.695628	0.895181	0.225114	0.877372	25788	55	c("USP2", "TAF10", "COPS7A", "OTUB1", "OTUD5", "COPS6", "COPS2", "ENY2", "USP16", "COPS8", "TRRAP", "TOR1A", "ATXN7", "GPS1", "CYLD", "USP19", "FAM76A", "USP5", "COPS3")	0
GO_REGULATION_OF_NITRIC_OXIDE_BIOSYNTHETIC_PROCESS	0.650354	0.863708	0.279675	0.869181	26843	21	c("PTGS2", "KLF4")	0
GO_TRANSLATIONAL_TERMINATION	0.000333454	0.00783858	0.461761	1.88066	11	68	c("MRPL35", "MRPS28", "MRPL38", "MRPS34", "MRPL22", "MRPS16", "CHCHD1", "MRPL27", "MRPS7", "MRPL2", "MRPL50", "MRPL46", "MRPS14", "MRPL11", "MRPL41", "AURKAIP1", "MRPL15", "MRPL28", "MRPS24", "MRPS15", "MRPL52", "MRPS21", "MRPS11", "MRPS36", "MRPL3", "MRPL14", "MRPL13", "MRPL18", "MRPL30", "MRPL17")	0
GO_REGULATION_OF_INNATE_IMMUNE_RESPONSE	0.0299759	0.161986	0.292756	1.3383	946	131	c("PSMB10", "HSPA1B", "STAT1", "SERPINB9", "HSPA1A", "PSMC1", "PSME1", "LGMN", "PYCARD", "PSMB3", "PSMB5", "ZC3HAV1", "PSMB2", "NOD1", "UBE2N", "PTPN1", "CTSB", "PSME2", "SUMO1", "HSPD1", "PSMC4", "PSMD6", "PSMA6", "PSMB7", "PSMC2", "PSMB1", "PSMB4", "PSMA5", "PSMD8", "WDFY1", "UBE2D3", "NR1H2", "UBC", "PSMC6", "RPS19", "C1QBP", "RELB", "UBE2K", "HSP90AB1", "RELA", "PSMA7", "WNT5A", "UBQLN1", "LA…	0
GO_VESICLE_MEDIATED_TRANSPORT	0.985288	1	-0.162892	-0.786042	79962	476	c("COLEC11", "ARL4C", "CLASP1", "TXLNA", "GCC2", "FNBP1L", "INPP5F", "RHOBTB3", "PIK3CA", "LRP2", "ERC1", "RALBP1", "RARRES2", "FCHO2", "DYNC1LI2", "DCTN6", "GAPVD1", "TBC1D17", "RAB22A", "RIN2", "WIPF1", "C4B", "STX16", "RAB5B", "CSNK1G1", "MFGE8", "MACF1", "UBE3A", "CYTH3", "SNX9", "TRAPPC6A", "SNX27", "GULP1", "CAV1", "UNC13C", "PRSS12", "FYN", "PDGFA", "RAB11FIP2", "EPN2", "USE1", "MICAL3", "…	0
GO_REGULATION_OF_DNA_REPAIR	0.84929	0.982062	-0.244045	-0.724809	50012	22	c("KDM1A", "UBR5", "CEBPG", "RIF1", "PPP4R2", "DEK", "TRIP12", "H2AFX", "CUL4A")	0
GO_REGULATION_OF_MEMBRANE_LIPID_DISTRIBUTION	0.0122493	0.0906032	-0.628683	-1.69539	705	15	c("ATP8B2", "ABCA4", "ANO6", "PLSCR2", "PRKCD", "ATP11B", "PLSCR4", "ABCA1", "ATP9A")	0
GO_LEUKOCYTE_MEDIATED_IMMUNITY	0.0561507	0.242136	0.412261	1.43501	2232	33	c("NR4A3", "CD55", "ANXA3", "PRDX1", "SERPINB9", "SNAP23", "S100A13", "TUBB4B", "EXOSC3", "HSPD1")	0
GO_ORGANOPHOSPHATE_BIOSYNTHETIC_PROCESS	0.0559053	0.241555	0.281471	1.27969	1775	127	c("CHCHD10", "NME1", "HEXB", "NPR1", "GCH1", "TKT", "PNP", "PLA2G4A", "SCP2", "DTYMK", "ARF1", "ATP5G1", "ATP5C1", "NADK", "ATP6V0A4", "ATP5G2", "ATP5A1", "IMPA1", "ALDOA", "ERH", "PLA2G12A", "PLAUR", "FADS1", "PIGK", "SACM1L", "GARS", "CPNE3", "ATP5B", "ATP5D", "FAR1", "LPCAT3", "ATP5L", "ARF3", "ATP5E", "CTPS", "ATIC", "ATP5J2", "NAMPT", "SUCLG1", "ATP5H", "ATP5J", "ATP5G3", "ATP6V0A1", "RRM1",…	0
GO_PROTEIN_LOCALIZATION_TO_CELL_PERIPHERY	0.242537	0.525016	-0.299328	-1.13924	15591	71	c("PALM", "PRKCZ", "GCC2", "FCHO2", "MACF1", "CACNB3", "CAV1", "GOLGA4", "VAMP5", "TSPAN15", "AKT2", "EPB41L3", "BBIP1", "RAPGEF6", "SPTBN1", "ROCK1", "RDX", "BSG", "PACS2", "MPP5", "RAP2A", "PPIL2", "EMP2", "KIF13A", "LAMA5", "DLG1")	0
GO_REGULATION_OF_MUSCLE_TISSUE_DEVELOPMENT	0.0108996	0.083743	-0.514087	-1.65272	653	31	c("TSC22D3", "FGF9", "CDON", "CENPF", "MEF2C", "SIRT2", "TGFBR2", "NR1D2", "LUC7L", "MAPK14")	0
GO_ORGANIC_ACID_BIOSYNTHETIC_PROCESS	0.0389579	0.191345	0.357532	1.41322	1427	59	c("PTGS2", "MRI1", "CDO1", "MIF", "GCH1", "PTGES3", "PLA2G4A", "UGDH", "SCP2", "MGLL", "PHGDH", "NDUFAB1", "XBP1", "FADS1", "HSD17B12", "BGN", "SUCLA2", "GOT2", "ATIC", "ASNSD1", "PARK7", "DCN")	0
GO_REGULATION_OF_LEUKOCYTE_MIGRATION	0.530622	0.78751	0.266689	0.952797	20819	37	c("THBS1", "LGALS3", "PTGER3", "PYCARD", "IL33", "HMOX1", "CCL2", "ANXA1", "CALR", "MSN", "C1QBP", "MIA3", "WNT5A", "CREB3")	0
GO_REGULATION_OF_CELLULAR_RESPONSE_TO_HEAT	0.217628	0.502116	0.325526	1.1704	8525	38	c("HSPA1B", "PTGES3", "HSPA1A", "RPA3", "NUP98", "DNAJB1", "MAPK1", "HSBP1", "SEH1L", "HSPB8", "HSP90AA1", "HSP90AB1", "RAE1", "HSPA8")	0
GO_ENDOTHELIAL_CELL_DIFFERENTIATION	0.959051	1	-0.192651	-0.623931	57661	32	c("NR2F2", "KDM6B", "ICAM1", "RAPGEF6", "TJP1", "RDX", "SMAD4", "LAMA5", "BMPR2", "CCM2")	0
GO_NEGATIVE_REGULATION_OF_CELLULAR_PROTEIN_LOCALIZATION	0.553195	0.798681	-0.260061	-0.944205	34811	55	c("DAB2IP", "WWTR1", "LZTFL1", "THRA", "TERF1", "TAX1BP3", "OS9", "OGT", "PPP2R5A", "PKDCC", "MDFIC", "SOX4", "ERLEC1")	0
GO_POSITIVE_REGULATION_OF_TRANSMEMBRANE_TRANSPORT	0.782667	0.941963	0.230141	0.80627	30984	34	c("BAX", "LGALS3", "ARF1", "CCL2", "GSTM2", "ATP1B3", "SUMO1", "SLC9A1", "AZIN1", "PARK7", "ACTN4")	0
GO_POSITIVE_REGULATION_OF_CARBOHYDRATE_METABOLIC_PROCESS	0.948972	1	-0.217065	-0.595432	54842	16	c("AKT2", "KAT2B", "AKT1", "NFKB1")	0
GO_WNT_SIGNALING_PATHWAY	0.189097	0.466225	-0.264755	-1.14573	13301	164	c("CALCOCO1", "AMOTL2", "LDB1", "FZD3", "KDM6A", "FZD2", "HBP1", "CPZ", "SFRP1", "TLE3", "SFRP2", "FZD4", "FZD7", "TNRC6B", "CSNK1G1", "MCC", "MACF1", "CAV1", "TCF7L2", "CTNNBIP1", "TAX1BP3", "SMURF2", "SMO", "RTF1", "NDRG2", "CSNK1G2", "RNF146", "STRN", "SOX4", "RSPO1", "FERMT2", "HMGXB4", "APC", "PSMD9", "TNRC6C", "AP2A1", "STK11", "TNKS", "NKD1", "DAB2", "MARK2", "CSNK1E", "CDK14", "CHD8", "PS…	0
GO_REGULATION_OF_NEUROTRANSMITTER_LEVELS	0.766195	0.930114	-0.247471	-0.806712	46150	33	c("GLUL", "PPP1R9A", "SYN2", "MEF2C", "SNAPIN")	0
GO_POSITIVE_REGULATION_OF_STRESS_ACTIVATED_PROTEIN_KINASE_SIGNALING_CASCADE	0.28042	0.571589	-0.331142	-1.12517	17138	40	c("PKN1", "DAB2IP", "TAOK3", "FZD4", "FZD7", "GAB1", "MAP3K4", "GADD45G", "HIPK2", "MDFIC")	0
GO_REGULATION_OF_CELLULAR_AMINE_METABOLIC_PROCESS	0.000550921	0.0111306	0.504924	1.90345	20	47	c("PSMB10", "NR4A2", "PSMC1", "PSME1", "COMT", "PSMB3", "PSMB5", "ODC1", "PSMB2", "PSME2", "PSMC4", "PSMD6", "PSMA6", "PSMB7", "PSMC2", "PSMB1", "PSMB4", "PSMA5", "PSMD8", "PSMC6", "AZIN1", "PARK7", "PSMA7", "PSME4")	0
GO_POSITIVE_REGULATION_OF_LIPID_TRANSPORT	0.818609	0.960842	0.260385	0.738755	34681	15	c("MIF", "SCP2", "NR1H2", "BMP6")	0
GO_EPITHELIAL_TO_MESENCHYMAL_TRANSITION	0.479345	0.751225	-0.348275	-0.984787	27906	18	c("SFRP1", "LIMS1", "EFNA1", "CUL7", "SMAD4", "RTN4")	0
GO_SINGLE_ORGANISM_MEMBRANE_BUDDING	0.0776345	0.290168	0.352044	1.34	2937	49	c("SEC13", "GOSR2", "TRAPPC10", "FOLR1", "TFG", "CTSZ", "TRAPPC1", "SEC16A", "TRAPPC2L", "SEC24C", "TRAPPC5", "RAB1A", "SEC24B", "SAR1B", "CSNK1D", "SEC22B", "TRAPPC3", "TMED10", "PPP6C", "SEC24D", "TRAPPC4", "GOLPH3", "TRAPPC6B", "SNX3", "BET1")	0
GO_NEGATIVE_REGULATION_OF_MAPK_CASCADE	0.385061	0.666299	-0.278569	-1.04296	24532	65	c("UCHL1", "DAB2IP", "TAOK3", "SFRP1", "SFRP2", "IGF1R", "CAV1", "AIDA", "DUSP5", "NDRG2", "ASH1L", "PINK1", "VRK3", "ITCH", "PRKCD", "IGBP1", "PDCD4", "AKT1", "ZMYND11")	0
GO_NEGATIVE_REGULATION_OF_NERVOUS_SYSTEM_DEVELOPMENT	0.00790743	0.0681977	-0.393795	-1.54921	517	86	c("PLK2", "MBP", "SEMA6A", "INPP5F", "SEMA3F", "SEMA3D", "ID4", "PCM1", "REST", "LINGO1", "SLIT2", "RNF10", "COL3A1", "HMG20A", "CTDSP1", "CAV1", "ARHGEF1", "SRGAP2", "SIRT2", "SNAPIN", "MEIS1", "ATF5", "HOOK3")	0
GO_NEGATIVE_REGULATION_OF_CATION_TRANSMEMBRANE_TRANSPORT	0.884576	0.986921	0.226867	0.696413	36685	20	c("PTGER3", "GSTM2", "SUMO1", "SLC30A1", "FKBP1A", "UBQLN1")	0
GO_REGULATION_OF_PHOSPHOLIPID_METABOLIC_PROCESS	0.506975	0.772499	-0.357632	-0.964438	29219	15	c("DAB2IP", "PIK3IP1", "PDGFA", "PRKCD", "PIK3R1", "PTK2")	0
GO_NEGATIVE_REGULATION_OF_CYTOPLASMIC_TRANSPORT	0.965107	1	-0.183312	-0.641757	59714	46	c("DAB2IP", "WWTR1", "THRA", "OS9", "PKDCC", "MDFIC", "SOX4", "ERLEC1", "KEAP1", "NUP153", "SRI", "CALM3", "TPR")	0
GO_POSITIVE_REGULATION_OF_CELLULAR_RESPONSE_TO_TRANSFORMING_GROWTH_FACTOR_BETA_STIMULUS	0.162808	0.440207	-0.469431	-1.2877	9408	16	c("CDKN1C", "NPNT", "CITED2", "ING2", "FURIN", "HIPK2", "STK11", "SMAD4", "DAB2")	0
GO_MICROTUBULE_BASED_PROCESS	0.0001123	0.00395222	-0.383898	-1.68121	7	179	c("UCHL1", "TPX2", "IFT46", "PCNT", "PRKCZ", "PLK2", "KIF13B", "CLASP1", "SSX2IP", "GCC2", "DOCK7", "PRC1", "PCM1", "BIRC5", "SLC16A1", "DYNC1LI2", "NAV1", "EML4", "CEP350", "KIF1B", "NEK7", "CAV1", "TACC2", "KIF21A", "NIN", "SMC3", "MYH9", "SRGAP2", "CNTLN", "MAP1B", "SNAPIN", "SLAIN2", "AKAP9", "BICD2", "KIFC3", "CHD3", "HOOK3", "IFT74", "MAP4", "SON", "KIF16B", "INO80", "VPS4B", "TUBGCP2", "AP…	0
GO_CALCIUM_MEDIATED_SIGNALING	0.867231	0.986921	-0.240329	-0.706428	50928	21	c("PPP1R9A", "KDR", "FIS1")	0
GO_NEGATIVE_REGULATION_OF_SEQUENCE_SPECIFIC_DNA_BINDING_TRANSCRIPTION_FACTOR_ACTIVITY	0.702951	0.895717	-0.23749	-0.862256	44235	55	c("DAB2IP", "PRMT2", "KDM1A", "EZH2", "TAF3", "THRA", "TCF7L2", "CEBPG", "CTNNBIP1")	0
GO_NEGATIVE_REGULATION_OF_PROTEIN_CATABOLIC_PROCESS	0.592749	0.823808	0.242536	0.923172	22431	49	c("TIMP3", "TIMP1", "UBE2J1", "SDCBP", "BUB3", "UBAC2", "AZIN1", "HSP90AB1", "PARK7", "RELA", "ANXA2", "USP19")	0
GO_CELLULAR_AMINO_ACID_METABOLIC_PROCESS	0.0970125	0.323241	0.286941	1.24083	3295	94	c("GCLC", "MRI1", "CDO1", "CRYM", "NIT2", "TDO2", "GCH1", "FARS2", "GCSH", "QARS", "PHGDH", "CRTAP", "FOLR1", "GGH", "PPA1", "ODC1", "CKB", "DLD", "GARS", "DARS", "GOT2", "EIF4A3", "PEPD", "AZIN1", "ALDH7A1", "CTPS", "ATIC")	0
GO_POSITIVE_REGULATION_OF_DNA_BINDING	0.648733	0.863128	0.28995	0.864711	27105	18	c("NME1", "IGF1", "KLF4", "PLAUR")	0
GO_DORSAL_VENTRAL_PATTERN_FORMATION	0.0184628	0.119898	-0.597819	-1.63988	1066	16	c("BMPR1B", "SFRP1", "HOXB2", "SMO", "AIDA")	0
GO_AEROBIC_RESPIRATION	0.073275	0.28149	0.399387	1.3902	2913	33	c("UQCRB", "SDHD", "MDH2", "SDHC", "DLD", "MDH1", "CS", "IDH3A", "SUCLA2", "UQCR10", "IDH3B", "PMPCB", "SUCLG1", "FXN", "CAT", "SDHB", "UQCRC1", "NDUFV1", "COX19", "ACO2")	0
GO_CELLULAR_RESPONSE_TO_INSULIN_STIMULUS	0.801646	0.953765	-0.214728	-0.815253	51435	70	c("PRKCZ", "HMGCS2", "PIK3CA", "PHIP", "IGF1R", "GAB1", "USF1", "PRKCI", "OGT", "AKT2", "KAT2B", "ATP6V0D1", "SHC1", "BAIAP2L1", "AKT1", "GRB2", "PIK3C2A", "PIK3R1", "HDAC5", "EIF4EBP2", "APRT", "PTPRA")	0
GO_POSITIVE_REGULATION_OF_CELLULAR_COMPONENT_ORGANIZATION	0.0584678	0.248523	-0.253407	-1.21053	4659	418	c("ZMYND8", "MOB2", "PLXNB1", "PALM", "DAB2IP", "CLASP1", "MARCKS", "PPP1R9A", "PHLDB1", "CHD1L", "FNBP1L", "CDC42EP5", "FBXW8", "SFRP1", "PHIP", "KDM1A", "HIST1H1B", "EZH2", "SAE1", "BIRC5", "SMC5", "ARAP1", "WWTR1", "HMBOX1", "SLIT2", "CNOT6L", "ABI2", "CDC20", "FLRT2", "WIPF1", "C4B", "CREB1", "MFGE8", "MACF1", "MAP3K4", "CBL", "SNX9", "GPC3", "RREB1", "NEK7", "CAV1", "KDR", "TCF7L2", "FYN", "…	0
GO_NEUROMUSCULAR_PROCESS_CONTROLLING_BALANCE	0.013551	0.096945	0.592086	1.71012	571	16	c("NR4A3", "GPR88", "TPP1", "HEXB")	0
GO_FOREBRAIN_DEVELOPMENT	0.0179694	0.119177	-0.362416	-1.45599	1188	98	c("DAB2IP", "NR2F2", "NDST1", "DOCK7", "LRP2", "CDON", "ID4", "KDM1A", "PCM1", "GDPD5", "KDM6B", "EZH2", "DLC1", "AQP1", "SLIT2", "COL3A1", "CREB1", "TACC2", "FYN", "SMO", "SRGAP2", "MDK", "OGT", "ATF5", "SLC38A2", "CASP3", "HOOK3")	0
GO_ACTIVATION_OF_CYSTEINE_TYPE_ENDOPEPTIDASE_ACTIVITY	0.093898	0.318652	0.396565	1.34894	3766	30	c("BAX", "CYCS", "RPS27L", "HSPE1", "PYCARD", "IFI27", "PERP", "NOD1", "HSPD1", "F3")	0
GO_CARBOHYDRATE_DERIVATIVE_METABOLIC_PROCESS	4.48732e-05	0.00199823	0.318266	1.64942	0	350	c("RENBP", "ALDH1A1", "SMPD3", "CHCHD10", "THBS1", "LDHA", "MRI1", "NME1", "H6PD", "NDUFS8", "GMPPB", "PDCL", "HSPA1B", "SULF2", "COL11A1", "ATP6V1A", "HEXA", "PGK1", "ARSB", "ADAMTS9", "HEXB", "PGAM1", "NPR1", "BAX", "CYCS", "TKT", "NDUFA9", "CMAS", "GLB1", "ST3GAL1", "PNP", "HSPA1A", "PLA2G4A", "NDUFA1", "GNPTAB", "UGDH", "NDUFC2", "NDUFS6", "COX7B", "MGAT4A", "TALDO1", "DTYMK", "ITPA", "COX8A"…	0
GO_STEM_CELL_PROLIFERATION	0.523185	0.782984	0.306109	0.951333	21594	21	c("RUNX1", "STAT1", "ARIH2")	0
GO_NAD_METABOLIC_PROCESS	0.00843923	0.071098	0.568814	1.74609	349	20	c("LDHA", "PGK1", "PGAM1", "PNP", "NADK", "ALDOA", "MDH2", "MDH1", "GAPDH", "IDH3B", "NAMPT")	0
GO_ERBB2_SIGNALING_PATHWAY	0.203701	0.486938	-0.428445	-1.22827	11900	19	c("PIK3CA", "GAB1", "NRG2", "CUL5", "SHC1", "AKT1", "GRB2", "PIK3R1")	0
GO_AMEBOIDAL_TYPE_CELL_MIGRATION	0.0610406	0.255291	-0.378452	-1.37827	3839	56	c("TNS1", "PKN1", "SEMA6A", "PIK3CA", "SEMA3F", "SEMA3D", "SLIT2", "DPP4", "KDR", "TNFSF12", "SMO", "MYH9", "SRGAP2", "SYNE2", "WASF2")	0
GO_MONOCARBOXYLIC_ACID_METABOLIC_PROCESS	0.000127551	0.00404719	0.399512	1.83171	3	134	c("PTGS2", "NR4A3", "ACSL4", "LDHA", "HPGD", "CDO1", "PGK1", "MIF", "PGAM1", "PTGES3", "GCSH", "PLA2G4A", "SCP2", "GPX1", "NDUFS6", "HADHB", "PON3", "MGLL", "TNFRSF1A", "CYGB", "PHGDH", "CRTAP", "ETFA", "IGF1", "NDUFAB1", "ACOX1", "ALDOA", "XBP1", "FADS1", "HSD17B12", "DLD", "PTGR2", "BGN", "GAPDH", "GPX4")	0
GO_CELLULAR_RESPONSE_TO_TOPOLOGICALLY_INCORRECT_PROTEIN	0.25657	0.538241	0.269729	1.11002	9128	72	c("CCND1", "TPP1", "BAX", "LMNA", "ATF3", "SEC61G", "GOSR2", "SEC61B", "CCL2", "XBP1", "PTPN1", "ATF6", "CALR", "CASP12", "SERP1", "SSR1", "HDGF", "SRPR")	0
GO_AMINOGLYCAN_BIOSYNTHETIC_PROCESS	0.000962911	0.0161727	-0.571361	-1.86253	57	33	c("PRELP", "CHPF2", "DSEL", "OGN", "FMOD", "NDST1", "EXTL3", "ST3GAL6", "CSGALNACT2", "HS6ST1", "ABCC5", "B3GAT3", "GPC3")	0
GO_DICARBOXYLIC_ACID_METABOLIC_PROCESS	0.104467	0.334723	0.391052	1.33019	4190	30	c("GCLC", "NIT2", "FOLR1", "MDH2", "DLD", "MDH1", "SUCLA2", "GOT2", "IDH3B", "ATIC", "MRPS36", "GRHPR", "SUCLG1")	0
GO_POSITIVE_REGULATION_OF_PROTEASOMAL_PROTEIN_CATABOLIC_PROCESS	0.329832	0.615576	0.269795	1.06642	12089	59	c("TRIB1", "GCLC", "ARIH2", "PSMC1", "IL33", "SMAD7", "XBP1", "SUMO1", "PSMC4", "SUMO2", "PSMC2", "RNF19B", "TAF1", "RAB1A")	0
GO_REGULATION_OF_MEMBRANE_POTENTIAL	0.735111	0.915634	0.210834	0.867647	26155	72	c("GCLC", "B2M", "GPR88", "BAX", "JUN", "CELF4", "RAB3GAP1", "SMAD7", "ATP1B3", "SUMO1", "DLD", "ATP2A2", "ATP1A1", "SLC9A1", "EIF4A3", "BCL2L1", "UCP2", "PARK7", "DCN")	0
GO_MULTICELLULAR_ORGANISMAL_RESPONSE_TO_STRESS	0.274274	0.562998	0.384703	1.14729	11459	18	c("THBS1", "NR4A2", "GCH1", "COMT")	0
GO_NEGATIVE_REGULATION_OF_SMALL_GTPASE_MEDIATED_SIGNAL_TRANSDUCTION	0.227367	0.511987	-0.440525	-1.2084	13139	16	c("DAB2IP", "DLC1", "SLIT2")	0
GO_ESTABLISHMENT_OF_LOCALIZATION_BY_MOVEMENT_ALONG_MICROTUBULE	0.238827	0.523186	-0.326138	-1.15671	14844	49	c("UCHL1", "IFT46", "PRKCZ", "SSX2IP", "PCM1", "KIF1B", "MAP1B", "SNAPIN", "BICD2", "IFT74")	0
GO_REGULATION_OF_GROWTH	0.129024	0.382515	-0.263964	-1.18127	9401	213	c("IGFBP6", "FBLN5", "FGF9", "DAB2IP", "SEMA6A", "GAMT", "EXTL3", "PIK3CA", "SEMA3F", "SFRP1", "SEMA3D", "HIST1H1B", "SFRP2", "SOCS2", "LTBP4", "IGFBP2", "SLIT2", "ING2", "CREB1", "MACF1", "SERTAD2", "ING4", "GPC3", "LATS2", "HOPX", "WWC2", "BASP1", "DNAJC2", "ING1", "DDR1", "SMO", "MEF2C", "GOLGA4", "CDKN2AIP", "ANAPC2", "MAP1B", "CISH", "EPB41L3", "TGFBR2", "ACTL6A", "BRD8", "ITCH", "SGK3", "MA…	0
GO_CATION_TRANSPORT	0.000100949	0.00361099	0.369681	1.74353	2	162	c("STEAP4", "COX6B2", "CTGF", "FTH1", "KCNB2", "ATP6V1A", "NDUFA9", "ATP6V1H", "COX17", "NIPA2", "SNAP23", "COX7B", "TRAPPC10", "SLC31A1", "COX8A", "UQCRB", "NDUFA4", "UQCRQ", "ATP5G1", "ATP5C1", "GAR1", "COX6B1", "ATP6V0A4", "COX5A", "ATP5G2", "ATP5A1", "MRS2", "SLC39A1", "ATP1B3", "ATP6AP1", "COX7C", "COX6C", "ATP2A2", "ATP1A1", "ATP5B", "ATP5D", "ATP5L", "ATP13A3", "COX6A1", "UQCR10", "SLC7A1"…	0
GO_MACROAUTOPHAGY	0.254308	0.535102	0.258587	1.10497	8750	88	c("CALCB", "LMCD1", "MYLK", "LAMTOR1", "TOMM20", "RRAGA", "COX8A", "LGALS8", "TSG101", "NDUFB9", "LIX1L", "DYNLL1", "MDH1", "VTI1B", "TOMM70A", "TMEM203", "GABARAP", "SNRPB2", "RAB1A", "LARP1B", "UBC", "SNRPD1", "EIF2S1", "CHMP3", "SQSTM1", "PEX13", "MAP1LC3B", "SNRPB", "DYNLL2", "UBQLN1", "LAMTOR2", "TOMM40")	0
GO_MEMBRANE_DOCKING	0.955404	1	-0.200302	-0.613081	56686	25	c("STX16", "ICAM1", "ROCK1", "YKT6", "EXOC5", "STX2", "STX7")	0
GO_GLUTAMINE_FAMILY_AMINO_ACID_METABOLIC_PROCESS	0.300223	0.587521	0.359917	1.11856	12391	21	c("GCLC", "NIT2", "PHGDH", "GGH", "GOT2", "CTPS", "ASNSD1", "OAT")	0
GO_REGULATION_OF_NUCLEASE_ACTIVITY	0.8027	0.953765	0.26475	0.751141	34007	15	c("BAX", "HSPA1A", "PTPN1", "HMGB2", "RPS3", "HSPA5", "SIRT1")	0
GO_RESPONSE_TO_INORGANIC_SUBSTANCE	0.116314	0.361513	0.245058	1.17116	3355	178	c("PTGS2", "NR4A3", "CCND1", "THBS1", "LDHA", "IL18BP", "CLIC4", "DUSP1", "B2M", "PRNP", "SOD2", "PRDX1", "BAX", "JUN", "FECH", "IMPACT", "FOSB", "PLA2G4A", "GPX1")	0
GO_REGULATION_OF_VESICLE_MEDIATED_TRANSPORT	0.168196	0.446476	0.246246	1.14193	5187	144	c("SMPD3", "B2M", "ARF6", "STXBP6", "CD63", "LGALS3", "AXL", "RAB11A", "PLA2G4A", "FOXF1", "PYCARD", "ARF1", "HMOX1", "RAB3GAP1", "MAPK1", "TSG101", "CCL2", "BICD1", "SDC4", "PTPN1", "ATP6AP1", "SDCBP", "YIPF5", "ANXA1", "AHI1", "CALR", "GAS1", "ATP2A2", "SNF8", "VAMP3", "B4GALT1", "NR1H2", "SNX6", "BRAF", "MSN", "CHMP3", "RAB5C", "TOR1A", "VPS41", "SEC24B", "ACTN4", "DNAJC13", "WNT5A", "LAMP1", …	0
GO_ORGANONITROGEN_COMPOUND_CATABOLIC_PROCESS	0.188561	0.465557	0.264341	1.14783	6398	96	c("SMPD3", "SAT1", "CDO1", "CRYM", "HEXA", "TPP1", "ARSB", "HEXB", "TDO2", "GLB1", "PNP", "XPNPEP1", "GCSH", "GPX1", "COMT", "ITPA", "HMOX1", "SMPD1", "SDC4", "AGRN", "DLD", "GNS", "BGN", "PDE3A", "IDS", "GOT2", "SLC9A1")	0
GO_ADP_METABOLIC_PROCESS	0.0511478	0.2273	0.52552	1.51786	2158	16	c("LDHA", "PGK1", "PGAM1", "ALDOA", "GAPDH")	0
GO_POSITIVE_REGULATION_OF_CELL_PROLIFERATION	0.101962	0.330583	0.232875	1.16036	2628	246	c("PLAC8", "PTGS2", "NR4A3", "TIMP1", "CD55", "TMEM119", "CCND1", "CTGF", "NR4A1", "SLC25A5", "OSMR", "NME1", "CDKN1A", "MIF", "STAT1", "JUN", "PNP", "PLA2G4A", "FOXF1", "TSPAN31", "ATF3", "PYCARD", "DNAJA2", "EGR1", "IGF1", "HMOX1", "SRPK2", "MAPK1", "NDUFS4", "EIF5A", "ODC1", "CCL2", "S100A13", "HTRA1", "XBP1")	0
GO_REGULATION_OF_SODIUM_ION_TRANSPORT	0.544233	0.792096	-0.307286	-0.940534	32290	25	c("FXYD3", "GLRX", "STOM", "SGK3", "AKT1", "FXYD1", "DNM2", "DLG1")	0
GO_POSITIVE_REGULATION_OF_TUMOR_NECROSIS_FACTOR_SUPERFAMILY_CYTOKINE_PRODUCTION	0.156041	0.426669	0.457476	1.29794	6610	15	c("THBS1", "PYCARD", "CCL2", "NOD1")	0
GO_ORGANIC_ACID_TRANSPORT	0.939505	0.999175	0.189697	0.68204	36806	38	c("ACSL4", "PLA2G4A", "FOLR1", "PLIN2", "ANXA1", "SLCO2A1", "GOT2", "SLC7A1")	0
GO_PANCREAS_DEVELOPMENT	0.598739	0.827915	-0.295722	-0.90514	35524	25	c("MEIS2", "TCF7L2", "SMO", "SIDT2", "SOX4", "ALDH1A2", "APC", "AKT1", "CLU", "CDK6", "HES1")	0
GO_LEUKOCYTE_CHEMOTAXIS	0.926709	0.996098	0.217851	0.639574	38918	17	c("LGALS3", "CCL2", "ANXA1", "CXCL16", "RPS19")	0
GO_MITOCHONDRIAL_TRANSMEMBRANE_TRANSPORT	0.000125729	0.00404719	0.6068	2.11217	4	33	c("TIMM9", "TOMM20", "TIMM17A", "TIMM50", "ATP5G1", "ATP5C1", "ATP5G2", "ATP5A1", "MRS2", "ATP5B", "ATP5D", "NDUFA13", "ATP5L", "MICU1", "ATP5E", "HSP90AA1", "ATP5J2", "ATP5H", "ATP5J", "TIMM17B", "ATP5G3", "TOMM40", "TOMM22", "STOML2")	0
GO_REGULATION_OF_SYNAPSE_STRUCTURE_OR_ACTIVITY	0.22893	0.513914	-0.312073	-1.15464	14493	61	c("ZMYND8", "PRKCZ", "PLK2", "DAB2IP", "PPP1R9A", "ITPR3", "CDC20", "FLRT2", "CREB1", "MEF2C", "ANAPC2", "EPHB1")	0
GO_REGULATION_OF_TOLL_LIKE_RECEPTOR_SIGNALING_PATHWAY	0.446978	0.719567	-0.375143	-1.01166	25761	15	c("DAB2IP", "CAV1", "RAB7B", "BIRC2", "IRF1")	0
GO_REGULATION_OF_FATTY_ACID_METABOLIC_PROCESS	0.0746156	0.283643	0.445595	1.41676	3051	23	c("PTGS2", "NR4A3", "PLA2G4A", "ANXA1", "DLD", "ERLIN2", "PDK3", "NR1H2", "ACADL")	0
GO_RESPONSE_TO_METAL_ION	0.30246	0.58841	0.237656	1.06783	9799	118	c("PTGS2", "CCND1", "THBS1", "CLIC4", "DUSP1", "B2M", "PRNP", "BAX", "JUN", "FECH", "FOSB", "PLA2G4A")	0
GO_CELL_SUBSTRATE_ADHESION	0.139201	0.400653	-0.333808	-1.24235	8831	63	c("FBLN5", "MARCKS", "ANTXR1", "SNED1", "NID2", "FZD4", "FZD7", "DLC1", "NPNT", "COL3A1", "DDR1", "SRGAP2", "EPHB1", "BCAM")	0
GO_NEGATIVE_REGULATION_OF_DEVELOPMENTAL_GROWTH	0.545715	0.792096	-0.299436	-0.941315	32582	28	c("SEMA6A", "SEMA3F", "SFRP1", "SEMA3D", "SFRP2", "WWC2")	0
GO_NEGATIVE_REGULATION_OF_INTRACELLULAR_SIGNAL_TRANSDUCTION	0.927305	0.996248	0.171462	0.820052	26672	179	c("TIMP3", "THBS1", "PHLDA3", "DUSP1", "PRNP", "RGS4", "SOD2", "MIF", "STAT1", "GRINA", "HSPA1A", "ATF3", "GPX1", "PYCARD", "KLF4", "PPP2CA", "MYADM", "SMPD1", "GSTM2", "XBP1", "PTPN1", "PLAUR")	0
GO_ORGANIC_HYDROXY_COMPOUND_TRANSPORT	0.294502	0.58647	-0.354624	-1.12319	17607	29	c("EMB", "SLC16A1", "AQP1", "CAV1", "STARD10", "VPS4B", "ABCA1", "CLU", "NCOA1", "SLC44A2", "MECP2")	0
GO_REGULATION_OF_ACTIN_FILAMENT_BASED_PROCESS	0.389357	0.668432	-0.245776	-1.03339	26668	133	c("TNNT2", "CLASP1", "PPP1R9A", "CDC42EP5", "SFRP1", "ARAP1", "DLC1", "SLIT2", "ABI2", "WIPF1", "CAV1", "PDGFA", "SSH1", "ADD1", "ARHGAP18", "EVL", "MYH9", "MEF2C", "WASF2", "ICAM1", "LIMA1", "RICTOR", "SPTBN1", "ROCK1", "PRKCD", "CCDC88A", "RDX", "BAIAP2L1", "CNN2", "JMY", "TRIM27", "GRB2", "SSH2", "GATA4", "ARHGDIA", "SRI", "TMOD3", "SWAP70", "PIK3R1", "PLEKHH2", "DLG1", "PAM", "CDC42EP3", "CYF…	0
GO_WOUND_HEALING	0.914315	0.993977	-0.183911	-0.786316	63500	150	c("RCOR1", "GNA12", "ITPR3", "PIK3CA", "PHF21A", "KDM1A", "DGKZ", "EZH2", "FZD7", "COL3A1", "MACF1", "CAV1", "FYN", "DDR1", "PDGFA", "GATA5", "MYH9", "CD9", "ANO6", "CASP3", "TGFBR2", "PRKCD", "MAPK14", "PRKCA", "GNAQ", "AHNAK2", "CFLAR", "COL1A1", "AKT1", "FIBP", "PTPN12", "JMJD1C", "SRF", "PDCD10", "IRF1", "NINJ1", "GATA4", "ENPP4", "TLN1", "TGFB3", "PIK3R1", "HMG20B", "ADIPOR2", "GNA13")	0
GO_HEXOSE_CATABOLIC_PROCESS	0.0575212	0.2461	0.529543	1.5024	2436	15	c("ALDH1A1", "PGK1", "PGAM1", "GLB1", "ALDOA", "GAPDH")	0
GO_RESPONSE_TO_NERVE_GROWTH_FACTOR	0.461361	0.732671	-0.344157	-0.998663	27002	20	c("CREB1", "BPTF", "APC", "AKT1", "NFKB1", "KIDINS220", "EP300", "RAB35")	0
GO_RNA_PROCESSING	0.936339	0.998669	0.164985	0.870128	19002	420	c("THOC6", "ZBTB8OS", "DDX21", "DCAF13", "RPS27L", "FARS2", "LGALS3", "POLR2L", "CELF4", "MAGOHB", "LSM5", "SNRNP27", "LSM10", "YRDC", "CDC73", "SRSF5", "NHP2", "RPP25", "HNRNPC", "PRPF8", "LSM3", "SMAD2", "SF3B4", "RIOK3", "PSPC1", "SRPK2", "PCBP1", "GAR1", "PPP2CA", "RBMS2", "RPS27", "ELAVL1", "BICD1", "NOP10", "SRSF1", "SSU72", "SRSF7", "EXOSC3", "HNRNPH2", "RPP21", "AQR", "MPHOSPH6", "LTV1", …	0
GO_NUCLEOBASE_CONTAINING_SMALL_MOLECULE_METABOLIC_PROCESS	3.61611e-05	0.00199823	0.419356	2.0439	0	205	c("CHCHD10", "LDHA", "MRI1", "NME1", "H6PD", "NDUFS8", "GSR", "PDCL", "HSPA1B", "ATP6V1A", "PGK1", "PGAM1", "NPR1", "CYCS", "TKT", "NDUFA9", "PNP", "NUDT5", "HSPA1A", "NDUFA1", "GPX1", "NDUFC2", "NDUFS6", "COX7B", "TALDO1", "DTYMK", "ITPA", "COX8A", "UQCRB", "PRDX5", "NDUFB3", "NDUFAB1", "NDUFA4", "UQCRQ", "PGLS", "ATP5G1", "MAPK1", "ATP5C1", "NDUFS4", "COX6B1", "NADK", "ATP6V0A4", "COX5A", "ATP5…	0
GO_POSITIVE_REGULATION_OF_LEUKOCYTE_PROLIFERATION	0.0854554	0.305678	0.431242	1.38709	3489	24	c("CD55", "CDKN1A", "MIF", "PNP", "PYCARD", "IGF1", "ANXA1")	0
GO_CELLULAR_PROTEIN_COMPLEX_ASSEMBLY	0.0479631	0.221259	0.269014	1.2669	1433	160	c("NDUFS8", "TMEM33", "NDUFA9", "IPO5", "UBE2C", "NDUFA1", "VMA21", "NDUFC2", "NUP98", "NDUFS6", "SNAP23", "TOMM20", "UQCRB", "SMAD2", "NDUFB3", "NDUFAB1", "NDUFS4", "ATP6V0A4", "NDUFB9", "NDUFA12", "NDUFB6", "HSPD1", "CALR", "NDUFA8", "NDUFC1", "NDUFAF3", "NDUFB2", "NDUFA13", "PSMG4", "RAB1A", "VBP1", "VAMP3", "UQCR10", "NDUFB4", "TGFBR3", "PSMD8", "NDUFB8", "HSP90AA1", "NDUFA10", "NDUFA11", "CH…	0
GO_DEFENSE_RESPONSE	0.001435	0.0213005	0.293138	1.46064	36	246	c("PLAC8", "PTGS2", "SLPI", "LGALS3BP", "BST2", "CD55", "LMCD1", "CASP4", "THBS1", "IFITM3", "CDO1", "B2M", "MIF", "MYLK", "ANXA3", "STAT1", "PRDX1", "GCH1", "IFITM1", "LGALS3", "AXL", "CAPZA1", "PYCARD", "GBP2", "SNAP23", "MGLL", "TNFRSF1A", "EGR1", "LXN", "ZC3HAV1", "IL33", "COX8A", "PRDX5", "HMOX1", "IFITM2", "DAPK3", "LGALS8", "SRPK2", "IFI27", "POLR3K", "CCL2", "TUBB4B", "NOD1", "NCAM1", "FO…	0
GO_PHOSPHOLIPID_BIOSYNTHETIC_PROCESS	0.341647	0.624183	-0.285683	-1.06959	21766	65	c("FGF9", "FABP5", "FGF18", "INPP5F", "PIK3CA", "PGAP2", "GAB1", "SRD5A3", "PCYT1A", "CDS2", "AGPAT5", "ALG5", "MTMR3", "CHPT1", "GRB2", "SGMS1", "MBOAT7", "PIK3C2A", "PIK3R1", "SLC44A2", "LPGAT1", "TAZ")	0
GO_POSITIVE_REGULATION_OF_HYDROLASE_ACTIVITY	0.039836	0.194588	-0.275638	-1.2697	3001	281	c("TNNT2", "PLXNB1", "FGF9", "RAPGEF5", "COL4A3", "PRKCZ", "DAB2IP", "MARCKS", "FGF18", "FNBP1L", "AGAP1", "CDC42EP5", "DOCK7", "SFRP1", "ARHGAP1", "SFRP2", "RALBP1", "EZH2", "ARAP1", "REST", "DLC1", "NPNT", "GAPVD1", "TBC1D17", "RIN2", "IQSEC1", "CYTH3", "SNX9", "HERC1", "DNAJC2", "CAV1", "ARHGEF1", "SOS2", "FYN", "PDGFA", "TAX1BP3", "ARHGAP18", "SRGAP2", "MEF2C", "AKIRIN2", "ARHGAP28", "AKT2", …	0
GO_PORPHYRIN_CONTAINING_COMPOUND_METABOLIC_PROCESS	0.192419	0.472726	0.423157	1.24232	8080	17	c("FECH", "HMOX1", "TMEM14C", "SUCLA2", "HMBS", "BLVRB", "TSPO", "BLVRA", "UROD", "FXN", "ATPIF1")	0
GO_CELLULAR_MONOVALENT_INORGANIC_CATION_HOMEOSTASIS	0.153223	0.423708	0.381304	1.26307	6199	27	c("CLIC4", "ATP6V1A", "ATP6V1H", "ATP6V0A4", "ATP1B3", "ATP1A1", "ATP5B", "SLC9A1", "ATP6V1G1", "ATP6V1F", "ATP6V0A1", "SLC4A4", "PPT1")	0
GO_REGULATION_OF_ACUTE_INFLAMMATORY_RESPONSE	0.00639649	0.0586434	0.636827	1.80679	270	15	c("PTGS2", "CD55", "OSMR", "PLA2G4A", "PTGER3")	0
GO_CYTOKINE_PRODUCTION	0.0620141	0.256808	0.410681	1.41947	2472	32	c("PTGS2", "CD55", "PNP", "PCSK5", "S100A13", "NOD1", "HSPD1", "SEH1L", "RAB1A", "HIF1A")	0
GO_TOLL_LIKE_RECEPTOR_SIGNALING_PATHWAY	0.949172	1	0.197573	0.628179	38823	23	c("LGMN", "CTSB", "HSPD1", "UBE2D3", "UBC")	0
GO_POSITIVE_REGULATION_OF_INTRACELLULAR_TRANSPORT	0.983586	1	-0.164857	-0.703254	68253	147	c("PCNT", "SFRP2", "PCM1", "SAE1", "B3GAT3", "CXCL10", "UBR5", "CAV1", "TCF7L2", "SMO", "STOM", "PPP1R13B", "AKT2", "SNAPIN", "FIS1", "CTDSPL2", "PINK1", "ACTL6A", "SPPL3", "PRKCD", "MAPK14", "RDX", "NMT1", "DMAP1", "BAMBI", "U2AF2", "RHOU", "SMAD4", "DAB2", "TFDP1", "PPP3CB", "SRI", "CALM3", "TGFB3", "PIK3R1", "HES1", "TPR", "NCBP2", "RBCK1", "LEPROT", "VAMP8", "STX18", "TBC1D20", "ABL1", "MAPK8…	0
GO_FOREBRAIN_CELL_MIGRATION	0.247849	0.527004	-0.440915	-1.18903	14284	15	c("DAB2IP", "SLIT2", "SRGAP2", "RTN4", "SRF", "MBOAT7", "ARL13B", "PAFAH1B1")	0
GO_DEMETHYLATION	0.0351433	0.180855	-0.567392	-1.55641	2030	16	c("KDM6A", "KDM1A", "KDM6B", "TET2", "KDM5B", "ARID5B", "JMJD1C", "TET3", "JMJD6")	0
GO_CELL_MOTILITY	0.0673414	0.269119	-0.273587	-1.23883	4969	237	c("PLXNB1", "TNS1", "FZD3", "PODXL2", "HOXA5", "PRKCZ", "PKN1", "DAB2IP", "SEMA6A", "NR2F2", "PIK3CA", "SEMA3F", "SEMA3D", "IL17RC", "ESAM", "DGKZ", "PCM1", "SLC16A1", "TNS3", "NAV1", "SLIT2", "ING2", "PODXL", "ABI2", "DPP4", "CXCL10", "CAV1", "FUT8", "KDR", "FYN", "DDR1", "TNFSF12", "SMO", "MYH9", "SRGAP2", "CXCL1", "MDK", "MEF2C", "PRKCI", "EPHB1", "SYNE2", "WASF2", "ICAM1", "ANO6", "PTPRF", "R…	0
GO_POSITIVE_REGULATION_OF_ENDOTHELIAL_CELL_MIGRATION	0.117633	0.363047	0.402436	1.32084	4783	26	c("PTGS2", "THBS1", "ANXA3", "BCAR1")	0
GO_ORGANOPHOSPHATE_ESTER_TRANSPORT	0.565667	0.808972	-0.311683	-0.925693	33310	22	c("ATP8B2", "SLC25A23", "ABCA4", "ATP11B", "ABCA1", "ATP9A", "PITPNB")	0
GO_MICROTUBULE_CYTOSKELETON_ORGANIZATION	4.47434e-05	0.00199823	-0.458289	-1.87483	2	110	c("TPX2", "PCNT", "PRKCZ", "PLK2", "CLASP1", "SSX2IP", "GCC2", "DOCK7", "PRC1", "PCM1", "BIRC5", "SLC16A1", "DYNC1LI2", "NAV1", "CEP350", "NEK7", "CAV1", "TACC2", "NIN", "SMC3", "MYH9", "SRGAP2", "CNTLN", "MAP1B", "SLAIN2", "AKAP9", "BICD2", "CHD3", "HOOK3", "MAP4", "SON", "INO80", "VPS4B", "TUBGCP2", "BIRC2", "MAP7D1", "SLK", "TNKS", "CUL7", "SPRY2", "TACC1", "DYNC1H1", "SBDS", "DCTN2", "CRYAB",…	0
GO_REGULATION_OF_CELL_CYCLE_G2_M_PHASE_TRANSITION	0.285162	0.576132	0.350132	1.1262	11645	24	c("CCND1", "PKIA", "RAB11A")	0
GO_PIGMENTATION	0.194669	0.473958	0.375114	1.21829	7916	25	c("ATP6AP2", "SHROOM3", "CD63", "RAB11A")	0
GO_AORTA_DEVELOPMENT	0.378235	0.660247	-0.371243	-1.06428	22097	19	c("NDST1", "LRP2", "COL3A1", "SOX4", "SRF", "DNM2", "AP2B1", "HES1")	0
GO_SPECIFICATION_OF_SYMMETRY	0.6792	0.884257	-0.272585	-0.856907	40552	28	c("CITED2", "SMO", "MEF2C", "IFT74", "MIB1", "ALG5", "ALDH1A2", "SRF", "GATA4", "DYNC2LI1", "ARL13B")	0
GO_PROTEIN_LOCALIZATION_TO_ENDOPLASMIC_RETICULUM	0.0888159	0.312575	0.283782	1.24726	2973	103	c("SEC61G", "SPCS1", "RAB3GAP1", "RPS27", "SRP72", "RPS2", "UBAC2", "SRPR", "RPS6", "RPS19", "RPL36A", "RPLP2", "RPL24", "SRP19", "RPSA", "RPL41", "SRP9", "RPL35", "RPL23", "RPS3", "RPLP0", "SRP68", "RPL39", "PDIA3", "HSPA5", "RPL38", "RPL15", "KDELR3", "RPL7A", "RPS24", "RPS25", "RPS8", "RPL30", "RPL6", "RPS18", "RPL17", "RPL13", "SSR3", "RPL22", "RPL37", "RPL14", "RPL5", "RPL4", "RPLP1", "RPL18…	0
GO_HISTONE_EXCHANGE	0.454386	0.725028	-0.373007	-1.0059	26188	15	c("RSF1", "VPS72", "HJURP", "SPTY2D1", "CENPA")	0
GO_LIPID_HOMEOSTASIS	0.338555	0.621823	-0.340503	-1.08669	20273	30	c("COL4A3BP", "MYLIP", "USF1", "ACADM", "CAV1", "NR1D2", "LPL", "MIA2", "ABCA1", "USF2")	0
GO_CELLULAR_RESPIRATION	2.94334e-05	0.00199823	0.550255	2.37949	0	94	c("NR4A3", "NDUFS8", "BAX", "CYCS", "NDUFA9", "NDUFA1", "NDUFC2", "NDUFS6", "COX7B", "COX8A", "ETFA", "UQCRB", "SDHD", "NDUFB3", "NDUFAB1", "NDUFA4", "UQCRQ", "NDUFS4", "COX6B1", "COX5A", "NDUFB9", "MDH2", "NDUFA12", "NDUFB6", "COX7C", "COX6C", "SDHC", "NDUFA8", "DLD", "MDH1", "CS", "IDH3A", "NDUFC1", "NDUFB2", "NDUFA13", "SUCLA2", "COX6A1", "UQCR10", "NDUFB4", "IDH3B", "NDUFB8", "PMPCB", "NDUFA1…	0
GO_NUCLEOTIDE_EXCISION_REPAIR_DNA_DAMAGE_RECOGNITION	0.0264462	0.149884	0.539248	1.60819	1104	18	c("COPS7A", "RBX1", "COPS6", "COPS2", "COPS8", "UBC", "CETN2", "GPS1", "COPS3", "COPS5", "UBB")	0
GO_B_CELL_DIFFERENTIATION	0.808169	0.954995	0.245376	0.762585	33357	21	c("TPD52", "BAX", "NOTCH2")	0
GO_NEURAL_PRECURSOR_CELL_PROLIFERATION	0.0237145	0.140515	-0.523336	-1.58612	1402	24	c("FZD3", "DOCK7", "ID4", "PCM1", "EPHB1", "ATF5", "HOOK3", "PLXNB2")	0
GO_NUCLEAR_TRANSPORT	0.993786	1	0.152471	0.723836	29108	170	c("THOC6", "RAB6B", "JUN", "IPO5", "LMNA", "RAB11A", "RPAIN", "NUP98", "SRSF5", "KPNA1", "MAPK1", "EIF5A", "SEC61B", "ENY2", "SRSF1", "SRSF7", "NXT1", "CALR", "NOP58", "STAT3", "SEH1L", "RAB1A", "RAN", "HSPA9", "IPO7", "EIF4A3", "SARNP", "SNRPD1", "RAB5C", "CHTOP", "CPSF2", "SNRPB", "PPP1R10", "HNRNPA1", "PKD1", "RANBP1", "MAGOH", "RAB8A", "RAE1", "ATXN1", "BANF1", "XPO1", "TOB1", "CEP57", "AGFG1…	0
GO_PEPTIDE_METABOLIC_PROCESS	4.17589e-05	0.00199823	0.336694	1.71859	0	303	c("DDX3Y", "GGCT", "GCLC", "GSTM1", "CLIC4", "ATP6AP2", "SLC25A5", "GSR", "SEC11C", "TPP1", "MRPL35", "GSTM5", "MRPS28", "GSTA4", "RPS27L", "MRPL38", "FARS2", "XPNPEP1", "QARS", "MRPS34", "PCSK5", "SPCS3", "GPX1", "TRNAU1AP", "MRPL22", "MRPS16", "CHCHD1", "MRPL27", "MRPS7", "MRPL2", "MRPL50", "SPCS1", "PPA1", "MRPL46", "EIF5A", "RPS27", "EIF2A", "GSTM2", "MRPS14", "CTSZ", "MRPL11", "EIF4A1", "MRP…	0
GO_NEGATIVE_REGULATION_OF_CELL_SUBSTRATE_ADHESION	0.692845	0.89402	-0.28538	-0.838851	40687	21	c("FZD4", "FZD7", "DLC1", "COL1A1", "GCNT2", "PIK3R1", "MMP14", "CASK")	0
GO_REGULATION_OF_EPITHELIAL_CELL_DIFFERENTIATION	0.719576	0.906533	0.237135	0.847211	28233	37	c("CCND1", "ADAMTS9", "STAT1", "TNFRSF1A", "AHI1", "ID1", "NUMB", "MAFF", "BMP6", "RHEB", "SRSF6")	0
GO_ENDOTHELIAL_CELL_MIGRATION	0.508823	0.774775	-0.318134	-0.9642	30102	24	c("PIK3CA", "SLIT2", "DPP4", "KDR", "TNFSF12", "MYH9")	0
GO_ORGANIC_HYDROXY_COMPOUND_CATABOLIC_PROCESS	0.532312	0.78751	0.311666	0.94329	22132	19	c("SMPD3", "COMT", "IMPA1", "SMPD1", "ALDH7A1", "ACADL", "IMPA2", "SLC44A1")	0
GO_GLYCEROLIPID_METABOLIC_PROCESS	0.386351	0.667181	-0.259846	-1.03697	25509	94	c("FGF9", "FABP5", "FGF18", "INPP5F", "PIK3CA", "PGAP2", "GPCPD1", "GAB1", "CAV1", "FYN", "PDGFA", "PNPLA2", "NRG2", "ENPP2", "PCYT1A", "PNPLA8", "LPL", "CDS2", "AGPAT5", "ALG5", "INSIG2", "MTMR3", "CHPT1", "GRB2", "MBOAT7", "PIK3C2A", "PIK3R1", "SLC44A2", "LPGAT1", "TAZ", "MECP2", "AGPAT2", "PAFAH1B1", "PGP", "APOE", "SMG1", "INPP5K", "IMPAD1", "GPAA1")	0
GO_PEPTIDYL_AMINO_ACID_MODIFICATION	0.00099483	0.0164448	-0.319813	-1.48806	75	311	c("SPOCK2", "FGF9", "LDB1", "PRKCZ", "PKN1", "PLK2", "KDM6A", "PRMT2", "FGF18", "ST3GAL6", "HCFC1", "IGF1R", "EZH2", "SAE1", "BIRC5", "SMC5", "CLK3", "SENP6", "CDCA8", "ABI2", "CSNK1G1", "TET2", "CLK4", "ING4", "BRD1", "LATS2", "PRDM6", "FUT8", "KDR", "EHMT1", "FYN", "DDR1", "FBXO11", "DDR2", "SMC3", "ARID4A", "PRKCI", "OGT", "ATF2", "RTF1", "EPHB1", "AKT2", "SIRT2", "ASH1L", "PKDCC", "FKBP10", "…	0
GO_SECRETION	0.00148078	0.0218316	0.327665	1.54707	43	163	c("TIMP3", "NR4A3", "TIMP1", "LGALS3BP", "CCND1", "SMPD3", "CTGF", "THBS1", "CDO1", "NME1", "TPD52", "LTBP2", "ANXA3", "EXOC4", "NPR1", "CD63", "PNP", "PCDH7", "AXL", "RAB11A", "PLA2G4A", "GNPTAB", "PCSK5", "TUBA4A", "SNAP23", "LAMP2")	0
GO_CELL_ACTIVATION_INVOLVED_IN_IMMUNE_RESPONSE	0.0783968	0.29065	0.415632	1.38988	3158	28	c("NR4A3", "ANXA3", "PYCARD", "NOTCH2", "SNAP23", "S100A13", "EXOSC3", "HSPD1", "IL18R1", "RPS6", "RELB", "LGALS1")	0
GO_NEGATIVE_REGULATION_OF_HISTONE_MODIFICATION	0.361469	0.642242	-0.387339	-1.07934	20966	17	c("KDM1A", "TAF7", "UBR5")	0
GO_NEGATIVE_REGULATION_OF_DNA_BINDING	0.605776	0.832119	-0.325793	-0.893685	35008	16	c("RSF1", "KDM1A", "CTNNBIP1", "SMO")	0
GO_REGULATION_OF_CIRCADIAN_RHYTHM	0.490155	0.759601	-0.30013	-0.978372	29523	33	c("EZH2", "CREB1", "PER3", "UBE3A", "FBXL3", "NR1D2", "TOP2A", "GNAQ", "CSNK1E", "CLOCK")	0
GO_ANION_TRANSPORT	0.597626	0.82743	-0.237891	-0.928157	38923	82	c("FXYD3", "EMB", "ATP8B2", "SLC16A1", "AQP1", "ABCC5", "ABCA4", "ANO1", "STARD10", "ANO6", "SLC38A2", "PNPLA8", "SLC4A8", "CLCN3", "ATP11B", "BSG", "CLCC1", "ABCA1", "SLC4A2", "ATP9A", "FXYD1", "PITPNB", "ABCD3", "NCOA1", "SLC1A5", "CLNS1A")	0
GO_CELL_CELL_ADHESION	0.966273	1	-0.173178	-0.719442	65521	122	c("LIMS2", "PODXL2", "KIF13B", "ESAM", "FZD7", "NPNT", "COL14A1", "ZBTB1", "DPP4", "FYN", "MYH9", "FOXP1", "ICAM1", "KIFC3", "AZI2", "SOX4", "ROCK1", "CLDN15", "SHC1", "VNN1", "FIBP", "STK11", "SRF", "CCND3", "CREBBP", "IRF1", "PPP3CB", "ZFP36L1", "CDK6", "TLN1", "JMJD6", "DLG1")	0
GO_GUANOSINE_CONTAINING_COMPOUND_METABOLIC_PROCESS	0.886894	0.986921	-0.249403	-0.672573	51116	15	DLG3	0
GO_REGULATION_OF_CYCLIC_NUCLEOTIDE_METABOLIC_PROCESS	0.298273	0.586864	-0.356621	-1.12108	17808	28	c("ECE1", "PALM", "FZD2", "AKAP12", "CXCL10", "PDE5A")	0
GO_PROTEIN_OLIGOMERIZATION	0.949068	1	-0.177499	-0.751277	65423	139	c("TNNT2", "PRKCZ", "GLUL", "C1QTNF1", "ITPR3", "PFKL", "ANXA6", "IGF1R", "ZBTB1", "CAV1", "TERF1", "EVL", "OGT", "STOM", "FIS1", "AHNAK", "PPP5C", "TOR1B", "KCTD2", "COLEC12", "ATL3", "DHPS", "COL1A1", "KEAP1", "TRIM27", "BIRC2", "STX2", "AMFR", "CPSF6")	0
GO_REGULATION_OF_EPITHELIAL_CELL_PROLIFERATION	0.28931	0.581284	-0.265704	-1.09159	19471	113	c("FGF9", "LIMS2", "HOXA5", "DAB2IP", "GLUL", "CDKN1C", "FGF18", "NR2F2", "SFRP1", "SLURP1", "SFRP2", "FZD7", "MCC", "GPC3", "RREB1", "MTSS1", "CAV1", "KDR", "TNFSF12", "SMO", "MEF2C", "ATF2")	0
GO_CHROMATIN_ASSEMBLY_OR_DISASSEMBLY	0.221632	0.505228	-0.328527	-1.17004	13806	50	c("RSF1", "CABIN1", "HIST1H1B", "TNRC18", "HP1BP3", "CHD3", "HJURP", "SPTY2D1", "SMARCC1", "BRD2", "KAT6B", "NAP1L4", "CENPA", "H2AFX", "ARID1A", "PAF1", "ARID2", "SMARCE1", "HMGB1", "KAT6A", "SMARCC2", "UBN1", "ASF1A", "ATRX", "CTCF", "BAZ1B", "H1F0", "ANP32B", "SMARCA4", "RBBP4")	0
GO_REGULATION_OF_NITRIC_OXIDE_SYNTHASE_ACTIVITY	0.826273	0.966199	0.234549	0.754427	33744	24	c("GCH1", "CYGB", "NOD1", "HIF1A", "HSP90AA1")	0
GO_REGULATION_OF_LIPID_BIOSYNTHETIC_PROCESS	0.177807	0.457234	0.344602	1.21615	7035	35	c("PTGS2", "SMPD3", "PLA2G4A", "TNFRSF1A", "XBP1", "ANXA1", "ATP1A1", "ERLIN2", "NR1H2", "SF1", "CYR61", "ACADL", "BMP6", "POR", "TSPO")	0
GO_RESPONSE_TO_XENOBIOTIC_STIMULUS	0.340336	0.62352	-0.388013	-1.09715	19813	18	c("FMO2", "AHR")	0
GO_PLACENTA_BLOOD_VESSEL_DEVELOPMENT	0.362725	0.642772	-0.400284	-1.07946	20905	15	c("NR2F2", "FBXW8", "HS6ST1", "SOCS3", "AKT1")	0
GO_POSITIVE_REGULATION_OF_RESPONSE_TO_EXTERNAL_STIMULUS	0.404634	0.682802	0.242189	1.02195	14109	82	c("PTGS2", "THBS1", "OSMR", "MIF", "PLA2G4A", "PTGER3", "TNFRSF1A", "ZC3HAV1", "IL33", "RAB3GAP1", "CCL2", "NOD1", "SCOC", "CALR", "F3", "HIF1A", "RPS19", "BRAF", "SQSTM1", "C1QBP", "PARK7", "BMP6", "DCN", "WNT5A", "CREB3", "HSPB1")	0
GO_AGING	0.40922	0.685844	0.231123	1.01684	13669	104	c("TIMP3", "TIMP1", "CTGF", "MBD1", "CDKN1A", "SOD2", "MIF", "BAX", "JUN", "PLA2G4A", "NDUFS6")	0
GO_REGULATION_OF_VACUOLAR_TRANSPORT	0.894204	0.987837	-0.235177	-0.674206	52242	19	c("INPP5F", "SNAPIN", "RDX", "RAB11B", "DAB2")	0
GO_NEGATIVE_REGULATION_OF_EXTRINSIC_APOPTOTIC_SIGNALING_PATHWAY	0.0954711	0.320983	0.371718	1.32803	3745	37	c("GCLC", "THBS1", "HSPA1B", "LMNA", "LGALS3", "HSPA1A", "GPX1", "IGF1", "HMOX1")	0
GO_NEGATIVE_REGULATION_OF_AUTOPHAGY	0.284895	0.576127	-0.379217	-1.13853	16836	23	c("PHF23", "HERC1", "SIRT2", "PINK1", "TLK2", "AKT1", "QSOX1", "ZKSCAN3", "GATA4", "TAB2", "DAP", "SCFD1")	0
GO_POSTTRANSCRIPTIONAL_REGULATION_OF_GENE_EXPRESSION	0.178628	0.457471	0.220094	1.10403	4544	259	c("THBS1", "PSMB10", "RPS27L", "IMPACT", "HSPA1A", "PSMC1", "PSME1", "CELF4", "EIF4ENIF1", "MPV17L2", "YRDC", "TRNAU1AP", "PSMB3", "HNRNPC", "PSMB5", "SMAD2", "IGF1", "DAPK3", "ZFP36", "MAPK1", "EIF5A", "PSMB2", "EIF2A", "ELAVL1", "PSME2", "EIF4A1", "EXOSC3", "EIF3D", "PSMC4", "CALR", "PSMD6", "PSMA6", "EIF3B", "PSMB7", "SERP1", "PSMC2", "EIF3I", "PSMB1", "GAPDH", "USP16", "PSMB4", "EXOSC7", "EXO…	0
GO_TRANSCRIPTION_FROM_RNA_POLYMERASE_II_PROMOTER	0.532376	0.78751	-0.21303	-0.973039	39710	258	c("AHR", "RPRD1B", "LDB1", "LCORL", "HOXA5", "HLF", "MEIS2", "HCFC1", "TAF7", "WWTR1", "REST", "PHAX", "RPRD1A", "NFE2L3", "CREB1", "PLAGL1", "ZBTB1", "TAF3", "USF1", "RREB1", "THRA", "PABPN1", "CEBPG", "MAX", "PCF11", "UPF3B", "MAZ", "GATA5", "ARID4A", "MEF2C", "CEBPZ", "ATF2", "RTF1", "FIP1L1", "SRSF11", "TRIP11", "ASH1L", "MEIS1", "KAT2B", "SRSF4", "NR3C1", "ELF1", "ATF5", "ASH2L", "NFE2L1", "…	0
GO_PATTERN_RECOGNITION_RECEPTOR_SIGNALING_PATHWAY	0.905275	0.989591	0.205607	0.705239	36210	31	c("LGMN", "NOD1", "UBE2N", "CTSB", "HSPD1", "UBE2D3", "UBC", "RELA", "CYLD")	0
GO_POSITIVE_REGULATION_OF_CELL_MATRIX_ADHESION	0.0879947	0.310687	-0.487871	-1.39863	5140	19	c("PRKCZ", "SFRP1", "KDR", "LIMS1", "ROCK1", "CSF1", "NINJ1", "EMP2", "CDK6")	0
GO_EMBRYO_DEVELOPMENT	0.0329445	0.174055	-0.275825	-1.27902	2504	301	c("FGF9", "ECE1", "LDB1", "FZD3", "HOXA5", "KDM6A", "FZD2", "CDKN1C", "COL4A3BP", "MFAP2", "GNA12", "DNMT3A", "GAMT", "NR2F2", "NDST1", "FBXW8", "MBTD1", "SEMA3F", "CDON", "SFRP1", "KDM1A", "SFRP2", "RARRES2", "KDM6B", "DLC1", "HS6ST1", "RRP7A", "CITED2", "ZFP57", "CAPN2", "GAB1", "GPC3", "LATS2", "THRA", "HOPX", "BASP1", "BPTF", "FUT8", "KDR", "EHMT1", "PDGFA", "TBX4", "ADD1", "HOXB2", "SMO", "M…	0
GO_REGULATION_OF_STRIATED_MUSCLE_CONTRACTION	0.480274	0.751225	0.311814	0.980619	19745	22	c("CTGF", "SMAD7", "GSTM2", "SUMO1", "HDAC4", "ATP2A2", "ATP1A1", "SLC9A1", "HSP90AA1")	0
GO_REGULATION_OF_LEUKOCYTE_DIFFERENTIATION	0.0960895	0.322069	0.323828	1.28579	3530	60	c("TRIB1", "RUNX1", "NME1", "TMEM176A", "JUN", "PNP", "LGALS3", "AXL", "TMEM64", "TMEM176B", "XBP1", "FOS", "ATP6AP1", "ANXA1")	0
GO_ESTABLISHMENT_OF_CELL_POLARITY	0.0111889	0.0844782	-0.473359	-1.61616	683	41	c("PRKCZ", "CLASP1", "PARD3", "DOCK7", "CYTH3", "SNX27", "RAB11FIP2", "MYH9", "PRKCI", "EPHB1", "MAP1B", "RICTOR", "MAP4", "MPP5", "RAP2A", "MYO18A", "STK11", "FRMD4B", "GBF1", "SPRY2", "MARK2")	0
GO_DIGESTIVE_SYSTEM_DEVELOPMENT	0.0315293	0.169034	-0.435085	-1.49377	1932	42	c("FGF9", "HOXA5", "CDKN1C", "HMGCS2", "SFRP1", "SFRP2", "RARRES2", "COL3A1", "THRA", "SMO", "GATA5", "PKDCC", "TGFBR2", "ALDH1A2", "KLF5", "SLC4A2", "COBL", "STX2", "CHD8", "GATA4", "TGFB3")	0
GO_DNA_CONFORMATION_CHANGE	0.303876	0.589908	-0.276117	-1.08807	19922	87	c("CHD1L", "RSF1", "CABIN1", "HIST1H1B", "ACIN1", "TNRC18", "ASH1L", "AKAP8L", "HP1BP3", "CHD3", "HJURP", "TOP2A", "PHF13", "RAD50", "INO80", "HMGB3", "NCAPH2", "CHMP1A", "CHD8", "SPTY2D1", "AKAP8", "DHX9", "CHD1", "BRD2", "KAT6B", "NAP1L4", "CENPA", "H2AFX", "PAF1", "CUL4A", "XPA", "TOP2B", "HMGB1", "TOP1", "SMC2", "KAT6A", "UBN1", "ASF1A", "ATRX", "CTCF", "DDX1")	0
GO_SEXUAL_REPRODUCTION	0.830684	0.969163	0.184188	0.863611	25138	155	c("PTGS2", "TMEM119", "CLIC4", "HPGD", "HEXB", "BAX", "LMNA", "AXL", "PLA2G4A", "CELF4", "CRTAP", "UBE2J1", "ACOX1", "CTSB", "DYNLL1", "CALR", "DLD", "SPIN1", "CCT7", "TMEM203", "DAZAP1", "PDE3A", "NPHP1", "STAT3", "TGFBR1", "RAN", "B4GALT1", "RPS6")	0
GO_EPIDERMAL_CELL_DIFFERENTIATION	0.876233	0.986921	-0.222092	-0.723981	52778	33	c("PPL", "TXNIP", "LATS2", "CASP3", "IFT74", "EVPL")	0
GO_REGULATION_OF_NUCLEOSIDE_METABOLIC_PROCESS	0.815147	0.957809	0.24826	0.751383	33892	19	c("PGAM1", "IGF1", "DNAJC15", "HDAC4", "STAT3", "HIF1A", "PARK7", "TSPO")	0
GO_TAXIS	0.00969766	0.0772274	-0.370186	-1.50278	645	105	c("BMPR1B", "PLXNB1", "OGN", "FZD3", "FMOD", "SEMA6A", "SEMA3F", "SEMA3D", "IL17RC", "RALBP1", "RARRES2", "SLIT2", "FLRT2", "CREB1", "CMTM7", "BOC", "CXCL10", "FYN", "PDGFA", "EVL", "CXCL1", "EPHB1", "ANO6", "ENPP2", "KLF7", "LAMB2", "NEO1", "PLXNB2", "SPTBN1", "PRKCD", "MAPK14", "EFNB1", "CMTM6", "PLP2", "EFNA1")	0
GO_RESPONSE_TO_GLUCAGON	0.748027	0.923626	-0.288629	-0.791739	43229	16	c("HMGCS2", "CREB1", "GNB4")	0
GO_EMBRYONIC_PLACENTA_DEVELOPMENT	0.211461	0.494717	-0.364419	-1.19628	12774	34	c("CDKN1C", "NR2F2", "FBXW8", "HS6ST1", "GAB1", "BPTF", "SOCS3", "AKT1", "GRB2", "NCOA1", "EGLN1", "ZFP36L1", "HES1")	0
GO_SMALL_MOLECULE_BIOSYNTHETIC_PROCESS	0.00572496	0.0543125	0.345961	1.52957	189	107	c("PTGS2", "MRI1", "CDO1", "PGK1", "MIF", "PGAM1", "GCH1", "TKT", "NDUFA9", "PNP", "PTGES3", "PLA2G4A", "EBP", "UGDH", "SCP2", "ATF3", "MGLL", "PHGDH", "TALDO1", "NDUFAB1", "IMPA1", "ALDOA", "XBP1", "MDH2", "FADS1", "HSD17B12", "MDH1", "BGN", "GAPDH", "SUCLA2", "CYB5R3", "GOT2")	0
GO_REGULATION_OF_TELOMERE_MAINTENANCE	0.489756	0.759601	-0.308697	-0.977725	29281	29	c("SMG6", "HMBOX1", "MAP3K4", "NEK7", "TERF1")	0
GO_REGULATION_OF_EXTRINSIC_APOPTOTIC_SIGNALING_PATHWAY_VIA_DEATH_DOMAIN_RECEPTORS	0.136959	0.396873	0.398509	1.29427	5569	25	c("TIMP3", "THBS1", "LGALS3", "ATF3", "GPX1", "HMOX1")	0
GO_NEGATIVE_REGULATION_OF_WOUND_HEALING	0.673104	0.879876	-0.30836	-0.845862	38899	16	c("CLASP1", "C1QTNF1", "PDGFA", "PRKCD", "TSPAN8")	0
GO_POSITIVE_REGULATION_OF_INSULIN_SECRETION	0.805586	0.953765	-0.269283	-0.750367	46727	17	c("GLUL", "TCF7L2", "ANO1", "SOX4", "PSMD9", "PPP3CB", "SRI", "GLUD1")	0
GO_NUCLEIC_ACID_PHOSPHODIESTER_BOND_HYDROLYSIS	0.613708	0.839568	-0.239714	-0.917032	39612	73	c("RNASEL", "SMG6", "CHD1L", "WDR33", "CNOT6L", "REV3L", "PCF11", "ENPP2", "CASP3", "POP5", "DCPS", "N4BP2", "RAD50", "RFC1", "PNRC2")	0
GO_REGULATION_OF_MYELOID_CELL_DIFFERENTIATION	0.487772	0.758601	-0.266288	-0.982439	30853	60	c("LDB1", "HOXA5", "MEIS2", "SFRP1", "KDM1A", "CREB1", "ACIN1", "CTNNBIP1", "MEF2C", "OGT", "MEIS1", "FOXP1", "RBFOX2", "MAPK14", "PRKCA", "CSF1", "RAB7B", "KLF13", "GABPA", "PURB", "CDK6", "PIK3R1")	0
GO_REGULATION_OF_RESPONSE_TO_EXTERNAL_STIMULUS	0.84009	0.976079	-0.186917	-0.858669	63099	273	c("FGFBP1", "UCHL1", "CLASP1", "SEMA6A", "C1QTNF1", "FGF18", "GPSM3", "INPP5F", "PHF23", "SEMA3F", "SEMA3D", "IL17RC", "RARRES2", "METRNL", "FAM46A", "SLIT2", "C4B", "ACIN1", "CXCL10", "USF1", "HOPX", "MTSS1", "CAV1", "KDR", "FYN", "PDGFA", "C2", "RBM18", "CXCL1", "STOM", "AKT2", "SIRT2", "ASH1L", "FOXP1", "ANO6", "PINK1", "PTPRF", "CASP3", "BCR", "TGFBR2", "NR1D2", "ACTL6A", "RICTOR", "LPL", "RN…	0
GO_REGULATION_OF_MITOCHONDRION_ORGANIZATION	0.0181771	0.119898	0.342245	1.45613	626	86	c("SLC25A5", "UBE2J2", "BAX", "ARIH2", "LMNA", "MARCH5", "HSPA1A", "MPV17L2", "GPX1", "PYCARD", "IGF1", "PLAUR", "DYNLL1", "PSMB7", "UBE2L3", "YWHAB", "PSMD8", "UBE2D3", "UBL5", "HIF1A", "BCL2L1", "SQSTM1", "C1QBP", "MAP1LC3B", "PARK7", "DCN", "DYNLL2", "VAT1", "TSPO", "FAM162A", "NKAP", "STOML2", "UGCG", "VDAC1", "FXN")	0
GO_POSITIVE_REGULATION_OF_PROTEIN_LOCALIZATION_TO_NUCLEUS	0.88212	0.986921	0.194184	0.779256	32244	63	c("PTGS2", "SULF2", "IPO5", "KPNA1", "IGF1", "XBP1", "CCT7", "TGFBR1", "IL18R1", "SLC9A1", "HSP90AA1", "HSP90AB1", "PARK7", "BMP6")	0
GO_POSITIVE_REGULATION_OF_BMP_SIGNALING_PATHWAY	0.234437	0.516807	-0.446291	-1.20353	13511	15	c("GPC3", "CRB2", "NEO1", "TWSG1", "SMAD4", "GATA4", "BMPR2", "HES1")	0
GO_STRIATED_MUSCLE_CONTRACTION	0.187787	0.465557	-0.422739	-1.24261	11027	21	c("TNNI1", "TNNT2", "PIK3CA")	0
GO_LEUKOCYTE_MIGRATION	0.211555	0.494717	-0.316212	-1.16995	13393	61	c("PODXL2", "PIK3CA", "IL17RC", "ESAM", "SLC16A1", "PODXL", "CXCL10", "CAV1", "FYN", "MYH9", "ICAM1", "ANO6", "ROCK1", "SHC1", "BSG", "COL1A1", "GRB2", "GBF1", "PPIL2", "SBDS", "PIK3R1", "YES1", "GLG1", "CD34")	0
GO_NEGATIVE_REGULATION_OF_INTRACELLULAR_PROTEIN_TRANSPORT	0.663201	0.872802	-0.262777	-0.87336	40191	36	c("DAB2IP", "WWTR1", "THRA", "OS9", "OGT", "PKDCC", "MDFIC", "SOX4", "ERLEC1")	0
GO_MEIOSIS_I	0.0743459	0.283606	-0.534341	-1.44097	4284	15	c("ING2", "TERF1", "MSH2", "TOP2A", "UBR2", "RAD50")	0
GO_NEGATIVE_REGULATION_OF_GENE_EXPRESSION_EPIGENETIC	0.668878	0.876571	-0.261829	-0.870209	40535	36	c("DNMT3A", "EZH2", "TNRC18", "CREBZF", "SIRT2", "UBR2", "AEBP2", "H2AFV", "TRIM27", "HDAC5", "MECP2", "DOT1L", "H2AFX", "ARID1A", "MTF2")	0
GO_REGULATION_OF_ANATOMICAL_STRUCTURE_SIZE	0.433483	0.707449	-0.236199	-1.01075	30123	151	c("ECE1", "PPP1R9A", "SEMA6A", "CDC42EP5", "SEMA3F", "SEMA3D", "AQP1", "SLIT2", "ABI2", "RAB22A", "WIPF1", "CREB1", "MACF1", "CAV1", "SSH1", "ADD1", "ARHGAP18", "EVL", "GOLGA4", "OGT", "ANAPC2", "MAP1B", "KAT2B", "ICAM1", "ANO6", "LIMA1", "HP1BP3", "RB1CC1", "RICTOR", "SPTBN1", "PRKCD", "CLCN3", "RDX", "SHC1", "DOCK5", "BAIAP2L1", "AKT1", "JMY", "TRIM27", "GRB2", "TMEM123", "RTN4", "SRF", "DNM2",…	0
GO_POSITIVE_REGULATION_OF_MITOCHONDRION_ORGANIZATION	0.239604	0.523186	0.277756	1.12546	8688	66	c("UBE2J2", "BAX", "ARIH2", "MARCH5", "MPV17L2", "PYCARD", "PLAUR", "DYNLL1", "PSMB7", "UBE2L3", "YWHAB", "PSMD8", "UBE2D3", "UBL5", "HIF1A", "C1QBP", "PARK7", "DCN", "DYNLL2", "FAM162A", "NKAP", "STOML2", "UGCG")	0
GO_PEPTIDYL_LYSINE_MODIFICATION	0.103482	0.332545	-0.296421	-1.2387	7060	127	c("LDB1", "KDM6A", "HCFC1", "EZH2", "SAE1", "BIRC5", "SMC5", "SENP6", "CDCA8", "TET2", "ING4", "BRD1", "PRDM6", "EHMT1", "SMC3", "ARID4A", "OGT", "ATF2", "RTF1", "SIRT2", "ASH1L", "KAT2B", "ASH2L", "EP400", "ACTL6A", "BRD8", "TOP2A", "NSD1", "DHPS", "SMC6", "DMAP1", "NUP153", "CLOCK", "NCOA1", "TET3", "CREBBP", "STAG2", "JMJD6", "MSL1", "TPR", "MECP2", "DOT1L", "CBX4", "KAT6B", "STAG1", "YEATS2",…	0
GO_HORMONE_MEDIATED_SIGNALING_PATHWAY	0.517784	0.780373	0.252945	0.962794	19594	49	c("NR4A3", "NR4A1", "NR4A2", "PMEPA1", "NCOA4")	0
GO_NEGATIVE_REGULATION_OF_PROTEIN_BINDING	0.51971	0.781535	0.276751	0.956558	20724	32	c("SLPI", "B2M", "BAX")	0
GO_REGULATION_OF_LIPID_METABOLIC_PROCESS	0.359913	0.642242	0.249458	1.04548	12592	79	c("PTGS2", "NR4A3", "SMPD3", "PLA2G4A", "SCP2", "LAMTOR1", "TNFRSF1A", "ARF1", "KLF4", "DNAJC15", "XBP1", "ANXA1", "DLD", "ATP1A1", "ERLIN2", "PDK3", "NR1H2", "SF1", "CYR61", "CDC42", "ACADL", "BMP6", "LSR", "POR", "TSPO")	0
GO_RESPONSE_TO_EXTERNAL_STIMULUS	0.00645635	0.0587697	0.240083	1.27757	122	467	c("PLAC8", "TIMP3", "PTGS2", "NR4A3", "SLPI", "TRIB1", "BST2", "ACSL4", "LMCD1", "CCND1", "LDHA", "IFITM3", "IL18BP", "SHROOM3", "OXCT1", "NR4A1", "MBD1", "B2M", "CDKN1A", "COL11A1", "NR4A2", "MIF", "DDX21", "ARSB", "MYLK", "USP2", "ANXA3", "STAT1", "GCH1", "IFITM1", "JUN", "CD63", "LMNA", "SERPINB9", "IMPACT", "FOSB", "LGALS3", "AXL", "BCAR1", "PLA2G4A", "FOXF1", "PTGER3", "ATF3", "GPX1", "PYCAR…	0
GO_POSITIVE_REGULATION_OF_LEUKOCYTE_DIFFERENTIATION	0.105001	0.33545	0.37372	1.31891	4154	35	c("TRIB1", "RUNX1", "JUN", "PNP", "LGALS3", "AXL", "TMEM64", "XBP1", "FOS", "ATP6AP1", "ANXA1")	0
GO_MITOCHONDRIAL_MEMBRANE_ORGANIZATION	0.0487594	0.221652	0.373085	1.41469	1858	48	c("SLC25A5", "TIMM9", "BAX", "HSPA1A", "TOMM20", "TIMM50", "DYNLL1", "NDUFA13", "STAT3", "YWHAB", "SLC9A1", "LETM1", "HSP90AA1", "BCL2L1", "BLOC1S2", "DYNLL2", "TOMM22", "CHCHD6")	0
GO_INTRA_GOLGI_VESICLE_MEDIATED_TRANSPORT	0.246536	0.527004	0.376369	1.16969	10175	21	c("RAB6B", "GOSR2", "TRAPPC10", "GOLGA5", "VTI1B", "COPZ1", "GOLGA3")	0
GO_REGULATION_OF_MYOBLAST_DIFFERENTIATION	0.253651	0.534547	-0.43026	-1.18025	14658	16	c("CDON", "BOC", "CXCL10", "MEF2C", "MAPK14")	0
GO_GLUCAN_METABOLIC_PROCESS	0.546699	0.792096	-0.316099	-0.938808	32193	22	c("PYGB", "STBD1", "AKT2", "AKT1", "CALM3", "PYGL")	0
GO_NEGATIVE_REGULATION_OF_CELLULAR_RESPONSE_TO_GROWTH_FACTOR_STIMULUS	0.942255	0.999175	-0.190559	-0.689506	59232	54	c("DAB2IP", "SFRP1", "SFRP2", "SLIT2", "CAV1", "SMURF2", "CTDSPL2", "TGFBR2", "HIPK2", "TWSG1", "VASN", "BAMBI", "SPRY2", "DNM2", "TGFB3", "EID2", "BCL9L", "GLG1", "CASK", "ABL1")	0
GO_NUCLEOTIDE_SUGAR_METABOLIC_PROCESS	0.0251356	0.14548	0.563333	1.62708	1060	16	c("RENBP", "GMPPB", "UGDH", "UAP1", "UAP1L1")	0
GO_ENERGY_DERIVATION_BY_OXIDATION_OF_ORGANIC_COMPOUNDS	3.09751e-05	0.00199823	0.459956	2.07192	0	120	c("NR4A3", "NDUFS8", "BAX", "CYCS", "NDUFA9", "NDUFA1", "NDUFC2", "NDUFS6", "COX7B", "COX8A", "ETFA", "UQCRB", "SDHD", "NDUFB3", "NDUFAB1", "NDUFA4", "UQCRQ", "NDUFS4", "COX6B1", "COX5A", "NDUFB9", "MDH2", "NDUFA12", "NDUFB6", "COX7C", "COX6C", "SDHC", "NDUFA8", "DLD", "MDH1", "CS", "IDH3A", "NDUFC1", "NDUFB2", "NDUFA13", "AGL", "SUCLA2", "COX6A1", "UQCR10", "NDUFB4", "IDH3B", "UBC", "NDUFB8", "P…	0
GO_REGULATION_OF_SUBSTRATE_ADHESION_DEPENDENT_CELL_SPREADING	0.830788	0.969163	0.237874	0.748088	34156	22	c("MYADM", "CALR", "ARPC2", "CDC42", "BRAF", "C1QBP", "ACTN4")	0
GO_POST_GOLGI_VESICLE_MEDIATED_TRANSPORT	0.944394	0.999277	0.185553	0.686488	36412	43	c("KRT18", "STXBP6", "SNAP23", "GOSR2", "ARF1", "GOLGA7", "VTI1B", "VAMP3", "VPS13A", "MYO1B", "SCAMP3", "LAMP1")	0
GO_REGULATION_OF_HEMOPOIESIS	0.684633	0.888195	-0.223611	-0.888967	45078	92	c("LDB1", "HOXA5", "PRKCZ", "MEIS2", "SFRP1", "KDM1A", "CREB1", "ZBTB1", "ACIN1", "CTNNBIP1", "MEF2C", "OGT", "MEIS1", "FOXP1", "TGFBR2", "RBFOX2", "MAPK14", "PRKCA", "VNN1", "CSF1", "RAB7B", "KLF13", "ZEB1", "FNIP1", "IRF1", "GABPA", "PURB", "CDK6", "PIK3R1", "AP3D1", "HES1", "SART1", "CLPTM1", "MMP14", "RIPK1")	0
GO_ION_TRANSMEMBRANE_TRANSPORT	0.185309	0.463567	0.238836	1.12395	5554	159	c("COX6B2", "CLIC4", "GRIA3", "KCNB2", "ATP6V1A", "BAX", "ATP6V1H", "COX7B", "TRAPPC10", "SLC31A1", "COX8A", "UQCRB", "NDUFA4", "UQCRQ", "ATP5G1", "ATP5C1", "GAR1", "COX6B1", "ATP6V0A4", "COX5A", "ATP5G2", "ATP5A1", "SFXN3", "SLC39A1", "ATP1B3", "ATP6AP1", "COX7C", "COX6C", "SLC25A3", "ATP2A2", "SLC35B1", "ATP1A1", "ATP5B", "ATP5D", "ATP5L", "ATP13A3", "COX6A1", "UQCR10", "SLC7A1", "SLC9A1", "COX…	0
GO_REGULATION_OF_GLYCOPROTEIN_METABOLIC_PROCESS	0.219754	0.503369	-0.4437	-1.21711	12699	16	c("BACE2", "TCF7L2", "KAT2B", "ITM2A", "TMEM59", "ITM2B", "ITM2C", "EP300")	0
GO_PALATE_DEVELOPMENT	0.455474	0.725582	-0.321353	-1.00154	27117	27	c("FZD2", "MEF2C", "PKDCC", "FRAS1", "TGFBR2", "INSIG2", "PLEKHA1", "ARID5B", "SMAD4", "TGFB3", "DLG1")	0
GO_INNATE_IMMUNE_RESPONSE_ACTIVATING_CELL_SURFACE_RECEPTOR_SIGNALING_PATHWAY	0.0341563	0.177029	0.362436	1.43261	1251	59	c("PSMB10", "PSMC1", "PSME1", "PSMB3", "PSMB5", "PSMB2", "UBE2N", "PSME2", "PSMC4", "PSMD6", "PSMA6", "PSMB7", "PSMC2", "PSMB1", "PSMB4", "PSMA5", "PSMD8", "UBC", "PSMC6", "RELB", "RELA", "PSMA7")	0
GO_REGULATION_OF_HOMEOSTATIC_PROCESS	0.281831	0.573118	0.237256	1.07714	8968	126	c("PTGS2", "NR4A3", "GCLC", "OXCT1", "B2M", "MIF", "NPR1", "BAX", "UBE2C", "PLA2G4A", "PTGER3", "PHPT1", "TMEM64", "COMT", "HNRNPC", "MAPK1", "ACOX1", "SMAD7", "ENY2", "GSTM2")	0
GO_GOLGI_TO_PLASMA_MEMBRANE_TRANSPORT	0.822004	0.96379	-0.253602	-0.745441	48272	21	c("GCC2", "MACF1", "GOLGA4", "VAMP5", "SPTBN1")	0
GO_PROTEIN_TARGETING_TO_MEMBRANE	0.670897	0.8782	0.205959	0.911642	22203	108	c("KCNB2", "RPS27", "MYADM", "SDCBP", "SRP72", "RPS2", "SSR1", "SRPR", "RPS6", "RPS19", "RPL36A", "RPLP2", "ANXA2", "RPL24", "SRP19", "GAS6", "RPSA", "RPL41", "SRP9", "RPL35", "RPL23", "RPS3", "RPLP0", "SRP68", "RPL39", "RPL38", "RPL15", "RPL7A", "RPS24", "RPS25", "RPS8", "RPL30", "RPL6", "ARL6", "RPS18", "RPL17", "RPL13", "SSR3", "RPL22", "ARL6IP1", "RPL37", "RPL14", "RPL5", "RPL4", "RPLP1", "AT…	0
GO_MITOTIC_CELL_CYCLE	0.735193	0.915634	-0.194052	-0.906274	56503	324	c("TPX2", "PCNT", "PLK2", "CLASP1", "DNMT3A", "TAOK3", "PRC1", "CNOT4", "ID4", "FBXL7", "ANAPC4", "DGKZ", "PCM1", "BIRC5", "SMC5", "CENPF", "CNOT6L", "CDCA8", "CDC20", "PLAGL1", "EML4", "SNX9", "TFDP2", "LATS2", "TERF1", "SMC3", "NINL", "ATF2", "ANAPC2", "LRRCC1", "SIRT2", "MAU2", "AKAP8L", "PPP2R2A", "POGZ", "CEP164", "AKAP9", "MDM4", "MSH2", "FOXN3", "AZI2", "PPP5C", "ANAPC5", "CUL5", "CNOT3", …	0
GO_PROTEIN_COMPLEX_BIOGENESIS	0.76286	0.928078	0.176069	0.932428	15096	440	c("KCNB2", "PRNP", "NDUFS8", "PDCL", "SEC13", "SOD2", "MIF", "TMEM33", "GCH1", "COL16A1", "BAX", "NDUFA9", "IPO5", "UBE2C", "TOR2A", "CAPZA1", "RAB11A", "NDUFA1", "TMEM120A", "ACOT13", "TAF10", "VMA21", "NDUFC2", "NUP98", "NDUFS6", "SNAP23", "GMNN", "CLPP", "TNFRSF1A", "TOMM20", "CDC73", "GOSR2", "TRAPPC10", "FOLR1", "PPID", "UQCRB", "SMAD2", "NDUFB3", "NDUFAB1", "HMOX1", "TFG", "NDUFS4", "ATP6V0…	0
GO_REGULATION_OF_MULTICELLULAR_ORGANISM_GROWTH	0.301445	0.58841	0.345676	1.11187	12310	24	c("PLAC8", "LGMN", "IGF1")	0
GO_MACROMOLECULAR_COMPLEX_DISASSEMBLY	0.0492142	0.223249	0.299742	1.31873	1643	104	c("MRPL35", "MRPS28", "MRPL38", "MRPS34", "MRPL22", "MRPS16", "CHCHD1", "MRPL27", "MRPS7", "MRPL2", "MRPL50", "MRPL46", "MRPS14", "MRPL11", "MRPL41", "AURKAIP1", "MRPL15", "MCTS1", "MRPL28", "MRPS24", "MRPS15", "MRPL52", "MRPS21", "MRPS11", "MRPS36", "DSTN", "MRPL3", "LRP6", "HSPA8", "KIF5B", "MRPL14", "MRPL13", "MRPL18", "MRPL30", "MRPL17")	0
GO_POSITIVE_REGULATION_OF_CELLULAR_COMPONENT_BIOGENESIS	0.337064	0.62013	-0.247675	-1.05804	23399	149	c("ZMYND8", "PALM", "CLASP1", "PHLDB1", "CHD1L", "FNBP1L", "CDC42EP5", "SFRP1", "ARAP1", "CNOT6L", "FLRT2", "CREB1", "SNX9", "CAV1", "KDR", "TERF1", "EVL", "EPHB1", "SLAIN2", "WASF2", "ICAM1", "PINK1", "LIMS1", "RICTOR", "ROCK1", "PRKCA", "VPS4B", "TUBGCP2", "APC", "BAIAP2L1", "JMY", "TRIM27", "COBL", "GRB2", "MED25", "FNIP1", "SRF", "DNM2", "CLU", "PSMC3", "SWAP70", "CDKN1B", "TGFB3", "DLG1", "C…	0
GO_BONE_DEVELOPMENT	0.0274118	0.153403	-0.408113	-1.48174	1724	55	c("BMPR1B", "PLXNB1", "FGF18", "SFRP2", "COL27A1", "ASXL1", "MEF2C", "ANKRD11", "LRRK1", "WASF2", "MEIS1", "FOXP1", "ANO6", "TGFBR2", "INSIG2", "COL1A1", "SRF", "SBDS", "TGFB3", "BMPR2", "ACP5", "MMP14", "GLG1", "SPARC", "MEF2D", "SMAD5", "PAFAH1B1", "AKAP13", "EP300", "IMPAD1")	0
GO_REGULATION_OF_BIOMINERAL_TISSUE_DEVELOPMENT	0.569382	0.810005	0.299501	0.919377	23613	20	c("TMEM119", "MGP", "PLA2G4A")	0
GO_NCRNA_PROCESSING	0.0455089	0.211277	0.266738	1.2663	1332	170	c("ZBTB8OS", "DDX21", "DCAF13", "RPS27L", "FARS2", "YRDC", "NHP2", "RPP25", "SMAD2", "RIOK3", "GAR1", "RPS27", "NOP10", "EXOSC3", "RPP21", "MPHOSPH6", "LTV1", "RPS2", "NOP58", "EXOSC7", "EXOSC5", "PIN4", "RPS6", "EIF4A3", "RPS19", "MRPS11", "RPL36A", "RPLP2", "LSM6", "FBL", "RIOK1", "SARS", "EMG1", "SMAD1", "RPL24", "NGDN", "THUMPD1", "CSNK1D", "RPSA", "PELP1", "RPL41", "NSUN2", "RPL35", "KARS", …	0
GO_NEGATIVE_REGULATION_OF_TRANSPORT	0.148582	0.416181	0.249543	1.15722	4582	144	c("PTGS2", "BST2", "ACSL4", "THBS1", "PKIA", "SLC25A5", "ARF6", "STXBP6", "LGALS3", "HSPA1A", "FOXF1", "PTGER3", "COMT", "YRDC", "IL33", "UBE2J1", "ANXA4", "HMOX1", "ENY2", "GSTM2", "EMD", "SDCBP", "SUMO1", "ANXA1")	0
GO_AMINE_METABOLIC_PROCESS	0.155696	0.426259	0.372289	1.25544	6260	29	c("SMPD3", "SAT1", "TDO2", "PLA2G4A", "SRM", "ODC1", "DBI", "SMPD1", "PLA2G12A", "LPCAT3", "AZIN1", "ALDH7A1")	0
GO_DNA_MODIFICATION	0.143234	0.407781	-0.4267	-1.29324	8473	24	c("DNMT3A", "EZH2", "ATF7IP", "ZFP57", "TET2", "EHMT1", "ASCC1", "DMAP1", "TET3")	0
GO_PROTEIN_LOCALIZATION_TO_MEMBRANE	0.999805	1	-0.137999	-0.61131	71867	197	c("PALM", "DLG3", "PRKCZ", "GCC2", "PARD3", "FCHO2", "MACF1", "CACNB3", "CAV1", "GOLGA4", "PRKCI", "VAMP5", "TSPAN15", "AKT2", "EPB41L3", "BBIP1", "RAPGEF6", "SPTBN1", "ROCK1", "RDX", "BSG", "FERMT2", "PACS2", "MPP5", "RAB11B", "RAP2A", "TIMM22", "PPIL2", "RPS14", "EMP2", "SEC63", "KIF13A", "AP3D1", "LAMA5", "DLG1")	0
GO_RESPONSE_TO_ALKALOID	0.474275	0.746332	0.286629	0.983151	18970	31	c("MBD1", "BAX", "FOSB", "IGF1", "HMOX1", "SMPD1", "GSTM2")	0
GO_REGULATION_OF_MESENCHYMAL_CELL_PROLIFERATION	0.319093	0.607027	-0.407238	-1.1171	18440	16	c("FGF9", "PDGFA", "CTNNBIP1", "SMO", "TGFBR2")	0
GO_AUTOPHAGY	0.228805	0.513914	0.239529	1.10376	7132	138	c("CALCB", "LMCD1", "ARSB", "MYLK", "DRAM2", "LAMTOR1", "TOMM20", "LAMP2", "RRAGA", "COX8A", "FUNDC1", "LGALS8", "TSG101", "CTSD", "XBP1", "NDUFB9", "LIX1L", "CTSB", "FUNDC2", "DYNLL1", "MDH1", "VTI1B", "TOMM70A", "TMEM203", "GABARAP", "EI24", "SNF8", "SNRPB2", "RAB1A", "LARP1B", "UBC", "HSP90AA1", "SNRPD1", "EIF2S1", "CHMP3", "SQSTM1", "PEX13", "VPS41", "MAP1LC3B", "PARK7", "SNRPB", "DYNLL2", "U…	0
GO_REGULATION_OF_CELL_PROJECTION_ORGANIZATION	1.39152e-05	0.00199823	-0.39549	-1.74917	0	194	c("ZMYND8", "MOB2", "PLXNB1", "PALM", "OGN", "FMOD", "PLK2", "DAB2IP", "KIF13B", "MBP", "MARCKS", "PPP1R9A", "SEMA6A", "FNBP1L", "INPP5F", "CDC42EP5", "FBXW8", "SEMA3F", "SEMA3D", "EZH2", "ARAP1", "LINGO1", "SLIT2", "TBC1D17", "PODXL", "CDC20", "MACF1", "RREB1", "CAV1", "ARHGEF1", "FYN", "SSH1", "EVL", "MEF2C", "GOLGA4", "PRKCI", "ANAPC2", "MAP1B", "SNAPIN", "WASF2", "KAT2B", "ICAM1", "ENPP2", "S…	0
GO_REGULATION_OF_ACTIN_FILAMENT_LENGTH	0.321843	0.60933	-0.282624	-1.08118	20773	73	c("PPP1R9A", "CDC42EP5", "SLIT2", "ABI2", "WIPF1", "SSH1", "ADD1", "ARHGAP18", "EVL", "ICAM1", "LIMA1", "RICTOR", "SPTBN1", "PRKCD", "RDX", "BAIAP2L1", "JMY", "TRIM27", "GRB2", "SSH2", "TMOD3", "SWAP70", "PLEKHH2", "DLG1", "CDC42EP3", "CYFIP1")	0
GO_REGULATION_OF_TRANSPORTER_ACTIVITY	0.0696862	0.274964	-0.38215	-1.36658	4347	51	c("FXYD3", "KLHL24", "STIM1", "CACNB3", "CAV1", "GLRX", "MEF2C", "STOM", "AHNAK", "AKAP9", "WNK1", "SGK3", "PRKCD", "OXSR1", "FXYD1", "DNM2", "SRI", "CALM3", "RIPK1", "STK39", "DAPK1", "CALM1", "CAMK2D", "FHL1")	0
GO_CELL_JUNCTION_ORGANIZATION	0.219647	0.503369	-0.298915	-1.15343	14222	77	c("TNS1", "LIMS2", "PARD3", "DLC1", "PRKCI", "EPB41L3", "CD9", "LIMS1", "KIFC3", "STRN", "TJP1", "GJC1", "FERMT2", "PRKCA", "APC", "MPP5", "PLEC", "SRF", "TLN1", "TGFB3", "LAMA5", "DLG1")	0
GO_EMBRYONIC_HEART_TUBE_DEVELOPMENT	0.505415	0.772372	-0.328631	-0.965983	29680	21	c("CITED2", "SMO", "MEF2C", "MIB1", "SRF", "GATA4", "HES1", "ARL13B")	0
GO_EAR_DEVELOPMENT	0.626903	0.851215	-0.257059	-0.899939	38788	46	c("FGF9", "ECE1", "FZD3", "FZD2", "DDR1", "PDGFA", "BCR", "FREM2", "INSIG2", "ZEB1", "SPRY2", "CDKN1B", "TGFB3", "HES1", "CCM2", "SPARC", "PAFAH1B1")	0
GO_POSITIVE_REGULATION_OF_SMOOTH_MUSCLE_CELL_PROLIFERATION	0.00976539	0.0774839	0.56265	1.72716	404	20	c("PTGS2", "NR4A3", "STAT1", "JUN", "IGF1", "HMOX1")	0
GO_MEMBRANE_BUDDING	0.460618	0.732556	0.240391	0.994264	16274	74	c("SEC13", "GOSR2", "TRAPPC10", "FOLR1", "ARF1", "TFG", "TSG101", "CTSZ", "TRAPPC1", "SEC16A", "TRAPPC2L", "SEC24C", "TRAPPC5", "RAB1A", "CHMP3", "SEC24B", "SAR1B", "ANXA2", "PICALM", "CSNK1D", "SEC22B", "TRAPPC3", "TMED10", "PPP6C", "SEC24D", "TRAPPC4", "GOLPH3", "TRAPPC6B", "SNX3", "BET1", "VTA1")	0
GO_REGULATION_OF_SYNAPTIC_PLASTICITY	0.546015	0.792096	-0.276956	-0.945593	33378	41	c("PRKCZ", "PLK2", "PPP1R9A", "ITPR3", "CDC20", "CREB1", "MEF2C", "ANAPC2", "SIPA1L1")	0
GO_CELLULAR_RESPONSE_TO_RETINOIC_ACID	0.280642	0.571589	-0.389552	-1.14505	16480	21	c("FZD4", "FZD7", "AQP1", "OGT", "ALDH1A2", "COL1A1", "ABCA1", "SERPINF1")	0
GO_NCRNA_TRANSCRIPTION	0.882318	0.986921	-0.216194	-0.726739	53666	38	c("RPRD1B", "PHAX", "RPRD1A")	0
GO_NEGATIVE_REGULATION_OF_INTRINSIC_APOPTOTIC_SIGNALING_PATHWAY	0.797546	0.951474	0.218394	0.807991	30750	43	c("SOD2", "MIF", "GRINA", "HSPA1A", "GPX1", "XBP1", "PTPN1", "PLAUR", "NDUFA13", "HIF1A", "BCL2L1", "PARK7", "CREB3", "HSPB1")	0
GO_ARTERY_MORPHOGENESIS	0.184525	0.463329	0.41912	1.24993	7709	18	c("HPGD", "MYLK", "FOXF1", "FOLR1", "SMAD7", "TGFBR1", "SEC24B")	0
GO_LYMPHOCYTE_ACTIVATION	0.431979	0.707154	-0.259074	-1.01334	28196	83	c("KIF13B", "TXLNA", "FZD7", "CMTM7", "ZBTB1", "DPP4", "SNX27", "CEBPG", "FYN", "MYH9", "MEF2C", "EPHB1", "FOXP1", "ICAM1", "MSH2", "AZI2", "SOX4", "PRKCD", "IGBP1", "STK11", "FNIP1", "TCF3", "SRF", "CCND3", "IRF1", "PPP3CB", "ZFP36L1", "CDK6", "SWAP70", "PIK3R1", "HDAC5", "JMJD6", "DLG1")	0
GO_PROTEIN_TRIMERIZATION	0.766854	0.930114	-0.283387	-0.777359	44317	16	c("C1QTNF1", "OGT", "COL1A1", "TRIM27")	0
GO_REGULATION_OF_PEPTIDYL_SERINE_PHOSPHORYLATION	0.200452	0.483299	-0.370502	-1.20777	12073	33	c("PIK3CA", "DOCK7", "SFRP2", "CAV1", "OGT", "AKT2", "AKAP9", "PINK1", "RICTOR", "NSD1", "AKT1", "FNIP1", "SPRY2", "PDCD10")	0
GO_PROTEOGLYCAN_METABOLIC_PROCESS	0.0403654	0.196601	-0.485994	-1.50021	2394	26	c("SPOCK2", "BMPR1B", "CHPF2", "DSEL", "NDST1", "EXTL3", "CSGALNACT2", "HS6ST1", "B3GAT3")	0
GO_NITROGEN_COMPOUND_TRANSPORT	0.90569	0.989591	0.176549	0.820424	27820	146	c("SMPD3", "THOC6", "SLC25A5", "SEC13", "CRYM", "MAGOHB", "NUP98", "SNAP23", "TOMM20", "SRSF5", "FOLR1", "SMAD2", "EIF5A", "ENY2", "SRSF1", "SRSF7", "ANXA1", "NXT1", "VDAC3", "ILDR2", "SLC35B1", "SEH1L", "RAB1A", "RAN", "SLC25A4", "SLC7A1", "SLC35A1", "EIF4A3", "SARNP", "CHTOP", "CPSF2", "SLC3A2", "PARK7", "HNRNPA1", "RANBP1", "MAGOH", "RAE1", "G3BP2", "SLC6A6", "KHSRP", "XPO1", "AGFG1", "SRSF6",…	0
GO_DEFENSE_RESPONSE_TO_OTHER_ORGANISM	0.00653329	0.059152	0.366847	1.56469	224	87	c("PLAC8", "SLPI", "BST2", "LMCD1", "IFITM3", "B2M", "MYLK", "ANXA3", "STAT1", "IFITM1", "PYCARD", "TNFRSF1A", "ZC3HAV1", "IL33", "COX8A", "IFITM2", "LGALS8", "POLR3K", "NOD1", "MDH1", "TMEM203", "EXOSC5", "SNRPB2", "SEH1L", "RAB1A", "CEBPB", "SNRPD1", "EIF2S1", "PEX13", "HIST1H2BC", "SNRPB", "RELA")	0
GO_LEUKOCYTE_PROLIFERATION	0.902009	0.989591	0.221035	0.67851	37408	20	c("PSMB10", "BAX", "HSPD1", "NCSTN", "RPS6", "CTPS", "CD151")	0
GO_ADHERENS_JUNCTION_ASSEMBLY	0.991037	1	-0.176376	-0.483817	57273	16	c("DLC1", "FERMT2", "LAMA5", "JUP", "PTPRK")	0
GO_CELLULAR_RESPONSE_TO_INTERFERON_GAMMA	0.32944	0.615444	0.335009	1.08803	13397	25	c("B2M", "STAT1", "GBP2", "DAPK3", "CCL2", "NCAM1", "GAPDH")	0
GO_IN_UTERO_EMBRYONIC_DEVELOPMENT	0.0483031	0.221423	-0.315365	-1.32174	3301	130	c("KDM6A", "CDKN1C", "COL4A3BP", "GNA12", "NR2F2", "FBXW8", "KDM1A", "RARRES2", "HS6ST1", "RRP7A", "CAPN2", "GAB1", "LATS2", "HOPX", "BPTF", "FUT8", "ADD1", "SMO", "MYH9", "ANKRD11", "RTF1", "MSH2", "TGFBR2", "CNOT3", "TJP1", "MIB1", "NMT1", "SOCS3", "AKT1", "KEAP1", "GRB2", "SMAD4", "SRF", "CHD8", "NCOA1", "PSMC3", "EGLN1", "MGAT1", "GABPA", "ZFP36L1", "SBDS", "TGFB3", "GNA13", "HES1", "KIDINS22…	0
GO_ER_NUCLEUS_SIGNALING_PATHWAY	0.1011	0.329746	0.439928	1.36722	4172	21	c("LMNA", "ATF3", "CCL2", "EIF2A", "XBP1", "ATF6", "CALR", "ATP2A2", "ERLIN2", "EIF2S1", "ATF4", "DDIT3", "HSPA5", "CCDC47", "NFE2L2")	0
GO_VESICLE_CYTOSKELETAL_TRAFFICKING	0.583864	0.820342	-0.310129	-0.911596	34287	21	c("PRKCZ", "FNBP1L", "SNAPIN", "FYCO1", "KIF13A", "AP3D1", "KIF3A", "PAFAH1B1", "VAMP7", "WDR43")	0
GO_REGULATION_OF_TRANSCRIPTION_FACTOR_IMPORT_INTO_NUCLEUS	0.387001	0.667181	0.297333	1.04167	15320	34	c("PTGS2", "PRDX1", "XBP1", "IL18R1", "SLC9A1", "PPM1A", "PKD1", "CREB3", "FAF1", "G3BP2", "CYLD")	0
GO_MESENCHYMAL_CELL_DIFFERENTIATION	0.167149	0.445883	-0.363758	-1.23599	10215	40	c("SEMA6A", "SEMA3F", "SFRP1", "SEMA3D", "WWTR1", "SMO", "MEF2C", "LIMS1", "ALDH1A2", "EFNB1", "EFNA1", "CUL7", "SMAD4", "RTN4", "LAMA5", "HES1")	0
GO_REGULATION_OF_SMALL_GTPASE_MEDIATED_SIGNAL_TRANSDUCTION	0.0176095	0.117865	-0.365816	-1.46168	1161	95	c("DAB2IP", "SSX2IP", "CDON", "SHOC2", "ARHGAP1", "RALBP1", "ARAP1", "DLC1", "SLIT2", "COL3A1", "IQSEC1", "CYTH3", "ARHGEF1", "SOS2", "ARHGAP18", "SRGAP2", "OGT", "ARHGAP28", "ARHGEF25", "SIPA1L1", "BCR", "ARHGAP22", "RDX", "PLEKHG2", "CSF1", "ARHGEF17", "ARHGAP29", "ABCA1", "ITSN2", "GBF1", "RHOU", "ARHGAP32", "SPRY2", "DNM2", "PDCD10", "ARHGDIA", "RAF1", "TIMP2", "ARHGAP17", "RHOQ", "CUL3", "AK…	0
GO_RNA_MODIFICATION	0.0993326	0.327861	0.429058	1.36418	4062	23	c("YRDC", "NHP2", "GAR1", "NOP10", "NOP58", "FBL", "EMG1", "WTAP", "THUMPD1", "NSUN2")	0
GO_CELLULAR_COMPONENT_ASSEMBLY_INVOLVED_IN_MORPHOGENESIS	0.0722954	0.278708	-0.360658	-1.34228	4586	63	c("IFT46", "PCNT", "DZIP1L", "SSX2IP", "FNBP1L", "PCM1", "EPB41L3", "CD9", "BBIP1", "CEP164", "IFT74", "ATP6V0D1", "DZIP1", "CFLAR", "MPP5", "SRF", "DYNC2LI1", "TMOD3", "LAMA5", "ARL13B", "KIF3A", "TBC1D20", "TMEM107", "PAFAH1B1", "FLNA", "MEF2A")	0
GO_ORGANELLE_FISSION	0.313033	0.60021	-0.245357	-1.06932	22158	173	c("TPX2", "CLASP1", "PRC1", "FBXL7", "ANAPC4", "MKI67", "BIRC5", "SMC5", "CENPF", "CDCA8", "ING2", "CDC20", "EML4", "SNX9", "LATS2", "TERF1", "SMC3", "ANAPC2", "LRRCC1", "SIRT2", "MAU2", "FIS1", "AKAP8L", "POGZ", "CEP164", "MSH2", "PPP5C", "ANAPC5", "TOP2A", "UBR2", "PHF13", "RAD50", "INO80", "VPS4B", "TUBGCP2")	0
GO_MUSCLE_STRUCTURE_DEVELOPMENT	0.183722	0.462912	-0.271059	-1.15497	12728	146	c("TNNI1", "TNNT2", "UCHL1", "HLF", "FZD2", "NR2F2", "CDON", "TANC1", "KDM1A", "KDM6B", "REST", "CENPF", "NPNT", "CAPN2", "COL3A1", "PLAGL1", "GPCPD1", "CXCL10", "BASP1", "CAV1", "TCF7L2", "SMO", "MYH9", "MEF2C", "VAMP5", "SVIL")	0
GO_NEGATIVE_REGULATION_OF_CELL_CYCLE_PROCESS	0.146762	0.412483	-0.309862	-1.21648	9593	85	c("PLK2", "DAB2IP", "PRMT2", "TAOK3", "CNOT4", "DGKZ", "EZH2", "CENPF", "CNOT6L", "PLAGL1", "CTDSP1", "TFDP2", "TERF1", "SMC3", "MDM4", "ATF5", "MSH2", "FOXN3", "CNOT3", "SOX4")	0
GO_MAINTENANCE_OF_LOCATION_IN_CELL	0.925762	0.996098	-0.197223	-0.705273	57761	51	c("TAF3", "THRA", "CAV1", "OS9", "SYNE2", "EPB41L3", "PINK1", "DZIP1", "AKT1", "KEAP1", "MORC3", "SRI", "TLN1", "FLNA", "APOE", "ANKRD13C", "GPAA1", "JUP", "GET4", "ARHGAP21", "NFKBIA", "PKD2", "KDELR1")	0
GO_CELLULAR_RESPONSE_TO_OXYGEN_LEVELS	0.876143	0.986921	-0.207905	-0.752271	55076	54	c("DNMT3A", "SFRP1", "AQP1", "CITED2", "CAV1", "SIRT2", "ICAM1", "MDM4", "PINK1", "HP1BP3", "HIPK2", "ERO1L", "AKT1", "VASN", "CREBBP", "EGLN1")	0
GO_CELLULAR_RESPONSE_TO_HORMONE_STIMULUS	0.587007	0.821301	-0.213791	-0.949492	42314	201	c("AHR", "CALCOCO1", "PRKCZ", "HMGCS2", "NR2F2", "PIK3CA", "SFRP1", "PHIP", "SOCS2", "TAF7", "IGF1R", "REST", "IGFBP2", "AQP1", "SLIT2", "CREB1", "GAB1", "UBE3A", "USF1", "UBR5", "LATS2", "THRA", "CAV1", "GNB4", "MAX", "FYN", "MEF2C", "PRKCI", "OGT", "AKT2", "KAT2B", "NR3C1", "ATP2B1", "NR1D2", "RBFOX2", "AGTRAP", "PRKCD", "ATP6V0D1", "RDX", "SHC1", "HMGCS1", "MED4", "TRIM24")	0
GO_DNA_REPAIR	0.99889	1	0.141223	0.666051	29684	162	c("RPS27L", "POLR2L", "RPAIN", "HSPA1A", "RPA3", "COPS7A", "OTUB1", "BCCIP", "UBE2L6", "UBE2F", "RBX1", "COPS6", "COPS2", "SUMO3", "UBE2N", "SUMO1", "UBE2A", "RAD23A", "SUMO2", "AQR", "SWI5", "POLR2K", "COPS8", "LIG1", "POLR2B", "PAPD7", "UBE2D3", "UBC", "TRRAP", "CDK9", "RBBP8", "CETN2", "APEX1", "MORF4L2", "GPS1", "NSMCE4A", "PSME4", "COPS3", "HMGB2", "POLR2H", "ASCC3")	0
GO_SULFUR_COMPOUND_CATABOLIC_PROCESS	0.363701	0.643108	-0.392703	-1.07723	21018	16	c("PRELP", "OGN", "FMOD")	0
GO_CHLORIDE_TRANSPORT	0.360261	0.642242	-0.401078	-1.0816	20763	15	c("FXYD3", "ANO1", "ANO6", "CLCN3", "CLCC1", "SLC4A2", "FXYD1", "CLNS1A")	0
GO_PROTEIN_POLYMERIZATION	0.298969	0.587521	-0.359447	-1.12027	17799	27	c("CLASP1", "MID1IP1", "CAV1", "SLAIN2", "AKAP9", "TUBGCP2", "DIAPH1", "COBL", "DNM1L")	0
GO_CELLULAR_RESPONSE_TO_CORTICOSTEROID_STIMULUS	0.217499	0.502116	-0.416918	-1.2098	12729	20	c("AHR", "HMGCS2", "REST", "AQP1", "NR3C1", "ATP2B1")	0
GO_SIGNAL_TRANSDUCTION_IN_RESPONSE_TO_DNA_DAMAGE	0.167564	0.445883	-0.358772	-1.23176	10272	42	c("PLK2", "CNOT4", "PGAP2", "CNOT6L", "PLAGL1", "ING4", "TFDP2", "MDM4", "HIPK2", "CNOT3", "SOX4", "MAPK14", "GRB2", "TFDP1", "CDKN1B", "CNOT10")	0
GO_MUSCLE_CONTRACTION	0.317458	0.605501	-0.295799	-1.08858	20109	59	c("MYL7", "TNNI1", "TNNT2", "COL4A3BP", "GAMT", "PIK3CA", "PABPN1", "STBD1", "GJC1", "ROCK1", "FXYD1", "SLMAP", "TMOD3", "TLN1", "PIK3C2A", "CALM3", "CRYAB", "TPM3", "TAZ", "DLG1")	0
GO_TRANSITION_METAL_ION_HOMEOSTASIS	0.000355339	0.00816158	0.548713	1.94878	13	36	c("STEAP4", "FTH1", "B2M", "PRNP", "ISCU", "NUBP1", "SLC31A1", "ARF1", "HMOX1", "SFXN3")	0
GO_REGULATION_OF_ADHERENS_JUNCTION_ORGANIZATION	0.233142	0.516586	-0.383261	-1.18308	13832	26	c("LDB1", "CLASP1", "SFRP1", "DLC1", "MACF1", "KDR", "LIMS1", "ROCK1", "RDX")	0
GO_ENZYME_LINKED_RECEPTOR_PROTEIN_SIGNALING_PATHWAY	0.0631675	0.25957	-0.267079	-1.23216	4772	285	c("BMPR1B", "FGF9", "FGFBP1", "FMOD", "PRKCZ", "PAG1", "DAB2IP", "TXNIP", "FGF18", "CGN", "NDST1", "PARD3", "PIK3CA", "SHOC2", "PHIP", "SOCS2", "IGF1R", "GIGYF1", "LTBP4", "USP15", "CITED2", "FLRT2", "COL3A1", "CREB1", "FURIN", "GAB1", "CBL", "MTSS1", "FUT8", "KDR", "FYN", "DDR1", "PDGFA", "TIA1", "DDR2", "SMURF2", "EPHB1", "AKT2", "SIRT2", "WASF2", "NRG2", "SIPA1L1", "PTPRF", "CASP3", "BCR", "TG…	0
GO_REGULATION_OF_DEFENSE_RESPONSE_TO_VIRUS_BY_VIRUS	0.310147	0.597828	0.393816	1.11732	13139	15	c("B2M", "ATP6V1H", "ARF1")	0
GO_REGULATION_OF_CALCIUM_ION_TRANSMEMBRANE_TRANSPORT	0.989107	1	0.160163	0.544804	39680	30	c("BAX", "PTGER3", "GSTM2", "SUMO1", "SLC9A1", "FKBP1A", "UBQLN1", "CYBA", "PDPK1")	0
GO_RESPONSE_TO_BACTERIUM	0.000898278	0.0156803	0.364733	1.64298	28	120	c("PLAC8", "PTGS2", "SLPI", "TRIB1", "IL18BP", "B2M", "ANXA3", "GCH1", "JUN", "SERPINB9", "AXL", "PLA2G4A", "PTGER3", "GPX1", "PYCARD", "COMT", "TNFRSF1A", "CDC73", "PRPF8", "IGF1", "OTUD5", "MAPK1", "CCL2", "XBP1", "NOD1", "FOS")	0
GO_POSITIVE_REGULATION_OF_LEUKOCYTE_MIGRATION	0.692714	0.89402	0.258841	0.849548	28171	26	c("THBS1", "LGALS3", "PTGER3", "PYCARD", "CCL2", "CALR", "C1QBP", "MIA3", "WNT5A", "CREB3")	0
GO_CELL_MATURATION	0.357324	0.641185	0.328219	1.06598	14531	25	c("CDKN1A", "NR4A2", "AXL", "XBP1", "AGRN", "DLD", "PDE3A", "HIF1A")	0
GO_REGULATION_OF_SECRETION	0.874354	0.986921	-0.189447	-0.815005	61063	157	c("PRKCZ", "CLASP1", "GLUL", "MARCKS", "PPP1R9A", "C1QTNF1", "ITPR3", "PFKL", "SFRP1", "IL17RC", "SLC16A1", "REST", "AQP1", "CREB1", "PIM3", "GSDMD", "TCF7L2", "MEF2C", "ANO1", "SIDT2", "KDM5B", "FOXP1", "PINK1", "WNK1", "BCR", "LPL", "SOX4", "SPTBN1", "MAPK14", "SPINK2", "PRKCA", "VPS4B", "PSMD9", "CDK16")	0
GO_CELLULAR_RESPONSE_TO_TOXIC_SUBSTANCE	0.583542	0.820342	-0.336979	-0.908741	33632	15	c("PPP1R9A", "MEF2C", "OGT", "PINK1")	0
GO_APOPTOTIC_SIGNALING_PATHWAY	0.0145284	0.101933	0.317553	1.4245	471	117	c("GGCT", "CASP4", "PHLDA3", "TNFRSF12A", "CDKN1A", "KRT18", "SOD2", "BAX", "CYCS", "JUN", "RPS27L", "GPX1", "PYCARD", "TNFRSF1A", "IL33", "HMOX1", "TIMM50", "DAPK3", "IFI27", "PERP", "XBP1", "NUPR1", "APPL1", "MAP3K5", "CASP12", "GABARAP", "SHISA5", "NDUFA13")	0
GO_NEURAL_NUCLEUS_DEVELOPMENT	0.379649	0.662185	-0.32555	-1.05435	22825	32	c("FGF9", "MBP", "BASP1", "GNB4", "HOXB2", "SIRT2", "NDRG2")	0
GO_LYMPHOCYTE_MEDIATED_IMMUNITY	0.750076	0.923626	-0.26576	-0.805464	44375	24	c("C1RL", "C4B", "CEBPG", "C2", "ICAM1", "MSH2", "PRKCD", "CLU", "EMP2", "SWAP70", "DLG1")	0
GO_FC_EPSILON_RECEPTOR_SIGNALING_PATHWAY	0.00646412	0.0587697	0.387157	1.59327	229	72	c("NR4A3", "PSMB10", "JUN", "PSMC1", "PSME1", "PSMB3", "PSMB5", "MAPK1", "PSMB2", "UBE2N", "FOS", "PSME2", "PSMC4", "PSMD6", "PSMA6", "PSMB7", "PSMC2", "PSMB1", "NFATC3", "PSMB4", "PSMA5", "PSMD8", "UBC", "PSMC6")	0
GO_HIPPOCAMPUS_DEVELOPMENT	0.38974	0.668564	0.324211	1.04283	15916	24	c("NR4A3", "NME1", "ANXA3", "UQCRQ")	0
GO_RIBONUCLEOSIDE_TRIPHOSPHATE_BIOSYNTHETIC_PROCESS	2.42272e-05	0.00199823	0.726837	2.25888	0	21	c("CHCHD10", "NME1", "ATP5G1", "ATP5C1", "ATP6V0A4", "ATP5G2", "ATP5A1", "ALDOA", "ATP5B", "ATP5D", "ATP5L", "ATP5E", "CTPS", "ATP5J2", "ATP5H", "ATP5J", "ATP5G3", "ATP6V0A1")	0
GO_REGULATION_OF_CHROMOSOME_SEGREGATION	0.846902	0.981079	-0.225491	-0.754039	51461	37	c("ANAPC4", "SMC5", "CENPF", "SENP6", "TERF1", "SIRT2", "APC", "SMC6", "TNKS")	0
GO_PROTEIN_K11_LINKED_UBIQUITINATION	0.450262	0.720815	0.321701	0.999791	18584	21	c("UBE2C", "ANAPC1", "UBE2E2", "CDC26", "UBE2A", "UBE2L3", "RNF4", "UBE2D3")	0
GO_SPHINGOLIPID_METABOLIC_PROCESS	0.04269	0.203121	0.390862	1.44607	1645	43	c("SMPD3", "HEXA", "ARSB", "HEXB", "BAX", "GLB1", "ST3GAL1", "PPP2CA", "ARSA", "ST3GAL5", "SMPD1", "ASAH1")	0
GO_PROTEIN_ACETYLATION	0.535593	0.78751	-0.263597	-0.953782	33668	54	c("LDB1", "HCFC1", "ING4", "BRD1", "OGT", "ATF2", "KAT2B", "EP400", "ACTL6A", "BRD8", "DMAP1", "CLOCK", "NCOA1", "CREBBP", "MSL1", "MECP2", "KAT6B", "YEATS2", "MCRS1")	0
GO_REGULATION_OF_NUCLEOCYTOPLASMIC_TRANSPORT	0.903566	0.989591	-0.191677	-0.767233	59694	96	c("DAB2IP", "SFRP2", "WWTR1", "FZD7", "MBTPS1", "UBR5", "THRA", "TCF7L2", "SMO", "PTPN14", "AKAP8L", "CTDSPL2", "MDFIC", "SPPL3", "SOX4", "PRKCD", "MAPK14", "GNAQ", "DMAP1", "KEAP1", "BAMBI", "NUP153", "SMAD4", "DAB2", "IWS1", "PPP3CB", "SRI", "TGFB3", "PIK3R1", "TPR", "NCBP2", "RBCK1")	0
GO_CELLULAR_HORMONE_METABOLIC_PROCESS	0.563746	0.808879	0.308816	0.920975	23554	18	c("ALDH1A1", "SCP2", "COMT", "HSD17B12")	0
GO_FORMATION_OF_TRANSLATION_PREINITIATION_COMPLEX	0.114141	0.357838	0.472408	1.36446	4817	16	c("EIF3D", "EIF3B", "EIF3I", "MCTS1", "EIF3F", "DENR", "EIF3E", "EIF3C", "EIF3A", "EIF3M", "EIF3L", "EIF3K")	0
GO_REGULATION_OF_PROTEIN_SECRETION	0.607832	0.833619	-0.231383	-0.926165	40156	96	c("PRKCZ", "GLUL", "MARCKS", "ITPR3", "PFKL", "SFRP1", "IL17RC", "SLC16A1", "REST", "PIM3", "GSDMD", "TCF7L2", "ANO1", "SIDT2", "FOXP1", "LPL", "SOX4", "SPTBN1", "MAPK14", "PRKCA", "PSMD9", "CDK16", "ERP29", "TRIM27", "MYO18A", "CLOCK", "DNM1L", "PPP3CB", "SRI", "TGFB3")	0
GO_REGULATION_OF_PEPTIDYL_TYROSINE_PHOSPHORYLATION	0.140591	0.403115	-0.345605	-1.25052	8837	54	c("PRKCZ", "INPP5F", "SFRP1", "SFRP2", "CAV1", "FYN", "PDGFA", "LRRK1", "ICAM1", "ENPP2", "RICTOR", "PRKCD", "SHC1", "PAK2", "SOCS3", "EFNA1", "STK11")	0
GO_RESPONSE_TO_INSULIN	0.857987	0.985597	-0.201304	-0.791941	56204	86	c("PRKCZ", "HMGCS2", "PIK3CA", "PHIP", "IGF1R", "GAB1", "USF1", "MAX", "PRKCI", "OGT", "AKT2", "KAT2B", "KHK", "ATP6V0D1", "SHC1", "BAIAP2L1", "INSIG2", "SOCS3", "AKT1", "GRB2", "PIK3C2A", "PIK3R1", "HDAC5", "EIF4EBP2", "APRT", "PTPRA")	0
GO_POSITIVE_REGULATION_OF_FILOPODIUM_ASSEMBLY	0.079898	0.294489	-0.529796	-1.42872	4604	15	c("ZMYND8", "PALM", "FNBP1L", "ARAP1")	0
GO_REGULATION_OF_MUSCLE_CELL_APOPTOTIC_PROCESS	0.917447	0.993977	-0.236595	-0.638033	52877	15	c("SFRP2", "CAV1")	0
GO_REGULATION_OF_CATABOLIC_PROCESS	0.565286	0.808972	0.18752	0.97291	12489	355	c("TIMP3", "TIMP1", "TRIB1", "GCLC", "DUSP1", "PSMB10", "ATP6V1A", "DRAM2", "PGAM1", "EXOC4", "BAX", "ARIH2", "UBE2C", "ATP6V1H", "PSMC1", "PSME1", "GPX1", "SNX5", "PSMB3", "ANAPC1", "PSMB5", "ZC3HAV1", "IL33", "RRAGA", "UBE2J1", "IGF1", "RAB3GAP1", "DAPK3", "ZFP36", "ODC1", "PSMB2", "SMAD7", "XBP1", "NOD1", "WDR6", "PTPN1", "CDC26", "SDCBP", "PSME2", "SUMO1", "SCOC", "PSMC4", "RAD23A", "SUMO2", …	0
GO_REGULATION_OF_CARBOHYDRATE_METABOLIC_PROCESS	0.988218	1	-0.165302	-0.578708	61144	46	c("CBFA2T3", "C1QTNF1", "OGT", "AKT2", "KAT2B", "AKT1", "NFKB1", "AP2A1")	0
GO_NEGATIVE_REGULATION_OF_SYNAPTIC_TRANSMISSION	0.302444	0.58841	0.375406	1.11956	12636	18	c("PTGS2", "CELF4", "ARF1", "EIF4A3", "SLC30A1", "BRAF")	0
GO_B_CELL_ACTIVATION	0.7152	0.903628	0.245756	0.842953	28607	31	c("BST2", "TPD52", "BAX", "NOTCH2", "EXOSC3", "HSPD1", "HDAC4")	0
GO_REGULATION_OF_NEURON_DIFFERENTIATION	1.4029e-05	0.00199823	-0.40783	-1.78725	0	180	c("ZMYND8", "MOB2", "PLXNB1", "PALM", "OGN", "FMOD", "PLK2", "DAB2IP", "KIF13B", "MBP", "MARCKS", "PPP1R9A", "SEMA6A", "INPP5F", "FBXW8", "SEMA3F", "CDON", "SFRP1", "SEMA3D", "ID4", "SFRP2", "GDPD5", "EZH2", "REST", "LINGO1", "SLIT2", "CDC20", "HMG20A", "CTDSP1", "MACF1", "CAV1", "ARHGEF1", "FYN", "SSH1", "MEF2C", "GOLGA4", "PRKCI", "ANAPC2", "MAP1B", "SNAPIN", "MEIS1", "KAT2B", "SIPA1L1", "PTPRF…	0
GO_NEGATIVE_REGULATION_OF_NF_KAPPAB_TRANSCRIPTION_FACTOR_ACTIVITY	0.74962	0.923626	-0.265891	-0.80586	44348	24	c("DAB2IP", "PRMT2")	0
GO_PROTEIN_POLYUBIQUITINATION	0.243152	0.525569	0.237328	1.0946	7553	139	c("PSMB10", "UBE2J2", "ARIH2", "UBE2C", "MARCH5", "PSMC1", "PSME1", "PSMB3", "ANAPC1", "UBE2F", "PSMB5", "UBE2E2", "RBX1", "PSMB2", "SPSB1", "UBE2N", "CDC26", "PSME2", "PSMC4", "UBE2A", "PSMD6", "PSMA6", "PSMB7", "PSMC2", "RNF19B", "PSMB1", "PSMB4", "UBE2L3", "PSMA5", "RNF4", "PSMD8", "UBE2D3", "UBC", "UBE2G1", "PSMC6")	0
GO_RIBONUCLEOPROTEIN_COMPLEX_LOCALIZATION	0.935777	0.998669	0.181614	0.735895	33934	66	c("THOC6", "NUP98", "SRSF5", "EIF5A", "ENY2", "SRSF1", "SRSF7", "NXT1", "NOP58", "SEH1L", "RAN", "EIF4A3", "SARNP", "CHTOP", "CPSF2", "MAGOH", "RAE1", "XPO1", "AGFG1", "SRSF6", "RPSA", "SRSF9", "NXF1", "EIF6")	0
GO_REGULATION_OF_MRNA_3_END_PROCESSING	0.978685	1	0.180103	0.552861	40588	20	c("CDC73", "ZFP36", "CDK9", "TOB1", "PAPOLA", "PABPC1", "CNOT1")	0
GO_REGULATION_OF_PEPTIDE_TRANSPORT	0.796253	0.950971	-0.21923	-0.813694	50495	62	c("GLUL", "MARCKS", "ITPR3", "PFKL", "SFRP1", "SLC16A1", "REST", "PIM3", "TCF7L2", "ANO1", "SIDT2", "SOX4", "PRKCA", "PSMD9", "CDK16")	0
GO_POSITIVE_REGULATION_OF_ION_TRANSPORT	0.628221	0.851662	0.232019	0.911218	23181	57	c("B2M", "MIF", "MYLK", "BAX", "LGALS3", "ARF1", "RAB3GAP1", "CCL2", "GSTM2", "ATP1B3", "SUMO1")	0
GO_ATP_BIOSYNTHETIC_PROCESS	2.40506e-05	0.00199823	0.716881	2.16972	0	19	c("CHCHD10", "ATP5G1", "ATP5C1", "ATP6V0A4", "ATP5G2", "ATP5A1", "ALDOA", "ATP5B", "ATP5D", "ATP5L", "ATP5E", "ATP5J2", "ATP5H", "ATP5J", "ATP5G3", "ATP6V0A1")	0
GO_CANONICAL_WNT_SIGNALING_PATHWAY	0.143038	0.407781	-0.394504	-1.27766	8599	32	c("FZD3", "KDM6A", "FZD2", "SFRP1", "FZD4", "FZD7", "CAV1", "TCF7L2", "SMO")	0
GO_HUMORAL_IMMUNE_RESPONSE	0.055423	0.240554	0.443588	1.45591	2253	26	c("SLPI", "BST2", "CD55", "B2M", "PSMB10")	0
GO_CHROMATIN_MODIFICATION	1.36661e-05	0.00199823	-0.395111	-1.77704	0	223	c("LDB1", "PKN1", "KDM6A", "PRMT2", "RCOR1", "CHD1L", "RSF1", "DNMT3A", "MBTD1", "CABIN1", "BRD3", "HCFC1", "PHF21A", "KDM1A", "MYSM1", "KDM6B", "EZH2", "REST", "TLK1", "USP15", "ING2", "HMG20A", "ZBTB1", "TET2", "ASXL1", "ING4", "BRD1", "HOPX", "TNRC18", "BPTF", "DNAJC2", "ING1", "PRDM6", "EHMT1", "ARID4A", "VPS72", "OGT", "ATF2", "RTF1", "CHD6", "SAP30L", "SIRT2", "ASH1L", "KDM5B", "KAT2B", "NR…	0
GO_MYELOID_LEUKOCYTE_ACTIVATION	0.0914702	0.315305	0.421706	1.3696	3719	25	c("NR4A3", "ANXA3", "JUN", "PYCARD", "SNAP23", "S100A13")	0
GO_ANTERIOR_POSTERIOR_PATTERN_SPECIFICATION	0.020384	0.12721	-0.424145	-1.52244	1273	52	c("LDB1", "HOXA5", "KDM6A", "NR2F2", "CDON", "SFRP1", "SFRP2", "GPC3", "BASP1", "BPTF", "CTNNBIP1", "HOXB2", "SMO", "CRB2", "HIPK2", "MIB1", "ALDH1A2", "COBL", "SMAD4", "SRF", "GATA4", "BMPR2", "HES1")	0
GO_POSITIVE_REGULATION_OF_CELL_DIVISION	0.0443812	0.208706	-0.443557	-1.46515	2681	35	c("FGF9", "PHIP", "BIRC5", "SMC5", "CSPP1", "PDGFA", "TERF1", "MDK", "SVIL", "SIRT2")	0
GO_PIGMENT_BIOSYNTHETIC_PROCESS	0.72348	0.908803	0.276625	0.812127	30383	17	c("FECH", "TMEM14C", "HMBS", "DDT", "TSPO", "UROD", "FXN", "ATPIF1")	0
GO_ERBB_SIGNALING_PATHWAY	0.26522	0.551331	-0.339031	-1.13966	16131	38	c("PAG1", "PIK3CA", "GAB1", "CBL", "NRG2", "CUL5", "SHC1", "KIF16B", "AKT1", "GRB2", "PIK3C2A", "PIK3R1", "PTK2", "IQGAP1", "ABL1")	0
GO_EMBRYONIC_ORGAN_MORPHOGENESIS	0.183174	0.462897	-0.313783	-1.19133	11752	70	c("FGF9", "FZD3", "HOXA5", "KDM6A", "FZD2", "MFAP2", "NDST1", "HOXB2", "SMO", "MEF2C", "CRB2", "BCR", "TGFBR2", "HIPK2", "MIB1", "INSIG2", "EFNA1", "ZEB1", "SPRY2", "SRF", "GATA4", "TGFB3", "DLG1", "HES1", "ARL13B", "MMP14")	0
GO_REPRODUCTIVE_SYSTEM_DEVELOPMENT	0.376857	0.659061	-0.247401	-1.03938	25819	132	c("AHR", "BMPR1B", "FGF9", "CDKN1C", "NR2F2", "FBXW8", "SFRP1", "ID4", "SFRP2", "FZD4", "HS6ST1", "SLIT2", "ING2", "GAB1", "UBE3A", "MAP3K4", "BASP1", "BPTF", "ARID4A", "KDM5B", "ICAM1", "MSH2", "MAPK14", "HMGCS1", "BSG", "SOCS3", "AKT1", "PLEKHA1", "BIRC2", "GRB2", "CUL7", "ARID5B", "SMAD4", "NCOA1", "EGLN1", "GATA4", "ZFP36L1", "PTK2", "DLG1", "BMPR2", "HES1", "NRIP1", "MMP14", "SMARCC1")	0
GO_POSITIVE_REGULATION_OF_CATABOLIC_PROCESS	0.76206	0.928078	0.18543	0.903767	21073	205	c("TRIB1", "GCLC", "PSMB10", "BAX", "ARIH2", "UBE2C", "PSMC1", "PSME1", "PSMB3", "ANAPC1", "PSMB5", "ZC3HAV1", "IL33", "IGF1", "RAB3GAP1", "ZFP36", "PSMB2", "SMAD7", "XBP1", "NOD1", "PTPN1", "CDC26", "PSME2", "SUMO1", "SCOC", "PSMC4", "SUMO2", "PSMD6", "PSMA6", "BUB3", "PSMB7", "PSMC2", "RNF19B", "PSMB1", "PSMB4", "NDUFA13", "SNF8", "TAF1", "RAB1A", "PSMA5", "PSMD8", "UBC", "PSMC6", "HIF1A")	0
GO_GLIOGENESIS	0.635919	0.854682	-0.246874	-0.899079	40004	56	c("DAB2IP", "PARD3", "ID4", "SMO", "SRGAP2", "AKT2", "SIRT2", "CD9", "LAMB2", "SOX4", "MPP5", "AKT1", "RTN4", "CLU", "MBOAT7", "CDK6", "HES1", "MMP14", "ABL1", "PAFAH1B1")	0
GO_PEPTIDYL_THREONINE_MODIFICATION	0.17051	0.448888	-0.419469	-1.25938	10076	23	c("PKN1", "WNK1", "TGFBR2", "HIPK2", "PRKCD", "OXSR1", "PRKCA", "AKT1", "TNKS", "MARK2", "MAPK8", "STK39", "HIPK3", "CAMK2D")	0
GO_ANTIGEN_PROCESSING_AND_PRESENTATION	0.0470533	0.217522	0.305635	1.32885	1591	97	c("B2M", "PSMB10", "SEC13", "PSMC1", "PSME1", "LGMN", "PSMB3", "PSMB5", "ARF1", "CTSD", "PSMB2", "PSME2", "DYNLL1", "PSMC4", "CALR", "PSMD6", "PSMA6", "PSMB7", "PSMC2", "PSMB1", "SEC24C", "PSMB4", "PSMA5", "DCTN3", "PSMD8", "PSMC6", "RELB", "CLTC", "SEC24B", "SAR1B", "DYNLL2", "PSMA7", "CLTA")	0
GO_CELLULAR_AMINO_ACID_CATABOLIC_PROCESS	0.548554	0.794257	0.278186	0.938105	22058	29	c("CDO1", "CRYM", "TDO2", "GCSH")	0
GO_MAINTENANCE_OF_LOCATION	0.997948	1	0.14012	0.562297	36478	63	c("FTH1", "HEXB", "TWF1", "PLIN2", "CALR", "LTBP1", "YWHAB", "FLNB", "ARL2BP", "VPS13A", "PKD1", "CREB3", "FAF1", "GM2A", "TSPO", "G3BP2")	0
GO_NEPHRON_EPITHELIUM_DEVELOPMENT	0.0108685	0.083743	-0.553734	-1.67825	642	24	c("NPNT", "PODXL", "GPC3", "MTSS1", "BASP1", "CTNNBIP1", "SMO", "MEF2C", "LAMB2", "SMAD4", "LAMA5", "DLG1", "HES1", "CD34", "IQGAP1")	0
GO_KERATINOCYTE_DIFFERENTIATION	0.521881	0.781568	-0.324686	-0.954385	30647	21	c("PPL", "TXNIP", "LATS2", "CASP3", "IFT74", "EVPL")	0
GO_POSITIVE_REGULATION_OF_CALCIUM_ION_TRANSMEMBRANE_TRANSPORT	0.919106	0.994663	0.218393	0.651307	38402	18	c("BAX", "GSTM2", "SUMO1", "SLC9A1")	0
GO_NEGATIVE_REGULATION_OF_EPITHELIAL_CELL_MIGRATION	0.416115	0.694693	-0.343126	-1.03017	24591	23	c("DAB2IP", "NR2F2", "SLIT2", "MCC", "EVL", "PTPRG", "KRIT1", "SERPINF1", "PDCD10", "HDAC5")	0
GO_CELL_REDOX_HOMEOSTASIS	0.218392	0.502671	0.332726	1.17424	8641	35	c("GCLC", "GSR", "GPX1", "GLRX3", "TXNL1", "DLD", "SH3BGRL3", "TXNDC15", "APEX1", "TXNDC9", "GLRX2", "DNAJC10", "CYBA", "DDIT3")	0
GO_POSITIVE_REGULATION_OF_PROTEIN_SECRETION	0.896725	0.987837	0.195573	0.74757	33810	50	c("OXCT1", "MIF", "PYCARD", "PHPT1", "PPID", "IL33", "ARF1", "IGF1", "XBP1")	0
GO_POSITIVE_REGULATION_OF_CYTOSKELETON_ORGANIZATION	0.432654	0.707154	-0.266165	-1.01302	27813	71	c("CLASP1", "CDC42EP5", "SFRP1", "ABI2", "WIPF1", "CAV1", "TERF1", "EVL", "SIRT2", "SLAIN2", "ICAM1", "RICTOR", "VPS4B", "TUBGCP2", "BAIAP2L1", "JMY", "TRIM27", "GRB2", "SWAP70", "CDKN1B", "DLG1", "CDC42EP3", "CYFIP1")	0
GO_RESPONSE_TO_KETONE	0.243449	0.525569	0.275402	1.12166	8760	68	c("CCND1", "THBS1", "DUSP1", "NME1", "CDKN1A", "BAX", "FECH", "FOSB", "PTGER3", "KLF4", "CCL2", "FOS", "CALR", "GNB1", "TGFBR3", "BCL2L1", "MSN", "HMBS", "CDK4", "RELA", "HNRNPD", "WNT5A", "TSPO", "CBX3", "GBA")	0
GO_REGULATION_OF_ENDOTHELIAL_CELL_MIGRATION	0.691353	0.89368	0.231246	0.871747	26352	47	c("PTGS2", "THBS1", "ANXA3", "BCAR1")	0
GO_CILIUM_MORPHOGENESIS	0.123141	0.373081	-0.353237	-1.27301	7717	53	c("IFT46", "PCNT", "DZIP1L", "SSX2IP", "FNBP1L", "PCM1", "WWTR1", "BBIP1", "CEP164", "IFT74", "ATP6V0D1", "DZIP1")	0
GO_ENERGY_COUPLED_PROTON_TRANSPORT_DOWN_ELECTROCHEMICAL_GRADIENT	0.000307977	0.00740005	0.712063	2.05665	12	16	c("ATP5G1", "ATP5C1", "ATP6V0A4", "ATP5G2", "ATP5A1", "ATP5B", "ATP5D", "ATP5L", "ATP5E", "ATP5J2", "ATP5H", "ATP5J", "ATP5G3", "ATP6V0A1", "STOML2", "ATP5F1")	0
GO_PROTEIN_LOCALIZATION_TO_VACUOLE	0.0815867	0.298695	0.43366	1.39487	3331	24	c("ARF6", "SCARB2", "GNPTAB", "GOSR2", "AP3M1", "VTI1B", "SNF8", "VPS13A", "VPS41", "HSPA8", "SH3BP4", "BECN1")	0
GO_CELLULAR_RESPONSE_TO_HYDROGEN_PEROXIDE	0.887443	0.986921	0.20748	0.732225	35116	35	c("IL18BP", "IMPACT", "KLF4", "ANXA1", "MAP3K5", "F3", "HIF1A", "APEX1", "PARK7", "RELA")	0
GO_REGULATION_OF_ORGAN_GROWTH	0.0276294	0.153403	-0.499676	-1.55731	1644	27	c("FGF9", "LATS2", "WWC2", "BASP1", "SMO", "MEF2C", "TGFBR2", "MAPK14")	0
GO_REGULATION_OF_SYNAPSE_ASSEMBLY	0.29374	0.586405	-0.423992	-1.14339	16929	15	c("PPP1R9A", "FLRT2", "MEF2C", "EPHB1")	0
GO_POSITIVE_REGULATION_OF_CELL_GROWTH	0.782112	0.941963	-0.226787	-0.814036	48881	52	c("EXTL3", "SFRP1", "HIST1H1B", "SFRP2", "MACF1", "GOLGA4", "CDKN2AIP", "ANAPC2", "MAP1B", "INO80", "AKT1", "ITSN2", "USP47", "SRF", "N6AMT1", "BMPR2", "MMP14")	0
GO_REGULATION_OF_TRANSMEMBRANE_RECEPTOR_PROTEIN_SERINE_THREONINE_KINASE_SIGNALING_PATHWAY	0.0873206	0.309218	-0.326924	-1.28829	5724	87	c("FGF9", "CDKN1C", "SFRP1", "SFRP2", "LTBP4", "WWTR1", "NPNT", "CITED2", "ING2", "FURIN", "GPC3", "CAV1", "SMURF2", "CRB2", "CTDSPL2", "NEO1", "TGFBR2", "HIPK2", "BMP3", "TWSG1", "VASN", "BAMBI", "ZEB1", "STK11", "SMAD4", "DAB2", "DNM2", "GATA4", "TGFB3", "XIAP", "BMPR2", "EID2", "HES1", "BCL9L")	0
GO_OVULATION_CYCLE_PROCESS	0.119587	0.368038	-0.438631	-1.3294	7074	24	c("AHR", "BMPR1B", "FZD4", "SLIT2", "UBE3A", "ICAM1", "PLEKHA1", "SMAD4", "TGFB3", "PAM", "NRIP1", "MMP14", "ADAMTS1")	0
GO_POSITIVE_REGULATION_OF_CELL_ADHESION	0.192824	0.472726	-0.280697	-1.15739	12993	116	c("SPOCK2", "FBLN2", "LDB1", "PRKCZ", "PIK3CA", "SFRP1", "SFRP2", "NPNT", "IGFBP2", "CITED2", "PODXL", "ZBTB1", "DPP4", "CYTH3", "RREB1", "CAV1", "KDR", "FYN", "EGFL6", "LIMS1", "TGFBR2", "RICTOR", "IFT74", "ROCK1", "PRKCA", "PAK2", "VNN1", "NID1", "EFNB1", "CSF1", "DHPS", "AKT1", "GCNT2", "GRB2", "MAP3K8", "DNM2", "NINJ1", "EMP2", "CDK6", "PIK3R1", "AP3D1", "HES1", "SART1")	0
GO_CEREBRAL_CORTEX_DEVELOPMENT	0.0507507	0.226755	-0.440459	-1.4459	3065	34	c("DAB2IP", "CDON", "SLIT2", "COL3A1", "TACC2", "SMO", "SRGAP2", "MDK", "SLC38A2", "RTN4", "NCOA1", "TACC1", "MBOAT7")	0
GO_RNA_PHOSPHODIESTER_BOND_HYDROLYSIS	0.47441	0.746332	-0.294091	-0.988592	28855	38	c("RNASEL", "SMG6", "WDR33", "CNOT6L", "PCF11", "POP5", "DCPS")	0
GO_ORGANIC_ACID_METABOLIC_PROCESS	0.000359626	0.008174	0.30044	1.51416	8	270	c("PTGS2", "RENBP", "NR4A3", "GCLC", "ACSL4", "LDHA", "MRI1", "HPGD", "CDO1", "SULF2", "CRYM", "HEXA", "PGK1", "MIF", "NIT2", "ARSB", "HEXB", "TDO2", "PGAM1", "GCH1", "CMAS", "GLB1", "ST3GAL1", "FARS2", "PNP", "PTGES3", "GCSH", "PLA2G4A", "QARS", "UGDH", "SCP2", "GPX1", "NDUFS6", "HADHB", "PON3", "MGLL", "TNFRSF1A", "CYGB", "PHGDH", "CRTAP", "FOLR1", "GGH", "ETFA", "SDHD", "IGF1", "NDUFAB1", "PPA…	0
GO_REGULATION_OF_SYMBIOSIS_ENCOMPASSING_MUTUALISM_THROUGH_PARASITISM	0.0509212	0.226755	0.310313	1.32961	1754	89	c("SLPI", "BST2", "IFITM3", "STAT1", "IFITM1", "JUN", "POLR2L", "ZC3HAV1", "PPID", "PFN1", "STAU1", "IFITM2", "SRPK2", "TSG101", "RAD23A", "SNF8", "POLR2K", "GTF2F1", "POLR2B", "CAV2", "CDK9", "CHMP3", "SQSTM1")	0
GO_G1_DNA_DAMAGE_CHECKPOINT	0.436098	0.710654	-0.308657	-1.01323	26345	34	c("PLK2", "CNOT4", "DGKZ", "CNOT6L", "PLAGL1", "TFDP2", "MDM4", "CNOT3", "SOX4")	0
GO_RESPONSE_TO_OXYGEN_LEVELS	0.654765	0.867981	0.205113	0.920106	21271	117	c("PTGS2", "CTGF", "THBS1", "LDHA", "CDKN1A", "NR4A2", "PDLIM1", "LMNA", "CYGB", "EGR1", "IGF1", "FUNDC1", "HMOX1", "RBX1", "CCL2")	0
GO_POSITIVE_REGULATION_OF_IMMUNE_SYSTEM_PROCESS	0.0681425	0.271784	0.237355	1.1913	1732	260	c("NR4A3", "TRIB1", "CD55", "RUNX1", "THBS1", "B2M", "PSMB10", "CDKN1A", "HSPA1B", "MIF", "BAX", "JUN", "PNP", "LGALS3", "AXL", "BCAR1", "HSPA1A", "PSMC1", "PSME1", "FOXF1", "PTGER3", "LGMN", "PYCARD", "TMEM64", "PSMB3", "PSMB5", "ZC3HAV1", "IL33", "IGF1", "HMOX1", "MAPK1", "CCL2", "PSMB2", "XBP1", "NOD1", "UBE2N", "FOS", "ARPC1B", "ATP6AP1", "CTSB", "PSME2", "ACTG1", "EXOSC3", "HSPD1", "ANXA1", …	0
GO_REGULATION_OF_RECEPTOR_MEDIATED_ENDOCYTOSIS	0.0994703	0.327861	0.398189	1.34278	3999	29	c("B2M", "ARF6", "CD63", "ARF1", "BICD1", "SDCBP", "AHI1", "TOR1A", "ANXA2", "PICALM", "PPT1", "AAK1", "CD2AP")	0
GO_RESPONSE_TO_TRANSFORMING_GROWTH_FACTOR_BETA	0.142853	0.407781	-0.319252	-1.22654	9234	75	c("FMOD", "PRKCZ", "CGN", "PARD3", "SFRP1", "USP15", "COL3A1", "CREB1", "FURIN", "CBL", "CAV1", "FUT8", "FYN", "PDGFA", "MEF2C", "CLEC3B", "LIMS1", "TGFBR2", "HIPK2", "FERMT2", "COL1A1", "GCNT2", "BAMBI", "SMAD4", "ZYX", "SOX5", "TGFB3", "PTK2", "EID2")	0
GO_TRANSCRIPTION_ELONGATION_FROM_RNA_POLYMERASE_II_PROMOTER	0.239411	0.523186	0.315092	1.14644	9308	40	c("POLR2L", "TAF10", "CDC73", "GTF2E2", "ENY2", "POLR2K", "TAF1", "GTF2F1", "POLR2B", "GTF2B", "CDK9", "POLR2H", "TAF11")	0
GO_OXIDATIVE_PHOSPHORYLATION	2.78645e-05	0.00199823	0.609875	2.4891	0	69	c("CHCHD10", "NDUFS8", "CYCS", "NDUFA9", "NDUFA1", "NDUFC2", "NDUFS6", "COX7B", "COX8A", "UQCRB", "NDUFB3", "NDUFAB1", "NDUFA4", "UQCRQ", "ATP5C1", "NDUFS4", "COX6B1", "COX5A", "NDUFB9", "NDUFA12", "NDUFB6", "COX7C", "COX6C", "SDHC", "NDUFA8", "DLD", "NDUFC1", "NDUFB2", "ATP5D", "NDUFA13", "COX6A1", "UQCR10", "NDUFB4", "NDUFB8", "PMPCB", "NDUFA10", "NDUFA11", "NDUFB7", "CYC1", "NDUFV2", "NDUFV3",…	0
GO_CELLULAR_AMIDE_METABOLIC_PROCESS	4.46329e-05	0.00199823	0.353756	1.83187	0	347	c("DDX3Y", "PTGS2", "GGCT", "GCLC", "SMPD3", "GSTM1", "CLIC4", "ATP6AP2", "SLC25A5", "GSR", "SEC11C", "TPP1", "NIT2", "MRPL35", "HEXB", "GSTM5", "GCH1", "MRPS28", "GSTA4", "RPS27L", "MRPL38", "ST3GAL1", "FARS2", "XPNPEP1", "QARS", "MRPS34", "PCSK5", "SPCS3", "GPX1", "TRNAU1AP", "FOLR1", "MRPL22", "MRPS16", "GGH", "CHCHD1", "MRPL27", "MRPS7", "MRPL2", "MRPL50", "SPCS1", "PPA1", "MRPL46", "EIF5A", …	0
GO_REGULATION_OF_DNA_BINDING	0.882099	0.986921	-0.215088	-0.730836	53912	40	c("RSF1", "KDM1A", "CEBPG", "CTNNBIP1", "SMO", "SIRT2", "HIPK2", "HJURP", "NSD1", "TNKS", "SRI", "CALM3", "HES1", "DOT1L")	0
GO_TISSUE_MIGRATION	0.516333	0.780311	-0.299254	-0.96206	30980	31	c("PKN1", "PIK3CA", "SLIT2", "DPP4", "KDR", "TNFSF12", "MYH9")	0
GO_ENSHEATHMENT_OF_NEURONS	0.330075	0.615576	-0.351313	-1.09491	19651	27	c("MBP", "PARD3", "ID4", "AKT2", "SIRT2", "EPB41L3", "CD9", "MPP5", "AKT1")	0
GO_POSITIVE_REGULATION_OF_PHOSPHORUS_METABOLIC_PROCESS	0.0106023	0.0823285	-0.294226	-1.35932	802	289	c("MOB2", "FGF9", "ECE1", "TPX2", "PRKCZ", "PKN1", "DAB2IP", "FZD2", "MARCKS", "PPP1R9A", "C1QTNF1", "AKAP12", "FGF18", "TAOK3", "PIK3CA", "DOCK7", "CDON", "SFRP2", "RARRES2", "EZH2", "FZD4", "FZD7", "DLC1", "NPNT", "CCNL2", "GAB1", "MAP3K4", "CXCL10", "SNX9", "CAV1", "KDR", "FYN", "PDGFA", "DDR2", "MEF2C", "PDE5A", "OGT", "PPP2R5A", "DUSP5", "LRRK1", "AKT2", "ICAM1", "ENPP2", "AKAP9", "PINK1", "…	0
GO_RESPONSE_TO_CAMP	0.0726717	0.279664	0.395755	1.38648	2876	34	c("LDHA", "CDO1", "DUSP1", "NME1", "STAT1", "JUN", "FOSB", "NDUFS4", "FOS", "JUND", "PDE3A")	0
GO_NEGATIVE_REGULATION_OF_HEMOPOIESIS	0.127974	0.380953	0.349837	1.27286	4975	40	c("TRIB1", "RUNX1", "NME1", "TMEM176A", "CDC73", "WDR61", "TMEM176B")	0
GO_REGULATION_OF_MUSCLE_CELL_DIFFERENTIATION	0.406551	0.683959	-0.280951	-1.03025	25691	58	c("CDON", "EZH2", "BOC", "CXCL10", "THRA", "HOPX", "PRDM6", "MEF2C", "MAPK14", "CCNT2", "CFLAR", "ZEB1", "TCF3", "SRF", "HDAC5", "MMP14", "NR2C2", "ABL1", "AKAP13", "EP300", "MEF2A", "CXCL14")	0
GO_REGULATION_OF_ENDOPLASMIC_RETICULUM_STRESS_INDUCED_INTRINSIC_APOPTOTIC_SIGNALING_PATHWAY	0.233993	0.516774	0.406004	1.19196	9826	17	c("GRINA", "HSPA1A", "XBP1", "PTPN1", "PARK7", "CREB3", "DDIT3", "PTPN2", "SIRT1")	0
GO_RIBOSOMAL_SMALL_SUBUNIT_BIOGENESIS	0.34084	0.623919	0.3106	1.07355	13591	32	c("DCAF13", "RPS27L", "MRPS7", "RPS27", "RPS6", "RPS19", "MRPS11", "LSM6", "EMG1", "NGDN", "RPSA", "RRS1", "RPL38", "MPHOSPH10", "RPS24", "FCF1", "RPS8")	0
GO_TRABECULA_MORPHOGENESIS	0.32065	0.608928	-0.406653	-1.11549	18530	16	c("PLXNB1", "SFRP1", "COL1A1", "SRF", "EGLN1")	0
GO_REGULATION_OF_CALCIUM_ION_IMPORT	0.761019	0.928078	0.249151	0.801396	31079	24	c("BAX", "LGALS3", "CCL2", "GSTM2", "SLC30A1", "FKBP1A")	0
GO_REGULATION_OF_METAL_ION_TRANSPORT	0.323614	0.610836	0.251086	1.06336	11220	84	c("PTGS2", "B2M", "PRNP", "MYLK", "BAX", "CD63", "LGALS3", "PTGER3", "ARF1", "IGF1", "CCL2", "GSTM2", "ATP1B3", "SUMO1")	0
GO_MODIFICATION_BY_SYMBIONT_OF_HOST_MORPHOLOGY_OR_PHYSIOLOGY	0.28883	0.581225	0.386716	1.13534	12129	17	c("SERPINB9", "ZC3HAV1", "KPNA1", "RRAGA")	0
GO_SISTER_CHROMATID_SEGREGATION	0.403999	0.682591	-0.273044	-1.03091	25861	68	c("CLASP1", "AHCTF1", "PRC1", "BIRC5", "CENPF", "CDCA8", "CDC20", "SMC3", "MAU2", "AKAP8L", "POGZ", "TOP2A", "PHF13", "INO80", "VPS4B", "CHMP1A", "STAG2", "AKAP8", "KIF2A", "CHMP6", "STAG1", "CENPA", "PAFAH1B1", "CUL3")	0
GO_MONOSACCHARIDE_BIOSYNTHETIC_PROCESS	0.00110093	0.0175345	0.656421	1.95763	45	18	c("PGK1", "PGAM1", "TKT", "ATF3", "TALDO1", "ALDOA", "MDH2", "MDH1", "GAPDH", "GOT2")	0
GO_ORGANELLE_MEMBRANE_FUSION	0.944639	0.999277	-0.202591	-0.641658	56478	29	c("STX16", "VAMP5", "SNAPIN", "SEC22A", "YKT6", "STX2", "STX7", "VAMP8", "EEA1", "VAMP7", "VCPIP1", "STX3", "GNAI3", "VAMP4", "STX12")	0
GO_REGULATION_OF_ERK1_AND_ERK2_CASCADE	0.232339	0.516586	0.28154	1.13371	8471	64	c("TIMP3", "CTGF", "DUSP1", "MIF", "JUN", "ATF3", "PYCARD", "KLF4", "CCL2", "NOD1", "PTPN1", "ATP6AP1")	0
GO_CARBOHYDRATE_DERIVATIVE_BIOSYNTHETIC_PROCESS	0.173821	0.450984	-0.262975	-1.15322	12390	181	c("PRELP", "BMPR1B", "CHPF2", "DSEL", "OGN", "FMOD", "ADAMTSL1", "FUT11", "CHST4", "CRYL1", "NDST1", "EXTL3", "ST3GAL6", "LRP2", "PGAP2", "CSGALNACT2", "HS6ST1", "AQP1", "MGAT4B", "ABCC5", "B3GAT3", "TET2", "GPC3", "MOGS", "ADAMTS5", "FUT8", "SRD5A3", "MAN1A2", "OGT", "MGAT3")	0
GO_HEART_MORPHOGENESIS	0.0701542	0.276311	-0.351017	-1.33597	4509	71	c("TNNI1", "TNNT2", "KDM6A", "FZD2", "COL4A3BP", "SFRP2", "DLC1", "CITED2", "FLRT2", "ASXL1", "SMO", "MEF2C", "ATF2", "SOX4", "MIB1", "ALDH1A2", "EFNA1", "SMAD4", "RTN4", "SRF", "EGLN1", "GATA4", "PTK2", "HES1", "ARL13B")	0
GO_RAS_PROTEIN_SIGNAL_TRANSDUCTION	0.291452	0.58237	-0.297856	-1.10552	18482	62	c("PLK2", "GNA12", "CDC42EP5", "SHOC2", "ARHGAP1", "ABI2", "RREB1", "ARHGEF1", "TAX1BP3", "WASF2", "RIT1", "RAPGEF6", "ROCK1", "MAPK14", "SHC1", "ARHGAP29", "RAP2A", "GRB2", "RHOU", "MRAS", "GNA13", "CDC42EP3", "CYFIP1")	0
GO_REGULATION_OF_HORMONE_SECRETION	0.232335	0.516586	-0.310136	-1.1511	14733	62	c("GLUL", "MARCKS", "C1QTNF1", "ITPR3", "PFKL", "SFRP1", "SLC16A1", "REST", "CREB1", "PIM3", "TCF7L2", "ANO1", "SIDT2", "KDM5B", "SOX4", "PRKCA", "PSMD9", "CDK16")	0
GO_REGULATION_OF_CALCIUM_ION_TRANSPORT	0.173189	0.450984	0.317457	1.20376	6602	48	c("PTGS2", "MYLK", "BAX", "LGALS3", "PTGER3", "IGF1", "CCL2", "GSTM2", "SUMO1")	0
GO_SENSORY_PERCEPTION_OF_LIGHT_STIMULUS	0.0110684	0.0841505	0.501882	1.6783	445	28	c("TIMP3", "PDCL", "COL11A1", "TGFBI", "DRAM2", "RABGGTB", "DNAJC19", "ATF6")	0
GO_TERPENOID_METABOLIC_PROCESS	0.616255	0.842523	-0.30015	-0.891438	36289	22	c("LRP2", "RARRES2", "GPC3", "ABCA4", "LPL", "RBP1", "ALDH1A2")	0
GO_CELL_PROLIFERATION	0.488945	0.759601	-0.219627	-0.989053	35845	226	c("UCHL1", "TPX2", "FZD3", "COL4A3", "GLUL", "COL4A3BP", "TXLNA", "CBFA2T3", "FBXW8", "DOCK7", "LRP2", "ID4", "KDM1A", "FBXL7", "SFRP2", "PCM1", "MKI67", "ELN", "CENPF", "CITED2", "FURIN", "GAB1", "UBR5", "GPC3", "MTSS1", "TACC2", "ARHGEF1", "TCF7L2", "FYN", "DDR2", "SRGAP2", "CXCL1", "MEF2C", "EPHB1", "UHRF2", "SIDT2", "MDM4", "ATF5", "AZI2", "HOOK3", "PLXNB2", "CUL5", "SOX4", "PRKCD", "CSF1", "…	0
GO_REGULATION_OF_FIBROBLAST_PROLIFERATION	0.090126	0.313644	0.384936	1.34858	3567	34	c("FTH1", "CDKN1A", "MIF", "BAX", "JUN", "CDC73", "IGF1", "NDUFS4", "EMD", "NUPR1")	0
GO_RESPONSE_TO_HORMONE	0.0209971	0.12979	0.244272	1.25524	485	324	c("TIMP3", "PTGS2", "NR4A3", "TIMP1", "GCLC", "CCND1", "CTGF", "THBS1", "LDHA", "OXCT1", "NR4A1", "MBD1", "CDO1", "DUSP1", "NME1", "CDKN1A", "ATP6V1A", "NR4A2", "ARSB", "PMEPA1", "ANXA3", "STAT1", "BAX", "JUN", "NCOA4", "FECH", "SERPINB9", "FOSB", "ATP6V1H", "BCAR1", "PLA2G4A", "PTGER3", "WFDC1", "SRSF5", "DTYMK", "EGR1", "PLOD3", "GGH", "PRKAR2A", "IGF1", "HMOX1", "MAPK1", "ATP6V0A4", "CCL2", "X…	0
GO_POSITIVE_REGULATION_OF_MUSCLE_HYPERTROPHY	0.533245	0.78751	0.330798	0.938531	22591	15	c("NR4A3", "IGF1", "SLC9A1", "MTPN", "CDK9")	0
GO_EMBRYONIC_PATTERN_SPECIFICATION	0.21965	0.503369	-0.443726	-1.21719	12693	16	c("KDM6A", "SEMA3F", "BASP1", "EFNB1", "COBL", "SMAD4")	0
GO_MULTIVESICULAR_BODY_ORGANIZATION	0.625311	0.850111	0.302869	0.874778	26394	16	c("RAB11A", "TSG101", "SNF8", "CHMP3")	0
GO_REGULATION_OF_CELL_GROWTH	0.42029	0.697646	-0.240826	-1.01716	28907	137	c("IGFBP6", "FBLN5", "SEMA6A", "EXTL3", "SEMA3F", "SFRP1", "SEMA3D", "HIST1H1B", "SFRP2", "SOCS2", "LTBP4", "IGFBP2", "SLIT2", "MACF1", "SERTAD2", "DNAJC2", "ING1", "DDR1", "GOLGA4", "CDKN2AIP", "ANAPC2", "MAP1B", "CISH", "EPB41L3", "ITCH", "SGK3", "CDKN2D", "INO80", "AKT1", "CHPT1", "ITSN2", "STK11", "SMAD4", "RTN4", "USP47", "SRF", "DNM2", "IGFBP5", "CDKN1B", "CRYAB", "N6AMT1", "ADIPOR2", "BMPR…	0
GO_RESPONSE_TO_FIBROBLAST_GROWTH_FACTOR	0.321131	0.609311	-0.296973	-1.08558	20263	57	c("FGF9", "FGFBP1", "FGF18", "NDST1", "SFRP1", "SHOC2", "FLRT2", "CBL", "TIA1", "KDM5B", "RBFOX2", "KIF16B", "DSTYK", "COL1A1", "FIBP", "GRB2")	0
GO_NUCLEOTIDE_EXCISION_REPAIR_PREINCISION_COMPLEX_ASSEMBLY	0.923399	0.996098	0.219218	0.643589	38779	17	c("RPA3", "RBX1", "UBC", "CETN2")	0
GO_LEARNING	0.575255	0.815598	0.267793	0.925596	22939	32	c("PTGS2", "JUN", "COMT", "FOS", "EIF4A3", "HIF1A", "BRAF", "GMFB")	0
GO_CILIUM_ORGANIZATION	0.150588	0.420721	-0.354486	-1.24633	9318	47	c("IFT46", "PCNT", "DZIP1L", "SSX2IP", "FNBP1L", "PCM1", "BBIP1", "CEP164", "IFT74", "ATP6V0D1", "DZIP1")	0
GO_REGULATION_OF_PHOSPHOLIPASE_ACTIVITY	0.715731	0.903777	-0.293238	-0.81712	41515	17	c("PRKCZ", "MARCKS")	0
GO_CHONDROCYTE_DIFFERENTIATION	0.364455	0.643919	-0.360547	-1.07082	21461	22	c("BMPR1B", "FGF9", "FGF18", "SFRP2", "COL27A1", "MEF2C", "TGFBR2", "MAPK14")	0
GO_REGULATION_OF_CELLULAR_LOCALIZATION	0.697342	0.895181	-0.193905	-0.925866	55506	416	c("ZMYND8", "TNNT2", "PCNT", "PRKCZ", "DAB2IP", "CLASP1", "GLUL", "MARCKS", "PPP1R9A", "GCC2", "C1QTNF1", "INPP5F", "ITPR3", "PFKL", "PARD3", "SFRP1", "IL17RC", "KDM1A", "SFRP2", "PCM1", "SAE1", "WWTR1", "SLC16A1", "REST", "FZD7", "LZTFL1", "MBTPS1", "CREB1", "B3GAT3", "PIM3", "CXCL10", "UBR5", "THRA", "GSDMD", "CAV1", "TCF7L2", "FYN", "TERF1", "TAX1BP3", "SMO", "OS9", "MEF2C", "PRKCI", "OGT", "P…	0
GO_SUBSTANTIA_NIGRA_DEVELOPMENT	0.46961	0.74199	-0.315352	-0.991349	28038	28	c("FGF9", "MBP", "BASP1", "GNB4", "SIRT2", "NDRG2")	0
GO_MATURATION_OF_SSU_RRNA_FROM_TRICISTRONIC_RRNA_TRANSCRIPT_SSU_RRNA_5_8S_RRNA_LSU_RRNA_	0.270024	0.557948	0.399777	1.15468	11397	16	c("DCAF13", "RPS19", "MRPS11", "EMG1", "NGDN", "RPSA", "RRS1", "RPS24", "FCF1", "RPS8", "MRPS9", "RPS16")	0
GO_JNK_CASCADE	0.775822	0.937344	-0.252157	-0.79269	46321	28	c("PKN1", "DAB2IP", "CDC42EP5", "GAB1", "RB1CC1", "MDFIC")	0
GO_ENDODERMAL_CELL_DIFFERENTIATION	0.00810215	0.0690582	0.615665	1.77823	341	16	c("COL12A1", "COL4A2", "COL11A1", "CDC73", "HSBP1")	0
GO_SOMITOGENESIS	0.116473	0.361513	-0.485182	-1.35198	6755	17	c("KDM6A", "SFRP1", "SFRP2", "CRB2", "MIB1", "COBL", "SMAD4")	0
GO_REGULATION_OF_DENDRITIC_SPINE_DEVELOPMENT	0.0487587	0.221652	-0.483486	-1.47984	2892	25	c("ZMYND8", "PALM", "PLK2", "MARCKS", "PPP1R9A")	0
GO_TRICARBOXYLIC_ACID_METABOLIC_PROCESS	0.193287	0.472726	0.384965	1.22399	7905	23	c("SDHD", "MDH2", "SDHC", "DLD", "MDH1", "CS", "IDH3A", "SUCLA2", "IDH3B", "SUCLG1")	0
GO_NEGATIVE_REGULATION_OF_ESTABLISHMENT_OF_PROTEIN_LOCALIZATION	0.569454	0.810005	-0.245168	-0.940167	36825	74	c("DAB2IP", "PFKL", "SFRP1", "WWTR1", "REST", "PIM3", "THRA", "TERF1", "OS9", "OGT", "PPP2R5A", "PKDCC", "MDFIC", "SOX4", "ERLEC1", "PSMD9", "ERP29", "KEAP1", "TRIM27")	0
GO_RENAL_TUBULE_DEVELOPMENT	0.516154	0.780311	-0.330806	-0.959921	30209	20	c("NPNT", "GPC3", "MTSS1", "CTNNBIP1", "MEF2C", "SMAD4", "LAMA5", "DLG1", "HES1")	0
GO_CARDIAC_VENTRICLE_MORPHOGENESIS	0.332204	0.617117	-0.373856	-1.09892	19508	21	c("TNNI1", "TNNT2", "SFRP2", "MEF2C", "SOX4")	0
GO_ANTIGEN_PROCESSING_AND_PRESENTATION_OF_PEPTIDE_ANTIGEN_VIA_MHC_CLASS_I	0.000214328	0.0056345	0.505886	1.95667	7	53	c("B2M", "PSMB10", "SEC13", "PSMC1", "PSME1", "PSMB3", "PSMB5", "PSMB2", "PSME2", "PSMC4", "CALR", "PSMD6", "PSMA6", "PSMB7", "PSMC2", "PSMB1", "SEC24C", "PSMB4", "PSMA5", "PSMD8", "PSMC6", "SEC24B", "SAR1B", "PSMA7", "PSME4", "PSMD2", "CYBA", "ERAP1", "SEC24D", "PSMA3", "PDIA3", "PSMA2", "PSMC5", "TAPBP", "SEC31A", "ITGAV", "PSMA4", "PSMD14", "PSMA1", "PSMD4")	0
GO_PROTEIN_STABILIZATION	0.384975	0.666299	0.253058	1.03281	13815	69	c("CDKN1A", "HSPA1B", "USP2", "HSPA1A", "LAMP2", "CRTAP", "PFN1", "IGF1", "GOLGA7", "SMAD7", "ATP1B3", "SUMO1", "HSPD1", "CALR", "CCT7", "RASSF1", "GAPDH")	0
GO_NEGATIVE_REGULATION_OF_PROTEIN_SECRETION	0.781047	0.941963	-0.250961	-0.78893	46633	28	c("PFKL", "SFRP1", "REST", "PIM3")	0
GO_REGULATION_OF_CELLULAR_KETONE_METABOLIC_PROCESS	0.000676914	0.0129564	0.438443	1.80918	23	73	c("PTGS2", "NR4A3", "PSMB10", "PLA2G4A", "PSMC1", "PSME1", "COMT", "PSMB3", "PSMB5", "ODC1", "PSMB2", "PSME2", "ANXA1", "PSMC4", "DLD", "PSMD6", "PSMA6", "PSMB7", "PSMC2", "PSMB1", "PSMB4", "PSMA5", "ERLIN2", "PDK3", "PSMD8", "NR1H2", "PSMC6", "AZIN1", "ACADL", "PARK7", "BMP6", "PSMA7")	0
GO_REGULATION_OF_SYNAPSE_ORGANIZATION	0.019265	0.122913	-0.515031	-1.60516	1146	27	c("ZMYND8", "DAB2IP", "PPP1R9A", "CDC20", "FLRT2", "MEF2C", "ANAPC2", "EPHB1")	0
GO_MIDBRAIN_DEVELOPMENT	0.171612	0.449529	-0.359899	-1.22878	10490	41	c("FGF9", "FZD3", "MBP", "NDST1", "SFRP1", "SFRP2", "BASP1", "GNB4", "SIRT2", "NDRG2")	0
GO_ORGANIC_ACID_CATABOLIC_PROCESS	0.123448	0.373081	0.315649	1.24767	4524	59	c("RENBP", "CDO1", "CRYM", "TDO2", "GCSH", "SCP2", "HADHB", "PON3", "ETFA", "ACOX1")	0
GO_REGULATION_OF_NEURON_APOPTOTIC_PROCESS	0.0441831	0.20861	0.335269	1.37637	1577	71	c("NR4A3", "GCLC", "SOD2", "NR4A2", "BAX", "JUN", "AXL", "LGMN", "GPX1", "HMOX1", "SRPK2", "CCL2", "HDAC4", "OXR1", "HIF1A", "CEBPB", "CDC42", "BRAF", "BCL2L1", "HSP90AB1", "PARK7", "PRDX2", "RASA1", "PPT1", "MCL1", "ATF4", "DDIT3", "NRBP2", "NONO", "GCLM")	0
GO_AMIDE_BIOSYNTHETIC_PROCESS	3.99584e-05	0.00199823	0.356677	1.79758	0	270	c("DDX3Y", "GGCT", "GCLC", "SLC25A5", "MRPL35", "GCH1", "MRPS28", "RPS27L", "MRPL38", "ST3GAL1", "FARS2", "QARS", "MRPS34", "PCSK5", "TRNAU1AP", "MRPL22", "MRPS16", "CHCHD1", "MRPL27", "MRPS7", "MRPL2", "MRPL50", "PPA1", "MRPL46", "EIF5A", "RPS27", "ST3GAL5", "SMPD1", "EIF2A", "MRPS14", "MRPL11", "EIF4A1", "MRPL41", "AURKAIP1", "EIF3D", "GARS", "RPS2", "EIF3B", "DARS", "SLC25A3", "MRPL15", "EIF3I…	0
GO_POSITIVE_REGULATION_OF_EXOCYTOSIS	0.131465	0.386079	0.444698	1.32621	5492	18	c("SMPD3", "ARF1", "TSG101", "SDC4", "ATP6AP1", "SDCBP", "SNF8")	0
GO_MORPHOGENESIS_OF_AN_EPITHELIAL_SHEET	0.745263	0.921862	-0.285706	-0.79613	43228	17	c("DDR1", "HOXB2", "MPP5", "SRF", "PDCD10", "COL5A1", "FLNA")	0
GO_SISTER_CHROMATID_COHESION	0.291088	0.582175	-0.324685	-1.11473	17845	42	c("CLASP1", "AHCTF1", "BIRC5", "CENPF", "CDCA8", "CDC20", "SMC3", "MAU2", "POGZ")	0
GO_REGULATION_OF_I_KAPPAB_KINASE_NF_KAPPAB_SIGNALING	0.178315	0.457234	0.272076	1.16261	6135	88	c("PTGS2", "BST2", "STAT1", "PRDX1", "PYCARD", "TNFRSF1A", "ZC3HAV1", "HMOX1", "TFG", "S100A13", "NOD1", "UBE2N", "SHISA5", "ZFAND6", "IL18R1", "UBC", "NDFIP2", "PPM1A", "SQSTM1", "FKBP1A", "RELA", "FAF1", "HSPB1", "LGALS1", "G3BP2", "CYLD", "TRADD")	0
GO_ORGAN_MORPHOGENESIS	0.00389393	0.0412455	-0.318484	-1.44795	288	246	c("TNNI1", "BMPR1B", "TNNT2", "FGF9", "FZD3", "HOXA5", "KDM6A", "FZD2", "COL4A3BP", "SEMA6A", "FGF18", "MFAP2", "GAMT", "NDST1", "CDON", "SFRP1", "TLE3", "ID4", "SFRP2", "MKI67", "WWTR1", "DLC1", "ELN", "NPNT", "AQP1", "CITED2", "COL27A1", "FLRT2", "COL3A1", "STIM1", "TET2", "ASXL1", "DGCR2", "GPC3", "THRA", "CAV1", "DDR1", "PDGFA", "CTNNBIP1", "TBX4", "HOXB2", "EVL", "SMO", "GATA5", "MEF2C", "AN…	0
GO_POSITIVE_REGULATION_OF_MULTICELLULAR_ORGANISMAL_PROCESS	0.0941571	0.318652	-0.246539	-1.17488	7465	406	c("ZMYND8", "BMPR1B", "MOB2", "PLXNB1", "FGF9", "ECE1", "PALM", "FZD3", "HOXA5", "PRKCZ", "DAB2IP", "CLASP1", "MARCKS", "POLR3D", "PPP1R9A", "PHLDB1", "SEMA6A", "C1QTNF1", "FGF18", "GPSM3", "FBXW8", "PARD3", "CDON", "ID4", "IL17RC", "KDM1A", "SFRP2", "GDPD5", "EZH2", "METRNL", "WWTR1", "NPNT", "AQP1", "CITED2", "SLIT2", "RNF10", "CDC20", "FLRT2", "CREB1", "ZBTB1", "SPEN", "MACF1", "ACIN1", "USF1"…	0
GO_CARDIAC_MUSCLE_CELL_DIFFERENTIATION	0.975604	1	0.181476	0.570722	40110	22	c("LMNA", "PDLIM5", "CALR", "SLC9A1")	0
GO_NUCLEOSIDE_TRIPHOSPHATE_METABOLIC_PROCESS	3.13568e-05	0.00199823	0.582351	2.63619	0	124	c("CHCHD10", "LDHA", "NME1", "NDUFS8", "HSPA1B", "ATP6V1A", "PGK1", "PGAM1", "CYCS", "NDUFA9", "HSPA1A", "NDUFA1", "NDUFC2", "NDUFS6", "COX7B", "DTYMK", "ITPA", "COX8A", "UQCRB", "NDUFB3", "NDUFAB1", "NDUFA4", "UQCRQ", "ATP5G1", "ATP5C1", "NDUFS4", "COX6B1", "NADK", "ATP6V0A4", "COX5A", "ATP5G2", "ATP5A1", "ALDOA", "NDUFB9", "NDUFA12", "NDUFB6", "COX7C", "COX6C", "SDHC", "NDUFA8", "DLD", "NDUFC1"…	0
GO_REGULATION_OF_RESPONSE_TO_WOUNDING	0.277456	0.567926	0.241061	1.08137	9013	117	c("PTGS2", "CD55", "CASP4", "THBS1", "TNFRSF12A", "OSMR", "MYLK", "PLA2G4A", "FOXF1", "PTGER3", "WFDC1", "GPX1", "CUEDC2", "MGLL", "TNFRSF1A")	0
GO_POSITIVE_REGULATION_OF_STEM_CELL_DIFFERENTIATION	0.0250619	0.145439	-0.508463	-1.56957	1486	26	c("EZH2", "WWTR1", "TCF7L2", "CRB2", "TGFBR2", "COL1A1", "GCNT2", "BAMBI", "SMAD4", "DAB2", "GATA4", "SOX5", "TGFB3", "BCL9L")	0
GO_REGULATION_OF_HEART_RATE	0.363216	0.642772	-0.3929	-1.07776	20990	16	c("CAV1", "AKAP9", "SRI", "CALM3", "JUP", "CALM1", "CAMK2D")	0
GO_REGULATION_OF_EXTRINSIC_APOPTOTIC_SIGNALING_PATHWAY	0.0109971	0.0839013	0.387733	1.56133	400	64	c("TIMP3", "GCLC", "THBS1", "TNFRSF12A", "HSPA1B", "BAX", "LMNA", "LGALS3", "HSPA1A", "ATF3", "GPX1", "PYCARD", "IGF1", "HMOX1", "DAPK3")	0
GO_REGULATION_OF_EXTRINSIC_APOPTOTIC_SIGNALING_PATHWAY_IN_ABSENCE_OF_LIGAND	0.152359	0.423331	0.45955	1.30382	6454	15	c("HSPA1B", "BAX", "HSPA1A", "DAPK3")	0
GO_MAINTENANCE_OF_PROTEIN_LOCALIZATION_IN_ORGANELLE	0.628403	0.851662	-0.310958	-0.87927	36584	18	c("TAF3", "OS9", "PINK1", "AKT1", "MORC3")	0
GO_MRNA_3_END_PROCESSING	0.956774	1	-0.186673	-0.656321	59208	47	c("WDR33", "PABPN1", "PCF11", "UPF3B", "FIP1L1", "SRSF11", "SRSF4", "THOC3", "U2AF2", "CPSF6", "POLDIP3", "CPSF7", "NCBP2", "CDC40")	0
GO_REGULATION_OF_LIPASE_ACTIVITY	0.783248	0.942142	-0.263673	-0.775044	45996	21	c("PRKCZ", "MARCKS")	0
GO_INNATE_IMMUNE_RESPONSE	0.00352941	0.0389002	0.342064	1.54378	113	121	c("SLPI", "BST2", "CD55", "CASP4", "IFITM3", "B2M", "MIF", "STAT1", "PRDX1", "GCH1", "IFITM1", "LGALS3", "AXL", "CAPZA1", "PYCARD", "GBP2", "EGR1", "ZC3HAV1", "IFITM2", "DAPK3", "SRPK2", "IFI27", "POLR3K", "CCL2", "TUBB4B", "NOD1", "NCAM1", "IFI35", "ANXA1", "MAP3K5")	0
GO_G_PROTEIN_COUPLED_RECEPTOR_SIGNALING_PATHWAY	0.0517823	0.228722	-0.343834	-1.35492	3394	87	c("FZD3", "FZD2", "AKAP12", "GNA12", "ITPR3", "PARD3", "SFRP1", "SFRP2", "DGKZ", "FZD4", "CHRM2", "FZD7", "CXCL10", "CAV1", "SMO", "CXCL1", "CISH", "ANO1", "WASF2", "ENPP2", "PRKD3", "AGTRAP", "GNAQ", "APLP2", "AKT1", "ABCA1", "GPR180")	0
GO_GLOBAL_GENOME_NUCLEOTIDE_EXCISION_REPAIR	0.302197	0.58841	0.36391	1.11709	12532	20	c("RBX1", "SUMO3", "UBE2N", "SUMO1", "SUMO2", "UBC", "CETN2")	0
GO_NEGATIVE_REGULATION_OF_MRNA_METABOLIC_PROCESS	0.963511	1	-0.194472	-0.600312	57167	26	c("ACIN1", "SRSF4", "RNF20", "SFSWAP", "U2AF2")	0
GO_REGULATION_OF_DNA_TEMPLATED_TRANSCRIPTION_INITIATION	0.751524	0.923846	-0.280557	-0.793306	43752	18	c("ATF7IP", "CREB1", "THRA", "CTNNBIP1")	0
GO_NUCLEOSIDE_TRIPHOSPHATE_BIOSYNTHETIC_PROCESS	2.45888e-05	0.00199823	0.703122	2.30773	0	26	c("CHCHD10", "NME1", "DTYMK", "ATP5G1", "ATP5C1", "ATP6V0A4", "ATP5G2", "ATP5A1", "ALDOA", "ATP5B", "ATP5D", "ATP5L", "ATP5E", "CTPS", "ATP5J2", "SUCLG1", "ATP5H", "ATP5J", "ATP5G3", "ATP6V0A1")	0
GO_REGULATION_OF_PROTEIN_MODIFICATION_BY_SMALL_PROTEIN_CONJUGATION_OR_REMOVAL	0.0635874	0.260804	0.269695	1.25222	1958	145	c("GCLC", "DUSP1", "PSMB10", "HSPA1B", "UBE2C", "HSPA1A", "PSMC1", "PSME1", "OTUB1", "PSMB3", "ANAPC1", "EGR1", "PSMB5", "PSMB2", "SMAD7", "UBE2N", "CDC26", "PSME2", "PSMC4", "PSMD6", "PSMA6", "HDAC4", "BUB3", "PSMB7", "PSMC2", "RASSF1", "PSMB1", "PSMB4", "UBE2L3", "TGFBR1", "RAB1A", "PSMA5", "RNF4", "PSMD8", "UBC", "PSMC6", "HSP90AA1", "NDFIP2", "CDK9", "FKBP1A", "GTPBP4", "HSP90AB1", "PARK7", "…	0
GO_COVALENT_CHROMATIN_MODIFICATION	0.00107003	0.0172948	-0.379845	-1.61558	73	144	c("LDB1", "PKN1", "KDM6A", "PRMT2", "RCOR1", "DNMT3A", "HCFC1", "PHF21A", "KDM1A", "MYSM1", "KDM6B", "EZH2", "REST", "USP15", "TET2", "ASXL1", "ING4", "BRD1", "HOPX", "PRDM6", "EHMT1", "ARID4A", "OGT", "ATF2", "RTF1", "SAP30L", "SIRT2", "ASH1L", "KDM5B", "KAT2B", "RNF20", "ASH2L", "EP400", "CHD3", "PPP5C", "ACTL6A", "BRD8", "UBR2", "PRKCD", "NSD1", "SUDS3", "PRKCA", "ELK4")	0
GO_PURINE_CONTAINING_COMPOUND_BIOSYNTHETIC_PROCESS	0.000540262	0.0110173	0.525872	1.92541	20	41	c("CHCHD10", "NME1", "NPR1", "PNP", "ATP5G1", "ATP5C1", "ATP6V0A4", "ATP5G2", "ATP5A1", "ALDOA", "ATP5B", "ATP5D", "ATP5L", "ATP5E", "ATIC", "ATP5J2", "ATP5H", "ATP5J", "ATP5G3", "ATP6V0A1")	0
GO_SKELETAL_MUSCLE_ORGAN_DEVELOPMENT	0.268579	0.556016	-0.326491	-1.13274	16558	44	c("HLF", "NR2F2", "CDON", "PLAGL1", "GPCPD1", "BASP1", "CAV1", "SMO", "MEF2C", "VAMP5", "SVIL", "MAPK14", "CFLAR", "KLF5", "IGFBP5", "HMG20B", "TAZ", "BCL9L", "BCL9", "MEF2D")	0
GO_FC_RECEPTOR_SIGNALING_PATHWAY	0.0190533	0.122277	0.322364	1.41683	637	103	c("NR4A3", "PSMB10", "JUN", "PSMC1", "PSME1", "PSMB3", "PSMB5", "MAPK1", "PSMB2", "UBE2N", "FOS", "ARPC1B", "PSME2", "ACTG1", "PSMC4", "PSMD6", "PSMA6", "PSMB7", "PSMC2", "PSMB1", "ARPC2", "NFATC3", "PSMB4", "PSMA5", "PSMD8", "UBC", "PSMC6", "HSP90AA1", "CDC42", "HSP90AB1", "NCKAP1", "RELA", "PSMA7", "BRK1")	0
GO_NEGATIVE_REGULATION_OF_HOMEOSTATIC_PROCESS	0.127473	0.380182	-0.394738	-1.29581	7700	34	c("TSC22D3", "LDB1", "HOXA5", "SMG6", "ITPR3", "PIM3", "TERF1")	0
GO_APPENDAGE_DEVELOPMENT	0.0274272	0.153403	-0.43166	-1.50472	1694	45	c("BMPR1B", "FGF9", "ECE1", "GNA12", "NR2F2", "SFRP2", "GPC3", "TBX4", "PKDCC", "FRAS1", "SOX4", "GNAQ", "ALDH1A2")	0
GO_PROTEIN_AUTOUBIQUITINATION	0.314275	0.601755	-0.374906	-1.11346	18506	22	c("CNOT4", "RNF10", "UBE3A", "RNF13", "UHRF2", "RNF146")	0
GO_NEGATIVE_REGULATION_OF_PHOSPHORUS_METABOLIC_PROCESS	0.0484307	0.221542	-0.291459	-1.28816	3477	193	c("PALM", "UCHL1", "DLG3", "PRKCZ", "PKN1", "DAB2IP", "CDKN1C", "CBFA2T3", "PIK3IP1", "INPP5F", "CHORDC1", "NR2F2", "PARD3", "TAOK3", "SFRP1", "SFRP2", "SOCS2", "TAF7", "IGF1R", "WWTR1", "SLIT2", "FLRT2", "SH2D4A", "CTDSP1", "LATS2", "CAV1", "PDGFA", "AIDA", "HEXIM1", "OGT", "PPP2R5A", "DUSP5", "CISH", "LRRK1", "SIRT2", "NDRG2", "ASH1L", "KAT2B", "PINK1", "VRK3", "CASP3", "WNK1", "PPP5C", "ITCH",…	0
GO_REGULATION_OF_CELL_CYCLE_G1_S_PHASE_TRANSITION	0.714536	0.903312	-0.228595	-0.863087	45740	68	c("PLK2", "PRMT2", "CNOT4", "DGKZ", "EZH2", "CNOT6L", "PLAGL1", "CTDSP1", "TFDP2", "MDM4", "CNOT3", "SOX4", "RDX", "INO80", "AKT1", "TCF3", "CREBBP", "TFDP1", "CDKN1B", "CNOT10")	0
GO_LIPOPROTEIN_BIOSYNTHETIC_PROCESS	0.790777	0.946366	0.238183	0.78898	31997	27	c("ZDHHC2", "GOLGA7", "DBI", "PLAUR", "PIGK", "PPM1A", "ZDHHC12", "DPM2", "PIGP", "ZDHHC3")	0
GO_ELECTRON_TRANSPORT_CHAIN	2.78645e-05	0.00199823	0.577582	2.3573	0	69	c("NDUFS8", "CYCS", "NDUFA9", "NDUFA1", "NDUFC2", "NDUFS6", "COX7B", "COX8A", "ETFA", "UQCRB", "NDUFB3", "NDUFAB1", "NDUFA4", "UQCRQ", "NDUFS4", "COX6B1", "COX5A", "NDUFB9", "NDUFA12", "NDUFB6", "COX7C", "COX6C", "SDHC", "NDUFA8", "DLD", "NDUFC1", "NDUFB2", "NDUFA13", "COX6A1", "UQCR10", "NDUFB4", "NDUFB8", "PMPCB", "NDUFA10", "NDUFA11", "NDUFB7", "CYC1", "NDUFV2", "NDUFV3", "NDUFB10", "NDUFS7", …	0
GO_REGULATION_OF_PATHWAY_RESTRICTED_SMAD_PROTEIN_PHOSPHORYLATION	0.621759	0.847923	0.299977	0.880683	26111	17	c("PMEPA1", "SMAD7", "SDCBP", "TGFBR1", "BMP6")	0
GO_RESPONSE_TO_ORGANIC_CYCLIC_COMPOUND	0.0234663	0.140515	0.245654	1.25529	559	306	c("TIMP3", "PTGS2", "NR4A3", "CCND1", "CTGF", "THBS1", "LDHA", "NR4A1", "MBD1", "CDO1", "DUSP1", "NME1", "CDKN1A", "NR4A2", "DDX21", "ARSB", "PMEPA1", "ANXA3", "STAT1", "BAX", "JUN", "NCOA4", "FECH", "SERPINB9", "IMPACT", "FOSB", "EPHX1", "PLA2G4A", "FOXF1", "PTGER3", "WFDC1", "COMT", "FOLR1", "DTYMK", "EGR1", "ZC3HAV1", "SMAD2", "IGF1", "HMOX1", "MAPK1", "KLF4", "NDUFS4", "CCL2", "PSMB2", "SMPD1…	0
GO_NEGATIVE_REGULATION_OF_CELL_MORPHOGENESIS_INVOLVED_IN_DIFFERENTIATION	0.0177359	0.118348	-0.462505	-1.57152	1083	40	c("DAB2IP", "MBP", "SEMA6A", "SEMA3F", "SFRP1", "SEMA3D", "SFRP2", "LINGO1", "SLIT2", "ARHGEF1")	0
GO_MITOTIC_NUCLEAR_DIVISION	0.560215	0.805793	-0.223211	-0.955171	38930	151	c("TPX2", "CLASP1", "PRC1", "FBXL7", "ANAPC4", "BIRC5", "SMC5", "CENPF", "CDCA8", "CDC20", "EML4", "SNX9", "LATS2", "TERF1", "SMC3", "ANAPC2", "LRRCC1", "SIRT2", "MAU2", "AKAP8L", "POGZ", "CEP164", "PPP5C", "ANAPC5", "PHF13", "INO80", "VPS4B", "TUBGCP2", "TTC28", "BIRC2", "NUP153", "TNKS", "CHMP1A", "STAG2", "DCTN2", "AKAP8", "XIAP", "KIF2A", "TPR", "CDK11B", "CHMP6", "STAG1", "ABL1", "PAFAH1B1",…	0
GO_ACTOMYOSIN_STRUCTURE_ORGANIZATION	0.0804763	0.296054	-0.442138	-1.38992	4804	28	c("LIMCH1", "MYH9", "CFLAR", "CNN2", "MYO18A", "CDC42BPA", "ZYX", "SRF", "PDCD10", "TMOD3", "TRPM7", "CUL3", "F11R", "MEF2A")	0
GO_POSITIVE_REGULATION_OF_CELL_CYCLE_PROCESS	0.668155	0.87615	-0.225681	-0.897196	43993	92	c("PLK2", "DAB2IP", "CNOT4", "PHIP", "BIRC5", "SMC5", "CNOT6L", "PLAGL1", "CSPP1", "TFDP2", "TERF1", "UHRF2", "SVIL", "SIRT2", "MDM4", "CNOT3", "SOX4", "RDX", "INO80", "VPS4B")	0
GO_REGULATION_OF_CHONDROCYTE_DIFFERENTIATION	0.608908	0.834047	-0.330063	-0.890091	35094	15	c("BMPR1B", "FGF18")	0
GO_PALLIUM_DEVELOPMENT	0.294043	0.58647	-0.311575	-1.10966	18317	50	c("DAB2IP", "CDON", "ID4", "KDM6B", "EZH2", "SLIT2", "COL3A1", "TACC2", "SMO", "SRGAP2", "MDK", "SLC38A2", "CASP3")	0
GO_GLOMERULUS_DEVELOPMENT	0.0657517	0.265686	-0.512964	-1.45046	3827	18	c("COL4A3", "COL4A4", "WWTR1", "PODXL", "MTSS1", "BASP1", "MEF2C", "LAMB2", "NID1")	0
GO_REGULATION_OF_RELEASE_OF_CYTOCHROME_C_FROM_MITOCHONDRIA	0.102624	0.331579	0.453705	1.37319	4266	19	c("BAX", "LMNA", "GPX1", "PYCARD", "IGF1", "PLAUR")	0
GO_POSITIVE_REGULATION_OF_NF_KAPPAB_TRANSCRIPTION_FACTOR_ACTIVITY	0.882222	0.986921	-0.214483	-0.732294	53931	41	c("PRKCZ", "ERC1", "TRAF5", "PRKCI", "ICAM1", "RAB7B", "CFLAR", "NFKB1", "CLOCK", "CLU", "TRIM8", "TAB2", "RBCK1", "RIPK1")	0
GO_CELLULAR_LIPID_CATABOLIC_PROCESS	0.565874	0.808972	0.248507	0.936818	21569	47	c("SMPD3", "HEXB", "PLA2G4A", "SCP2", "HADHB", "MGLL", "ETFA", "ACOX1", "SMPD1", "NAGA")	0
GO_MULTICELLULAR_ORGANISM_GROWTH	0.0672364	0.269119	-0.44739	-1.417	4019	29	c("HOXA5", "KDM6A", "CDKN1C", "WWTR1", "ADD1", "SMO", "ANKRD11", "PKDCC", "ATF5")	0
GO_NCRNA_METABOLIC_PROCESS	0.179132	0.457692	0.225331	1.11133	4782	225	c("ZBTB8OS", "DDX21", "DCAF13", "RPS27L", "FARS2", "POLR2L", "QARS", "YRDC", "GTF2E2", "NHP2", "RPP25", "SMAD2", "PPA1", "RIOK3", "GAR1", "RPS27", "NOP10", "EXOSC3", "GARS", "SPIN1", "RPP21", "MPHOSPH6", "LTV1", "RPS2", "NOP58", "DARS", "EXOSC7", "EXOSC5", "POLR2K", "GTF2F1", "POLR2B", "PIN4", "RPS6", "EIF4A3", "GTF2B", "RPS19", "MRPS11", "CDK9", "RPL36A", "RPLP2", "LSM6", "FBL", "DALRD3", "RIOK1…	0
GO_NEGATIVE_REGULATION_OF_BMP_SIGNALING_PATHWAY	0.39945	0.678195	-0.382058	-1.04802	23084	16	c("SFRP1", "SFRP2", "CAV1", "CTDSPL2", "HIPK2", "TWSG1")	0
GO_NEGATIVE_REGULATION_OF_NUCLEOCYTOPLASMIC_TRANSPORT	0.883012	0.986921	-0.225491	-0.70886	52721	28	c("DAB2IP", "WWTR1", "THRA", "MDFIC", "SOX4", "KEAP1", "NUP153", "SRI", "TPR")	0
GO_POSITIVE_REGULATION_OF_CELL_ACTIVATION	0.0631667	0.25957	0.32384	1.32946	2255	71	c("NR4A3", "CD55", "CTGF", "THBS1", "CDKN1A", "MIF", "PNP", "AXL", "PYCARD", "IL33", "IGF1", "CCL2", "XBP1", "EXOSC3", "HSPD1", "ANXA1")	0
GO_CARBOHYDRATE_BIOSYNTHETIC_PROCESS	0.142179	0.407132	0.337428	1.24838	5481	43	c("PGK1", "PGAM1", "TKT", "ATF3", "TALDO1", "IMPA1", "ALDOA", "MDH2", "MDH1", "GAPDH", "EXT1", "AGL", "GOT2", "B4GALT1", "UBC")	0
GO_REGULATION_OF_CYTOKINESIS	0.881829	0.986921	-0.239679	-0.687111	51519	19	c("CSPP1", "SVIL", "PRPF40A", "CALM3", "CUL3", "CALM1", "BIRC6")	0
GO_MUSCLE_ORGAN_MORPHOGENESIS	0.237488	0.522378	-0.415638	-1.19155	13874	19	c("TNNI1", "TNNT2", "FZD2", "COL3A1")	0
GO_AMINO_ACID_TRANSPORT	0.965807	1	0.196054	0.575582	40560	17	c("FOLR1", "SLC7A1", "SLC3A2", "SLC6A6", "SH3BP4", "PPFIA1", "GIPC1", "SLC38A10", "NF1")	0
GO_AMINOGLYCAN_METABOLIC_PROCESS	0.003328	0.038626	-0.476703	-1.71109	207	52	c("PRELP", "SPOCK2", "CHPF2", "DSEL", "OGN", "FMOD", "NDST1", "EXTL3", "ST3GAL6", "MKI67", "CSGALNACT2", "HS6ST1", "ABCC5", "B3GAT3", "GPC3")	0
GO_CELL_CYCLE_G1_S_PHASE_TRANSITION	0.57326	0.813828	0.259946	0.928705	22492	37	c("CCND1", "CDKN1A", "MCM6", "RPA3")	0
GO_RNA_SPLICING_VIA_TRANSESTERIFICATION_REACTIONS	0.985314	1	0.157212	0.749283	28715	174	c("POLR2L", "CELF4", "LSM5", "SNRNP27", "SRSF5", "HNRNPC", "PRPF8", "LSM3", "SF3B4", "PSPC1", "SRPK2", "PCBP1", "ELAVL1", "SRSF1", "SRSF7", "HNRNPH2", "AQR", "PQBP1", "POLR2K", "SNRPB2", "SF3B5", "PTBP2", "GTF2F1", "BUD31", "POLR2B", "HNRNPF", "SF1", "SNRNP200", "EIF4A3", "BCAS2", "UBL5", "SNRPD1", "CPSF2", "PHF5A", "SNRPC", "SNRPB", "LSM6", "HNRNPD", "HNRNPA1", "MAGOH", "HSPA8", "KHSRP", "POLR2H…	0
GO_BLOOD_VESSEL_MORPHOGENESIS	0.042728	0.203121	0.286176	1.30658	1351	130	c("PTGS2", "CTGF", "THBS1", "SAT1", "CLIC4", "TNFRSF12A", "HPGD", "COL4A2", "NR4A1", "SHB", "MYLK", "TGFBI", "COL4A1", "BAX", "JUN", "FOXF1", "GPX1", "FOLR1", "HMOX1", "SRPK2", "CCL2", "SMAD7", "XBP1")	0
GO_PROTEIN_PHOSPHORYLATION	0.0101617	0.079758	-0.289048	-1.3508	781	326	c("BMPR1B", "FGF9", "RNASEL", "PRKCZ", "PKN1", "PLK2", "DAB2IP", "COL4A3BP", "ADCK5", "FGF18", "CDC42EP5", "NDST1", "TAOK3", "PIK3CA", "ERC1", "IGF1R", "BIRC5", "CLK3", "TLK1", "USP15", "ABI2", "CREB1", "CSNK1G1", "CLK4", "PIM3", "GAB1", "MAP3K4", "LATS2", "NEK7", "CAV1", "RSRC1", "KDR", "FYN", "DDR1", "PDGFA", "DDR2", "MEF2C", "PRKCI", "DUSP5", "EPHB1", "LRRK1", "AKT2", "PKDCC", "CSNK1G2", "NRG2…	0
GO_CENTRAL_NERVOUS_SYSTEM_NEURON_DIFFERENTIATION	0.111885	0.353109	-0.408024	-1.32145	6726	32	c("LDB1", "ID4", "GDPD5", "SLIT2", "HERC1", "SMO", "EPHB1", "ATF5", "SOX4", "GNAQ")	0
GO_REGULATION_OF_CELL_DIFFERENTIATION	0.000750917	0.0140043	-0.298278	-1.44049	60	482	c("SPOCK2", "ZMYND8", "BMPR1B", "MOB2", "PLXNB1", "FGF9", "PALM", "LDB1", "OGN", "FZD3", "HOXA5", "FMOD", "PRKCZ", "PLK2", "DAB2IP", "KIF13B", "MBP", "CLASP1", "MARCKS", "PPP1R9A", "PHLDB1", "SEMA6A", "FGF18", "INPP5F", "MEIS2", "FBXW8", "SEMA3F", "DOCK7", "CDON", "SFRP1", "SEMA3D", "ID4", "KDM1A", "SFRP2", "PCM1", "GDPD5", "RARRES2", "EZH2", "METRNL", "LTBP4", "WWTR1", "REST", "FZD7", "NPNT", "L…	0
GO_ENDOTHELIUM_DEVELOPMENT	0.886067	0.986921	-0.215215	-0.723449	53894	38	c("NR2F2", "KDM6B", "KDR", "ICAM1", "RAPGEF6", "TJP1", "RDX", "SMAD4", "LAMA5", "BMPR2", "CCM2", "CD34", "F11R")	0
GO_DOUBLE_STRAND_BREAK_REPAIR	0.967086	1	-0.184507	-0.620221	58822	38	c("SMC5", "YY1", "MSH2", "RAD50", "INO80", "RIF1", "SMC6", "RNF138", "SMARCAD1", "H2AFX", "SFR1", "SFPQ", "RAD21", "BAZ1B", "DDX1", "BRCC3")	0
GO_NUCLEOBASE_CONTAINING_COMPOUND_TRANSPORT	0.900719	0.989591	0.183414	0.789041	30809	91	c("THOC6", "SEC13", "MAGOHB", "NUP98", "TOMM20", "SRSF5", "EIF5A", "ENY2", "SRSF1", "SRSF7", "NXT1", "SLC35B1", "SEH1L", "RAN", "SLC35A1", "EIF4A3", "SARNP", "CHTOP", "CPSF2", "HNRNPA1", "RANBP1", "MAGOH", "RAE1", "G3BP2", "KHSRP", "XPO1", "AGFG1", "SRSF6", "RPSA", "SRSF9", "MRPL18")	0
GO_RESPONSE_TO_INTERLEUKIN_1	0.755715	0.926402	0.234734	0.822361	29917	34	c("PTGER3", "PYCARD", "OTUB1", "EGR1", "PPP4C", "CCL2", "ANXA1", "HDAC4", "HSPA9", "HIF1A", "CEBPB")	0
GO_WATER_SOLUBLE_VITAMIN_METABOLIC_PROCESS	0.022376	0.136381	0.528157	1.62128	927	20	c("PTGS2", "GCLC", "FOLR1")	0
GO_RNA_CAPPING	0.922475	0.996098	0.208965	0.664401	37731	23	c("POLR2L", "POLR2K", "GTF2F1", "POLR2B")	0
GO_REGULATION_OF_REACTIVE_OXYGEN_SPECIES_METABOLIC_PROCESS	0.660222	0.870856	0.230003	0.892946	24519	54	c("PTGS2", "THBS1", "CDKN1A", "GCH1", "PON3")	0
GO_NEGATIVE_REGULATION_OF_DEFENSE_RESPONSE	0.55667	0.801445	0.258066	0.938958	21644	40	c("SERPINB9", "FOXF1", "WFDC1", "GPX1", "CUEDC2", "TNFRSF1A", "KLF4", "HTRA1", "PSMB4", "NR1H2", "RPS19", "C1QBP")	0
GO_ETHANOLAMINE_CONTAINING_COMPOUND_METABOLIC_PROCESS	0.766402	0.930114	0.255112	0.792845	31633	21	c("SMPD3", "PLA2G4A", "DBI", "SMPD1", "PLA2G12A", "LPCAT3", "ALDH7A1")	0
GO_POSITIVE_REGULATION_OF_DENDRITE_DEVELOPMENT	0.000636441	0.0122895	-0.605493	-1.90345	37	28	c("ZMYND8", "PALM", "DAB2IP", "MARCKS", "PPP1R9A", "FBXW8", "EZH2")	0
GO_PROTEIN_MONOUBIQUITINATION	0.353159	0.636327	0.332606	1.06983	14422	24	c("CDC73", "RBX1", "TSG101", "UBE2D3", "RYBP", "RING1", "UBE2E1")	0
GO_FACE_DEVELOPMENT	0.929431	0.996863	-0.214031	-0.648683	54986	24	c("ANKRD11", "ALDH1A2", "COL1A1", "PLEKHA1", "ARID5B", "SRF", "TGFB3", "RAF1")	0
GO_RESPONSE_TO_ESTROGEN	0.0493543	0.223249	0.323144	1.35164	1734	78	c("TIMP3", "PTGS2", "CCND1", "CTGF", "LDHA", "MBD1", "DUSP1", "ARSB", "SERPINB9", "PTGER3", "WFDC1", "DTYMK", "IGF1", "HMOX1", "MAPK1", "H2AFZ", "ANXA1", "CALR")	0
GO_DETOXIFICATION	0.000124632	0.00404719	0.605875	2.06092	4	30	c("PTGS2", "GSTM1", "GSR", "SOD2", "PRDX1", "GPX1", "CYGB", "PRDX5", "GSTM2", "PRDX6", "GPX4", "MGST1", "SLC30A1", "PARK7", "GSTT1", "PRDX3", "MGST3", "PRDX2", "GPX8")	0
GO_ESTABLISHMENT_OF_PROTEIN_LOCALIZATION_TO_MEMBRANE	0.992933	1	0.152654	0.720755	29503	163	c("KCNB2", "KRT18", "TIMM9", "BAX", "RAB11A", "TNFRSF1A", "RAB3GAP1", "GOLGA7", "RPS27", "MYADM", "SDCBP", "SRP72", "RPS2", "SSR1", "NDUFA13", "VAMP3", "SRPR", "RPS6", "HSP90AA1", "TSPAN5", "RPS19", "BRAF", "RPL36A", "RPLP2", "ANXA2", "RPL24", "TMEM150A", "SRP19", "TOMM22", "GAS6", "RPSA", "RPL41", "SRP9", "RPL35", "RPL23", "GOLPH3", "RPS3", "BAG6", "RPLP0", "SRP68", "RPL39", "RPL38", "RPL15", "R…	0
GO_SMALL_GTPASE_MEDIATED_SIGNAL_TRANSDUCTION	0.171837	0.449577	-0.274082	-1.16486	11876	143	c("RAPGEF5", "PLK2", "ARL4C", "AGAP1", "RHOBTB3", "GNA12", "CDC42EP5", "DOCK7", "SHOC2", "ARHGAP1", "RALBP1", "ABI2", "RAB22A", "RIN2", "RAB5B", "RREB1", "ARHGEF1", "SOS2", "TAX1BP3", "ARHGAP18", "LRRK1", "WASF2", "RIT1", "RND3", "RASL11A", "MFHAS1", "RAPGEF6", "ROCK1", "MAPK14", "SHC1", "DOCK5", "KRIT1", "RAB7B", "ARHGAP29", "RAB11B", "RAB12", "RAP2A", "GRB2", "RHOU")	0
GO_REGULATION_OF_PEPTIDASE_ACTIVITY	0.00339515	0.0387865	0.330561	1.52166	105	137	c("TIMP3", "RENBP", "TIMP1", "SLPI", "BST2", "CTGF", "THBS1", "ANXA8", "BAX", "CYCS", "RPS27L", "SERPINB9", "PSME1", "HSPE1", "WFDC1", "CSTB", "GPX1", "PYCARD", "LXN", "PRDX5", "KLF4", "IFI27", "PERP", "NOD1", "PSME2", "PLAUR", "HSPD1", "MAP3K5")	0
GO_POSITIVE_REGULATION_OF_PROTEIN_SERINE_THREONINE_KINASE_ACTIVITY	0.312577	0.599861	-0.270237	-1.07978	20625	95	c("PKN1", "DAB2IP", "MARCKS", "FGF18", "TAOK3", "EZH2", "FZD4", "CCNL2", "GAB1", "MAP3K4", "PDGFA", "PDE5A", "DUSP5", "GADD45G", "MDFIC", "MAPK14", "SHC1", "CCNT2", "AKT1", "EFNA1", "ERP29", "STK11", "SPRY2", "CCND3", "PDCD10", "CALM3", "CDKN1B", "TGFB3")	0
GO_REGULATION_OF_CENTROSOME_CYCLE	0.338957	0.622039	-0.400598	-1.09888	19588	16	c("PLK2", "CHORDC1", "ATF5", "VPS4B", "CHMP1A")	0
GO_POSITIVE_REGULATION_OF_TRANSFERASE_ACTIVITY	0.865061	0.986921	-0.185952	-0.840376	63677	233	c("TPX2", "PRKCZ", "PKN1", "DAB2IP", "MARCKS", "PPP1R9A", "FGF18", "TAOK3", "PIK3CA", "ANAPC4", "EZH2", "FZD4", "HMBOX1", "CDC20", "CCNL2", "GAB1", "MAP3K4", "SNX9", "NEK7", "PDGFA", "DDR2", "PDE5A", "DUSP5", "ANAPC2", "PARM1", "PINK1", "GADD45G", "TGFBR2", "MAP3K1", "ANAPC5", "MDFIC", "PRKCD", "MAPK14", "CCDC88A", "SHC1", "RAD50", "DSTYK", "PAK2", "CCNT2", "CSF1", "PSMD9", "AKT1", "EFNA1", "ERP2…	0
GO_REGULATION_OF_IMMUNE_SYSTEM_PROCESS	0.126431	0.378945	0.21099	1.10947	2606	408	c("NR4A3", "TRIB1", "BST2", "CD55", "RUNX1", "LMCD1", "THBS1", "NME1", "B2M", "PRNP", "PSMB10", "TMEM176A", "CDKN1A", "HSPA1B", "MIF", "MYLK", "STAT1", "BAX", "IFITM1", "JUN", "SERPINB9", "ATP6V1H", "PNP", "LGALS3", "AXL", "BCAR1", "HSPA1A", "PSMC1", "PSME1", "FOXF1", "PTGER3", "LGMN", "GPX1", "PYCARD", "CUEDC2", "PHPT1", "TMEM64", "CDC73", "WDR61", "PSMB3", "TMEM176B", "PSMB5", "ZC3HAV1", "IL33"…	0
GO_PROTEIN_SUMOYLATION	0.908559	0.989753	-0.203068	-0.716671	56217	48	c("SAE1", "BIRC5", "SMC5", "SENP6", "CDCA8", "SMC3")	0
GO_NEGATIVE_REGULATION_OF_MITOTIC_CELL_CYCLE	0.114744	0.358698	-0.319918	-1.25369	7495	84	c("FZD3", "PLK2", "PRMT2", "TAOK3", "CNOT4", "DGKZ", "EZH2", "CENPF", "CNOT6L", "PLAGL1", "CTDSP1", "TFDP2", "TERF1", "ATF2", "MDM4", "MSH2", "FOXN3", "CNOT3", "TOP2A", "SOX4", "ANGEL2", "APC", "HECA", "TNKS", "USP47", "TFDP1", "CDKN1B", "CNOT10", "DLG1", "TPR", "TIMP2", "CNOT8", "ABL1", "BRD7")	0
GO_NEGATIVE_REGULATION_OF_MOLECULAR_FUNCTION	0.51041	0.776107	0.18861	0.987334	10786	390	c("TIMP3", "RENBP", "TIMP1", "SLPI", "TRIB1", "BST2", "CHCHD10", "THBS1", "PKIA", "ANXA8", "DUSP1", "B2M", "PRNP", "PSMB10", "RGS4", "CDKN1A", "ANXA3", "BAX", "JUN", "IPO5", "SERPINB9", "UBE2C", "PSMC1", "FARP1", "PSME1", "WFDC1", "CSTB", "GPX1", "PYCARD", "PHPT1", "PSMB3", "ANAPC1", "PSMB5", "LXN", "ZC3HAV1", "PRKAR2A", "PRDX5", "ANXA4", "HMOX1", "KLF4", "PPP2CA", "PSMB2", "SMAD7", "SMPD1", "GST…	0
GO_POSITIVE_REGULATION_OF_AXON_EXTENSION	0.758583	0.928078	-0.285734	-0.783799	43839	16	c("MACF1", "GOLGA4", "ANAPC2", "MAP1B", "SRF", "BMPR2", "PAFAH1B1", "EP300")	0
GO_REGULATION_OF_ION_HOMEOSTASIS	0.535041	0.78751	0.26148	0.951383	20803	40	c("GCLC", "B2M", "NPR1", "BAX", "COMT", "SMAD7", "GSTM2")	0
GO_ORGAN_GROWTH	0.820759	0.962847	-0.258443	-0.740905	47951	19	c("COL27A1", "UBE3A", "DDR2", "TGFBR2", "SPRY2", "GATA4")	0
GO_REGULATION_OF_LYMPHOCYTE_DIFFERENTIATION	0.646323	0.861501	-0.279091	-0.87736	38589	28	c("PRKCZ", "SFRP1", "ZBTB1", "TGFBR2", "VNN1", "ZEB1", "IRF1", "AP3D1", "SART1", "CLPTM1", "MMP14")	0
GO_REGULATION_OF_T_CELL_PROLIFERATION	0.190475	0.469093	0.35315	1.21132	7618	31	c("CD55", "PRNP", "PNP", "LGALS3", "PYCARD", "IGF1", "ANXA1")	0
GO_REGULATION_OF_CELL_SIZE	0.08472	0.304545	-0.363224	-1.32776	5345	57	c("SEMA6A", "SEMA3F", "SEMA3D", "AQP1", "CREB1", "MACF1", "ADD1", "GOLGA4", "OGT", "ANAPC2", "MAP1B", "ANO6", "RB1CC1", "CLCN3", "RDX", "AKT1", "TMEM123", "RTN4", "SRF", "DNM2", "CLNS1A", "ANXA7", "BMPR2")	0
GO_TETRAPYRROLE_METABOLIC_PROCESS	0.392674	0.672005	0.334853	1.04067	16207	21	c("FECH", "HMOX1", "TMEM14C", "SUCLA2", "HMBS", "BLVRB", "TSPO", "BLVRA", "UROD", "FXN", "ATPIF1", "TCN2")	0
GO_NEGATIVE_REGULATION_OF_TRANSFERASE_ACTIVITY	0.581294	0.819369	-0.219209	-0.947869	40857	163	c("UCHL1", "PKN1", "DAB2IP", "CDKN1C", "PIK3IP1", "CHORDC1", "NR2F2", "TAOK3", "SFRP1", "ANAPC4", "SFRP2", "SOCS2", "TAF7", "IGF1R", "WWTR1", "CDC20", "FLRT2", "LATS2", "CAV1", "TERF1", "AIDA", "HEXIM1", "PPP2R5A", "DUSP5", "ANAPC2", "CISH", "KAT2B", "CASP3", "WNK1", "ANAPC5", "PRKCD", "CDKN2D", "PAK2", "GNAQ", "APC", "PSMD9", "PDCD4", "SOCS3", "AKT1")	0
GO_RIBONUCLEOPROTEIN_COMPLEX_SUBUNIT_ORGANIZATION	0.19484	0.473958	0.252328	1.13375	6312	118	c("RPS27L", "CELF4", "MPV17L2", "SRSF5", "PRPF8", "LSM3", "MRPS7", "SRPK2", "RPS27", "EIF2A", "BICD1", "SRSF1", "MRPL11", "EIF3D", "EIF3B", "EIF3I", "NIP7", "PTBP2", "BRIX1", "MCTS1", "SF1", "SNRNP200", "RSL24D1", "RPS19", "SNRPD1", "MRPS11", "C1QBP", "SNRPC", "SNRPB", "RPL24", "KIF5B", "SF3B1", "SRSF6", "SNRPD3", "RPSA", "SRSF9", "TXNL4A", "EIF6", "SCAF11", "PRPF6")	0
GO_REGULATION_OF_CALCIUM_ION_TRANSPORT_INTO_CYTOSOL	0.95462	1	-0.209091	-0.59123	55576	18	c("CXCL10", "CAV1", "DIAPH1", "SRI", "CALM3", "ABL1", "CALM1", "CAMK2D", "PKD2")	0
GO_REGULATION_OF_ALTERNATIVE_MRNA_SPLICING_VIA_SPLICEOSOME	0.992927	1	-0.164983	-0.478742	58114	20	c("RBM5", "RBFOX2", "HNRNPL")	0
GO_BLASTOCYST_DEVELOPMENT	0.332745	0.61739	-0.350687	-1.09296	19810	27	c("RRP7A", "CAPN2", "LATS2", "HOPX", "RTF1", "CNOT3", "TJP1", "SRF", "PSMC3", "SBDS")	0
GO_CHROMATIN_ORGANIZATION	2.69764e-05	0.00199823	-0.374822	-1.70267	1	244	c("LDB1", "PKN1", "KDM6A", "PRMT2", "RCOR1", "CHD1L", "RSF1", "DNMT3A", "MBTD1", "CABIN1", "BRD3", "HCFC1", "PHF21A", "KDM1A", "HIST1H1B", "MYSM1", "KDM6B", "EZH2", "REST", "TLK1", "USP15", "ING2", "HMG20A", "ZBTB1", "TET2", "ASXL1", "ING4", "BRD1", "HOPX", "TNRC18", "BPTF", "DNAJC2", "ING1", "PRDM6", "EHMT1", "ARID4A", "VPS72", "OGT", "ATF2", "RTF1", "CHD6", "SAP30L", "SIRT2", "ASH1L", "KDM5B", …	0
GO_EPHRIN_RECEPTOR_SIGNALING_PATHWAY	0.985712	1	-0.168561	-0.587583	60916	45	c("FYN", "EPHB1", "SIPA1L1", "ROCK1", "EFNB1", "EFNA1", "AP2A1", "PTK2", "APH1A", "AP2B1", "YES1")	0
GO_ORGANIC_ANION_TRANSPORT	0.70981	0.900829	-0.232014	-0.863496	45035	63	c("EMB", "ATP8B2", "SLC16A1", "AQP1", "ABCC5", "ABCA4", "STARD10", "SLC38A2", "PNPLA8", "SLC4A8", "ATP11B", "BSG", "ABCA1", "SLC4A2", "ATP9A", "PITPNB", "ABCD3", "NCOA1", "SLC1A5")	0
GO_STAT_CASCADE	0.470224	0.742424	0.346485	0.983037	19921	15	c("STAT1", "MAPK1", "CCL2", "PTPN1", "STAT3", "PKD1")	0
GO_RESPONSE_TO_OXYGEN_CONTAINING_COMPOUND	0.00159613	0.0230646	0.255519	1.35683	30	454	c("TIMP3", "PTGS2", "NR4A3", "TIMP1", "SLPI", "TRIB1", "CCND1", "CTGF", "CASP4", "THBS1", "LDHA", "IL18BP", "OXCT1", "NR4A1", "MBD1", "CDO1", "DUSP1", "NME1", "B2M", "GSR", "CDKN1A", "ATP6V1A", "SOD2", "NR4A2", "COL4A1", "STAT1", "PRDX1", "GCH1", "COL16A1", "BAX", "CYCS", "JUN", "IPO5", "FECH", "IMPACT", "FOSB", "ATP6V1H", "AXL", "BCAR1", "PLA2G4A", "PTGER3", "WFDC1", "GPX1", "PYCARD", "LAMTOR1",…	0
GO_SEGMENTATION	0.0440497	0.208496	-0.506218	-1.50346	2593	22	c("KDM6A", "SEMA3F", "SFRP1", "SFRP2", "BASP1", "CRB2", "MIB1", "COBL", "SMAD4")	0
GO_POSITIVE_REGULATION_OF_PEPTIDASE_ACTIVITY	0.252234	0.532839	0.275435	1.11605	9146	66	c("CTGF", "BAX", "CYCS", "RPS27L", "PSME1", "HSPE1", "PYCARD", "IFI27", "PERP", "NOD1", "PSME2", "HSPD1", "MAP3K5", "F3", "NDUFA13", "STAT3")	0
GO_INTERACTION_WITH_HOST	0.066702	0.268037	0.356101	1.36118	2514	50	c("CD55", "HSPA1B", "SERPINB9", "SCARB2", "AXL", "HSPA1A", "ZC3HAV1", "KPNA1", "RRAGA", "NCAM1", "CTSB")	0
GO_GASTRULATION	0.0368732	0.18711	0.368032	1.43439	1366	55	c("NR4A3", "COL12A1", "COL4A2", "DUSP1", "COL11A1", "EXOC4", "UGDH", "FOXF1", "CDC73", "SMAD2", "KLF4", "ETS2", "HSBP1", "DLD")	0
GO_RESPONSE_TO_UV	0.185678	0.463567	0.310509	1.18691	7000	50	c("PTGS2", "CCND1", "CDKN1A", "BAX", "IMPACT", "RPAIN", "GPX1", "PPID")	0
GO_NEGATIVE_REGULATION_OF_VASCULATURE_DEVELOPMENT	0.464907	0.735386	0.298844	0.989918	18811	27	c("THBS1", "COL4A2", "STAT1", "NPR1", "KLF4", "CCL2")	0
GO_SKIN_EPIDERMIS_DEVELOPMENT	0.0894406	0.312873	-0.503148	-1.40204	5187	17	c("LDB1", "FZD3", "PDGFA", "SMO")	0
GO_NUCLEOTIDE_EXCISION_REPAIR	0.0211718	0.1305	0.375372	1.49045	777	60	c("POLR2L", "RPA3", "COPS7A", "RBX1", "COPS6", "COPS2", "SUMO3", "UBE2N", "SUMO1", "RAD23A", "SUMO2", "AQR", "POLR2K", "COPS8", "LIG1", "POLR2B", "UBC", "RBBP8", "CETN2", "GPS1", "COPS3", "POLR2H", "COPS5", "PPIE", "UBB", "SIRT1", "RFC2", "POLR2D")	0
GO_POSITIVE_REGULATION_OF_REACTIVE_OXYGEN_SPECIES_METABOLIC_PROCESS	0.265442	0.551331	0.334329	1.13724	10648	30	c("PTGS2", "THBS1", "CDKN1A", "KLF4")	0
GO_REGULATION_OF_MUSCLE_HYPERTROPHY	0.162115	0.438878	0.397917	1.26517	6630	23	c("NR4A3", "LMCD1", "GLRX3", "IGF1", "SLC9A1", "MTPN", "CDK9")	0
GO_FATTY_ACID_BIOSYNTHETIC_PROCESS	0.00569338	0.0542487	0.574174	1.78443	234	21	c("PTGS2", "MIF", "PTGES3", "MGLL", "NDUFAB1", "XBP1", "FADS1", "HSD17B12")	0
GO_RECEPTOR_INTERNALIZATION	0.683236	0.887394	-0.310427	-0.837139	39378	15	c("CAV1", "CD9", "LMBRD1", "GRB2", "DNM2")	0
GO_MULTICELLULAR_ORGANISM_METABOLIC_PROCESS	0.171287	0.449216	0.370022	1.23736	6901	28	c("COL12A1", "COL4A2", "COL11A1", "COL4A1", "COL5A2", "CTSD", "CTSB", "ID1", "SERPINH1", "PEPD", "HIF1A")	0
GO_HOMEOSTASIS_OF_NUMBER_OF_CELLS	0.43236	0.707154	-0.276793	-1.015	27322	58	c("PKN1", "TET2", "ACIN1", "THRA", "CEBPG", "ADD1", "SMO", "ARID4A", "MEF2C", "CASP3", "NFE2L1", "HIPK2", "CSF1", "AKT1", "UBAP2L", "SRF", "PPP3CB", "VPS54", "RPS14", "TMOD3", "JMJD6")	0
GO_REGULATION_OF_LIPID_TRANSPORT	0.151852	0.422858	0.369685	1.25751	6091	30	c("ACSL4", "THBS1", "MIF", "SCP2", "LAMTOR1")	0
GO_REGULATION_OF_REPRODUCTIVE_PROCESS	0.697151	0.895181	0.247136	0.854196	27800	32	c("TIMP1", "DUSP1", "IGF1", "XBP1", "NUPR1", "CALR", "PDE3A", "B4GALT1")	0
GO_POSITIVE_REGULATION_OF_HORMONE_SECRETION	0.476396	0.748377	-0.319764	-0.987072	28265	26	c("GLUL", "C1QTNF1", "CREB1", "TCF7L2", "ANO1", "SOX4", "PSMD9", "SMAD4", "PPP3CB", "SRI", "GLUD1", "VAMP8")	0
GO_NEURON_PROJECTION_MORPHOGENESIS	0.00158782	0.0230646	-0.395415	-1.63041	106	116	c("PRELP", "BMPR1B", "PLXNB1", "UCHL1", "OGN", "FZD3", "FMOD", "PRKCZ", "DAB2IP", "SEMA6A", "PARD3", "SEMA3F", "DOCK7", "LINGO1", "SLIT2", "FLRT2", "CREB1", "BOC", "FYN", "EVL", "SRGAP2", "EPHB1", "MAP1B", "EPB41L3", "KLF7", "LAMB2", "NEO1", "PLXNB2", "RBFOX2", "SPTBN1", "EFNB1", "EFNA1", "COBL", "GRB2", "STK11", "SMAD4", "DNM2", "CLU", "PPP3CB", "PTK2", "PTPRA", "KIDINS220", "ALCAM", "CYFIP1", "…	0
GO_REGULATION_OF_CELL_DIVISION	0.284606	0.576077	-0.280538	-1.10136	18604	85	c("FGF9", "TXNIP", "PHIP", "ANAPC4", "SFRP2", "BIRC5", "SMC5", "CENPF", "CDC20", "CSPP1", "PDGFA", "TERF1", "MDK", "SVIL", "SIRT2")	0
GO_NOTCH_SIGNALING_PATHWAY	0.913604	0.993761	-0.20934	-0.69149	55209	35	c("SPEN", "MDK", "KAT2B", "TGFBR2", "IFT74", "ITCH", "MIB1", "CREBBP", "CDK6", "CDKN1B", "APH1A", "HES1")	0
GO_RESPONSE_TO_RADIATION	0.582784	0.81988	-0.225459	-0.943114	39767	128	c("MFAP4", "DNMT3A", "MEIS2", "SFRP1", "TANC1", "KDM1A", "SFRP2", "AQP1", "COL3A1", "CREB1", "ZBTB1", "MAP3K4", "CXCL10", "USF1", "CAV1", "ABCA4", "LRRN4", "ICAM1", "FBXL3", "YY1", "TLK2", "CASP3", "MSH2", "MAPK14", "CDKN2D", "HMGCS1", "INO80", "GNAQ", "SOCS3", "AKT1", "CIRBP", "IKBIP", "GRB2", "STK11", "USP47", "DNM2", "CLOCK", "CLU", "CREBBP", "UNC119")	0
GO_HEART_DEVELOPMENT	0.0643606	0.262005	-0.292143	-1.27054	4550	170	c("TNNI1", "TNNT2", "ECE1", "KDM6A", "FZD2", "COL4A3BP", "MARCKS", "NDST1", "LRP2", "SFRP2", "KDM6B", "REST", "DLC1", "CITED2", "FLRT2", "COL3A1", "GAB1", "ASXL1", "GPC3", "HOPX", "SMO", "GATA5", "MEF2C", "HEXIM1", "ATF2", "TRIP11", "CASP3", "RB1CC1", "TGFBR2", "IFT74", "SOX4", "GJC1", "MIB1", "SHC1", "GNAQ", "ALDH1A2", "FREM2", "EFNA1", "MNAT1", "SMAD4", "RTN4", "SRF", "DNM2", "EGLN1", "PPP3CB",…	0
GO_TISSUE_REGENERATION	0.11902	0.366809	0.451247	1.34574	4972	18	c("TIMP3", "GPX1", "NOTCH2", "IFRD1", "IGF1", "ANXA1")	0
GO_MESODERM_MORPHOGENESIS	0.207083	0.490613	0.385022	1.21085	8513	22	c("NR4A3", "EXOC4", "FOXF1", "SMAD2", "KLF4")	0
GO_RECEPTOR_METABOLIC_PROCESS	0.581961	0.81953	-0.302043	-0.915432	34429	24	c("CAV1", "FUT8", "CD9", "LMBRD1", "KIF16B", "RAB11B", "GRB2", "DNM2", "GPRASP1")	0
GO_INFLAMMATORY_RESPONSE	0.272674	0.561411	0.255953	1.09372	9382	88	c("PTGS2", "CASP4", "THBS1", "CDO1", "MIF", "AXL", "PYCARD", "SNAP23", "MGLL", "TNFRSF1A", "LXN", "PRDX5", "HMOX1", "CCL2", "NOD1", "FOS", "NUPR1", "ANXA1", "HDAC4", "NFATC3", "F3", "STAT3", "SEH1L", "MAP2K3", "B4GALT1", "HIF1A", "CEBPB")	0
GO_REGULATION_OF_NIK_NF_KAPPAB_SIGNALING	0.997104	1	0.149631	0.446241	41661	18	c("NOD1", "HDAC7", "COPS8", "ACTN4", "RELA")	0
GO_POSITIVE_REGULATION_OF_LIGASE_ACTIVITY	0.0123378	0.0909495	0.378103	1.53994	443	68	c("PSMB10", "UBE2C", "PSMC1", "PSME1", "PSMB3", "ANAPC1", "PSMB5", "PSMB2", "UBE2N", "CDC26", "PSME2", "PSMC4", "PSMD6", "PSMA6", "BUB3", "PSMB7", "PSMC2", "PSMB1", "PSMB4", "UBE2L3", "RAB1A", "PSMA5", "PSMD8", "UBC", "PSMC6", "DCUN1D5", "PSMA7", "PSME4", "UBE2E1", "PSMD2", "GCLM", "CDC23", "PSMA3", "UBB", "PSMA2", "PTEN", "PSMC5", "ANAPC11")	0
GO_REGULATION_OF_TRANSCRIPTION_FROM_RNA_POLYMERASE_II_PROMOTER_IN_RESPONSE_TO_HYPOXIA	0.917202	0.993977	0.224636	0.648818	38715	16	c("EGR1", "RBX1", "UBE2D3", "UBC", "HIF1A")	0
GO_REGULATION_OF_INTRACELLULAR_PROTEIN_TRANSPORT	0.720769	0.907194	-0.20727	-0.888639	50215	153	c("PCNT", "DAB2IP", "GCC2", "SFRP2", "PCM1", "SAE1", "WWTR1", "FZD7", "MBTPS1", "B3GAT3", "UBR5", "THRA", "TCF7L2", "SMO", "OS9", "OGT", "PTPN14", "STOM", "AKT2", "FIS1", "PKDCC", "CTDSPL2", "PINK1", "ACTL6A", "MDFIC", "SPPL3", "SOX4", "PRKCD", "MAPK14", "ERLEC1", "GNAQ", "DMAP1", "KEAP1", "BAMBI", "U2AF2", "RHOU", "SMAD4", "DAB2")	0
GO_REGULATION_OF_CELL_CYCLE	0.902221	0.989591	-0.177643	-0.845243	71399	398	c("RPRD1B", "TPX2", "FZD3", "PLK2", "DAB2IP", "CDKN1C", "PRMT2", "HBP1", "CHORDC1", "NR2F2", "TAOK3", "RNF167", "SFRP1", "HCFC1", "CNOT4", "CCPG1", "PHIP", "ANAPC4", "DGKZ", "GDPD5", "EZH2", "SAE1", "BIRC5", "SMC5", "CENPF", "CITED2", "SENP6", "CNOT6L", "CDC20", "PLAGL1", "CCNL2", "CTDSP1", "MACF1", "PIM3", "CSPP1", "ING4", "TFDP2", "LATS2", "NEK7", "TCF7L2", "TERF1", "SMC3", "HEXIM1", "ATF2", "A…	0
GO_TUBE_DEVELOPMENT	0.058892	0.248743	-0.290483	-1.27475	4201	182	c("FGF9", "FZD3", "HOXA5", "DAB2IP", "KDM6A", "FZD2", "HMGCS2", "FGF18", "SFRP1", "SFRP2", "RARRES2", "TNS3", "DLC1", "HS6ST1", "NPNT", "CITED2", "SLIT2", "ING2", "PODXL", "COL3A1", "CREB1", "ASXL1", "GPC3", "THRA", "HOPX", "MTSS1", "DDR1", "PDGFA", "CTNNBIP1", "TBX4", "SMO", "GATA5", "MAN1A2", "MEF2C", "PKDCC", "KDM5B", "TGFBR2", "PLXNB2", "SOX4", "MIB1", "ALDH1A2", "CSF1", "HECA", "KLF5", "SLC4…	0
GO_LOCOMOTION	0.0166335	0.112366	-0.284489	-1.32302	1268	310	c("BMPR1B", "PLXNB1", "TNS1", "OGN", "FZD3", "PODXL2", "HOXA5", "FMOD", "PRKCZ", "PKN1", "DAB2IP", "SEMA6A", "NR2F2", "PIK3CA", "SEMA3F", "SEMA3D", "IL17RC", "ESAM", "DGKZ", "RALBP1", "PCM1", "RARRES2", "FZD4", "SLC16A1", "TNS3", "NAV1", "SLIT2", "ING2", "PODXL", "ABI2", "FLRT2", "CREB1", "CMTM7", "BOC", "DPP4", "CXCL10", "CAV1", "FUT8", "KDR", "FYN", "DDR1", "PDGFA", "TNFSF12", "EVL", "SMO", "MY…	0
GO_RESPONSE_TO_EXTRACELLULAR_STIMULUS	0.0186993	0.121074	0.300349	1.37883	585	135	c("TIMP3", "PTGS2", "ACSL4", "CCND1", "LDHA", "OXCT1", "MBD1", "CDKN1A", "NR4A2", "ARSB", "JUN", "IMPACT", "AXL", "PLA2G4A", "ATF3", "COMT", "FOLR1", "RRAGA", "IGF1", "HMOX1", "ZFP36", "DNAJC15", "CCL2", "XBP1", "FOS")	0
GO_REGULATION_OF_PROTEIN_COMPLEX_ASSEMBLY	0.386882	0.667181	-0.23946	-1.0329	27121	160	c("PRKCZ", "DAB2IP", "CLASP1", "PPP1R9A", "CHD1L", "CDC42EP5", "HCFC1", "ATF7IP", "SENP6", "SLIT2", "ABI2", "WIPF1", "CREB1", "SNX9", "THRA", "CAV1", "CTNNBIP1", "TERF1", "ADD1", "ARHGAP18", "EVL", "SIRT2", "SLAIN2", "ICAM1", "PINK1", "RICTOR", "HJURP", "SPTBN1", "PRKCD", "RDX", "VPS4B", "TUBGCP2", "BAIAP2L1", "JMY", "TRIM27", "BIRC2", "GRB2", "MED25", "FNIP1", "CHMP1A", "SRF", "CLU", "PSMC3", "D…	0
GO_REGULATION_OF_REGULATED_SECRETORY_PATHWAY	0.265559	0.551331	0.351927	1.14298	10799	25	c("FOXF1", "ARF1", "HMOX1", "RAB3GAP1", "ATP2A2", "VAMP3", "B4GALT1", "SNX6", "BRAF", "LAMP1", "RAB5A", "PDPK1", "STXBP3", "SNX4", "NAPA")	0
GO_ORGANELLE_ASSEMBLY	0.307992	0.595372	-0.247545	-1.07219	21681	165	c("TPX2", "IFT46", "PCNT", "DZIP1L", "CLASP1", "SSX2IP", "FNBP1L", "PCM1", "BIRC5", "RRP7A", "CENPF", "TRAPPC6A", "NEK7", "BBIP1", "POGZ", "CEP164", "RB1CC1", "IFT74", "ATP6V0D1", "DZIP1", "BMS1", "INO80", "PACS2", "VPS4B", "TUBGCP2", "CFLAR", "CIRBP", "BIRC2", "LSM14A", "TNKS", "CHMP1A", "SRF", "STX7", "RPS14", "DYNC1H1", "DYNC2LI1", "TMOD3", "SBDS", "LAMA5", "XIAP", "KIF2A", "ARL13B", "KIF3A", …	0
GO_MITOTIC_DNA_INTEGRITY_CHECKPOINT	0.106968	0.340239	-0.377651	-1.31023	6594	44	c("PLK2", "TAOK3", "CNOT4", "DGKZ", "CNOT6L", "PLAGL1", "TFDP2", "ATF2", "MDM4", "MSH2", "FOXN3", "CNOT3", "TOP2A", "SOX4")	0
GO_CARDIAC_VENTRICLE_DEVELOPMENT	0.137371	0.397012	-0.374736	-1.27329	8395	40	c("TNNI1", "TNNT2", "FZD2", "LRP2", "SFRP2", "CITED2", "MEF2C", "TRIP11")	0
GO_GLYCEROLIPID_BIOSYNTHETIC_PROCESS	0.21073	0.494717	-0.323785	-1.17557	13260	55	c("FGF9", "FABP5", "FGF18", "INPP5F", "PIK3CA", "PGAP2", "GAB1", "PCYT1A", "LPL", "CDS2", "AGPAT5", "ALG5", "MTMR3", "CHPT1", "GRB2", "PIK3C2A", "PIK3R1", "SLC44A2", "TAZ")	0
GO_REGULATION_OF_GLUCOSE_METABOLIC_PROCESS	0.992064	1	-0.162294	-0.529051	59755	33	c("C1QTNF1", "OGT", "AKT2", "KAT2B")	0
GO_EXTRINSIC_APOPTOTIC_SIGNALING_PATHWAY_VIA_DEATH_DOMAIN_RECEPTORS	0.860552	0.986906	0.247927	0.703411	36458	15	c("BAX", "TNFRSF1A", "GABARAP", "BLOC1S2", "TRADD", "BAG3")	0
GO_PURINE_NUCLEOSIDE_BIOSYNTHETIC_PROCESS	0.000631776	0.0122895	0.542734	1.91538	24	35	c("CHCHD10", "NME1", "ATP5G1", "ATP5C1", "ATP6V0A4", "ATP5G2", "ATP5A1", "ALDOA", "ATP5B", "ATP5D", "ATP5L", "ATP5E", "ATP5J2", "ATP5H", "ATP5J", "ATP5G3", "ATP6V0A1")	0
GO_FEMALE_SEX_DIFFERENTIATION	0.167473	0.445883	-0.402155	-1.25337	9970	27	c("AHR", "BMPR1B", "SFRP1", "FZD4", "SLIT2", "UBE3A")	0
GO_POSITIVE_REGULATION_OF_PHAGOCYTOSIS	0.57799	0.816964	-0.323513	-0.914769	33649	18	c("C4B", "MFGE8", "C2", "ANO6", "BCR")	0
GO_NIK_NF_KAPPAB_SIGNALING	0.00201565	0.027149	0.4638	1.77286	75	50	c("PSMB10", "PSMC1", "PSME1", "PSMB3", "PSMB5", "PPP4C", "PSMB2", "PSME2", "PSMC4", "PSMD6", "PSMA6", "PSMB7", "PSMC2", "PSMB1", "PSMB4", "COPS8", "PSMA5", "PSMD8", "UBC", "PSMC6", "RELB", "PSMA7", "PSME4")	0
GO_MAMMARY_GLAND_DEVELOPMENT	0.641451	0.858463	-0.269473	-0.884604	38751	34	c("HOXA5", "CREB1", "CAV1", "DDR1", "SMO", "AKT2", "KDM5B", "TGFBR2", "CSF1", "AKT1", "USF2", "NCOA1", "IGFBP5", "TGFB3", "APRT", "PAM")	0
GO_NEGATIVE_REGULATION_OF_SECRETION	0.479733	0.751225	0.258211	0.982838	18154	49	c("ACSL4", "STXBP6", "FOXF1", "PTGER3", "COMT", "IL33", "ANXA4", "HMOX1", "ENY2", "ANXA1", "RAB11FIP1", "VAMP3", "SLC30A1", "BRAF", "UCP2")	0
GO_MITOTIC_SPINDLE_ORGANIZATION	0.00463486	0.0475684	-0.576384	-1.76418	274	25	c("TPX2", "PCNT", "PLK2", "CLASP1", "PRC1", "BIRC5", "SMC3", "MAP4", "TUBGCP2", "BIRC2", "TNKS", "DYNC1H1", "SBDS", "DCTN2", "XIAP", "KIF2A")	0
GO_REGULATION_OF_PROTEIN_CATABOLIC_PROCESS	0.207983	0.492212	0.224145	1.0974	5642	213	c("TIMP3", "TIMP1", "TRIB1", "GCLC", "DUSP1", "PSMB10", "ARIH2", "UBE2C", "PSMC1", "PSME1", "GPX1", "PSMB3", "ANAPC1", "PSMB5", "IL33", "UBE2J1", "ODC1", "PSMB2", "SMAD7", "XBP1", "CDC26", "SDCBP", "PSME2", "SUMO1", "PSMC4", "RAD23A", "SUMO2", "PSMD6", "PSMA6", "BUB3", "PSMB7", "PSMC2", "RNF19B", "PSMB1", "PSMB4", "NDUFA13", "SNF8", "TAF1", "RAB1A", "PSMA5", "UBAC2", "PSMD8", "UBC", "PSMC6", "AZI…	0
GO_ENDODERM_DEVELOPMENT	0.0338341	0.176983	0.467844	1.53552	1375	26	c("COL12A1", "COL4A2", "DUSP1", "COL11A1", "CDC73", "SMAD2", "HSBP1")	0
GO_VESICLE_COATING	0.104628	0.334748	0.337056	1.28838	3944	50	c("SEC13", "GOSR2", "TRAPPC10", "FOLR1", "TFG", "CTSZ", "TRAPPC1", "SEC16A", "TRAPPC2L", "SEC24C", "TRAPPC5", "RAB1A", "SEC24B", "SAR1B", "PICALM", "CSNK1D", "SEC22B", "TRAPPC3", "TMED10", "PPP6C", "SEC24D", "TRAPPC4", "TRAPPC6B")	0
GO_OXIDATION_REDUCTION_PROCESS	4.21763e-05	0.00199823	0.363286	1.8589	0	310	c("STEAP4", "PTGS2", "NR4A3", "ALDH1A1", "LDHA", "FTH1", "HPGD", "CDO1", "H6PD", "NDUFS8", "GSR", "CRYM", "PGK1", "SOD2", "TDO2", "PGAM1", "PRDX1", "FRRS1", "BAX", "CYCS", "NDUFA9", "NDUFA1", "UGDH", "SCP2", "GPX1", "NDUFC2", "NDUFS6", "HADHB", "GLRX3", "COX7B", "CYGB", "PHGDH", "HIGD1A", "PLOD3", "COX8A", "ETFA", "UQCRB", "PRDX5", "SDHD", "CREG1", "NDUFB3", "NDUFAB1", "HMOX1", "NDUFA4", "UQCRQ",…	0
GO_GOLGI_TO_PLASMA_MEMBRANE_PROTEIN_TRANSPORT	0.546505	0.792096	-0.335794	-0.935704	31699	17	c("GCC2", "MACF1", "GOLGA4", "VAMP5", "SPTBN1")	0
GO_VIRAL_LIFE_CYCLE	0.214947	0.49895	0.232104	1.10188	6295	170	c("CD55", "THOC6", "HSPA1B", "SCARB2", "AXL", "HSPA1A", "PCSK5", "NUP98", "PPID", "KPNA1", "PCBP1", "TSG101", "CCL2", "RPS27", "NCAM1", "CTSB", "EIF3D", "RPS2", "EIF3B", "SEH1L", "RAB1A", "RAN", "RPS6", "UBC", "CAV2", "RPS19", "RPL36A", "CHMP3", "RPLP2", "HSP90AB1", "LAMP1", "RAE1", "RPL24", "XPO1", "GAS6", "RPSA", "RPL41", "DERL1", "RPL35", "RPL23", "RPS3", "RPLP0", "UBB", "RPL39", "VTA1", "RPL3…	0
GO_REGULATION_OF_SMOOTH_MUSCLE_CELL_MIGRATION	0.345727	0.628474	0.357199	1.0811	14374	19	c("TRIB1", "IGFBP3", "IGF1", "HDAC4", "DOCK4", "SEMA6D", "F3")	0
GO_REGULATION_OF_CYTOKINE_SECRETION	0.73647	0.915657	-0.266614	-0.816045	43696	25	c("PRKCZ", "IL17RC", "GSDMD", "FOXP1", "LPL", "SPTBN1", "MAPK14")	0
GO_REGULATION_OF_ESTABLISHMENT_OF_PROTEIN_LOCALIZATION_TO_MITOCHONDRION	0.973745	1	0.170646	0.647067	37124	48	c("UBE2J2", "ARIH2", "DYNLL1", "PSMB7", "UBE2L3", "YWHAB", "PSMD8", "UBE2D3", "UBL5")	0
GO_PRESYNAPTIC_PROCESS_INVOLVED_IN_SYNAPTIC_TRANSMISSION	0.991625	1	-0.17495	-0.479905	57307	16	c("SYN2", "SNAPIN", "STX2")	0
GO_PROTEIN_UBIQUITINATION	0.80558	0.953765	-0.190581	-0.872412	60196	264	c("FBXW8", "MYLIP", "RNF167", "KLHL24", "CNOT4", "FBXL7", "ANAPC4", "SOCS2", "SAE1", "TRAF5", "BIRC5", "WWTR1", "RNF10", "FBXL5", "CDC20", "SPOP", "UBE3A", "RNF13", "CBL", "UBR5", "HERC1", "FBXO11", "UBE4A", "SMURF2", "OS9", "ANAPC2", "UHRF2", "CISH", "UBE2H", "FBXL3", "LMO7", "RNF20", "MDM4", "PINK1", "RNF146", "PJA2", "MKRN1", "ANAPC5", "WWP1", "RNF216", "CUL5", "UBR2", "RNF103", "ITCH", "MIB1"…	0
GO_MAINTENANCE_OF_CELL_NUMBER	0.864013	0.986921	-0.206163	-0.771873	55047	65	c("LDB1", "SFRP1", "PCM1", "EZH2", "FZD7", "SMC3", "VPS72", "RTF1", "HOOK3", "SOX4", "RIF1", "SRRT", "SMAD4", "TRIM8", "HES1", "BCL9L", "RAF1", "BCL9", "MTF2", "PAF1", "CUL4A", "POLR2J")	0
GO_CELL_MORPHOGENESIS_INVOLVED_IN_DIFFERENTIATION	0.00170666	0.0240253	-0.36474	-1.56742	118	156	c("PRELP", "BMPR1B", "PLXNB1", "UCHL1", "OGN", "FZD3", "FMOD", "SEMA6A", "PARD3", "SEMA3F", "ANTXR1", "DOCK7", "SFRP1", "FZD4", "FZD7", "LINGO1", "SLIT2", "FLRT2", "CREB1", "BOC", "LATS2", "BASP1", "FYN", "EVL", "SMO", "MYH9", "SRGAP2", "MEF2C", "EPHB1", "MAP1B", "KLF7", "LIMS1", "CASP3", "LAMB2", "NEO1", "PLXNB2", "RBFOX2", "SPTBN1", "ROCK1", "FERMT2", "EFNB1", "EFNA1", "COBL", "GRB2", "STK11", …	0
GO_NEGATIVE_REGULATION_OF_CHROMOSOME_ORGANIZATION	0.160055	0.434223	-0.368576	-1.24552	9755	39	c("SMG6", "KDM1A", "TAF7", "CENPF", "UBR5", "TERF1", "RAD50", "APC", "ATAD2B", "TNKS", "ATAD2", "TPR", "MECP2", "TRIP12", "MCRS1", "MTF2")	0
GO_COENZYME_BIOSYNTHETIC_PROCESS	0.00419936	0.0442657	0.505758	1.76046	166	33	c("ACSL4", "GCH1", "NDUFA9", "PNP", "ACOT13", "NADK", "HSD17B12", "DLD", "ACOT9", "ATIC", "NAMPT", "PPT1", "MOCS2", "ATPIF1")	0
GO_NEGATIVE_REGULATION_OF_INFLAMMATORY_RESPONSE	0.534559	0.78751	0.288078	0.945507	21739	26	c("FOXF1", "WFDC1", "GPX1", "CUEDC2", "TNFRSF1A", "KLF4")	0
GO_ORGANOPHOSPHATE_CATABOLIC_PROCESS	0.126327	0.378945	0.380214	1.29332	5067	30	c("SMPD3", "PNP", "NUDT5", "PLA2G4A", "GPX1", "ITPA", "IMPA1", "SMPD1")	0
GO_POSITIVE_REGULATION_OF_CHROMATIN_MODIFICATION	0.175773	0.453336	-0.376005	-1.23432	10618	34	c("KDM1A", "HIST1H1B", "OGT", "RTF1", "AKAP8L", "KAT2B", "RNF20", "MIER1", "WBP2", "SMAD4", "AUTS2", "AKAP8", "TPR", "BRD7", "MTF2", "PAF1", "EP300")	0
GO_CRANIAL_SKELETAL_SYSTEM_DEVELOPMENT	0.643816	0.859735	-0.320833	-0.8652	37106	15	c("NDST1", "MEF2C", "TGFBR2", "INSIG2", "TGFB3", "MMP14")	0
GO_DNA_TEMPLATED_TRANSCRIPTION_INITIATION	0.0523917	0.230481	0.324058	1.34906	1850	76	c("NR4A3", "CTGF", "MED6", "NR4A1", "NR4A2", "POLR2L", "TAF10", "NOTCH2", "MED10", "GTF2E2", "ZNRD1")	0
GO_CELLULAR_PROCESS_INVOLVED_IN_REPRODUCTION_IN_MULTICELLULAR_ORGANISM	0.961345	1	-0.183064	-0.662388	60432	54	c("BMPR1B", "SFRP1", "FZD4", "SLIT2", "ING2")	0
GO_POSITIVE_REGULATION_OF_CELL_DEATH	0.280649	0.571589	0.214108	1.05924	7471	230	c("TIMP3", "PTGS2", "NR4A3", "CTGF", "THBS1", "LDHA", "PHLDA3", "TNFRSF12A", "DUSP1", "CDKN1A", "BAX", "CYCS", "JUN", "RPS27L", "PLA2G4A", "HSPE1", "ATF3", "PYCARD", "ARHGEF12", "PPID", "RRAGA", "IGFBP3", "DAPK3", "SRPK2", "IFI27", "SMPD1", "XBP1", "NOD1", "NUPR1", "PLAUR", "HSPD1", "DYNLL1", "ANXA1", "MAP3K5")	0
GO_ER_ASSOCIATED_UBIQUITIN_DEPENDENT_PROTEIN_CATABOLIC_PROCESS	0.247555	0.527004	0.324767	1.14615	9795	35	c("UBE2J2", "PSMC1", "UBE2J1", "SEC61B", "PSMC4", "PSMC2", "ERLIN2", "PSMC6", "TOR1A", "UBQLN1", "USP19", "DNAJB9", "DNAJC10", "DERL1", "DERL2", "HSPA5", "CCDC47", "PSMC5")	0
GO_TUMOR_NECROSIS_FACTOR_MEDIATED_SIGNALING_PATHWAY	8.09214e-05	0.00299272	0.500249	1.9497	2	55	c("TNFRSF12A", "PSMB10", "KRT18", "STAT1", "PSMC1", "PSME1", "PYCARD", "TNFRSF1A", "PSMB3", "PSMB5", "PSMB2", "PSME2", "PSMC4", "PSMD6", "PSMA6", "PSMB7", "PSMC2", "PSMB1", "PSMB4", "PSMA5", "PSMD8", "UBC", "PSMC6")	0
GO_SIGNAL_RELEASE	0.89327	0.987837	-0.21966	-0.706178	53597	31	c("FZD4", "LTBP4", "SYN2", "RAB11FIP2", "SNAPIN", "CDK16", "RAB11B", "STX2")	0
GO_REGULATION_OF_T_CELL_DIFFERENTIATION	0.599922	0.829024	-0.306427	-0.900716	35230	21	c("PRKCZ", "ZBTB1", "TGFBR2", "VNN1", "ZEB1", "IRF1", "AP3D1", "SART1", "CLPTM1", "RC3H1", "PRELID1")	0
GO_ADAPTIVE_IMMUNE_RESPONSE	0.867684	0.986921	-0.218423	-0.742167	53031	40	c("PAG1", "C1RL", "C4B", "FYN", "C2", "MEF2C", "ICAM1", "MSH2", "PRKCD", "CLU", "EMP2", "SWAP70", "DLG1", "MARCH8", "ALCAM")	0
GO_DNA_RECOMBINATION	0.888163	0.986921	-0.20833	-0.735242	54955	48	c("SMC5", "INO80D", "YY1", "MSH2", "ACTL6A", "TOP2A", "RAD50", "INO80", "RFC1", "HMGB3", "SMC6", "TCF3", "SWAP70", "RNF138", "KIN", "H2AFX", "MCRS1", "SFR1", "RFC3", "TOP2B", "HMGB1", "SFPQ", "RAD21")	0
GO_PROTEIN_FOLDING	0.163588	0.441221	0.25267	1.15199	5179	129	c("B2M", "PDCL", "HSPA1B", "HSPA14", "TOR2A", "PTGES3", "HSPA1A", "HSPE1", "DNAJA2", "PFDN1", "CRTAP", "DNAJC19", "PPID", "DNAJB1", "GRPEL1", "TXNL1", "HSPA4L", "ATF6", "HSPD1", "PIGK", "CALR", "ST13", "PPIL4", "CCT7", "GNB1", "VBP1", "DNAJC21", "HSPA9", "HSP90AA1", "TOR1A", "FKBP1A", "PFDN4", "HSP90AB1", "DNAJC24", "HSPA8", "GANAB", "PFDN2", "GLRX2", "DNAJC10", "TBCA", "BAG3", "PPIE", "TCP1", "D…	0
GO_GLYCOSPHINGOLIPID_METABOLIC_PROCESS	0.00459517	0.0475197	0.611626	1.82404	191	18	c("SMPD3", "HEXA", "ARSB", "HEXB", "BAX", "GLB1", "ST3GAL1", "ARSA", "ST3GAL5", "SMPD1", "ASAH1")	0
GO_NEURON_MIGRATION	0.450098	0.720815	-0.319616	-1.00476	26873	28	c("FZD3", "NR2F2", "PCM1", "NAV1", "FYN", "MEF2C")	0
GO_REGULATION_OF_PROTEASOMAL_PROTEIN_CATABOLIC_PROCESS	0.422257	0.697646	0.231079	1.01181	14186	101	c("TRIB1", "GCLC", "DUSP1", "ARIH2", "PSMC1", "PSME1", "GPX1", "IL33", "SMAD7", "XBP1", "SDCBP", "PSME2", "SUMO1", "PSMC4", "RAD23A", "SUMO2", "BUB3", "PSMC2", "RNF19B", "TAF1", "RAB1A", "PSMC6", "UBE2K", "HSP90AB1", "PARK7", "PKD1", "UBQLN1", "USP19", "USP5", "GBA", "DYNC1LI1")	0
GO_POSITIVE_REGULATION_OF_MYELOID_CELL_DIFFERENTIATION	0.517657	0.780373	0.286084	0.956666	20858	28	c("TRIB1", "RUNX1", "JUN", "TMEM64", "FOS", "ATP6AP1")	0
GO_CELLULAR_RESPONSE_TO_NITROGEN_COMPOUND	0.237486	0.522378	0.224266	1.08564	6660	195	c("PTGS2", "NR4A3", "CASP4", "NR4A1", "ATP6V1A", "NR4A2", "COL4A1", "COL16A1", "IPO5", "IMPACT", "ATP6V1H", "BCAR1", "LAMTOR1", "SRSF5", "COL5A2", "FOLR1", "EGR1", "ZC3HAV1", "RRAGA", "PRKAR2A", "SMAD2", "IGF1", "MAPK1", "KLF4", "ATP6V0A4", "CCL2", "GSTM2", "XBP1", "NOD1", "PTPN1", "ATP6AP1", "APPL1", "AP3S1", "MAP3K5", "ID1", "AGRN", "RGS10")	0
GO_MOLTING_CYCLE	0.571944	0.813018	-0.313094	-0.920311	33587	21	c("LDB1", "FZD3", "PDGFA", "SMO")	0
GO_DNA_BIOSYNTHETIC_PROCESS	0.278408	0.568808	0.315138	1.11923	10968	36	c("CTGF", "PTGES3", "RPA3", "NHP2", "UBE2L6", "GAR1", "NOP10", "CHRAC1", "POLE4", "LIG1", "PAPD7", "UBC", "RBBP8")	0
GO_SUBSTRATE_ADHESION_DEPENDENT_CELL_SPREADING	0.26395	0.549559	-0.40631	-1.16481	15420	19	c("ANTXR1", "FZD4", "FZD7", "SRGAP2", "FERMT2", "EFNA1", "PEAK1", "LAMA5")	0
GO_MULTI_ORGANISM_LOCALIZATION	0.318355	0.606152	0.324522	1.09436	12801	29	c("THOC6", "NUP98", "KPNA1", "TSG101", "SEH1L", "RAN", "UBC", "CAV2", "RAE1", "XPO1", "DERL1", "TCP1", "UBB")	0
GO_NEGATIVE_REGULATION_OF_CELL_DEATH	0.256787	0.538241	0.205982	1.05954	5911	327	c("PLAC8", "NR4A3", "TIMP1", "GCLC", "CTGF", "THBS1", "THOC6", "SLC25A5", "DUSP1", "PRNP", "CDKN1A", "KRT18", "HSPA1B", "SOD2", "NR4A2", "MIF", "BAX", "JUN", "LMNA", "SERPINB9", "GRINA", "IMPACT", "MIEN1", "LGALS3", "AXL", "HSPA1A", "PSMC1", "LGMN", "GPX1", "NOTCH2")	0
GO_TRANSCRIPTION_INITIATION_FROM_RNA_POLYMERASE_II_PROMOTER	0.0208425	0.1292	0.368384	1.48341	759	64	c("NR4A3", "CTGF", "MED6", "NR4A1", "NR4A2", "POLR2L", "TAF10", "NOTCH2", "MED10", "GTF2E2")	0
GO_POSITIVE_REGULATION_OF_DEVELOPMENTAL_GROWTH	0.153707	0.423967	-0.35336	-1.24238	9511	47	c("FGF9", "CREB1", "MACF1", "HOPX", "BASP1", "SMO", "MEF2C", "GOLGA4", "ANAPC2", "MAP1B", "TGFBR2", "MAPK14", "CSF1", "ITSN2", "SRF")	0
GO_NEUROGENESIS	0.000464188	0.00992999	-0.311948	-1.49094	36	422	c("PRELP", "ZMYND8", "BMPR1B", "MOB2", "PLXNB1", "PALM", "UCHL1", "LDB1", "OGN", "FZD3", "FMOD", "PRKCZ", "PLK2", "DAB2IP", "KIF13B", "MBP", "FZD2", "CDKN1C", "MARCKS", "PPP1R9A", "SEMA6A", "INPP5F", "DNMT3A", "NR2F2", "FBXW8", "PARD3", "SEMA3F", "DOCK7", "CDON", "NOM1", "SFRP1", "SEMA3D", "ID4", "SFRP2", "PCM1", "GDPD5", "EZH2", "FZD4", "REST", "FZD7", "HS6ST1", "NAV1", "LINGO1", "SLIT2", "RNF10…	0
GO_POSITIVE_REGULATION_OF_SEQUENCE_SPECIFIC_DNA_BINDING_TRANSCRIPTION_FACTOR_ACTIVITY	0.247954	0.527004	-0.293285	-1.1317	16055	77	c("PRKCZ", "FZD2", "ERC1", "KDM1A", "FZD4", "TRAF5", "CEBPG", "DDR2", "SMO", "PRKCI", "ATF2", "ICAM1", "PINK1", "HIPK2", "RAB7B", "CFLAR", "AKT1", "JMY", "NFKB1", "TRIM27", "TCF3", "ARID5B", "SRF", "CLOCK", "CLU", "TRIM8", "HDAC5", "CRTC3", "TAB2", "RBCK1", "TRIM26", "RIPK1")	0
GO_ENDOMEMBRANE_SYSTEM_ORGANIZATION	0.130369	0.384933	-0.263974	-1.18055	9490	212	c("PALM", "PRKCZ", "CLASP1", "COL4A3BP", "GCC2", "FNBP1L", "FBXW8", "ATP8B2", "FCHO2", "RAB22A", "STX16", "CREB1", "RAB5B", "MACF1", "SNX9", "MTSS1", "CACNB3", "CAV1", "GOLGA4", "VAMP5", "TSPAN15", "SYNE2", "AKT2", "EPB41L3", "AKAP8L", "PPP2R2A", "BBIP1", "ANO6", "GOLGB1", "RAPGEF6", "KIFC3", "HOOK3", "TOR1B", "SPTBN1", "PLSCR2", "ATL3", "ROCK1", "CLCN3", "RDX", "BSG", "PRKCA", "PACS2", "VPS4B", …	0
GO_GLYCEROPHOSPHOLIPID_METABOLIC_PROCESS	0.188613	0.465557	-0.30309	-1.17794	12269	80	c("FGF9", "FABP5", "FGF18", "INPP5F", "PIK3CA", "PGAP2", "GPCPD1", "GAB1", "FYN", "PDGFA", "NRG2", "ENPP2", "PCYT1A", "PNPLA8", "CDS2", "AGPAT5", "ALG5", "MTMR3", "CHPT1", "GRB2", "MBOAT7", "PIK3C2A", "PIK3R1", "SLC44A2", "LPGAT1", "TAZ", "MECP2", "AGPAT2", "PAFAH1B1", "PGP", "SMG1", "INPP5K", "IMPAD1", "GPAA1")	0
GO_REGULATION_OF_PROTEIN_ACETYLATION	0.242209	0.525016	-0.383874	-1.17495	14370	25	c("TAF7", "KAT2B", "SOX4", "WBP2", "SMAD4", "IWS1", "AUTS2", "HDAC5", "MECP2", "BRD7", "EP300", "MAPK3", "HDAC2", "CTCF", "EID1", "ATG5", "RPS6KA4", "PIH1D1")	0
GO_INTRINSIC_APOPTOTIC_SIGNALING_PATHWAY	0.090755	0.31443	0.314729	1.28183	3265	68	c("CASP4", "PHLDA3", "CDKN1A", "BAX", "CYCS", "RPS27L", "GPX1", "PYCARD", "TNFRSF1A", "HMOX1", "PERP", "XBP1", "NUPR1", "MAP3K5", "CASP12", "SHISA5")	0
GO_CELLULAR_RESPONSE_TO_HEAT	0.0896606	0.312873	0.462509	1.39983	3727	19	c("THBS1", "CDKN1A", "HSPA1B", "HSPA1A", "HMOX1")	0
GO_T_CELL_RECEPTOR_SIGNALING_PATHWAY	0.12969	0.383966	0.30588	1.23172	4728	64	c("PSMB10", "BCAR1", "PSMC1", "PSME1", "PSMB3", "PSMB5", "MAPK1", "PSMB2", "UBE2N", "PSME2", "PSMC4", "PSMD6", "PSMA6", "PSMB7", "PSMC2", "PSMB1", "PSMB4", "PSMA5", "PSMD8", "UBC", "PSMC6")	0
GO_REGULATION_OF_PROTEIN_STABILITY	0.396392	0.676253	0.230967	1.02234	13118	108	c("CDKN1A", "HSPA1B", "USP2", "HSPA1A", "PYCARD", "CDC73", "LAMP2", "CRTAP", "TMEM147", "PFN1", "IGF1", "MAPK1", "GOLGA7", "SMAD7", "XBP1", "ATP1B3", "SUMO1", "HSPD1", "CALR", "ID1", "CCT7", "RASSF1", "GAPDH", "PSMD8", "KHDRBS1", "HSP90AA1", "CDC42", "GTPBP4", "HSP90AB1", "PARK7", "LAMP1", "VPS35", "HSPA8", "USP19", "BAG3", "DERL1", "AAK1", "DPM2", "TCP1", "CCT2", "TBRG1", "BAG6")	0
GO_REGULATION_OF_DNA_METABOLIC_PROCESS	0.76025	0.928078	0.196065	0.87952	24698	117	c("MBD1", "DUSP1", "CDKN1A", "ANXA3", "BAX", "JUN", "GMNN", "OTUB1", "HNRNPC", "KPNA1", "PFN1", "IGF1", "PPP4C", "MAPK1", "KLF4", "PPP2CA", "UBE2N", "EXOSC3", "CALR", "CCT7", "TNFAIP1", "TIPIN", "TEN1")	0
GO_NADH_METABOLIC_PROCESS	0.0908726	0.31443	0.498607	1.41463	3849	15	c("PGK1", "PGAM1", "ALDOA", "MDH2", "MDH1", "GAPDH", "IDH3B")	0
GO_POSITIVE_REGULATION_OF_NUCLEOCYTOPLASMIC_TRANSPORT	0.506106	0.772372	0.247656	0.969486	18772	56	c("PTGS2", "SULF2", "IPO5", "KPNA1", "IGF1", "XBP1", "EMD", "TGFBR1", "IL18R1", "SLC9A1", "KHDRBS1", "HSP90AA1", "PPM1A", "HSP90AB1", "BMP6")	0
GO_REGULATION_OF_BLOOD_VESSEL_ENDOTHELIAL_CELL_MIGRATION	0.14366	0.408158	0.423221	1.29916	5957	20	c("PTGS2", "THBS1", "KLF4", "AMOTL1", "HDAC7", "SH3BGRL3", "HSPB1")	0
GO_GROWTH	0.12194	0.372504	-0.284511	-1.2101	8432	144	c("BMPR1B", "PLXNB1", "OGN", "HOXA5", "FMOD", "PRKCZ", "KDM6A", "CDKN1C", "PRMT2", "SEMA3F", "SFRP1", "SFRP2", "EZH2", "WWTR1", "FZD7", "SLIT2", "COL27A1", "UBE3A", "ADD1", "DDR2", "SMO", "ANKRD11", "RTF1", "MAP1B", "PKDCC", "KDM5B", "ATF5", "LAMB2", "TGFBR2", "MAPK14", "BMP3", "CSF1", "CFLAR", "PLEKHA1", "COBL", "STK11", "SGMS1", "PTPN12", "ARID5B", "SMAD4", "SPRY2", "SRF", "NINJ1", "PPP3CB", "V…	0
GO_EMBRYONIC_MORPHOGENESIS	0.239823	0.523186	-0.256446	-1.11178	16907	166	c("FGF9", "ECE1", "LDB1", "FZD3", "HOXA5", "KDM6A", "FZD2", "CDKN1C", "MFAP2", "GNA12", "NDST1", "CDON", "SFRP1", "SFRP2", "KDM6B", "DLC1", "GPC3", "LATS2", "TBX4", "HOXB2", "SMO", "MEF2C", "DUSP5", "RTF1", "CRB2", "FRAS1", "BCR", "TGFBR2", "HIPK2", "PLXNB2", "SOX4", "MIB1", "KIF16B", "GNAQ", "ALDH1A2", "INSIG2", "SOCS3", "EFNA1", "TWSG1", "COBL", "GRB2", "ZEB1", "SMAD4", "SPRY2", "SRF", "NCOA1",…	0
GO_POSITIVE_REGULATION_OF_TELOMERE_MAINTENANCE_VIA_TELOMERE_LENGTHENING	0.539729	0.790705	-0.337659	-0.940901	31306	17	c("HMBOX1", "MAP3K4", "NEK7")	0
GO_REGULATION_OF_INSULIN_SECRETION_INVOLVED_IN_CELLULAR_RESPONSE_TO_GLUCOSE_STIMULUS	0.810253	0.955661	0.262721	0.745383	34327	15	c("OXCT1", "PHPT1", "ENY2", "HIF1A", "UCP2")	0
GO_NEGATIVE_REGULATION_OF_CANONICAL_WNT_SIGNALING_PATHWAY	0.573216	0.813828	-0.241776	-0.939646	37289	80	c("IGFBP6", "DAB2IP", "TBX18", "SFRP1", "SFRP2", "WWTR1", "IGFBP2", "MCC", "GPC3", "LATS2", "CAV1", "TCF7L2")	0
GO_REGULATION_OF_CELLULAR_RESPONSE_TO_TRANSFORMING_GROWTH_FACTOR_BETA_STIMULUS	0.59531	0.825265	-0.254434	-0.920627	37422	54	c("CDKN1C", "LTBP4", "NPNT", "CITED2", "ING2", "FURIN", "CAV1", "SMURF2", "TGFBR2", "HIPK2", "VASN", "BAMBI", "ZEB1", "STK11", "SMAD4", "DAB2", "DNM2", "TGFB3", "EID2", "BCL9L", "GLG1", "BCL9")	0
GO_CALCIUM_ION_TRANSPORT	0.521796	0.781568	-0.27532	-0.959735	32246	45	c("ITPR3", "ANXA6", "STIM1", "CACNB3", "CAV1", "FYN", "ANO6", "ATP2B1", "CUL5", "ERO1L", "TMEM37")	0
GO_ANTIGEN_PROCESSING_AND_PRESENTATION_OF_EXOGENOUS_PEPTIDE_ANTIGEN_VIA_MHC_CLASS_I	0.000797264	0.0144678	0.527601	1.91965	30	40	c("B2M", "PSMB10", "PSMC1", "PSME1", "PSMB3", "PSMB5", "PSMB2", "PSME2", "PSMC4", "PSMD6", "PSMA6", "PSMB7", "PSMC2", "PSMB1", "PSMB4", "PSMA5", "PSMD8", "PSMC6", "PSMA7", "PSME4", "PSMD2", "CYBA", "PSMA3", "PSMA2", "PSMC5", "ITGAV", "PSMA4", "PSMD14", "PSMA1", "PSMD4")	0
GO_NEGATIVE_REGULATION_OF_CATALYTIC_ACTIVITY	0.205039	0.488495	0.212991	1.08541	4947	298	c("TIMP3", "RENBP", "TIMP1", "SLPI", "TRIB1", "BST2", "CHCHD10", "THBS1", "PKIA", "ANXA8", "DUSP1", "PSMB10", "RGS4", "CDKN1A", "ANXA3", "IPO5", "SERPINB9", "UBE2C", "PSMC1", "FARP1", "PSME1", "WFDC1", "CSTB", "GPX1", "PYCARD", "PHPT1", "PSMB3", "ANAPC1", "PSMB5", "LXN", "PRKAR2A", "PRDX5", "ANXA4", "KLF4", "PPP2CA", "PSMB2", "SMAD7", "SMPD1", "ABCE1", "BICD1", "PTPN1", "CDC26", "PSME2", "PLAUR",…	0
GO_CARDIAC_MUSCLE_TISSUE_DEVELOPMENT	0.703047	0.895717	-0.241772	-0.85749	43699	49	c("TNNI1", "TNNT2", "MARCKS", "KDM6B")	0
GO_POSITIVE_REGULATION_OF_NUCLEOTIDE_METABOLIC_PROCESS	0.520558	0.781568	-0.307324	-0.957816	30992	27	c("ECE1", "FZD2", "AKAP12", "CXCL10", "PINK1", "PRKCA", "ABCA1", "CALM3", "RAF1", "TIMP2", "APOE", "CALM1", "GADD45GIP1")	0
GO_REGULATION_OF_NOTCH_SIGNALING_PATHWAY	0.550993	0.796731	-0.340212	-0.933237	31842	16	c("DLK1", "GDPD5", "TSPAN15", "PDCD10", "HES1", "MMP14")	0
GO_INTERFERON_GAMMA_MEDIATED_SIGNALING_PATHWAY	0.525276	0.784498	0.322276	0.946149	22059	17	c("B2M", "STAT1", "GBP2", "NCAM1")	0
GO_POSITIVE_REGULATION_OF_CYTOKINE_SECRETION	0.556824	0.801445	-0.338617	-0.928861	32179	16	c("PRKCZ", "IL17RC", "GSDMD", "LPL", "SPTBN1", "MAPK14")	0
GO_NEGATIVE_REGULATION_OF_CYSTEINE_TYPE_ENDOPEPTIDASE_ACTIVITY	0.808376	0.954995	-0.235059	-0.781239	48989	36	c("SFRP2", "BIRC5", "AQP1", "AKT2", "CDKN2D", "PAK2", "IGBP1", "AKT1", "BIRC2", "FNIP1", "USP47", "HERPUD1", "CRYAB", "XIAP")	0
GO_RESPONSE_TO_CARBOHYDRATE	0.499562	0.766558	0.242486	0.97309	18260	63	c("PTGS2", "CTGF", "THBS1", "LDHA", "NME1")	0
GO_SYSTEM_PROCESS	0.0782029	0.29065	0.230752	1.17327	1898	292	c("TIMP3", "PTGS2", "RENBP", "NR4A3", "GCLC", "ATP6AP2", "GPR88", "PRNP", "PDCL", "SULF2", "COL11A1", "CRYM", "SOD2", "TPP1", "MYLK", "TGFBI", "TIMM9", "DRAM2", "RABGGTB", "HEXB", "STAT1", "NPR1", "GCH1", "JUN", "RAB11A", "PTGER3", "PCSK5", "LGMN", "GPX1", "NDUFS6", "COMT", "PDLIM5", "DNAJC19", "LXN", "PLOD3", "PRKAR2A", "TIMM8B", "IGF1", "HMOX1", "MAPK1", "ATP6V0A4", "ALDOA", "GSTM2", "FOS", "ND…	0
GO_REGULATION_OF_PROTEIN_MATURATION	0.541944	0.791176	0.292401	0.940508	22132	24	c("CD55", "THBS1", "GAS1")	0
GO_MONOCARBOXYLIC_ACID_BIOSYNTHETIC_PROCESS	0.0991437	0.327861	0.380473	1.33294	3924	34	c("PTGS2", "MIF", "PTGES3", "SCP2", "MGLL", "NDUFAB1", "XBP1", "FADS1", "HSD17B12", "BGN")	0
GO_COLUMNAR_CUBOIDAL_EPITHELIAL_CELL_DEVELOPMENT	0.829377	0.969163	-0.262014	-0.730113	48107	17	c("HOXA5", "SMO", "SIDT2", "KLF5", "CDK6")	0
GO_EAR_MORPHOGENESIS	0.543072	0.791572	-0.313696	-0.941812	32094	23	c("FGF9", "FZD3", "FZD2")	0
GO_MOVEMENT_OF_CELL_OR_SUBCELLULAR_COMPONENT	0.00343839	0.0388734	-0.292852	-1.39029	270	389	c("TNNI1", "BMPR1B", "TNNT2", "PLXNB1", "PALM", "TNS1", "UCHL1", "OGN", "IFT46", "FZD3", "PODXL2", "HOXA5", "FMOD", "PRKCZ", "PKN1", "DAB2IP", "KIF13B", "SSX2IP", "CHST4", "SEMA6A", "FNBP1L", "NR2F2", "MYLIP", "PIK3CA", "SEMA3F", "SEMA3D", "IL17RC", "ESAM", "DGKZ", "PCM1", "SLC16A1", "TNS3", "DYNC1LI2", "NAV1", "SLIT2", "ING2", "PODXL", "ABI2", "FLRT2", "WIPF1", "CREB1", "BOC", "KIF1B", "DPP4", "…	0
GO_TERMINATION_OF_RNA_POLYMERASE_II_TRANSCRIPTION	0.935772	0.998669	0.187616	0.697148	35884	44	c("THOC6", "LSM10", "SRSF5", "SRSF1", "SRSF7", "EIF4A3", "SARNP", "CHTOP", "CPSF2", "SNRPB", "MAGOH", "SRSF6", "SNRPD3", "SRSF9", "PAPOLA")	0
GO_SYNAPTIC_SIGNALING	0.345793	0.628474	-0.286107	-1.06767	21970	64	c("DLG3", "MBP", "PPP1R9A", "CHRM2", "SYN2", "KIF1B", "CACNB3", "UNC13C", "MEF2C", "SNAPIN", "AKAP9", "PTPRF", "GJC1", "GNAQ", "AKT1", "STX2", "RTN3", "UNC119", "DLG1", "MECP2", "PMP22", "CASK", "GLS", "PAFAH1B1")	0
GO_MITOTIC_CELL_CYCLE_CHECKPOINT	0.152686	0.423331	-0.336411	-1.23362	9648	58	c("PLK2", "TAOK3", "CNOT4", "DGKZ", "CENPF", "CNOT6L", "PLAGL1", "TFDP2", "TERF1", "ATF2", "MDM4", "MSH2", "FOXN3", "CNOT3", "TOP2A", "SOX4")	0
GO_RESPONSE_TO_LIPID	0.00249367	0.031142	0.280188	1.41467	61	275	c("TIMP3", "PTGS2", "NR4A3", "SLPI", "TRIB1", "CCND1", "CTGF", "THBS1", "LDHA", "IL18BP", "NR4A1", "MBD1", "CDO1", "DUSP1", "NME1", "B2M", "CDKN1A", "NR4A2", "ARSB", "PMEPA1", "ANXA3", "GCH1", "BAX", "JUN", "NCOA4", "FECH", "SERPINB9", "FOSB", "AXL", "PLA2G4A", "PTGER3", "WFDC1", "PYCARD", "COMT", "TNFRSF1A", "CDC73", "DTYMK", "PRPF8", "SMAD2", "IGF1", "OTUD5", "HMOX1", "MAPK1", "KLF4", "CCL2", "…	0
GO_REGULATION_OF_MITOPHAGY	0.976776	1	-0.185648	-0.562662	57787	24	c("PINK1", "ACTL6A", "U2AF2", "DNM1L", "WBP11", "PARL", "BNIP3L", "ATG5", "HTRA2", "HAX1", "CSNK2A2", "SREBF2", "RPL28", "GSK3A", "FBXW7", "CTTN", "U2AF1", "RUVBL1", "BECN1", "VDAC1", "TSPO", "PARK7", "MAP1LC3B", "HIF1A")	0
GO_FATTY_ACID_METABOLIC_PROCESS	0.000198115	0.005353	0.46296	1.91482	6	74	c("PTGS2", "ACSL4", "HPGD", "MIF", "PTGES3", "PLA2G4A", "SCP2", "GPX1", "NDUFS6", "HADHB", "MGLL", "TNFRSF1A", "CYGB", "ETFA", "NDUFAB1", "ACOX1", "XBP1", "FADS1", "HSD17B12", "DLD", "PTGR2")	0
GO_ACTIVATION_OF_IMMUNE_RESPONSE	0.185167	0.463567	0.244224	1.13048	5729	142	c("NR4A3", "CD55", "PSMB10", "BAX", "BCAR1", "PSMC1", "PSME1", "LGMN", "PYCARD", "PSMB3", "PSMB5", "MAPK1", "PSMB2", "NOD1", "UBE2N", "ARPC1B", "CTSB", "PSME2", "ACTG1", "HSPD1", "PSMC4", "PSMD6", "PSMA6", "PSMB7", "PSMC2", "PSMB1", "ARPC2", "PSMB4", "PSMA5", "PSMD8", "UBE2D3", "UBC", "PSMC6", "HSP90AA1", "CDC42", "C1QBP", "RELB", "HSP90AB1", "NCKAP1", "RELA", "PSMA7", "BRK1")	0
GO_VASCULATURE_DEVELOPMENT	0.170908	0.449216	0.236027	1.12885	4915	179	c("PTGS2", "CTGF", "THBS1", "RHOJ", "SAT1", "CLIC4", "TNFRSF12A", "HPGD", "COL4A2", "NR4A1", "SHB", "MYLK", "TGFBI", "COL4A1", "BAX", "JUN", "FOXF1", "PCSK5", "GPX1", "FOLR1", "EGR1", "HMOX1", "SRPK2", "MAPK1", "CCL2", "SMAD7", "XBP1")	0
GO_CELL_CYCLE_G2_M_PHASE_TRANSITION	0.12887	0.382515	-0.339789	-1.25718	8158	61	c("TPX2", "PCNT", "CLASP1", "FBXL7", "PCM1", "BIRC5", "TERF1", "NINL", "AKAP8L", "PPP2R2A", "CEP164", "AKAP9", "MNAT1", "TUBA1A", "DYNC1I2", "CSNK1E", "CDK14", "DNM2", "DYNC1H1", "DCTN2", "AKAP8", "CALM3")	0
GO_NEGATIVE_REGULATION_OF_BINDING	0.734302	0.91557	0.224083	0.849695	27995	48	c("SLPI", "B2M", "BAX", "JUN", "HMOX1", "SUMO1", "ID1", "MAPRE1", "EIF4A3", "GTPBP4", "PARK7", "ANXA2")	0
GO_POSITIVE_REGULATION_OF_RESPONSE_TO_EXTRACELLULAR_STIMULUS	0.963394	1	0.18861	0.606664	39344	24	c("RAB3GAP1", "NOD1", "SCOC", "HIF1A", "SQSTM1", "PARK7", "DCN", "GBA", "BECN1", "SIRT1")	0
GO_EPIDERMIS_DEVELOPMENT	0.490055	0.759601	-0.267448	-0.980732	30968	58	c("LDB1", "FZD3", "PPL", "FABP5", "TXNIP", "GAB1", "LATS2", "PDGFA", "SMO")	0
GO_CELLULAR_RESPONSE_TO_IONIZING_RADIATION	0.446598	0.719567	-0.329179	-1.00754	26497	25	c("SFRP1", "KDM1A", "SFRP2", "TLK2", "MAPK14", "INO80", "GRB2", "DNM2", "CLOCK", "CRYAB")	0
GO_ACTIN_MEDIATED_CELL_CONTRACTION	0.126247	0.378945	-0.471929	-1.33443	7349	18	c("TNNI1", "TNNT2", "GJC1", "ROCK1", "EMP2", "TPM3")	0
GO_POSITIVE_REGULATION_OF_INNATE_IMMUNE_RESPONSE	0.0496223	0.223249	0.308018	1.32737	1694	92	c("PSMB10", "PSMC1", "PSME1", "LGMN", "PYCARD", "PSMB3", "PSMB5", "PSMB2", "NOD1", "UBE2N", "CTSB", "PSME2", "HSPD1", "PSMC4", "PSMD6", "PSMA6", "PSMB7", "PSMC2", "PSMB1", "PSMB4", "PSMA5", "PSMD8", "UBE2D3", "UBC", "PSMC6", "RPS19", "RELB", "UBE2K", "RELA", "PSMA7", "WNT5A", "LAMP1", "PSME4", "CYLD", "HMGB2")	0
GO_CELLULAR_RESPONSE_TO_NUTRIENT	0.359676	0.642242	-0.382221	-1.08077	20939	18	c("SFRP1", "USF1", "ATP2B1", "COL1A1", "USF2", "CHMP1A", "SRF", "NCOA1")	0
GO_POSITIVE_REGULATION_OF_GLUCOSE_TRANSPORT	0.231822	0.516586	-0.40613	-1.19378	13613	21	c("RNASEL", "PRKCZ", "MARCKS", "RARRES2", "GPC3", "PRKCI", "AKT2", "MAPK14", "AKT1")	0
GO_REGULATION_OF_PLASMA_MEMBRANE_ORGANIZATION	0.454554	0.725028	-0.299657	-1.00205	27620	37	c("LZTFL1", "PRKCI", "PPP2R5A", "PKDCC", "SPTBN1", "PRKCD", "AKT1", "DAB2", "DNM2", "STX7", "PIK3R1", "DLG1", "TMEM59", "TMBIM1", "VAMP8", "RHOQ")	0
GO_RESPONSE_TO_AMINO_ACID	0.0249569	0.145216	0.392222	1.49925	940	50	c("TIMP3", "CTGF", "CDO1", "COL4A1", "COL16A1", "IPO5", "LAMTOR1", "COL5A2", "FOLR1", "RRAGA", "CCL2", "XBP1")	0
GO_POSITIVE_REGULATION_OF_LYMPHOCYTE_DIFFERENTIATION	0.844333	0.979445	-0.264205	-0.712491	48663	15	c("PRKCZ", "ZBTB1", "TGFBR2", "VNN1", "AP3D1", "SART1", "MMP14")	0
GO_VENTRICULAR_SEPTUM_DEVELOPMENT	0.109428	0.346549	-0.454834	-1.35085	6443	22	c("FZD2", "LRP2", "CITED2", "TRIP11", "SOX4", "DNM2", "EGLN1", "GATA4", "AP2B1", "HES1")	0
GO_INSULIN_RECEPTOR_SIGNALING_PATHWAY	0.811675	0.955788	-0.227425	-0.789036	50042	44	c("PRKCZ", "PIK3CA", "PHIP", "IGF1R", "GAB1", "AKT2", "ATP6V0D1", "SHC1", "BAIAP2L1", "AKT1", "GRB2", "PIK3C2A", "PIK3R1", "EIF4EBP2", "PTPRA", "SMARCC1")	0
GO_VIRION_ASSEMBLY	0.980001	1	0.176765	0.562021	40084	23	c("TSG101", "RAB1A", "UBC", "CHMP3", "UBB", "VTA1", "PPIA", "CHMP2B", "CHMP2A", "RPS27A", "CHMP4B", "PDCD6IP", "VPS28", "RAB1B", "CHMP5", "DDX6", "APOE", "TBC1D20", "USP6NL", "CHMP6", "VPS37A", "CHMP1A", "VPS4B")	0
GO_LIPID_METABOLIC_PROCESS	0.259702	0.542787	0.208751	1.06273	6276	295	c("PTGS2", "ALDH1A1", "ACSL4", "SMPD3", "HPGD", "HEXA", "TPP1", "MIF", "ARSB", "HEXB", "BAX", "GLB1", "ST3GAL1", "PTGES3", "PLA2G4A", "EBP", "SCP2", "LGMN", "PLD3", "GPX1", "NDUFS6", "HADHB", "MGLL", "COMT", "TNFRSF1A", "CYGB", "ETFA", "ARF1", "NDUFAB1", "PPP2CA", "ACOX1", "ARSA", "DBI", "ATP5A1", "IMPA1", "ST3GAL5", "SMPD1", "XBP1", "SDC4", "PLA2G12A", "PLAUR", "ASAH1", "FADS1", "PIGK", "SACM1L"…	0
GO_REGULATION_OF_PROTEIN_LOCALIZATION	0.743717	0.920994	-0.192563	-0.904592	57649	345	c("ZMYND8", "PCNT", "PRKCZ", "DAB2IP", "GLUL", "MARCKS", "GCC2", "ITPR3", "PFKL", "SFRP1", "IL17RC", "KDM1A", "SFRP2", "PCM1", "SAE1", "WWTR1", "SLC16A1", "REST", "FZD7", "LZTFL1", "GAPVD1", "MBTPS1", "B3GAT3", "PIM3", "UBR5", "THRA", "GSDMD", "TCF7L2", "FYN", "TERF1", "TAX1BP3", "SMO", "OS9", "PRKCI", "OGT", "PPP2R5A", "PTPN14", "STOM", "ANO1", "PPP1R13B", "AKT2", "SIRT2", "SIDT2", "FIS1", "PKDC…	0
GO_SIGNAL_TRANSDUCTION_BY_P53_CLASS_MEDIATOR	0.62299	0.848346	-0.250162	-0.905172	39162	54	c("PLK2", "CNOT4", "PGAP2", "CNOT6L", "PLAGL1", "ING4", "TFDP2", "PPP1R13B", "MDM4", "MSH2", "HIPK2", "CNOT3", "SOX4")	0
GO_RNA_SECONDARY_STRUCTURE_UNWINDING	0.187082	0.465465	0.398338	1.23797	7721	21	c("DDX3Y", "DDX21", "EIF4A1", "DDX24", "EIF4A3")	0
GO_POSITIVE_REGULATION_OF_RESPONSE_TO_WOUNDING	0.0777497	0.290168	0.379331	1.36385	3045	38	c("PTGS2", "THBS1", "OSMR", "MYLK", "PLA2G4A", "PTGER3", "TNFRSF1A", "IL33", "CCL2", "ANXA1")	0
GO_STEROID_METABOLIC_PROCESS	0.978767	1	-0.176512	-0.602651	59833	41	c("HMGCS2", "LRP2", "MBTPS1", "SRD5A3", "HMGCS1", "INSIG2", "PLEKHA1", "ABCA1")	0
GO_DIVALENT_INORGANIC_CATION_HOMEOSTASIS	0.492101	0.759949	0.240562	0.977232	17785	67	c("CD55", "CALCB", "HEXB", "BAX", "GRINA", "PTGER3", "TMEM64", "CCL2", "CALR", "TMEM203", "GNB1", "ATP2A2", "ATP13A3", "MICU1", "SLC30A1")	0
GO_TOXIN_TRANSPORT	0.940761	0.999175	-0.215841	-0.618772	54962	19	ANTXR2	0
GO_REGULATION_OF_PROTEIN_IMPORT	0.656824	0.869131	0.216716	0.906477	23089	78	c("PTGS2", "PKIA", "CDKN1A", "SULF2", "PRDX1", "IPO5", "KPNA1", "IGF1", "XBP1", "EMD", "TGFBR1", "IL18R1", "SLC9A1", "HSP90AA1", "PPM1A", "HSP90AB1", "BMP6", "PKD1", "CREB3", "FAF1", "G3BP2", "CYLD", "HSPA8")	0
GO_NEGATIVE_REGULATION_OF_DEPHOSPHORYLATION	0.284083	0.576017	-0.37938	-1.13902	16788	23	c("DLG3", "SH2D4A", "WNK1", "ROCK1", "IGBP1", "PCIF1", "SWAP70", "PPP1R15A", "IQGAP1", "ROCK2", "INPP5K")	0
GO_CELLULAR_RESPONSE_TO_CYTOKINE_STIMULUS	0.00174404	0.0243943	0.312917	1.50168	49	183	c("BST2", "IFITM3", "IL18BP", "TNFRSF12A", "OSMR", "B2M", "PSMB10", "KRT18", "STAT1", "IFITM1", "AXL", "PSMC1", "PSME1", "FOXF1", "PTGER3", "PYCARD", "GBP2", "TNFRSF1A", "OTUB1", "PSMB3", "EGR1", "PSMB5", "PRPF8", "PPP4C", "IFITM2", "DAPK3", "MAPK1", "IFI27", "CCL2", "PSMB2", "XBP1", "NCAM1", "PSME2", "IFI35", "PSMC4", "PSMD6", "PSMA6", "HDAC4", "PSMB7", "PSMC2", "BGN", "PSMB1", "GAPDH", "PSMB4",…	0
GO_FAT_CELL_DIFFERENTIATION	0.00025271	0.00656445	0.565944	1.99729	9	35	c("STEAP4", "PLAC8", "PTGS2", "NR4A3", "CCND1", "NR4A1", "NR4A2", "TMEM120A", "GPX1", "ARL4A", "KLF4")	0
GO_RESPONSE_TO_ABIOTIC_STIMULUS	0.303085	0.588896	0.202687	1.04366	6946	330	c("PLAC8", "TIMP3", "PTGS2", "GCLC", "CCND1", "CTGF", "THBS1", "LDHA", "DUSP1", "CDKN1A", "HSPA1B", "COL11A1", "NR4A2", "ARSB", "MYLK", "USP2", "PDLIM1", "BAX", "JUN", "FECH", "LMNA", "IMPACT", "FOSB", "RPAIN", "HSPA1A", "PLA2G4A", "LGMN", "GPX1", "TNFRSF1A", "CYGB", "DNAJA2", "EGR1", "LXN", "PPID", "IGF1", "FUNDC1", "HMOX1", "RBX1")	0
GO_CELLULAR_RESPONSE_TO_INORGANIC_SUBSTANCE	0.0990138	0.327861	0.343162	1.30123	3774	48	c("CLIC4", "B2M", "PRNP", "JUN", "FOSB", "HMOX1", "FOS", "CALR", "CPNE3", "JUND", "EIF4A3", "HIF1A", "BRAF", "EIF2S1", "HMBS", "BMP6", "HNRNPD", "WNT5A", "TSPO")	0
GO_RESPONSE_TO_PROGESTERONE	0.473436	0.745876	0.324585	0.982388	19684	19	c("THBS1", "FOSB", "PTGER3", "CCL2", "FOS")	0
GO_GENE_SILENCING	0.952842	1	0.174316	0.730563	33338	79	c("MBD1", "POLR2L", "DPY30", "NUP98", "SMAD2", "ZFP36", "H2AFZ", "SND1", "H2AFJ", "HAT1", "POLR2K", "STAT3", "SEH1L", "POLR2B", "RAN")	0
GO_RESPONSE_TO_FATTY_ACID	0.234482	0.516807	0.370718	1.17869	9590	23	c("PTGS2", "CTGF", "NME1")	0
GO_NUCLEOSIDE_MONOPHOSPHATE_BIOSYNTHETIC_PROCESS	0.000201167	0.005353	0.579755	2.01803	7	33	c("CHCHD10", "ATP5G1", "ATP5C1", "ATP6V0A4", "ATP5G2", "ATP5A1", "ALDOA", "ATP5B", "ATP5D", "ATP5L", "ATP5E", "ATIC", "ATP5J2", "ATP5H", "ATP5J", "ATP5G3", "ATP6V0A1", "STOML2", "AK2", "ATP5F1", "DUT")	0
GO_DNA_SYNTHESIS_INVOLVED_IN_DNA_REPAIR	0.681183	0.885781	-0.302223	-0.842155	39511	17	c("ZBTB1", "REV3L", "CDKN2D", "RAD50", "RFC1")	0
GO_COLUMNAR_CUBOIDAL_EPITHELIAL_CELL_DIFFERENTIATION	0.538761	0.790705	-0.298566	-0.945636	32211	29	c("HOXA5", "SMO", "GATA5", "MEF2C", "SIDT2", "SOX4", "KLF5", "GATA4", "CDK6", "HES1")	0
GO_TRANSFORMING_GROWTH_FACTOR_BETA_RECEPTOR_SIGNALING_PATHWAY	0.223442	0.507031	-0.320623	-1.16409	14060	55	c("FMOD", "PRKCZ", "CGN", "PARD3", "USP15", "COL3A1", "CREB1", "FURIN", "CBL", "FUT8", "PDGFA", "TGFBR2", "HIPK2", "FERMT2", "GCNT2", "BAMBI", "SMAD4", "ZYX", "TGFB3", "PTK2", "EID2")	0
GO_POSITIVE_REGULATION_OF_GROWTH	0.199312	0.481294	-0.302655	-1.17066	12924	78	c("FGF9", "EXTL3", "SFRP1", "HIST1H1B", "SFRP2", "CREB1", "MACF1", "HOPX", "BASP1", "SMO", "MEF2C", "GOLGA4", "CDKN2AIP", "ANAPC2", "MAP1B", "TGFBR2", "MAPK14", "INO80", "CSF1", "AKT1", "ITSN2", "USP47", "SRF")	0
GO_NEGATIVE_REGULATION_OF_CELL_PROJECTION_ORGANIZATION	0.101857	0.330583	-0.362062	-1.30481	6383	53	c("PLK2", "MBP", "SEMA6A", "INPP5F", "SEMA3F", "SEMA3D", "LINGO1", "SLIT2", "ARHGEF1", "EVL", "SNAPIN", "MAP4", "PRKCD", "EFNA1", "RTN4", "SPRY2", "ARHGDIA", "PTK2", "PMP22", "PAFAH1B1", "ITM2C", "APOE")	0
GO_TISSUE_REMODELING	0.372126	0.652792	0.324761	1.05475	15133	25	c("TPP1", "BAX", "AXL", "NOTCH2", "ANXA1", "BGN", "HIF1A")	0
GO_REGULATION_OF_CYTOPLASMIC_TRANSPORT	0.925726	0.996098	0.171384	0.825242	26397	187	c("PTGS2", "PKIA", "CDKN1A", "SULF2", "UBE2J2", "PRDX1", "BAX", "IPO5", "ARIH2", "KPNA1", "UBE2J1", "ARF1", "IGF1", "RAB3GAP1", "MAPK1", "IFI27", "GSTM2", "XBP1", "EMD", "YIPF5", "GAS1", "PSMB7", "ATP2A2", "UBE2L3", "TGFBR1", "UBAC2", "IL18R1", "PSMD8", "SLC9A1", "UBE2D3", "KHDRBS1", "UBL5", "HSP90AA1", "BRAF", "PPM1A", "MSN", "TOR1A", "FKBP1A", "SEC24B", "HSP90AB1", "PARK7", "BMP6", "DNAJC13", "…	0
GO_OSSIFICATION	0.0708673	0.277718	0.2916	1.27681	2380	101	c("PTGS2", "TMEM119", "RUNX1", "CTGF", "NAB1", "COL11A1", "DDX21", "MGP", "IFITM1", "HSPE1", "TMEM64", "COL5A2", "HNRNPC", "IGFBP3", "IGF1", "ATP6V0A4", "SND1", "ERH", "HDAC4", "PSMC2", "TPM4", "JUND", "ATP5B")	0
GO_MULTI_MULTICELLULAR_ORGANISM_PROCESS	0.00514891	0.0508257	0.424668	1.66782	189	57	c("PTGS2", "ACSL4", "HPGD", "HEXB", "COL16A1", "FOSB", "PLA2G4A", "PTGER3", "PCSK5", "COMT", "IGF1", "CCL2", "FOS", "EPN1", "CTSB", "UBE2A", "DAZAP1", "B4GALT1", "HIF1A", "MAFF", "NAMPT", "UCP2")	0
GO_REGULATION_OF_ENDOCYTOSIS	0.446726	0.719567	0.241432	1.00183	15793	75	c("B2M", "ARF6", "CD63", "LGALS3", "AXL", "PYCARD", "ARF1", "TSG101", "CCL2", "BICD1", "PTPN1", "SDCBP", "AHI1", "CALR", "NR1H2", "RAB5C", "TOR1A", "ACTN4", "WNT5A", "ANXA2", "PICALM", "PPT1", "GAS6", "RAB5A", "CYBA", "AAK1", "CD2AP", "LBP", "SNX3", "CD47", "PTEN")	0
GO_REGULATION_OF_CYTOKINE_BIOSYNTHETIC_PROCESS	0.347142	0.629645	0.35119	1.07805	14396	20	c("THBS1", "UBE2J1", "HMOX1", "KLF4", "MAP2K3", "CEBPB", "RELA", "WNT5A", "HSPB1")	0
GO_NEGATIVE_REGULATION_OF_I_KAPPAB_KINASE_NF_KAPPAB_SIGNALING	0.965584	1	0.193511	0.577104	40344	18	c("STAT1", "PYCARD", "PPM1A", "FAF1", "G3BP2", "CYLD")	0
GO_NUCLEAR_TRANSCRIBED_MRNA_CATABOLIC_PROCESS_DEADENYLATION_DEPENDENT_DECAY	0.911109	0.991542	0.198502	0.717819	35576	39	c("LSM5", "LSM3", "ZFP36", "EIF4A1", "EXOSC3", "EXOSC7", "EXOSC5", "EIF4A3", "PAIP1", "LSM6", "CNOT2", "LSM2", "PABPC1", "CNOT1", "LSM1", "POLR2D")	0
GO_HISTONE_H3_K4_METHYLATION	0.0943508	0.318689	-0.518583	-1.39848	5437	15	c("KDM6A", "TET2", "ARID4A", "OGT", "RTF1", "ASH1L", "ASH2L")	0
GO_ALCOHOL_METABOLIC_PROCESS	0.880516	0.986921	0.188559	0.798559	30530	84	c("ALDH1A1", "SMPD3", "PLA2G4A", "EBP", "SCP2", "LGMN", "IGF1", "DBI", "IMPA1", "SMPD1", "PLA2G12A", "EBPL", "ADH5", "LPCAT3", "CYB5R3", "ERLIN2")	0
GO_CELL_SUBSTRATE_JUNCTION_ASSEMBLY	0.246169	0.527004	-0.406452	-1.17943	14407	20	c("TNS1", "DLC1", "FERMT2", "PLEC", "TLN1", "LAMA5")	0
GO_REGULATION_OF_B_CELL_ACTIVATION	0.404174	0.682591	-0.350104	-1.0398	23800	22	c("AHR", "PKN1", "SFRP1", "MEF2C", "CASP3")	0
GO_POSITIVE_REGULATION_OF_INTRACELLULAR_SIGNAL_TRANSDUCTION	0.940523	0.999175	-0.174527	-0.802471	70668	276	c("PLXNB1", "FGF9", "PRKCZ", "PKN1", "PLK2", "DAB2IP", "C1QTNF1", "AKAP12", "FGF18", "TAOK3", "CDON", "SHOC2", "EZH2", "FZD4", "TRAF5", "FZD7", "NPNT", "COL3A1", "GAB1", "UBE3A", "MAP3K4", "CBL", "CXCL10", "CAV1", "KDR", "TCF7L2", "SOS2", "FYN", "PDGFA", "PDE5A", "HEXIM1", "DUSP5", "LRRK1", "FIS1", "ICAM1", "PINK1", "GADD45G", "MAP3K1", "PPP5C", "RICTOR", "HIPK2", "MDFIC", "SPPL3", "MAPK14", "SHC…	0
GO_NEGATIVE_REGULATION_OF_GROWTH	0.720932	0.907194	-0.225494	-0.862634	46533	73	c("SEMA6A", "SEMA3F", "SFRP1", "SEMA3D", "SFRP2", "SLIT2", "SERTAD2", "ING4", "GPC3", "WWC2", "DNAJC2", "ING1", "CDKN2AIP", "TGFBR2", "CDKN2D", "STK11", "NKD1", "SMAD4", "RTN4", "RAI1", "IGFBP5", "CDKN1B", "CRYAB", "PTK2", "ADIPOR2", "BMPR2")	0
GO_REGULATION_OF_SYSTEM_PROCESS	0.472008	0.744278	-0.237647	-0.993094	32206	127	c("TNNI1", "TNNT2", "ECE1", "FXYD3", "C1QTNF1", "ITPR3", "PARD3", "ANXA6", "CHRM2", "NPNT", "AQP1", "RNF10", "STIM1", "THRA", "HOPX", "CACNB3", "CAV1", "PDE5A", "KDM5B", "KAT2B", "ICAM1", "AKAP9", "ATP2B1", "WNK1", "FXYD6", "GJC1", "SHC1", "PRKCA", "DOCK5", "TSHZ3")	0
GO_REGULATION_OF_CYTOSOLIC_CALCIUM_ION_CONCENTRATION	0.863855	0.986921	-0.227757	-0.732207	51832	31	c("C1QTNF1", "ITPR3", "CACNB3", "CAV1", "FIS1", "SPPL3", "ERO1L")	0
GO_REGULATION_OF_CARBOHYDRATE_BIOSYNTHETIC_PROCESS	0.602667	0.829729	-0.297849	-0.902719	35654	24	c("OGT", "AKT2", "KAT2B", "AKT1", "NFKB1", "AP2A1", "PGP", "EPM2AIP1", "INPP5K")	0
GO_RESPONSE_TO_BMP	0.381845	0.665339	-0.341702	-1.05479	22655	26	c("BMPR1B", "SFRP1", "USP15", "SMURF2", "GATA5", "BMP3", "TWSG1", "SMAD4")	0
GO_SMALL_MOLECULE_CATABOLIC_PROCESS	0.00375362	0.0402173	0.366314	1.59267	126	97	c("RENBP", "ALDH1A1", "SMPD3", "OXCT1", "CDO1", "CRYM", "PGK1", "TDO2", "PGAM1", "GLB1", "NUDT5", "GCSH", "SCP2", "HADHB", "PON3", "ETFA", "ACOX1", "IMPA1", "ALDOA", "SMPD1")	0
GO_RESPONSE_TO_TEMPERATURE_STIMULUS	0.0179326	0.119177	0.393243	1.52669	665	54	c("PLAC8", "GCLC", "THBS1", "CDKN1A", "HSPA1B", "HSPA1A", "PLA2G4A", "DNAJA2", "LXN", "IGF1", "HMOX1", "CCL2", "FOS", "HSPD1")	0
GO_REGULATION_OF_TOR_SIGNALING	0.68624	0.888736	0.258032	0.85473	27767	27	c("SEC13", "LAMTOR1", "RRAGA", "XBP1", "SEH1L", "HIF1A", "LAMTOR2", "RHEB", "GAS6", "SH3BP4", "GOLPH3", "SIRT1", "HDAC3")	0
GO_CELLULAR_MODIFIED_AMINO_ACID_METABOLIC_PROCESS	0.00167415	0.0237208	0.422875	1.73074	59	70	c("GGCT", "GCLC", "GSTM1", "CLIC4", "MRI1", "GSR", "CRYM", "TDO2", "GSTM5", "GCH1", "GSTA4", "PLA2G4A", "GPX1", "CRTAP", "FOLR1", "GGH", "GSTM2", "PLA2G12A", "CKB", "LPCAT3", "GOT2", "EIF4A3", "MGST1", "ALDH7A1", "ATIC")	0
GO_CELLULAR_GLUCOSE_HOMEOSTASIS	0.774901	0.93675	-0.252378	-0.793383	46266	28	c("PIK3CA", "RAB11FIP2", "OGT", "ICAM1", "SOX4", "RAB11B", "SRF", "SERPINF1", "GATA4", "PIK3R1", "RAF1")	0
GO_HEAD_DEVELOPMENT	0.0111276	0.0843072	-0.307578	-1.3868	815	229	c("FGF9", "LDB1", "FZD3", "DAB2IP", "MBP", "MARCKS", "HMGCS2", "NR2F2", "NDST1", "DOCK7", "LRP2", "CDON", "SFRP1", "ID4", "KDM1A", "SFRP2", "PCM1", "GDPD5", "KDM6B", "EZH2", "FZD4", "DLC1", "CTTNBP2", "CENPF", "AQP1", "SLIT2", "COL3A1", "CREB1", "UBE3A", "HERC1", "THRA", "BASP1", "BPTF", "TACC2", "GNB4", "FYN", "HOXB2", "SMO", "SRGAP2", "MDK", "ANKRD11", "OGT", "SIRT2", "NDRG2", "CD9", "ATF5", "S…	0
GO_TRANSLATIONAL_ELONGATION	0.000199124	0.005353	0.4658	1.94834	6	78	c("MRPL35", "MRPS28", "MRPL38", "MRPS34", "TRNAU1AP", "MRPL22", "MRPS16", "CHCHD1", "MRPL27", "MRPS7", "MRPL2", "MRPL50", "MRPL46", "EIF5A", "MRPS14", "MRPL11", "MRPL41", "AURKAIP1", "MRPL15", "MRPL28", "MRPS24", "MRPS15", "MRPL52", "MRPS21", "MRPS11", "MRPS36", "RPLP2", "MRPL3", "EEF1G", "MRPL14", "MRPL13", "MRPL18", "MRPL30", "MRPL17", "PSTK", "TSFM", "EEF1D", "MRPS17", "MRPS30", "MRPL4", "MRPL…	0
GO_REGULATION_OF_CELL_SUBSTRATE_ADHESION	0.0998887	0.328086	-0.332582	-1.28031	6459	76	c("SPOCK2", "FBLN2", "LDB1", "PRKCZ", "CLASP1", "SFRP1", "FZD4", "FZD7", "DLC1", "NPNT", "MACF1", "RREB1", "KDR", "DDR1", "EGFL6", "LIMS1", "ROCK1", "NID1", "CSF1", "COL1A1", "GCNT2", "SLK", "DNM2", "NINJ1", "EMP2", "CDK6", "PIK3R1", "PTK2")	0
GO_POSITIVE_REGULATION_OF_OXIDOREDUCTASE_ACTIVITY	0.755164	0.926402	0.266081	0.793527	31552	18	c("GCH1", "NOD1", "HIF1A", "PARK7", "POR", "FXN")	0
GO_ORGANIC_CYCLIC_COMPOUND_CATABOLIC_PROCESS	0.861621	0.986906	0.178549	0.860792	24463	189	c("TDO2", "PNP", "NUDT5", "MAGOHB", "LSM5", "GPX1", "PON3", "COMT", "ITPA", "KPNA1", "LSM3", "HMOX1", "ZFP36", "PPP2CA", "RPS27", "ABCE1", "EIF4A1", "EXOSC3", "RPS2", "CSDE1", "PDE3A", "EXOSC7", "EXOSC5", "GOT2", "RPS6", "EIF4A3", "RPS19", "RPL36A", "BLVRB", "RPLP2", "PAIP1", "LSM6", "HNRNPD", "MAGOH", "PABPC4", "RPL24", "HINT1", "KHSRP", "HMGB2", "DCTPP1", "BLVRA", "RPSA", "CNOT2", "RPL41", "LSM…	0
GO_NEUTRAL_LIPID_METABOLIC_PROCESS	0.649126	0.863128	0.286249	0.866361	26989	19	c("ACSL4", "GPX1", "MGLL")	0
GO_REGULATION_OF_JNK_CASCADE	0.0235303	0.140515	-0.406515	-1.49069	1486	58	c("PKN1", "DAB2IP", "TAOK3", "SFRP1", "SFRP2", "IGF1R", "FZD4", "FZD7", "GAB1", "MAP3K4", "AIDA", "EPHB1", "PINK1", "GADD45G", "HIPK2", "MDFIC", "ITCH", "PDCD4", "MAGI3", "AKT1", "ZMYND11", "RAP2A")	0
GO_CELLULAR_ALDEHYDE_METABOLIC_PROCESS	0.0806176	0.296054	0.394163	1.37202	3205	33	c("ALDH1A1", "H6PD", "TKT", "GCSH", "TALDO1", "NDUFAB1", "PGLS", "DLD", "ADH5", "ALDH7A1", "GRHPR", "PARK7", "RELA")	0
GO_NON_RECOMBINATIONAL_REPAIR	0.959176	1	-0.20786	-0.579211	55636	17	c("SMC5", "RAD50", "RIF1", "RNF138", "H2AFX")	0
GO_CARBOHYDRATE_METABOLIC_PROCESS	0.213173	0.496949	0.226041	1.09718	5980	198	c("ALDH1A1", "GCLC", "THBS1", "LDHA", "H6PD", "HEXA", "PGK1", "HEXB", "PGAM1", "TKT", "GLB1", "ST3GAL1", "NUDT5", "GNPTAB", "UGDH", "ATF3", "MGAT4A", "TALDO1", "MAN2A1", "UBE2J1", "PGLS", "IMPA1", "ALDOA", "ST3GAL5", "MDH2", "STT3A", "SPON1", "NAGA", "MDH1", "OSTC", "CS", "IDH3A", "SERP1", "GAPDH", "RPN2", "GLB1L", "EXT1", "AGL", "CYB5R3", "GOT2", "PDK3", "B4GALT1", "SLC35A1", "UBC", "MANBA")	0
GO_REGULATION_OF_ACTIN_FILAMENT_BUNDLE_ASSEMBLY	0.214815	0.49895	-0.374318	-1.1946	12863	30	c("CLASP1", "PPP1R9A", "SFRP1", "ARAP1", "DLC1", "EVL", "WASF2", "ROCK1", "RDX")	0
GO_VASCULOGENESIS	0.20513	0.488495	-0.405591	-1.21771	12122	23	c("FZD4", "CAV1", "KDR", "SMO", "TGFBR2", "GJC1", "CUL7", "ZFP36L1", "PTK2", "CCM2")	0
GO_REGULATION_OF_CELL_CELL_ADHESION	0.568205	0.809828	-0.235286	-0.945251	37596	98	c("PRKCZ", "PAG1", "C1QTNF1", "PIK3CA", "IGFBP2", "CITED2", "PODXL", "ZBTB1", "DPP4", "CAV1", "FYN", "PDE5A", "CASP3", "TGFBR2", "RICTOR", "ITCH", "PRKCD", "RDX", "PRKCA", "PAK2", "VNN1", "EFNB1", "DHPS", "AKT1", "GCNT2", "GRB2", "ZEB1", "MAP3K8", "IRF1", "SWAP70", "PIK3R1", "AP3D1", "PTK2", "DLG1", "HES1", "SART1", "CLPTM1")	0
GO_REGULATION_OF_SMOOTH_MUSCLE_CELL_PROLIFERATION	0.00671312	0.0605291	0.471276	1.69443	262	38	c("PTGS2", "NR4A3", "TRIB1", "STAT1", "NPR1", "JUN", "COMT", "IGFBP3", "IGF1", "HMOX1", "KLF4")	0
GO_IMMUNE_RESPONSE	0.00109641	0.0175345	0.310984	1.52004	29	210	c("NR4A3", "SLPI", "BST2", "CD55", "CASP4", "THBS1", "FTH1", "IFITM3", "IL18BP", "B2M", "PSMB10", "MIF", "ANXA3", "STAT1", "PRDX1", "GCH1", "IFITM1", "SERPINB9", "PNP", "LGALS3", "AXL", "CAPZA1", "PYCARD", "GBP2", "NOTCH2", "SNAP23", "TNFRSF1A", "ILF2", "OTUB1", "EGR1", "ZC3HAV1", "IL33", "GEM", "IFITM2", "DAPK3", "SRPK2", "IFI27", "POLR3K", "CCL2", "S100A13", "XBP1", "TUBB4B", "NOD1", "NCAM1", "…	0
GO_POSITIVE_REGULATION_OF_CAMP_METABOLIC_PROCESS	0.128999	0.382515	-0.496149	-1.33798	7434	15	c("ECE1", "AKAP12", "CXCL10", "PRKCA", "ABCA1", "CALM3", "RAF1", "TIMP2")	0
GO_HISTONE_UBIQUITINATION	0.511322	0.776413	0.325492	0.955591	21473	17	c("CDC73", "UBE2N", "UBE2A", "RYBP", "RING1", "UBE2E1")	0
GO_REGULATION_OF_PH	0.12268	0.373081	0.415724	1.32179	5017	23	c("CLIC4", "ATP6V1A", "ATP6V1H", "ATP6V0A4", "ATP6AP1", "ATP5B", "SLC9A1", "ATP6V1G1", "ATP6V1F", "ATP6V0A1", "SLC4A4", "PPT1")	0
GO_OXIDOREDUCTION_COENZYME_METABOLIC_PROCESS	0.0281614	0.15499	0.416437	1.51518	1094	40	c("LDHA", "H6PD", "PGK1", "PGAM1", "TKT", "NDUFA9", "PNP", "TALDO1", "PRDX5", "PGLS", "NADK", "ALDOA", "MDH2", "DLD", "MDH1", "GAPDH")	0
GO_PROTEOGLYCAN_BIOSYNTHETIC_PROCESS	0.00165503	0.0237208	-0.67156	-1.87133	95	17	c("BMPR1B", "CHPF2", "DSEL", "NDST1", "EXTL3", "CSGALNACT2", "HS6ST1", "B3GAT3")	0
GO_POSITIVE_REGULATION_OF_PROTEIN_COMPLEX_ASSEMBLY	0.68804	0.890452	-0.227994	-0.881872	44617	78	c("CLASP1", "CHD1L", "CDC42EP5", "CREB1", "SNX9", "CAV1", "TERF1", "EVL", "SLAIN2", "ICAM1", "PINK1", "RICTOR", "TUBGCP2", "BAIAP2L1", "JMY", "TRIM27", "GRB2", "MED25", "FNIP1", "SRF", "PSMC3", "CDKN1B", "DLG1", "CDC42EP3")	0
GO_REGULATION_OF_VIRAL_TRANSCRIPTION	0.637323	0.855157	0.253924	0.889592	25230	34	c("IFITM3", "JUN", "POLR2L", "PFN1", "POLR2K", "GTF2F1", "POLR2B", "CDK9", "HDAC1", "POLR2H", "TAF11")	0
GO_NEGATIVE_REGULATION_OF_PROTEIN_COMPLEX_DISASSEMBLY	0.00105825	0.0172321	-0.479262	-1.77322	66	61	c("TPX2", "PCNT", "PLK2", "CLASP1", "PRC1", "BIRC5", "MID1IP1", "NEK7", "ADD1", "SMC3", "MYH9", "LIMA1", "CHD3", "SPTBN1", "MAP4", "RDX", "INO80", "TUBGCP2", "APC", "BIRC2", "TNKS", "DYNC1H1", "TMOD3", "SBDS", "DCTN2", "SWAP70", "PLEKHH2", "DLG1", "XIAP", "KIF2A")	0
GO_TUBE_FORMATION	0.0426709	0.203121	-0.428648	-1.45648	2607	40	c("FZD3", "DAB2IP", "KDM6A", "FZD2", "SFRP1", "SFRP2", "DLC1", "PODXL")	0
GO_CELLULAR_RESPONSE_TO_STEROID_HORMONE_STIMULUS	0.646264	0.861501	-0.234744	-0.901871	41778	75	c("AHR", "CALCOCO1", "HMGCS2", "NR2F2", "SFRP1", "TAF7", "REST", "AQP1", "UBE3A", "UBR5", "THRA")	0
GO_RIBONUCLEOPROTEIN_COMPLEX_BIOGENESIS	0.0257546	0.146887	0.255503	1.27355	662	247	c("DDX21", "DCAF13", "RPS27L", "CELF4", "MPV17L2", "SRSF5", "NHP2", "RPP25", "PRPF8", "LSM3", "MRPS7", "RIOK3", "SRPK2", "GAR1", "RPS27", "EIF2A", "BICD1", "NOP10", "SRSF1", "MRPL11", "EXOSC3", "EIF3D", "RPP21", "MPHOSPH6", "LTV1", "RPS2", "NOP58", "EIF3B", "EIF3I", "NIP7", "EXOSC7", "EXOSC5", "PTBP2", "BRIX1", "MCTS1", "RAN", "GNL2", "PIN4", "SF1", "SNRNP200", "RPS6", "EIF4A3", "RSL24D1", "RPS19…	0
GO_MEIOTIC_CELL_CYCLE	0.181998	0.462303	-0.363387	-1.22153	11069	38	c("MKI67", "ING2", "TERF1", "SMC3", "MYH9", "SIRT2", "MSH2", "TOP2A", "UBR2", "RAD50", "TUBGCP2")	0
GO_REGULATION_OF_OSTEOBLAST_DIFFERENTIATION	0.623042	0.848346	-0.258733	-0.901914	38503	45	c("BMPR1B", "SFRP1", "ID4", "SFRP2", "NPNT", "CTNNBIP1", "DDR2", "MEF2C")	0
GO_POSITIVE_REGULATION_OF_TELOMERE_MAINTENANCE	0.726271	0.909193	-0.277234	-0.814906	42650	21	c("HMBOX1", "MAP3K4", "NEK7", "RAD50", "TNKS")	0
GO_COENZYME_METABOLIC_PROCESS	0.00349861	0.0389002	0.387502	1.63512	121	82	c("ACSL4", "LDHA", "MRI1", "H6PD", "PGK1", "TDO2", "PGAM1", "GCH1", "TKT", "NDUFA9", "PNP", "ACOT13", "TALDO1", "FOLR1", "GGH", "PRDX5", "PGLS", "NADK", "ALDOA", "MDH2", "HSD17B12", "DLD", "MDH1", "GAPDH", "ACOT9", "FAR1", "SUCLA2")	0
GO_CELLULAR_LIPID_METABOLIC_PROCESS	0.183292	0.462897	0.221446	1.10341	4725	246	c("PTGS2", "ALDH1A1", "ACSL4", "SMPD3", "HPGD", "HEXA", "MIF", "ARSB", "HEXB", "BAX", "GLB1", "ST3GAL1", "PTGES3", "PLA2G4A", "SCP2", "GPX1", "NDUFS6", "HADHB", "MGLL", "TNFRSF1A", "CYGB", "ETFA", "ARF1", "NDUFAB1", "PPP2CA", "ACOX1", "ARSA", "DBI", "IMPA1", "ST3GAL5", "SMPD1", "XBP1", "SDC4", "PLA2G12A", "PLAUR", "ASAH1", "FADS1", "PIGK", "SACM1L", "HSD17B12", "NAGA", "AGRN", "DLD", "PTGR2")	0
GO_POSTTRANSCRIPTIONAL_GENE_SILENCING	0.984834	1	0.172177	0.535098	40649	21	c("SMAD2", "ZFP36", "STAT3", "RAN", "SMAD1", "CNOT1", "TNRC6A", "PUM1")	0
GO_INTERSPECIES_INTERACTION_BETWEEN_ORGANISMS	0.531722	0.78751	0.188864	0.981099	11699	359	c("CD55", "THOC6", "SLC25A5", "PSMB10", "KRT18", "HSPA1B", "STAT1", "BAX", "JUN", "IPO5", "SERPINB9", "ATP6V1H", "SCARB2", "AXL", "HSPA1A", "PCSK5", "GPX1", "NUP98", "TNFRSF1A", "PSMB3", "PSMB5", "ZC3HAV1", "PPID", "KPNA1", "RRAGA", "RBX1", "COPS6", "PCBP1", "MAPK1", "TSG101", "CCL2", "PSMB2", "RPS27", "ABCE1", "SND1", "BICD1", "NCAM1", "CTSB", "SUMO1", "EIF4A1", "HSPD1", "DYNLL1", "EIF3D", "MAP3…	0
GO_LAMELLIPODIUM_ORGANIZATION	0.2538	0.534547	-0.438502	-1.18252	14627	15	c("PARVB", "SRGAP2", "WASF2", "CCDC88A")	0
GO_ADENYLATE_CYCLASE_MODULATING_G_PROTEIN_COUPLED_RECEPTOR_SIGNALING_PATHWAY	0.299315	0.587521	-0.414	-1.13564	17297	16	c("GNA12", "CHRM2", "WASF2", "GNAQ", "GNA13", "FLNA", "RIC8A", "GNAI3")	0
GO_GLUCOSE_METABOLIC_PROCESS	0.512903	0.777567	0.267657	0.96234	20093	38	c("H6PD", "PGK1", "PGAM1", "ATF3", "ALDOA", "MDH2", "MDH1", "SERP1", "GAPDH", "GOT2", "PDK3")	0
GO_REGULATION_OF_DEPHOSPHORYLATION	0.0380073	0.189945	-0.394704	-1.43746	2390	56	c("DLG3", "SMG6", "DLC1", "NPNT", "SH2D4A", "MEF2C", "PPP2R5A", "PPP2R2A", "PINK1", "VRK3", "WNK1", "SPPL3", "ROCK1", "PRKCD", "IGBP1", "PCIF1")	0
GO_CARBOHYDRATE_HOMEOSTASIS	0.24563	0.527004	-0.32272	-1.14936	15301	50	c("PIK3CA", "SLC16A1", "USF1", "TCF7L2", "RAB11FIP2", "OGT", "SIDT2", "ICAM1", "SOX4", "DHPS", "AKT1", "RAB11B", "STK11", "SRF", "SERPINF1", "GATA4", "IGFBP5", "PIK3R1", "ADIPOR2", "PYGL", "RAF1")	0
GO_MONOCARBOXYLIC_ACID_TRANSPORT	0.734213	0.91557	0.264697	0.81254	30449	20	c("ACSL4", "PLA2G4A", "PLIN2", "ANXA1", "SLCO2A1", "GOT2")	0
GO_REGULATION_OF_CYTOSKELETON_ORGANIZATION	0.0107372	0.0830798	-0.316147	-1.40471	773	202	c("PLXNB1", "TPX2", "PCNT", "PLK2", "CLASP1", "PPP1R9A", "PHLDB1", "CHORDC1", "CDC42EP5", "SFRP1", "PRC1", "BIRC5", "ARAP1", "DLC1", "SENP6", "SLIT2", "CAPN2", "ABI2", "WIPF1", "MID1IP1", "NEK7", "CAV1", "PDGFA", "SSH1", "TERF1", "ADD1", "ARHGAP18", "SMC3", "EVL", "MYH9", "MEF2C", "SIRT2", "SLAIN2", "WASF2", "ICAM1", "LIMA1", "ATF5", "CHD3", "RICTOR", "SPTBN1", "MAP4", "ROCK1", "PRKCD", "CCDC88A"…	0
GO_SEX_DIFFERENTIATION	0.43919	0.713562	-0.263227	-1.00942	28401	74	c("AHR", "BMPR1B", "FGF9", "SFRP1", "SFRP2", "FZD4", "SLIT2", "ING2", "UBE3A", "BASP1", "ARID4A", "ICAM1", "MSH2")	0
GO_NEGATIVE_REGULATION_OF_HORMONE_SECRETION	0.274692	0.563325	-0.422553	-1.1591	15874	16	c("PFKL", "SFRP1", "REST", "PIM3")	0
GO_REGULATION_OF_INTRINSIC_APOPTOTIC_SIGNALING_PATHWAY_IN_RESPONSE_TO_DNA_DAMAGE	0.238182	0.523186	-0.436333	-1.1969	13764	16	c("KDM1A", "SFRP2", "PGAP2", "ING2", "CDKN2D", "USP47", "CLU")	0
GO_POSITIVE_REGULATION_OF_PROTEIN_KINASE_B_SIGNALING	0.855074	0.985096	0.224707	0.737515	34774	26	c("THBS1", "AXL", "GPX1", "F3", "TGFBR1", "C1QBP", "PARK7")	0
GO_NUCLEAR_IMPORT	0.372169	0.652792	0.26845	1.04221	13821	54	c("JUN", "IPO5", "LMNA", "RPAIN", "NUP98", "KPNA1", "MAPK1", "SEC61B", "NOP58", "STAT3", "RAN", "IPO7", "SNRPD1", "SNRPB", "PPP1R10", "HNRNPA1", "RANBP1", "RAE1", "TOB1", "CEP57", "SNRPD3")	0
GO_DETECTION_OF_ABIOTIC_STIMULUS	0.915197	0.993977	-0.231871	-0.646116	53085	17	c("FYN", "EPHB1", "ABCA4", "ANO1", "GNAQ")	0
GO_NEGATIVE_REGULATION_OF_CYTOSKELETON_ORGANIZATION	0.00211416	0.0281287	-0.426916	-1.66984	137	83	c("TPX2", "PCNT", "PLK2", "CLASP1", "PPP1R9A", "PRC1", "BIRC5", "ARAP1", "DLC1", "SLIT2", "MID1IP1", "NEK7", "ADD1", "SMC3", "MYH9", "WASF2", "LIMA1", "CHD3", "SPTBN1", "MAP4", "PRKCD", "RDX", "INO80", "TUBGCP2", "APC", "BIRC2", "TNKS", "DYNC1H1", "TMOD3", "SBDS", "DCTN2", "SWAP70", "PLEKHH2", "DLG1", "XIAP", "KIF2A")	0
GO_NEGATIVE_REGULATION_OF_JNK_CASCADE	0.0238083	0.140515	-0.575525	-1.60372	1380	17	c("TAOK3", "SFRP1", "SFRP2", "AIDA", "PINK1", "ITCH", "PDCD4", "AKT1", "ZMYND11")	0
GO_REGULATION_OF_MYOTUBE_DIFFERENTIATION	0.634655	0.854682	-0.323323	-0.871914	36578	15	c("CXCL10", "THRA", "MAPK14", "CFLAR", "HDAC5", "MMP14")	0
GO_LIPID_PHOSPHORYLATION	0.0196814	0.12484	-0.543695	-1.61476	1158	22	c("FGF9", "FGF18", "PIK3CA", "DGKZ", "GAB1", "FYN", "PDGFA", "NRG2")	0
GO_CELLULAR_CARBOHYDRATE_METABOLIC_PROCESS	0.975984	1	-0.176263	-0.62207	60389	48	c("CSGALNACT2", "PYGB", "STBD1", "AKT2", "KHK", "AKT1", "CALM3", "MECP2", "PYGL", "NANS", "PGP", "INPP5K", "IMPAD1", "ISYNA1", "EXT2", "CALM1")	0
GO_NUCLEOSIDE_PHOSPHATE_CATABOLIC_PROCESS	0.181754	0.462303	0.435636	1.25825	7671	16	c("PNP", "NUDT5", "GPX1", "ITPA", "PDE3A", "HINT1", "DCTPP1", "CAT", "DUT")	0
GO_CELLULAR_RESPONSE_TO_STARVATION	0.660022	0.870856	0.234468	0.889074	25163	48	c("CDKN1A", "JUN", "IMPACT", "ATF3", "COMT", "RRAGA", "DNAJC15", "XBP1", "FADS1", "SEH1L", "EIF2S1", "UCP2", "MAP1LC3B", "HSPA8", "GBA", "GAS6", "ATF4")	0
GO_RESPONSE_TO_DRUG	0.0252861	0.145578	0.282618	1.32998	757	159	c("PTGS2", "CCND1", "NNMT", "THBS1", "LDHA", "OXCT1", "MBD1", "NME1", "B2M", "PRNP", "CDKN1A", "BAX", "JUN", "FECH", "FOSB", "PNP", "EBP", "PTGER3", "WFDC1", "COMT", "SLC31A1", "GGH", "CCL2", "SMPD1", "FOS", "PLIN2", "ANXA1", "SRP72", "CALR", "RPP21", "HDAC4", "ATP1A1", "JUND", "PDE3A", "STAT3", "RPN2", "PAPD7", "SLC9A1", "MGST1", "HIF1A", "CTPS", "BRAF", "NDUFA10", "CDK9", "DAD1", "HMBS", "APEX1…	0
GO_LIPID_BIOSYNTHETIC_PROCESS	0.589894	0.823254	0.207908	0.947908	18678	129	c("PTGS2", "ACSL4", "MIF", "HEXB", "ST3GAL1", "PTGES3", "PLA2G4A", "EBP", "SCP2", "MGLL", "ARF1", "NDUFAB1", "IMPA1", "ST3GAL5", "SMPD1", "XBP1", "PLA2G12A", "PLAUR", "FADS1", "PIGK", "SACM1L", "HSD17B12")	0
GO_CELLULAR_RESPONSE_TO_CALCIUM_ION	0.209991	0.494717	0.415519	1.2199	8818	17	c("CLIC4", "JUN", "FOSB", "FOS", "CPNE3", "JUND", "BRAF", "WNT5A")	0
GO_DNA_METHYLATION_OR_DEMETHYLATION	0.0381834	0.19022	-0.543412	-1.53656	2222	18	c("DNMT3A", "EZH2", "ATF7IP", "ZFP57", "TET2", "EHMT1")	0
GO_POSITIVE_REGULATION_OF_CANONICAL_WNT_SIGNALING_PATHWAY	0.582159	0.81953	0.22883	0.936556	20863	70	c("PSMB10", "SULF2", "PSMC1", "PSME1", "PSMB3", "PSMB5", "DAPK3", "PSMB2", "PSME2", "PSMC4", "PSMD6", "PSMA6", "PSMB7", "PSMC2", "PSMB1", "PSMB4", "PSMA5", "PSMD8", "UBC", "PSMC6")	0
GO_REGULATION_OF_NEURON_PROJECTION_DEVELOPMENT	0.000116233	0.00401859	-0.415796	-1.75805	7	138	c("ZMYND8", "MOB2", "PLXNB1", "PALM", "OGN", "FMOD", "PLK2", "DAB2IP", "KIF13B", "MBP", "MARCKS", "PPP1R9A", "SEMA6A", "INPP5F", "FBXW8", "SEMA3F", "SEMA3D", "EZH2", "LINGO1", "SLIT2", "CDC20", "MACF1", "ARHGEF1", "FYN", "SSH1", "MEF2C", "GOLGA4", "PRKCI", "ANAPC2", "MAP1B", "SNAPIN", "KAT2B", "SIPA1L1", "PTPRF", "PLXNB2", "CCDC88A", "AKT1", "EFNA1", "RAP2A", "COBL", "ITSN2", "STK11", "CUL7", "RT…	0
GO_MICROTUBULE_ORGANIZING_CENTER_ORGANIZATION	0.0422699	0.202265	-0.490211	-1.50043	2507	25	c("CLASP1", "SSX2IP", "GCC2", "PCM1", "SLC16A1", "CNTLN", "CHD3", "TUBGCP2")	0
GO_VACUOLE_ORGANIZATION	0.226022	0.510027	0.285086	1.13962	8268	62	c("ANXA8", "TPP1", "ARSB", "HEXB", "RAB11A", "GNPTAB", "LAMTOR1", "MAN2A1", "ARF1", "TSG101", "LIX1L", "VTI1B", "SNX10", "SNF8", "RAB1A", "CHMP3", "VPS41", "MAP1LC3B", "DNAJC13")	0
GO_CARDIOCYTE_DIFFERENTIATION	0.934275	0.998669	0.195872	0.67185	37370	31	c("LMNA", "PDLIM5", "FOLR1", "MAPK1", "CALR")	0
GO_RESPONSE_TO_GROWTH_FACTOR	0.151027	0.421409	-0.262668	-1.16511	10871	199	c("BMPR1B", "FGF9", "FGFBP1", "FMOD", "PRKCZ", "DAB2IP", "FGF18", "CGN", "NDST1", "MEIS2", "PARD3", "SFRP1", "SHOC2", "USP15", "FLRT2", "COL3A1", "CREB1", "FURIN", "CBL", "BPTF", "CAV1", "FUT8", "KDR", "FYN", "PDGFA", "TIA1", "SMURF2", "GATA5", "MEF2C", "CLEC3B", "SIRT2", "KDM5B", "LIMS1", "CASP3", "TGFBR2", "HIPK2", "RBFOX2", "MAPK14", "SHC1", "FERMT2", "KIF16B", "DSTYK", "BMP3", "APC", "COL1A1"…	0
GO_POSITIVE_REGULATION_OF_WOUND_HEALING	0.717823	0.90537	0.286095	0.811699	30411	15	c("THBS1", "MYLK", "ANXA1", "F3")	0
GO_REGULATION_OF_LEUKOCYTE_MEDIATED_IMMUNITY	0.139198	0.400653	0.382433	1.27886	5608	28	c("BST2", "B2M", "SERPINB9", "FOXF1", "HMOX1", "CCL2", "EXOSC3", "HSPD1", "VAMP3", "SNX6")	0
GO_RETROGRADE_VESICLE_MEDIATED_TRANSPORT_GOLGI_TO_ER	0.994915	1	0.149158	0.554244	38152	44	c("RAB6B", "COPZ1", "TMED3", "RAB1A", "ARF3", "ERGIC2", "COPE", "SEC22B", "TMED10", "COPA", "COPZ2", "TAPBP", "KDELR3", "NAPA", "SURF4", "COPB1", "RAB6A", "TMED2", "ARF4", "KIFAP3", "COPB2", "RER1", "KLC1", "KDELR2", "UVRAG", "ARCN1", "TMED7", "RAB1B", "NSF", "TMED9", "KDELR1", "KIF1C", "LMAN2", "ARFGAP2", "SCFD1", "STX18", "ARFGAP1", "KIF3A", "KIF2A", "ARF5", "SCYL1", "GBF1", "ATP9A")	0
GO_NEGATIVE_REGULATION_OF_CELL_CYCLE_PHASE_TRANSITION	0.0838239	0.302821	-0.353371	-1.31869	5325	64	c("PLK2", "PRMT2", "TAOK3", "CNOT4", "DGKZ", "EZH2", "CENPF", "CNOT6L", "PLAGL1", "CTDSP1", "TFDP2", "TERF1", "MDM4", "ATF5", "FOXN3", "CNOT3", "SOX4")	0
GO_DIENCEPHALON_DEVELOPMENT	0.532872	0.78751	0.315644	0.941338	22264	18	c("NR4A2", "BAX", "UQCRQ", "RAB3GAP1")	0
GO_MITOCHONDRION_ORGANIZATION	3.96228e-05	0.00199823	0.400512	2.01406	0	265	c("GGCT", "GCLC", "CALCB", "LMCD1", "CHCHD10", "SLC25A5", "NDUFS8", "SOD2", "MTX1", "MYLK", "TIMM9", "MRPL35", "BAX", "MRPS28", "CYCS", "NDUFA9", "JUN", "MRPL38", "HSPA1A", "MRPS34", "NDUFA1", "NDUFC2", "NDUFS6", "TOMM20", "TIMM17A", "MRPL22", "DNAJC19", "MRPS16", "CHCHD1", "COX8A", "UQCRB", "MAN2A1", "MRPL27", "TIMM8B", "NDUFB3", "MRPS7", "MRPL2", "FUNDC1", "NDUFAB1", "MRPL50", "MTX2", "TIMM50",…	0
GO_REGULATION_OF_STEM_CELL_PROLIFERATION	0.0992643	0.327861	-0.434387	-1.35383	5909	27	c("FGF9", "FZD3", "KDM1A", "PDGFA", "CTNNBIP1", "SMO", "TGFBR2")	0
GO_REGULATION_OF_CHROMATIN_ORGANIZATION	0.023011	0.139035	-0.398165	-1.48187	1459	63	c("KDM1A", "HIST1H1B", "TAF7", "TLK1", "UBR5", "OGT", "RTF1", "UHRF2", "AKAP8L", "KAT2B", "RNF20", "TLK2", "NSD1", "MIER1", "ATAD2B", "WBP2", "SMAD4", "ATAD2", "SPTY2D1", "IWS1", "AUTS2", "AKAP8", "HDAC5", "TPR", "MECP2", "TRIP12", "BRD7", "MAPK8", "MTF2", "PAF1", "EP300", "MTHFR", "KDM5A")	0
GO_REGULATION_OF_MITOCHONDRIAL_MEMBRANE_POTENTIAL	0.182645	0.46268	0.379423	1.23228	7427	25	c("GCLC", "BAX", "BCL2L1", "UCP2", "PARK7", "DCN", "TSPO", "PRDX3", "STOML2", "ATPIF1", "GCLM", "UBB")	0
GO_CELL_FATE_COMMITMENT	0.267614	0.554544	-0.31313	-1.12847	16772	53	c("NR2F2", "DOCK7", "CDON", "SFRP1", "KDM6B", "LATS2", "TCF7L2", "SMO", "GATA5", "MEF2C", "RTF1", "CASP3", "APC", "TCF3", "SMAD4", "SPRY2", "GATA4", "SOX5")	0
GO_POSITIVE_REGULATION_OF_PEPTIDYL_TYROSINE_PHOSPHORYLATION	0.803784	0.953765	-0.238292	-0.782244	48558	34	c("FYN", "LRRK1", "ICAM1", "ENPP2", "RICTOR", "PAK2", "SOCS3", "EFNA1", "STK11", "UNC119", "HES1", "YES1", "ABL1")	0
GO_NEGATIVE_REGULATION_OF_HYDROLASE_ACTIVITY	0.126416	0.378945	0.265798	1.19233	4106	117	c("TIMP3", "RENBP", "TIMP1", "SLPI", "BST2", "THBS1", "ANXA8", "IPO5", "SERPINB9", "FARP1", "WFDC1", "CSTB", "GPX1")	0
GO_NEGATIVE_REGULATION_OF_CALCIUM_ION_TRANSPORT	0.203407	0.486938	0.425645	1.22939	8585	16	c("PTGS2", "PTGER3", "GSTM2", "SLC30A1", "FKBP1A", "UBQLN1")	0
GO_MULTI_ORGANISM_REPRODUCTIVE_PROCESS	0.371453	0.652792	0.211347	1.02677	10380	200	c("PTGS2", "TMEM119", "ACSL4", "CLIC4", "HPGD", "HEXB", "COL16A1", "BAX", "LMNA", "FOSB", "AXL", "PLA2G4A", "CELF4", "PTGER3", "PCSK5", "COMT", "CRTAP", "UBE2J1", "IGF1", "ACOX1", "CCL2", "FOS", "EPN1", "CTSB", "DYNLL1", "CALR", "UBE2A", "DLD", "SPIN1", "CCT7", "TMEM203", "DAZAP1", "PDE3A", "NPHP1", "STAT3", "TGFBR1")	0
GO_DETECTION_OF_STIMULUS	0.968827	1	-0.179804	-0.642981	60448	51	c("C4B", "STIM1", "FYN", "SMO", "EPHB1", "ABCA4", "ANO1", "SOX4", "RFC1", "GNAQ", "UNC119", "CALM3", "TGFB3", "MRPS35")	0
GO_ESTABLISHMENT_OF_PROTEIN_LOCALIZATION_TO_VACUOLE	0.0925114	0.316395	0.487813	1.40895	3904	16	c("SCARB2", "GNPTAB", "GOSR2", "AP3M1", "VTI1B", "SNF8", "VPS13A", "VPS41", "HSPA8")	0
GO_REGULATION_OF_LEUKOCYTE_CHEMOTAXIS	0.545119	0.792096	-0.313227	-0.940406	32215	23	c("GPSM3", "RARRES2", "SLIT2", "CXCL10", "CXCL1", "ANO6")	0
GO_NUCLEAR_TRANSCRIBED_MRNA_POLY_A_TAIL_SHORTENING	0.929061	0.996863	-0.219666	-0.637418	54376	20	c("CNOT4", "CNOT6L")	0
GO_CELLULAR_RESPONSE_TO_AMINO_ACID_STIMULUS	0.31587	0.603528	0.328205	1.09752	12727	28	c("COL4A1", "COL16A1", "IPO5", "LAMTOR1", "COL5A2", "FOLR1", "RRAGA", "XBP1")	0
GO_DNA_GEOMETRIC_CHANGE	0.981965	1	-0.174648	-0.580456	59509	36	c("CHD1L", "CHD3", "TOP2A", "RAD50", "INO80", "HMGB3", "CHD8", "DHX9", "CHD1", "CUL4A", "XPA", "TOP2B", "HMGB1", "ATRX", "DDX1")	0
GO_NUCLEOTIDE_EXCISION_REPAIR_DNA_INCISION	0.966146	1	0.198041	0.572001	40781	16	c("RPA3", "RBX1", "UBC")	0
GO_CERAMIDE_METABOLIC_PROCESS	0.306934	0.594259	0.357903	1.1123	12668	21	c("HEXB", "ST3GAL1", "PPP2CA", "ST3GAL5", "SMPD1", "ASAH1", "GM2A", "GBA", "UGCG", "ORMDL2")	0
GO_REGULATION_OF_LAMELLIPODIUM_ORGANIZATION	0.335715	0.619214	-0.38935	-1.10093	19544	18	c("SLIT2", "RREB1", "SSH1", "WASF2", "ENPP2", "DNM2", "SSH2")	0
GO_GLYCOSYL_COMPOUND_METABOLIC_PROCESS	3.30186e-05	0.00199823	0.487735	2.28396	0	154	c("CHCHD10", "LDHA", "MRI1", "NME1", "NDUFS8", "PDCL", "HSPA1B", "ATP6V1A", "PGK1", "PGAM1", "CYCS", "NDUFA9", "PNP", "HSPA1A", "NDUFA1", "NDUFC2", "NDUFS6", "COX7B", "COX8A", "UQCRB", "NDUFB3", "NDUFAB1", "NDUFA4", "UQCRQ", "ATP5G1", "ATP5C1", "NDUFS4", "COX6B1", "NADK", "ATP6V0A4", "COX5A", "ATP5G2", "ATP5A1", "ALDOA", "NDUFB9", "ERH", "NDUFA12", "NDUFB6", "COX7C", "COX6C", "NAGA", "SDHC", "NDU…	0
GO_REGULATION_OF_TUMOR_NECROSIS_FACTOR_MEDIATED_SIGNALING_PATHWAY	0.0969117	0.323241	0.474322	1.39253	4069	17	c("HSPA1B", "HSPA1A", "PYCARD", "TNFRSF1A", "UBC", "CYLD", "TRADD", "GAS6", "PTPN2", "UBB")	0
GO_PEPTIDYL_TYROSINE_MODIFICATION	0.0165598	0.112216	-0.426346	-1.54266	1040	54	c("FGF9", "FGF18", "IGF1R", "CLK3", "ABI2", "CLK4", "KDR", "FYN", "DDR1", "DDR2", "EPHB1", "PKDCC", "NRG2", "BCR", "PRKCD", "DSTYK", "TRIM24", "JAK1", "ZMYM2", "TRIM27", "SCYL1", "PEAK1")	0
GO_LEUKOCYTE_CELL_CELL_ADHESION	0.585718	0.821301	-0.250862	-0.928161	37082	61	c("PODXL2", "KIF13B", "FZD7", "ZBTB1", "DPP4", "FYN", "MYH9", "FOXP1", "ICAM1", "AZI2", "SOX4", "ROCK1", "STK11", "SRF", "CCND3", "IRF1", "PPP3CB", "ZFP36L1", "CDK6", "JMJD6", "DLG1")	0
GO_PROTEIN_LOCALIZATION_TO_ORGANELLE	0.131323	0.386079	0.223566	1.12998	3239	279	c("ARF6", "MTX1", "TIMM9", "BAX", "JUN", "IPO5", "LMNA", "MARCH5", "SCARB2", "RAB11A", "RPAIN", "GNPTAB", "NUP98", "SEC61G", "TOMM20", "GOSR2", "TIMM17A", "DNAJC19", "KPNA1", "TIMM8B", "SPCS1", "RAB3GAP1", "MTX2", "TIMM50", "AP3M1", "MAPK1", "SEC61B", "RPS27", "BICD1", "SUMO1", "TOR1AIP2", "SRP72", "CALR", "CRIPT", "VTI1B", "RPS2", "TOMM70A", "NOP58", "SNX10", "MAPRE1", "NDUFA13", "SNF8", "STAT3"…	0
GO_CELLULAR_RESPONSE_TO_RADIATION	0.716735	0.904521	0.223938	0.863025	26878	52	c("PTGS2", "CDKN1A", "BAX", "IMPACT", "EGR1", "PPID")	0
GO_POSITIVE_REGULATION_OF_DENDRITE_MORPHOGENESIS	0.107745	0.341717	-0.50925	-1.37331	6209	15	c("MARCKS", "FBXW8", "ANAPC2", "CUL7", "PAFAH1B1", "VAMP7")	0
GO_CELLULAR_RESPONSE_TO_KETONE	0.981854	1	0.168827	0.574273	39389	30	c("FECH", "PTGER3", "KLF4", "CCL2", "GNB1", "MSN", "HMBS")	0
GO_NEGATIVE_REGULATION_OF_APOPTOTIC_SIGNALING_PATHWAY	0.0566373	0.243536	0.314872	1.32864	1974	82	c("GCLC", "THBS1", "SLC25A5", "HSPA1B", "SOD2", "NR4A2", "MIF", "BAX", "LMNA", "GRINA", "LGALS3", "HSPA1A", "GPX1", "IGF1", "HMOX1", "XBP1", "PTPN1", "PLAUR")	0
GO_MULTICELLULAR_ORGANISMAL_HOMEOSTASIS	0.0242532	0.142259	0.373834	1.47766	888	59	c("NR4A3", "CTGF", "B2M", "TPP1", "DRAM2", "PRDX1", "BAX", "RAB11A", "PLA2G4A", "GPX1", "PRKAR2A", "PRDX5")	0
GO_NEGATIVE_REGULATION_OF_CELL_CYCLE_G1_S_PHASE_TRANSITION	0.24246	0.525016	-0.331266	-1.15476	14983	45	c("PLK2", "PRMT2", "CNOT4", "DGKZ", "EZH2", "CNOT6L", "PLAGL1", "CTDSP1", "TFDP2", "MDM4", "CNOT3", "SOX4")	0
GO_REGULATION_OF_MITOCHONDRIAL_OUTER_MEMBRANE_PERMEABILIZATION_INVOLVED_IN_APOPTOTIC_SIGNALING_PATHWAY	0.168945	0.446955	0.40007	1.25818	6945	22	c("SLC25A5", "BAX", "HSPA1A", "DYNLL1", "YWHAB")	0
GO_REGULATION_OF_SIGNAL_TRANSDUCTION_BY_P53_CLASS_MEDIATOR	0.18359	0.462912	-0.324653	-1.19777	11612	60	c("TPX2", "KDM1A", "ING2", "TAF3", "EHMT1", "HEXIM1", "PPP1R13B", "MDM4", "CHD3", "HIPK2", "MAPK14", "PTTG1IP", "RAD50", "TRIM24", "AKT1", "JMY", "STK11")	0
GO_POSITIVE_REGULATION_OF_CYTOKINE_PRODUCTION	0.00872016	0.0724173	0.351302	1.51661	296	93	c("PTGS2", "NR4A3", "RUNX1", "THBS1", "ATP6AP2", "B2M", "HSPA1B", "SULF2", "MIF", "POLR2L", "HSPA1A", "PYCARD", "ZC3HAV1", "IL33", "HMOX1", "POLR3K", "CCL2", "XBP1", "NOD1", "HSPD1", "ANXA1")	0
GO_GAMETE_GENERATION	0.486865	0.757902	0.217096	0.985611	15493	126	c("PTGS2", "TMEM119", "HPGD", "HEXB", "BAX", "LMNA", "AXL", "PLA2G4A", "CELF4", "CRTAP", "UBE2J1", "ACOX1", "CTSB", "DYNLL1", "CALR", "DLD", "SPIN1", "TMEM203", "DAZAP1", "PDE3A", "NPHP1", "TGFBR1", "RAN")	0
GO_REGULATION_OF_CELLULAR_AMIDE_METABOLIC_PROCESS	0.587558	0.821301	0.198374	0.955694	16735	188	c("SMPD3", "THBS1", "PGAM1", "RPS27L", "IMPACT", "CELF4", "EIF4ENIF1", "MPV17L2", "YRDC", "TNFRSF1A", "TRNAU1AP", "SMAD2", "IGF1", "DAPK3", "ZFP36", "MAPK1", "EIF5A", "EIF2A", "ELAVL1", "EIF4A1", "EIF3D", "CALR", "EIF3B", "SERP1", "EIF3I", "GAPDH", "USP16", "STAT3", "RAN", "EIF4A3", "KHDRBS1", "CYR61", "MTPN", "SARNP", "RBM3", "EIF2S1", "C1QBP", "PAIP1", "CDK4", "HNRNPD", "HSPB1", "EIF1B", "MAGOH…	0
GO_CELLULAR_COMPONENT_MORPHOGENESIS	0.000374512	0.00833862	-0.338561	-1.55037	27	265	c("PRELP", "BMPR1B", "PLXNB1", "UCHL1", "OGN", "IFT46", "FZD3", "PCNT", "DZIP1L", "FMOD", "PRKCZ", "DAB2IP", "SSX2IP", "COL4A3BP", "SEMA6A", "FNBP1L", "PARD3", "SEMA3F", "ANTXR1", "DOCK7", "SFRP1", "PCM1", "FZD4", "WWTR1", "FZD7", "LINGO1", "SLIT2", "FLRT2", "CREB1", "BOC", "LATS2", "BASP1", "FYN", "SSH1", "ADD1", "EVL", "SMO", "MYH9", "SRGAP2", "POLDIP2", "MEF2C", "EPHB1", "MAP1B", "SIDT2", "FIS…	0
GO_CELL_AGING	0.131989	0.386576	-0.406148	-1.29619	7903	30	c("PRELP", "SMC5", "CAV1", "ICAM1", "LIMS1", "PRKCD", "MAPK14", "PDCD4", "SMC6", "MORC3", "SRF")	0
GO_GLUTATHIONE_METABOLIC_PROCESS	0.00129575	0.0196342	0.596663	1.89708	52	23	c("GGCT", "GCLC", "GSTM1", "CLIC4", "GSR", "GSTM5", "GSTA4", "GPX1")	0
GO_POSITIVE_REGULATION_OF_PROTEIN_MODIFICATION_PROCESS	0.277786	0.568069	-0.226147	-1.07032	21778	375	c("MOB2", "FGF9", "TPX2", "PRKCZ", "PKN1", "DAB2IP", "MARCKS", "PPP1R9A", "C1QTNF1", "FGF18", "PHF23", "TAOK3", "PIK3CA", "DOCK7", "CDON", "KDM1A", "HIST1H1B", "ANAPC4", "SFRP2", "RARRES2", "EZH2", "FZD4", "FZD7", "DLC1", "NPNT", "CDC20", "CCNL2", "GAB1", "UBE3A", "MAP3K4", "SNX9", "CAV1", "KDR", "FYN", "PDGFA", "DDR2", "MEF2C", "PDE5A", "OGT", "PPP2R5A", "DUSP5", "RTF1", "ANAPC2", "LRRK1", "AKT2…	0
GO_DEPHOSPHORYLATION	0.907865	0.989591	-0.192278	-0.753497	59308	84	c("RPRD1B", "INPP5F", "RPRD1A", "CTDSP1", "SSH1", "DUSP5", "PTPN14", "PTPN13", "PPP2R2A", "CTDSPL2", "PPTC7", "PTPRF", "PPP5C", "PPM1L", "PTPRG", "DUSP23", "MTMR3", "UBLCP1", "PTPN12", "PPP1R15B", "SSH2", "PPP3CB", "PPM1G", "DLG1", "PTPRA", "ACP5", "PPP1R15A")	0
GO_MATERNAL_PROCESS_INVOLVED_IN_FEMALE_PREGNANCY	0.170545	0.448888	0.410404	1.25982	7072	20	c("PTGS2", "PLA2G4A", "CCL2", "CTSB", "UBE2A", "DAZAP1", "HIF1A")	0
GO_POSITIVE_REGULATION_OF_CELL_CELL_ADHESION	0.621355	0.847903	-0.247024	-0.909085	39360	59	c("PRKCZ", "PIK3CA", "IGFBP2", "CITED2", "PODXL", "ZBTB1", "DPP4", "CAV1", "FYN", "TGFBR2", "RICTOR", "PAK2", "VNN1", "EFNB1", "DHPS", "AKT1", "GCNT2", "GRB2", "MAP3K8", "PIK3R1", "AP3D1", "HES1", "SART1")	0
GO_POSITIVE_REGULATION_OF_CATION_TRANSMEMBRANE_TRANSPORT	0.856394	0.985576	-0.234557	-0.731028	50987	27	c("STIM1", "CXCL10", "GLRX", "ANO6", "AKAP9", "FXYD1", "DNM2", "SRI", "CALM3")	0
GO_MORPHOGENESIS_OF_A_BRANCHING_STRUCTURE	0.1994	0.481294	-0.334562	-1.19153	12421	50	c("HOXA5", "SFRP1", "SFRP2", "NPNT", "SLIT2", "GPC3", "DDR1", "CTNNBIP1", "KDM5B", "TGFBR2", "CSF1", "SOCS3", "GRB2", "SMAD4", "SPRY2", "SRF", "LAMA5", "DLG1", "GNA13", "MMP14")	0
GO_INTRACELLULAR_RECEPTOR_SIGNALING_PATHWAY	0.685661	0.888736	0.217813	0.888968	24606	69	c("NR4A3", "NR4A1", "NR4A2", "PMEPA1", "NCOA4", "PTGER3", "NOTCH2", "NOD1", "UBE2N", "CALR", "GRIP1", "STAT3", "RAN", "PDK3", "RNF4", "NR1H2", "UBC")	0
GO_HISTONE_MRNA_METABOLIC_PROCESS	0.954623	1	0.201099	0.599733	39886	18	c("LSM10", "CPSF2", "SNRPB", "SNRPD3", "SNRPF", "LSM1")	0
GO_REGULATION_OF_ESTABLISHMENT_OF_PROTEIN_LOCALIZATION_TO_PLASMA_MEMBRANE	0.763256	0.928078	-0.268461	-0.789119	44822	21	c("PRKCI", "PPP2R5A", "PKDCC", "AKT1", "PIK3R1", "DLG1", "TMEM59", "TMBIM1", "RHOQ")	0
GO_MULTICELLULAR_ORGANISMAL_SIGNALING	0.768089	0.931095	-0.279785	-0.779633	44552	17	c("CACNB3", "CAV1", "AKAP9", "GJC1", "PAFAH1B1", "MEF2A", "JUP", "CAMK2D")	0
GO_NEGATIVE_REGULATION_OF_DEVELOPMENTAL_PROCESS	0.311764	0.599279	-0.23313	-1.0622	23183	252	c("TSC22D3", "LDB1", "LIMS2", "FZD3", "COL4A3", "HOXA5", "PLK2", "DAB2IP", "MBP", "CLASP1", "SEMA6A", "TBX18", "INPP5F", "MEIS2", "SEMA3F", "SFRP1", "SEMA3D", "ID4", "SFRP2", "PCM1", "EZH2", "WWTR1", "REST", "FZD7", "LINGO1", "SLIT2", "RNF10", "COL3A1", "HMG20A", "CTDSP1", "ASXL1", "CXCL10", "HOPX", "WWC2", "CAV1", "ARHGEF1", "PRDM6")	0
GO_REGULATION_OF_HOMOTYPIC_CELL_CELL_ADHESION	0.535432	0.78751	-0.246665	-0.958649	34831	80	c("PRKCZ", "PAG1", "C1QTNF1", "PIK3CA", "IGFBP2", "ZBTB1", "DPP4", "CAV1", "FYN", "PDE5A", "CASP3", "TGFBR2", "RICTOR", "ITCH", "PRKCD", "RDX", "PRKCA", "PAK2", "VNN1", "EFNB1", "DHPS", "AKT1", "GRB2", "ZEB1", "MAP3K8", "IRF1", "PIK3R1", "AP3D1", "DLG1", "HES1", "SART1", "CLPTM1")	0
GO_ORGANIC_HYDROXY_COMPOUND_BIOSYNTHETIC_PROCESS	0.736085	0.915657	0.235305	0.835698	29000	36	c("NR4A2", "GCH1", "PLA2G4A", "EBP", "SCP2", "IMPA1", "CYB5R3", "PARK7", "DDT", "NUS1", "IMPA2", "GBA", "HSD17B4", "SLC44A1", "CNBP", "GGPS1", "CHKA", "ACAA2")	0
GO_RHYTHMIC_PROCESS	0.154722	0.424124	-0.295065	-1.19624	10303	104	c("AHR", "BMPR1B", "HLF", "TEF", "ID4", "EZH2", "FZD4", "SLIT2", "CREB1", "PER3", "UBE3A", "OGT", "KDM5B", "KAT2B", "ICAM1", "FBXL3", "ATF5", "NR1D2", "TOP2A", "PLEKHA1", "HNRNPR", "SMAD4", "CSNK1E", "MYBBP1A", "CLOCK", "SERPINF1", "CLU", "RAI1", "NCOA1", "CREBBP", "TGFB3", "DHX9", "PAM", "NRIP1", "MMP14")	0
GO_STEROID_HORMONE_MEDIATED_SIGNALING_PATHWAY	0.405825	0.683792	0.278355	1.02473	15702	42	c("NR4A3", "NR4A1", "NR4A2", "PMEPA1", "NCOA4")	0
GO_REGULATION_OF_RESPONSE_TO_BIOTIC_STIMULUS	0.0845688	0.304545	0.320815	1.29509	3068	65	c("TRIB1", "CD55", "LMCD1", "B2M", "MIF", "MYLK", "ATP6V1H", "ZC3HAV1", "COX8A", "ARF1", "HTRA1", "NOD1", "HSPD1", "MDH1", "TMEM203", "SNRPB2", "SNRPD1", "EIF2S1", "C1QBP", "PEX13", "BMP6", "SNRPB")	0
GO_PEPTIDYL_PROLINE_MODIFICATION	0.980767	1	0.172421	0.576578	39519	28	c("CRTAP", "PPID", "PPIL4", "PIN4", "FKBP1A", "PPIE", "FKBP11", "PPIC", "PIN1", "FKBP2", "PPIA")	0
GO_PHOSPHOLIPID_TRANSPORT	0.505691	0.772372	-0.358053	-0.965572	29145	15	c("ATP8B2", "ABCA4", "ATP11B", "ABCA1", "ATP9A", "PITPNB", "APOE", "PRELID1", "ATP11A")	0
GO_RESPONSE_TO_ARSENIC_CONTAINING_SUBSTANCE	0.0340433	0.176983	0.54738	1.581	1436	16	c("GCLC", "CDKN1A", "FECH", "ATF3", "HMOX1", "RNF4", "HMBS", "UROD", "ATF4")	0
GO_REGULATION_OF_DNA_BIOSYNTHETIC_PROCESS	0.492121	0.759949	-0.293816	-0.97652	29823	36	c("SMG6", "HMBOX1", "MAP3K4", "NEK7", "DNAJC2", "PDGFA", "TERF1", "PARM1")	0
GO_FIBROBLAST_GROWTH_FACTOR_RECEPTOR_SIGNALING_PATHWAY	0.257039	0.538252	-0.32775	-1.1425	15884	45	c("FGF9", "FGFBP1", "FGF18", "NDST1", "SHOC2", "FLRT2", "CBL", "TIA1")	0
GO_REGULATION_OF_CELL_CYCLE_ARREST	0.410754	0.687848	-0.293798	-1.02856	25414	46	c("PLK2", "DAB2IP", "CNOT4", "CNOT6L", "PLAGL1", "TFDP2", "UHRF2", "AKT2", "MDM4", "CNOT3", "SOX4", "MED25", "MYBBP1A", "TFDP1", "CDKN1B", "CNOT10")	0
GO_REGULATION_OF_MRNA_SPLICING_VIA_SPLICEOSOME	0.972496	1	-0.180006	-0.621224	59754	43	c("ACIN1", "RBM5", "TIA1", "SRSF4", "RBFOX2", "SFSWAP", "HNRNPL", "U2AF2", "YTHDC1", "JMJD6")	0
GO_REGULATION_OF_ANATOMICAL_STRUCTURE_MORPHOGENESIS	0.0037037	0.0402064	-0.291966	-1.38597	291	388	c("PARVB", "PLXNB1", "PALM", "LIMS2", "OGN", "FZD3", "COL4A3", "HOXA5", "FMOD", "PKN1", "DAB2IP", "KIF13B", "MBP", "CLASP1", "FZD2", "MARCKS", "PPP1R9A", "PHLDB1", "SEMA6A", "FGF18", "TBX18", "GNA12", "CDC42EP5", "FBXW8", "SEMA3F", "SFRP1", "SEMA3D", "PHIP", "SFRP2", "EZH2", "FZD4", "ARAP1", "WWTR1", "FZD7", "DLC1", "LINGO1", "AQP1", "CITED2", "SLIT2", "TBC1D17", "WIPF1", "PDZD8", "CSNK1G1", "MAC…	0
GO_FEMALE_GAMETE_GENERATION	0.0442651	0.20861	0.521985	1.53246	1858	17	c("PTGS2", "HPGD", "HEXB", "PLA2G4A", "DYNLL1", "PDE3A", "RPS6")	0
GO_EXTRACELLULAR_MATRIX_DISASSEMBLY	0.780685	0.941963	-0.262449	-0.779469	45972	22	c("ELN", "CAPN2", "FURIN", "ADAMTS5", "BSG", "NID1")	0
GO_PROTEIN_HOMOOLIGOMERIZATION	0.419178	0.69714	0.240866	1.01413	14630	81	c("KCNB2", "PRNP", "SOD2", "MIF", "GCH1", "BAX", "TOR2A", "TMEM120A", "ACOT13", "TAF10", "CLPP")	0
GO_REGULATION_OF_OXIDATIVE_STRESS_INDUCED_CELL_DEATH	0.130015	0.384407	0.412224	1.31066	5317	23	c("NR4A3", "SOD2", "GPX1", "HIF1A", "PARK7", "UBQLN1", "HSPB1", "MCL1", "ATF4", "NONO", "SIRT1", "NFE2L2")	0
GO_TRANSCRIPTION_FROM_RNA_POLYMERASE_I_PROMOTER	0.219849	0.503369	0.411692	1.20866	9232	17	c("POLR2L", "ZNRD1", "TAF1D", "POLR2K", "POLR1C", "POLR2H")	0
GO_REGULATION_OF_PEPTIDYL_THREONINE_PHOSPHORYLATION	0.623235	0.848346	-0.321281	-0.881306	36017	16	c("PARD3", "OGT", "SIRT2", "SPRY2", "CALM3", "PPP1R15A", "INPP5K", "CALM1")	0
GO_BODY_FLUID_SECRETION	0.205797	0.488495	0.395848	1.21513	8534	20	c("CCND1", "CDO1", "NME1", "NPR1")	0
GO_POSITIVE_REGULATION_OF_CHROMOSOME_ORGANIZATION	0.36299	0.642772	-0.283976	-1.05688	23030	63	c("KDM1A", "HIST1H1B", "SMC5", "HMBOX1", "MAP3K4", "NEK7", "OGT", "RTF1", "AKAP8L", "KAT2B", "RNF20", "RAD50", "MIER1", "WBP2", "TNKS", "SMAD4", "AUTS2", "AKAP8", "TPR", "BRD7", "CUL3", "MTF2", "PAF1", "EP300")	0
GO_RESPONSE_TO_VITAMIN	0.0623874	0.257821	0.395443	1.40443	2457	36	c("TIMP3", "PTGS2", "CCND1", "PLA2G4A", "FOLR1", "CCL2")	0
GO_REGULATION_OF_ATPASE_ACTIVITY	0.404925	0.682802	0.299552	1.02748	16196	31	c("VMA21", "TMEM64", "PFN1", "DNAJB1", "ATP1B3", "SUMO1", "TOR1AIP2")	0
GO_NEGATIVE_REGULATION_OF_STRESS_ACTIVATED_PROTEIN_KINASE_SIGNALING_CASCADE	0.0159044	0.108798	-0.560712	-1.64816	933	21	c("TAOK3", "SFRP1", "SFRP2", "AIDA", "PINK1", "ITCH", "IGBP1", "PDCD4", "AKT1", "ZMYND11", "DLG1", "GPS2", "PAFAH1B1", "HIPK3")	0
GO_REGULATION_OF_CYSTEINE_TYPE_ENDOPEPTIDASE_ACTIVITY	0.228904	0.513914	0.265413	1.12404	7936	84	c("CTGF", "THBS1", "BAX", "CYCS", "RPS27L", "SERPINB9", "HSPE1", "GPX1", "PYCARD", "PRDX5", "KLF4", "IFI27", "PERP", "NOD1", "PLAUR", "HSPD1", "MAP3K5")	0
GO_REGULATION_OF_CELLULAR_RESPONSE_TO_STRESS	0.990292	1	-0.160088	-0.741766	75181	299	c("FBLN5", "UCHL1", "PKN1", "DAB2IP", "INPP5F", "PHF23", "CHORDC1", "TAOK3", "SFRP1", "KDM1A", "SFRP2", "PGAP2", "IGF1R", "FZD4", "FZD7", "ING2", "GAB1", "MAP3K4", "UBR5", "DNAJC2", "CAV1", "FUT8", "KDR", "CEBPG", "OS9", "AIDA", "OGT", "EPHB1", "PINK1", "PTPRF", "CASP3", "GADD45G", "ACTL6A", "HIPK2", "MDFIC", "ITCH", "PRKCD", "ATP6V0D1", "CDKN2D", "PTTG1IP", "ERLEC1", "VNN1", "IGBP1", "RIF1", "PD…	0
GO_POSITIVE_REGULATION_OF_EPITHELIAL_CELL_MIGRATION	0.153405	0.423708	0.350644	1.24533	6043	36	c("PTGS2", "THBS1", "ANXA3", "JUN", "RAB11A", "BCAR1", "PFN1")	0
GO_HOMOTYPIC_CELL_CELL_ADHESION	0.992665	1	0.160741	0.486498	41273	19	c("VCL", "ACTG1", "ACTN1", "HSPB1", "GAS6", "STXBP3", "MYL12A", "CLIC1")	0
GO_POSITIVE_REGULATION_OF_IMMUNE_EFFECTOR_PROCESS	0.00606229	0.0567722	0.490498	1.7184	239	34	c("NR4A3", "B2M", "MIF", "FOXF1", "ZC3HAV1", "IL33", "HMOX1", "CCL2", "XBP1", "EXOSC3", "HSPD1", "ANXA1", "VAMP3", "SNX6", "RPS19", "WNT5A", "LAMP1")	0
GO_UROGENITAL_SYSTEM_DEVELOPMENT	0.0773015	0.290168	-0.323934	-1.29662	5106	96	c("COL4A3", "CDKN1C", "COL4A4", "HMGCS2", "TBX18", "SFRP1", "ID4", "WWTR1", "CENPF", "NPNT", "SLIT2", "PODXL", "TET2", "UBE3A", "GPC3", "THRA", "MTSS1", "BASP1", "CTNNBIP1", "SMO", "MEF2C")	0
GO_NEGATIVE_REGULATION_OF_CELL_ACTIVATION	0.578145	0.816964	-0.27643	-0.924378	35130	37	c("PAG1", "PKN1", "C1QTNF1", "SFRP1", "PDGFA", "PDE5A", "CASP3", "BCR", "ITCH", "PRKCD")	0
GO_CELLULAR_RESPONSE_TO_ALCOHOL	0.865516	0.986921	-0.220667	-0.741776	52644	38	c("DNMT3A", "SFRP1", "AQP1", "SMO", "ATP2B1", "HMGCS1", "ABCA1", "SERPINF1", "NRIP1", "ABCG2", "ADAMTS1", "EP300", "ROCK2", "JUP", "KLF2", "PIM1")	0
GO_CELL_JUNCTION_ASSEMBLY	0.0500181	0.224567	-0.375504	-1.39372	3171	62	c("TNS1", "LIMS2", "PARD3", "DLC1", "PRKCI", "EPB41L3", "CD9", "LIMS1", "STRN", "TJP1", "GJC1", "FERMT2", "PRKCA", "APC", "MPP5", "PLEC", "SRF", "TLN1", "LAMA5", "DLG1")	0
GO_MACROMOLECULE_CATABOLIC_PROCESS	1	1	-0.129658	-0.625186	81014	471	c("PRELP", "UCHL1", "BACE2", "OGN", "FMOD", "DAB2IP", "SMG6", "MYLIP", "CNOT4", "FBXL7", "ANAPC4", "UPF2", "SKIV2L2", "WWTR1", "USP15", "CNOT6L", "FBXL5", "CAPN2", "CDC20", "PYGB", "SPOP", "UBE3A", "CBL", "UBR5", "GPC3", "STBD1", "CTSF", "UPF3B", "FBXO11", "USE1", "UBE4A", "SMURF2", "OS9", "ANAPC2", "UHRF2", "GUSB", "SIRT2", "UBE2H", "PPP2R2A", "FBXL3", "RNF20", "PINK1", "CASP3", "RNF146", "USP4"…	0
GO_INTERACTION_WITH_SYMBIONT	0.897062	0.987837	-0.226628	-0.686862	53071	24	c("REST", "AQP1", "STOM", "CHD1", "VAPB", "TBC1D20", "APOE", "EP300", "INPP5K")	0
GO_REGULATION_OF_POLYSACCHARIDE_METABOLIC_PROCESS	0.833445	0.970081	-0.26082	-0.726786	48343	17	c("AKT2", "AKT1", "NFKB1", "AP2A1", "EPM2AIP1", "INPP5K", "HMGB1")	0
GO_SMOOTHENED_SIGNALING_PATHWAY	0.00966837	0.0772274	-0.558451	-1.69255	571	24	c("IFT46", "NDST1", "CDON", "BOC", "SMO", "TGFBR2", "HIPK2", "DZIP1", "IFT27", "HES1", "ARL13B")	0
GO_EYE_DEVELOPMENT	0.608542	0.834047	-0.230533	-0.926155	40265	98	c("BMPR1B", "FGF9", "CDKN1C", "MFAP2", "MEIS2", "CDON", "FZD4", "MAX", "PRKCI", "EPHB1", "KDM5B", "MEIS1", "ATP2B1", "LAMB2", "TGFBR2", "ACTL6A", "HIPK2", "ALDH1A2", "TWSG1", "ZEB1", "NKD1", "SRF", "SERPINF1", "UNC45B", "NINJ1", "CRYAB", "JMJD6", "DLG1", "BMPR2")	0
GO_DEVELOPMENTAL_PROCESS_INVOLVED_IN_REPRODUCTION	0.762846	0.928078	-0.201172	-0.873377	53814	168	c("AHR", "BMPR1B", "FGF9", "CDKN1C", "NR2F2", "FBXW8", "SFRP1", "ID4", "SFRP2", "FZD4", "HS6ST1", "CITED2", "SLIT2", "ING2", "GAB1", "UBE3A", "MAP3K4", "BASP1", "BPTF", "ARID4A", "KDM5B", "ICAM1", "MSH2", "MAPK14", "DZIP1", "HMGCS1", "BSG", "CSF1", "SOCS3", "AKT1", "PLEKHA1", "BIRC2", "GRB2", "STK11", "CUL7", "ARID5B", "SMAD4", "MAST2", "NCOA1", "EGLN1", "GATA4", "ZFP36L1", "PTK2", "DLG1", "BMPR2…	0
GO_PROTEIN_DEPHOSPHORYLATION	0.512646	0.777567	-0.258231	-0.969083	32674	66	c("RPRD1B", "RPRD1A", "CTDSP1", "SSH1", "DUSP5", "PTPN14", "PTPN13", "PPP2R2A", "CTDSPL2", "PPTC7", "PTPRF", "PPP5C", "PPM1L", "PTPRG", "DUSP23", "MTMR3", "UBLCP1", "PTPN12", "PPP1R15B", "SSH2", "PPP3CB", "PPM1G", "DLG1", "PTPRA")	0
GO_REGULATION_OF_CELLULAR_PROTEIN_CATABOLIC_PROCESS	0.334208	0.617462	0.22174	1.04579	9931	162	c("TRIB1", "GCLC", "DUSP1", "PSMB10", "ARIH2", "UBE2C", "PSMC1", "PSME1", "GPX1", "PSMB3", "ANAPC1", "PSMB5", "IL33", "PSMB2", "SMAD7", "XBP1", "CDC26", "SDCBP", "PSME2", "SUMO1", "PSMC4", "RAD23A", "SUMO2", "PSMD6", "PSMA6", "BUB3", "PSMB7", "PSMC2", "RNF19B", "PSMB1", "PSMB4", "TAF1", "RAB1A", "PSMA5", "PSMD8", "UBC", "PSMC6", "MSN", "UBE2K", "HSP90AB1", "PARK7", "PSMA7", "PKD1", "UBQLN1", "ANX…	0
GO_REGULATION_OF_PROTEIN_AUTOPHOSPHORYLATION	0.750041	0.923626	0.278166	0.789203	31776	15	c("JUN", "IMPACT", "MOB1B")	0
GO_REGULATION_OF_NEURON_DEATH	0.0779905	0.290402	0.295299	1.27256	2663	92	c("NR4A3", "GCLC", "SOD2", "NR4A2", "BAX", "JUN", "AXL", "PSMC1", "LGMN", "GPX1", "IGF1", "HMOX1", "SRPK2", "CCL2", "MAP3K5", "HDAC4", "OXR1", "HDAC7", "STAT3", "HIF1A", "CEBPB", "CDC42", "BRAF", "EIF2S1", "BCL2L1", "HSP90AB1", "PARK7", "PICALM", "PRDX2", "RASA1", "PPT1", "MCL1", "ATF4", "DDIT3", "NRBP2", "NONO", "GCLM", "BHLHB9", "UBB", "RRAS2")	0
GO_RESPONSE_TO_GAMMA_RADIATION	0.763474	0.928078	0.27091	0.782471	32226	16	c("BAX", "GPX1", "EGR1", "CCL2")	0
GO_REGULATION_OF_CYCLIN_DEPENDENT_PROTEIN_KINASE_ACTIVITY	0.590217	0.823254	0.249186	0.921913	22756	43	c("CCNG1", "CCND1", "CDKN1A", "UBE2C", "BCCIP", "CNPPD1")	0
GO_POSITIVE_REGULATION_OF_PROTEIN_IMPORT	0.511307	0.776413	0.256342	0.966353	19489	47	c("PTGS2", "SULF2", "IPO5", "KPNA1", "IGF1", "XBP1", "TGFBR1", "IL18R1", "SLC9A1", "HSP90AA1", "HSP90AB1", "BMP6")	0
GO_MULTI_ORGANISM_METABOLIC_PROCESS	0.223019	0.507031	0.255557	1.11899	7492	101	c("NUP98", "PCBP1", "RPS27", "EIF3D", "RPS2", "EIF3B", "SEH1L", "MAP2K3", "RPS6", "RPS19", "RPL36A", "RPLP2", "RAE1", "RPL24", "RPSA", "RPL41", "RPL35", "RPL23", "RPS3", "RPLP0", "RPL39", "RPL38", "RPL15", "SMARCB1", "RPL7A", "RPS24", "PCBP2", "RPS25", "RPS8", "POM121", "RPL30", "RPL6", "RPS18", "NUP62", "RPL17", "RPL13", "RPL22", "MAP2K2", "EIF3F", "RPL37", "RPL14", "RPL5", "RPL4", "RPLP1", "RPL…	0
GO_MONOVALENT_INORGANIC_CATION_HOMEOSTASIS	0.106812	0.340239	0.397754	1.33009	4303	28	c("CLIC4", "ATP6V1A", "ATP6V1H", "ATP6V0A4", "ATP1B3", "ATP6AP1", "ATP1A1", "ATP5B", "SLC9A1", "ATP6V1G1", "ATP6V1F", "ATP6V0A1", "SLC4A4", "PPT1")	0
GO_REGULATION_OF_BMP_SIGNALING_PATHWAY	0.233434	0.516586	-0.362814	-1.17503	14034	32	c("SFRP1", "SFRP2", "GPC3", "CAV1", "CRB2", "CTDSPL2", "NEO1", "HIPK2", "TWSG1", "SMAD4", "GATA4", "XIAP", "BMPR2", "HES1")	0
GO_HEART_PROCESS	0.273808	0.562569	-0.378331	-1.14664	16198	24	c("TNNI1", "TNNT2", "PIK3CA", "CAV1")	0
GO_MUSCLE_SYSTEM_PROCESS	0.384331	0.666299	-0.269372	-1.03943	24886	77	c("MYL7", "TNNI1", "TNNT2", "COL4A3BP", "INPP5F", "GAMT", "PIK3CA", "PABPN1", "STBD1", "MEF2C", "PDE5A", "GJC1", "ROCK1", "CFLAR", "FXYD1", "SLMAP", "GATA4", "TMOD3", "TLN1", "PIK3C2A", "CALM3", "CRYAB", "TPM3", "TAZ", "DLG1")	0
GO_MESENCHYME_DEVELOPMENT	0.0703062	0.276411	-0.369291	-1.35419	4442	58	c("FGF9", "HOXA5", "SEMA6A", "SEMA3F", "SFRP1", "SEMA3D", "SFRP2", "WWTR1", "CITED2", "BASP1", "SMO", "MEF2C", "LIMS1", "ALDH1A2", "EFNB1", "EFNA1", "CUL7", "SMAD4", "RTN4", "GATA4", "ZFP36L1", "LAMA5", "HES1")	0
GO_TRANSCRIPTION_FROM_RNA_POLYMERASE_III_PROMOTER	0.601881	0.829729	0.308728	0.891701	25405	16	c("POLR2L", "POLR3K", "POLR2K", "POLR1C", "POLR2H", "GTF3C2")	0
GO_POSITIVE_REGULATION_OF_PROTEOLYSIS	0.0411523	0.19866	0.263577	1.26622	1179	184	c("TRIB1", "GCLC", "CTGF", "PSMB10", "BAX", "CYCS", "RPS27L", "ARIH2", "UBE2C", "PSMC1", "PSME1", "HSPE1", "PYCARD", "PSMB3", "ANAPC1", "PSMB5", "IL33", "IFI27", "PSMB2", "SMAD7", "PERP", "XBP1", "NOD1", "CDC26", "PSME2", "SUMO1", "HSPD1", "AURKAIP1", "PSMC4", "MAP3K5", "SUMO2", "PSMD6", "PSMA6", "BUB3", "PSMB7", "PSMC2", "RNF19B", "PSMB1", "PSMB4", "F3", "NDUFA13", "STAT3", "TAF1", "RAB1A", "PSM…	0
GO_REGULATION_OF_CILIUM_ASSEMBLY	0.322761	0.609753	-0.405948	-1.11356	18652	16	c("TBC1D17", "TBC1D24", "MAP4", "TBC1D10A", "TBC1D15", "USP6NL", "TBC1D20", "EVI5", "RABGAP1", "TBC1D2B")	0
GO_ANTERIOR_POSTERIOR_AXIS_SPECIFICATION	0.0871228	0.309218	-0.513578	-1.4088	5034	16	c("LDB1", "KDM6A", "GPC3", "BASP1")	0
GO_REGULATION_OF_PROTEIN_KINASE_B_SIGNALING	0.897876	0.987981	-0.20958	-0.719546	55046	42	c("C1QTNF1", "INPP5F", "TCF7L2", "PDGFA", "PINK1", "RICTOR", "LMBRD1", "PLEKHA1", "GCNT2", "STK11", "SPRY2", "IGFBP5", "PTK2", "DLG1")	0
GO_REGULATION_OF_DNA_TEMPLATED_TRANSCRIPTION_IN_RESPONSE_TO_STRESS	0.209776	0.494717	0.330332	1.18017	8230	37	c("JUN", "IMPACT", "ATF3", "EGR1", "HMOX1", "RBX1", "XBP1", "ATF6", "UBE2D3", "UBC", "HIF1A", "CEBPB")	0
GO_ENDODERM_FORMATION	0.00286202	0.0350839	0.618154	1.87091	118	19	c("COL12A1", "COL4A2", "DUSP1", "COL11A1", "CDC73", "SMAD2", "HSBP1")	0
GO_ESTABLISHMENT_OF_ENDOTHELIAL_BARRIER	0.713472	0.903014	-0.297827	-0.816971	41232	16	c("ICAM1", "RAPGEF6", "TJP1", "RDX")	0
GO_REGULATION_OF_MAP_KINASE_ACTIVITY	0.341805	0.624183	-0.25975	-1.06122	22890	109	c("UCHL1", "PKN1", "DAB2IP", "FGF18", "TAOK3", "SFRP1", "SFRP2", "IGF1R", "EZH2", "FZD4", "GAB1", "MAP3K4", "CAV1", "PDGFA", "AIDA", "PDE5A", "DUSP5", "GADD45G", "MAP3K1", "MDFIC", "CDK12", "PRKCD", "MAPK14", "SHC1")	0
GO_LYTIC_VACUOLE_ORGANIZATION	0.0529163	0.231389	0.503689	1.50214	2210	18	c("TPP1", "ARSB", "HEXB", "GNPTAB", "LAMTOR1", "ARF1")	0
GO_REGULATION_OF_CHEMOTAXIS	0.0662067	0.266537	-0.404744	-1.3896	4058	42	c("SEMA6A", "FGF18", "GPSM3", "SEMA3F", "SEMA3D", "RARRES2", "SLIT2", "CXCL10", "KDR", "CXCL1", "AKT2", "ANO6")	0
GO_NEGATIVE_REGULATION_OF_RESPONSE_TO_STIMULUS	0.201215	0.483857	0.200626	1.0691	3809	473	c("TIMP3", "NR4A3", "TRIB1", "BST2", "CD55", "GCLC", "CCND1", "THBS1", "IL18BP", "PHLDA3", "SLC25A5", "DUSP1", "PRNP", "PSMB10", "RGS4", "HSPA1B", "SULF2", "SOD2", "NR4A2", "MIF", "PMEPA1", "STAT1", "BAX", "LMNA", "SERPINB9", "GRINA", "LGALS3", "HSPA1A", "PSMC1", "PSME1", "FOXF1", "CELF4", "PTGER3", "LGMN", "WFDC1", "ATF3", "GPX1", "PYCARD", "CUEDC2", "PHPT1", "TMEM64", "TNFRSF1A", "OTUB1", "PSMB…	0
GO_MEIOTIC_CELL_CYCLE_PROCESS	0.024637	0.144123	-0.498528	-1.56719	1470	28	c("MKI67", "ING2", "TERF1", "SMC3", "MYH9", "MSH2", "TOP2A", "UBR2", "RAD50", "TUBGCP2")	0
GO_NEGATIVE_REGULATION_OF_ACTIN_FILAMENT_POLYMERIZATION	0.675293	0.880747	0.280417	0.848711	28077	19	c("CAPZA1", "TWF1", "PFN1", "MYADM")	0
GO_DEVELOPMENTAL_CELL_GROWTH	0.092778	0.31681	-0.411794	-1.3518	5604	34	c("PLXNB1", "OGN", "FMOD", "PRKCZ", "PRMT2", "SEMA3F", "SLIT2", "MAP1B", "LAMB2", "TGFBR2", "COBL", "STK11", "PPP3CB", "GATA4", "ALCAM", "CYFIP1", "IQGAP1", "ABL1", "NRP2")	0
GO_SPINDLE_ASSEMBLY	0.100892	0.329746	-0.466083	-1.37001	5924	21	c("TPX2", "CLASP1", "BIRC5", "NEK7", "INO80", "TUBGCP2", "BIRC2", "TNKS", "XIAP", "KIF2A")	0
GO_SPHINGOLIPID_BIOSYNTHETIC_PROCESS	0.667737	0.87615	-0.294609	-0.854887	39081	20	c("COL4A3BP", "ST3GAL6", "CSNK1G2", "PPM1L", "SGMS1")	0
GO_REGULATION_OF_PHOSPHOPROTEIN_PHOSPHATASE_ACTIVITY	0.440576	0.71528	-0.324693	-1.01195	26230	27	c("PPP2R5A", "PPP2R2A", "VRK3", "ROCK1", "IGBP1", "PPP2R5E", "CALM3", "PPP1R15A", "ROCK2", "CALM1")	0
GO_REGULATION_OF_MULTI_ORGANISM_PROCESS	0.00347849	0.0389002	0.316486	1.49046	103	160	c("TIMP1", "SLPI", "TRIB1", "BST2", "CD55", "LMCD1", "IFITM3", "B2M", "MIF", "MYLK", "STAT1", "IFITM1", "JUN", "ATP6V1H", "POLR2L", "ZC3HAV1", "PPID", "COX8A", "PFN1", "STAU1", "ARF1", "IGF1", "IFITM2", "SRPK2", "TSG101", "HTRA1", "NOD1", "RAD23A", "MDH1", "TMEM203", "PDE3A", "SNF8", "POLR2K", "SNRPB2", "GTF2F1", "POLR2B", "B4GALT1", "CAV2", "SNRPD1", "CDK9", "EIF2S1", "CHMP3", "SQSTM1", "C1QBP",…	0
GO_POSITIVE_REGULATION_OF_CELL_CYCLE_ARREST	0.0650045	0.263643	-0.419612	-1.40317	3949	37	c("PLK2", "DAB2IP", "CNOT4", "CNOT6L", "PLAGL1", "TFDP2", "UHRF2", "MDM4", "CNOT3", "SOX4", "MED25", "MYBBP1A", "TFDP1", "CDKN1B", "CNOT10")	0
GO_CONNECTIVE_TISSUE_DEVELOPMENT	0.220711	0.504284	0.283904	1.14323	8047	64	c("TIMP1", "RUNX1", "CTGF", "OXCT1", "SULF2", "COL11A1", "MGP", "TGFBI")	0
GO_CYTOPLASMIC_PATTERN_RECOGNITION_RECEPTOR_SIGNALING_PATHWAY	0.918026	0.99411	0.227423	0.645238	38893	15	c("NOD1", "UBE2N", "UBC", "RELA", "CYLD", "UBB")	0
GO_NUCLEAR_ENVELOPE_ORGANIZATION	0.939649	0.999175	0.190246	0.679689	36868	37	c("LMNA", "NUP98", "PPP2CA", "EMD", "SUMO1", "TOR1AIP2", "SEH1L", "TOR1A", "RAE1", "ZMPSTE24", "BANF1", "CTDNEP1", "UBXN2A", "POM121", "TARDBP", "NUP62", "PPP2R1A", "CDK1", "TMEM43")	0
GO_REGULATION_OF_GLIAL_CELL_DIFFERENTIATION	0.886515	0.986921	-0.241045	-0.681581	51611	18	c("ID4", "SIRT2", "ATF5")	0
GO_BIOMINERAL_TISSUE_DEVELOPMENT	0.211091	0.494717	0.407953	1.21663	8819	18	c("PTGS2", "TMEM119", "IGF1")	0
GO_CELLULAR_RESPONSE_TO_ENDOGENOUS_STIMULUS	0.338088	0.62149	-0.220385	-1.04509	26591	384	c("AHR", "CALCOCO1", "BMPR1B", "FGF9", "FGFBP1", "FMOD", "PRKCZ", "DAB2IP", "HMGCS2", "FGF18", "CGN", "ITPR3", "DNMT3A", "NR2F2", "NDST1", "PARD3", "PIK3CA", "SFRP1", "SHOC2", "PHIP", "SOCS2", "TAF7", "IGF1R", "REST", "IGFBP2", "AQP1", "USP15", "SLIT2", "CAPN2", "FLRT2", "COL3A1", "CREB1", "FURIN", "GAB1", "UBE3A", "CBL", "USF1", "UBR5", "LATS2", "THRA", "BPTF", "CAV1", "FUT8", "GNB4", "MAX", "FY…	0
GO_POSITIVE_REGULATION_OF_HISTONE_METHYLATION	0.425845	0.700749	-0.381169	-1.02791	24543	15	c("HIST1H1B", "OGT", "RTF1", "RNF20", "SMAD4", "AUTS2", "MTF2", "PAF1")	0
GO_RNA_POLYADENYLATION	0.931276	0.996863	-0.229876	-0.619914	53674	15	c("WDR33", "PCF11")	0
GO_ASPARTATE_FAMILY_AMINO_ACID_METABOLIC_PROCESS	0.0481701	0.221423	0.517388	1.51897	2022	17	c("MRI1", "CRYM", "NIT2", "PHGDH", "DLD", "GOT2", "ALDH7A1", "ASNSD1")	0
GO_POSITIVE_REGULATION_OF_MUSCLE_TISSUE_DEVELOPMENT	0.24711	0.527004	-0.432776	-1.18715	14280	16	c("FGF9", "CDON", "MEF2C", "MAPK14")	0
GO_MRNA_METABOLIC_PROCESS	1	1	-0.123233	-0.581724	78097	364	c("RNASEL", "SMG6", "WDR33", "CNOT4", "UPF2", "SKIV2L2", "PNN", "CNOT6L", "DDX46", "SPEN", "ACIN1", "RBM5", "PABPN1", "FAM103A1", "RSRC1", "HTATSF1", "CEBPG", "PCF11", "UPF3B", "FIP1L1", "SRSF11", "SREK1", "AKAP8L", "PPP2R2A", "HNRNPA0", "SRSF4", "FRG1", "SREK1IP1", "WBP4", "CCAR1", "DDX41", "USP4", "DDX47", "DCPS", "CNOT3", "PSIP1", "RBFOX2", "CDK12", "SFSWAP", "LUC7L", "SON", "PRPF4B", "RBM27",…	0
GO_PROTEIN_TRANSMEMBRANE_TRANSPORT	0.060685	0.255134	0.438674	1.43978	2467	26	c("TIMM9", "SEC61G", "TOMM20", "TIMM17A", "TIMM50", "TOMM70A", "NDUFA13", "HSP90AA1", "PEX13", "TIMM17B", "TOMM40", "HSPA8", "TOMM22", "MCL1", "SRP9", "LONP2")	0
GO_INTRINSIC_APOPTOTIC_SIGNALING_PATHWAY_BY_P53_CLASS_MEDIATOR	0.11976	0.368051	0.412233	1.32595	4890	24	c("PHLDA3", "CDKN1A", "BAX", "RPS27L", "PYCARD", "PERP", "NUPR1", "SHISA5")	0
GO_RESPONSE_TO_RETINOIC_ACID	0.211409	0.494717	-0.366994	-1.19634	12733	33	c("FZD4", "FZD7", "IGFBP2", "AQP1", "ASXL1", "PDGFA", "OGT", "CDKN2D", "ALDH1A2", "COL1A1", "ABCA1", "SERPINF1", "NCOA1")	0
GO_ODONTOGENESIS_OF_DENTIN_CONTAINING_TOOTH	0.636115	0.854682	-0.309241	-0.874413	37033	18	c("STIM1", "SMO", "ANKRD11", "ATF2", "BSG")	0
GO_REGULATION_OF_TRANSLATIONAL_INITIATION	0.998697	1	0.134148	0.514886	37558	51	c("IMPACT", "EIF4A1", "EIF3D", "EIF3B", "EIF3I", "KHDRBS1", "EIF2S1", "HSPB1", "EIF1B")	0
GO_POSITIVE_REGULATION_OF_SYNAPTIC_TRANSMISSION	0.384879	0.666299	-0.341048	-1.05277	22835	26	c("PRKCZ", "PLK2", "GLUL", "ITPR3")	0
GO_CELL_RECOGNITION	0.653206	0.866968	-0.29195	-0.867085	38465	22	c("MFGE8", "EPHB1", "COLEC12", "UBAP2L", "RTN4", "JMJD6", "LAMA5", "DLG1")	0
GO_PROTEIN_K63_LINKED_UBIQUITINATION	0.255249	0.536564	0.38504	1.16536	10612	19	c("ARIH2", "UBE2F", "UBE2E2", "UBE2N", "RNF4", "UBE2G1")	0
GO_NEGATIVE_REGULATION_OF_PHOSPHORYLATION	0.0858831	0.306599	-0.286757	-1.24203	6045	165	c("UCHL1", "PRKCZ", "PKN1", "DAB2IP", "CDKN1C", "CBFA2T3", "PIK3IP1", "INPP5F", "CHORDC1", "NR2F2", "PARD3", "TAOK3", "SFRP1", "SFRP2", "SOCS2", "TAF7", "IGF1R", "WWTR1", "SLIT2", "FLRT2", "CTDSP1", "LATS2", "CAV1", "AIDA", "HEXIM1", "OGT", "PPP2R5A", "DUSP5", "CISH", "LRRK1", "SIRT2", "NDRG2", "ASH1L", "KAT2B", "PINK1", "VRK3", "CASP3", "WNK1", "PPP5C", "ITCH", "PRKCD", "CDKN2D", "PAK2", "GNAQ",…	0
GO_REGULATION_OF_GENERATION_OF_PRECURSOR_METABOLITES_AND_ENERGY	0.811573	0.955788	-0.238834	-0.773504	48794	32	c("CBFA2T3", "PIK3CA", "SLC25A23", "OGT", "AKT2", "PINK1")	0
GO_LIPID_CATABOLIC_PROCESS	0.597631	0.82743	0.230298	0.927366	21791	64	c("SMPD3", "HEXB", "PLA2G4A", "SCP2", "PLD3", "HADHB", "MGLL", "ETFA", "ACOX1", "SMPD1", "PLA2G12A", "NAGA", "PRDX6")	0
GO_POSITIVE_REGULATION_OF_LIPID_METABOLIC_PROCESS	0.040975	0.19848	0.433823	1.48803	1638	31	c("PTGS2", "NR4A3", "SMPD3", "PLA2G4A", "SCP2", "TNFRSF1A", "XBP1", "ANXA1")	0
GO_RESPIRATORY_SYSTEM_DEVELOPMENT	0.112953	0.355134	-0.322734	-1.25684	7352	81	c("FGF9", "HOXA5", "HMGCS2", "FGF18", "TNS3", "HS6ST1", "CREB1", "ASXL1", "GPC3", "THRA", "HOPX", "BASP1", "PDGFA", "TBX4", "MAN1A2", "PKDCC", "TGFBR2", "ALDH1A2", "SPRY2", "SRF", "IGFBP5", "TGFB3", "JMJD6", "LAMA5", "BMPR2", "ADAMTS2", "HES1", "MMP14")	0
GO_ION_HOMEOSTASIS	0.00116484	0.0181549	0.352074	1.60364	36	128	c("STEAP4", "CD55", "CALCB", "FTH1", "CLIC4", "B2M", "PRNP", "ATP6V1A", "HEXB", "BAX", "GRINA", "ATP6V1H", "PTGER3", "ISCU", "TMEM64", "NUBP1", "SLC31A1", "ARF1", "HMOX1", "ATP6V0A4", "CCL2", "SFXN3", "XBP1", "ATP1B3", "ATP6AP1", "CALR", "CKB", "TMEM203", "GNB1", "ATP2A2", "ATP1A1", "ATP5B")	0
GO_NUCLEOSIDE_MONOPHOSPHATE_METABOLIC_PROCESS	3.14822e-05	0.00199823	0.543694	2.47644	0	128	c("CHCHD10", "LDHA", "NDUFS8", "HSPA1B", "ATP6V1A", "PGK1", "PGAM1", "CYCS", "NDUFA9", "HSPA1A", "NDUFA1", "NDUFC2", "NDUFS6", "COX7B", "DTYMK", "COX8A", "UQCRB", "NDUFB3", "NDUFAB1", "NDUFA4", "UQCRQ", "ATP5G1", "ATP5C1", "NDUFS4", "COX6B1", "NADK", "ATP6V0A4", "COX5A", "ATP5G2", "ATP5A1", "ALDOA", "NDUFB9", "NDUFA12", "NDUFB6", "COX7C", "COX6C", "SDHC", "NDUFA8", "DLD", "NDUFC1", "NDUFB2", "GAP…	0
GO_REGULATION_OF_GLUCOSE_TRANSPORT	0.476016	0.748319	-0.29698	-0.987038	28847	36	c("RNASEL", "PRKCZ", "MARCKS", "RARRES2", "GPC3", "PRKCI", "AKT2", "LMBRD1", "MAPK14", "AKT1", "NUP153", "PIK3R1", "ADIPOR2", "TPR", "RHOQ", "RPS6KB1", "INPP5K")	0
GO_NEGATIVE_REGULATION_OF_TRANSFORMING_GROWTH_FACTOR_BETA_RECEPTOR_SIGNALING_PATHWAY	0.498542	0.765859	0.278642	0.969907	19825	33	c("PMEPA1", "SMAD2", "HTRA1", "SMAD7", "LTBP1", "TGFBR1", "TGFBR3", "UBC", "SNX6", "CAV2", "PPM1A")	0
GO_ADHERENS_JUNCTION_ORGANIZATION	0.78548	0.943268	0.243853	0.784354	32078	24	c("SMAD7", "VCL", "CTNND1", "NUMB", "ACTN1", "CDC42", "PDPK1", "ANG")	0
GO_POSITIVE_REGULATION_OF_OSTEOBLAST_DIFFERENTIATION	0.350311	0.633813	-0.343137	-1.0787	20915	28	c("BMPR1B", "ID4", "SFRP2", "NPNT", "CTNNBIP1", "DDR2", "MEF2C")	0
GO_POSITIVE_REGULATION_OF_ERK1_AND_ERK2_CASCADE	0.634707	0.854682	0.252828	0.892264	25115	35	c("CTGF", "MIF", "JUN", "PYCARD", "CCL2", "NOD1", "ATP6AP1")	0
GO_MEMBRANE_ORGANIZATION	1	1	-0.131337	-0.626673	79476	412	c("PALM", "DLG3", "PRKCZ", "MBP", "GCC2", "FNBP1L", "PARD3", "ATP8B2", "FCHO2", "STX16", "MFGE8", "MACF1", "SNX9", "TRAPPC6A", "GULP1", "MTSS1", "CACNB3", "CAV1", "MYH9", "GOLGA4", "PRKCI", "ATF2", "VAMP5", "ABCA4", "TSPAN15", "PPP1R13B", "SYNE2", "AKT2", "SNAPIN", "FIS1", "EPB41L3", "AKAP8L", "CD9", "PPP2R2A", "BBIP1", "ANO6", "RAPGEF6", "TOR1B", "SPTBN1", "PLSCR2", "ROCK1", "PRKCD", "ATP11B", "…	0
GO_PURINE_NUCLEOSIDE_MONOPHOSPHATE_BIOSYNTHETIC_PROCESS	0.000272987	0.00684663	0.606519	2.02821	10	28	c("CHCHD10", "ATP5G1", "ATP5C1", "ATP6V0A4", "ATP5G2", "ATP5A1", "ALDOA", "ATP5B", "ATP5D", "ATP5L", "ATP5E", "ATIC", "ATP5J2", "ATP5H", "ATP5J", "ATP5G3", "ATP6V0A1", "STOML2", "AK2", "ATP5F1")	0
GO_POSITIVE_REGULATION_OF_PEPTIDE_SECRETION	0.805586	0.953765	-0.269283	-0.750367	46727	17	c("GLUL", "TCF7L2", "ANO1", "SOX4", "PSMD9", "PPP3CB", "SRI", "GLUD1")	0
GO_ORGANONITROGEN_COMPOUND_BIOSYNTHETIC_PROCESS	4.92781e-05	0.00211957	0.295936	1.56129	0	422	c("DDX3Y", "GGCT", "GCLC", "CHCHD10", "GSTM1", "SAT1", "MRI1", "SLC25A5", "CDO1", "NME1", "PDCL", "HEXA", "NR4A2", "MRPL35", "GSTM5", "NPR1", "GCH1", "MRPS28", "GSTA4", "RPS27L", "FECH", "MRPL38", "ST3GAL1", "FARS2", "PNP", "PLA2G4A", "QARS", "MRPS34", "UGDH", "PCSK5", "TRNAU1AP", "PHGDH", "DTYMK", "MRPL22", "MRPS16", "CHCHD1", "MRPL27", "MRPS7", "MRPL2", "MRPL50", "SRM", "PPA1", "ATP5G1", "ATP5C…	0
GO_REGULATION_OF_CHROMOSOME_ORGANIZATION	0.184826	0.463551	-0.282747	-1.1645	12447	115	c("SMG6", "KDM1A", "HIST1H1B", "ANAPC4", "TAF7", "SMC5", "HMBOX1", "TLK1", "CENPF", "SENP6", "MAP3K4", "UBR5", "NEK7", "TERF1", "OGT", "RTF1", "UHRF2", "AKAP8L", "KAT2B", "RNF20", "TLK2", "NSD1", "RAD50", "APC", "MIER1", "ATAD2B", "WBP2", "TNKS", "SMAD4", "ATAD2", "SPTY2D1", "IWS1", "AUTS2", "AKAP8", "HDAC5", "TPR", "MECP2", "TRIP12", "MCRS1", "BRD7", "CUL3", "MAPK8", "MTF2", "PAF1", "EP300", "MT…	0
GO_REGULATION_OF_CELL_MATRIX_ADHESION	0.0846218	0.304545	-0.398685	-1.35467	5171	40	c("LDB1", "PRKCZ", "CLASP1", "SFRP1", "DLC1", "MACF1", "KDR", "DDR1", "LIMS1", "ROCK1", "CSF1", "SLK", "NINJ1", "EMP2", "CDK6", "PIK3R1", "PTK2", "MMP14")	0
GO_VISUAL_BEHAVIOR	0.180077	0.459028	-0.460896	-1.26428	10406	16	c("MEIS2", "TANC1", "CREB1", "LRRN4")	0
GO_LIPOSACCHARIDE_METABOLIC_PROCESS	0.00744772	0.0655279	0.494517	1.70924	296	32	c("SMPD3", "HEXA", "ARSB", "HEXB", "BAX", "GLB1", "ST3GAL1", "ARSA", "ST3GAL5", "SMPD1", "PLAUR", "ASAH1", "PIGK", "NAGA")	0
GO_REGULATION_OF_CELL_ADHESION	0.0836262	0.302608	-0.277622	-1.23144	6019	199	c("SPOCK2", "PLXNB1", "FBLN2", "LDB1", "PRKCZ", "PAG1", "CLASP1", "C1QTNF1", "PIK3CA", "SFRP1", "SFRP2", "FZD4", "FZD7", "DLC1", "NPNT", "IGFBP2", "CITED2", "PODXL", "ZBTB1", "MACF1", "DPP4", "CYTH3", "RREB1", "CAV1", "KDR", "FYN", "DDR1", "PDE5A", "EGFL6", "ICAM1", "LMO7", "LIMS1", "CASP3", "TGFBR2", "RICTOR", "PLXNB2", "IFT74", "ITCH", "ROCK1", "PRKCD", "RDX", "PRKCA", "PAK2", "PTPRG", "VNN1", …	0
GO_POSITIVE_REGULATION_OF_TRANSCRIPTION_FROM_RNA_POLYMERASE_II_PROMOTER	0.144406	0.408681	-0.242839	-1.14295	11229	352	c("AHR", "CALCOCO1", "BMPR1B", "RPRD1B", "RNASEL", "LDB1", "HOXA5", "DAB2IP", "TEF", "MEIS2", "CDON", "HCFC1", "ID4", "CCPG1", "PHIP", "KDM1A", "SFRP2", "MYSM1", "TAF7", "KDM6B", "NCOA7", "WWTR1", "REST", "NPNT", "CITED2", "RNF10", "CREB1", "PLAGL1", "CCNL2", "TET2", "ASXL1", "UBE3A", "CXCL10", "USF1", "TFDP2", "THRA", "TCF7L2", "CEBPG", "SMO", "GATA5", "MLLT10", "ARID4A", "MEF2C", "CEBPZ", "OGT"…	0
GO_REGULATION_OF_ACTIN_FILAMENT_DEPOLYMERIZATION	0.909201	0.989958	-0.224949	-0.668093	53540	22	c("ADD1", "LIMA1", "SPTBN1", "RDX", "TMOD3", "SWAP70", "PLEKHH2")	0
GO_ENDOCRINE_SYSTEM_DEVELOPMENT	0.0375394	0.188735	-0.447138	-1.4861	2274	36	c("HOXA5", "CDKN1C", "KDM1A", "CITED2", "CREB1", "THRA", "SMO", "MDK", "SIDT2", "SOX4", "ALDH1A2", "AKT1", "ARID5B", "SRF", "CLU", "CDK6", "HES1", "RAF1")	0
GO_REGULATION_OF_MYELOID_LEUKOCYTE_DIFFERENTIATION	0.174733	0.451735	0.354792	1.2263	6967	32	c("TRIB1", "RUNX1", "NME1", "JUN", "TMEM64", "FOS", "ATP6AP1")	0
GO_RESPONSE_TO_DSRNA	0.545461	0.792096	0.294832	0.937415	22310	23	c("DDX21", "ZC3HAV1", "SMAD2", "MAPK1")	0
GO_POSITIVE_REGULATION_OF_ACTIN_FILAMENT_POLYMERIZATION	0.763142	0.928078	-0.252265	-0.805084	45699	30	c("CDC42EP5", "EVL", "ICAM1", "RICTOR", "BAIAP2L1", "JMY", "TRIM27", "GRB2", "DLG1", "CDC42EP3")	0
GO_REGULATION_OF_STEROID_METABOLIC_PROCESS	0.296977	0.58647	0.3716	1.12468	12347	19	c("SCP2", "LAMTOR1", "ATP1A1", "ERLIN2", "SF1", "ACADL", "BMP6", "POR", "TSPO")	0
GO_REGULATION_OF_PHAGOCYTOSIS	0.686306	0.888736	-0.286746	-0.842864	40303	21	c("C4B", "MFGE8", "C2", "ANO6", "BCR")	0
GO_DNA_INTEGRITY_CHECKPOINT	0.16009	0.434223	-0.335171	-1.22521	10101	57	c("PLK2", "TAOK3", "CNOT4", "DGKZ", "CNOT6L", "PLAGL1", "TFDP2", "ATF2", "MDM4", "MSH2", "FOXN3", "CNOT3", "TOP2A", "SOX4", "MAPK14")	0
GO_MEMBRANE_PROTEIN_PROTEOLYSIS	0.395483	0.675759	-0.377345	-1.05149	22939	17	c("BACE2", "MBTPS1", "MYH9", "SPPL3", "NFKB1", "APH1A", "SPPL2A")	0
GO_TUBE_MORPHOGENESIS	0.14334	0.407781	-0.301	-1.21138	9496	99	c("FZD3", "HOXA5", "DAB2IP", "KDM6A", "FZD2", "SFRP1", "SFRP2", "DLC1", "NPNT", "SLIT2", "PODXL", "GPC3", "MTSS1", "DDR1", "CTNNBIP1", "SMO", "MEF2C", "KDM5B", "TGFBR2", "PLXNB2", "SOX4", "MIB1", "CSF1", "COBL", "STX2", "ZEB1", "SMAD4", "SPRY2", "SRF", "GATA4", "LAMA5", "DLG1", "GNA13", "HES1", "ARL13B", "MMP14", "CCM2")	0
GO_REGULATION_OF_EMBRYONIC_DEVELOPMENT	0.0034366	0.0388734	-0.539166	-1.75759	206	33	c("FZD3", "CLASP1", "FZD2", "PHLDB1", "TBX18", "SFRP1", "KDM1A", "SFRP2", "FZD7")	0
GO_SENSORY_ORGAN_DEVELOPMENT	0.526819	0.784833	-0.229614	-0.968781	36192	136	c("BMPR1B", "FGF9", "ECE1", "FZD3", "FZD2", "CDKN1C", "MFAP2", "MEIS2", "CDON", "FZD4", "MAX", "DDR1", "PDGFA", "PRKCI", "EPHB1", "KDM5B", "MEIS1", "ATP2B1", "LAMB2", "BCR", "TGFBR2", "ACTL6A", "HIPK2", "ALDH1A2", "FREM2", "INSIG2", "TWSG1", "ZEB1", "NKD1", "SPRY2", "SRF", "SERPINF1", "UNC45B", "NINJ1", "CDKN1B", "TGFB3", "CRYAB", "JMJD6", "DLG1", "BMPR2", "HES1")	0
GO_POSITIVE_REGULATION_OF_MAP_KINASE_ACTIVITY	0.198307	0.480784	-0.323306	-1.18557	12531	58	c("PKN1", "DAB2IP", "FGF18", "TAOK3", "EZH2", "FZD4", "GAB1", "MAP3K4", "PDGFA", "PDE5A", "DUSP5", "MDFIC", "MAPK14", "SHC1", "EFNA1", "ERP29")	0
GO_BONE_MORPHOGENESIS	0.123136	0.373081	-0.436925	-1.32423	7284	24	c("BMPR1B", "FGF18", "SFRP2", "COL27A1", "MEF2C", "TGFBR2", "INSIG2", "COL1A1", "TGFB3", "BMPR2", "ACP5", "MMP14", "GLG1", "MEF2D")	0
GO_CELL_PROJECTION_ORGANIZATION	0.000787423	0.0144678	-0.330331	-1.51451	58	268	c("PRELP", "PARVB", "BMPR1B", "PLXNB1", "UCHL1", "OGN", "IFT46", "FZD3", "PCNT", "DZIP1L", "FMOD", "PRKCZ", "DAB2IP", "SSX2IP", "PPP1R9A", "SEMA6A", "FNBP1L", "PARD3", "SEMA3F", "DOCK7", "TANC1", "PCM1", "GDPD5", "WWTR1", "LINGO1", "SLIT2", "FLRT2", "CREB1", "BOC", "HERC1", "MTSS1", "FYN", "PDGFA", "EVL", "MYH9", "SRGAP2", "EPHB1", "MAP1B", "SNAPIN", "WASF2", "EPB41L3", "BBIP1", "ANO6", "CEP164",…	0
GO_NEGATIVE_REGULATION_OF_PROTEIN_METABOLIC_PROCESS	0.201844	0.484515	0.202692	1.07225	4027	434	c("TIMP3", "RENBP", "TIMP1", "SLPI", "TRIB1", "BST2", "CD55", "GCLC", "THBS1", "PKIA", "ANXA8", "DUSP1", "PRNP", "PSMB10", "RGS4", "PDCL", "CDKN1A", "HSPA1B", "MIF", "PMEPA1", "BAX", "JUN", "SERPINB9", "IMPACT", "UBE2C", "HSPA1A", "PSMC1", "FARP1", "PSME1", "CELF4", "WFDC1", "CSTB", "EIF4ENIF1", "ATF3", "GPX1", "PYCARD", "OTUB1", "PSMB3", "ANAPC1", "CRTAP", "PSMB5", "LXN", "PRKAR2A", "PRDX5", "IG…	0
GO_RETROGRADE_TRANSPORT_ENDOSOME_TO_GOLGI	0.749955	0.923626	-0.24548	-0.82088	45570	37	c("GCC2", "RHOBTB3", "ERC1", "TBC1D17", "STX16", "RAB7B", "YKT6", "TBC1D10A", "TRIM27", "GBF1")	0
GO_CYTOPLASMIC_SEQUESTERING_OF_PROTEIN	0.587531	0.821301	-0.297965	-0.912004	34859	25	c("THRA", "OS9", "PINK1", "DZIP1", "AKT1", "KEAP1", "SRI", "FLNA", "ANKRD13C", "GPAA1", "GET4", "NFKBIA", "PKD2", "KDELR1")	0
GO_REGULATION_OF_INFLAMMATORY_RESPONSE	0.0819054	0.299359	0.307975	1.2855	2886	77	c("PTGS2", "CD55", "CASP4", "OSMR", "PLA2G4A", "FOXF1", "PTGER3", "WFDC1", "GPX1", "CUEDC2", "MGLL", "TNFRSF1A", "IL33", "KLF4", "CCL2", "ANXA1", "CASP12", "PSMA6")	0
GO_RESPONSE_TO_INTERFERON_GAMMA	0.00309294	0.0368463	0.516158	1.79666	122	33	c("BST2", "IFITM3", "B2M", "STAT1", "GCH1", "IFITM1", "GBP2", "IFITM2", "DAPK3", "CCL2", "NCAM1", "CXCL16", "GAPDH")	0
GO_PROTEIN_LOCALIZATION_TO_MITOCHONDRION	0.0183507	0.119898	0.447128	1.588	722	36	c("MTX1", "TIMM9", "BAX", "MARCH5", "TOMM20", "TIMM17A", "DNAJC19", "TIMM8B", "MTX2", "TIMM50", "TOMM70A", "NDUFA13", "HSP90AA1", "TIMM17B", "TOMM40", "TSPO")	0
GO_NEGATIVE_REGULATION_OF_ENDOTHELIAL_CELL_PROLIFERATION	0.673667	0.879876	0.288272	0.846319	28291	17	c("THBS1", "STAT1", "ATP5A1", "TGFBR1", "CAV2")	0
GO_POSITIVE_REGULATION_OF_BLOOD_CIRCULATION	0.0767695	0.289311	0.472559	1.43025	3191	19	c("PTGS2", "CTGF", "PTGER3", "HMOX1", "ATP2A2", "ATP1A1", "HSP90AA1")	0
GO_MICROTUBULE_BASED_MOVEMENT	0.0281993	0.15499	-0.375513	-1.4427	1822	75	c("UCHL1", "IFT46", "PRKCZ", "KIF13B", "SSX2IP", "PCM1", "DYNC1LI2", "KIF1B", "KIF21A", "MAP1B", "SNAPIN", "BICD2", "KIFC3", "IFT74", "MAP4", "KIF16B", "AP2A1", "FYCO1", "DYNC1I2", "IFT27", "DYNC1H1", "KIF13A", "AP3D1", "KIF2A", "AP2B1", "DNAL4", "KTN1", "KIF3A")	0
GO_SENSORY_ORGAN_MORPHOGENESIS	0.756152	0.926402	-0.227294	-0.833488	47784	58	c("FGF9", "FZD3", "FZD2", "MFAP2", "CDON", "PRKCI", "EPHB1", "MEIS1", "BCR", "HIPK2")	0
GO_PROTEIN_DNA_COMPLEX_SUBUNIT_ORGANIZATION	0.896959	0.987837	-0.196051	-0.758321	58165	78	c("CHD1L", "RSF1", "CABIN1", "HIST1H1B", "TAF7", "CENPF", "VPS72", "POGZ", "HP1BP3", "HJURP", "MNAT1", "SPTY2D1", "SMARCC1", "BRD2", "KAT6B", "NAP1L4", "CENPA", "H2AFX", "ARID1A", "PAF1", "EP300", "CUL4A", "ARID2", "SMARCE1")	0
GO_CHROMATIN_SILENCING	0.964166	1	0.185825	0.615543	39013	27	c("MBD1", "DPY30", "H2AFZ", "H2AFJ", "HAT1")	0
GO_LOCOMOTORY_BEHAVIOR	0.637645	0.855157	0.248484	0.893403	24980	38	c("GPR88", "NR4A2", "USP2", "HEXB", "CSTB")	0
GO_REGULATION_OF_PROTEIN_LOCALIZATION_TO_NUCLEUS	0.782438	0.941963	0.197848	0.860209	26472	97	c("PTGS2", "PKIA", "CDKN1A", "SULF2", "PRDX1", "IPO5", "LMNA", "KPNA1", "IGF1", "XBP1", "EMD", "CCT7", "TGFBR1", "IL18R1", "SLC9A1", "HSP90AA1", "PPM1A", "HSP90AB1", "PARK7", "BMP6", "PKD1", "CREB3", "FAF1", "G3BP2", "CYLD")	0
GO_NUCLEUS_ORGANIZATION	0.907168	0.989591	0.189501	0.755171	33283	61	c("TMEM33", "LMNA", "NUP98", "SRPK2", "PPP2CA", "EMD", "SUMO1", "TOR1AIP2", "SEH1L", "RPS19", "CHMP3", "TOR1A", "ATXN7", "RAE1", "PSME4", "ZMPSTE24", "BANF1", "HMGB2", "AGFG1", "SYNE1")	0
GO_REGULATION_OF_SEQUENCE_SPECIFIC_DNA_BINDING_TRANSCRIPTION_FACTOR_ACTIVITY	0.498231	0.765859	-0.233933	-0.981536	34083	131	c("PRKCZ", "DAB2IP", "FZD2", "PRMT2", "ERC1", "KDM1A", "EZH2", "FZD4", "TRAF5", "TAF3", "THRA", "TCF7L2", "CEBPG", "CTNNBIP1", "DDR2", "SMO", "PRKCI", "ATF2", "CREBZF", "ICAM1", "PINK1", "HIPK2", "ITCH", "SGK3", "MAPK14", "RAB7B", "CFLAR", "AKT1", "JMY", "NFKB1", "KEAP1", "TRIM27", "TCF3", "ARID5B", "SRF", "CLOCK", "CLU", "EGLN1", "TRIM8", "HDAC5", "COMMD7", "MED13", "CRTC3", "TAB2", "RBCK1", "TR…	0
GO_STEM_CELL_DIFFERENTIATION	0.145127	0.409661	-0.345403	-1.24477	9095	53	c("SEMA6A", "SEMA3F", "SFRP1", "SEMA3D", "WWTR1", "REST", "SMO", "MEF2C", "LIMS1", "ALDH1A2", "EFNB1", "EFNA1", "CUL7", "SMAD4", "RTN4", "SRF", "CDK6", "LAMA5", "HES1")	0
GO_ENDOPLASMIC_RETICULUM_ORGANIZATION	0.95208	1	-0.203975	-0.612396	56266	23	c("COL4A3BP", "TOR1B", "ATL3", "RTN3", "RTN4", "VAPB", "STX18")	0
GO_SCHWANN_CELL_DIFFERENTIATION	0.424834	0.699662	-0.374834	-1.02821	24551	16	c("PARD3", "AKT2", "SIRT2", "LAMB2", "MPP5", "AKT1")	0
GO_PROTEIN_COMPLEX_LOCALIZATION	0.233192	0.516586	-0.387023	-1.18459	13835	25	c("IFT46", "SSX2IP", "PCM1", "BIRC5", "MZT1")	0
GO_NEGATIVE_REGULATION_OF_GTPASE_ACTIVITY	0.421421	0.697646	-0.382515	-1.03154	24288	15	c("DAB2IP", "SLIT2", "RDX", "PDE6D", "SPRY2", "IQGAP1", "GPS2", "F11R")	0
GO_RESPONSE_TO_MINERALOCORTICOID	0.00785989	0.0680567	0.628244	1.78243	332	15	c("CCND1", "CTGF", "CDKN1A", "BAX", "FOSB", "FOS", "RAN")	0
GO_POSITIVE_REGULATION_OF_INTRINSIC_APOPTOTIC_SIGNALING_PATHWAY	0.98982	1	0.163107	0.529734	40254	25	c("BAX", "BCL2L1", "PARK7", "MCL1", "DDIT3", "RPS3", "PTPN2", "UBB", "SIRT1", "SKIL", "SLC9A3R1")	0
GO_NEGATIVE_REGULATION_OF_MULTI_ORGANISM_PROCESS	0.000288578	0.00715541	0.517388	1.95044	10	47	c("TIMP1", "SLPI", "TRIB1", "BST2", "IFITM3", "STAT1", "IFITM1", "JUN", "ZC3HAV1", "IGF1", "IFITM2", "SRPK2", "HTRA1")	0
GO_NEURON_DIFFERENTIATION	0.00818756	0.0695146	-0.307585	-1.39904	607	247	c("PRELP", "BMPR1B", "PLXNB1", "UCHL1", "LDB1", "OGN", "FZD3", "FMOD", "PRKCZ", "DAB2IP", "FZD2", "CDKN1C", "PPP1R9A", "SEMA6A", "DNMT3A", "PARD3", "SEMA3F", "DOCK7", "SFRP1", "ID4", "GDPD5", "FZD4", "FZD7", "HS6ST1", "LINGO1", "SLIT2", "FLRT2", "CREB1", "BOC", "HERC1", "FYN", "EVL", "SMO", "SRGAP2", "MEF2C", "PRKCI", "EPHB1", "MAP1B", "SNAPIN", "EPB41L3", "ATF5", "KLF7", "PTPRF", "CASP3", "LAMB2…	0
GO_PROTEASOMAL_PROTEIN_CATABOLIC_PROCESS	0.77303	0.935525	0.189333	0.886607	23411	154	c("PSMB10", "UBE2J2", "UBE2C", "PSMC1", "PSME1", "PSMB3", "ANAPC1", "PSMB5", "UBE2J1", "RBX1", "SEC61B", "PSMB2", "CDC26", "PSME2", "PSMC4", "UBE2A", "RAD23A", "PSMD6", "TNFAIP1", "PSMA6", "BUB3", "PSMB7", "PSMC2", "PSMB1", "PSMB4", "PSMA5", "ERLIN2", "RNF4", "PSMD8", "UBE2D3", "UBC", "PSMC6", "PPP2CB", "TOR1A", "UBE2K", "PSMA7", "PCNP", "FAF1", "UBQLN1", "PSME4", "USP19", "UBE2E1", "RNF7", "DNAJ…	0
GO_FERTILIZATION	0.741919	0.92034	0.247623	0.820251	30020	27	c("CLIC4", "HEXB", "BAX", "CCT7", "B4GALT1", "BCL2L1", "PARK7", "TCP1", "CCT2", "FNDC3A", "CCT5", "CAST")	0
GO_ACTIVATION_OF_INNATE_IMMUNE_RESPONSE	0.0495278	0.223249	0.317858	1.34305	1719	83	c("PSMB10", "PSMC1", "PSME1", "LGMN", "PYCARD", "PSMB3", "PSMB5", "PSMB2", "NOD1", "UBE2N", "CTSB", "PSME2", "HSPD1", "PSMC4", "PSMD6", "PSMA6", "PSMB7", "PSMC2", "PSMB1", "PSMB4", "PSMA5", "PSMD8", "UBE2D3", "UBC", "PSMC6", "RELB", "RELA", "PSMA7", "PSME4", "CYLD")	0
GO_REGULATION_OF_CELL_PROJECTION_ASSEMBLY	0.0214402	0.131412	-0.397081	-1.48667	1365	65	c("ZMYND8", "PALM", "PPP1R9A", "FNBP1L", "CDC42EP5", "ARAP1", "SLIT2", "TBC1D17", "PODXL", "CAV1", "SSH1", "EVL", "WASF2", "ICAM1", "TBC1D24", "MAP4", "PRKCD", "RDX", "APC", "KLF5", "TBC1D10A", "COBL", "SRF", "DNM2", "TBC1D15", "SSH2")	0
GO_REGULATION_OF_HEART_GROWTH	0.0183219	0.119898	-0.609789	-1.64444	1055	15	c("FGF9", "BASP1", "MEF2C", "TGFBR2", "MAPK14")	0
GO_SPERMATID_DIFFERENTIATION	0.178325	0.457234	0.363984	1.22743	7170	29	c("TMEM119", "BAX", "UBE2J1", "DLD", "NPHP1", "RAN", "PSME4", "HMGB2", "CEP57", "AGFG1", "NSUN2", "FNDC3A", "STRBP")	0
GO_GOLGI_VESICLE_TRANSPORT	0.897292	0.987837	0.176141	0.832286	26610	164	c("CD55", "RAB6B", "KRT18", "SEC13", "STXBP6", "SNAP23", "GOSR2", "TRAPPC10", "FOLR1", "GOLGA5", "ARF1", "TFG", "GOLGA7", "CTSZ", "DYNLL1", "SEC23B", "TRAPPC1", "VTI1B", "SEC16A", "TRAPPC2L", "SEC24C", "COPZ1", "TMED3", "TRAPPC5", "GOLGA3", "RAB1A", "VAMP3", "DCTN3", "ARF3", "VPS13A", "MIA3", "VPS41", "SEC24B", "MYO1B", "SAR1B", "DYNLL2", "SCAMP3", "ERGIC2", "LAMP1", "RAB8A", "CSNK1D", "GAS6", "C…	0
GO_GLIAL_CELL_DIFFERENTIATION	0.556243	0.801445	-0.276394	-0.939142	33996	40	c("PARD3", "ID4", "SMO", "AKT2", "SIRT2", "CD9", "LAMB2", "SOX4", "MPP5", "AKT1", "CLU", "CDK6", "HES1")	0
GO_NEURAL_TUBE_FORMATION	0.152616	0.423331	-0.384089	-1.26085	9219	34	c("FZD3", "KDM6A", "FZD2", "SFRP1", "SFRP2", "DLC1")	0
GO_REGULATION_OF_CELL_CYCLE_PHASE_TRANSITION	0.663959	0.873272	0.197212	0.92676	20026	157	c("CCND1", "PKIA", "DUSP1", "PSMB10", "CDKN1A", "BAX", "RPS27L", "UBE2C", "RAB11A", "PSMC1", "PSME1", "LSM10", "CDC73", "PSMB3", "ANAPC1", "PSMB5", "UBE2E2", "PSMB2", "CDC26", "PSME2", "ANXA1", "PSMC4", "PSMD6", "PSMA6", "BUB3", "PSMB7", "PSMC2", "PSMB1", "PSMB4", "RAB1A", "PSMA5")	0
GO_ATP_HYDROLYSIS_COUPLED_TRANSMEMBRANE_TRANSPORT	0.00242911	0.0308158	0.62446	1.88999	100	19	c("ATP6V1A", "ATP6V1H", "ATP5G1", "ATP6V0A4", "ATP5G2", "ATP5A1", "ATP1B3", "ATP6AP1", "ATP1A1", "ATP5B", "ATP6V1F", "ATP5G3", "ATP6V0A1")	0
GO_REGULATION_OF_REACTIVE_OXYGEN_SPECIES_BIOSYNTHETIC_PROCESS	0.813494	0.956433	0.23444	0.769462	33083	26	c("PTGS2", "KLF4", "HDAC4", "STAT3", "HSP90AA1", "HSP90AB1", "PARK7", "TSPO")	0
GO_REGULATION_OF_PEPTIDE_SECRETION	0.217774	0.502116	-0.332978	-1.17515	13474	48	c("GLUL", "MARCKS", "ITPR3", "PFKL", "SFRP1", "SLC16A1", "REST", "PIM3", "TCF7L2", "ANO1", "SIDT2", "SOX4", "PRKCA", "PSMD9", "CDK16")	0
GO_POSITIVE_REGULATION_OF_DEVELOPMENTAL_PROCESS	0.0138302	0.0986191	-0.28188	-1.32457	1072	346	c("ZMYND8", "BMPR1B", "MOB2", "PLXNB1", "FGF9", "PALM", "FZD3", "HOXA5", "PRKCZ", "DAB2IP", "CLASP1", "MARCKS", "PPP1R9A", "PHLDB1", "SEMA6A", "FGF18", "FBXW8", "PARD3", "CDON", "SFRP1", "ID4", "KDM1A", "SFRP2", "GDPD5", "RARRES2", "EZH2", "METRNL", "WWTR1", "NPNT", "AQP1", "CITED2", "SLIT2", "RNF10", "CDC20", "FLRT2", "CREB1", "ZBTB1", "SPEN", "MACF1", "BOC", "ACIN1", "RREB1", "THRA", "HOPX", "B…	0
GO_RESPONSE_TO_BIOTIC_STIMULUS	0.00185977	0.0253627	0.299667	1.47416	49	221	c("PLAC8", "PTGS2", "SLPI", "TRIB1", "BST2", "LMCD1", "IFITM3", "IL18BP", "B2M", "DDX21", "MYLK", "ANXA3", "STAT1", "GCH1", "IFITM1", "JUN", "SERPINB9", "AXL", "PLA2G4A", "PTGER3", "GPX1", "PYCARD", "COMT", "TNFRSF1A", "CDC73", "ZC3HAV1", "PRPF8", "IL33", "COX8A", "IGF1", "OTUD5", "IFITM2", "LGALS8", "MAPK1", "ODC1", "POLR3K", "CCL2", "ABCE1", "XBP1", "NOD1", "FOS")	0
GO_OUTFLOW_TRACT_MORPHOGENESIS	0.214389	0.498881	-0.41805	-1.21308	12547	20	c("FZD2", "SFRP2", "CITED2", "MEF2C", "ATF2")	0
GO_NUCLEAR_EXPORT	0.942027	0.999175	0.177228	0.741308	33115	78	c("THOC6", "NUP98", "SRSF5", "EIF5A", "ENY2", "SRSF1", "SRSF7", "NXT1", "CALR", "SEH1L", "RAN", "HSPA9", "EIF4A3", "SARNP", "CHTOP", "CPSF2", "HNRNPA1", "PKD1", "RANBP1", "MAGOH", "RAE1", "ATXN1", "XPO1", "AGFG1", "SRSF6", "RPSA", "SRSF9", "NXF1", "EIF6")	0
GO_RESPONSE_TO_TRANSITION_METAL_NANOPARTICLE	0.0123993	0.0909665	0.409782	1.57924	464	52	c("PTGS2", "CCND1", "B2M", "PRNP", "ARSB", "BAX", "FECH", "PLA2G4A", "SLC31A1", "GGH", "HMOX1", "S100A13")	0
GO_HYDROGEN_TRANSPORT	2.6791e-05	0.00199823	0.626355	2.42263	0	53	c("COX6B2", "ATP6V1A", "ATP6V1H", "COX7B", "COX8A", "UQCRB", "NDUFA4", "UQCRQ", "ATP5G1", "ATP5C1", "COX6B1", "ATP6V0A4", "COX5A", "ATP5G2", "ATP5A1", "ATP6AP1", "COX7C", "COX6C", "ATP1A1", "ATP5B", "ATP5D", "ATP5L", "COX6A1", "UQCR10", "SLC9A1", "COX7A2", "SLC35A1", "ATP5E", "ATP5J2", "UCP2", "ATP5H", "ATP5J", "ATP6V1G1", "ATP6V1F", "ATP5G3", "ATP6V0A1")	0
GO_ER_TO_GOLGI_VESICLE_MEDIATED_TRANSPORT	0.400412	0.678865	0.236436	1.02243	13603	94	c("CD55", "SEC13", "GOSR2", "TRAPPC10", "FOLR1", "TFG", "CTSZ", "DYNLL1", "SEC23B", "TRAPPC1", "VTI1B", "SEC16A", "TRAPPC2L", "SEC24C", "COPZ1", "TMED3", "TRAPPC5", "RAB1A", "DCTN3", "MIA3", "SEC24B", "SAR1B", "DYNLL2", "CSNK1D", "GAS6", "COPE", "SEC22B", "TRAPPC3", "TMED10", "PPP6C", "NRBP2", "SEC24D", "TRAPPC4", "COPA", "DYNC2H1", "TRAPPC6B")	0
GO_RESPONSE_TO_TOXIC_SUBSTANCE	0.0387944	0.1912	0.315916	1.35906	1326	91	c("PTGS2", "GSTM1", "GRIA3", "GSR", "CDKN1A", "SOD2", "PRDX1", "BAX", "FECH", "EPHX1", "PLA2G4A", "GPX1", "PON3", "CYGB", "PRDX5", "MAPK1", "CCL2", "GSTM2", "FOS", "NUPR1", "ID1", "PRDX6", "GPX4", "HSPA9", "SLC9A1", "MGST1", "HIF1A", "HSP90AA1", "SLC30A1", "PPP2CB", "HMBS", "CDK4", "PARK7")	0
GO_CELL_MORPHOGENESIS_INVOLVED_IN_NEURON_DIFFERENTIATION	0.00336351	0.0386273	-0.391798	-1.58841	223	104	c("PRELP", "BMPR1B", "PLXNB1", "UCHL1", "OGN", "FZD3", "FMOD", "SEMA6A", "PARD3", "SEMA3F", "DOCK7", "LINGO1", "SLIT2", "FLRT2", "CREB1", "BOC", "FYN", "EVL", "MEF2C", "EPHB1", "MAP1B", "KLF7", "LAMB2", "NEO1", "PLXNB2", "RBFOX2", "SPTBN1", "EFNB1", "EFNA1", "COBL", "GRB2", "STK11", "SMAD4", "PPP3CB", "PTK2", "PTPRA", "HES1", "KIDINS220", "ALCAM", "CYFIP1", "APBB2", "RERE", "CDH11", "ABL1", "PAFA…	0
GO_NEGATIVE_REGULATION_OF_CHROMATIN_MODIFICATION	0.296998	0.58647	-0.389803	-1.13112	17382	20	c("KDM1A", "TAF7", "UBR5", "ATAD2B", "ATAD2", "MECP2", "TRIP12", "MTF2", "KDM5A")	0
GO_CELLULAR_CHEMICAL_HOMEOSTASIS	0.0873667	0.309218	0.264142	1.22139	2703	141	c("CD55", "CALCB", "FTH1", "CLIC4", "NME1", "PRNP", "ATP6V1A", "HEXB", "BAX", "GRINA", "ATP6V1H", "PTGER3", "ISCU", "TMEM64", "NUBP1", "SLC31A1", "ARF1", "HMOX1", "ATP6V0A4", "CCL2", "XBP1", "ATP1B3", "CALR", "CKB", "TMEM203", "GNB1", "ATP2A2", "ATP1A1", "ATP5B", "ATP13A3", "PDK3", "SLC9A1", "MICU1", "HIF1A", "SLC30A1", "UCP2", "BMP6", "ATP6V1G1", "ATP6V1F", "ATP6V0A1", "SLC39A8", "PKD1", "LGALS1…	0
GO_EPITHELIAL_CELL_PROLIFERATION	0.438565	0.713562	0.298737	1.00741	17635	29	c("CCND1", "BAX", "IGFBP3", "HMOX1", "MAPK1", "XBP1")	0
GO_POSITIVE_REGULATION_OF_NUCLEAR_DIVISION	0.388539	0.668079	-0.368398	-1.05612	22699	19	c("PHIP", "BIRC5", "SMC5", "TERF1", "SIRT2")	0
GO_REGULATION_OF_COFACTOR_METABOLIC_PROCESS	0.231265	0.516586	0.422797	1.19954	9797	15	c("PGAM1", "IGF1", "DLD", "HDAC4", "STAT3", "PDK3", "HIF1A")	0
GO_MONOCARBOXYLIC_ACID_CATABOLIC_PROCESS	0.586794	0.821301	0.269616	0.917113	23540	30	c("SCP2", "HADHB", "PON3", "ETFA", "ACOX1", "GOT2", "ACADL", "PEX13")	0
GO_POSITIVE_REGULATION_OF_CELL_DEVELOPMENT	0.00547851	0.0531294	-0.346225	-1.48785	381	156	c("ZMYND8", "MOB2", "PLXNB1", "PALM", "FZD3", "DAB2IP", "MARCKS", "PPP1R9A", "SEMA6A", "FBXW8", "CDON", "GDPD5", "EZH2", "WWTR1", "SLIT2", "SPEN", "MACF1", "RREB1", "TCF7L2", "FYN", "SMO", "MEF2C", "GOLGA4", "PDE5A", "PRKCI", "ANAPC2", "MAP1B", "SIRT2", "CRB2", "KAT2B", "LIMS1", "TGFBR2", "PLXNB2", "CSF1", "COL1A1", "GCNT2", "COBL", "BAMBI", "ITSN2", "ZEB1", "STK11", "SRRT", "CUL7", "TCF3", "SMAD…	0
GO_MONOSACCHARIDE_METABOLIC_PROCESS	0.023827	0.140515	0.375685	1.4805	876	58	c("ALDH1A1", "GCLC", "H6PD", "PGK1", "PGAM1", "TKT", "GLB1", "NUDT5", "ATF3", "TALDO1", "MAN2A1", "ALDOA", "MDH2", "MDH1", "SERP1", "GAPDH", "CYB5R3", "GOT2", "PDK3", "B4GALT1")	0
GO_CELLULAR_CARBOHYDRATE_BIOSYNTHETIC_PROCESS	0.968044	1	-0.198351	-0.568634	56556	19	c("CSGALNACT2", "AKT2", "AKT1", "NANS", "PGP", "IMPAD1", "ISYNA1", "EXT2")	0
GO_TRANSMEMBRANE_RECEPTOR_PROTEIN_TYROSINE_KINASE_SIGNALING_PATHWAY	0.17826	0.457234	-0.256162	-1.14344	12938	209	c("FGF9", "FGFBP1", "PRKCZ", "PAG1", "DAB2IP", "TXNIP", "FGF18", "NDST1", "PIK3CA", "SHOC2", "PHIP", "SOCS2", "IGF1R", "GIGYF1", "FLRT2", "GAB1", "CBL", "MTSS1", "KDR", "FYN", "DDR1", "PDGFA", "TIA1", "DDR2", "EPHB1", "AKT2", "SIRT2", "WASF2", "NRG2", "SIPA1L1", "CASP3", "BCR", "CUL5", "RBFOX2", "ROCK1", "MAPK14", "ATP6V0D1", "SHC1", "KIF16B", "PAK2", "PTPRG", "EFNB1", "CSF1", "BAIAP2L1", "AKT1",…	0
GO_RECOMBINATIONAL_REPAIR	0.887889	0.986921	-0.240568	-0.680234	51691	18	c("SMC5", "YY1", "RAD50", "INO80", "SMC6", "RNF138", "H2AFX", "SFR1")	0
GO_REGULATION_OF_MICROTUBULE_POLYMERIZATION_OR_DEPOLYMERIZATION	0.00062638	0.0122895	-0.475867	-1.79089	39	67	c("TPX2", "PCNT", "PLK2", "CLASP1", "PRC1", "BIRC5", "SENP6", "MID1IP1", "NEK7", "CAV1", "TERF1", "SMC3", "MYH9", "SLAIN2", "CHD3", "MAP4", "INO80", "VPS4B", "TUBGCP2", "APC", "BIRC2", "TNKS", "CHMP1A", "DYNC1H1", "SBDS", "DCTN2", "CDKN1B", "DLG1", "XIAP", "KIF2A", "TPR", "TUBG1", "ABL1", "EML2", "FLNA")	0
GO_NEGATIVE_REGULATION_OF_OSSIFICATION	0.967135	1	0.1896	0.582015	40109	20	c("TMEM64", "ID1", "HDAC4", "HDAC7", "HIF1A")	0
GO_CELLULAR_RESPONSE_TO_PEPTIDE	0.521533	0.781568	0.217299	0.970662	17050	114	c("NR4A3", "CASP4", "NR4A1", "ATP6V1A", "NR4A2", "ATP6V1H", "BCAR1", "SRSF5", "PRKAR2A", "IGF1", "MAPK1", "KLF4", "ATP6V0A4", "CCL2", "XBP1", "NOD1", "PTPN1", "ATP6AP1", "APPL1", "AP3S1", "ID1", "GNB1", "STAT3", "SLC9A1", "HIF1A", "CAV2", "NAMPT", "UCP2", "APEX1", "ATP6V1G1", "ATP6V1F", "RELA", "ATP6V0A1", "POR", "RAB8A")	0
GO_REGULATION_OF_DNA_REPLICATION	0.863112	0.986921	-0.207457	-0.769997	54735	62	c("SMG6", "IGF1R", "HMBOX1", "MAP3K4", "NEK7", "PDGFA", "TERF1", "SMC3", "PARM1", "CCDC88A", "SHC1", "INO80")	0
GO_REGULATION_OF_ORGANELLE_ASSEMBLY	0.288917	0.581225	-0.301262	-1.10869	18301	59	c("PLK2", "PHF23", "SENP6", "CNOT6L", "TBC1D17", "MEF2C", "PINK1", "TBC1D24", "MAP4", "RDX", "VPS4B", "TBC1D10A", "MTMR3", "CHMP1A", "TBC1D15", "TPR", "STX18", "USP6NL", "TBC1D20", "SCFD1", "AKAP13", "EP300")	0
GO_NUCLEAR_TRANSCRIBED_MRNA_CATABOLIC_PROCESS_NONSENSE_MEDIATED_DECAY	0.985384	1	0.158499	0.688241	33439	96	c("MAGOHB", "PPP2CA", "RPS27", "RPS2", "RPS6", "EIF4A3", "RPS19", "RPL36A", "RPLP2", "MAGOH", "RPL24", "RPSA", "RPL41", "PABPC1", "RPL35", "RPL23", "RPS3", "RPLP0", "RPL39", "RPL38", "RPL15", "RPL7A", "RPS24", "RPS25", "RPS8", "RPL30", "RPL6", "RPS18", "PPP2R1A", "RPL17", "RPL13", "RPL22", "ETF1", "RPL37", "RPL14", "RPL5", "RPL4", "RPLP1", "RPL18", "RPS16", "EIF3E", "RPL8", "RPL19", "RPL31", "RPS…	0
GO_NEGATIVE_REGULATION_OF_CELL_ADHESION	0.710094	0.900829	-0.230306	-0.864287	45259	66	c("PLXNB1", "PAG1", "C1QTNF1", "FZD4", "FZD7", "DLC1", "PODXL", "PDE5A", "CASP3", "PLXNB2", "ITCH", "PRKCD", "RDX", "COL1A1", "GCNT2", "IRF1", "ARHGDIA", "SWAP70", "PIK3R1", "PTK2", "DLG1", "ACP5", "MMP14", "CASK", "ABL1", "RC3H1")	0
GO_CELLULAR_TRANSITION_METAL_ION_HOMEOSTASIS	0.017458	0.11721	0.495404	1.62598	709	26	c("FTH1", "PRNP", "ISCU", "NUBP1", "SLC31A1", "ARF1", "HMOX1", "HIF1A", "SLC30A1", "BMP6", "SLC39A8", "ATOX1", "FXN")	0
GO_NEGATIVE_REGULATION_OF_DNA_METABOLIC_PROCESS	0.803267	0.953765	-0.239533	-0.780836	48383	33	c("SMG6", "UBR5", "DNAJC2", "TERF1", "SMC3", "MSH2", "RAD50", "TNKS", "STAG2", "TGFB3", "BMPR2", "TRIP12", "MCRS1", "INPP5K")	0
GO_SKELETAL_MUSCLE_CELL_DIFFERENTIATION	0.729848	0.912109	-0.285787	-0.808094	42490	18	c("HLF", "CDON", "PLAGL1", "MEF2C", "KLF5", "HMG20B", "BCL9L", "BCL9", "MEF2D")	0
GO_RNA_3_END_PROCESSING	0.931695	0.996863	0.18407	0.730867	34236	60	c("THOC6", "CDC73", "SRSF5", "SRSF1", "SSU72", "SRSF7", "EXOSC3", "EXOSC7", "EXOSC5", "EIF4A3", "SARNP", "CHTOP", "CPSF2", "FBL", "MAGOH", "SRSF6", "RPSA", "SRSF9", "PAPOLA", "PABPC1")	0
GO_RESPONSE_TO_ANTIBIOTIC	0.809262	0.955008	0.243059	0.764395	33271	22	c("PLA2G4A", "CCL2", "ID1", "SLC9A1", "HSP90AA1", "PPP2CB", "HMBS")	0
GO_POSITIVE_REGULATION_OF_LIPID_BIOSYNTHETIC_PROCESS	0.103674	0.332672	0.469308	1.37781	4353	17	c("PTGS2", "SMPD3", "PLA2G4A", "TNFRSF1A", "XBP1", "ANXA1", "NR1H2", "CYR61", "BMP6", "POR")	0
GO_REGULATION_OF_ENDOPLASMIC_RETICULUM_UNFOLDED_PROTEIN_RESPONSE	0.22354	0.507031	0.410318	1.20463	9387	17	c("TMEM33", "BAX", "HSPA1A", "XBP1", "PTPN1")	0
GO_POSITIVE_REGULATION_OF_TRANSPORT	0.964579	1	-0.169687	-0.785423	73171	296	c("RNASEL", "PCNT", "PRKCZ", "CLASP1", "GLUL", "MARCKS", "C1QTNF1", "HBP1", "IL17RC", "SFRP2", "PCM1", "RARRES2", "SAE1", "AQP1", "C4B", "CREB1", "STIM1", "B3GAT3", "MFGE8", "CBL", "CXCL10", "UBR5", "GPC3", "GSDMD", "CAV1", "TCF7L2", "GLRX", "C2", "SMO", "PRKCI", "STOM", "ANO1", "PPP1R13B", "AKT2", "SNAPIN", "FIS1", "CTDSPL2", "ANO6", "AKAP9", "PINK1", "WNK1", "BCR", "ACTL6A", "LPL", "SPPL3", "SO…	0
GO_POSITIVE_REGULATION_OF_WNT_SIGNALING_PATHWAY	0.541426	0.791176	0.224307	0.95849	18630	88	c("ATP6AP2", "PSMB10", "SULF2", "PSMC1", "PSME1", "CDC73", "PSMB3", "PSMB5", "DAPK3", "PSMB2", "PSME2", "PSMC4", "SPIN1", "PSMD6", "PSMA6", "PSMB7", "PSMC2", "PSMB1", "PSMB4", "PSMA5", "PSMD8", "UBC", "PSMC6", "PPM1A", "PSMA7", "WNT5A", "LRP6", "VPS35", "PSME4")	0
GO_MYELOID_CELL_DIFFERENTIATION	0.0445826	0.208754	-0.372091	-1.40034	2846	67	c("CDKN1C", "CBFA2T3", "KDM1A", "TET2", "ACIN1", "GPC3", "THRA", "CEBPG", "ADD1", "MYH9", "ARID4A", "MEF2C", "LRRK1", "WASF2", "MEIS1", "FOXP1", "CASP3", "NFE2L1", "TGFBR2", "HIPK2", "MAPK14")	0
GO_REGULATION_OF_CELLULAR_COMPONENT_MOVEMENT	0.225318	0.510005	-0.242089	-1.10641	16801	260	c("TNNT2", "PLXNB1", "LDB1", "PKN1", "DAB2IP", "CLASP1", "SSX2IP", "SEMA6A", "FGF18", "GPSM3", "INPP5F", "GNA12", "NR2F2", "SEMA3F", "DOCK7", "SFRP1", "SEMA3D", "SFRP2", "MYSM1", "RARRES2", "IGF1R", "ARAP1", "DLC1", "CITED2", "SLIT2", "PODXL", "FLRT2", "COL3A1", "MCC", "FURIN", "MACF1", "GAB1", "CXCL10", "RREB1", "CAV1", "KDR", "PDGFA", "ARHGAP18", "DDR2", "SMURF2", "EVL", "SRGAP2", "CXCL1", "SYN…	0
GO_NEGATIVE_REGULATION_OF_IMMUNE_SYSTEM_PROCESS	0.0124235	0.0909665	0.332725	1.46236	415	103	c("TRIB1", "BST2", "CD55", "RUNX1", "THBS1", "NME1", "PRNP", "TMEM176A", "MIF", "SERPINB9", "LGALS3", "AXL", "FOXF1", "GPX1", "CUEDC2", "PHPT1", "CDC73", "WDR61", "TMEM176B", "IL33", "HMOX1", "CCL2", "HTRA1")	0
GO_PERIPHERAL_NERVOUS_SYSTEM_DEVELOPMENT	0.344413	0.627828	0.347516	1.08002	14215	21	c("RUNX1", "NAB1")	0
GO_PLACENTA_DEVELOPMENT	0.784662	0.942804	-0.224413	-0.814779	49377	55	c("CDKN1C", "NR2F2", "FBXW8", "HS6ST1", "GAB1", "MAP3K4", "BPTF", "MAPK14", "BSG", "SOCS3", "AKT1", "BIRC2", "GRB2", "CUL7", "NCOA1", "EGLN1", "ZFP36L1", "PTK2", "BMPR2", "HES1")	0
GO_POSITIVE_REGULATION_OF_JUN_KINASE_ACTIVITY	0.0257821	0.146887	-0.546766	-1.58659	1508	20	c("PKN1", "DAB2IP", "TAOK3", "FZD4", "GAB1", "MAP3K4")	0
GO_ERAD_PATHWAY	0.444585	0.719567	0.273798	1.00248	17280	41	c("UBE2J2", "PSMC1", "UBE2J1", "SEC61B", "PSMC4", "PSMC2", "ERLIN2", "PSMC6", "TOR1A", "UBQLN1", "USP19", "DNAJB9", "DNAJC10", "DERL1", "BAG6", "DERL2", "HSPA5", "CCDC47", "PSMC5")	0
GO_CELL_CELL_JUNCTION_ASSEMBLY	0.112363	0.353789	-0.411503	-1.32292	6741	31	c("PARD3", "PRKCI", "EPB41L3", "CD9", "STRN", "TJP1", "GJC1", "PRKCA", "APC", "MPP5", "SRF", "TLN1", "DLG1")	0
GO_MEMBRANE_LIPID_METABOLIC_PROCESS	0.0578033	0.246564	0.34838	1.36821	2132	57	c("SMPD3", "HEXA", "ARSB", "HEXB", "BAX", "GLB1", "ST3GAL1", "PPP2CA", "ARSA", "ST3GAL5", "SMPD1", "PLAUR", "ASAH1", "PIGK", "NAGA")	0
GO_REGULATION_OF_EXTENT_OF_CELL_GROWTH	0.368017	0.648637	-0.323154	-1.06082	22232	34	c("SEMA6A", "SEMA3F", "SEMA3D", "MACF1", "GOLGA4", "ANAPC2", "MAP1B", "RTN4", "SRF", "DNM2", "BMPR2", "ABL1", "PAFAH1B1", "APOE", "EP300")	0
GO_ACTIN_FILAMENT_ORGANIZATION	0.324207	0.611426	-0.280556	-1.07788	20958	75	c("TNNT2", "MARCKS", "PPP1R9A", "ARAP1", "ABI2", "WIPF1", "ADD1", "MICAL3", "EVL", "PRKCI", "LIMA1", "BAIAP2L1", "JMY", "DIAPH1", "TRIM27", "COBL", "ZYX", "SRF", "PDCD10", "EMP2", "TMOD3", "SWAP70", "DLG1")	0
GO_REGULATION_OF_RELEASE_OF_SEQUESTERED_CALCIUM_ION_INTO_CYTOSOL	0.994809	1	0.158815	0.466255	41778	17	c("BAX", "GSTM2", "FKBP1A", "CYBA", "PDPK1")	0
GO_POSITIVE_REGULATION_OF_MITOCHONDRIAL_OUTER_MEMBRANE_PERMEABILIZATION_INVOLVED_IN_APOPTOTIC_SIGNALING_PATHWAY	0.855793	0.985403	0.237344	0.718345	35582	19	c("BAX", "DYNLL1", "YWHAB", "DYNLL2", "ATPIF1")	0
GO_NEGATIVE_REGULATION_OF_ENDOTHELIAL_CELL_MIGRATION	0.518679	0.780523	-0.343415	-0.95694	30085	17	c("DAB2IP", "NR2F2", "SLIT2", "KRIT1", "SERPINF1", "PDCD10", "HDAC5", "APOE", "ITGB1BP1", "SP100", "HMGB1")	0
GO_UNSATURATED_FATTY_ACID_METABOLIC_PROCESS	0.000122429	0.00404719	0.650679	2.09291	4	24	c("PTGS2", "HPGD", "MIF", "PTGES3", "PLA2G4A", "SCP2", "MGLL", "TNFRSF1A", "ACOX1", "FADS1", "PTGR2")	0
GO_ENDOCHONDRAL_BONE_MORPHOGENESIS	0.412895	0.690374	-0.372462	-1.03788	23949	17	c("BMPR1B", "FGF18", "COL27A1", "MEF2C", "TGFBR2", "COL1A1", "BMPR2", "MMP14", "MEF2D")	0
GO_GENERATION_OF_PRECURSOR_METABOLITES_AND_ENERGY	3.24202e-05	0.00199823	0.49165	2.27996	0	144	c("NR4A3", "CHCHD10", "LDHA", "NDUFS8", "PGK1", "PGAM1", "BAX", "CYCS", "NDUFA9", "FECH", "NDUFA1", "COX17", "NDUFC2", "NDUFS6", "COX7B", "COX8A", "ETFA", "UQCRB", "SDHD", "NDUFB3", "NDUFAB1", "NDUFA4", "UQCRQ", "ATP5C1", "NDUFS4", "COX6B1", "ACOX1", "COX5A", "ALDOA", "NDUFB9", "MDH2", "NDUFA12", "NDUFB6", "COX7C", "COX6C", "SDHC", "NDUFA8", "DLD", "MDH1", "CS", "IDH3A", "NDUFC1", "SLC25A3", "NDU…	0
GO_PROTEIN_ACYLATION	0.903664	0.989591	-0.198439	-0.740524	57416	64	c("LDB1", "HCFC1", "ING4", "BRD1", "OGT", "ATF2", "KAT2B", "EP400", "ACTL6A", "BRD8", "NMT1", "DMAP1", "CLOCK", "NCOA1", "CREBBP", "MSL1", "MECP2", "KAT6B", "YEATS2", "MCRS1")	0
GO_KIDNEY_MORPHOGENESIS	0.0388184	0.1912	-0.526874	-1.52887	2271	20	c("WWTR1", "NPNT", "GPC3", "CTNNBIP1", "SMO", "FRAS1", "SOX4", "SMAD4", "LAMA5", "DLG1", "HES1")	0
GO_LOCALIZATION_WITHIN_MEMBRANE	0.19749	0.479869	0.296544	1.16862	7268	58	c("SEC13", "GOSR2", "TRAPPC10", "FOLR1", "TFG", "CTSZ", "AGRN", "TRAPPC1", "SEC16A", "TRAPPC2L", "SEC24C", "TRAPPC5", "RAB1A", "SEC24B", "SAR1B", "CSNK1D", "SEC22B", "TRAPPC3", "TMED10", "PPP6C", "SEC24D", "TRAPPC4", "TRAPPC6B", "SNX3", "BET1")	0
GO_CYTOKINESIS	0.288435	0.581225	-0.337597	-1.12203	17479	36	c("AHCTF1", "PRC1", "BIRC5", "SNX9", "NEK7", "MYH9", "SPTBN1", "SON", "APC")	0
GO_NEURON_PROJECTION_GUIDANCE	0.0051344	0.0508257	-0.454542	-1.65538	322	56	c("BMPR1B", "PLXNB1", "OGN", "FZD3", "FMOD", "SEMA6A", "SEMA3F", "SLIT2", "FLRT2", "CREB1", "BOC", "FYN", "EVL", "EPHB1", "KLF7", "LAMB2", "NEO1", "PLXNB2", "SPTBN1", "EFNB1", "EFNA1", "GRB2", "SMAD4")	0
GO_CHONDROITIN_SULFATE_PROTEOGLYCAN_METABOLIC_PROCESS	0.11472	0.358698	-0.504559	-1.36066	6611	15	c("SPOCK2", "CHPF2", "DSEL", "CSGALNACT2", "B3GAT3")	0
[truncated: 577 more rows]

## Sheet: Cluster 0
pathway	pval	padj	ES	NES	nMoreExtreme	size	leadingEdge	cluster
[truncated: 218 more rows]
