# Supplementary material for: Single cell transcriptomic analysis of murine lung development on hyperoxia-induced damage
Source: Nat Commun. 2021 Mar 10;12:1565. doi: 10.1038/s41467-021-21865-2 (PMC7946947; doi:10.1038/s41467-021-21865-2)
Supplement: Supplementary file 24 — Supplementary Data 21 [file 41467_2021_21865_MOESM24_ESM.xlsx]

## Sheet: Sheet1
Supplementary Data 21. Human tissues information.
Donor Health Status	Age Of Donor	GA weeks at birth (for donors under 1 year)	GA addtl days at birth (for donors under 1 year)	Donor Sex	Donor Weight (kg)	Donor Weight Percentile	Total Lung Weight (g)	Expected Lung Weight (g)	ClinPathDx	Pathologist Overall Diagnostic Impression of RLL
Ctrl	1 Months	UNK	UNK	Female	4.05	14	45.5	64	Nl growth and structure, mild patchy acute pneumonia, mod autolysis	Normal lung growth and structure; Patchy mild acute pneumonia; Sloughing of bronchial epithelium
Ctrl	4 Months	UNK	UNK	Male	6.8	28	83.7	70	Nl growth and development	Normal growth and development; Mildly increased alveolar macrophages; Patchy acute hemorrhage
BPD	1.4 Months	28	3	Male	1.69		44.24	37.5	Preterm; 28 3/7 weeks; (SGA 11%); Clinical BPD, Histo: Immature lung, remodeling and interstitial thickening (CLD); Acute congestion; Pulmonary interstitial emphysema; Autolysis with epithelial sloughing	Immature lung with remodeling and interstitial thickening (chronic neonatal lung disease); Acute congestion; Pulmonary interstitial emphysema; Autolysis with epithelial sloughing
BPD	8 Months	25	3	Male	6.39	0.2	103.5	102	25 wk at birth, probable BPD w/ resp failure, +RSV 6 mo prior	Chronic neonatal lung disease of prematurity with mild to moderate deficient lung growth; Medial hypertrophy of pulmonary arteries with scattered hemosiderin laden macrophages; Patchy mild acute bronchiolitis; Focal foreign body giant cell reaction, perivascular; Mild autolysis
BPD	3.8 Months	23	3	Male	3.3	42	35.4		23 wk at birth, G4 bil IVH, NEC, short bowel, ROP, clinical BPD, non-resp death; Path: CLD/BPD with lobular remodeling; patchy pulmonary interstitial glycogenosis; Reduced lung/body wt ratio; Mild medial hypertrophy of small PAs; Hemosiderin; Lymphangiectasia
BPD	1.8 Months	32	4	Female	2.71	5	86.1	50.2	32 wk at birth, s/p RDS, probable BPD, Progressive PHTN, Histo: veno-occlusive disease, medial hypertrophy, mod-severe autolysis	Veno-occlusive disease; Moderate to severe pulmonary arterial hypertension; Secondary lymphangiectasia; Congestion, accumulation of hemosiderin-laden macrophages; Advanced autolysis
BPD	13 Months	25	2	Male	12.1	96	287.11	133.3	25 wk at birth, trach, clinical BPD, hyperinflation, final resp failure; Chronic neonatal lung disease - moderate deficient alveolarization, chronic bronchiolitis, prominent airway smooth muscle hyperplasia, focal mucostasis, periairway lymphocytic inflammation, pulmonary arteries medial hypertrophy, patchy hemosiderin laden macrophages	Chronic neonatal lung disease (clinical BPD) with moderate deficient alveolarization; Chronic bronchiolitis with prominent airway smooth muscle hyperplasia, focal mucostasis and periairway lymphocytic nflammation; Medial hypertrophy, pulmonary arteries; Patchy accumulation of hemosiderin laden macrophages
